# Supplementary material for: Single-nucleus transcriptomics of epicardial adipose tissue from female pigs reveals effects of exercise training on resident innate and adaptive immune cells
Source: Cell Commun Signal. 2024 Apr 26;22:243. doi: 10.1186/s12964-024-01587-w (PMC11046969; doi:10.1186/s12964-024-01587-w)
Supplement: Supplementary file 8 — Supplementary Material 8: Supplementary Table 1 [file 12964_2024_1587_MOESM8_ESM.xlsx]

## Sheet: Sheet0
ID	Molecules in Network	Score	Focus Molecules	Top Diseases and Functions
1	ACAT1,ACOX1,ASS1,BMAL2,Cargo proteins containing PTS1,CEP152,CKAP2,CKAP2L,CS,DDO,ECH1,EMP3,EPDR1,FIS1,HADH,KRT8,LGI2,LRRC66,MRPS12,NADH dehydrogenase,NDUFA9,NIT1,OLFM1,PEX5S,L:Cargo protein,PEX5S,L:Cargo:PEX13:PEX14:PEX2:PEX10:PEX12,PIGP,PMPCB,PROM1,RANBP3L,S100A6,SGO1,SRC (family),SSX2IP,TST,UNC5B	53	30	[Amino Acid Metabolism, Lipid Metabolism, Small Molecule Biochemistry]
2	Activator:PI3K,AURK,CITED1,COL6A5,Collagen networks,Collagen type I,IV,VI,CSRP1,Cytokeratin,ECT2L,ESR1,FGF18,FGFR,FHIP1A,GRHL2,GRHL3,KLB,LATS,NCAM-1:Collagen,NCAM1,OSR2,PARD6B,PLXDC1,Rab11,RAS GEFs,RERG,RNF121,SCOC,SESN1,SLC39A8,SLC5A6,TC2N,VGLL3,VTN:Collagen type I,IV,VI,VWCE,WWC1	38	24	[Cancer, Lipid Metabolism, Organismal Injury and Abnormalities]
3	ACHE,Atrial Natriuretic Peptide,BCHE,C1QTNF7,C2orf88,Centrosome:AURKA:AJUBA,Ctbp,cytokine receptor,ERBB,FAM81A,FITM2,GHR,GPM6A,HPCAL4,IL11RA,IL22RA1,JAK,JAK1/2,LDL/cholesterol,LOXL1,MPC2,OGFOD3,PI3K (complex),PRKAR2B,RETSAT,SERINC2,SH3PXD2B,SLC1A1,SLC6A20,STAT,TMEM9,TMEM9B,UGDH,VKORC1L1,VLDL/cholesterol	38	24	[Hereditary Disorder, Ophthalmic Disease, Organismal Injury and Abnormalities]
4	ACKR4,Adaptor protein 2,BDKRB1,BDKRB2,BNC1,CCDC113,CCL14,chemokine,CHST4,Clathrin,DHRS13,EGLN,F2RL1,G0S2,GPCRs that activate Gq/11,GRHPR,HTR7,Ligand:GPCR complexes that activate Gq/11,Ligand:GPCR complexes that activate Gq/11:Heterotrimeric G-protein Gq (active),Ligand:GPCR complexes that activate Gq/11:Heterotrimeric G-protein Gq (inactive),LPAR4,LRAT,LTB4R2,MPI,MSC,Mucin,NLR,PEX11A,PHLDA2,PIM2,…	36	23	[Connective Tissue Disorders, Inflammatory Disease, Inflammatory Response]
5	Actin,AJUBA,ALDH9A1,AR,ARID5A,ATAD2,ATPase,AZGP1,Cdc2,CGN,CK2,Cyclin B,FHL3,Histone h3,KY,LARP1B,MAP7,MYO5B,NLRP3,NRIP1,P-TEFb,PEPCK,PIWIL4,Pka catalytic subunit,PRDM8,PRR5L,PSAT1,PSPH,RNA polymerase II,RORC,SLC45A3,Smad2/3,SMAD7,TRIM47,Wnt	36	23	[Hereditary Disorder, Metabolic Disease, Neurological Disease]
6	Activin (family),Alpha Actinin,ARC,ATP2B3,CACNA1E,CACNA2D2,Calcineurin (complex),Calmodulin,calpain,CAPN3,CMYA5,Cyclin E,G-Actin (family),GUCY2C,GUCY2D,Insulin,ISLR2,LDH (complex),LGI3,MRAP2,NNAT,NOS1,Pde4,PI16,Pkg,Proinsulin,Rb,RD3,RSPO1,SMAD1/5/9,SOX6,TBC1D20,THRSP,TOX3,TPST2	32	21	[Molecular Transport, Nucleic Acid Metabolism, Small Molecule Biochemistry]
7	CDC42EP3,CDH1,DSG2,Early cornified envelope,ELMOD3,EPS8L2,FAM83F,FAM83H,FLG fragment:Keratin tonofilament:Desmosome,GTSE1,IgG2c,Keratin tonofilament:Desmosome,KRT80,MEDAG,MET channel:Tip link:USH1C:USH1G:MYO7A:cytoskeleton (IHC),MET channel:Tip link:USH1C:USH1G:MYO7A:cytoskeleton (OHC),MPP7,MYO1C,NCF1,NCF4,NHS,PCDH15,PDLIM7,PKP2,PLS1,RAC1 effectors,RAC1:GTP:RAC1 effectors,RAC3 effectors,RAC3:GTP:…	32	21	[Auditory Disease, Hereditary Disorder, Neurological Disease]
8	Azurophil granule membrane proteins,BCL2L14,CD53,CHMs:GGC-RABs:GDP,CHSY3,CMTM6,Desmosome:PERP,DLX3,ERK,FcER1,Ficolin-rich granule membrane proteins,Gi-coupled receptor,GIMAP5,HIBADH,Laminin1,MAL,MGST1,MS4A2,NADK2,P2RX1,PERP,RAB27B,RAB7,RAB7B,RABs:GDP,RGGT:CHMs:RABs:GDP,RPH3A,Secretory granule membrane proteins,SIAE,SIGLEC5,SLC2A3,SMAD1/5,Specific granule membrane proteins,SYK/BTK,Tertiary granule…	28	19	[Cellular Assembly and Organization, Cellular Function and Maintenance, Molecular Transport]
9	15-LOX,ADA2,Adam (family),ADAM12,ADAMTS14,ADAMTS16,ADAMTS18,ADAMTSL5,ALDOC,ALOX15,ALOX5,ARHGAP18,ARHGAP30,ARHGAP45,ASC/CASP1/NALP3,Azurophil granule lumen proteins,C1QTNF3,CDC42 GAPs,DRAXIN,Ecm,Ficolin-rich granule lumen proteins,IL23,Metalloprotease,P38 MAPK,PADI2,PAPPA2,PLAC8,POFUT2 substrates,RAC1 GAPs,RHOA GAPs,SAA,Secretory granule lumen proteins,TAGAP,Tertiary granule lumen proteins,THSD4	28	19	[Connective Tissue Disorders, Inflammatory Disease, Inflammatory Response]
10	ADGRE1,Alp,c-Src,CLEC12B,CPA6,Creb,CXCL10,CXCL14,EPHA7,FAM20C:FAM20C substrates,FIBRINOGEN (family),GPR85,Gsk3,GTPase,HCAR2,HTR1B,IgG,IL12 (family),Ligand:GPCR complexes that activate Gi,Ligand:GPCR complexes that activate Gi:Heterotrimeric G-protein Gi (active),Ligand:GPCR complexes that activate Gi:Heterotrimeric G-protein Gi (inactive),PENK,PI3K (family),PIK3R5,PLOD1,PRXL2A,PTGER3,Rac,S100A4,S…	28	19	[Cellular Growth and Proliferation, Hereditary Disorder, Neurological Disease]
11	ASL,ATIC,BICDL1,CREB1,DPH5,DUOXA1,FAM111A,glutamine,GPR85,HNRNPL,HPCA,HSPB1,IGSF9,KCNK3,MEGF6,miR-132-3p (and other miRNAs w/seed AACAGUC),mir-296,mir-329,miR-378a-3p (and other miRNAs w/seed CUGGACU),NKAIN2,PAQR5,PERP,PLCH2,SEC14L5,SLC25A37,SLC38A4,SORCS2,SPOCK2,SPOCK3,TMEM151A,TOX3,TP53,TSKU,ZNF385B,ZNF488	28	19	[Cellular Development, Neurological Disease, Organismal Injury and Abnormalities]
12	ACAA1,ADIPOR2,ALAS2,ALDH5A1,Cbp/p300,CUBN,DNA-methyltransferase,E2f,ESCO2,ETV4,HAT,Hdac,HDL,hemoglobin,HIBCH,HISTONE,histone deacetylase,Histone h2a,Histone H2b,Histone h4,HP,HPSE,IGFBP2,Immunoglobulin,LRRTM3,NF-Y,ORC1,PBK,PCYOX1,PLIN4,Specific granule lumen proteins,STAR,TCF,transcription factor,WNT2	26	18	[Amino Acid Metabolism, Lipid Metabolism, Small Molecule Biochemistry]
13	ABCA1,ACTG2,Apolipoprotein,CCRL2,CG,CMKLR1,CSF,CYTIP,DUSP5,FSH,FZD1,GNRH,GPRC5A,GRM7,LH,MEGF10,MN1,NMDA receptor,PDGF-BB,Pdgfr,PKA,PPIF,protein phosphatase,PRSS35,PTPase,PTPN genes2,4,5,6,7,9,11,12,13,14,18,20,23,PTPN4,PTPN7,PTPNs2,4,5,6,7,9,11,12,13,14,18,20,23,PTPRQ,PTPRT,RAS,SLCO2A1,Sod,Trk Receptor	26	18	[Developmental Disorder, Immunological Disease, Post-Translational Modification]
14	Acox,AK4,Akt,BMP,BMP3,CDCP1,CDK4/6,COQ7,Cyclin D,DHRS3,ECHDC3,Foxo,FOXO6,GATA5,Gli,Hedgehog,INPP4A,Mir122a,b,NKX6-1,NTN4,Osteocalcin,PDGF-DD,PDGF/AA,Ppar,PTCH2,Rar,RDH5,SGMS2,SMAD,SOSTDC1,TCF/LEF,TEAD,thyroid hormone receptor,TUSC3,YAP/TAZ	22	16	[Lipid Metabolism, Molecular Transport, Small Molecule Biochemistry]
15	Angiotensin II receptor type 1,ANXA13,BCL2L12,CD84,Ciap,CLIP2,CPT1,ESRRG,lipase,LXR/LXR ligand/RXRA/retinoic acid,Lymphotoxin,N-CoR,NCOR/LXR/RXR/oxysterol/9 cis RA,NFkB (complex),NR,NR-MED1 Coactivator,NR-NCOR CoRepressor Complex,Nr1h,NR5A2,PLIN2,PLIN5,PPARA/RXRA,RAB20,RCVRN,ROR,RORB,Rxr,STRBP,SWI/SNF,SYT12,T3/TR/RXR,thymidine kinase,UCP3,UNC5CL,XYLT1	22	16	[Energy Production, Lipid Metabolism, Small Molecule Biochemistry]
16	ADHFE1,ARHGEF5,Casein,CCN4,CDC42 GEFs,chymotrypsin,collagen,Collagen type III,Collagen type IV,collagenase,DUB,DUOX1,elastase,FGD2,FGD3,Fgf,Fibrin,GABA-A receptor,GEFs,Igf,IGFALS,IL1B,Integrin,KCNK13,Mmp,MMP16,NIBAN1,PILRA,Platelet alpha granule contents,PROTEASE,SLC25A25,SLC9A3,SRGN,STEAP2,transglutaminase	22	16	[Connective Tissue Development and Function, Connective Tissue Disorders, Organismal Injury and Abnormalities]
17	APOBR,BCR (complex),CASS4,CD247,CD300A,CD300LF,CFB,CSF2RB,Fc gamma receptor,HCK,IgE,IgG3,Ikb,IL2RG,INPP5D,INTERLEUKIN,Interleukin receptor complexes with activated SHC1:SHIP1,Interleukin receptor complexes with activated SHC1:SHIP1,2,Interleukin receptor complexes with activated SHC1:SHIP:GRB2,MET,MUSK,Nfat (family),Notch,PLC gamma,PTK,PTPN6,RILPL1,SLAMF6,STAT5a/b,SYK/ZAP,TCR,TNK2,TREM, CD300,TRI…	22	16	[Cancer, Hematological Disease, Organismal Injury and Abnormalities]
18	ALT,AMPK,CRABP2,CXADR,DBI,DNAJB11,ESM1,Hif1,HK2,IFN gamma,IgG1,IgG2a,IKK (complex),IKKA/B,IL1,KLF4,LCN2,LDHB,MAL2,MHC class II (complex),MHC II,MTORC1,MTORC2,NFAM1,Ngf,nicotinic acetylcholine receptor,Nos,PDE3B,POLQ,Ppp2c,Rsk,SLC15A3,SPIRE2,TNC,Tnf (family)	22	16	[Inflammatory Disease, Organismal Injury and Abnormalities, Respiratory Disease]
19	BTK,Collagen type I (complex),Cornified envelope,Cornified envelope:CDSN,DDIT4L,EIF4EBP1,EXOC3L2,EXOSC6,FCER1A,Fcgr2,IgA,IgM,IL2R,Interferon alpha,Keratin filament units,Keratin heterodimer,Keratin tonofilament:Keratin associated proteins polymer,Keratin type II,KRT18,KRT7,Late cornified envelope,LCP2,MAP3K7CL,Mature cornified envelope,p70 S6k,PHGDH,PLD,PRKAA,Rnr,SH3BP2,SLC7A11,SYK/BTK Reactome,T…	20	15	[Cellular Compromise, Hypersensitivity Response, Inflammatory Response]
20	15-hydroxyeicosatetraenoic acid,ABTB3,AHR,ASTN1,C11orf87,Ca2 ,CDKN1A,CELF3,CHST4,CLEC3B,CYP1B1,dGTP,FOXD2-AS1,GAL3ST3,HOXA-AS2,HS6ST3,LAMP1,LRAT,MCEE,NEB,NRAS,PLK3,RRM2,SHISA2,SIGLEC5,SLITRK2,STX8,SULT1C3,Sult1d1,Sult3a1/Sult3a2,troponin,trypsin,WSCD1,WSCD2,Xenobiotic Metabolism Signaling	20	15	[Lipid Metabolism, Post-Translational Modification, Skeletal and Muscular System Development and Function]
21	ANK3,Ankyrin,APH-1,Beta spectrin,CLSTN2,CLSTN3,CRB2,ERK1/2,Filamin,KCNA3,KCNB1,KCND2,LRP,LRP8,MYRF,NCKAP1L,NFASC:NRCAM:ANK1-3:SPTA:SPTB:F-actin:KCNQ2,3, SCNAs:SCNBs,Octamer of Voltage gated K channels,PIM,Pthr,RAB1:GTP:GBF1:USO1:ARF:GTP:coatomer:ARFGAP1,2,3:PalmC-YKT6:p24 dimers:cargo:spectrin:ankyrin,RAB1:GTP:USO1 coatomer:PalmC-YKT6:p24 dimers:cargo:anykrin:spectrin:dynein:dynactin:microtubules…	18	14	[Cell-To-Cell Signaling and Interaction, Nervous System Development and Function, Neurological Disease]
22	ACSL1,APOE,ARRB2,BIN1,BRINP2,Caspase 3/7,CLASP proteins:cargo,CLU,CYP4V2,GAS7,glutathione transferase,HBEGF,HDL/cholesterol,Hspg,LDL,LPL,LRP2,MAP1LC3,Mlc,PI(4)P:AP-2:clathrin:ITSNs:EPS15:REPS1:SGIP1:NECAPs:AAK1:CLASP proteins:cargo:F-BAR proteins:BAR domain proteins:ARP2/3 complex:WASL:f-actin:HIP dimers:DNM:GDP:SYNJs,PI(4)P:AP-2:clathrin:ITSNs:EPS15:REPS1:SGIP1:NECAPs:AAK1:CLASP proteins:cargo:F…	18	14	[Developmental Disorder, Hereditary Disorder, Ophthalmic Disease]
23	AGAP2-AS1,Arf2,B3GALT5,Cadherin,Cadherin:Catenin,CDH22,CDH7,CDH8,CFAP54,CMKLR2,CTNNB1,DNAAF11,HILPDA,LACTB2,LFNG,MECP2,MTCL1,NAV3,NPM1,OLFML2A,OPN1LW,OPN1MW (includes others),PCDH15,peptidase,PRINS,RAPGEFL1,RBM5-AS1,SCRIB,SCRN1,SNHG16,THRB,TNF,VAX2,ZNF25,ZNF503-AS1	18	14	[Hereditary Disorder, Ophthalmic Disease, Organismal Injury and Abnormalities]
24	ACBD5,ATP6V0A1,Axonal Guidance Signaling,BCL2,CFAP100,COX4I2,D-galactose,DCC/UNC5,FKBP8,GPRC5D,GRK7,Hif,HIF1A,HRK,HSD17B8,HSPD1,KLHL33,MGST3,MTARC2,Netrin,NFAT (complex),NTN3,NTN5,NTNG2,PGBD5,PPFIA4,PTPN11,RMDN3,SATB2-AS1,SH2D6,SIGLEC5,TCP1,TMEM135,TMEM45A,UNC5	18	14	[Connective Tissue Disorders, Developmental Disorder, Organismal Injury and Abnormalities]
25	ADRB,AK1,CaMKII,CD200R1,creatine kinase,GYS2,H/K/NRAS,hexokinase,Hsp70,Jnk,L-type calcium channel,LPIN1,MYOM1,Myosin,NCAM2,NOX5,NUTM1,P4HA3,PDGF (complex),PDGF (family),PHACTR3,phosphatase,PP1,PP2A,PRKD,pyruvate kinase,ROCK,SIX1,SMAD2/3/SMAD4,SMPD3,sphingomyelinase,TGFBR,Tropomyosin,tubulin (family),WNT5B	16	13	[Cell Morphology, Embryonic Development, Respiratory System Development and Function]
