# Supplementary material for: Single-nucleus transcriptomics of epicardial adipose tissue from female pigs reveals effects of exercise training on resident innate and adaptive immune cells
Source: Cell Commun Signal. 2024 Apr 26;22:243. doi: 10.1186/s12964-024-01587-w (PMC11046969; doi:10.1186/s12964-024-01587-w)
Supplement: Supplementary file 9 — Supplementary Material 9: Supplementary Table 2 [file 12964_2024_1587_MOESM9_ESM.xlsx]

## Sheet: Sheet0
Upstream Regulator	Expr Log Ratio	Molecule Type	Predicted Activation State	Activation z-score	p-value of overlap	Target Molecules in Dataset	Mechanistic Network
beta-estradiol		chemical - endogenous mammalian		-1.028	1.1e-21	ABCA1,ACAA1,ACOX1,ACSL1,ACTA2,ADAMTS18,AJUBA,ALOX15,ANK3,ANPEP,APOE,AR,ARC,ARRB2,ASS1,ATAD2,BIN1,BRINP2,C2orf88,CDH1,CFB,CGN,CISH,CITED1,CLDN4,CLSTN2,CLU,COL4A6,COL6A5,CPM,CPXM1,CRABP2,CSF2RB,CUBN,CXADR,CXCL10,DSG2,DUSP5,ECH1,EGR3,EIF4EBP1,EPHA7,ESR1,ETV4,F2RL1,FAM111A,FGD3,FLNA,GADD45G,GHR,GPRC5A,GRHL2,GRM7,GTSE1,HADH,HBEGF,HCK,HPCAL4,HPSE,HSPB8,HTR7,IGFBP2,IL11RA,IL1B,INHBA,KCNK5,KLF4,KRT18,KRT…	286 (22)
TNF		cytokine	Activated	2.571	1.1e-17	ABCA1,ACOX1,ACSL1,ACTA2,ADGRE1,ALOX5,ANK3,ANPEP,APOE,AR,ARC,ARHGAP18,ARHGEF5,ASS1,BDKRB1,BDKRB2,BMP3,CCL14,CCN4,CCRL2,CD209,CD247,CDH1,CFB,CHST4,CHSY3,CISH,CLDN4,CLU,CMKLR1,COL4A3,CSF2RB,CXCL10,CYTIP,DBI,DHRS3,DUSP5,ECH1,EGR3,ESM1,ESR1,F2RL1,FGF18,G0S2,GADD45G,GHR,GNAI1,HBEGF,HK2,HP,IGFBP2,IL1B,INHBA,INPP5D,KLB,KLF4,KRT18,KRT8,LCN2,LPL,LTB4R2,MET,MGST1,MMP16,MSC,MST1R,NCAM1,NCF1,NKX6-1,NLRP3,NOS1…	252 (17)
TGFB1	0.172	growth factor		1.446	4.79e-17	ABCA1,ACTA2,ACTG2,ADAM12,AK1,ALDH5A1,ALOX15,ALOX5,ANPEP,APOE,ARC,ASS1,BDKRB2,BIN1,CCN4,CCRL2,CD200R1,CD300A,CDC42EP3,CDH1,CFB,CLDN4,CLU,COL4A6,CPXM1,CSRP1,CXADR,CXCL10,DSG2,EGR3,EIF4EBP1,ESM1,F13A1,F2RL1,FCER1A,FLNA,FZD1,GAS7,GPR85,GPRC5A,GRHL2,GRM7,GUCY2C,HADH,HBEGF,HCAR2,HK2,IGFBP2,IL1B,INHBA,INPP5D,KLF4,KRT18,KRT7,KRT8,LCN2,LOXL1,LPAR4,LPL,MET,MMP16,MS4A2,MST1R,MYO1C,NCAM1,NCF1,NIT1,NLRP3,NOS1…	307 (20)
KRAS	0.203	enzyme		0.396	1.97e-16	ABCA1,ACSL1,ACTA2,ALDOC,ALOX5,ANPEP,ARRB2,BCL2L14,BNC1,CCN4,CDH1,CITED1,CLU,COL4A3,COL4A6,CPM,CS,CSF2RB,CSRP1,CXADR,CXCL10,CXCL14,DUSP5,ESM1,ETV4,F13A1,F2RL1,FLNA,HBEGF,HK2,HPCAL4,IGFBP2,IL1B,INHBA,ITIH1,KRT18,LCN2,LGI3,LRP8,MET,MST1R,MUC6,NCAM1,NCF1,NCF4,NLRP3,NOS1,NR5A2,OSR2,POLQ,PRKCD,PROM1,PTPN6,RAB20,RAI14,S100A4,S100A6,SERPINE1,SLC39A8,SLC7A11,SLIT3,SMPD3,ST3GAL4,TNC,TUSC3,UNC5B,WNT2,WNT5B	257 (22)
dexamethasone		chemical drug		-1.723	6.51e-15	ABCA1,ACAT1,ACKR4,ACOX1,ACSL1,ACTA2,ACTG2,ADAM12,ADHFE1,ALOX15,ALOX5,ANOS1,ANPEP,APOE,ARRB2,BDKRB2,CD209,CDC42EP3,CDH1,CFAP100,CFB,CISH,CLU,CMKLR1,CMTM6,COL4A3,CRABP2,CSF2RB,CXADR,CXCL10,CXCL14,DUSP5,ECHDC3,EGR3,EIF4EBP1,F2RL1,FAM111A,FCER1A,G0S2,GARIN5A,GHR,GIMAP5,GYS2,HBEGF,HK2,HP,IGFALS,IGFBP2,IL1B,INHBA,KCNB1,KLF4,KRT7,KRT8,LCN2,LDHB,LPIN1,LPL,LRP8,MGST1,MPC2,MUSK,NAV3,NCAM1,NHS,NIBAN1,NLRP3,…	291 (21)
lipopolysaccharide		chemical drug	Activated	3.192	8.94e-15	ABCA1,ACHE,ACSL1,ACTA2,ADGRE1,AK4,AKT2,ALDOC,ALOX15,ALOX5,APOBR,APOE,AR,ARC,Arf2,ASS1,AZGP1,BDKRB1,BTK,CCN4,CCRL2,CD209,CD300LF,CD53,CDC42EP3,CDH1,CFB,CISH,COL4A6,CSF2RB,CSRP1,CUBN,CXADR,CXCL10,CXCL14,CYTIP,DNAJB11,DUSP5,EGR3,ESCO2,F2RL1,FOXL1,FZD1,G0S2,GADD45G,GHR,GPM6A,GPR85,GTSE1,HBEGF,HCAR2,HCK,HK2,HP,HSD17B8,IL1B,IL2RG,INHBA,INPP5D,KCNA3,KCNK5,KLF4,LCN2,LCP2,LPIN1,LPL,LTB4R2,MET,MPC2,MSC,MST…	260 (18)
TP53	0.467	transcription regulator		0.18	1.11e-13	ABCA1,ACAA1,ACAT1,ACOX1,ACSL1,ACTA2,ADAM12,AK1,AK4,ALDH9A1,ALDOC,ALOX15,ALOX5,APOE,AR,ARHGAP45,ARRB2,ASL,ASS1,ATAD2,ATIC,BDKRB2,BTK,CD247,CDC42EP3,CDH1,CKAP2,CLU,CS,CSRP1,CXCL10,DBI,DDIT4L,DUSP5,ECH1,EGR3,ESR1,ESRRG,G0S2,GADD45G,GAS7,GNAI1,GPM6A,GPR85,GTSE1,HADH,HBEGF,HK2,HSPA1L,IGFBP2,IL1B,INHBA,INPP4A,KCNB1,KLF4,KRT18,KRT8,LCN2,LDHB,LPIN1,LRAT,MET,MPI,MYO1C,NCF1,NFAM1,NKX6-1,NOS1,NR4A3,PADI2,PA…	266 (24)
ARID1A	0.171	transcription regulator		-0.428	1.38e-13	ACSL1,ACTA2,AK1,ALOX5,ARRB2,BCL2L14,BDKRB2,CCN4,CDH1,CITED1,CLU,COL4A6,CSRP1,CXADR,EPS8L2,ESM1,ESR1,F13A1,FZD1,HIBCH,IL1B,INHBA,KLF4,KRT18,KRT7,KRT8,MPC2,NADK2,NCAM1,OSR2,PARD6B,PEX11A,PROM1,PRXL2A,S100A4,SIX1,SLC2A3,SLC39A8,SMAD7,TNC,WNT5B	248 (21)
AGT	-0.479	growth factor	Activated	2.742	5.05e-13	ACHE,ACTA2,ADAM12,ADGRE1,ALOX15,ALOX5,ANK3,ASL,BDKRB2,BTK,C1QTNF7,CCN4,COL4A6,CPXM1,CRABP2,CXADR,CXCL10,ESM1,ESR1,ETV4,FOXL1,FREM1,FZD1,HBEGF,HP,HSPA1L,IGFBP2,IL1B,KLF4,LCN2,LGI3,LOXL1,LRP8,MGST1,MYO1C,NCF1,NLRP3,NOS1,NOX5,OLFML2A,PCDH15,PDLIM7,PI16,PKP2,PLAC8,POSTN,PROM1,PTHLH,SERPINE1,SLC1A1,SLC9A3,SLIT3,SMAD7,SOX6,STAR,TNC,TREM2,UNC5B,WNT5B	253 (20)
IL1B	1.244	cytokine		1.177	5.48e-13	ACHE,ACTA2,ADAM12,ALOX15,APOE,ARC,ASS1,BDKRB1,CCRL2,CDH1,CFB,CISH,CLIP2,CLU,CSF2RB,CXCL10,CYTIP,DBI,DUSP5,EIF4EBP1,ESR1,F13A1,F2RL1,FGF18,FZD1,G0S2,GHR,HBEGF,HK2,HP,HSPA1L,HSPB8,IGFALS,IL1B,INHBA,KLF4,LCN2,NIBAN1,NKX6-1,NOS1,NR4A3,PENK,PLK3,POSTN,PRKCD,PTHLH,RGS4,RORC,S100A6,SERPINE1,SESN1,SLC25A25,SLC7A11,SLC9A3,SMAD7,SMPD3,SRGN,STAR,TGM1,THRSP,TMEM132A,TNFAIP6,TREM2,UCP3,UGDH,XYLT1	198 (20)
SP1	0.014	transcription regulator		0.921	5.32e-12	ABCA1,ACSL1,ACTA2,ALAS2,ALOX5,APOE,AR,ASS1,CDH1,CRABP2,CXCL10,DLX3,ESR1,FLNA,GHR,HBEGF,HK2,HPSE,IL1B,KCNA3,KLF4,KRT18,LPL,MET,MST1R,NOS1,NOX5,NR5A2,PENK,PRKAR2B,PRKCD,PROCR,PROM1,RRM2,SERPINE1,SLC2A3,SLC39A8,SLC9A3,SMAD7,STAR,TGM1,TNC,UGDH	250 (26)
PPARG	-0.79	ligand-dependent nuclear receptor	Inhibited	-2.957	6.75e-12	ABCA1,ACAA1,ACOX1,ACSL1,ACTA2,ADIPOR2,ALDH9A1,APOE,BIN1,CDH1,CRABP2,CS,CXCL14,DHRS3,EIF4EBP1,FOXO6,FZD1,HCAR2,HK2,HP,IL1B,KLB,KLF4,KRT18,LPL,MGST1,NCF1,PDE3B,PEX11A,PLIN2,PLIN4,PLIN5,PTGER3,RAB20,RORC,SERPINE1,STAR,UCP3,XYLT1	202 (20)
palmitic acid		chemical - endogenous mammalian		-0.692	2.69e-11	ABCA1,ACAA1,ACHE,ACOX1,ACSL1,ADIPOR2,CS,CXCL10,F2RL1,FITM2,HADH,HBEGF,HIBADH,HIBCH,HK2,HTR7,IL1B,INHBA,KLF4,LCN2,LPL,MET,NCF1,NCF4,NR4A3,OLFML2A,PHF24,PLIN2,PLIN4,PROCR,PTGER3,RORC,SERPINE1,SLC7A11,TMEM59L,TYR,VIPR2	235 (21)
ERBB2	-0.172	kinase		0.455	3.45e-11	ACTA2,ADAM12,ADAMTS16,ADIPOR2,AKT2,ALDOC,ALOX15,AR,ARHGEF5,CCRL2,CDC42EP3,CDCP1,CDH1,CLDN4,CLU,CPM,CXCL10,DSG2,EIF4EBP1,EMP3,ESR1,ETV4,F2RL1,GHR,GNAI1,HBEGF,HK2,HP,HSPB8,HTR1B,IL1B,KLF4,KRT7,LCN2,MMP16,ORC1,PENK,PHGDH,PHLDA2,PLAC8,PLIN2,POLQ,PROM1,RHOD,RRM2,S100A4,S100A6,SERPINE1,SMAD7,ST3GAL4,STRBP,TGM1,TMEM132A,TMEM9B,TNC,TUSC3,UNC5B,WNT5B,WWC1	242 (18)
rosiglitazone		chemical drug	Inhibited	-2.792	3.78e-11	ABCA1,ACOX1,ACSL1,ADGRE1,ADIPOR2,ALOX5,APOE,CCN4,CCRL2,CDH1,CS,CXCL10,DHRS3,ECH1,GYS2,HADH,HCAR2,HP,IGFBP2,IL1B,INHBA,KLB,KLF4,KRT18,LCN2,LPIN1,LPL,MET,PENK,PEX11A,PLIN2,PLIN5,POSTN,SERPINE1,SLC9A3,TNC,UCP3	255 (22)
ESR1	-0.725	ligand-dependent nuclear receptor		-1.128	4.17e-11	ACOX1,ACSL1,ACTA2,AK1,AKT2,ALOX5,ANK3,APOE,AR,ARHGAP18,ASS1,BIN1,CDC42EP3,CDH1,CGN,CISH,CLDN4,CPM,CRABP2,CXADR,DSG2,DUSP5,EGR3,ESR1,F2RL1,FIS1,FLNA,GADD45G,GAS7,GHR,HBEGF,IGFBP2,IL1B,KRT7,LCN2,LPL,MAP3K9,MAP7,MET,MST1R,NEB,NRIP1,PBK,PCYOX1,PIM2,PLIN2,PLS1,PLXDC1,PRKCD,PROM1,PRXL2A,PSAT1,PTCH2,PTGER3,PTPN4,PTPRT,RDH5,RERG,RORC,SERPINE1,SESN1,SIX1,SLC39A8,SLC7A11,SLC9A3,SOSTDC1,SSX2IP,STAR,TC2N,TNF…	282 (21)
cisplatin		chemical drug		0.024	5.23e-11	ACOX1,ACTA2,ADGRE1,ANPEP,BCL2L12,CD53,CDCP1,CDH1,CLDN4,CLSTN3,CLU,CXCL10,CXCL14,DHRS3,DRAXIN,EMP3,EPS8L2,ESR1,G0S2,GHR,HK2,IL1B,INHBA,INPP5D,KCNK5,LCN2,LDHB,LPIN1,MEGF10,MEGF6,MET,NAV3,NCAM1,NCF1,NLRP3,NOX5,NRIP1,NTN4,PDE3B,PHGDH,PLK3,PROCR,PROM1,RAB27B,RRM2,SERPINE1,SESN1,SLC2A3,SOX6,TNC,TNK2,ZNF488	245 (18)
SCD	-1.462	enzyme		0.191	8.15e-11	ABCA1,ACOX1,AGPAT4,AR,CRABP2,CXCL10,G0S2,HBEGF,IGFBP2,IL1B,KLF4,LCN2,LPIN1,LPL,LRAT,MUSK,RDH5,SGMS2,TGM1,THRSP,TNC,UCP3	213 (22)
IFNG		cytokine		0.855	1.72e-10	ABCA1,ACTA2,ADA2,ALOX15,ARC,ASS1,AZGP1,CAPN3,CCRL2,CD209,CDCP1,CDH1,CFB,CISH,CLIP2,CSF2RB,CXADR,CXCL10,CYTIP,DUSP5,EGR3,ESM1,F2RL1,FZD1,GPR85,HBEGF,HCAR2,HCK,HK2,HP,HSPA1L,IL1B,IL22RA1,INHBA,KLF4,KRT7,LCN2,LCP2,LPAR4,LPL,MST1R,NCAM1,NKX6-1,NLRP3,NOS1,NR4A3,NR5A2,PBK,PDE3B,PENK,PHGDH,PIM2,PRKCD,PROM1,PTHLH,PTPN6,RAB20,RCVRN,RORC,SERPINE1,SIX1,SLC15A3,SLC46A1,SLC7A11,SLC9A3,SMAD7,SMPD3,STAR,TGM1,TN…	243 (17)
quercetin		chemical drug		-1.321	2.78e-10	ABCA1,ACOX1,ACTA2,AR,BCHE,CXCL10,DUSP5,ECH1,ESR1,FZD1,HPSE,IL1B,KLF4,KRT18,KRT8,LCN2,LPL,PHGDH,PLAC8,PRDX3,SMAD7,STAR,THSD4,TST	252 (20)
IL4		cytokine		1.008	7.47e-10	ABCA1,ACOX1,ACSL1,ACTA2,ADGRE1,AGPAT4,ALDOC,ALOX15,ALOX5,APOE,ARC,ARID5A,ASS1,BIN1,BMAL2,CCRL2,CD200R1,CD209,CD300A,CD300LF,CISH,CITED1,CSF2RB,CXCL10,DUOX1,F13A1,F2RL1,FLNA,GADD45G,GTSE1,HBEGF,HCK,HK2,HP,IL1B,IL2RG,KLF4,KRT7,LCP2,LPL,MAL,MS4A2,NR4A3,PHGDH,PIK3R5,PIM2,PLIN2,PLS1,POSTN,PRKCD,PSAT1,PSPH,PTHLH,PTPN7,SERPINE1,SH3BP2,SLC25A25,SORCS2,TNC,TNFAIP6,TREM2,VIPR2	244 (20)
NR3C1	-0.046	ligand-dependent nuclear receptor		-0.677	1.81e-09	ABCA1,ACAT1,ACBD5,ACOX1,ACSL1,ACTA2,ADGRE1,AKT2,APOE,ARRB2,BCL2L14,BIN1,BTK,C1QTNF7,CCRL2,CDC42EP3,CKAP2,CRABP2,CS,CXCL10,DBI,DUOX1,ELMOD3,F2RL1,GRM7,GYS2,HADH,HCAR2,IGFALS,IL1B,INHBA,KLF4,LCN2,LPIN1,MAL,MPC2,NAV3,NDUFA9,NLRP3,PHLDA2,PLIN2,PRKCD,SERPINE1,SGMS2,SLC2A3,TNFAIP6,TPST2	258 (20)
PPARGC1A	0.325	transcription regulator	Inhibited	-3.519	1.94e-09	ABCA1,ACAT1,ACOX1,AK1,ALDH5A1,ATP2B3,CACNA2D2,CCN4,CPXM1,CS,CXCL10,CXCL14,FREM1,HK2,IL1B,INHBA,LDHB,LPIN1,LPL,MAL,MPC2,NLRP3,NR5A2,PLIN2,PLIN5,POSTN,PRDX3,RCVRN,SLC25A25,SLIT3,SMAD7,STAR,TYR,UCP3	222 (19)
troglitazone		chemical drug		-1.131	2.95e-09	ABCA1,ACOX1,ACSL1,ACTA2,AR,CDH1,CXCL10,DBI,DHRS3,ECH1,G0S2,HP,IL1B,KLF4,LPL,NCF1,NKX6-1,NR4A3,NRIP1,PADI2,PDE3B,PEX11A,PLIN2,PLIN4,RGS10,SERPINE1,THRSP,TST,UCP3	221 (22)
CTNNB1	0.074	transcription regulator		1.712	3.85e-09	ACAA1,ACAT1,ACTA2,AKT2,AR,CCN4,CCRL2,CDH1,CLU,CMKLR2,COL4A6,CRABP2,CXCL10,CXCL14,ETV4,F13A1,FGD2,FGF18,FZD1,GADD45G,GHR,GRHL2,HBEGF,HK2,IGFBP2,IL1B,KRT7,LPL,MMP16,MUC6,NCAM1,NR5A2,PCDH15,PHLDA2,PLIN2,PROCR,PROM1,PRSS35,PTCH2,RAI14,RPLP2,RRM2,RSPO3,S100A4,SCRN1,SERPINE1,SESN1,SIX1,SMAD7,TGM1,TNC,WNT2,WNT5B	242 (20)
BMP7	0.517	growth factor		0.172	3.89e-09	ACSL1,ACTA2,ASL,CDH1,ESR1,GRM7,IL1B,KCND2,KLF4,LOXL1,MST1R,MYO1C,NCAM1,OLFM1,PENK,S100A4,SERPINE1,SMAD7,SOSTDC1,STAR,TMEM132A,WNT5B	135 (16)
Insulin		group		-1.033	6.61e-09	ABCA1,ACAT1,ACOX1,ACSL1,ADAM12,ADIPOR2,APOE,AR,CRABP2,DBI,DUOX1,EIF4EBP1,GUCY2C,HK2,HP,HPSE,IGFALS,IGFBP2,IL1B,INHBA,KLF4,LDHB,LPIN1,LPL,NCF1,NLRP3,NOS1,NR4A3,PLIN2,PRKCD,PTHLH,RDH5,RETSAT,RRM2,RSPO1,RSPO3,SERPINE1,SLC2A3,SMAD7,STAR,THRSP,TNC	246 (23)
EGFR	-0.077	kinase	Activated	2.205	7.1e-09	ACTA2,AR,CDCP1,CDH1,CPM,CXCL10,CXCL14,DSG2,EGR3,ESR1,ETV4,F2RL1,GHR,HBEGF,HK2,HP,HPCAL4,IL1B,LCN2,LRP8,MET,MST1R,PBK,PDLIM7,POSTN,PROM1,RAI14,SERPINE1,SLC2A3,SLC7A11,ST3GAL4,STAR,TNC,TNFAIP6,TUSC3,UNC5B	248 (23)
SP3	0.063	transcription regulator		1.61	7.92e-09	ABCA1,ACSL1,ACTA2,DLX3,ESR1,GHR,HPSE,KLF4,LPL,MET,NOS1,NR5A2,PRKCD,PROCR,SERPINE1,SLC2A3,SLC39A8,SLC9A3,TGM1,TNC,XYLT1	218 (16)
BHLHE40	-0.007	transcription regulator		1.651	8.62e-09	ACTA2,AK4,ALOX5,CCN4,CCRL2,CFB,CRABP2,CSF2RB,HBEGF,HK2,IL2RG,INHBA,KCNA3,KRT18,KRT8,LCP2,MET,NCF4,NLRP3,PLAC8,PLIN2,PROCR,PTPN6,SGMS2,SLAMF6,TPST2	194 (15)
N-CoR		group		0.97	8.75e-09	ABCA1,ACSL1,ADIPOR2,BIN1,CXCL10,CXCL14,DHRS3,ESR1,FZD1,HBEGF,HK2,IL1B,PLIN2,RAB20,XYLT1	185 (18)
GW3965		chemical reagent		-1.202	8.83e-09	ABCA1,APOE,CXCL10,CYTIP,GADD45G,GNAI1,HCAR2,IL1B,LPIN1,LPL,NR5A2,PLIN2,PRKAR2B,PTGER3,STAR,THRSP	195 (21)
forskolin		chemical toxicant		-1.232	9.29e-09	ABCA1,ACOX1,ACTA2,ACTG2,ADAMTS16,ALDOC,ARC,ARHGEF5,CLU,CXCL10,DHRS3,DUOX1,ESM1,ESR1,ETV4,FCER1A,GADD45G,GTSE1,HK2,HP,IL1B,INHBA,KLF4,KRT18,MET,NNAT,NR4A3,PENK,PRKAR2B,PTHLH,RAB20,RGS4,RORB,RRM2,SERINC2,SERPINE1,SLC7A11,SMAD7,STAR,THRSP,TNFAIP6,TYR	209 (24)
IL33	0.07	cytokine		-0.328	9.92e-09	ABCA1,ACAT1,APOE,ARHGAP30,CD200R1,CD53,CISH,CSF2RB,CXCL10,EGR3,FGD2,G0S2,HCAR2,HCK,IL1B,IL2RG,ITIH1,KLF4,NCF4,NLRP3,PIK3R5,PILRA,PIM2,PLIN2,PRXL2A,PSAT1,RAI14,RGS10,SERPINE1,SLC7A11	237 (23)
decitabine		chemical drug		-0.34	1.5e-08	ACHE,ADAM12,AFF2,AKT2,ALOX5,APOE,AR,B3GALT5,BIN1,CDH1,CLU,CRABP2,CXADR,CXCL10,DHRS3,DSG2,EGR3,ESR1,GADD45G,GPR85,HBEGF,HCK,HK2,HPSE,HSPB8,HTR1B,IGFBP2,IGSF9,IL1B,KLF4,KRT18,KRT7,KRT8,LRP8,MET,MGST3,NCAM1,NR4A3,OLFM1,PKP2,PSAT1,PTPN6,SLC2A3,SPOCK2,STAR,STEAP2,TNC,UGDH,XYLT1	242 (22)
tretinoin		chemical drug		-0.802	1.51e-08	ABCA1,ACOX1,ACSL1,ADGRE1,AFF2,ALDH9A1,ALOX5,ANPEP,APOE,AR,B3GALT5,CCRL2,CD53,CDH1,COL4A3,CRABP2,CUBN,CXCL10,DBI,DHRS3,DUOXA1,EIF4EBP1,EMP3,G0S2,GAS7,GHR,GPRC5A,HBEGF,HSPB8,IGFBP2,IL1B,INHBA,KLB,KLF4,KRT18,KRT7,LCN2,LRAT,LRP2,MAP7,MGST3,MSC,MYO1C,NCAM1,NCF1,NKX6-1,NRIP1,PAPPA2,PENK,PKP2,PLCB2,PLIN2,PLK3,POSTN,PRKCD,PROM1,PTHLH,RAI14,RORC,SERPINE1,SIX1,SLC7A11,SLCO2A1,SMAD7,SMPD3,SOX6,SRGN,ST3GAL4,…	272 (21)
MYOD1		transcription regulator		-1.367	1.62e-08	ACHE,ACTA2,ASS1,BIN1,BNC1,CXCL14,ESR1,ETV4,GADD45G,HADH,HSPB8,MSC,MUSK,MYO5B,PBK,POLQ,POSTN,PRKAR2B,RRM2,SIX1,SMAD7,UCP3	171 (12)
progesterone		chemical - endogenous mammalian		0.211	1.79e-08	ACAT1,ACOX1,ACSL1,ACTA2,ALOX15,APOE,AR,ARID5A,CDH1,CFB,CLDN4,CXCL10,ESR1,F2RL1,FAM111A,GHR,HBEGF,IGFBP2,INHBA,KRT7,LCN2,LPIN1,LPL,LRP2,NCAM1,PIM2,PLIN4,POSTN,PRSS35,PTGER3,RAB27B,RRM2,S100A4,S100A6,SLC2A3,ST3GAL4,TGM1,THRSP,WNT5B	249 (18)
pirinixic acid		chemical toxicant	Inhibited	-4.104	2.47e-08	ABCA1,ACAA1,ACAT1,ACOX1,ACSL1,ADIPOR2,ALDH9A1,ALDOC,APOE,ASL,CLU,DBI,ECH1,G0S2,GRHPR,HADH,IL1B,KRT8,LCN2,LDHB,LPL,MET,MGST3,PERP,PEX11A,PLIN2,PLIN4,PLIN5,SERPINE1,UCP3	182 (15)
TWIST1		transcription regulator		0.625	2.59e-08	ACOX1,ACTA2,AKT2,AR,CCN4,CDH1,CLDN4,CLU,EMP3,ESR1,IL1B,KLF4,KRT8,MET,MGST3,NCAM1,PROM1,S100A4,SPOCK2,UNC5B	189 (11)
EGF	0.532	growth factor	Activated	2.732	2.8e-08	ABCA1,ALOX15,ANPEP,AR,ARC,CDH1,CISH,CLU,CRABP2,CXCL14,DUSP5,EGR3,ESM1,ESR1,HBEGF,IGFALS,IGFBP2,IL1B,INHBA,LCN2,MET,NCAM1,NCF1,NLRP3,NR4A3,NR5A2,OLFML2A,OSR2,PBK,PHLDA2,PLXDC1,PROM1,PTHLH,RRM2,S100A4,SERPINE1,ST3GAL4,STAR,TGM1,TNC	292 (22)
TO-901317		chemical reagent		-1.883	3.1e-08	ABCA1,ACAA1,ACOX1,ACSL1,ADIPOR2,ALAS2,APOE,ASS1,GHR,HK2,HP,HSD17B8,IL1B,ITIH1,LPL,NR5A2,PTGER3,RAI14,STAR,THRSP,TYR	225 (20)
THRB	-0.269	ligand-dependent nuclear receptor	Activated	2.301	3.2e-08	ACHE,ACOX1,AKT2,BCL2L14,CCN4,CXCL10,EIF4EBP1,FZD1,IGFBP2,IL1B,ITIH1,LPL,MET,NCF1,NLRP3,NR5A2,PENK,PROM1,SERPINE1,SLC7A11,THRSP,UCP3,WNT2,WNT5B	212 (21)
CG		complex		0.713	4.02e-08	ACSL1,ACTA2,AR,CDH1,CFB,CLU,CPM,CXCL10,DBI,EPHA7,ESM1,F2RL1,FZD1,G0S2,HK2,HPCAL4,HPSE,IGFBP2,IL1B,INHBA,KLF4,MEGF10,NIBAN1,NR5A2,NRIP1,ORC1,RGS4,S100A6,SLCO2A1,SRGN,SSX2IP,STAR,TNFAIP6,WNT2	248 (20)
Immunoglobulin		complex	Inhibited	-2.096	7.29e-08	ACBD5,ACSL1,ACTA2,ADGRE1,ALAS2,ANPEP,APOE,ARC,ATIC,BIN1,BTK,CD300A,CD300LF,CDH1,CISH,CLU,COX4I2,CRABP2,CSF2RB,CXCL10,DBI,DUSP5,EGR3,ESM1,ESR1,F13A1,GAS7,HBEGF,HCK,HK2,IL1B,IL2RG,INHBA,INPP5D,KLF4,LCN2,LPL,MGST3,NEB,NLRP3,NOS1,PDE3B,PENK,PIK3R5,PLAC8,PLIN4,PLK3,POSTN,RORC,RRM2,SLC7A11,TNFAIP6,TREM2	235 (18)
levodopa		chemical - endogenous mammalian	Inhibited	-2.24	7.34e-08	ACTA2,ARC,ARRB2,ASTN1,B3GALT5,CDC42EP3,DDIT4L,DGKB,FAM81A,GAS7,HBEGF,HTR1B,IGFBP2,IL11RA,KCND2,LPAR4,LRRTM3,MUSK,MYO5B,NCF4,NIT1,PADI2,PENK,PKP2,PTPRT,RANBP3L,RAPGEFL1,RERG,RILPL1,SCRN1,SH3PXD2B,SMPD3,SORCS2,SPOCK3,SYT12,TYR,UNC13C
PPARD	-0.526	ligand-dependent nuclear receptor	Inhibited	-2.04	9.41e-08	ABCA1,ACAA1,ACOX1,ACTA2,ALDH9A1,APOE,ASS1,CFAP54,ECH1,ESR1,GHR,IGFBP2,IL1B,LDHB,LPL,LRAT,NR4A3,PCYOX1,PLIN2,RORC,S100A6,SERINC2,UCP3	134 (13)
PDGF-BB		complex	Activated	2.304	1.05e-07	ABCA1,ACTA2,AKT2,BDKRB1,BDKRB2,BMP3,DUSP5,EGR3,FLNA,FZD1,GHR,HBEGF,IL1B,INHBA,MGST1,NOS1,NR4A3,POSTN,PRSS35,SERPINE1,SLC1A1,SLC2A3,TNC,UGDH,UNC5B	242 (22)
GPS2		transcription regulator		-1.224	1.3e-07	ABCA1,ADIPOR2,ALAS2,BIN1,CXCL10,DHRS3,FZD1,HP,IL1B,RAB20,XYLT1	166 (21)
plicamycin		chemical drug		0.259	1.31e-07	ABCA1,AKT2,CYP4V2,HP,KCNA3,MET,MST1R,OLFM1,PLXDC1,PRKCD,PROM1,SERPINE1,WWC1,XYLT1	163 (9)
TP63		transcription regulator		0.445	1.36e-07	ACTA2,ADA2,ADAMTS18,AJUBA,AK4,ANOS1,BDKRB2,BMP3,CDH1,CGN,COL4A3,GNAI1,GRHL2,GRHL3,HBEGF,HK2,IGFBP2,IL1B,INHBA,KLF4,KRT7,LCN2,MMP16,PERP,PKP2,POSTN,PTHLH,RRM2,S100A4,SERPINE1,SLC2A3,SLC7A11,SMAD7,TNC,WNT5B	204 (20)
IL2		cytokine		0.056	1.36e-07	ABCA1,ARC,CACNA1E,CD200R1,CD247,CDH1,CISH,CMKLR1,CRABP2,CSF2RB,CXCL10,CYTIP,DSG2,DUSP5,GADD45G,HBEGF,HCK,HK2,IL1B,IL2RG,LCP2,NEB,NR4A3,PDE3B,PENK,PHGDH,PHLDA2,PIM2,PLAC8,PSAT1,PTHLH,PTPN6,PTPN7,RORC,RRM2,S100A4,S100A6,SERPINE1,SESN1,SLC2A3	238 (19)
tetrachlorodibenzodioxin		chemical toxicant	Activated	2.14	1.4e-07	ACHE,ACOX1,ACTA2,ADHFE1,ADIPOR2,ALOX5,AR,CDH1,CUBN,EMP3,ESR1,ESRRG,GRHPR,IL1B,KCNA3,KRT7,LRP2,MEGF10,NCF4,NNAT,PERP,PRKAR2B,S100A4,SERPINE1,SESN1,SLC2A3,SPOCK2,STAR,TGM1,TNC,UGDH	239 (20)
oleic acid		chemical - endogenous mammalian		-0.99	1.5e-07	ABCA1,ACSL1,ALOX5,APOE,CLU,CXCL10,HADH,HIBADH,HK2,IL1B,LCN2,LPL,NCF1,PLIN2,PLIN4,PLIN5,SERPINE1,THRSP,UCP3	232 (19)
PAX3		transcription regulator			1.84e-07	ANOS1,ARC,ASS1,CDH1,CLU,CMKLR2,F2RL1,G0S2,IGFBP2,MET,OLFM1,P2RX1,PHGDH,PTGER3,PTHLH,SIX1,SRGN,TNC
FASN	-1.598	enzyme		-1.044	2.05e-07	ACOX1,ACTA2,AJUBA,ALOX5,CDH1,ETV4,IL1B,LPL,MET,PRKAR2B,SLC7A11	238 (21)
GLI1	0.116	transcription regulator		0.587	2.19e-07	ACTA2,ALOX5,ARC,ATAD2,BNC1,C1QTNF3,CDH1,CLU,DUSP5,EGR3,FOXL1,GATA5,GPRC5A,HPSE,KLF4,KRT80,MST1R,NAV3,PHLDA2,PLOD1,PLXDC1,PPIF,PTCH2,PTHLH,RAB27B,RGS10,S100A4,S100A6,SCARA3,SESN1,SOX6,TNC	137 (7)
calcitriol		chemical drug		0.292	2.3e-07	ACKR4,ACSL1,ADHFE1,ALOX5,AR,ATIC,B3GALT5,CDH1,CISH,CXCL10,ECH1,ESR1,F2RL1,FCER1A,FIS1,GADD45G,GHR,HBEGF,HK2,IL1B,IL2RG,KLF4,LCN2,LPL,MAL,MEGF10,NCAM1,OLFML2A,PADI2,PBK,PHGDH,PPIF,PRKCD,RORC,RRM2,SERINC2,SLC45A3,SMAD7,SMPD3,UGDH	215 (21)
SNCA	0.57	enzyme		0.537	2.36e-07	APOE,CACNA2D2,CDC42EP3,DHRS3,DRAXIN,FAM81A,GUCY2C,HPCAL4,IL1B,KLF4,LDHB,MYO5B,NCAM2,NCF1,NCF4,NLRP3,PCDH15,PLAC8,PLK3,PRKCD,RPH3A,S100A6,SERPINE1,SLC2A3,SLC6A20,SLITRK2,SPOCK2,TC2N,TRIM47	134 (10)
FOXA2		transcription regulator		-1.791	2.39e-07	ACSL1,ACTA2,ACTG2,AK4,ALDOC,ALOX15,ALOX5,APOBR,APOE,ASS1,ASTN1,C9orf152,CDH1,CLDN4,CPM,FGF18,HADH,HK2,LPL,MUC6,NKX6-1,NR5A2,PIK3R5,RORC,SERPINE1,SLC9A3,TOX3,UCP3	147 (9)
D-glucose		chemical - endogenous mammalian		0.635	2.45e-07	ABCA1,ACAA1,ACHE,ACOX1,ACSL1,ACTA2,ACTG2,ALDOC,ASS1,ATP2B3,BCL2L12,CDH1,CLU,DBI,DNAJB11,DUOX1,HBEGF,HK2,HP,IL1B,INHBA,LPL,NCF1,NKX6-1,NLRP3,NR4A3,PBK,PIM2,PLK3,PRDX3,PRKCD,PTPN6,RDH5,RRM2,S100A4,SERPINE1,SIX1,SLC39A8,THRSP,UCP3	264 (24)
deferoxamine		chemical drug		1.767	2.45e-07	CACNA1E,CD300A,CDH1,DUSP5,ESRRG,F13A1,FGF18,FIS1,GAS7,HK2,IGFBP2,IL1B,LCN2,LPL,NDUFA9,PROM1,SERPINE1,SLC2A3,SMAD7	225 (19)
Vegf		group	Activated	2.279	2.6e-07	ACKR4,ACTA2,ANPEP,ARHGAP18,BNC1,CCL14,CDH1,COL4A3,CXCL10,DUSP5,EGR3,ESM1,FLNA,HBEGF,HK2,HPSE,HTR7,INHBA,LCN2,LRAT,LRP2,LRP8,MET,NR4A3,NR5A2,PHLDA2,PIM2,PTHLH,SHISA2,TMC7,TNC	246 (19)
AGN194204		chemical drug		-0.943	2.63e-07	ABCA1,ACAA1,ASS1,CRABP2,CSRP1,EMP3,F2RL1,GNAI1,GPRC5A,HK2,KRT80,LPL,NRIP1,PENK,PLAC8,PLIN2,PLIN4,RGS10,UNC13C	60 (5)
IL3		cytokine		0.505	2.76e-07	ACOX1,ADGRE1,CD247,CD53,CISH,DOK2,ECH1,EGR3,EMP3,FCER1A,GADD45G,HBEGF,HK2,IL1B,LCN2,MS4A2,MYO1C,NCF1,PAPPA2,PHGDH,PIM2,PLCB2,SLC2A3,SLC7A11	269 (25)
tetradecanoylphorbol acetate		chemical drug		1.976	3.86e-07	ABCA1,ACHE,ARC,BTK,CD209,CDCP1,CDH1,CLEC12B,CXCL10,DUSP5,EGR3,EIF4EBP1,ESR1,FHL3,FZD1,GPRC5A,GRHL2,HBEGF,HK2,HPSE,HTR7,IGFBP2,IL1B,IL2RG,INHBA,ISLR2,KLF4,LCN2,LPL,MET,MRPS12,MST1R,NCF1,NLRP3,OSR2,P2RX1,PDE3B,PDLIM7,PHGDH,PLCB2,PRKAR2B,PRKCD,PTHLH,PTPN6,RORC,SERPINE1,SLC39A8,SLC7A11,SRGN,STAR,TGM1,THRSP,TNFAIP6,TYR	259 (22)
trichostatin A		chemical drug		0.282	4.4e-07	ABCA1,ACOX1,ADGRE1,AKT2,APOE,AR,ARC,ATAD2,CDH1,CISH,CLU,CRABP2,CXADR,CXCL10,DHRS3,DOK2,DSG2,ESR1,GADD45G,GHR,GRHL2,HPSE,IGFBP2,IGSF9,IL1B,KLF4,LRP8,MET,MGST1,MGST3,NCAM1,OLFM1,PENK,PRKCD,PSAT1,PTPN6,PTPN7,RERG,SERPINE1,SLC7A11,SLC9A3,STAR,STEAP2,TGM1,THSD4,TNC,UGDH	254 (20)
SRF	0.41	transcription regulator	Activated	3.361	4.83e-07	ACTA2,ACTG2,ARC,CPM,CSRP1,DUSP5,EGR3,FHL3,FLNA,G0S2,GADD45G,GPM6A,LCN2,LPL,MGST1,MPPED2,MYOM1,P2RX1,PCDH15,PDLIM7,PKHD1L1,RAB27B,SOSTDC1,TNC,TST	53 (4)
TGFBR2	0.486	kinase		1.096	5.65e-07	ACTA2,ADGRE1,AGPAT4,ALOX15,ALOX5,AR,ASS1,CDH1,CITED1,CLU,COL4A6,DSG2,GADD45G,HK2,HP,IL1B,KRT18,KRT7,KRT8,PRDX3,PTHLH,SERPINE1,SH3BP2,SLC2A3,SMAD7,SORCS2	222 (20)
HMG20A	0.069	transcription regulator		1.976	5.81e-07	ALDOC,CDH1,CLU,CXADR,CXCL10,FLNA,HBEGF,INHBA,KRT18,NIBAN1,POSTN,SERPINE1,SLIT3	101 (7)
MTDH	0.013	transcription regulator			6.1e-07	ACSL1,ACTA2,ASL,CCN4,CDH1,CSRP1,CXADR,FLNA,HK2,IGFBP2,KRT8,LCN2,LPIN1,PLIN4,PLIN5,SERPINE1	184 (20)
COP1	-0.124	enzyme		-0.282	6.25e-07	APOE,AR,CISH,CXCL10,EGR3,ESR1,ETV4,HSPB8,KCNK5,PEX11A,SYT12	172 (12)
JUN	0.257	transcription regulator		0.608	6.9e-07	ACTA2,APOE,AR,BMAL2,CD247,CDH1,CHST4,CLU,COL24A1,CXCL10,DUSP5,HK2,IGFBP2,IL1B,LPIN1,MET,NCAM1,NOX5,NR5A2,PARD6B,PENK,PTHLH,PTPN6,SERPINE1,SLC2A3,SMAD7,SOX6,STAR,TNC,XYLT1	233 (21)
ESR2		ligand-dependent nuclear receptor		-0.165	7.18e-07	ABCA1,AJUBA,ANPEP,APOE,AR,ATAD2,BIN1,CDH1,CLDN4,CLU,CPM,DBI,EGR3,EMP3,ESR1,F2RL1,IL1B,KLF4,KRT8,LOXL1,LPL,MAP7,MEGF10,MPP7,MSC,NR4A3,PCYOX1,PERP,PLIN2,PLXDC1,POSTN,PROM1,PSAT1,RORC,SERPINE1,SHISA2,SLIT3,SMAD7,THRSP	275 (22)
APOE	-1.017	transporter		-0.441	7.39e-07	ABCA1,ACAT1,ACOX1,ACSL1,ACTA2,ADGRE1,ANK3,APOE,CLU,CSF2RB,CSRP1,DBI,ESR1,F2RL1,GAS7,IL1B,KLF4,LCN2,LPL,LRP8,NCF1,PLIN2,SERPINE1,TREM2,WNT2	245 (22)
IL13		cytokine		0.362	9.05e-07	ABCA1,ACOX1,ACSL1,ACTA2,ALOX15,BMAL2,CD209,CD247,CISH,CXCL10,DUOX1,F13A1,FGD2,G0S2,GAS7,HBEGF,HPSE,IL11RA,IL1B,KLF4,MAP3K7CL,MN1,NLRP3,PLIN2,POSTN,RORC,SERPINE1,TYR	249 (23)
HIF1A	0.007	transcription regulator		-1.159	1.14e-06	ACTA2,AK4,ALDOC,APOE,CCRL2,CDCP1,CDH1,COX4I2,CXCL10,EIF4EBP1,ESRRG,FHL3,GHR,HK2,HP,IGFBP2,IL1B,KRT18,LOXL1,MET,MST1R,NR4A3,PIM2,PLAC8,PRKAR2B,PROM1,RAB20,RORC,SERPINE1,SLC2A3,SMAD7,TMEM45A	219 (17)
GNAQ		enzyme		-0.686	1.25e-06	AK4,Arf2,DUSP5,F2RL1,HK2,HSPB8,MGST1,MMP16,NOX5,NR4A3,PRKCD,SERPINE1,STAR,TGM1,TNFAIP6	214 (19)
EHF		transcription regulator		0.422	1.38e-06	ACTA2,ALOX5,ANPEP,CRABP2,FCER1A,GRHL3,HK2,IL1B,MET,MS4A2,SERPINE1,TNC
CCN5	-0.544	growth factor		-1.129	1.4e-06	ACTA2,CDH1,ESR1,KLF4,KRT18,KRT8,LPL,PROCR,SERPINE1	193 (21)
cholecalciferol		chemical - endogenous mammalian		0.384	1.43e-06	ALOX5,CD209,CD300A,CDH1,CS,CUBN,CXCL10,F13A1,GAS7,HK2,PSAT1,PTHLH,RORC,SERPINE1	232 (23)
dimethyl sulfoxide		chemical drug	Activated	2.517	1.55e-06	ADAM12,ALAS2,ALOX5,C1QTNF3,EIF4EBP1,EMP3,IL1B,LCN2,LPL,NCF1,SGMS2,SLC8A3,SMPD3,STAR	194 (14)
APP	0.003	other		-0.039	1.61e-06	ABCA1,ACHE,ACTA2,AK1,ALDOC,ALOX15,APOE,ARC,BIN1,CDH1,CLU,CRABP2,CS,CSF2RB,CXCL10,DBI,ECH1,ELMOD3,ESR1,F2RL1,FLNA,FZD1,GHR,GPR85,HCAR2,IGFBP2,IL1B,INHBA,KCNB1,KCND2,LDHB,NCF1,NLRP3,NNAT,NOS1,PENK,PTCH2,SERPINE1,SLC7A11,SMAD7,TAGAP,THSD4,TREM2,VAMP3,VKORC1L1	267 (22)
SOX2		transcription regulator		0.487	1.66e-06	ALOX5,CCN4,CDH1,CITED1,CRABP2,CXCL10,CXCL14,DLX3,DUSP5,ETV4,GRHL3,INHBA,KLF4,KRT18,KRT7,MYRF,NR5A2,PARD6B,PCDH15,PRKCD,PROM1,PSAT1,SERPINE1,SLC7A11,SOSTDC1,SOX6,TGM1,VAMP3,ZNF488	224 (18)
camptothecin		chemical drug		0.302	1.67e-06	ACTA2,AK4,AKT2,APOE,AR,ARRB2,BDKRB1,BTK,CCRL2,CD53,CLU,COQ7,F2RL1,GADD45G,HBEGF,HSPB8,IL1B,INPP4A,LPIN1,NLRP3,OSR2,P2RX1,PDLIM7,PERP,PHLDA2,PLAC8,PLIN2,PPIF,PRKAR2B,RRM2,SERPINE1,TNFAIP6,TNK2	206 (17)
pioglitazone		chemical drug	Inhibited	-2.272	1.77e-06	ABCA1,ACTA2,ADIPOR2,APOE,CMKLR1,CXCL10,IL1B,KLF4,LPIN1,LPL,NCF1,NR4A3,PDE3B,PLIN2,SERPINE1,SLC9A3,UCP3	234 (23)
PPARA	-0.616	ligand-dependent nuclear receptor	Inhibited	-4.14	1.78e-06	ABCA1,ACAA1,ACAT1,ACOX1,ACSL1,ALDH9A1,APOE,ASL,ASS1,CS,DBI,ECH1,G0S2,HADH,IGFBP2,IL1B,KRT8,LPL,MGST1,MGST3,NCF1,PEX11A,PLIN2,PLIN4,PLIN5,RETSAT,SERINC2,UCP3	184 (18)
IgG		complex		-0.658	1.91e-06	ACOX1,ADGRE1,APOE,CD209,CLDN4,CRABP2,CXCL10,EGR3,GPRC5A,IL1B,IL2RG,INHBA,INPP5D,KRT18,LCN2,PDE3B,PHLDA2,PPIF,PTPN6,SERPINE1,SLC2A3,TNC,VIPR2	234 (21)
MYC	0.305	transcription regulator		-0.8	2.08e-06	ABCA1,ACAT1,ACTA2,AKT2,ALOX15,ALOX5,AR,Arf2,ASS1,ATIC,BIN1,CCN4,CDC42EP3,CDH1,CITED1,CLU,CRABP2,CXCL10,DBI,DLX3,DUSP5,EIF4EBP1,FLNA,G0S2,GADD45G,GRHL3,HK2,HP,INHBA,KLF4,KRT7,LDHB,MGST3,MYO1C,NCAM1,NIBAN1,PBK,PDLIM7,PERP,PLAC8,PRDX3,PROM1,PSAT1,PTHLH,RPLP2,RRM2,S100A6,SERPINE1,SLC2A3,SMAD7,SOX6,ST3GAL4,TGM1,TNC,VAMP3,WWC1	257 (24)
diethylstilbestrol		chemical drug		0.408	2.14e-06	AR,BCHE,CFB,CLSTN2,CLU,CPXM1,CRABP2,CXCL14,ESR1,HBEGF,IGFBP2,INHBA,KLF4,NR4A3,OLFML2A,PROM1,RGS4,S100A6,SIX1,SLC6A20,STAR	248 (24)
IgE		complex		1.098	2.25e-06	ALOX5,CD53,CISH,COQ7,CXADR,FCER1A,FGD2,HBEGF,IL1B,LCP2,NCF4,PENK,PILRA,PIM2,PLK3,PPIF,PTPN6,RAB7B,RAI14,RHOD,TNC,TPST2	198 (13)
SLC27A2		transporter	Activated	2.804	2.29e-06	ACAA1,ACOX1,ACSL1,FITM2,PEX11A,PLIN2,PLIN5,RETSAT
MET	-1.038	kinase		1.772	2.34e-06	ARID5A,CDH1,ESR1,HBEGF,IL1B,INHBA,KLF4,MAL,MET,MPP7,PERP,PTPRT,RILPL1,RRM2	204 (22)
EFNA2	0.438	kinase		-0.378	2.61e-06	CD247,CRABP2,FCER1A,FOXL1,KRT18,KRT7,NOS1,PTHLH,TGM1
LIPE	-0.782	enzyme	Inhibited	-2.465	2.75e-06	ABCA1,ACOX1,ACSL1,ADGRE1,G0S2,IL1B,NRIP1,PLIN2,PLIN5,POSTN,SMAD7,STAR,THRSP,UCP3	218 (21)
tamoxifen		chemical drug		-0.285	2.76e-06	ACOX1,ASS1,CDH1,CLDN4,CLU,EIF4EBP1,ESR1,ETV4,F13A1,G0S2,KRT18,KRT7,KRT8,KRT80,MET,NOS1,PHGDH,RERG,S100A6,SLC1A1,SLC2A3,SLC9A3,SMAD7	260 (19)
CSF2		cytokine	Activated	2.106	2.78e-06	ABCA1,ACTA2,ALOX5,CCRL2,CD209,CDH1,CISH,CSF2RB,CXCL10,DOK2,EGR3,F2RL1,HBEGF,HCAR2,HK2,IL1B,INHBA,INPP5D,MET,NCAM1,NLRP3,NR4A3,PHGDH,PIM2,PPIF,RRM2,SGO1,SLC2A3,SLC7A11	268 (20)
OSM		cytokine		-0.229	2.82e-06	ABCA1,ACAA1,ACTA2,ARC,CDH1,CFB,CISH,CLDN4,CPM,CSF2RB,CXADR,CXCL10,DHRS3,EIF4EBP1,EMP3,ESM1,GADD45G,GAS7,GRHPR,HBEGF,HK2,HP,IL1B,LCN2,MSC,MUSK,NEB,NRIP1,OLFML2A,SERPINE1,TNC	161 (20)
Mek		group		1.856	3.29e-06	ACAT1,ANPEP,APOE,CDCP1,CDH1,CLU,CPM,CXCL10,DUSP5,EGR3,ESR1,ETV4,IL1B,LRP8,MST1R,PHLDA2,RETSAT,SERPINE1,TMEM132A,TMEM9B,TREM2,UNC5B	227 (21)
metribolone		chemical reagent		-1.437	3.52e-06	ACAA1,ALDH9A1,ALDOC,AR,AZGP1,CLU,DBI,ECH1,ESRRG,GADD45G,GRHPR,GTSE1,HADH,HIBCH,HK2,KRT18,LRRTM3,MAP7,MCEE,MGST3,MPC2,NDUFA9,PLOD1,PRKCD,RETSAT,SLC2A3,STEAP2,UGDH	173 (7)
NCOA2	0.117	transcription regulator		0.298	3.88e-06	ALAS2,AR,CDH1,CXCL10,FZD1,HCAR2,IL1B,KLF4,LPIN1,LPL,NR4A3,PARD6B,PLIN2,STAR,UCP3,WNT2	219 (24)
gamma-linolenic acid		chemical - endogenous mammalian		-0.447	4e-06	NCF1,PLIN2,PLIN4,PLIN5,THRSP
sphingosine-1-phosphate		chemical - endogenous mammalian		0.541	4.05e-06	ACKR4,ACTA2,BDKRB2,CDH1,CSF2RB,CXCL10,FAM167A,IL1B,ISLR2,NCAM1,NCKAP1L,SERPINE1,SORCS2,STAR	175 (18)
BMP4	0.344	growth factor		0.912	4.07e-06	ACTA2,ARC,CDH1,DLX3,F2RL1,FZD1,HK2,INHBA,ISLR2,KLF4,KRT7,NCAM1,NKX6-1,PAPPA2,POSTN,RORB,SERPINE1,SMAD7,STAR,TYR,WNT5B	205 (21)
CREB1	0.051	transcription regulator		0.551	4.57e-06	ABCA1,ACHE,AK4,APOE,ARC,BRINP2,COL24A1,ESRRG,EXOSC6,GADD45G,IL1B,INHBA,KCND2,KLF4,LCN2,LPL,NKAIN2,NNAT,NOS1,NOX5,NR4A3,PDE3B,PENK,RERG,SERINC2,SLC2A3,SMPD3,SPOCK3,STAR,STRBP	151 (11)
STAT3	0.16	transcription regulator		-0.873	4.75e-06	ACTA2,ALAS2,ALOX15,BMAL2,CCRL2,CD209,CDH1,CFB,COL24A1,CXCL10,CXCL14,DRAXIN,DUSP5,EGR3,ESR1,FZD1,GADD45G,HK2,HP,IL1B,KLF4,LCN2,LDHB,LGI2,LRP2,NOX5,PHLDA2,PIM2,PROCR,PROM1,PTPN6,RORC,RRM2,SERPINE1,SLAMF6,SLC9A3,SMAD7,SOX6	218 (18)
CAV1	-0.184	transmembrane receptor		0.987	5.06e-06	CDH1,CXCL10,ESR1,HK2,IL1B,INHBA,KRT18,KRT7,KRT8,PROM1,SERPINE1,SLC1A1,SLC2A3,TNC	236 (21)
MRTFA	0.237	transcription regulator	Activated	3.629	5.08e-06	ACTA2,ACTG2,CDC42EP3,EGR3,EPHA7,FLNA,G0S2,LCN2,LOXL1,MMP16,P2RX1,RAB27B,SERPINE1,SLIT3,SPOCK3,TNC,TST	175 (14)
cholesterol		chemical - endogenous mammalian		0.877	5.23e-06	ABCA1,ACAT1,ACSL1,ACTA2,ADGRE1,APOE,CXCL10,DBI,GNAI1,HBEGF,IL1B,INHBA,LPL,NLRP3,NR4A3,PLIN2,PSAT1,UCP3	250 (23)
ZMPSTE24	-0.023	peptidase		-1.166	5.44e-06	CISH,CXCL14,GADD45G,GHR,IGFALS,IL1B,NLRP3,SESN1	143 (7)
L-triiodothyronine		chemical - endogenous mammalian	Inhibited	-2.152	5.58e-06	ABCA1,ACHE,ACOX1,ACSL1,ACTG2,AKT2,ALAS2,AR,ASS1,ATIC,CLU,CMKLR1,CS,CXCL14,DUSP5,ESR1,HP,LCN2,MGST3,NR5A2,PRDX3,PSAT1,RGS4,SERPINE1,SMAD7,ST3GAL4,STAR,SYT12,THRSP,UCP3	227 (24)
MRTFB	0.076	transcription regulator	Activated	3.073	5.67e-06	ACTA2,ACTG2,CDC42EP3,EGR3,EPHA7,FLNA,G0S2,INHBA,LCN2,LOXL1,P2RX1,POSTN,RAB27B,SERPINE1,SLIT3,TST	130 (7)
filgrastim		biologic drug		-1.057	5.74e-06	ACSL1,ALOX15,ALOX5,CDC42EP3,CFAP100,CLU,CXCL10,EGR3,FAM111A,FCER1A,G0S2,GIMAP5,HP,LDHB,NHS,NLRP3,NR4A3,PHLDA2,PILRA,PIM2,PRKAR2B,S100A4,SLC45A3,TAGAP,TST
ETV5	0.393	transcription regulator		-0.239	5.82e-06	CDH1,CLDN4,COL4A3,KRT7,KRT80,LCN2,LCP2,LGI3,MET,NCAM2,PKP2,S100A6	85 (5)
CREBBP	0.067	transcription regulator		-0.21	5.82e-06	ACOXL,ADAM12,AR,ARID5A,ASL,BDKRB2,CD53,CDC42EP3,CDCP1,CDH1,CXCL10,DHRS3,EGR3,LPL,NR4A3,PDE3B,PRKCD,SLAMF6,SLC7A11,SMPD3,STAR,THRSP,TNC,WNT5B	215 (19)
RXRB	0.135	ligand-dependent nuclear receptor		-0.707	6.12e-06	ABCA1,ACOX1,ACSL1,CLU,CXCL10,DHRS3,GADD45G,HBEGF,IL1B,LCN2,PHLDA2,S100A4,S100A6,THRSP,TMEM215	192 (21)
indomethacin		chemical drug	Inhibited	-2.465	6.16e-06	ACOX1,ACSL1,ALOX15,ALOX5,CDH1,CLDN4,CLU,CSF2RB,EMP3,FGF18,IL1B,KRT8,LCN2,LPL,NOS1,PLIN2,PROM1,STAR	224 (20)
heparin		chemical - endogenous mammalian		-1.331	6.16e-06	ACTA2,APOE,CD209,CS,DUOX1,HPSE,LPL,NDUFA9,PROCR,TNFAIP6	164 (16)
bleomycin		biologic drug	Activated	2.111	6.22e-06	ACOX1,ACTA2,APOE,CCN4,CD300LF,CDH1,CLDN4,CLU,CSF2RB,CXCL10,DUSP5,FZD1,HBEGF,HK2,IL1B,KLF4,KRT8,NLRP3,S100A4,SERPINE1,SLC2A3	251 (18)
simvastatin		chemical drug		0.786	6.41e-06	ABCA1,ACTA2,APOE,AR,ASL,CDH1,ESR1,ETV4,IL1B,KLF4,LCN2,LPL,NCF1,NRIP1,RORC,S100A6,SERPINE1	161 (20)
ADIPOQ	-1.109	other	Inhibited	-2.109	6.86e-06	ACOX1,ACSL1,ACTA2,ADIPOR2,CMKLR1,CXCL10,FZD1,HBEGF,IL1B,KLB,LPL,NCF1,NCF4,PRDX3,SLC2A3,UCP3,WNT2,WNT5B	223 (22)
SFTPC		other			7.31e-06	CLDN4,CLU,KRT18,KRT7,KRT8,S100A4,S100A6
CNTF		cytokine		1.715	7.6e-06	ACHE,ADGRE1,ALDOC,BCHE,CCRL2,CD247,CISH,HCAR2,KLF4,LCN2,LDHB,MPC2,PENK,PTGER3,RPH3A,S100A6,SLC15A3
MYO6	-0.128	other		1.265	7.69e-06	ACTA2,ARC,CSRP1,DUSP5,EGR3,LPIN1,TNC,TNK2,TRPM4,VGLL3	207 (12)
PD98059		chemical - kinase inhibitor	Inhibited	-3.275	7.75e-06	ABCA1,ACTA2,ANPEP,AR,CDH1,CLU,CXCL10,DHRS3,DUSP5,EGR3,EMP3,GAS7,HBEGF,IL1B,KRT8,LPL,MET,NOS1,PHLDA2,POSTN,PTHLH,RAB20,RETSAT,RRM2,S100A4,SERPINE1,ST3GAL4,STAR,TNFAIP6,TYR	257 (20)
METTL3	0.155	enzyme		-0.288	7.96e-06	ACTA2,CDH1,CISH,CXCL10,IL1B,KLF4,LPIN1,LRRTM3,MYO1C,NLRP3,PERP,RORC,SLC2A3,SLC7A11,TMC7	178 (17)
EP300	0.068	transcription regulator		-0.32	8.08e-06	ACHE,ACOXL,ACTA2,ADAM12,AR,ARID5A,BDKRB2,BTK,CD53,CDC42EP3,CDCP1,CRABP2,DHRS3,HK2,MET,PERP,PRKCD,PSAT1,RORC,SLAMF6,SLC2A3,SLC7A11,SMAD7,SMPD3,TNC,WNT5B	239 (21)
VEGFA	-0.449	growth factor	Activated	2.394	8.9e-06	ACHE,ACSL1,ACTA2,AK4,ANPEP,BTK,CCL14,CCRL2,CXCL10,DUSP5,ESM1,ETV4,EXOC3L2,HBEGF,IL1B,INPP5D,MRPS12,SERPINE1,TNC,UNC5B	193 (20)
thioacetamide		chemical toxicant		-0.113	8.94e-06	ACTA2,CDCP1,CLDN4,CLIP2,CLU,ELMOD3,EMP3,FCER1A,IL1B,LCN2,LRAT,LRP8,MET,MS4A2,PROM1,SLC7A11,SMAD7,TMEM45A	239 (17)
PDCD10	-0.154	other		-1.432	9.02e-06	ACTA2,F2RL1,KLF4,PROCR,SERPINE1
Z-LLL-CHO		chemical - protease inhibitor	Inhibited	-2.204	9.18e-06	AR,CDH1,CFB,CISH,CLDN4,CLU,CXCL10,EIF4EBP1,ESR1,G0S2,GHR,GNAI1,IL1B,MET,MST1R,NCF1,PLK3,PTPN6,RGS4,RPLP2,SLC1A1,TNK2,TYR	184 (16)
HSD17B4	-0.634	enzyme		1.387	9.19e-06	ACAA1,ACOX1,ACSL1,ALOX5,PEX11A,PTCH2
bisphenol A		chemical - endogenous mammalian		-0.523	9.22e-06	ALDH5A1,AR,CDH1,CLU,CXCL10,ESR1,FAM83H,FGF18,LCN2,LCP2,MET,NR4A3,NR5A2,POSTN,RPH3A,TNC	222 (21)
cycloheximide		chemical reagent		0.885	9.56e-06	ACOX1,AR,ASS1,BDKRB1,BTK,CXCL10,ESR1,GADD45G,GAS7,GNAI1,HBEGF,IGFBP2,IL1B,KCND2,LCN2,LPL,PERP,PRKAR2B,PTHLH,RERG,SERPINE1,STAR,TNFAIP6	248 (22)
MAPT	-0.267	other		-0.713	9.67e-06	ACAT1,ALDH5A1,Arf2,CD84,CS,CXCL10,DBI,DGKB,EPDR1,ESRRG,GAS7,HPSE,HSPB8,IGFBP2,IL1B,INPP4A,LCN2,LDHB,LPL,NOS1,PCYOX1,PENK,PLIN4,PRDX3,S100A6,SERPINE1,TGM1,TRIM47,UNC13C,VAMP3,VKORC1L1	238 (22)
PGR	-0.45	ligand-dependent nuclear receptor		-0.628	1.04e-05	ACOX1,ACSL1,ADAMTS18,AK4,ALOX15,AR,COL4A6,CSRP1,EPS8L2,ESR1,F2RL1,FLNA,GPRC5A,HBEGF,KLF4,KRT18,LOXL1,PIM2,POSTN,PPIF,RAB27B,S100A6,SERPINE1,SLC39A8,ST3GAL4,TNC	302 (22)
HGF	0.284	growth factor		0.905	1.05e-05	ACKR4,ACTA2,ANK3,BNC1,CCL14,CDH1,ESM1,FLNA,HBEGF,HK2,HTR7,IL1B,INHBA,KRT18,LCN2,LRP8,MET,NR4A3,NR5A2,NRIP1,PHLDA2,PIM2,PLOD1,PTHLH,SERPINE1,TNFAIP6,TNK2	215 (20)
ruxolitinib		chemical drug		-0.183	1.07e-05	BTK,CISH,CXCL10,CXCL14,ESR1,IL1B,LOXL1,NLRP3,PLIN5,PSAT1,RAB20	171 (13)
paclitaxel		chemical drug		0.214	1.11e-05	ACTA2,ADGRE1,AR,CD53,CDC42EP3,CLU,CXCL10,DUSP5,FLNA,G0S2,HBEGF,HPSE,IL1B,INPP4A,KLF4,LCP2,LPAR4,NAV3,NNAT,PHGDH,SLC2A3	236 (18)
TRIM28	-0.019	transcription regulator		-0.347	1.12e-05	ALAS2,ARID5A,CITED1,COL4A6,CXCL10,ESRRG,FGF18,IL1B,NIBAN1,NR5A2,S100A4,SOX6,TRIM47
LY294002		chemical drug		-0.166	1.13e-05	ABCA1,ACAT1,ACTA2,ADIPOR2,ANPEP,APOE,AR,BTK,CDH1,CLDN4,CUBN,CXCL10,EGR3,ESR1,GUCY2C,HBEGF,HK2,IGFBP2,IL1B,LCN2,LOXL1,NR4A3,PMPCB,POSTN,RORC,SERPINE1,SLC1A1,SLC7A11,TYR	245 (22)
FOXL2		transcription regulator	Activated	2.03	1.18e-05	CLU,CPM,DLX3,ESM1,INHBA,NR4A3,NR5A2,OSR2,PTHLH,RSPO3	77 (7)
KDM1A	0.115	enzyme		0.598	1.33e-05	ACTA2,ATAD2,AZGP1,BMAL2,CD84,CDH1,CXADR,CXCL10,GATA5,HSPB8,IGFBP2,KRT18,KRT8,MPC2,PLIN4,PROM1,PSAT1,S100A6,SERPINE1,SMAD7,TGM1,UNC13C	196 (19)
HTT	0.285	transcription regulator		-0.394	1.34e-05	ABCA1,ACTA2,AGPAT4,AKT2,ALDOC,APOE,ATP2B3,B3GALT5,BMP3,C1QTNF3,CCN4,COX4I2,DGKB,DLX3,DUSP5,EMP3,ENPP6,GADD45G,GAS7,HBEGF,IL11RA,KCNB1,KLF4,LDHB,NOS1,PENK,PRKCD,PROM1,RGS4,RPH3A,SESN1,ST3GAL4,THRSP,UGDH,VAMP3,VIPR2,XYLT1	249 (18)
tributyltin		chemical reagent		-0.711	1.34e-05	ABCA1,ACOX1,ACSL1,ASS1,F2RL1,GPRC5A,INHBA,KRT80,LPL,PLIN4,TNC,UNC13C	140 (14)
thapsigargin		chemical toxicant		1.241	1.34e-05	ADIPOR2,AR,ARC,CLDN4,CLU,CXCL10,EIF4EBP1,ESR1,HK2,HPSE,IL1B,KLF4,LPIN1,MET,NR4A3,PROM1,PTPN6,RETSAT,THRSP,VAMP3	231 (21)
GATA4	-0.108	transcription regulator		0.647	1.35e-05	ACTG2,ASS1,CDC42EP3,CLSTN2,CRABP2,DLX3,EPDR1,GRHL3,INHBA,KRT7,LCN2,NR5A2,PGBD5,PLIN4,POSTN,S100A4,SLC9A3,STAR	112 (7)
IGF1	0.047	growth factor		-0.126	1.37e-05	ABCA1,ACTA2,ANPEP,ATP2B3,CDH1,CISH,CLU,ESR1,GADD45G,GHR,GRM7,IGFBP2,IL1B,IL2RG,LCN2,LPL,MMP16,NCAM1,NKX6-1,PBK,PENK,PKP2,PLIN2,POSTN,PTHLH,SERPINE1,SLC25A25,STAR,THRSP,THSD4	249 (19)
MAFA		transcription regulator			1.39e-05	CACNA1E,CD53,CSF2RB,ESR1,HTR7,LGI3,NOS1,PLCB2,PRKCD,PTGER3,SERPINE1,SLC8A3,UNC5CL
LATS		group	Inhibited	-2.449	1.48e-05	ACTA2,CITED1,ESR1,NCAM1,PROM1,STAR	122 (7)
ammonium		chemical - endogenous mammalian		0.775	1.68e-05	ACTA2,APOBR,CLU,FHL3,G0S2,HSD17B8,MYOM1,NCAM1,PCYOX1,PMPCB,S100A4,SLC2A3,SORCS2,TST,UGDH
8-bromo-cAMP		chemical reagent		-1.617	1.69e-05	ABCA1,ACOX1,ASS1,CLU,COL4A6,CSF2RB,ESR1,GHR,GNAI1,GTSE1,HPSE,IL11RA,IL1B,INHBA,KRT18,KRT8,NOS1,P4HA3,PDE3B,PTGER3,RRM2,SERPINE1,SMAD7,STAR,TNC,WNT2,WNT5B	282 (20)
SORL1	-0.937	transporter		1.069	1.75e-05	ABCA1,ADAM12,APOE,AZGP1,CDH7,CMKLR1,INHBA,LPL,LRP2,MET,RSPO3,TNC,VIPR2,WNT2
metformin		chemical drug		-0.455	1.78e-05	ABCA1,ACHE,ACTA2,ADGRE1,ADIPOR2,AR,BCHE,CFAP54,DUSP5,EGR3,GADD45G,IL1B,IL22RA1,INHBA,PERP,PIM2,PLIN2,PROCR,RETSAT,SERPINE1,STAR	240 (25)
laminaran		chemical drug		0.378	1.8e-05	CXCL10,G0S2,IL1B,INHBA,SLC39A8,TNC,TNFAIP6	73 (6)
LDL		complex		1.204	1.83e-05	ABCA1,ACTA2,APOE,CLIP2,CXCL10,EGR3,G0S2,GNAI1,HK2,IGFBP2,IL1B,MMP16,MSC,NCF1,NLRP3,NR4A3,PLIN2,SERPINE1,STAR,TNFAIP6	242 (23)
CEBPA	-0.499	transcription regulator	Inhibited	-2.286	1.88e-05	ACSL1,ACTA2,ANPEP,ARHGEF5,ASL,ASS1,BIN1,CDH1,CRABP2,DLX3,EPHA7,FZD1,G0S2,GRHL3,HP,KLF4,KRT7,LCN2,LPL,NR5A2,PLIN2,PPIF,SERPINE1,STAR,TNFAIP6	246 (20)
ERK		group	Activated	2.251	1.9e-05	ABCA1,ACTA2,CDH1,CLDN4,CLU,CXCL10,ESR1,HBEGF,IL1B,KRT18,LCN2,MAL,POSTN,RAB7B,RGS4,RORC,SERPINE1	242 (21)
U0126		chemical drug		-1.713	2.06e-05	ACTA2,ADGRE1,ARC,CCN4,CDC42EP3,CDH1,CLDN4,CXCL10,DUSP5,EGR3,EIF4EBP1,ESR1,G0S2,HBEGF,IL1B,INHBA,INPP4A,LPL,MET,MRPS12,NAV3,NNAT,NOS1,NR4A3,POSTN,RORC,SERPINE1,SLC2A3,STAR	232 (21)
WWTR1	-0.026	transcription regulator		0.391	2.12e-05	ACTA2,DNAAF11,DRAXIN,ESR1,EXOC3L2,IL1B,INHBA,KRT8,PLIN4,RRM2,SERPINE1,SMAD7,STAR	183 (17)
MAPK1	0.011	kinase	Activated	2.735	2.24e-05	ADAM12,ANPEP,APOE,AR,ARC,CD84,CDH1,CFB,CISH,CRABP2,DLX3,ESR1,IL1B,MAL2,MYRF,NOX5,OLFML2A,ORC1,PLXDC1,POSTN,PSAT1,SERPINE1	243 (22)
G protein alpha i		group		1	2.26e-05	CMKLR1,CXCL10,FAM167A,KLF4,NR4A3,PTHLH,RAB20,STAR,TGM1	169 (12)
17-alpha-ethinylestradiol		chemical drug		-0.707	2.27e-05	ADGRE1,APOE,CD53,CDH1,CXCL10,KRT7,LCN2,LPIN1,MET,PERP,PLK3,SESN1,SPOCK2	247 (22)
IL6	-0.288	cytokine		0.053	2.34e-05	ABCA1,ACOX1,ACTA2,ADGRE1,ANPEP,APOE,AR,ARC,CD209,CD53,CDH1,CISH,CLU,CSF2RB,CXCL10,CYTIP,ETV4,F13A1,GADD45G,HP,IL1B,IL2RG,KRT18,KRT8,LCN2,LPL,MET,PENK,PLIN5,PROM1,RORC,RRM2,SERPINE1,SMAD7,SOX6,THRSP,TNC	280 (21)
mevastatin		chemical drug		1.387	2.44e-05	ABCA1,APOE,AR,KLF4,NOS1	141 (12)
CDKN1A	0.079	kinase		-0.759	2.48e-05	ACTA2,ATAD2,CDH1,EIF4EBP1,FGF18,GNAI1,GRHL2,IL1B,INHBA,KRT18,MET,ORC1,PBK,PHGDH,PROM1,SERPINE1,TGM1,TNC,TNFAIP6,TPST2	216 (20)
RXRA	-0.317	ligand-dependent nuclear receptor		-1.293	2.51e-05	ABCA1,ACOX1,ACSL1,APOE,CLU,CRABP2,CXCL10,DHRS3,GADD45G,HBEGF,HCK,IL1B,LCN2,LPL,NR5A2,PHLDA2,RORC,S100A4,S100A6,STAR,THRSP,TMEM215,UCP3	191 (23)
MECP2	0.106	transcription regulator		0.647	2.52e-05	ADAM12,ADIPOR2,APOE,B3GALT5,CCDC141,CDH1,ESR1,GAL3ST3,NAV3,PCDH15,PROM1,RPH3A,S100A4,SCN3A,SLC2A3	139 (7)
AHR	0.062	ligand-dependent nuclear receptor		-1.547	2.54e-05	ABTB3,ACOX1,ACTA2,ADGRE1,ADIPOR2,ALDH5A1,ALOX5,ANK3,BDKRB2,CD247,CD84,CDH1,CRABP2,CSF2RB,CXCL10,ESR1,ESRRG,F2RL1,HK2,HP,IL1B,NLRP3,RORC,SERPINE1,SLAMF6,SLC1A1,SLC7A11,STEAP2,SYT12	197 (19)
TGFB2	-0.246	growth factor	Activated	2.422	2.66e-05	ABCA1,ACTA2,DUSP5,EIF4EBP1,HBEGF,HK2,INHBA,LCN2,PHGDH,PPIF,PSAT1,PTHLH,S100A4,SERPINE1,SESN1	243 (19)
linoleic acid		chemical - endogenous mammalian		0.287	2.81e-05	ABCA1,CLU,IL1B,LPL,NCF1,PLIN2,PLIN4,PLIN5,TYR	235 (21)
ZBTB20	-0.03	transcription regulator		-0.333	2.81e-05	CISH,GHR,HSPB8,IGFALS,IGFBP2,KCNK5,LDHB,NNAT,UGDH
TLR4	0.314	transmembrane receptor		0.238	2.91e-05	ARID5A,CCRL2,CD200R1,CDH1,CFB,CISH,CXCL10,GADD45G,HBEGF,HK2,HPSE,IL1B,INHBA,LCN2,MET,NLRP3,NOS1,NR4A3,RILPL1,SGMS2,SLC2A3,SLC7A11,TREM2	249 (21)
IL10RA	0.735	transmembrane receptor		0.229	3.02e-05	ACSL1,ALOX5,ASS1,CD300LF,CFB,F13A1,GHR,HCAR2,HPSE,HTR7,IL1B,IL2RG,INHBA,LCN2,NR5A2,POSTN,PROCR,SLAMF6,SLC7A11	85 (6)
methylprednisolone		chemical drug		0.471	3.05e-05	ACSL1,AK4,ANPEP,ASS1,ATIC,BTK,CDH1,G0S2,GHR,GRHPR,IGFALS,IL1B,INPP4A,INPP5D,LPL,PDE3B,PEX11A,PHLDA2,PLIN2,PSAT1,PTPN6,SERPINE1,SLC2A3,SLC9A3,SLCO2A1,SMPD3,SOSTDC1,TC2N,TNK2,UCP3	251 (21)
NUPR1	0.441	transcription regulator		0.326	3.1e-05	ACTA2,ALDH5A1,ALDOC,ANK3,CACNA2D2,CKAP2L,CMKLR2,CXADR,DUSP5,EPHA7,FAM111A,GTSE1,HBEGF,HK2,KLF4,LCN2,LRP8,PCYOX1,PLK3,POLQ,RAB20,S100A4,SERPINE1,SLC39A8,UNC5B,ZNF488	94 (7)
SREBF1	-0.776	transcription regulator		-1.549	3.18e-05	ABCA1,ACSL1,AK4,ALDOC,AR,CSRP1,CXADR,CXCL10,DBI,HK2,IL1B,LPIN1,LPL,NKX6-1,SERPINE1,STAR,THRSP,UCP3	216 (19)
BARX2		transcription regulator		0.232	3.26e-05	ACTA2,ESR1,FLNA,HK2,NCAM1
FOXO3	-0.363	transcription regulator	Inhibited	-2.594	3.26e-05	ACTA2,AR,CDC42EP3,CDH1,CXCL10,EIF4EBP1,ESR1,INHBA,KLF4,LCN2,LCP2,LRAT,MET,NTN4,PBK,PDE3B,PRDX3,PRKCD,SERPINE1,SESN1,SMAD7	250 (21)
mibolerone		chemical drug		0.631	3.31e-05	ACSL1,AR,CLU,CYP4V2,DBI,DHRS3,DNAJB11,GADD45G,LPL,MAL,TMED3,UCP3
HRAS	0.049	enzyme		-0.377	3.34e-05	ABTB3,CDH1,CFB,CISH,CLU,CRABP2,CSRP1,CXCL10,DOK2,EIF4EBP1,ETV4,FAM167A,FLNA,FZD1,GADD45G,IL1B,KRT18,LOXL1,LTB4R2,MET,MYO1C,NNAT,PLOD1,POSTN,PRKCD,PRXL2A,PTHLH,RRM2,S100A4,SERPINE1,SESN1,SLIT3	202 (20)
PAX5		transcription regulator			3.37e-05	BTK,CLDN4,GRHL3,HK2,LCP2,MET,MGST1,PLXDC1,RGS10,SLC2A3
PH755		chemical reagent			3.38e-05	PHGDH,PSAT1,PSPH
IL5	0.326	cytokine		0.7	3.48e-05	ALDOC,ASS1,CCRL2,CISH,CSF2RB,DUSP5,EGR3,EIF4EBP1,GADD45G,HBEGF,IL2RG,LCP2,MS4A2,PPIF,PSAT1,S100A4,S100A6,SLC39A8	213 (13)
SMARCA4	0.217	transcription regulator		0.747	3.58e-05	ABCA1,ACTA2,ALDOC,ARHGAP30,AZGP1,BIN1,CCRL2,CDH1,CPM,EMP3,FAM167A,GADD45G,GPM6A,IL1B,INHBA,KRT18,LRAT,MN1,MYRF,PERP,PHLDA2,PLIN2,PLS1,PTHLH,PTPN7,RRM2,S100A6,SERPINE1,SLC2A3,TREM2,TYR	253 (24)
CDKN2A		transcription regulator		0.303	3.67e-05	ACTA2,AK1,ASS1,ATAD2,CXCL10,CXCL14,FAM111A,GADD45G,GAS7,GPRC5A,GTSE1,IL1B,IL2RG,MET,PHGDH,PSAT1,PSPH,RRM2,S100A6,SERPINE1,SH3BP2	217 (22)
SOX9	0.507	transcription regulator		1.603	3.81e-05	ADAMTS14,AR,DLX3,GAS7,KLF4,OSR2,POSTN,S100A4,SMPD3,SOSTDC1,TYR,UCP3
ETS1	-0.01	transcription regulator		0.31	3.82e-05	ANPEP,CDH1,EIF4EBP1,HPSE,HSPA1L,HSPB8,KRT8,MET,NCF1,PERP,PHLDA2,PTHLH,SERPINE1,SLAMF6,SLC7A11,SRGN	181 (12)
testosterone		chemical - endogenous mammalian		0.651	3.95e-05	ACSL1,ANPEP,AR,ARRB2,CDH1,CLU,EIF4EBP1,ESR1,HPCAL4,IL1B,INHBA,MAL,MGST1,NOS1,NR5A2,P2RX1,PDE3B,RAI14,SGMS2,SLC39A8,STAR,STEAP2	295 (21)
MSTN	-0.512	growth factor	Activated	2.154	4.08e-05	ACTA2,ADAM12,ANOS1,ETV4,F2RL1,INHBA,KRT7,LRRC2,NCAM1,PTHLH,SERPINE1,STAR,TNC	237 (19)
THZ1		chemical drug		-1.941	4.08e-05	ASS1,CLU,CYTIP,HBEGF,KRT18,KRT8,LOXL1,LRP8,PI16,POSTN,SERPINE1,STAR,TMEM45A	163 (7)
STAT5A	-0.317	transcription regulator		-1.383	4.17e-05	ABCA1,APOE,AR,C9orf152,CDH1,CISH,DUSP5,ESR1,GADD45G,GRHL3,GYS2,IGFALS,KRT80,LCN2,MAL2,PIM2,RAB27B,SLC2A3	242 (20)
aflatoxin B1		chemical - endogenous non-mammalian		0.471	4.35e-05	ANXA13,CKAP2,COL4A3,CYP4V2,DDIT4L,FAM83F,GNAI1,GTSE1,INHBA,LPL,MET,P2RX1,PBK,PHGDH,PSAT1,SLC7A11,STAR,UGDH
tunicamycin		chemical - endogenous non-mammalian	Activated	3.237	4.35e-05	ACOX1,ACTA2,ADIPOR2,Arf2,CDH1,DNAJB11,EIF4EBP1,FITM2,HPSE,IL1B,KLF4,LPIN1,PLIN2,PROM1,S100A4,SLC7A11,STAR,TMED3	228 (22)
valproic acid		chemical drug		-0.304	4.52e-05	ANK3,AR,ATAD2,CD209,CDH1,CXADR,DBI,DNAJB11,ESR1,GRHL2,GRM7,LRAT,LRP8,LTB4R2,NCAM1,PRKCD,RERG,S100A4,SERPINE1,SLC1A1,STAR,THRSP,THSD4,TNK2,TYR	267 (20)
CD38	0.08	enzyme		-0.776	4.62e-05	ACOX1,ACTA2,ALDOC,ASS1,CISH,CSF2RB,EIF4EBP1,GADD45G,NCAM1,PSAT1,S100A4,S100A6,SLC39A8	187 (12)
Activin (family)		group		1.237	4.66e-05	ACTA2,ARC,F2RL1,IL1B,INHBA,INPP5D,ISLR2,NOS1,PI16,PLK3,RORB,RORC,SERPINE1,SRGN,STAR,TMEM9	185 (19)
IGF1R	-0.001	transmembrane receptor		-0.418	4.94e-05	ACSL1,ACTA2,CD300A,CD53,CD84,CDH1,CLU,ESR1,IGFBP2,IL1B,INHBA,LPL,NDUFA9,P2RX1,PHLDA2,PROM1,RRM2,S100A4,STAR,UCP3	211 (23)
ALDH2	0.054	enzyme		-0.896	5e-05	ACTA2,ADIPOR2,PHGDH,PSAT1,PSPH,SLC7A11
miR-21-5p (and other miRNAs w/seed AGCUUAU)		mature microRNA		0.965	5.13e-05	ACTA2,CDH1,FGF18,HK2,IL1B,SESN1,SLC7A11,SMAD7,TYR	163 (18)
saracatinib		chemical drug		-0.283	5.15e-05	ACTA2,IL1B,NLRP3,TNC
indisulam		chemical drug		1.131	5.15e-05	HK2,PSAT1,PSPH,SLC2A3	5 (2)
isobutylmethylxanthine		chemical toxicant	Inhibited	-2.598	5.38e-05	ABCA1,ACOX1,ACSL1,CRABP2,DHRS3,IL1B,IL2RG,INHBA,KLF4,LPL,PDE3B,PLIN2,SERPINE1,TNC,TYR	229 (23)
PTEN	-0.018	phosphatase		-0.939	5.53e-05	ACAA1,ACOX1,ACSL1,ACTA2,ADAMTS14,AGPAT4,APOBR,AR,BDKRB1,CDH1,CS,CSRP1,CXCL10,EIF4EBP1,ESR1,G0S2,GPM6A,GPR85,HADH,IGFBP2,IL1B,LDHB,LOXL1,LRAT,MAL,MET,MPP7,NCAM1,NR5A2,PERP,PHGDH,PLOD1,PTPRT,SERPINE1	244 (20)
BMP6	0.151	growth factor		0.831	5.63e-05	ACTA2,ARHGAP18,HBEGF,INHBA,KLF4,SERPINE1,SMAD7,STAR,TYR,WNT2	183 (17)
bexarotene		chemical drug		-1.781	5.74e-05	ABCA1,ACOX1,AKT2,APOE,DHRS3,DUSP5,EGR3,IL1B,LPL,MPC2,NOS1,PCDH15,RORB,SELENOM	164 (19)
cyclic AMP		chemical - endogenous mammalian		0.484	5.74e-05	ABCA1,ACHE,ACTA2,ARC,ASS1,HBEGF,IL1B,INHBA,NOS1,PENK,PRKAR2B,PTHLH,RORC,SERPINE1,STAR,THRSP,TYR	221 (19)
TAF7L		transcription regulator		-0.239	5.97e-05	AK1,AR,CELF3,CPA6,EGR3,LPIN1,PRKCD
WNT3A		cytokine		1.823	6.24e-05	ACTA2,ADAMTS14,ARHGAP18,CCN4,CD300A,CDH1,CXCL10,FGF18,FZD1,GADD45G,IL1B,KLF4,LCN2,NCAM1,NR5A2,PROCR,RSPO3,SLC7A11,TNC,TYR	206 (19)
FOS	0.072	transcription regulator		-1.126	6.25e-05	ACOX1,ADAM12,ANK3,ASL,BMAL2,CDH1,CLU,CRABP2,CXCL10,ESM1,HK2,HSPB8,IL1B,KRT8,LPL,LRP8,MET,MGST1,MYO5B,NR5A2,NRIP1,PARD6B,PENK,RGS4,SERPINE1,SMAD7,STAR,XYLT1	203 (16)
NRG1	0.277	growth factor		1.249	6.28e-05	ABCA1,ACAT1,ACHE,AR,BIN1,CDH1,COL4A3,EGR3,FLNA,GUCY2C,HK2,MUSK,NR4A3,PHGDH,SERPINE1,SLC1A1,SLC2A3	250 (23)
AMPK		complex		-0.792	6.36e-05	AR,CDH1,CS,CXCL10,KCNB1,LDHB,LPIN1,NCF1,SERPINE1,THRSP,UCP3	223 (21)
fatty acid		chemical - endogenous mammalian		-0.626	6.36e-05	ABCA1,ACOX1,IL1B,LPL,NR4A3,PLIN2,PLIN4,PLIN5,SERPINE1,THRSP,UCP3	232 (18)
Notch		group		-0.389	6.51e-05	ACTA2,ADAM12,ADGRE1,CCN4,CD300LF,CDH1,CSF2RB,HPSE,MET,NCF1,NFAM1,TGM1	149 (11)
mir-223		microRNA		-0.74	6.51e-05	ABCA1,ACTA2,CACNA2D2,EGR3,FCER1A,IL1B,LPL,NKX6-1,NLRP3,POSTN,S100A6,SOX6	218 (18)
cuprizone		chemical toxicant		0.785	6.51e-05	CSRP1,CXCL10,DBI,FLNA,IL1B,MPP7,NCF1,NCKAP1L,NLRP3,PRKCD,TGM1,TREM2	60 (7)
prostaglandin E2		chemical - endogenous mammalian		0.248	6.75e-05	ACTA2,ALOX15,ARC,B3GALT5,CDH1,CXCL10,CYTIP,F2RL1,HCAR2,IL1B,IL2RG,KLF4,NR5A2,PENK,PROM1,RORC,ST3GAL4,STAR,TAGAP,THRSP,TNFAIP6,TYR	202 (20)
mycophenolic acid		chemical drug		0.707	6.8e-05	ACTA2,ANPEP,AZGP1,CLU,HBEGF,IL1B,INHBA,RGS4,SERPINE1	213 (19)
Growth hormone		group		-0.967	6.85e-05	ACAA1,ACSL1,APOE,CDH1,CISH,CLU,GHR,HADH,IGFALS,IGFBP2,IL1B,LPL,PRDX3,RPH3A,S100A4,UGDH	236 (23)
NFE2L2	-0.058	transcription regulator		-0.11	7.01e-05	ALAS2,CDH1,COQ7,CS,CXCL10,DNAJB11,GADD45G,GHR,HBEGF,HK2,IL1B,LPL,MGST1,MGST3,MST1R,NCF1,NLRP3,PHGDH,PLIN2,PSAT1,SERPINE1,SLC1A1,SLC7A11,SRGN,THRSP,TYR,UGDH	199 (20)
PARPBP	0.31	other		0.447	7.02e-05	KRT18,KRT7,KRT8,TNC,TST
ITGA9	0.446	other	Activated	2.216	7.02e-05	ACTA2,CDH1,CXCL14,IL1B,TNC	172 (15)
mir-29		microRNA		-0.878	7.17e-05	ACTA2,ADAM12,ADAMTS14,AKT2,AR,BDKRB2,CDH1,KLF4,LPL,NAV3	202 (20)
INHA		growth factor		-1.778	7.17e-05	ACTA2,ACTG2,CCN4,COL4A6,INHBA,KRT18,KRT8,SERPINE1,SMAD7,STAR	104 (11)
Ca2+		chemical - endogenous mammalian		0.893	7.28e-05	ACTA2,AR,ARC,CDH1,CSRP1,DUOX1,HBEGF,IL1B,KCND2,KLF4,KRT8,NOS1,NOX5,NR4A3,RCVRN,SERPINE1,STAR,TGM1	212 (21)
PNPLA2	-0.896	enzyme	Inhibited	-2.235	7.44e-05	ACOX1,ACSL1,ADGRE1,CS,IL1B,LPL,PLIN2,PLIN5,UCP3	228 (20)
mir-34		microRNA		0.871	7.76e-05	ACTA2,ADAM12,AR,CCDC113,GNAI1,GRM7,HK2,MET,NRIP1,SLC7A11	181 (12)
TAFAZZIN	-0.03	enzyme		-0.129	7.79e-05	ACTA2,ALDOC,CCRL2,COX4I2,CXADR,CYTIP,ESM1,F2RL1,HP,IL1B,LRP2,MET,NAV3,NCF4,PDE3B,PIM2,RGS4,SERPINE1,UGDH	250 (18)
FGF2	0.155	growth factor	Activated	2.933	7.95e-05	ACTA2,ANPEP,AR,ARC,CCN4,CDH1,CRABP2,ETV4,FLNA,GRM7,HBEGF,HK2,HPSE,IGFBP2,IL1B,INHBA,MET,NR5A2,PENK,PLXDC1,PRKCD,S100A4,SERPINE1,ST3GAL4,STAR	231 (21)
LEF1	0.706	transcription regulator		0.685	8.23e-05	ACTA2,AR,ARRB2,CAPN3,CCN4,CDH1,DLX3,FGF18,G0S2,KCNB1,NCAM1,NCF1,NLRP3,NNAT,NTN4,PENK,S100A4,SMPD3	178 (9)
MBD2	0.133	transcription regulator			8.28e-05	APOE,ASS1,CDC42EP3,CDH1,ESR1,HK2,PROM1,PTPN4
RAD51C	-0.215	enzyme			8.32e-05	ESR1,KRT18,KRT8
4-tert-octylphenol		chemical toxicant		1.549	8.35e-05	AR,CLSTN2,ESR1,S100A6,SLC6A20,STAR
THRA	-0.143	ligand-dependent nuclear receptor	Activated	2.043	8.46e-05	CACNA1E,CXCL10,IL1B,INHBA,KCND2,LPL,NCF1,NLRP3,PENK,PKP2,PROM1,RGS4,SERPINE1,SYT12,THRSP	190 (19)
ilomastat		chemical drug	Inhibited	-2.213	8.82e-05	ACTA2,CDH1,CXCL10,HBEGF,IL1B	228 (20)
EFNA5	-0.299	kinase		0	8.82e-05	CRABP2,KRT18,KRT7,NOS1,PTHLH,TGM1,TNFAIP6
dimethyl n-oxalyl-glycine		chemical reagent		-0.304	8.88e-05	ACTA2,ALDOC,COX4I2,DHRS13,EIF4EBP1,HK2,MET,MPI,OLFML2A,PEX11A,RAB20,RGS4,SERPINE1,SLC2A3,TMEM45A	208 (15)
LEP	-1.063	growth factor		-0.638	8.98e-05	ACAT1,ACOX1,ACTA2,ADGRE1,AR,ASL,ASS1,CDH1,CXCL10,ECH1,ESR1,IGFBP2,IL1B,KCNB1,KLB,LPL,NCF1,NLRP3,NOS1,PLIN2,RORC,SERPINE1,STAR,THRSP,UCP3	238 (24)
ATP		chemical - endogenous mammalian	Activated	3.2	9.03e-05	ACTA2,CDH1,CXCL10,ESM1,FLNA,HBEGF,IL1B,LCN2,NLRP3,NOS1,SERPINE1	218 (22)
Creb		group		0.871	9.07e-05	ACTA2,ALOX5,ANK3,ARC,CCN4,CSRP1,CXCL10,EGR3,GPR85,HSPB8,IL1B,KLF4,NOX5,NR4A3,PDE3B,PENK,PTHLH,RRM2,SLC7A11,STAR	195 (17)
ethanol		chemical - endogenous mammalian		0.119	9.61e-05	ABCA1,ACOX1,ACSL1,ACTA2,ALOX5,ANPEP,ARRB2,CDH1,CLU,ESR1,FLNA,GNAI1,GPM6A,IL1B,KLF4,LPIN1,MGST3,NCF1,NRIP1,PHLDA2,PLK3,PROM1,SERPINE1,SLC7A11,STAR,TNFAIP6	251 (21)
PTGER2	0.062	G-protein coupled receptor		0.475	9.78e-05	ADGRE1,CDH1,CKAP2L,CXCL10,IL1B,PBK,PTGER3,SERPINE1,STAR,TNFAIP6	230 (20)
KLF5	-0.062	transcription regulator		1.572	9.78e-05	ACOX1,ACTA2,CDH1,FGF18,IL1B,KRT18,KRT8,SMAD7,SORCS2,UCP3	232 (23)
YAP1	-0.178	transcription regulator		1.349	9.89e-05	ACAT1,ACTA2,ATAD2,BIN1,CCRL2,CDC42EP3,CDH1,CYTIP,ESR1,FLNA,HBEGF,HP,IL1B,INHBA,INPP5D,LPL,MMP16,PDE3B,PIM2,RPLP2,RRM2,SERPINE1,SLC2A3,SMAD7,STAR,WWC1	219 (19)
E. coli B4 lipopolysaccharide		chemical toxicant		1.567	0.000101	ARHGAP30,CXCL10,ESR1,F13A1,GADD45G,GNAI1,HK2,HSPB8,IL1B,INPP5D,LCN2,LCP2,NCF1,NLRP3,PTPN6,RAB20,RAB7B	220 (22)
CCL2		cytokine		-0.922	0.000105	ABCA1,ACTA2,CXCL10,IL1B,INHBA,KLF4,LCN2,LPL,NCF1,SERPINE1	182 (20)
KLF4	0.718	transcription regulator		0.987	0.000106	ACTA2,ADGRE1,CDH1,CITED1,CRABP2,DLX3,DUSP5,GRHL2,GRHL3,HBEGF,INHBA,KLF4,KRT7,PROM1,SERPINE1,SMAD7,TGM1,TNC,UGDH	219 (21)
Actin		group		0.762	0.000108	ARC,FLNA,IL1B,KCNB1	166 (13)
TNFAIP6	1.03	other		-0.651	0.00011	ACTA2,CDH1,IL1B,ITIH1,TNFAIP6	231 (21)
HOXA10		transcription regulator		0.577	0.000111	ALAS2,APOE,BCHE,FZD1,KRT18,LCN2,NCAM1,PHGDH,PRKCD,PROM1,PTGER3,SCOC,THRSP
ERBB4		kinase		-0.78	0.000115	ACTA2,CDH1,GHR,HBEGF,PIM2,SLC1A1,STAR,TNC,WNT2	227 (22)
GNAS	0.133	enzyme		0.786	0.000117	CXCL10,CYTIP,GADD45G,GPRC5A,IL1B,INPP5D,KLF4,NR4A3,PDE3B,PENK,PTCH2,PTHLH,STAR	228 (19)
NFkB (complex)		complex		0.583	0.000124	ACTA2,ADGRE1,ANXA13,APOE,ARID5A,CDH1,CFB,CLIP2,CLU,COQ7,CXCL10,DUSP5,F2RL1,G0S2,HSPA1L,IGFBP2,IL1B,LCN2,MST1R,NCAM1,NOS1,PIM2,PLK3,PPIF,PRKCD,SERPINE1,SMAD7,TNFAIP6,TYR	261 (19)
leukotriene D4		chemical - endogenous mammalian		1.964	0.000127	ADAM12,CDH1,CITED1,EGR3,HBEGF,KLF4,NR4A3	166 (14)
S1PR4	0.57	G-protein coupled receptor		1.195	0.000127	ACTG2,CCN4,CFAP54,CMKLR2,CSF2RB,MYOM1,P2RX1
ERBB3	0.298	kinase		1.159	0.000132	ACTA2,CDH1,CLU,GHR,HBEGF,HP,PHGDH,PIM2,SERPINE1,TNC	246 (22)
FAS	-0.209	transmembrane receptor		-0.921	0.000135	ACTA2,AKT2,ARRB2,BTK,CCRL2,CXCL10,F2RL1,GADD45G,IL1B,INPP4A,INPP5D,MET,P2RX1,PDLIM7,PHLDA2,PLIN2,SERPINE1,TNC,TNFAIP6,TNK2	204 (19)
mir-515		microRNA		-1.84	0.000135	AR,CDH1,PTHLH,RRM2,SERPINE1	113 (7)
TGFB1I1	0.475	transcription regulator		-0.662	0.000135	AR,KLF4,KRT18,SERPINE1,SMAD7	175 (12)
EGLN		group		1.086	0.000136	AK4,ALDOC,DHRS13,EIF4EBP1,GRHPR,HK2,LCN2,MPI,PEX11A,RAB20,SERPINE1,TNFAIP6	97 (7)
NR1H3	-0.084	ligand-dependent nuclear receptor		-1.207	0.000136	ABCA1,ACOX1,ACTA2,ADGRE1,APOE,CDH1,CFB,CXCL10,CYTIP,G0S2,IL1B,LCP2,LPL,NR5A2,STAR	228 (24)
kainic acid		chemical toxicant		0.637	0.000137	APOE,CCN4,CDH1,CUBN,EGR3,HBEGF,IL1B,LCN2,NCAM1,PENK,PTGER3,RGS4,SIX1	166 (16)
nicotinamide-beta-riboside		chemical - endogenous mammalian		-1.942	0.000143	ALDH5A1,CXCL10,HADH,HIBADH,IL1B,NDUFA9,NLRP3
alpha-ketoglutaramate		chemical - endogenous mammalian		-1.915	0.000143	CXCL10,FGF18,IL11RA,IL1B,NLRP3,SLC7A11,TREM2
SB203580		chemical drug		-0.914	0.000143	ACOX1,ACTA2,AR,BDKRB1,CCRL2,CDH1,CXCL10,HK2,IL1B,NR4A3,PENK,POSTN,PTGER3,PTHLH,SERPINE1,SGMS2,SLC15A3,STAR,TGM1,TNFAIP6,TYR,UCP3,VGLL3,XYLT1	183 (16)
RUNX1	0.815	transcription regulator	Activated	2.13	0.000147	ACHE,ALAS2,BCL2L12,CD53,CDH1,CSF2RB,IL1B,KRT80,LCP2,MET,NCAM1,NR4A3,PIM2,RORC,SERPINE1,SOX6,UNC5B	204 (17)
gentamicin		chemical drug		0.778	0.000148	ACAA1,AK1,ASL,ATIC,CLU,CXCL10,GHR,GPM6A,IL1B,LCN2,NRIP1,PHGDH,PLIN2,PSAT1,SCOC,SLC1A1,SLC9A3,TMC7,TREM2
vaccenic acid		chemical - endogenous mammalian	Inhibited	-2	0.000149	IL1B,PLIN2,PLIN4,PLIN5
dabrafenib		chemical drug		-1.936	0.000149	ACTA2,AR,IL1B,NLRP3	154 (11)
10E,12Z-octadecadienoic acid		chemical - endogenous mammalian		0.829	0.000153	ABCA1,ACOX1,ADAM12,CITED1,IL1B,LPIN1,NR4A3,PBK,PLIN2,RORC,SOX6,TREM2	212 (19)
TNFSF14		cytokine		1.279	0.000154	ACTA2,CDH1,CXCL10,F2RL1,INHBA,POSTN	198 (18)
BCL6	0.15	transcription regulator		-1.698	0.000156	ACOX1,CISH,CXCL10,DNAJB11,EGR3,IL1B,LDHB,LPIN1,ORC1,RGS4,RORC,SERPINE1,SH3PXD2B,SLC39A8,SOX6	203 (23)
IGFBP2	0.696	other		-0.043	0.00016	ARRB2,CDH1,ESCO2,ESR1,GHR,IGFBP2,POSTN	244 (21)
CEBPB	-0.571	transcription regulator		0.627	0.000161	ACTA2,ANPEP,ATAD2,CCRL2,CDC42EP3,CLU,CXCL10,DLX3,EPHA7,FZD1,HP,IL11RA,IL1B,INHBA,KRT18,LCN2,LCP2,LOXL1,LPIN1,PRKAR2B,PRKCD,PTHLH,RGS4,RRM2,SERPINE1,STAR,TNC,TNFAIP6	194 (22)
OGT	-0.032	enzyme		-0.094	0.000163	CDH1,DUOXA1,IGFBP2,IL1B,KRT18,LPL,MET,NDUFA9,PTCH2,SERPINE1,TNC	212 (17)
ciglitazone		chemical drug		-0.258	0.000163	ABCA1,ACTA2,APOE,CRABP2,ESR1,IGFBP2,LCN2,NR5A2,SERPINE1,TGM1,TYR	236 (21)
fenofibrate		chemical drug		-1.95	0.000167	ACAA1,ACAT1,ACOX1,ACSL1,ADIPOR2,AR,CLU,DBI,ECH1,HP,LDHB,LPL,SERPINE1,STAR,TYR,UCP3	212 (19)
vancomycin		biologic drug		0.535	0.000169	ACTA2,AK1,CDCP1,CLDN4,CLU,EMP3,GPM6A,IL1B,LCN2,NRIP1,PRKCD,SCOC,TMC7,TREM2
YY1	-0.065	transcription regulator		0.553	0.000173	ABCA1,ACTA2,CDH1,CLU,DLX3,FCER1A,GADD45G,HK2,IL1B,KCNB1,KLF4,LRP2,MYOM1,NNAT,PERP,SLC2A3,STAR,TREM2	252 (23)
PPARA:RXRA Coactivator		complex	Inhibited	-2.433	0.000177	ABCA1,ACOX1,ACSL1,G0S2,PEX11A,PLIN2
nonylphenol		chemical toxicant		0.816	0.000177	ALDH5A1,CXCL10,ESR1,LCP2,RPH3A,S100A6
mevalonic acid		chemical - endogenous mammalian		0.489	0.000177	ABCA1,GNAI1,IL1B,LPL,RORC,SERPINE1	213 (24)
BAG3	-0.03	other			0.000178	ACTA2,ADHFE1,ANK3,CLU,DSG2,FITM2,HADH,HK2,HSPB8,NR4A3,PLIN5,PMPCB,PRDX3,UCP3
PTPRJ	0.421	phosphatase		-0.378	0.000178	ACTA2,ARID5A,HBEGF,INHBA,MET,PADI2,RILPL1	68 (5)
di(2-ethylhexyl) phthalate		chemical toxicant		-0.734	0.000178	ACOX1,ALOX15,AR,CDH1,PEX11A,SLCO2A1,STAR	180 (16)
GATA6	-0.105	transcription regulator		-0.659	0.000186	ACTA2,ALOX15,CITED1,CRABP2,DLX3,GRHL3,IL1B,KRT7,LDHB,NR5A2,SLC9A3,STAR,THRSP,WNT2	41 (3)
ZEB1	0.256	transcription regulator		-0.45	0.000187	CDH1,CXADR,GRHL2,HK2,IL1B,KRT18,MAL2,POLQ,PROM1,SERPINE1	220 (19)
PRKCD	0.683	kinase		0.772	0.000188	ABCA1,CXCL10,FZD1,GPRC5A,GRHL2,IL1B,IL2RG,OSR2,PDLIM7,PROM1,PTPN6,SERPINE1,STAR	197 (20)
butyric acid		chemical - endogenous mammalian		-0.466	0.00019	ABCA1,ACHE,ADGRE1,ALOX15,ALOX5,AR,CDH1,CLU,EMP3,ESR1,FIS1,G0S2,GATA5,GPRC5A,IL1B,INPP5D,KLF4,PLCB2,PRKCD,PTPN7,SERPINE1,STAR,TGM1	249 (21)
CISH	-1.027	other		0	0.000198	CCRL2,CISH,CXCL10,HCAR2,IL1B,NCAM1,NR4A3,SLC7A11	228 (19)
ginsenoside Rb1		chemical - endogenous non-mammalian	Inhibited	-2.2	0.000198	ACOX1,ACTA2,HBEGF,IL1B,NCF1	212 (18)
RBM39	0.035	transcription regulator			0.000198	ACAT1,HK2,PSAT1,PSPH,SLC2A3
FSH		complex		-0.737	0.000199	ACTA2,ACTG2,ADAMTS16,AR,ARHGEF5,CITED1,DHRS3,ESR1,GPRC5A,HK2,IL1B,INHBA,KRT18,MN1,MYRF,PENK,RGS4,SERPINE1,SMAD7,STAR,TNFAIP6	153 (19)
MEN1	0.059	transcription regulator		-1.89	0.000199	ACTA2,AR,CDH1,IGFBP2,IL1B,NKX6-1,RORC	204 (18)
EHHADH	-0.353	enzyme		1.982	0.000199	ACAA1,ACOX1,ACSL1,PEX11A	100 (7)
ACVR1B	-0.053	kinase			0.000199	HP,KLF4,SERPINE1,SMAD7	83 (9)
Z-551		chemical reagent		-1.387	0.000199	ACOX1,ADGRE1,IL1B,LPL	134 (7)
NR4A1		ligand-dependent nuclear receptor		-1.407	0.000201	ACTA2,ADIPOR2,APOE,COX4I2,CRABP2,G0S2,HK2,IL1B,KRT18,KRT8,LPIN1,LPL,NR4A3,SERPINE1,SMAD7,STAR,UCP3	171 (20)
ACE2	-1.033	peptidase		-1.353	0.000203	ACTA2,CXCL10,IL1B,NOS1,SERPINE1,SMAD7	212 (17)
SFTPA1		transporter		-0.506	0.000216	ANPEP,ARRB2,CXCL10,ESM1,HBEGF,IL1B,PLIN2,SERPINE1	221 (22)
TGFBR1	0.09	kinase		1.818	0.000229	ACTA2,CDH1,CFB,CXCL10,IL1B,KLF4,MST1R,SERPINE1,SMAD7,STAR	204 (19)
bezafibrate		chemical drug		-1.864	0.000235	ACOX1,ACSL1,APOE,CS,DBI,ECH1,PEX11A,SERPINE1,UCP3	181 (15)
cholic acid		chemical - endogenous mammalian		-1.38	0.000236	ABCA1,ACOX1,KRT18,KRT8,LPL,LRP2,MGST1,VIPR2	82 (7)
LRPAP1	-0.046	other		-1.698	0.000237	ACTA2,CDH1,IL1B,LPL,SERPINE1	154 (18)
linolenic acid		chemical - endogenous mammalian		-0.492	0.000237	ACSL1,ACTA2,CLU,SERPINE1,THRSP	216 (19)
S100A9		other		1.443	0.000238	BCHE,CPM,CSF2RB,CXCL10,CXCL14,GPRC5A,IL1B,NR4A3,PLK3,POSTN,RAB20,SIX1	168 (12)
HIC1	0.152	transcription regulator		0.277	0.000246	ACTA2,CXCL14,INHBA,LCN2,LRP8,SLC7A11,SRGN
carbonyl cyanide m-chlorophenyl hydrazone		chemical toxicant		-1.026	0.000246	DUSP5,ESM1,HK2,IL1B,LCN2,NLRP3,SERPINE1	231 (16)
nelfinavir		chemical drug		0	0.000257	APOBR,KLF4,MEGF10,PLIN4,PSAT1,PSPH,SLC7A11,TGM1
Histone h3		group			0.000261	ARHGEF5,CDH1,COL4A6,CXCL10,EML5,ESR1,ESRRG,GHR,HPSE,IGFBP2,IL1B,LARP1B,LRAT,MET,NCF1,NR5A2,PIK3R5,PRDM8,RAB27B,RGS10,RGS4,RRM2,RSPO1,STAR	191 (13)
PPARA/RXRA		complex	Inhibited	-2	0.000262	ABCA1,ACAA1,ACOX1,LPL	114 (7)
PDE5A	0.328	enzyme	Activated	2	0.000262	CD247,IL1B,NOS1,STAR	207 (19)
thermozymocidin		chemical reagent		-1.091	0.000262	ADGRE1,IL1B,NLRP3,PTGER3	55 (7)
KDM3A	0.055	transcription regulator		0.492	0.000263	ACTA2,AJUBA,AR,SERPINE1,SLC45A3,TNC
PDPK1	0.022	kinase	Inhibited	-2.384	0.000263	ALOX5,CXCL10,IL1B,PROM1,SERPINE1,TYR	212 (21)
UCP1		transporter		-1.646	0.000265	ADGRE1,CAPN3,CXCL10,EIF4EBP1,ESRRG,IL1B,PHGDH,PSAT1,PSD3,PSPH,SERPINE1,UCP3	231 (26)
PTGES	0.224	enzyme			0.000272	CDH1,CXCL14,IL1B,NCF1,NEB,NOS1,SERPINE1	164 (13)
IKBKB	0.049	kinase		-0.241	0.000273	ABCA1,ACTA2,AR,CDH1,CLU,CXCL10,HK2,IGFBP2,IL1B,KRT18,KRT8,LCN2,NLRP3,POSTN,S100A4,SMAD7,TNC	240 (22)
celecoxib		chemical drug		0.508	0.000278	ALOX5,AR,B3GALT5,CDH1,CLDN4,ESR1,IL1B,MET,SERPINE1,ST3GAL4	219 (19)
INS		other		-0.282	0.00028	ACTA2,CDH1,CRABP2,EIF4EBP1,IGFBP2,LPL,LRP2,NOS1,PLIN2,POSTN,PSAT1,SLC7A11,WNT2	234 (22)
AGMAT		enzyme		1.131	0.000281	ACAT1,HK2,PSAT1,PSPH,SLC2A3
miR-223-3p (miRNAs w/seed GUCAGUU)		mature microRNA		0.277	0.000281	IL1B,NKX6-1,NLRP3,SCN3A,SOX6
UBE3A	-0.027	enzyme		-0.271	0.000281	AR,ARC,ESR1,IL1B,SERPINE1	196 (18)
praliciguat		chemical reagent			0.000282	ACTA2,IL1B,SMAD7	115 (7)
KLF15	-0.466	transcription regulator		-1.942	0.000293	ACAT1,ACOX1,ACSL1,CMKLR1,CMKLR2,ESRRG,PLIN4,PLIN5,UCP3
IL15		cytokine		1.516	0.000294	ACTG2,AKT2,ALDOC,CD209,CD53,CD84,CDH1,CISH,CMKLR1,CXCL10,DUSP5,FIS1,GPRC5A,HBEGF,HK2,HP,IL1B,IL2RG,NCAM1,P2RX1,SERPINE1,SMAD7,SRGN	206 (16)
cigarette smoke		chemical toxicant	Activated	2.016	0.000295	ABCA1,CLU,CXCL10,GADD45G,IL1B,KLF4,LCN2,LRAT,LTB4R2,P2RX1,SERPINE1,SMAD7,TREM2,UGDH	260 (24)
bucladesine		chemical toxicant		-1.14	0.000297	ABCA1,APOE,AR,ASS1,BDKRB2,CDH1,CLU,CXCL10,ESM1,ETV4,FCER1A,IGFALS,IL1B,NCAM1,NR4A3,SERPINE1,SRGN,STAR,TC2N	202 (18)
SIX1	2.264	transcription regulator		0.149	0.000297	ACSL1,AK1,CDH1,CLU,HBEGF,HSPB8,MYO1C,MYOM1,NCAM1,POSTN
CASP1		peptidase		1.124	0.000299	ACOX1,ACTA2,CDH1,IL1B,LCN2,NLRP3	224 (18)
MRGPRX3		G-protein coupled receptor		0.816	0.000299	CCRL2,CXCL10,HCAR2,IL1B,INHBA,TAGAP	122 (9)
PLCG2	0.449	enzyme		0.728	0.000304	ACSL1,APOE,CXCL10,LPL,NOX5,PLCB2,PLIN2,TREM2	135 (7)
GRN	0.106	growth factor		-0.6	0.000308	ACAT1,APOE,BIN1,CD300A,CD300LF,CD84,CLU,GPM6A,IL1B,INPP5D,LPL,SCOC,TREM2	73 (5)
doxorubicin		chemical drug		1.019	0.000314	ACAT1,ACTA2,AR,BTK,CDCP1,CLDN4,CLU,CXCL10,DUSP5,EMP3,ESR1,HBEGF,IL1B,KRT18,KRT8,LCN2,LDHB,LPIN1,MET,MGST3,NCAM1,NLRP3,PERP,PROCR,RRM2,SESN1,SMAD7,TMC7	240 (22)
NR1H2	0.343	ligand-dependent nuclear receptor		-1.497	0.000315	ABCA1,ACOX1,APOE,CDH1,CXCL10,IL1B,LPL,LRP8,STAR	184 (22)
WNT5A	-0.363	growth factor	Activated	2.103	0.000322	BIN1,BMP3,CDH1,CLDN4,CXCL10,DOK2,ESR1,FCER1A,FLNA,IL1B,MAP3K9,POSTN,PROM1,STAR	195 (21)
SMAD4	-0.044	transcription regulator		0.658	0.000328	CDC42EP3,CDH1,DLX3,EIF4EBP1,HP,IL1B,INHBA,INPP5D,MET,MST1R,PILRA,PTHLH,SERPINE1,SMAD7,STAR,TNC,TNFAIP6	231 (22)
ATP5IF1	-0.134	other			0.000332	ACAT1,DBI,ECH1,HADH,HIBCH,LDHB,PRDX3
emodin		chemical drug		-0.426	0.000332	AR,CDH1,CLDN4,CXCL10,IL1B,LPL,TREM2	245 (24)
CDKN2B	0.266	transcription regulator		0.447	0.000332	ASS1,PHGDH,PSAT1,PSPH,SERPINE1
PRMT1	0.097	enzyme		1.548	0.000337	ACTA2,AR,CDH1,CXCL10,KLF4,LOXL1,PRDX3,SERPINE1,SLC45A3,SMAD7	217 (20)
TMPRSS2-ERG		fusion gene/product		0.711	0.000337	CDH1,DGKB,DHRS3,INHBA,LPL,MEGF6,PSAT1,PSPH,SLC7A11,WNT5B	139 (7)
5-hydroxytryptamine		chemical - endogenous mammalian		1.261	0.000337	ARC,BIN1,CDH1,EIF4EBP1,HBEGF,IL1B,PLCB2,SERPINE1,UCP3,VAMP3	230 (21)
SLC2A3	0.758	transporter		-0.152	0.000337	HK2,LDHB,PHGDH,SLC2A3
estrogen receptor		group		-0.898	0.000338	ABCA1,AKT2,CDH1,CLDN4,COL4A6,CPM,HBEGF,KRT18,KRT7,KRT8,NCAM2,NRIP1,SERPINE1,TNC,WNT5B	252 (19)
TYA-018		chemical reagent		-1.387	0.000338	ACTA2,ADHFE1,ANK3,CLU,DSG2,FITM2,HADH,HSPB8,NR4A3,PLIN5,PMPCB,PRDX3,UCP3
STK11	0.094	kinase		-1.083	0.000353	ALDH9A1,ASS1,ASTN1,ATIC,CDH1,CS,CYP4V2,ETV4,IL1B,NCAM2,NDUFA9,PHGDH,PSAT1,RRM2,SERPINE1,VIPR2,WNT2	209 (22)
miR-145-5p (and other miRNAs w/seed UCCAGUU)		mature microRNA		-0.134	0.000358	ACTA2,ACTG2,KLF4,KRT7,PROM1,SERPINE1,STAR,TYR	226 (14)
dihydrotestosterone		chemical - endogenous mammalian		1.209	0.000362	ABCA1,ADIPOR2,APOE,AR,ATAD2,AZGP1,CDH1,CLU,CMKLR1,DBI,EIF4EBP1,ESR1,G0S2,GHR,HK2,IGFBP2,LPL,NCF1,NNAT,NOS1,PHGDH,POSTN,PTHLH,RPLP2,SLC2A3,SLC7A11,STAR,UGDH	254 (21)
GW501516		chemical drug		-1.992	0.000363	ABCA1,ACSL1,ECH1,IGFBP2,IL1B,LPIN1,LPL,PLIN2,UCP3	179 (17)
TFE3	-0.001	transcription regulator		-1.812	0.000365	CDH1,HK2,SERPINE1,SLC1A1,SMAD7,THRSP,TYR	113 (11)
cytokine		group	Activated	2.543	0.00037	ADAM12,ALOX5,CD209,CISH,CLU,IGFBP2,NOS1,PTHLH,S100A4,SERPINE1,TNFAIP6	237 (17)
aspirin		chemical drug		-1.32	0.00038	ABCA1,AR,CXCL10,F2RL1,FGF18,GHR,HBEGF,IGFBP2,IL1B,NCF1,POSTN,PTGER3	249 (24)
trans-hydroxytamoxifen		chemical drug		-0.577	0.00038	APOE,CLU,ECH1,EGR3,GPRC5A,KRT7,MPPED2,PLOD1,PLXDC1,PTGER3,RSPO3,UNC5B
HSF1	-0.215	transcription regulator		-0.577	0.000381	ATAD2,CDH1,CLU,HCK,HSPB8,IL1B,INHBA,LPL,PLIN2,PLIN4,POSTN,SLIT3,STAR,UCP3,WWC1	181 (15)
stearic acid		chemical - endogenous mammalian		-0.223	0.000389	CLU,F2RL1,FITM2,IL1B,PLIN2	103 (7)
tacrolimus		chemical drug		-0.426	0.000397	CISH,CXADR,CXCL10,ESR1,FLNA,IL1B,NEB,NOS1,PDE3B,PENK,PLIN2,PROM1,SLC8A3,SMAD7,TNC	180 (17)
LDLR	0.156	transporter		-0.488	0.000413	ABCA1,ADGRE1,ALDH9A1,APOE,CFB,CYTIP,GADD45G,HK2,IL1B,LCN2,LCP2,LPL,PLIN2,PLIN4,UCP3	255 (23)
C3	0.529	peptidase		1.628	0.00042	ACTA2,APOE,CDH1,CXCL10,IL1B,LCN2,SMAD7,UCP3	153 (15)
enalapril		biologic drug		-1.526	0.00042	ACTA2,CLDN4,CLU,LCN2,PTHLH,S100A4,S100A6,SERPINE1	220 (18)
N-omega-propyl-L-arginine		chemical reagent			0.00042	IL1B,NLRP3
OR51E2		G-protein coupled receptor			0.00042	AR,CDH1	81 (7)
lynestrenol		chemical drug			0.00042	ABCA1,APOE	124 (6)
EFNB3	0.329	kinase			0.00042	ACTA2,TNC	112 (7)
KRT18	1.577	other			0.00042	KRT18,KRT7
phenol		chemical - endogenous mammalian			0.00042	IL1B,NOS1
kaolin		chemical drug			0.00042	BDKRB1,F2RL1
SR1555		chemical reagent			0.00042	IL1B,NLRP3
ELAVL1	-0.032	other		-0.731	0.000421	ABCA1,ACHE,ACTA2,ADGRE1,CDH1,CXCL10,FLNA,IL1B,IL2RG,LPL,NCF4,PBK,POSTN,PROM1,PTHLH,RORC,SLC7A11	225 (25)
NMDA receptor		complex			0.000426	ARC,NCAM1,NOS1,PENK	210 (18)
CYB561A3	-0.028	enzyme	Inhibited	-2	0.000426	ABCA1,ACTG2,ALDOC,DUSP5
RAB2A	0.041	enzyme		-1.954	0.000426	ACSL1,PLIN2,PLIN4,PLIN5
probenecid		chemical drug		0	0.000426	ACTA2,IL1B,STAR,TNFAIP6	134 (11)
lamivudine		chemical drug		1	0.000426	IL1B,LCN2,NLRP3,SERPINE1	134 (6)
FYN	0.41	kinase		-0.73	0.000427	ARC,CXCL10,IL1B,NLRP3,PENK,RORC	213 (20)
NR5A2	0.803	ligand-dependent nuclear receptor		1.002	0.000429	ACTA2,CXCL10,GADD45G,HP,IL1B,KRT18,NR5A2,PLK3,RGS4,STAR	171 (21)
vitamin E		chemical drug		-1.937	0.00044	ACTA2,CD53,CDH1,IL1B,LPL,NOS1,SERPINE1	202 (22)
EEF1A1	-0.068	translation regulator			0.000445	PSPH,RRM2,S100A4
ACTA2	0.826	other			0.000445	ACTA2,CDH1,MET
Brd4		kinase		-0.788	0.000445	ACTA2,ALAS2,CDH1,CFB,COL4A3,HK2,KLF4,SLC25A25,SLC2A3	199 (18)
puromycin aminonucleoside		chemical reagent		1.213	0.000445	CDCP1,CLDN4,CLU,EMP3,HADH,LCN2,NCF1,PRDX3,UCP3	47 (4)
CDK5R1	0.417	kinase		-0.447	0.000453	CFB,IL1B,RRM2,SERPINE1,SOX6	149 (11)
XRCC5	-0.159	enzyme		-1	0.000453	APOE,CD247,CXCL10,IL1B,RORC	190 (13)
S100A8		other		1.493	0.000462	BCHE,CPM,CSF2RB,CXCL10,CXCL14,GPRC5A,IL1B,NR4A3,PLK3,POSTN,RAB20,SIX1	207 (19)
CELA3B		peptidase			0.000479	CXCL10,FGF18,IL11RA,NLRP3,SLC7A11,TREM2
TWIST2	-0.008	transcription regulator		0.867	0.000479	BIN1,CDH1,DUSP5,IL1B,MGST3,POSTN	121 (7)
NRIP1	-0.458	transcription regulator		1.546	0.000482	GYS2,IL1B,LDHB,SLC2A3,STAR,THRSP,TNFAIP6	246 (23)
LRRFIP2	0.264	other			0.000489	ANPEP,ARHGAP45,EPDR1,INHBA,SERPINE1,SHISA2,THSD4,TNC
NEDD9	0.004	other		1.463	0.000489	ALOX5,CDH1,DNAAF11,MAL2,PLAC8,PLIN2,SERPINE1,SLC1A1
estrogen		chemical drug		-0.338	0.000498	ABCA1,APOE,AR,CLU,ESR1,HBEGF,IGFBP2,IL1B,LCN2,LPL,NOS1,NRIP1,PDLIM7,PENK,PLIN4,RRM2	256 (20)
NKX2-1		transcription regulator			0.000509	CLU,GRHL2,HCK,LCN2,LRP2,PARD6B,RRM2,SCARA3,SERPINE1,SMAD7,TNC,WNT5B	58 (4)
CPT1B	0.061	enzyme		1.265	0.000509	ACSL1,AKT2,CS,DBI,EIF4EBP1,HADH,HK2,INPP5D,LPL,NDUFA9,PDE3B,PIK3R5,PRKAR2B
NFYB	0.057	transcription regulator			0.000522	ACTA2,CAPN3,CDH1,CYTIP,LPIN1,LRP2,NKX6-1,PTPN6,RORB,RRM2,S100A4,SESN1,SLC39A8,SLIT3,SLITRK2
ST6GAL1	0.235	enzyme		0.692	0.000525	CDH1,DSG2,MET,PROCR,SLC2A3	144 (10)
sorafenib		chemical drug		1.406	0.000528	ACTA2,CISH,CXCL10,HK2,IL1B,MET,SLC7A11	207 (20)
taurodeoxycholic acid		chemical - endogenous mammalian		0.42	0.000528	ANPEP,ESM1,F2RL1,HTR7,IL1B,NLRP3,NOX5,SERPINE1	255 (20)
THY1	0.45	other			0.000531	ACTA2,CDH1,CLU,PTPRQ	119 (13)
IRAK1	0.081	kinase		0.801	0.000535	ABCA1,CDH1,CXCL10,IL1B,NLRP3,RORC	219 (20)
laquinimod		chemical drug		1	0.000542	AK4,CDH1,GPRC5D,MUC6,OLFML2A,SLC7A11,SLC9A3,THRSP,WNT2
mir-21		microRNA		0.346	0.000545	ACAT1,ACTA2,ALOX15,ATAD2,CDH1,CLU,CXCL10,GTSE1,IL1B,INPP5D,NLRP3,NTN4,PBK,RAB7B,SESN1,SMAD7,TGM1,TREM2	169 (19)
Tgf beta		group		1.302	0.000561	ABCA1,ACTA2,ADAM12,ARHGAP45,CD209,CD53,CDH1,CLU,CXCL10,IL1B,INPP5D,LOXL1,MET,MN1,PLIN5,POSTN,PROM1,PTHLH,RORC,SERPINE1,SLIT3,SMAD7	228 (20)
WNT1		cytokine		0.637	0.000575	ACTA2,CCN4,CDH1,DDIT4L,EIF4EBP1,ETV4,GADD45G,MUSK,SERPINE1,TREM2	235 (18)
IRF2	0.184	transcription regulator		1.858	0.000575	ANXA13,CFB,CXCL10,DUSP5,FAM111A,HK2,IL1B,KLF4,LCN2,SRGN	215 (18)
RRAS2	-0.111	enzyme	Activated	3	0.000575	CD209,CDH1,EGR3,NCAM1,NR4A3,POSTN,PROCR,SERPINE1,SGMS2,SLC2A3	147 (7)
Collagen type I (complex)		complex		1.622	0.000576	ACTA2,APOE,CDH1,EIF4EBP1,EXOC3L2,F13A1,TNC	231 (22)
SGK1	0.165	kinase		-0.443	0.000576	HBEGF,IL1B,KCNA3,NLRP3,SLC1A1,SLC2A3,SLC9A3	137 (6)
medroxyprogesterone acetate		chemical drug	Inhibited	-2.377	0.000577	ASS1,COL4A3,COL4A6,CSF2RB,CXCL10,ESR1,GHR,GTSE1,HPSE,IL11RA,IL1B,INHBA,KRT18,P4HA3,PBK,PDE3B,PTGER3,SERPINE1,SMAD7,TNC,WNT2,WNT5B	270 (21)
curcumin		chemical drug		-1.071	0.000579	ABCA1,ACOX1,ACTA2,ALOX5,APOE,AR,CDH1,CLDN4,GRM7,IL1B,KCNB1,KLB,LPL,MST1R,NCAM1,PDE3B,SERPINE1,SMAD7,XYLT1	244 (21)
PRDM16	0.611	transcription regulator		-1.342	0.000596	ADAM12,ADGRE1,CXCL10,GADD45G,IL1B,SERPINE1
EFEMP1	0.365	enzyme			0.000606	CDH1,CFB,DNAJB11,SERPINE1,SMAD7	156 (14)
RORA	0.059	ligand-dependent nuclear receptor	Inhibited	-2.313	0.000606	ABCA1,ADIPOR2,APOE,CISH,CXCL10,IL1B,KCNK5,LCN2,MGST3,PLIN2,RORC,SLC2A3,UCP3	198 (19)
KIT	0.161	transmembrane receptor			0.000616	CD53,CISH,CSF2RB,CXCL10,FCER1A,PTPN6,RAB27B,SH3BP2,TYR	140 (6)
STAT5B		transcription regulator		-1.767	0.00062	ALAS2,APOE,AR,CCDC141,CDH1,CISH,ESR1,G0S2,IGFALS,IL11RA,KRT18,LDHB,MPC2,PROCR,PROM1,STAR,THRSP,TRIM47	265 (22)
lysophosphatidylcholine		chemical - other		1.98	0.000643	ABCA1,ACAA1,ACSL1,DBI,HBEGF,HSD17B8,IL1B,LPL,NLRP3,SERPINE1	231 (21)
ZNF202	-0.115	transcription regulator			0.000653	ABCA1,APOE,CRABP2,LPL
UBD	-0.197	other		1.941	0.000653	ACOX1,ACSL1,CDH1,UCP3	178 (12)
5-N-ethylcarboxamido adenosine		chemical reagent		0.634	0.000656	CSF2RB,FZD1,HK2,IL1B,INHBA,NR4A3,PROCR,PROM1,SERPINE1	234 (21)
NLRP10		enzyme			0.000657	ALOX5,IL1B,NLRP3	79 (7)
dobesilic acid		chemical drug			0.000657	IL1B,NCF1,PRKCD
19,20-epoxydocosapentaenoic acid		chemical - endogenous mammalian			0.000657	ACTA2,CDH1,S100A4
3-beta,17-beta-androstanediol		chemical - endogenous mammalian			0.000657	AR,CDH1,ESR1	136 (7)
elaidic acid		chemical - endogenous mammalian		-1.414	0.000657	ACOX1,ACSL1,APOE,DBI,DHRS3,LCN2,LPIN1,PHGDH
ABCB4		transporter		-0.882	0.000662	ACTA2,CXCL10,CXCL14,NR5A2,PROM1,SERPINE1	183 (14)
GNA14	0.55	enzyme			0.000683	ANPEP,DUSP5,HBEGF,HK2,HSPB8,MGST1,TNFAIP6
RB1	0.048	transcription regulator	Inhibited	-2.386	0.000693	ATAD2,CDH1,COQ7,EGR3,FAM111A,GNAI1,GPR85,GPRC5A,KRT18,LRAT,MET,NDUFA9,NIT1,NR4A3,ORC1,PBK,PMPCB,PROM1,PTPN4,RRM2,SERPINE1,SH3BP2,TPST2	238 (17)
RASSF1	0.23	other		1.18	0.000706	APOE,CLU,CRABP2,ESR1,GHR,HBEGF,KLF4,PROM1	234 (20)
manganese		chemical - endogenous mammalian		0	0.000706	IL1B,INHBA,KCNB1,KRT18,KRT8,LCN2,SOX6,STAR	246 (23)
AKT1		kinase		0.966	0.000709	ACTA2,AR,ASS1,CDH1,CISH,CLU,CXCL10,DLX3,ESR1,LCN2,LDHB,PEX11A,PROM1,SERPINE1,SLC7A11,UNC5B	247 (23)
bromodeoxyuridine		chemical drug		0.816	0.000733	BMP3,CXCL10,IL1B,INHBA,SERPINE1,TYR	122 (7)
PEAR1	-0.179	other	Inhibited	-2.449	0.000733	ACTA2,ADAM12,IGFBP2,INHBA,POSTN,TNC	83 (7)
CLIC4	-0.029	ion channel		1	0.000733	APOE,COL4A3,IL1B,LPL,PILRA,RDH5	116 (7)
HDAC3	0.068	transcription regulator			0.000742	ALOX5,CDH1,CXCL10,HK2,HP,IL1B,PLIN2,SERPINE1,SMAD7	172 (18)
miR-9-5p (and other miRNAs w/seed CUUUGGU)		mature microRNA		1.103	0.000743	ACOX1,ACTA2,ALDH9A1,ALDOC,CDH1,HIBCH,NDUFA9
wortmannin		chemical drug		-0.634	0.000748	ACTA2,ANPEP,AR,CDH1,CXCL10,ESR1,GUCY2C,IL1B,NR4A3,POSTN,RETSAT,SERPINE1,SLC1A1	222 (24)
F2		peptidase	Activated	2.029	0.000757	ACTA2,CLU,CXCL10,ESM1,F2RL1,HBEGF,IL1B,NCF1,NR4A3,PPIF,PROCR,RDH5,SERPINE1,SLC2A3,SRGN	263 (23)
Salmonella enterica serotype abortus equi lipopolysaccharide		chemical toxicant		0.847	0.000766	CCRL2,CFB,EGR3,G0S2,GPRC5A,IL1B,INHBA,NLRP3,PHLDA2,PIM2,PLAC8	137 (7)
mono-(2-ethylhexyl)phthalate		chemical toxicant	Inhibited	-2.198	0.000766	ACOX1,ACSL1,ADIPOR2,ALDOC,AR,CS,HADH,HK2,IL1B,LPL,PLIN2	208 (16)
PDX1		transcription regulator		-0.018	0.000772	DUSP5,ECH1,EIF4EBP1,IL1B,KRT18,KRT8,NKX6-1,NNAT,NR5A2,PHGDH,PTGER3,SLIT3
SP2509		chemical reagent		1.688	0.000786	AKT2,AR,CDH1,CRABP2,CXCL10,DHRS3,DSG2,ESR1,IGSF9,KLF4,MET,NCAM1,OLFM1,PSAT1,STEAP2,TNC
TGFB3	0.46	growth factor		1.885	0.000789	ACTA2,ACTG2,ADAM12,CDH1,F2RL1,PTHLH,SERPINE1,SMAD7,TNC	141 (16)
Usp17la (includes others)		peptidase		0.173	0.000793	CISH,IL1B,KLF4,PROM1	35 (3)
27-hydroxycholesterol		chemical - endogenous mammalian		-0.132	0.000793	ABCA1,ANPEP,IL1B,STAR	174 (19)
methotrexate		chemical drug		-0.775	0.000793	ABCA1,ACAA1,ACOX1,ADIPOR2,AK4,ASS1,CDH1,CFB,CXCL10,ECH1,IL1B,LPIN1,LPL,MET	233 (20)
mir-135		microRNA		-0.164	0.000794	AR,CDH1,IL1B,KLF4,PTHLH	135 (6)
calyculin A		chemical toxicant		1.342	0.000794	ACTA2,CD200R1,NR4A3,POSTN,S100A4	194 (17)
MYD88	0.276	other		0.712	0.000798	ACSL1,CCN4,CCRL2,CD200R1,CISH,CXCL10,HCK,HP,IL1B,INHBA,INPP5D,LTB4R2,MET,NLRP3,PILRA,SERPINE1,SH3BP2	255 (20)
TFAP2A	0.211	transcription regulator		0.381	0.0008	ABCA1,APOE,CDH1,ESR1,KLF4,NOS1,RAB27B,RRM2,SERPINE1,SESN1	187 (16)
2-amino-5-phosphonovaleric acid		chemical - other		-1.929	0.0008	ARC,ARID5A,B3GALT5,CGN,EGR3,GADD45G,GTF3C5,NR4A3,OLFM1,PLK3
RNF31		enzyme		0.186	0.000806	CXCL10,EGR3,ESR1,IL1B,IL2RG,NR5A2,STAR	200 (20)
Map3k7		kinase		-0.946	0.000806	AR,CXCL10,HBEGF,IL1B,PROM1,RILPL1,SESN1	209 (22)
EIF2AK4	-0.006	kinase		-0.765	0.000811	ACOX1,CD247,IL1B,PHGDH,PSAT1,PSPH
TAF4	0.007	transcription regulator		-1.942	0.000811	AR,CDH1,HBEGF,KLF4,PBK,PENK,TGM1,WWC1	123 (7)
streptozocin		chemical drug	Activated	2.725	0.000841	ACOX1,ADIPOR2,AR,CLU,ESR1,IGFALS,IL1B,LPL,NCF1,NKX6-1,NOS1,SERPINE1,SLC1A1,SLC2A3,SLC7A11,UCP3	234 (22)
SOD1		enzyme			0.000841	ADGRE1,ALDOC,APOE,ARC,ASL,ASS1,CLU,FCER1A,HSPB8,IL1B,INHBA,KCND2,LPL,MET,MYOM1,NOS1	158 (14)
EBF1	0.133	transcription regulator		-0.137	0.000844	AKT2,CD300A,CXCL10,EIF4EBP1,ESR1,HK2,INPP5D,PDE3B,POSTN,PRKAR2B,UCP3	167 (11)
PKA		complex		-0.647	0.000844	APOE,ARC,CXCL10,DUOX1,KCNB1,NCF1,NR4A3,PENK,PTHLH,STAR	230 (22)
ACOX1	-0.717	enzyme		1.643	0.000844	ACAA1,ACOX1,ACSL1,IGFBP2,KRT8,LCN2,LPL,PEX11A,PIGP,PLIN2	202 (16)
DMRT1		transcription regulator		0.152	0.000869	AR,CDH1,CLEC12B,COL4A3,FGF18,ISLR2,MMP16,SLC1A1
IHH		enzyme	Activated	2.121	0.000869	CXCL10,FZD1,LPAR4,MET,PLIN4,PLIN5,POSTN,PTHLH
NCOR2	0.108	transcription regulator			0.000874	AR,HBEGF,IL1B,LPL,NFAM1,RORC,STAR	241 (25)
JAG1	0.053	growth factor		-0.378	0.000874	ACTA2,CLDN4,DUSP5,ESR1,NCAM1,STAR,TNC	174 (16)
prexasertib		chemical drug	Activated	2.646	0.000874	EGR3,IL1B,KLF4,NR4A3,PHLDA2,SERPINE1,SLIT3	136 (7)
TREM1		transmembrane receptor	Activated	2.247	0.000881	CCRL2,CFB,CXCL10,EGR3,GPRC5A,HBEGF,IL1B,INHBA,LPL,PHLDA2,PIM2,PLAC8	220 (19)
RORC	-1.281	ligand-dependent nuclear receptor		1.947	0.000881	CISH,CS,HK2,IL1B,KCNK5,LCN2,MGST3,MSC,NLRP3,PROCR,RORC,SLC2A3	98 (7)
raloxifene		chemical drug		0.711	0.000885	CLU,ECH1,EGR3,ESR1,GPRC5A,KRT7,MPPED2,PLK3,PTGER3,SERPINE1,SMAD7	219 (18)
G-1		chemical reagent		0.555	0.000902	AR,ARC,ESR1,SLC1A1,TNFAIP6	210 (14)
ZNF32	-0.334	transcription regulator			0.000924	ACTA2,PROM1,S100A4	186 (7)
SLC47A1		transporter			0.000924	ACTA2,LCN2,NLRP3	105 (7)
UGDH	0.88	enzyme			0.000924	CDH1,LPL,TNC
IGKC		other			0.000924	ACTA2,CDH1,IL2RG
AEBP1	0.665	peptidase			0.000924	ABCA1,ACTA2,APOE	133 (10)
A939572		chemical reagent			0.000924	G0S2,LCN2,LRAT
3-chloro-2-(4-hydroxyphenyl)indazol-5-ol		chemical reagent			0.000924	CXCL10,IL1B,RORC	211 (15)
mastoparan		chemical toxicant			0.000924	ABCA1,CXCL10,IL1B	204 (21)
tridecanoic acid		chemical - endogenous mammalian			0.000924	DUSP5,KLF4,TNC
ITGB1	0.144	transmembrane receptor		0.645	0.000928	ACTA2,APOE,CCN4,CDH1,CXCL10,EIF4EBP1,FLNA,IL1B,LOXL1,RORC,SERPINE1	236 (23)
bee venom		chemical - endogenous non-mammalian	Activated	2	0.000929	ARC,Arf2,CYTIP,IL1B,KLF4,LCP2,NLRP3,SLC7A11	126 (5)
IL4R	0.384	transmembrane receptor	Activated	2.236	0.000929	ACOX1,ACSL1,ALOX15,ARC,CD209,IL1B,LRP8,SLC8A3	163 (10)
CDK19	0.012	kinase		-0.707	0.000943	ALDOC,CDH1,CLU,HBEGF,KLF4,PLK3,PROCR,SESN1,SLC7A11
STK40	-0.039	kinase		-0.728	0.000946	ACTA2,APOE,FGF18,IL1B,RSPO3,WNT2,WNT5B	105 (7)
TP73		transcription regulator		0.459	0.000947	ACTA2,ALAS2,BDKRB2,CASS4,CDH1,CITED1,CXCL10,DHRS3,G0S2,GTSE1,HBEGF,HPSE,HSPB8,IL1B,INPP4A,NCAM1,PERP,PKP2,PROCR,RAB7B,SERPINE1,TREM2	217 (18)
glycine		chemical - endogenous mammalian		0	0.000954	IL1B,PHGDH,PSAT1,PSPH
WNT4	0.526	cytokine		-0.392	0.000985	ACTA2,CDH1,PARD6B,PLIN2,POSTN,STAR	92 (7)
triptolide		chemical drug		-0.01	0.000988	AR,CDH1,F2RL1,FGF18,GHR,HBEGF,HK2,IGFBP2,POSTN,SLC7A11	235 (22)
ciprofibrate		chemical drug	Inhibited	-2.564	0.000988	ACAA1,ACOX1,DBI,IGFBP2,KRT8,LCN2,LPL,PEX11A,PLIN2,SLCO2A1	244 (20)
LIF	0.579	cytokine		-0.632	0.000994	ACTA2,CDH1,CISH,CXCL10,HBEGF,HK2,HPSE,IL1B,LPL,PAPPA2,RGS4,STAR,TNC	146 (18)
Sos		group			0.001	ACOX1,ADAM12,ANK3,CRABP2,ESM1,HSPB8,LRP8,MET,MGST1,MYO5B,NRIP1,SMAD7
miR-155-5p (miRNAs w/seed UAAUGCU)		mature microRNA		-0.553	0.00102	CD209,CXCL10,DSG2,IL1B,INPP5D,LPL,MET,RAB27B,RAI14,SERPINE1,VAMP3	202 (14)
H89		chemical drug		1.063	0.00102	ABCA1,EGR3,ESR1,IL1B,NOS1,PDE3B,SERPINE1,SLC2A3,STAR,TNFAIP6,TYR	219 (20)
ETV4	1.254	transcription regulator		-0.152	0.00102	ACTA2,CDH1,ETV4,HPSE,MET	159 (7)
miR-199a-5p (and other miRNAs w/seed CCAGUGU)		mature microRNA		0.378	0.00102	ACTG2,CDH1,GPRC5A,KLF4,LCN2,MYRF,WNT5B
ZNF217	0.02	transcription regulator		0	0.00102	ANK3,ATAD2,CITED1,GPRC5A,KRT18,PKP2,WNT5B
FOXO1	-0.176	transcription regulator		-0.127	0.00105	ABCA1,ACTA2,ALOX5,AR,CDC42EP3,CS,CXCL10,EIF4EBP1,FGF18,GRHPR,IL1B,LCP2,LPL,LRAT,PBK,PRKCD,SERPINE1,SESN1,SLC25A25,VIPR2	239 (21)
3M-002		chemical reagent		0.351	0.00106	CD300A,CRB2,CXCL10,ESM1,ETV4,IL1B,MUSK,NCF4,RGS4	132 (11)
PSMB11		peptidase		-1	0.00106	CLDN4,COL4A6,HPSE,IL2RG,NCAM1,NCF1,NTN4,PIK3R5,PLCB2
SMAD2	0.16	transcription regulator		1.942	0.00106	ACTA2,ADAM12,CDH1,ESM1,INPP5D,MET,PTHLH,SERPINE1,SMAD7	240 (20)
allopurinol		chemical drug		-0.841	0.00106	CDCP1,CLDN4,CLU,CXCL10,EMP3,IL1B,LCN2,SLC9A3	221 (20)
meds433		chemical reagent	Activated	2.121	0.00106	ACTA2,CASS4,CDCP1,CDH1,COL24A1,HCK,SERPINE1,WNT5B
ATG5	-0.084	other		0.563	0.00106	BCL2L12,CDH1,CXCL10,HK2,IL1B,PIM2,PRKCD,SIX1	195 (18)
fluocinolone acetonide		chemical drug		0	0.00108	ACKR4,ANOS1,BMP3,CXADR,IL1B,KCNB1
PRKAA		group		0.096	0.00108	ACOX1,AR,CDH1,CXCL10,NCF1,STAR	224 (23)
MAGI1	-0.248	enzyme		0.632	0.00109	ADIPOR2,ATAD2,CACNA2D2,PERP,PEX11A,POLQ,PRKAR2B,RRM2,SYT12,THSD4
ZFPM1	-0.351	transcription regulator			0.0011	ALAS2,ALOX5,EPHA7,FCER1A,IL2RG,MS4A2,PTGER3
FOXM1	0.648	transcription regulator		-0.276	0.00112	ACTA2,AR,CDH1,ESR1,FZD1,GTSE1,IL1B,MET,PROM1,PTCH2,RRM2	210 (19)
Akt		group		0.604	0.00113	ACTA2,AR,CDH1,COQ7,CPM,CXCL10,ESR1,HK2,IGFBP2,IL1B,LCN2,LPL,NOS1,RRM2,SERPINE1,TMEM9B,TNC,TUSC3,UCP3	229 (21)
genistein		chemical drug		-0.358	0.00113	ALDH5A1,ALOX5,AR,BDKRB1,C16orf54,CLU,CXCL10,ESR1,IL1B,LCP2,LPL,MAL2,PLK3,PTPN6,RPH3A,SERPINE1,STAR,TYR,XYLT1	212 (18)
Fibrin		complex			0.00114	ACTA2,CDH1,KRT18,SERPINE1	133 (7)
EREG		growth factor		1.131	0.00114	CDH1,HBEGF,TNC,TNFAIP6	204 (17)
MBD1	-0.005	transcription regulator			0.00114	APOE,CDH1,ESR1,PROM1
N-acetyl-L-cysteine		chemical drug	Inhibited	-2.471	0.00115	ACTA2,ADGRE1,AR,CDH1,CXCL10,ESM1,HBEGF,HK2,IL1B,LPL,NLRP3,PHGDH,SERPINE1,TNC	160 (18)
miR-139-5p (miRNAs w/seed CUACAGU)		mature microRNA		-0.44	0.00115	GPRC5A,HK2,KRT80,RRM2,SLC5A6
GDF9	-0.12	growth factor		1.242	0.00115	INHBA,NRIP1,SMAD7,STAR,TNFAIP6	112 (12)
IRAK3	-0.056	kinase		0.308	0.00115	ACTA2,CXCL10,IL1B,INPP5D,NLRP3	162 (18)
MAP2K1	-0.172	kinase		0.782	0.00116	ACTA2,APOE,CAPN3,DUSP5,FLNA,NOS1,NOX5,PHLDA2,RRM2,STAR,TNC,TREM2,UNC5B	207 (20)
MED1	0.085	transcription regulator	Inhibited	-2.36	0.00116	ACAA1,ACOX1,ADAMTS18,FGD2,GHR,IL1B,KLF4,MET,MPP7,PEX11A,PRR5L,SERPINE1,SLC39A8	163 (14)
NOX4	-0.438	enzyme		0.59	0.00119	ACTA2,CDH1,CS,HK2,NCF1,SERPINE1	207 (20)
ERK1/2		group		1.993	0.00121	ABCA1,ACAT1,ALOX5,ARC,CCN4,CXCL10,ESR1,FZD1,HBEGF,HK2,IL1B,NR4A3,POSTN,S100A6,SERPINE1,STAR	230 (20)
eicosapentaenoic acid		chemical drug		-0.199	0.00121	ACAT1,APOE,ECH1,IL1B,PLIN2,PROM1,SERPINE1,THRSP	200 (22)
MIF	0.215	cytokine		-0.366	0.00121	ACTA2,ADGRE1,CD84,CXCL10,F2RL1,IL1B,IL22RA1,MET,RORC,SOX6	201 (16)
lovastatin		chemical drug		-0.32	0.00121	ABCA1,APOE,AR,CXCL10,ESR1,IL1B,KLF4,MAL,PTHLH,SERPINE1	240 (21)
LPIN2	0.353	phosphatase			0.00124	IL1B,LPIN1
PELI3	0.063	enzyme			0.00124	IL1B,NLRP3	63 (7)
ZDHHC12		enzyme			0.00124	IL1B,NLRP3
miR-222-5p (miRNAs w/seed UCAGUAG)		mature microRNA			0.00124	ACTA2,AR
miR-224-5p (miRNAs w/seed AAGUCAC)		mature microRNA			0.00124	CD53,CXCL14
SOX13	-0.096	transcription regulator			0.00124	MET,WNT2
ONC-201		chemical drug			0.00124	IL1B,SLC7A11
TTI-101		chemical drug			0.00124	ACTA2,SERPINE1	120 (7)
SR2211		chemical reagent			0.00124	IL1B,NLRP3
3-hydroxykynurenine		chemical - endogenous mammalian			0.00124	RORC,SLC7A11
RBM14	-0.006	transcription regulator			0.00125	HK2,SLC2A3,SOX6
LIMA1	0.488	other			0.00125	CDH1,KRT18,KRT8	78 (5)
USP14	0.329	peptidase			0.00125	AR,ESR1,MET	139 (11)
PLIN2	-0.647	other			0.00125	ADGRE1,APOE,PLIN2	167 (15)
TBC1D1	0.213	other			0.00125	PLIN2,PLIN4,PLIN5
S100P		other			0.00125	KRT18,KRT8,S100A6
nigericin		chemical drug			0.00125	AR,IL1B,PROM1	81 (7)
2,2-bis(4-hydroxyphenyl)-1,1,1-trichloroethane		chemical - endogenous mammalian			0.00125	AR,CLU,ESR1	201 (13)
IKZF1	0.502	transcription regulator		-1.195	0.00128	AJUBA,ALAS2,ANOS1,CISH,DUSP5,HK2,KLF4,NCAM1,NLRP3,PRRT3,RAI14,RORC,SELENOM,SLC2A3,VAMP3	116 (7)
FGF21		growth factor		-0.369	0.00128	CDH1,CS,GHR,KLB,PHGDH,SERPINE1,THRSP	234 (22)
PRKCE	0.072	kinase		1.026	0.00128	ACTA2,ADAM12,CDH1,IL1B,IL2RG,PTGER3,STAR	211 (21)
Hif1		complex		0.391	0.00128	ALAS2,CDH1,KCNB1,LPIN1,MET,S100A4,SERPINE1
9,10-dimethyl-1,2-benzanthracene		chemical toxicant			0.00128	CDH1,HBEGF,HK2,IL1B,LDHB,PERP,S100A4,SERPINE1	230 (22)
T3/TR/RXR		complex		-0.946	0.0013	HP,PDE3B,STRBP,SYT12,THRSP,UCP3
IL17A		cytokine		1	0.00131	ACTA2,C1QTNF7,CDH1,CFB,CXCL10,HBEGF,HSPB8,IL1B,LCN2,LGI2,LPL,NLRP3,RORC,SERPINE1,SLC7A11,SLC9A3,TNC	229 (21)
SB-431542		chemical reagent	Inhibited	-2.462	0.00134	ACTA2,ADAM12,CCN4,CDH1,KRT18,POSTN,SERPINE1,SMAD7,STAR,TNFAIP6,XYLT1	162 (18)
Cbp/p300		group			0.00134	ABCA1,HP,IL1B,UCP3	182 (17)
TCF/LEF		group		1.969	0.00134	CCN4,IL1B,S100A4,SERPINE1
SH3PXD2A-AS1		other		-1	0.00134	BDKRB2,MET,PROM1,SERPINE1	156 (7)
SKI	0.084	transcription regulator		-0.784	0.00134	ACTA2,CDH1,SERPINE1,SMAD7	191 (20)
BRD7	0.008	transcription regulator		-0.106	0.00134	CDH1,ESR1,KRT8,SERPINE1	197 (21)
ANGPTL4	-0.589	other		0.492	0.00134	LPIN1,LPL,NLRP3,PLIN2	165 (13)
Tnf (family)		group	Activated	2.305	0.00138	CCRL2,CLDN4,CXCL10,DUOX1,ESM1,GHR,IL1B,IL2RG,INHBA,LCN2,NOX5,PTGER3,SERPINE1,TNFAIP6	202 (18)
triamcinolone acetonide		chemical drug		0	0.0014	ACKR4,ACSL1,ALDH5A1,ANOS1,CXADR,CYTIP,HCK,KCNB1,NOS1,PSPH,PTPN7,SRGN
ADAMTSL2	-0.226	other		-1.706	0.00142	ACTA2,ANOS1,CDH1,NCAM1,POSTN,TNC	64 (7)
BNIP3L	-0.103	other		-0.97	0.00142	ALAS2,CKAP2,HK2,IL1B,RRM2,SGO1	60 (4)
CLEC4A		transmembrane receptor		-0.128	0.00142	ABCA1,ADGRE1,ALOX5,IL1B,PLIN2,TREM2	197 (11)
bicuculline		chemical - endogenous non-mammalian		0.208	0.00142	ACTA2,ARC,GADD45G,HK2,KLF4,SLC2A3	173 (13)
LG100268		chemical reagent	Inhibited	-2.236	0.00145	ABCA1,APOE,LPL,PLIN2,STAR	148 (16)
TBX3	0.187	transcription regulator		1.508	0.00146	ADA2,ADAMTS14,ASS1,CDH1,MMP16,P4HA3,PBK,PTGER3,RRM2,THSD4,TNC
CSF1	0.391	cytokine		0.372	0.00147	ABCA1,ADGRE1,ALOX5,APOE,CD209,CPM,CXCL10,DOK2,DUSP5,EGR3,F2RL1,GAS7,HK2,IL11RA,IL1B,LPL,MMP16	228 (18)
STAT5a/b		group		0.466	0.00147	CISH,CLU,IGFALS,LCP2,MYOM1,NOX5,PIM2,PTGER3,SLC2A3
NF-Y		complex		0.156	0.00148	DLX3,GHR,LPIN1,PENK,RRM2,STAR,THRSP	99 (7)
mir-182		microRNA		1.778	0.00148	BCL2L14,CD200R1,CDH1,GADD45G,GHR,KLF4,NCAM1
ATF4		transcription regulator		-0.151	0.00152	ABCA1,APOE,EIF4EBP1,IGFBP2,KLF4,MGST1,PENK,PHGDH,PSAT1,PSPH,SH3BP2,SLC7A11	86 (9)
EDN1	-0.254	cytokine	Activated	2.735	0.00152	ACTA2,ADAM12,CDH1,HBEGF,INHBA,NCF1,NOX5,PLOD1,PRKCD,SERPINE1,TNC,TYR	248 (23)
E. coli serotype 0127B8 lipopolysaccharide		chemical - endogenous non-mammalian		-0.429	0.00153	CCRL2,CXCL10,F2RL1,FZD1,GPR85,HCAR2,IL1B,LCN2,LPAR4,PRDX3,SLC7A11	205 (16)
docosahexaenoic acid		chemical drug		-1.977	0.00153	ABCA1,ACOX1,ACTA2,APOE,CDH1,HK2,IL1B,LOXL1,SERPINE1,SMAD7,UCP3	191 (18)
TRIM38	0.225	enzyme		-0.933	0.00155	AGPAT4,CXCL10,IL1B,IL2RG,LPL,PLIN2,PLIN4,TNC	167 (12)
L-tryptophan		chemical - endogenous mammalian		-0.152	0.00157	CD247,CXCL10,S100A6,SLC7A11
RLN2		other		-1.731	0.00157	ACTA2,IL1B,NLRP3,NOS1	102 (7)
N-[(2Z)-3-(4,5-dihydro-1,3-thiazol-2-yl)-1,3-thiazolidin-2-yl idene]-5H dibenzo[a,d][7]annulen-5-amine		chemical reagent		-0.808	0.00159	CCN4,ECH1,ESRRG,NR4A3,RERG,S100A4,SERPINE1
PRKAA1	-0.006	kinase		0.588	0.00159	ACTA2,ASTN1,CDC42EP3,CLU,GHR,IL22RA1,MGST1,MMP16,NCF1,STAR,THRSP	211 (15)
Nr1h		group	Inhibited	-2.257	0.00162	ABCA1,APOE,CXCL10,HCK,IL1B,LPL,NLRP3,NR5A2,RCVRN,STAR	233 (24)
TOR1AIP1	-0.117	other		-0.447	0.00162	ACHE,GADD45G,HADH,PBK,RRM2
CCL20		cytokine	Activated	2.195	0.00162	CDH1,IL1B,NCF1,NLRP3,POSTN	218 (18)
FGF1	-0.249	growth factor		-0.405	0.00164	ADGRE1,APOE,CCN4,CDH1,CPXM1,FZD1,GADD45G,IL1B,POSTN	248 (26)
NFkB (family)		group		0.815	0.00164	AR,CXCL10,ESR1,IL1B,LPL,NCAM1,NLRP3,RRM2	61 (5)
L-serine		chemical - endogenous mammalian			0.00164	PHGDH,PSAT1,PSPH
UT-143		chemical reagent			0.00164	AR,CLU,KRT18
MEDAG	1.199	other			0.00164	ACOX1,CDH1,LPL	127 (6)
OGDH	0.07	enzyme			0.00164	PHGDH,PSAT1,SLC7A11
MC1R		G-protein coupled receptor			0.00164	CXCL10,NR4A3,TYR	189 (17)
PDCD5	0.211	other			0.00164	POSTN,SERPINE1,TNC	173 (12)
bisphenol A diglycidyl ether		chemical reagent			0.00164	ACTA2,CDH1,SERPINE1	139 (13)
SB204990		chemical reagent			0.00164	HK2,IL1B,NR4A3
thyroid hormone		chemical - endogenous mammalian		-1.067	0.00166	AK4,ALAS2,APOE,DBI,ECH1,GHR,IGFBP2,LPL,NNAT,SYT12,THRSP	157 (10)
dopamine		chemical - endogenous mammalian		0.632	0.00166	CACNA2D2,CXCL10,EGR3,GRM7,IL1B,KCND2,KLF4,NCF1,NR4A3,PENK,PHLDA2	191 (17)
advanced glycation end-products		chemical - endogenous mammalian	Activated	2	0.00168	ABCA1,CDH1,IL1B,LRP2,NLRP3,SERPINE1	188 (22)
arachidonic acid		chemical - endogenous mammalian		0.072	0.00174	ABCA1,ACOX1,CLU,IL1B,PENK,PTHLH,STAR,THRSP	220 (24)
actinomycin D		biologic drug		0.136	0.00175	ABCA1,AR,ARC,ASS1,FLNA,HBEGF,LPL,PERP,PTGER3,PTHLH,RGS4,SERPINE1,SMAD7	243 (19)
mir-8		microRNA		-1.413	0.00177	ACTA2,ADAM12,CDH1,DDIT4L,ESM1,IL1B,KLF4,MET,PERP,PROM1,PTGER3,PTHLH	217 (19)
NPC1	-0.393	transporter		0.303	0.00178	ABCA1,ACKR4,APOE,BIN1,CXCL10,KLF4,LPL,PLIN4,TREM2,TYR	246 (29)
SMAD7	-0.611	transcription regulator		-0.955	0.00178	ACTA2,CXCL10,EIF4EBP1,HBEGF,IL1B,KRT8,MET,PROM1,SERPINE1,SMAD7	184 (19)
EFNA4		kinase		-0.555	0.0018	CRABP2,KRT18,KRT7,PTHLH,TGM1
RSL3		chemical reagent			0.0018	CACNA1E,CDH1,LCN2,NLRP3,SLC7A11
RARA	0.202	ligand-dependent nuclear receptor		-1.025	0.0018	ABCA1,ALOX5,AR,CD53,CD84,CRABP2,DHRS3,EGR3,GHR,KLF4,PBK,PENK,PRDM8,RORC,SESN1,SLC7A11,UCP3	216 (19)
phytohemagglutinin		chemical drug		-1.25	0.00182	ACOX1,AKT2,ALAS2,ANOS1,BCHE,CPM,CXCL10,GNAI1,IL1B,IL2RG,MET,NCAM1,NRIP1,PCYOX1,PTGER3	130 (10)
IFI16		transcription regulator		-0.943	0.00182	CXCL10,ESR1,IL1B,LPL,MGST1,TYR,UCP3	224 (14)
5-O-mycolyl-beta-araf-(1->2)-5-O-mycolyl-alpha-araf-(1->1')-glycerol		chemical - endogenous non-mammalian		1.134	0.00182	ACSL1,CMKLR1,CXCL10,HBEGF,IL1B,NR4A3,SLC7A11	156 (10)
L2HGDH	-0.067	enzyme		-0.988	0.00183	IL1B,PHGDH,PSAT1,SLC7A11
Trp53cor1		other		-0.762	0.00183	BNC1,CITED1,IL1B,PERP
AZGP1	-1.082	transporter		-0.865	0.00183	AZGP1,CDH1,HK2,UCP3
vismodegib		chemical drug		-1.387	0.00183	ADGRE1,BDKRB2,IL1B,KLF4,PTCH2,PTGER3	102 (7)
NFAT5	-0.419	transcription regulator		1.134	0.00186	AR,CCN4,CXCL10,IL1B,LCN2,PLIN2,PRSS35,RRM2,S100A4,TNC	221 (22)
VDR	1.219	transcription regulator		-0.044	0.00187	ACAA1,ACOX1,ACTA2,AKT2,CDH1,CISH,CUBN,CXCL10,GADD45G,HK2,LPL,PLIN2,SSX2IP,UCP3	208 (20)
SLC15A4	-0.177	transporter	Activated	2.333	0.00191	CXCL10,IL1B,LOXL1,PBK,PTPN6,RGS10,S100A6,TNFAIP6,TREM2	120 (9)
GLI2	0.177	transcription regulator		-0.557	0.00191	ACTA2,BNC1,CDH1,CLU,CXCL10,DLX3,HK2,IL1B,PTHLH	202 (12)
STAT1	0.179	transcription regulator		-0.06	0.00193	ABCA1,ALAS2,ALOX15,APOE,C1QTNF7,CCRL2,CFB,CXCL10,HBEGF,IL1B,KLF4,LCN2,LPL,NKX6-1,NOX5,PLIN2,RORC,SMAD7,TNC	200 (19)
mir-181		microRNA		1.283	0.00195	AR,CDH1,IL1B,PRKCD,RORC,SERPINE1,SMAD7	132 (10)
GAST		other		0.57	0.00195	BTK,HBEGF,IL1B,PRDX3,S100A6,SLC9A3,TNC	188 (13)
CD44	0.868	other		0.854	0.00195	ACTA2,ADGRE1,ALDOC,CDH1,CLU,CRABP2,CXADR,IL1B,KLF4,MET,PTHLH,VAX2,WNT2	195 (17)
ZC3H12A	0.139	enzyme		-0.248	0.00197	DUSP5,FAM111A,HPSE,IL1B,IL2RG,LCN2,LPL,NCF1,SLIT3,SMAD7,TAGAP	199 (15)
POU5F1		transcription regulator		-0.097	0.00198	ALDOC,CDH1,CITED1,CRABP2,CXCL10,DLX3,DUSP5,GADD45G,GRHL3,HK2,INHBA,KLF4,KRT18,LOXL1,NCAM1,PROM1,SMAD7,TGM1	202 (16)
INHBA	0.662	growth factor		0.358	0.00199	ACTA2,CDH1,ESR1,F13A1,INHBA,KLF4,MPPED2,NAV3,SERPINE1,SMAD7,STAR,STRBP	232 (21)
RAF1	-0.105	kinase	Activated	2.12	0.00199	DHRS3,DUSP5,EGR3,EMP3,ESR1,HBEGF,IL1B,MET,PHLDA2,PTHLH,RRM2,ST3GAL4	186 (19)
SKIL	-0.049	transcription regulator		-1.289	0.002	ACTA2,ADAM12,CDH1,SERPINE1,SMAD7	179 (14)
ezetimibe		chemical drug		-1	0.002	ABCA1,ACOX1,IL1B,NCF4,NLRP3	145 (12)
BRAF	-0.125	kinase			0.002	ADAMTS14,ANPEP,BIN1,CDH1,CPM,ETV4,FGF18,GNAI1,IL1B,LOXL1,MN1,MYO1C,RAB20,RHOD,SCARA3,SERPINE1,TMEM132A,TUSC3,TYR,UNC5B	216 (22)
RELA	0.057	transcription regulator		-0.319	0.00205	ACTA2,APOE,AR,CDH1,CFB,CXCL10,IGFBP2,IL1B,KRT18,KRT8,MST1R,NOX5,NR4A3,PLK3,PRKCD,PTPN6,RORC,S100A6,SLC2A3,SMAD7,STAR	214 (16)
DMD	-0.178	other		-0.447	0.00207	ACHE,CAPN3,KRT18,KY,LPIN1,MAP3K9,MAP7,NOS1,PADI2,POSTN,WFDC1,WWC1
SPRY2	-0.057	other		-0.943	0.00207	CMKLR1,CXCL10,ETV4,G0S2,IL1B,IL2RG,MAP7,MET	262 (25)
hydroxypropyl-beta-cyclodextrin		chemical drug		-0.822	0.00207	ABCA1,APOE,CLIP2,CXCL14,HSPA1L,IL1B,LPIN1,TREM2	58 (7)
LGALS1	-0.065	other		1.352	0.00209	ACTA2,ANK3,CXCL14,FIS1,HBEGF,IL1B,SERPINE1	235 (23)
BDNF		growth factor		1.637	0.00209	AR,ARC,EGR3,FLNA,GNAI1,IL1B,KLF4,LCN2,NCAM1,NOS1,NR4A3,PENK,RGS4,SOSTDC1,TMEM45A,WNT2	161 (12)
FOXD2-AS1		other			0.0021	CDH1,PHGDH,RRM2
MFN1	-0.069	enzyme			0.0021	CDH1,HK2,LDHB
CHRM1		G-protein coupled receptor			0.0021	ACHE,EGR3,NOS1	85 (7)
RB1CC1	-0.171	other			0.0021	CXCL10,SERPINE1,SMAD7	208 (21)
capivasertib		chemical drug			0.0021	AR,PROM1,TREM2	147 (7)
bempedoic acid		chemical drug			0.0021	ADGRE1,CXCL10,IL1B	146 (12)
CD300LF	2.017	other		0	0.00211	APOBR,IL1B,MPC2,SLC2A3
SMAD		complex		1.282	0.00211	INPP5D,PTHLH,SERPINE1,SMAD7
FABP3	-1.34	transporter		0.762	0.00211	CXCL10,IL1B,RRM2,SERPINE1	206 (21)
ERF	0.127	transcription regulator		-1.067	0.00211	BNC1,CDH1,COL4A6,PTCH2
Mt1		other		-0.068	0.00211	IL1B,LPL,RORC,SERPINE1	238 (20)
metyrapone		chemical drug		-1.982	0.00211	BDKRB2,HK2,IL1B,SERPINE1	190 (15)
concanavalin a		chemical drug		-0.243	0.00212	CXCL10,EGR3,HTR1B,HTR7,IL1B,KCNA3,MET,PENK,PTPN7	224 (17)
cobalt chloride		chemical reagent		-0.114	0.00213	ACTA2,ALDOC,ANPEP,CLU,HK2,PLIN2,PROM1,SLC1A1,SMAD7,STAR	218 (16)
Ap1		complex		1.982	0.00214	CLU,F2RL1,IL1B,KRT18,LPL,MET,RRM2,RSPO3,S100A4,SERPINE1,XYLT1	181 (15)
GNRH1		other		1.501	0.00215	IL1B,INHBA,MEDAG,NOS1,PRKCD,RPLP2	201 (22)
GRIN1		ion channel		-1.633	0.00215	EGR3,IL1B,MMP16,PENK,SERPINE1,TNC	182 (16)
TXNIP	-0.263	other		0.796	0.00215	CS,G0S2,IL1B,LPL,NLRP3,THRSP	224 (19)
ZBTB16	-0.329	transcription regulator		0.639	0.00215	AGPAT4,ASL,CD200R1,CXCL10,DHRS3,F13A1,F2RL1,HPSE,MPI,RORC,SGMS2,SLAMF6
NKX2-3		transcription regulator		-0.515	0.00215	ACTA2,BCHE,CXADR,F2RL1,GHR,KLF4,MEDAG,PHGDH,POSTN,PSAT1,SMAD7,UCP3
SMAD3	0.273	transcription regulator	Activated	2.475	0.00215	ACTA2,ADAM12,CDH1,CXCL10,ESM1,ESR1,HBEGF,HK2,HP,IL1B,INPP5D,PTHLH,SERPINE1,SMAD7,STAR,TNC	219 (21)
mir-22		microRNA		-0.375	0.00221	ACTA2,CDH1,CLIP2,ESR1,HK2	199 (18)
EFNA3		kinase		-0.447	0.00221	CRABP2,KRT18,KRT7,PTHLH,TGM1
BRD4	0.124	kinase		0.819	0.00223	ACTA2,CDCP1,IL1B,KCNA3,LOXL1,MAL,MET,PIM2,RAI14,RRM2,SERPINE1	116 (7)
HDAC5	0.1	transcription regulator			0.00223	ACSL1,ACTA2,ARC,HK2,LPL,SIX1,SMAD7	106 (12)
pidnarulex		chemical drug		-1.134	0.00223	ASS1,CLSTN3,DBI,INHBA,SESN1,SPOCK2,VAMP3	158 (7)
NR0B2		ligand-dependent nuclear receptor		1.31	0.00223	ABCA1,ACOX1,ACTA2,CXCL10,ESRRG,IL1B,LPIN1,NLRP3,PIK3R5,SERPINE1	224 (21)
5-azacytidine		chemical drug		-0.938	0.00232	CDH1,ECH1,ESR1,GATA5,HBEGF,HK2,INHBA,KLF4,KRT18,LDHB,RRM2	198 (16)
CYP19A1		enzyme		-0.86	0.00232	ACOX1,AR,CXCL10,ESR1,LPL,NR5A2,PLIN2,TGM1	231 (24)
INSIG1	-0.74	other	Activated	2.121	0.00232	ABCA1,APOE,CXCL10,LCN2,LPIN1,LPL,PLIN2,STEAP2	117 (11)
PRKAG3	-0.178	kinase			0.00233	ABCA1,DDIT4L,GADD45G,KLF4,NOS1,NRIP1,RORC,SHISA2,SLC2A3,THRSP
nitrofurantoin		chemical drug	Activated	2.55	0.00233	ACAA1,ACOX1,APOE,ASL,ASS1,CLU,CXCL10,DBI,IL1B,MET
semaxinib		chemical drug			0.00234	CD247,CMKLR1,CSF2RB,CXCL10,IL1B,LCN2,NLRP3,SERPINE1,SLAMF6	239 (21)
CDH1	-1.91	other		-0.97	0.00237	CDH1,EIF4EBP1,KRT18,KRT7,LCN2,NCAM1,S100A4	232 (21)
TAC1		other		1.216	0.00237	CXCL10,FCER1A,FOXL1,IL1B,KCND2,NOS1,SERPINE1	218 (23)
FGF19		growth factor			0.00237	ACSL1,APOE,G0S2,LCN2,NNAT,PROM1,THRSP
JQ1		chemical reagent		-0.404	0.00241	BCL2L14,BTK,CDCP1,CISH,GADD45G,ITIH1,LRP8,PIM2,RORC,RRM2,SLC7A11	144 (10)
ZNF503	0.108	other		0.849	0.00242	CDH1,KRT18,LRAT,PENK
YTHDF2	-0.07	other		-0.095	0.00242	ABCA1,APOE,KLF4,NLRP3	97 (7)
NFIX	0.239	transcription regulator			0.00242	ADAM12,CXCL14,POSTN,SERPINE1
SLC2A1		transporter		1	0.00242	IL1B,KLF4,SERPINE1,SLC7A11	217 (21)
SFN		other		-1	0.00242	CDH1,DSG2,KRT18,KRT8	247 (15)
diethylnitrosamine		chemical toxicant		-1.387	0.00243	ACTA2,CDH1,CXCL10,IGFBP2,IL1B,KRT8,LCN2,LPL,MET,PROM1	245 (22)
lipoxin A4		chemical - endogenous mammalian		-1.133	0.00244	ACTA2,ESR1,IL1B,NLRP3,SERPINE1	195 (22)
TCR		complex		0.729	0.00244	APOE,BIN1,CDH1,CISH,CS,CXCL10,CYTIP,ECH1,FLNA,GADD45G,HADH,KCNK5,LCP2,LDHB,PDE3B,SLC2A3,SMAD7	273 (25)
GRIN3A	0.11	ion channel		0.707	0.00245	ARC,BMP3,ESRRG,HPSE,KCND2,MAL2,NCAM2,PCDH15
varlitinib		chemical drug			0.00245	IL1B,NLRP3
GBP5		enzyme			0.00245	IL1B,NLRP3	116 (7)
RHBDD1	0.185	peptidase			0.00245	ACTA2,CDH1	169 (7)
GSDMB	-0.927	other			0.00245	ALOX5,HK2
GLIPR2	0.551	other			0.00245	ACTA2,CDH1
VLDL		complex			0.00245	PLIN2,SERPINE1	124 (6)
ZFYVE9	-0.069	peptidase			0.00245	ACTA2,CDH1	61 (7)
miR-369-3p (miRNAs w/seed AUAAUAC)		mature microRNA			0.00245	ACTA2,CDH1
mir-216		microRNA			0.00245	EIF4EBP1,HK2
FH535		chemical reagent			0.00245	CDH1,ESR1
2-[[4-[(e)-styryl]phenoxy]methyl]oxirane		chemical reagent			0.00245	ABCA1,APOE	74 (7)
HMGN2	0.324	other			0.00245	CISH,PHLDA2
CV 6209		chemical reagent			0.00245	IL1B,NLRP3
6-cyclopropyl-1-(4-fluorophenyl)-3-propan-2-ylpyrazolo[3,4-b]pyridine-4-carboxylic acid		chemical reagent			0.00245	ACOX1,PEX11A	100 (7)
erucic acid		chemical - endogenous non-mammalian			0.00245	ALOX5,IL1B
iodixanol		chemical drug			0.00245	LCN2,SERPINE1
molybdenum disulfide		chemical reagent		-1	0.00245	ACTA2,ACTG2,BDKRB1,CFB,CSF2RB,ESM1,MAP3K7CL,MEGF6,MGST1
glucocorticoid		chemical drug		-0.809	0.00248	ACHE,ALOX5,CDH1,CLIP2,CLU,GUCY2C,IL1B,INPP5D,LPIN1,LPL,NCF1,NOS1,PTHLH,SERPINE1,SLC9A3	253 (23)
SQSTM1	-0.286	transcription regulator		1.053	0.00251	ARID5A,CXCL10,HBEGF,IL1B,RILPL1,UGDH	162 (16)
DSCAML1		other		1.134	0.00253	ANK3,GADD45G,KLF4,NOS1,NTN4,NTNG2,SOX6
lithium chloride		chemical drug	Inhibited	-2.203	0.00257	AR,ASS1,CDH1,NNAT,PLIN2,POSTN,PRKCD,PROM1,RSPO1	245 (22)
SSTR2	0.812	G-protein coupled receptor		-0.378	0.00259	ACHE,CDH1,G0S2,HBEGF,KLF4,LPL,SERPINE1,SLC2A3	85 (7)
SREBF2	0.302	transcription regulator		-0.625	0.00259	ABCA1,ACSL1,ALDOC,DBI,NLRP3,PLIN2,STAR,THRSP	194 (18)
4-nonylphenol		chemical toxicant			0.00264	AR,LPL,STAR	157 (13)
Pdgfr		group			0.00264	ACTA2,HBEGF,TNC	215 (26)
PF-573228		chemical drug			0.00264	CDH1,LOXL1,SERPINE1	82 (7)
CSNK2B	-0.241	kinase			0.00264	ACTA2,CDH1,TYR	126 (12)
BMS-754807		chemical drug			0.00264	CLU,CXCL14,MET
VLDLR	-0.437	transporter			0.00264	ABCA1,ACTA2,SERPINE1	146 (7)
benzo(a)pyrene		chemical toxicant		0.128	0.00268	ADAM12,ADAMTS16,AJUBA,ALAS2,FZD1,GNAI1,HK2,HP,IL1B,INHBA,PPIF,SERPINE1	227 (20)
HNF4G		transcription regulator		-1.342	0.00269	FHL3,FLNA,KRT18,KRT8,PDLIM7
ARG1	1.048	enzyme		1.131	0.00269	ACAT1,HK2,PSAT1,PSPH,SLC2A3
YAP/TAZ		group		-1.131	0.00269	AJUBA,AK4,IL1B,PSAT1,SLC7A11	37 (3)
lipid		chemical - endogenous mammalian			0.00269	ABCA1,ACOX1,AR,CLU,UCP3	220 (20)
Sb202190		chemical drug		-1.949	0.0027	ACTA2,ALOX5,CDH1,CXCL10,IL1B,PTHLH,RETSAT,SERPINE1,TGM1	204 (20)
EHMT1		transcription regulator		-1.463	0.00273	ACSL1,ANPEP,CDH1,GARIN5A,LCN2,MGST1,PKP2,PLIN2
shikonin		chemical drug		-1	0.00276	ABCA1,ACTA2,AR,IL1B	212 (17)
HMGN1	0.096	transcription regulator			0.00276	AZGP1,CSF2RB,G0S2,SHISA2
miR-203a-3p (and other miRNAs w/seed UGAAAUG)		mature microRNA		0	0.00276	CDH1,F2RL1,KLF4,PTHLH
CHADL	-0.025	other		1	0.00276	MET,MN1,NCF1,SMPD3
ASXL2	0.151	other		-1	0.00276	G0S2,HK2,LPL,SERPINE1	100 (7)
S100A6	0.987	transporter			0.00276	CDH1,INHBA,PBK,RDH5
TSC2	-0.01	other		0.022	0.00277	ARC,CXCL10,EMP3,HK2,IL22RA1,LDHB,NIBAN1,RGS22,S100A6,THRSP	149 (7)
EGR1	0.465	transcription regulator		1.469	0.00282	ACHE,ACTA2,AR,ARC,CDH1,CLU,EIF4EBP1,HBEGF,HPSE,IL1B,SERPINE1	247 (23)
ADAM10	0.2	peptidase		1.4	0.00283	ACAT1,ACTA2,ANXA13,ECHDC3,GADD45G,INHBA,MET,NOS1,RGS4	136 (7)
folic acid		chemical - endogenous mammalian		1.444	0.00283	ACTA2,CDH1,CLU,ESRRG,FZD1,IL1B,LCN2,NLRP3,PTHLH	223 (20)
EGR2	0.909	transcription regulator		-0.967	0.00284	APOE,ASS1,CISH,DOK2,GHR,IL1B,MAP7,PRKCD,PTHLH,RAB20,RORC,S100A4,STAR,UCP3	168 (13)
CFTR		ion channel		-1.109	0.00286	ABCA1,ACAA1,CUBN,CYP4V2,HADH,IL1B,SLC9A3
NR4A3	0.787	ligand-dependent nuclear receptor		0.554	0.00287	ACTA2,ADGRE1,CDH1,ESR1,IL1B,LPIN1,NR4A3,SERPINE1,SLC39A8,SLC9A3,STAR,UCP3	185 (22)
PI3K (family)		group		-0.199	0.00288	ABCA1,ACTA2,CDH1,CXCL10,ESR1,IL1B,SERPINE1,TNC	222 (23)
ATG7	-0.204	enzyme		-1.364	0.00288	ACAT1,ACSL1,ACTA2,APOE,HK2,IL1B,PRKCD,S100A4	179 (17)
KCNE3	0.315	ion channel			0.00291	CISH,KCNK5,KLF4,PLK3,PTPRQ,TNFAIP6
cyclosporin A		biologic drug		-1.043	0.00294	ACHE,ACTA2,APOE,Arf2,CDH1,CLDN4,CLU,EMP3,FLNA,IL1B,LCN2,NOS1,PDE3B,PERP,POSTN,PTHLH,RORC,SERPINE1,SLC8A3	229 (21)
D-fructose		chemical - endogenous mammalian		0.192	0.00295	ACTA2,CXCL10,HP,IL1B,SLC9A3	219 (19)
SNAI1	0.167	transcription regulator		0.515	0.00301	CDH1,CGN,CLDN4,CXADR,FLNA,KRT18,KRT8,SERPINE1,SMAD7,WNT5B	257 (21)
USF1	0.113	transcription regulator	Inhibited	-2.186	0.00304	ABCA1,FCER1A,GATA5,HK2,RORC,SERPINE1,TYR
BMP2	0.055	growth factor		1.435	0.00308	ACTA2,CDH1,DLX3,ESRRG,FZD1,INHBA,KLF4,POSTN,SMAD7,SOSTDC1,SOX6,STAR	187 (18)
INHBB	-0.4	growth factor		1.96	0.00314	NKX6-1,SERPINE1,SOSTDC1,TNC
LEPR		transmembrane receptor		-0.555	0.00316	ACOX1,ACTA2,ADGRE1,ALOX15,APOE,EIF4EBP1,GADD45G,LCN2,LPL,PROM1,SERPINE1	239 (23)
bardoxolone methyl		chemical drug			0.00319	CLU,COL24A1,GADD45G,HPCAL4,IL1B,SERPINE1,SMAD7,THRSP	182 (14)
resveratrol		chemical drug		0.142	0.00322	ACTA2,ALOX5,AR,CDH1,COX4I2,CS,CXCL10,ESR1,IL1B,NRIP1,SERPINE1,STAR,TGM1,TNFAIP6,TYR	213 (21)
LGR4	0.153	transmembrane receptor		0.068	0.00323	CDH1,CXCL10,ESR1,IL1B,STAR	214 (19)
SCARB1	-0.041	transporter		1.213	0.00323	ABCA1,APOE,IL1B,NLRP3,SESN1	244 (23)
XAV939		chemical reagent			0.00323	CDH1,CRABP2,CSRP1,IGFBP2,S100A4	122 (7)
MCC950		chemical reagent		0.113	0.00323	ADGRE1,CXCL10,FCER1A,IL1B,NLRP3	135 (6)
ZFHX3	0.294	transcription regulator			0.00323	F2RL1,KRT18,KRT7,PTGER3,RORB,RPLP2,VIPR2
IL6R	-0.297	transmembrane receptor		-1.134	0.00323	ACTA2,CXCL10,HP,IL1B,LCN2,PENK,PLIN5	171 (21)
diclofenac		chemical drug		-0.871	0.00323	CLDN4,EIF4EBP1,KCNA3,KLF4,PSAT1,PSPH,SERPINE1	37 (3)
mir-375		microRNA			0.00325	ACTA2,AR,IL1B
mir-373		microRNA			0.00325	CDH1,PTHLH,SERPINE1
FDPS	0.248	enzyme			0.00325	ACTA2,IL1B,NLRP3	151 (14)
RGCC	-0.773	other			0.00325	ACTA2,CDH1,IL1B	76 (7)
intralipid		chemical drug			0.00325	PENK,PLIN2,UCP3
P38 MAPK		group		0.214	0.00327	ABCA1,ASS1,CXCL10,FLNA,HP,IL1B,INHBA,KCNB1,KLF4,MAL,NR4A3,POSTN,RAB7B,RGS4,SERPINE1,STAR,TYR	225 (21)
RHO		G-protein coupled receptor		-0.447	0.00327	COL4A6,CSF2RB,HK2,KCNB1,LCN2,LOXL1,NCAM1,RCVRN,S100A6,TREM2
lactic acid		chemical - endogenous mammalian		0.271	0.00328	ACHE,CLU,CXCL10,HK2,IL1B,MEGF10,NCAM1,OLFM1,SERPINE1,THSD4,TMEM132A	221 (25)
ionomycin		chemical reagent		-1.14	0.00328	BTK,CLDN4,CXCL10,DUSP5,EIF4EBP1,FGF18,HK2,HPSE,HTR7,IL1B,RORC	202 (20)
OGA	0.04	enzyme		0.316	0.00331	ALDOC,APOE,ASS1,AZGP1,CD53,CDH1,COLEC11,CSF2RB,CYP4V2,FGF18,FLNA,GADD45G,IL1B,NDUFA9,PLIN2,PROM1,S100A6,TNC	160 (12)
L-methionine		chemical - endogenous mammalian		0.714	0.00336	ACTA2,ALOX15,CLU,IL1B,SLC7A11,SMAD7	200 (19)
GHR	-0.98	transmembrane receptor	Inhibited	-2.19	0.00336	ACTA2,CISH,GHR,IGFBP2,IL1B,LPL	218 (21)
glutathione		chemical - endogenous mammalian		-1.461	0.00336	ASS1,IL1B,MET,SERPINE1,SLC7A11,TNC	219 (18)
SP600125		chemical drug		-0.184	0.00336	ABCA1,ACTA2,ALOX5,APOE,CDH1,CLDN4,CPM,CXCL10,DDIT4L,DSG2,IL1B,INHBA,POSTN,PROM1,RGS4,SERPINE1	198 (22)
T-5224		chemical reagent		0	0.00336	ACSL1,CPM,HPCAL4,INHBA,NIBAN1,SLCO2A1,SRGN,SSX2IP
MAFB		transcription regulator		0.116	0.00336	ADGRE1,CD53,CMKLR1,ESR1,F13A1,LGI3,NKX6-1,UNC5CL
ERG	-0.186	transcription regulator		1.175	0.00339	ABCA1,ACHE,ADHFE1,AJUBA,AR,BDKRB1,CDH1,FZD1,MET,OLFM1,PIWIL4,PTPN4,PTPN6,RORB,RRM2,SGMS2,SPTBN5,WNT2
isoproterenol		chemical drug		0.142	0.00341	ACTA2,ALOX15,DHRS3,IL1B,LPL,NLRP3,NOS1,NR4A3,PLIN2,TYR	216 (22)
gefitinib		chemical drug	Inhibited	-2.323	0.00341	ARC,CDH1,CKAP2,EGR3,ETV4,FGF18,GHR,IL1B,LPIN1,SLC2A3,WNT5B	255 (20)
DSCAM		other		1.134	0.00343	GADD45G,KLF4,NOS1,NTN4,NTNG2,SLC1A1,SYT12
mir-23		microRNA		1.109	0.00353	CDH1,HK2,IL1B,MET,PRDX3	168 (12)
H2AX		transcription regulator			0.00353	CLU,EPDR1,GATA5,SLC2A3,SLC7A11
TNF receptor		group		1.067	0.00355	COL4A3,CXADR,LPL,SERPINE1	55 (4)
AZD8055		chemical drug		0.218	0.00355	ALDOC,CDH1,CXCL10,STAR	194 (19)
UCP2	0.486	transporter			0.00355	ESR1,HK2,IL1B,LPL	228 (22)
RMRP		other		0	0.00355	CDH1,KLF4,PROM1,PTHLH	148 (16)
KITLG	0.207	growth factor		-0.424	0.00357	ACHE,ALOX5,CD247,CDH1,CISH,CLU,HCK,IL1B,MS4A2,MYOM1,PTGER3,ST3GAL4,TYR	216 (20)
CIP2A	0.239	other		0	0.0036	ACTG2,CFB,HK2,LDHB,PDLIM7,RHOD
USF2	-0.022	transcription regulator		-1.538	0.0036	ABCA1,FCER1A,RORC,SERPINE1,STAR,THRSP	51 (7)
Alpha catenin		group	Inhibited	-2.157	0.00372	C1QTNF3,CXCL10,IGFBP2,IL1B,IL2RG,STEAP2,TNC,TNFAIP6	157 (12)
metronidazole		chemical drug		0.707	0.00372	ACTA2,AK1,GPM6A,IL1B,NRIP1,SCOC,TMC7,TREM2
TNFSF13B	0.659	cytokine		0.213	0.00372	ALOX15,ASS1,DUSP5,HCAR2,IL2RG,INHBA,P2RX1,PIM2,TNFAIP6	121 (7)
PTGS2	0.308	enzyme		1.549	0.00379	CDH1,CLU,CXCL10,CXCL14,HBEGF,IL1B,LPL,NEB,PTGER3,STAR,TNFAIP6,TREM2	164 (18)
TIMP3	0.319	other		-1.387	0.00385	KLF4,LRP8,MET,SERPINE1,SMAD7	214 (19)
infliximab		biologic drug		-0.816	0.00386	ACTA2,G0S2,IL1B,INHBA,MSC,RORC	186 (14)
FLI1	0.038	transcription regulator		-0.246	0.00386	CXCL10,INPP5D,PSPH,RRM2,SRGN,TNC	115 (12)
Ngf		group		1.353	0.00386	ACHE,ARC,CLU,NCAM1,NOS1,SERPINE1	209 (17)
ZFP91	-0.088	transcription regulator			0.00394	CRABP2,HK2,RRM2
NUP62	0.102	transporter			0.00394	PERP,SMAD7,WWC1
N'-((4-oxo-4H-chromen-3-yl)methylene)nicotinohydrazide		chemical reagent			0.00394	CISH,IL1B,PHLDA2
DLEU2		other			0.00394	ACTA2,CDH1,HK2
TGFBR3	0.282	kinase			0.00394	CDH1,COL4A6,SERPINE1	140 (17)
Ppar		group		-1.067	0.00399	ACOX1,LPL,SERPINE1,UCP3	178 (21)
CTBP2	0.046	transcription regulator			0.00399	ABCA1,ACOX1,CDH1,KRT8
FSTL1	0.852	other		1.325	0.00399	ACTA2,EIF4EBP1,IL1B,NLRP3	160 (19)
ACVR1C	-1.149	kinase		1.131	0.00399	IL1B,KLF4,SERPINE1,SMAD7	206 (22)
GATA2	0.492	transcription regulator		0.709	0.00401	ACHE,AK1,ALAS2,ALOX5,AR,ARHGEF5,AZGP1,CXCL10,DDIT4L,ECT2L,F13A1,FCER1A,FOXL1,KLF4,LCN2,MGST1,MS4A2,P2RX1
CF-02		chemical reagent			0.00403	IL1B,NLRP3	134 (6)
FENDRR		other			0.00403	CXCL10,IL1B	142 (7)
INSL5		other			0.00403	HK2,SLC2A3	116 (7)
MPC1		transporter			0.00403	CDH1,MPC2
SIRT4	0.11	enzyme			0.00403	ADGRE1,IL1B
LRP8	0.954	transmembrane receptor			0.00403	ABCA1,CLU
miR-508-3p (miRNAs w/seed GAUUGUA)		mature microRNA			0.00403	CDH1,SERPINE1
miR-1285-3p (and other miRNAs w/seed CUGGGCA)		mature microRNA			0.00403	AKT2,CDH1
ITIH2		other			0.00403	ITIH1,TNFAIP6	52 (4)
CFHR3		other			0.00403	CFB,IL1B
ARLNC1		other			0.00403	AR,STEAP2
POLB	-0.386	enzyme			0.00403	IL1B,NLRP3	134 (6)
Cox5b/Gm34962		other			0.00403	MMP16,POSTN
CBL0137		chemical drug			0.00403	PSPH,RRM2
PF-04928473		chemical reagent			0.00403	AR,MET
trans-piceid		chemical drug			0.00403	IL1B,NLRP3
gabapentin		chemical drug			0.00403	NCAM1,NOS1
methylamine		chemical - endogenous mammalian			0.00403	IL1B,MET
choriogonadotropin alfa		biologic drug			0.00403	STAR,TNFAIP6
gemfibrozil		chemical drug	Inhibited	-2.419	0.00413	ACAA1,ACOX1,APOE,ECH1,IL1B,SERPINE1	289 (22)
FGFR2	-0.133	kinase		-0.202	0.00424	CCN4,CDH1,CITED1,CUBN,IL1B,KLB,NNAT,NR5A2,PTHLH	149 (10)
staurosporine		chemical drug		-1.941	0.00431	ARC,CD53,CDH1,IL1B,KCNA3,NCF1,SERPINE1,STAR	234 (23)
daidzein		chemical drug		0.055	0.00431	ABCA1,APOE,C16orf54,ESR1,LCP2,MAL2,PTPN6	64 (4)
FTO	-0.116	enzyme		0.873	0.00441	ABTB3,APOE,AR,CDH1,KRT7,PROM1	132 (10)
PRMT5	-0.153	enzyme		0.714	0.00441	CDH1,CXCL10,KLF4,SLC45A3,SMAD7,SOSTDC1	199 (22)
CRH		cytokine		0.219	0.00441	AR,BDKRB2,IL1B,NOS1,SLC2A3,STAR	229 (23)
PRKD		group		-0.157	0.00447	CXCL10,IL1B,LPL,STAR	201 (20)
NRXN1	-0.057	transmembrane receptor			0.00447	COL4A6,EPHA7,NKX6-1,TNC
SFLLRN (PAR1-activator)		chemical reagent		0	0.00447	DOK2,F13A1,MPI,RGS10
SPARC	0.265	other		0.455	0.00452	CDH1,CLDN4,ELMOD3,IL1B,LRP8,SERPINE1,SLC7A11,TMEM45A	239 (24)
NR0B1		ligand-dependent nuclear receptor		0.061	0.00454	AR,LOXL1,NOS1,NR5A2,STAR	115 (13)
BRD2	0.071	kinase			0.00454	ALAS2,CD300A,CISH,IL1B,S100A6
PX 478		chemical drug			0.00471	ACTA2,IL1B,RETSAT
DAB2IP	0.162	other			0.00471	CDH1,CLU,SERPINE1	219 (22)
ITGB6		other			0.00471	CDH1,PTHLH,SERPINE1	238 (21)
ACSL5	0.087	enzyme			0.00471	ANOS1,GPRC5A,PHLDA2
COL6A1		other			0.00471	AK1,COL6A5,TNC
mito-TEMPO		chemical reagent			0.00471	ACTA2,IL1B,NLRP3	194 (21)
PIK3CA	0.037	kinase			0.00477	ADAM12,AK4,CDH1,F2RL1,HK2,IL2RG,POSTN,PROCR,SERPINE1,SLIT3,TGM1,WNT2	242 (19)
CpG oligonucleotide		chemical drug		1.299	0.00485	ABCA1,CXCL10,IL1B,INPP5D,PHGDH,PRKCD,RRM2,SERPINE1,SLC2A3,SLC46A1	225 (17)
KLF6	0.169	transcription regulator		1.079	0.00486	ALDOC,ALOX5,CDH1,CFB,CMKLR1,CSF2RB,HIBCH,HK2,IL1B,LCP2,NLRP3,PIK3R5,SGMS2
PF543		chemical drug		-1.342	0.00493	ACTA2,CCN4,LRP8,PLAC8,TNC
let-7		microRNA		-0.386	0.00493	ACTA2,AR,COL24A1,HK2,IL1B,ORC1,PROM1,RRM2,S100A4,SERPINE1,STAR,VAMP3	215 (22)
EZR	-0.874	other			0.00498	CDH1,EIF4EBP1,IGFBP2,IL1B	200 (20)
tazemetostat		chemical drug	Activated	2.109	0.005	AKT2,AR,CDH1,CRABP2,DHRS3,DSG2,ESR1,IGSF9,KLF4,MET,NCAM1,OLFM1,PSAT1,STEAP2,TNC
dinoprost		chemical - endogenous mammalian	Activated	2.414	0.00502	ESR1,IL1B,LPL,MGST1,STAR,THRSP	222 (19)
Pro-inflammatory Cytokine		group			0.00502	ADIPOR2,APOE,ASS1,CLU,HP,LCN2	154 (12)
PTPRR		phosphatase		-0.293	0.00508	DHRS3,FLNA,KRT18,KRT8,MYO5B,PROCR,TMEM132A
FOXA1		transcription regulator		0.113	0.00508	ACTA2,ACTG2,ALDOC,ASTN1,CDH1,CXCL10,ESR1,HADH,HK2,MUC6,NRIP1,RORC	156 (12)
PTGER4	0.428	G-protein coupled receptor		-0.342	0.00523	ACTA2,CXCL10,GPR85,HCAR2,IL1B,NCF1,PTGER3,TAGAP,TYR	205 (20)
RET	-0.532	kinase		1.673	0.00523	CLU,HSPA1L,IL1B,MET,NOS1,PRKCD,SCARA3,TGM1,TNC	215 (19)
GRB2	0.139	other		-0.447	0.00533	ACTA2,CRABP2,DLX3,GRHL3,KRT7	170 (7)
pyridaben		chemical toxicant		1.342	0.00533	CACNA1E,INHBA,MUC6,STRBP,UNC13C
IL11RA	-1.064	transmembrane receptor		1.177	0.00533	ACTA2,DUSP5,IL1B,LCN2,POSTN	238 (21)
ANXA1	0.073	enzyme		-0.254	0.00533	ACTA2,ALOX15,CDH1,IL1B,RORC	194 (16)
DCN	-0.087	other		0.611	0.00533	CDH1,CXCL10,IL1B,MET,SERPINE1	178 (20)
SETBP1	-0.011	transcription regulator			0.00534	AKT2,AR,MN1,NR4A3,SIX1,TNC
KMT2A	0.072	transcription regulator		-0.055	0.00535	ACTA2,CDH1,EML5,PRDM8,PROM1,RGS4,RSPO1	102 (9)
TLR9	0.714	transmembrane receptor		0.526	0.00542	ABCA1,CD300A,CISH,CPM,CXCL10,IL1B,LCN2,PROCR,RAB7B,SERPINE1,SGMS2,TNC	228 (22)
miR-34a-5p (and other miRNAs w/seed GGCAGUG)		mature microRNA		-1.236	0.00545	ACTA2,GRM7,KLF4,MET,PLCB2,PTPN7,SCN3A,SHISA2,TMC7
GATA2-AS1		other		-0.152	0.00553	ESM1,HK2,IL1B,PROCR
ITGAM	0.994	transmembrane receptor		0.254	0.00553	APOE,CXCL10,IL1B,LCN2	202 (18)
deoxycorticosterone acetate/potassium chloride/sodium chloride		chemical reagent		1.176	0.00553	BDKRB1,ESR1,IL1B,NOS1	168 (12)
PRLR		transmembrane receptor			0.00553	CISH,ESR1,GHR,STAR	225 (18)
THBS4	0.544	other		0.254	0.00553	CDH1,CXCL10,MMP16,TNC	163 (12)
Tcf7		transcription regulator		0.412	0.00555	AR,CAPN3,CDH1,CISH,EGR3,G0S2,INPP5D,KCNB1,NCF1,NNAT,NR5A2,NTN4,PENK,RORC,S100A4	124 (7)
niclosamide		chemical drug			0.00556	AR,CDH1,HK2
CACNA1C		ion channel			0.00556	ACTA2,POSTN,TNC
Sox2ot		other			0.00556	ACTA2,CDH1,PROM1	81 (7)
C-21		chemical drug			0.00556	ACTA2,IL1B,NCF1
LOXL2	0.079	enzyme			0.00556	CDH1,DNAJB11,ESR1
FZD7	0.277	G-protein coupled receptor			0.00556	CCN4,CDH1,SLC7A11
CXCL3		cytokine			0.00556	CXCL10,IL1B,POSTN	195 (19)
IRX5	0.604	transcription regulator			0.00556	CXCL10,CXCL14,KCND2
cerulenin		chemical drug			0.00556	ESR1,ETV4,IL1B	192 (9)
cardiotoxin		chemical - other		0	0.00559	ACOX1,CSF2RB,CXCL10,DOK2,HBEGF,HP,IL1B,IL2RG,INHBA,LCN2,SERPINE1,UCP3
SMARCB1	-0.023	transcription regulator		-0.389	0.00559	ACAT1,ACSL1,CDH1,DSG2,HBEGF,HP,IGFBP2,MYOM1,PERP,PIWIL4,POSTN	159 (7)
F2R	0.105	G-protein coupled receptor		1.709	0.00564	CDH1,EGR3,ESR1,IL1B,KRT8,LDHB,S100A4	233 (22)
TCF7L2	-0.086	transcription regulator		-1.265	0.00566	ACAA1,ACSL1,ADIPOR2,ALOX5,AR,BIN1,CSRP1,GYS2,IGFBP2,LGI3,MAL,MAP7,MET,MYRF,NKAIN2,NNAT,PSD3,SMAD7
CLPP	-0.342	peptidase	Activated	2.449	0.00569	ACSL1,CS,CXCL10,ECH1,HADH,PRDX3
HMOX1		enzyme		-0.398	0.0057	ABCA1,ACTA2,CS,CXCL10,IL1B,NCF1,PROCR,RORC	219 (23)
GPBAR1		G-protein coupled receptor		-1.118	0.00575	ADGRE1,IL1B,MGST1,NLRP3,NOX5
PTPN1	0.169	phosphatase		1.067	0.00575	ARID5A,IGFALS,MET,RILPL1,SMAD7	101 (11)
JUNB		transcription regulator		-0.59	0.00591	BMAL2,CLU,HK2,IL1B,INHBA,LCN2,PENK,SERPINE1,STAR	170 (16)
MAP3K8	0.125	kinase		1.526	0.00591	APOE,DOK2,ETV4,HP,IL1B,INHBA,NFAM1,SESN1,SIX1	200 (19)
RPTOR	-0.093	other		-1.499	0.00591	ADGRE1,CDH1,CGN,COQ7,HK2,IL1B,IL22RA1,NLRP3,UCP3	246 (25)
NCOR1	0.034	transcription regulator			0.00594	ACOX1,CDH1,CXCL10,HP,IL1B,THRSP,UCP3	178 (19)
AZ505		chemical reagent			0.00596	ACTA2,SMAD7	133 (11)
N-[amino(dimethylamino)methylidene]-4-[(3aS,9bR)-8-ethoxy-7-methoxy-1,3,3a,9b-tetrahydrofuro[3,4-c]isoquinolin-5-yl]benzamide		chemical reagent			0.00596	ACTA2,SERPINE1
ADAM32		peptidase			0.00596	KLF4,PROM1
antrodia camphorata polysaccharide		chemical - endogenous non-mammalian			0.00596	IL1B,NLRP3
SWI/SNF		complex			0.00596	MET,RRM2	64 (5)
LINC00842		other			0.00596	CDH1,SERPINE1	95 (10)
RNU1-1		other			0.00596	CXCL10,HBEGF
RNF152	-0.012	enzyme			0.00596	CXCL10,IL1B	141 (12)
RGMB	0.037	other			0.00596	CDH1,LCN2
KRT80	1.376	other			0.00596	CDH1,HK2	81 (7)
RAB7		group			0.00596	CXCL10,MET
RRAD	0.243	enzyme			0.00596	HK2,LPL
ABCD2	-1.255	transporter			0.00596	ALOX5,IL1B
Pzp		other			0.00596	APOE,LPL
miR-219a-5p (and other miRNAs w/seed GAUUGUC)		mature microRNA			0.00596	ALOX5,ENPP6
mir-488		microRNA			0.00596	AR,IL1B
SERPINB4		other			0.00596	IL1B,TREM2
TBRG4	-0.113	other			0.00596	CDH1,RRM2
glaucocalyxin A		chemical - endogenous non-mammalian			0.00596	IL1B,LCN2	101 (7)
BAMBI	-0.091	other			0.00596	CPXM1,PENK
talazoparib		chemical drug			0.00596	CXCL10,NCAM1
N-hydroxy-N'-(4-butyl-2-methylphenyl)formamidine		chemical reagent			0.00596	ABCA1,NCF1
18-alpha-glycyrrhetinic acid		chemical - endogenous non-mammalian			0.00596	CDH1,LPL
myristic acid		chemical - endogenous mammalian			0.00596	F2RL1,PLIN2
ESRRA	-0.586	transcription regulator		-1.082	0.00603	ACOX1,ACSL1,ALDOC,CXCL10,EGR3,ESM1,HK2,LDHB,LPL,NRIP1,PLXDC1,PRKCD,RAPGEFL1,UNC5B	208 (15)
UCHL1	-0.548	peptidase		0.956	0.00604	ACTA2,LDHB,LPIN1,ORC1,SERPINE1,SLC39A8	64 (7)
nifedipine		chemical drug		-0.447	0.00604	ABCA1,ATP2B3,IL1B,NOS1,POSTN,STAR	206 (24)
miR-450a-5p (and other miRNAs w/seed UUUGCGA)		mature microRNA		-1	0.00613	EMP3,ESR1,SERPINE1,TMEM132A
NCSTN	0	peptidase		-1.982	0.00613	CD84,CSF2RB,NCF1,NCF4	27 (3)
TAB1	0.191	enzyme		1.067	0.00613	CFB,CXCL10,IL1B,SERPINE1	199 (19)
ETV6-RUNX1		fusion gene/product	Inhibited	-2.496	0.00619	ALOX5,ARHGAP18,ARRB2,CDC42EP3,EMP3,EPHA7,FGD2,LCP2,MN1,P2RX1,PROM1,S100A4,SMAD7,TNK2
CLEC4G	0.028	other		0.447	0.0062	EGR3,HBEGF,IL1B,RSPO3,WNT2
AIP		transcription regulator		-0.447	0.0062	CMKLR1,F2RL1,GPRC5A,PRKCD,RGS4
CRP		other		1.059	0.0062	ACTA2,CDH1,IL1B,LPL,SERPINE1	207 (22)
tanespimycin		chemical drug		0.78	0.00624	AKT2,AR,ARRB2,KRT18,KRT8,PRDX3,SERPINE1,WNT2	230 (20)
lithium		chemical drug	Activated	2.207	0.00625	ANK3,CDH1,CXCL10,GNAI1,GRM7,NCAM1,TYR	115 (9)
HMGA1	-0.22	transcription regulator		1.32	0.00627	ACTA2,B3GALT5,CDH1,CITED1,ESR1,GHR,HCK,IGFALS,PHLDA2,PIM2	232 (21)
RBPJ	0.218	transcription regulator		-1.066	0.00632	ALDOC,BMP3,CLU,CXCL10,FGF18,GNAI1,IL1B,INHBA,PLAC8,RORC,STAR,TNC	223 (23)
Pkc(s)		group		0.072	0.00638	ABCA1,ACAT1,ACTA2,GRHL3,IL1B,KRT8,NOS1,NR4A3,SERPINE1,STAR,TGM1	217 (22)
neomycin		chemical drug			0.00651	ACTA2,CXCL10,IL1B	154 (16)
Ctbp		group			0.00651	CDH1,DSG2,PERP
WP1066		chemical drug			0.00651	ACTA2,CDH1,IL1B	155 (10)
YOD1	0.164	enzyme			0.00651	CDH1,CXCL10,INHBA	103 (8)
P2RX4		ion channel			0.00651	APOE,CDH1,IL1B	146 (11)
OGG1	-0.494	enzyme			0.00651	ACTA2,CDH1,IL1B	231 (22)
DDX17	0.024	enzyme			0.00651	ABCA1,LCN2,S100A4	179 (12)
SCP2		transporter			0.00651	ACAA1,ACOX1,PLIN2	68 (7)
taxifolin		chemical - endogenous non-mammalian			0.00651	APOE,IL1B,TREM2	91 (7)
propylthiouracil		chemical drug		-1.342	0.00659	ANK3,C1QTNF3,CDH1,CS,EMP3,HCAR2,MGST3,NNAT,PKP2,PROM1,THRSP
FSHR		G-protein coupled receptor		-1.067	0.00668	ADIPOR2,AR,INHBA,MEDAG,STAR	80 (7)
SIAH1	-0.24	enzyme			0.00668	GADD45G,IL1B,SERPINE1,SMAD7,TREM2	122 (8)
XDH		enzyme		-0.218	0.00676	ABCA1,ACTA2,IL1B,SERPINE1	208 (21)
COL5A1	0.323	other		-1	0.00676	ACTA2,APOE,LOXL1,S100A6
MACROH2A1	0.104	other		0.152	0.00681	ABCA1,FGD3,FITM2,LPL,SERPINE1,THRSP	56 (4)
GSKJ4		chemical reagent		-0.128	0.00681	CXCL10,IL1B,MRPS12,SLC2A3,SLC45A3,UCP3	93 (7)
EP4-D		chemical reagent	Inhibited	-2.236	0.00717	ALDOC,BTK,INPP5D,PTPN6,SLAMF6
LRP6	-0.059	transmembrane receptor		-1.189	0.00717	ACTA2,HK2,IL1B,KRT18,SLC2A3	221 (21)
PLK1	0.383	kinase			0.00717	ACTA2,CDH1,ESR1,SMAD7,TNFAIP6	214 (19)
CLEC11A	0.012	growth factor			0.00717	ALOX5,IL1B,LTB4R2,S100A6,STAR	210 (18)
diphenyleneiodonium		chemical reagent		-1.673	0.00721	ACTA2,CLDN4,DUOX1,IL1B,NLRP3,SERPINE1	211 (23)
sirolimus		chemical drug		-0.258	0.00724	ACTA2,AR,ASS1,CD209,CDH1,CFB,HK2,IL1B,LCN2,LDHB,LPIN1,NCAM1,NDUFA9,NLRP3,NR4A3,PLIN2,POSTN,PROM1,RORC,S100A4,SERPINE1,SLC2A3,SLC7A11,VAMP3	265 (20)
L-arginine		chemical - endogenous mammalian			0.00744	ASL,ASS1,CD247,SERPINE1	86 (7)
deferasirox		chemical drug		0.762	0.00744	CD300A,CDH1,F13A1,GAS7
siponimod		chemical drug			0.00744	MPP7,NCF1,NCKAP1L,PRKCD
LHCGR	0.185	G-protein coupled receptor			0.00744	AR,ESR1,STAR,TNFAIP6	204 (19)
ISLR	-0.027	other	Activated	2	0.00744	FZD1,INHBA,SLC7A11,WWC1
PRKCZ		kinase		-0.246	0.00744	ABCA1,CDH1,PHGDH,PSAT1	229 (25)
bryostatin 1		chemical drug		1.253	0.00744	CD209,IL1B,IL2RG,PRKCD	161 (13)
NSD3	0.026	enzyme			0.00754	CDH1,GADD45G,PIM2
Stmp1		other			0.00754	IL1B,NLRP3,STEAP2	135 (6)
PMP22	0.355	other			0.00754	ABCA1,APOE,EMP3	125 (6)
PLA2G4A	0.281	enzyme			0.00754	IL1B,KRT18,NOX5	90 (7)
KCNJ10	0.959	ion channel			0.00754	CXCL10,IGFBP2,TGM1
bis(4-hydroxyphenyl)sulfone		chemical reagent			0.00754	ESR1,IL1B,LPL
SLC7A11	0.764	transporter			0.00754	IL1B,PROM1,SLC7A11
Cyp2c70		enzyme			0.00754	CXCL10,IL1B,TREM2
HNRNPAB	0.032	enzyme			0.00754	ACTA2,CDH1,S100A4	101 (7)
finasteride		chemical drug			0.00754	AR,CLU,PENK
Mapk		group		1.732	0.00761	ADAM12,ARC,CLDN4,ESR1,IL1B,NOS1,NR4A3	198 (19)
SRSF1	0.002	other		-1.172	0.00764	ADGRE1,CDH1,MST1R,RRM2,SERPINE1,TNFAIP6
PF4		cytokine		1.319	0.00764	ACTA2,CPM,ETV4,IL1B,INHBA,KLF4	236 (24)
fulvestrant		chemical drug		-0.25	0.00767	CDH1,CXCL10,EGR3,ESR1,GHR,GTSE1,IL1B,LPL,LRP8,NOS1,PTGER3,SLC9A3,STAR	214 (20)
obeticholic acid		chemical drug	Inhibited	-2.213	0.0077	ACOX1,ACTA2,CDH1,IL1B,UCP3	180 (19)
ITGAV	0.343	transmembrane receptor		1.4	0.0077	CDH1,CXCL10,IL1B,PTHLH,SERPINE1	129 (18)
HSP90B1	0.229	other		-1.342	0.0077	ESR1,IL1B,PPIF,RPLP2,VAMP3	146 (7)
IL12B		cytokine		0.482	0.0077	CXCL10,DUSP5,IL1B,INPP5D,RORC	239 (22)
RARB	0.096	ligand-dependent nuclear receptor		-0.87	0.00773	ACSL1,DHRS3,EIF4EBP1,HP,IL1B,KLF4,PLIN5,PLS1,PTGER3,TGM1	206 (16)
Hdac		group		-1.339	0.00775	ARC,CRABP2,EGR3,IL1B,LRP2,PIK3R5,RGS10,RORC,SMPD3	202 (18)
ARNT	0.054	transcription regulator		-0.97	0.00775	AKT2,ALDOC,CDCP1,CXCL10,ESRRG,HK2,MYO1C,SERPINE1,SLC2A3	224 (17)
ADORA2A	0.384	G-protein coupled receptor		-0.578	0.00806	ABCA1,AKT2,ALDOC,ATP2B3,CXCL10,KCNB1,NR4A3,PENK	213 (20)
N-[N-(3,5-difluorophenacetyl-L-Ala)]-S-phenylglycine t-butyl ester		chemical - protease inhibitor	Inhibited	-2.041	0.00806	ACTA2,CLIP2,IL1B,INHBA,MN1,RORC,S100A4,SERPINE1	202 (18)
topotecan		chemical drug		-1.732	0.00807	ACSL1,CXCL10,DUSP5,EGR3,GRM7,HSD17B8,HSPA1L,IL1B,NNAT,PCDH15,PIK3R5,PLK3,PRKAR2B,PTPRT,TST
olaparib		chemical drug		-0.346	0.00808	ABCA1,CXCL10,DUSP5,EGR3,NCAM1,SLC2A3	130 (7)
NSUN6		enzyme		1	0.00815	COL4A3,FLNA,PHGDH,SERPINE1
NGFR	-0.631	transmembrane receptor		-0.339	0.00815	HPSE,IL1B,NCAM1,SERPINE1	180 (19)
KRT17		other		-1.131	0.00815	CDH1,CXCL10,IL1B,KRT8
PAK2	-0.037	kinase		0	0.00815	ASS1,HBEGF,S100A6,SMAD7	189 (11)
22(R)-hydroxycholesterol		chemical - endogenous mammalian		-1.137	0.00815	ABCA1,ACOX1,APOE,LPL	161 (19)
BCAR4		other			0.00823	CDH1,HK2	81 (7)
Snhg16		other			0.00823	ACTA2,CDH1
QRFP	-0.23	other			0.00823	ACSL1,LPL
MED28	0.088	other			0.00823	ACTA2,ACTG2
dolutegravir		chemical drug			0.00823	IL1B,NLRP3	134 (6)
Sfk		group			0.00823	CDCP1,IL1B	130 (7)
PF-4418948		chemical drug			0.00823	CXCL10,IL1B	146 (13)
ACSL1	-1.292	enzyme			0.00823	ABCA1,ACSL1	154 (10)
RGS6	0.246	enzyme			0.00823	CDH1,SERPINE1
mir-708		microRNA			0.00823	AR,IL1B	81 (7)
MAEL		transcription regulator			0.00823	KLF4,PROM1	120 (7)
tenofovir disoproxil		chemical drug			0.00823	IL1B,NLRP3	134 (6)
TSC22D1	-0.016	transcription regulator			0.00823	IL1B,SERPINE1	101 (12)
SDC4	-0.467	other			0.00823	IL1B,KLF4	97 (7)
RAD51AP1	-0.015	other			0.00823	CDH1,KLF4
RNF111	0.087	enzyme			0.00823	SERPINE1,SMAD7	146 (15)
TGIF2	-0.397	transcription regulator			0.00823	ACAT1,CDH1
OPTN	-0.477	other			0.00823	CXCL10,NLRP3
C4A/C4B		other			0.00823	CXCL10,IL1B	150 (9)
ADCYAP1R1	-0.151	G-protein coupled receptor			0.00823	ARC,DUSP5
GSK 650394		chemical reagent			0.00823	ESR1,SLC9A3
TNFRSF14		transmembrane receptor			0.00823	F2RL1,POSTN	31 (3)
KLKB1		peptidase			0.00823	BDKRB2,KLF4
cepharanthine		chemical drug			0.00823	IL1B,SIAE
iCRT3		chemical reagent			0.00823	CCN4,PROM1
N(1)-methylnicotinamide		chemical - endogenous mammalian			0.00823	ACTA2,IL1B	92 (10)
aminoglutethimide		chemical drug			0.00823	BDKRB2,STAR
phytoestrogen		chemical drug			0.00823	AR,ESR1
butylbenzyl phthalate		chemical toxicant			0.00823	AR,STAR
3-hydroxyanthranilic acid		chemical - endogenous mammalian			0.00823	RORC,SLC7A11
2-(tridec-12-yn-1-ylthio)acetic acid		chemical reagent			0.00823	LPL,UCP3
miR-508-3p inhibitor		chemical reagent			0.00823	CDH1,SERPINE1
growth hormone releasing peptide-2		biologic drug			0.00823	ALOX15,SMAD7
epoxyeicosatrienoic acid		chemical - other			0.00823	ALOX5,IL1B
S-allyl-L-cysteine		chemical - endogenous non-mammalian			0.00823	ACTA2,CDH1	98 (10)
20alpha-hydroxycholesterol		chemical - endogenous mammalian			0.00823	ABCA1,APOE	75 (8)
LPL	-1.374	enzyme		0.246	0.00825	ACOX1,ACTA2,IL1B,LPL,UCP3	198 (22)
FKBP10	0.719	enzyme	Inhibited	-2.236	0.00825	BDKRB1,INHBA,POSTN,SERPINE1,TNFAIP6
IRF6	-0.358	transcription regulator		1.067	0.00825	GRHL3,IL1B,KLF4,LCN2,NLRP3	143 (11)
SPI1	0.508	transcription regulator		1.97	0.00845	ACTA2,ADGRE1,BTK,CD209,CSF2RB,CXCL10,CXCL14,FCER1A,HK2,IL1B,KLF4,NCF1,NCF4,PTPN6	227 (19)
TFAM	-0.155	transcription regulator		-1.633	0.00854	ACOX1,ECH1,IL1B,LDHB,PLCB2,SERINC2	119 (7)
alitretinoin		chemical drug		-1.338	0.00866	ABCA1,ACOX1,AR,BMP3,CPM,CXCL10,ESR1,TYR,WNT5B	229 (22)
IMD-0354		chemical reagent			0.00866	AR,CLDN4,IL1B	183 (11)
GPR39		G-protein coupled receptor			0.00866	CLU,INHBA,SERPINE1	175 (12)
FZD9	0.319	G-protein coupled receptor			0.00866	CDH1,CXCL10,CXCL14	167 (16)
CAVIN1	-0.082	transcription regulator			0.00866	ACSL1,ADGRE1,LPL
TYRO3	-0.339	kinase			0.00866	CDH1,CXCL10,IL1B	213 (19)
COX4I1	-0.37	enzyme			0.00866	IL1B,MMP16,POSTN
HK2	-1.391	kinase			0.00866	CDH1,KRT18,PROM1	86 (7)
SESN2	0.194	enzyme			0.00866	ACTA2,CDH1,HK2	181 (18)
linalool		chemical - endogenous non-mammalian			0.00866	ACOX1,ACSL1,LPL
tetrodotoxin		chemical drug			0.00876	ARC,BMP3,ESRRG,HPSE,KCND2,MAL2,NCAM2,PCDH15
PELP1	0.106	other			0.00876	ACTG2,AFF2,ASS1,EPDR1,G0S2,IL1B,NIBAN1,PSAT1
RHOA	0.244	enzyme		1.606	0.00877	ACTA2,CDH1,CXCL10,ESR1,IL1B,RORC,STAR	188 (19)
AKT2	-1.08	kinase		0.394	0.00882	ACTA2,AKT2,CDH1,ESR1,IL1B	217 (20)
etanercept		biologic drug		-1.131	0.00892	CD247,CXCL10,IL1B,NCF1	192 (15)
PRKCI	0.031	kinase		-0.218	0.00892	CLDN4,CXCL10,HK2,PLS1	166 (11)
EWSR1	0.086	other			0.00892	ACTA2,F2RL1,PBK,RRM2
TERT		enzyme		-0.092	0.00914	ABTB3,AR,CXCL10,FAM167A,IL1B,KLF4,KRT18,PROM1,PRXL2A,RRM2	204 (20)
CSF		group	Activated	2.236	0.00943	CCRL2,IL1B,IL2RG,SERPINE1,TNFAIP6
maneb		chemical toxicant		1.342	0.00943	CACNA1E,INHBA,MUC6,STRBP,UNC13C
Rxr		group			0.00961	ABCA1,APOE,CRABP2,HBEGF,IL1B,NR5A2,PLIN2	165 (23)
fluticasone propionate		chemical drug		0.378	0.00964	ALOX5,CFB,CXCL10,IL1B,LPL,PLAC8,PLIN2,SERPINE1,SESN1	206 (11)
PP1		chemical drug		-1.677	0.00972	CDH1,ESR1,IL1B,SERPINE1	230 (23)
stattic		chemical reagent		-1.06	0.00972	ACTA2,IL1B,PLIN5,WNT2	157 (19)
enzalutamide		chemical drug		-0.189	0.00972	AR,CYP4V2,SLC45A3,SLC7A11
ITCH	-0.08	enzyme		-1.951	0.00972	IL1B,PHGDH,RRM2,SLC2A3	209 (12)
RCE1	-0.508	peptidase			0.00972	HBEGF,MGST1,PLIN2,SLIT3
pimagedine		chemical drug		-1.982	0.00972	ACTA2,HBEGF,NOS1,SERPINE1	109 (10)
ILKAP	-0.12	phosphatase			0.00988	HK2,IL1B,NR4A3	82 (7)
sodium iodate		chemical reagent			0.00988	IL1B,NCF1,NLRP3
HDAC1	0.227	enzyme		0.692	0.00999	AR,ARC,CDH1,ESR1,IL1B,LCN2,PTPN6,RGS10,RORC,RRM2,SERPINE1,SMAD7,UCP3	235 (21)
DIO3		enzyme		-1.066	0.00999	ADAMTS16,ALOX5,CPM,INHBA,ISLR2,KY,LRP8,NFAM1,PLS1
RNASEH2B	-0.168	other		-0.896	0.0101	ACAT1,CFB,CXCL10,IL1B,NLRP3,PROCR,S100A6
4-phenylbutyric acid		chemical - endogenous mammalian	Inhibited	-2.61	0.0101	ABCA1,ACOX1,ADIPOR2,IL1B,NLRP3,PADI2,PEX11A
arsenite		chemical toxicant			0.0101	ADAM12,ADAMTS16,CDH1,FZD1,INHBA,SERPINE1,UGDH
SIAH2	0.064	transcription regulator			0.0101	GADD45G,IL1B,PLK3,SERPINE1,TREM2
zeaxanthin dipalmitate		chemical - endogenous non-mammalian		-0.707	0.0103	CISH,COL4A3,CXCL10,HCAR2,KRT18,LRRC2,S100A6,SLC6A20
hydrogen peroxide		chemical - endogenous mammalian		1.785	0.0103	ACTA2,ALOX5,AR,CD247,CDH1,CLU,F2RL1,HBEGF,IL1B,KLF4,LCN2,LPAR4,NOS1,NOX5,PADI2,PRKCD,SERPINE1,SESN1,SLC7A11,SRGN,STAR,TYR
SALL4		transcription regulator		-0.333	0.0103	CGN,FZD1,IL1B,LCP2,LRP2,PRKAR2B,SERPINE1,SLIT3,TYR
IFNGR1	-0.082	transmembrane receptor		0.928	0.0103	CXCL10,ECH1,FHL3,HCK,IL1B,LDHB,NLRP3,PRDX3,TRPM4
TET1	-0.043	enzyme			0.0106	AJUBA,ARC,KRT8,SMAD7,TREM2,WNT5B
IL11		cytokine		1.491	0.0106	ACTA2,IGFBP2,IL1B,LCN2,PAPPA2,POSTN
NOTCH2	-0.012	transcription regulator		-0.397	0.0106	ACTA2,ADGRE1,CDH1,IL1B,PROM1,STAR
RIPK1	0.223	kinase		-1.135	0.0106	ASS1,CSF2RB,CXCL10,GADD45G,IL1B,SLC1A1
HNRNPU	-0.001	transporter		0.703	0.0106	APOE,CACNA1E,IL1B,PERP,TREM2,WNT2
SMO	0.162	G-protein coupled receptor			0.0106	IL11RA,NCAM1,PRSS35,PTCH2,RAI14,SHISA2
IL23A		cytokine		-0.882	0.0106	CXCL10,HP,IL1B,RORC
ASXL1	0.098	transcription regulator		1	0.0106	G0S2,HK2,LPL,SERPINE1
HSPA9	-0.471	other		1	0.0106	CDH1,CRABP2,KRT18,KRT8
ELF4	0.34	transcription regulator		0.762	0.0106	DLX3,DUSP5,IL1B,KLF4
BTG2		transcription regulator			0.0106	IGFBP2,IL1B,NCAM1,SERPINE1
carbamylcholine		chemical drug	Activated	2	0.0106	APOE,ARC,MET,PTHLH
clodronic acid		chemical drug		-1.929	0.0106	ADGRE1,CXCL10,IL1B,POSTN
tributyrin		chemical drug		0.555	0.0107	AZGP1,HBEGF,IL1B,INHBA,RGS4
LRP1		transmembrane receptor		-1.06	0.0107	ADGRE1,CDH1,IL1B,PLIN2,SLC2A3
OTX2		transcription regulator		-0.365	0.0107	NCAM1,RDH5,SLC6A20,TNC,TYR
lomustine		chemical drug		-0.447	0.0107	CDCP1,CLDN4,CLU,EMP3,LCN2
SPP1	0.776	cytokine		1.195	0.0107	CDH1,EPDR1,IL1B,KRT18,MET,NDUFA9,PLOD1,S100A4,S100A6,SERPINE1
24(S),25-epoxycholesterol		chemical - endogenous mammalian			0.0108	ABCA1,APOE
GPR176	-0.406	G-protein coupled receptor			0.0108	ACTA2,CDH1
RAPTA-C		chemical reagent			0.0108	ACHE,BCHE
saponaria officinalis extract, hexane sub-fraction 1		chemical reagent			0.0108	CXCL10,IL1B
Cyp4a14		enzyme			0.0108	CXCL10,IL1B
MCU	-0.078	ion channel			0.0108	IL1B,NDUFA9
ANKS6	0.073	other			0.0108	ADGRE1,IL1B
HDGF	-0.078	growth factor			0.0108	IL1B,SERPINE1
CHIT1		enzyme			0.0108	ACTA2,SMAD7
aroclor 1221		chemical toxicant			0.0108	AR,ESR1
BAG6	0.045	enzyme			0.0108	SERPINE1,SESN1
CSRP3		other			0.0108	KRT18,KRT8
NNMT		enzyme			0.0108	ACTA2,ASL
IRAK1/4 inhibitor I		chemical drug			0.0108	IL1B,NLRP3
ECE1	-0.072	peptidase			0.0108	CDH1,PROM1
FEM1A	0.095	transcription regulator			0.0108	CXCL10,IL1B
CARD8		other			0.0108	CXCL10,IL1B
DLC1	0.051	other			0.0108	CDH1,SERPINE1
EIF2AK1	-0.073	kinase			0.0108	HSPB8,IL1B
DLG4	0.094	kinase			0.0108	KCND2,LRP8
LPA		other			0.0108	GHR,SERPINE1
LASP1	0.295	transporter			0.0108	CDH1,S100A4
AQP4		transporter			0.0108	IL1B,SLC1A1
TBL1XR1	0.114	transcription regulator			0.0108	HP,SMAD7
HG-9-91-01		chemical drug			0.0108	IL1B,STAR
Gm20703		other			0.0108	CXCL10,IL1B
ONO 1301		chemical reagent			0.0108	CDH1,MET
DASA-58		chemical reagent			0.0108	ABCA1,IL1B
huperzine A		chemical drug			0.0108	ACHE,IL1B
LHX1		transcription regulator		0.239	0.011	ANPEP,ASS1,CUBN,LRP2,PRXL2A,SHISA2,SOSTDC1
CDX2		transcription regulator		-0.341	0.0111	B3GALT5,CDH1,CLU,GUCY2C,IL1B,KLF4,KRT18,NLRP3,PARD6B
imiquimod		chemical drug		0.305	0.0111	ACAT1,CXCL10,ECH1,FHL3,HCK,IL1B,LCN2,LDHB,PRDX3,SLC46A1,TRPM4
A-769662		chemical reagent			0.0112	ABCA1,ACTA2,SERPINE1
RRM2	1.346	enzyme			0.0112	CDH1,ESR1,RRM2
CCK		other			0.0112	CXCL10,MET,PENK
BMP15		growth factor			0.0112	SMAD7,STAR,TNFAIP6
MGLL	-0.364	enzyme			0.0112	ACOX1,ADGRE1,CDH1
PINK1	-0.391	kinase			0.0112	CS,IL1B,NLRP3
ASIP		other			0.0112	HTR1B,IL1B,TYR
P2RX7	-0.181	ion channel			0.0112	CXCL10,IL1B,NLRP3
TD139		chemical drug			0.0112	CD84,IL1B,TREM2
retinol		chemical drug			0.0112	LCN2,LRAT,PLIN2
ROCK2	-0.094	kinase		-0.911	0.0114	ACTA2,CDH1,HK2,RORC,SERPINE1
MAP4K4	0.026	kinase		0.378	0.0115	GRHPR,HADH,LDHB,MPI,NKX6-1,PEX11A,ST3GAL4
calcimycin		chemical reagent		1.178	0.0115	AR,IL1B,INHBA,LCN2,SERPINE1,STAR,THRSP
bisindolylmaleimide I		chemical drug		-1.893	0.0115	CDH1,CLU,EIF4EBP1,LPL,MET,PRKCD,SERPINE1
HRH3		G-protein coupled receptor			0.0115	CITED1,CXCL10,NNAT,UCP3
daporinad		chemical drug		1	0.0115	IL1B,PROM1,SERPINE1,ZNF488
PBRM1	0.056	other			0.0115	ALDOC,CRABP2,CXCL10,TMEM132A
PHACTR1	0.063	other		-1	0.0115	DUSP5,KLF4,PI16,PSAT1
AHSG		other		0	0.0115	CDH1,CLDN4,KRT18,MAL
CASP4		peptidase		0.198	0.0115	CXCL14,IL1B,LCN2,PLAC8
ATF1	0.305	transcription regulator			0.0115	COL24A1,INHBA,PDE3B,UCP3
formaldehyde		chemical - endogenous mammalian			0.0115	GHR,HK2,IL1B,PENK
SAHM1		chemical reagent		-1	0.0115	CD300A,FLNA,HK2,MPI
STAT6	-0.04	transcription regulator		0.033	0.0115	ACOX1,ACSL1,ALOX15,APOE,ARID5A,ASS1,BMAL2,CISH,CXCL10,GADD45G,GTSE1,HCK,IL1B,LCP2,PIM2,PLS1,SERPINE1,SLC25A25
mifepristone		chemical drug		0.351	0.0116	ALOX15,APOE,AR,CISH,CLU,HBEGF,IL1B,KLF4,PADI2,POSTN,S100A6,SERPINE1,STAR,TNFAIP6
NTRK1		kinase		0.277	0.0116	APOE,DNAJB11,FREM1,GADD45G,PHGDH,POSTN,RD3,RRM2,S100A6,SGO1,SPTBN5,TMEM151A,VIPR2
trametinib		chemical drug		-1.054	0.0117	BCL2L14,CXCL10,DUOX1,PHLDA2,TREM2,TYR
IKBKE	0.726	kinase		-0.847	0.0117	ALDOC,CXCL10,PHGDH,PSAT1,PSPH,SLC2A3
Y 27632		chemical drug		-1.016	0.0117	ACTA2,CDH1,CXCL10,PERP,SERPINE1,SOX6
PRKAA2	-0.35	kinase		-1.06	0.012	ACTA2,ASTN1,CDH1,IL22RA1,KLF4,MGST1,NCF1,NOS1
TICAM1	0.286	other		-0.645	0.012	ACSL1,CCRL2,CFB,CXCL10,IL1B,MET,PILRA,SERPINE1
NR3C2	-0.128	ligand-dependent nuclear receptor		0.873	0.012	APOE,GHR,IL1B,INHBA,LCN2,PLIN4,PROCR,SERPINE1
mir-10		microRNA		-0.602	0.012	ALOX5,AR,CDH1,KLF4,PROM1,PTPN7,TYR
CYLD-AS1		other		0.447	0.0121	CFB,IL1B,MGST1,TNFAIP6,UGDH
dactolisib		chemical drug		1.109	0.0121	AK4,ALDH9A1,ALDOC,CDH1,EIF4EBP1
SOX7	-0.064	transcription regulator		-0.447	0.0121	CRABP2,DLX3,ESM1,GRHL3,KRT7
CDK5		kinase		-1.342	0.0121	CFB,DGKB,ESRRG,LPL,RRM2
norepinephrine		chemical - endogenous mammalian		-0.475	0.0123	ABCA1,FCER1A,IL1B,NR4A3,SERPINE1,SMAD7,TC2N,THRSP,TYR
GCN2iB		chemical drug		0	0.0123	ACAA1,ACSL1,ASS1,LPL,PLIN2,PLIN4
MAP3K14	0.107	kinase		1.471	0.0123	ACTA2,ADGRE1,IL1B,PDE3B,SIX1,TNFAIP6
FOXC2	0.36	transcription regulator		-0.716	0.0123	ACTA2,CDH1,LPL,MET,RSPO3,SOX6
PLAT	0.326	peptidase		0.632	0.0124	CXCL10,IL1B,INHBA,SERPINE1
FUS-DDIT3		fusion gene/product		-1	0.0124	IL1B,LCN2,RGS4,SERPINE1
ATF3	0.662	transcription regulator		-1.091	0.0124	IL1B,PENK,PHGDH,PSAT1,PSPH,RRM2,SERPINE1,SLC15A3
salmonella minnesota R595 lipopolysaccharides		chemical - endogenous non-mammalian		0.577	0.0125	ACSL1,CCRL2,CXCL10,IL1B,MET,PILRA,SERPINE1
paraquat		chemical toxicant		1.818	0.0125	ADGRE1,CACNA1E,INHBA,MUC6,SLC7A11,STRBP,UNC13C
miR-18a-5p (and other miRNAs w/seed AAGGUGC)		mature microRNA			0.0126	ESR1,HP,SOX6
UCN		other			0.0126	IL1B,STAR,UCP3
PTAFR	0.864	G-protein coupled receptor			0.0126	CDH1,IL1B,NLRP3
LCAT		enzyme			0.0126	APOE,CLU,UCP3
CCAT2		other			0.0126	ACTA2,CDH1,KLF4
CYP27A1	-0.561	enzyme			0.0126	ABCA1,ANPEP,APOE
Mt2		other			0.0126	IL1B,LPL,SERPINE1
SOCS2		other			0.0126	CXCL10,GHR,IL1B
triamterene		chemical drug		-0.447	0.0129	CDCP1,CLDN4,CLU,EMP3,LCN2
Histone h4		group			0.0129	CD247,CXCL10,ESR1,HPSE,IL1B,NCAM2,RRM2,STAR
PP2/AG1879 tyrosine kinase inhibitor		chemical drug	Inhibited	-2.194	0.0129	CDH1,IL1B,NCF1,PRDX3,RRM2,SERPINE1
PITX2		transcription regulator		-0.02	0.0134	CDH1,DDIT4L,GRHPR,MSC,PLOD1,RRM2,UCP3,WNT2
lipid A		chemical toxicant		0.068	0.0134	ABCA1,CXCL10,IL1B,PRKCD
resatorvid		chemical drug		0.218	0.0134	HK2,IL1B,NLRP3,SLC2A3
MERTK	0.129	kinase		0.254	0.0134	CXCL10,IL1B,INHBA,RILPL1
TRIB3	-0.689	kinase		-0.152	0.0134	HK2,LPL,PSAT1,PSPH
GBX2		transcription regulator			0.0134	ACSL1,KLF4,PCDH15,SLIT3
NME1		kinase		0.192	0.0134	FZD1,MET,SERPINE1,SMAD7
KIN001-043		chemical drug		-1	0.0134	CRABP2,GRHL2,IL1B,NR5A2
PPIF	-0.949	enzyme		0	0.0135	ACKR4,CCRL2,CMKLR1,CMTM6,CSRP1,CXCL10
okadaic acid		chemical toxicant	Activated	2.2	0.0135	AR,CRABP2,ESR1,IL1B,KLF4,THRSP
ESRRG	-1.971	ligand-dependent nuclear receptor	Inhibited	-2.37	0.0136	ALDOC,CS,HADH,HK2,LPIN1,LPL,UCP3
GH1		growth factor		0.102	0.0136	CISH,CLU,DBI,GHR,IGFALS,MGST1,STAR
fenamic acid		chemical reagent		-0.391	0.0136	CDCP1,CLDN4,CLU,EMP3,LCN2
hyodeoxycholic acid		chemical - endogenous mammalian			0.0137	ABCA1,APOE
mefunidone		chemical reagent			0.0137	ACTA2,IL1B
MLT-827		chemical - protease inhibitor			0.0137	IL1B,LCN2
atrazine		chemical toxicant			0.0137	AR,STAR
Hoxa11os		other			0.0137	IL1B,NLRP3
AAMDC		other			0.0137	PHGDH,PSPH
NIPBL	0.033	transcription regulator			0.0137	CDH1,KLF4
FNDC3B	0.086	other			0.0137	CDH1,SERPINE1
TRIB2	0.337	kinase			0.0137	AR,KRT8
MARCHF2	0.086	enzyme			0.0137	CXCL10,IL1B
AKR1C1/AKR1C2		enzyme			0.0137	HK2,LDHB
B3GALT2	0.458	enzyme			0.0137	IL1B,NLRP3
LOXL3	0.519	enzyme			0.0137	CDH1,DNAJB11
FBF1	-0.204	other			0.0137	IL1B,SERPINE1
ZNF503-AS1		other			0.0137	KRT18,LRAT
MHC CLASS I (family)		group			0.0137	ADGRE1,IL1B
tryptase		group			0.0137	CXCL10,F2RL1
ABCD1	0.122	transporter			0.0137	ALOX5,IL1B
ARL3	0.089	enzyme			0.0137	IL1B,SERPINE1
fangchinoline		chemical drug			0.0137	IL1B,SIAE
SCN1B	0.294	ion channel			0.0137	ACTA2,POSTN
DES	0.762	other			0.0137	KRT18,KRT8
CSNK2A2	-0.085	kinase			0.0137	CDH1,ESR1
NEK6	0.005	kinase			0.0137	CXCL10,RILPL1
UTS2R		G-protein coupled receptor			0.0137	ABCA1,ACAT1
CXCL14	1.188	cytokine			0.0137	CDH1,NOS1
G6PC1		phosphatase			0.0137	IL1B,STAR
USP17L2 (includes others)		peptidase			0.0137	KLF4,PROM1
ivermectin		chemical drug			0.0137	IL1B,NLRP3
scriptaid		chemical reagent			0.0137	ESR1,PRKCD
poloxamer		chemical reagent			0.0137	ACOX1,LPL
RO7051790		chemical drug			0.0137	ACTA2,CDH1
RWJ 67657		chemical drug			0.0137	ACTA2,IL1B
1,1-bis(3'-indolyl)-1-(4-trifluoromethyl-phenyl)methane		chemical reagent			0.0137	AR,KRT18
setanaxib		chemical drug			0.0137	ACTA2,HK2
MK2 inhibitory peptide		biologic drug			0.0137	ACTA2,IL1B
sulfo-N-succinimidyl oleate		chemical toxicant			0.0137	IL1B,NLRP3
alpha-methylparatyrosine		chemical drug			0.0137	ADGRE1,IL1B
halofuginone		chemical drug			0.0139	CLIP2,CXCL10,FCER1A,LRAT,MS4A2,PROM1,SLC39A8,SMAD7
TET2	0.131	enzyme		0.707	0.0139	AJUBA,APOBR,CUBN,IL1B,MUC6,NIBAN1,SMAD7,STAR,TGM1,WNT5B,XYLT1
NCOR/LXR/RXR/oxysterol/9 cis RA		complex			0.0141	ABCA1,APOE,LPL
peoniflorin		chemical drug			0.0141	ESR1,HIBADH,PPIF
TRA2B	0.132	other			0.0141	ANPEP,LPIN1,RGS4
PDE3A	-0.137	enzyme			0.0141	BDKRB2,NR4A3,PTHLH
LDHB	-1.053	enzyme			0.0141	ALDOC,CS,HK2
H19		other			0.0141	ACTA2,IL1B,STAR
SOD3	0.118	enzyme			0.0141	HPSE,IL1B,TYR
ZBTB18		transcription regulator			0.0141	CHSY3,MET,PIK3R5
SMURF2	0.163	enzyme			0.0141	CDH1,SERPINE1,SMAD7
IREB2	0.107	translation regulator			0.0141	ALAS2,HK2,LDHB
PCYT1A	0.005	enzyme			0.0141	ABCA1,EPHA7,KLF4
CETP		enzyme			0.0141	APOE,LPL,PLIN2
ECM1	0.631	transporter			0.0141	CDH1,PTHLH,S100A4
DMH1		chemical reagent			0.0141	ACTA2,INHBA,STAR
PD184352		chemical drug			0.0141	ESR1,NR4A3,TREM2
S-(2,3-bispalmitoyloxypropyl)-cysteine-GDPKHPKSF		chemical reagent			0.0141	CXCL10,SERPINE1,SLC46A1
SB 290157		chemical reagent			0.0141	ADGRE1,CDH1,IL1B
NCOA1	0.02	transcription regulator		0.128	0.0144	ABCA1,FGF18,IL1B,LPIN1,PARD6B,SERPINE1,THRSP,UCP3
dalfampridine		chemical drug		0.365	0.0145	ARC,GADD45G,HK2,KLF4,SLC2A3
SMAD2/3/SMAD4		complex		1.087	0.0145	ACTA2,CDH1,SERPINE1,SMAD7
PLIN5	-1.303	other		-0.283	0.0145	ACOX1,ACTA2,IL1B,UCP3
CHKB		kinase		-1	0.0145	ACOX1,ACSL1,CLU,ECH1
miR-338-3p (miRNAs w/seed CCAGCAU)		mature microRNA		-0.958	0.0145	ADAMTS14,COX4I2,IL1B,RORC
mir-150		microRNA			0.0145	ACTA2,AKT2,MMP16,NCAM1
PPRC1	0.234	transcription regulator		0.218	0.0145	DUSP5,ESM1,HK2,LCN2
HR	0.291	transcription regulator		-0.218	0.0145	AGPAT4,DLX3,DOK2,SOSTDC1
TXNRD1	0.238	enzyme		0	0.0145	ESRRG,LPIN1,MGST3,UGDH
DPP4	0.001	peptidase		0.469	0.0145	ACTA2,CDH1,CXCL10,IL1B
PAX1		transcription regulator		-1	0.0145	CRABP2,DLX3,GRHL3,KRT7
stallimycin		biologic drug		0	0.0145	BMP3,CXCL10,IL1B,INHBA
LCN2	-0.636	transporter		-0.367	0.0149	ACTA2,CDH1,CKAP2,CXCL10,ESR1,IL1B
RGS4	-0.626	enzyme		1.633	0.0149	ADAMTSL5,ADHFE1,MEGF6,MUC6,POSTN,SLIT3
PPP3CA	0.046	phosphatase			0.0149	CSRP1,ESR1,KRT18,KRT8,MGST1,S100A4
TCF3	-0.008	transcription regulator		0.32	0.0149	AZGP1,CD200R1,CDH1,EIF4EBP1,ESCO2,ESR1,FGD2,IL1B,KLF4,MAL,NR4A3,NR5A2,PLAC8,RORC,RRM2,VIPR2
mirdametinib		chemical drug		-0.625	0.0153	ABCA1,KLF4,POSTN,TNC,TREM2
ALK		kinase			0.0153	BCHE,CDH1,EGR3,PROM1,SERPINE1
SASH1	0.12	other		-0.447	0.0153	ARID5A,CXCL10,INHBA,MET,RILPL1
TLR7		transmembrane receptor		0.927	0.0154	CD300A,CXCL10,ESM1,ETV4,IL1B,INPP5D,MUSK,NCF4,PTPN6,RGS4
DNMT3B	0.323	enzyme		1.475	0.0154	CDH1,EPDR1,ESR1,GATA5,IL1B,MGST1,RGS4,SLC7A11,SMAD7
mir-155		microRNA		-1.558	0.0154	ACTA2,CD209,CXCL10,DUSP5,HK2,IL1B,INPP5D,SERPINE1
IFNA2		cytokine		-0.394	0.0155	ADGRE1,ALOX5,BCL2L14,CISH,CXCL10,HBEGF,IL1B,MAL,MET,MYRF,SLC15A3
benzyl isothiocyanate		chemical - endogenous non-mammalian			0.0156	CDH1,MET,MST1R,SERPINE1
dimethyl fumarate		chemical drug		-1.172	0.0156	ACTA2,IL1B,SERPINE1,SLC7A11
Pam3-Cys		chemical toxicant		0.941	0.0156	CXCL10,IL1B,SERPINE1,TNC
ZFTA-RELA		fusion gene/product		0	0.0156	CXCL10,PRKCD,S100A6,SMAD7
IL1		group		0.666	0.0156	APOE,AR,CFB,CSF2RB,CXCL10,HP,IL1B,INHBA,LRAT,RORC,SERPINE1,SLC2A3,TNC,TNFAIP6
mocetinostat		chemical drug			0.0157	CXCL10,IL1B,SERPINE1
FAM83A	-0.442	other			0.0157	ACSL1,CS,LPL
RRP15	0.064	other			0.0157	FZD1,RSPO1,WNT5B
PALMD	-0.394	other			0.0157	ALDOC,HK2,IL1B
PF-562271		chemical drug			0.0157	CXCL10,IL1B,PROM1
USP19	-0.132	peptidase			0.0157	CXCL10,IL1B,LCN2
RIPK3	0.462	kinase			0.0157	ACTA2,IL1B,NLRP3
ADAMTS12	0.201	peptidase			0.0157	CXCL10,LCN2,S100A6
CLEC4E		other			0.0157	ADGRE1,IL1B,NLRP3
IOX2		chemical reagent			0.0157	AK4,RAB20,SLC2A3
immethridine		chemical reagent			0.0157	BTK,HP,LCN2
SGPP2		phosphatase			0.0157	CDH1,HSPB8,IL1B
NFKB1	0.202	transcription regulator		0.025	0.0159	APOE,AR,BMAL2,CD209,CFB,CXCL10,HP,IL1B,NOX5,NR4A3,PLK3,PRKCD,PTPN6
NR1H4		ligand-dependent nuclear receptor		0.522	0.0159	ACTA2,ADGRE1,ANPEP,APOE,CCL14,COL6A5,IL1B,KLF4,LCN2,NR5A2,UCP3
pyrrolidine dithiocarbamate		chemical reagent		-0.572	0.0159	ABCA1,ASS1,BDKRB1,CXCL10,IL1B,MST1R,SERPINE1
ERN1	0.221	kinase	Activated	2.401	0.016	ACTA2,CDH1,DNAJB11,FITM2,IL1B,PLIN2,SCN3A,TMED3
Wy 40905		chemical reagent	Activated	2.219	0.0162	AR,CD53,HADH,KLF4,SERPINE1
GDNF		growth factor			0.0162	AR,BDKRB1,ETV4,NNAT,PENK
PRKD1	0.135	kinase		-0.391	0.0162	AJUBA,CXCL10,IL1B,LPL,UCP3
PLA2G10		enzyme		1.117	0.0163	DHRS3,IL1B,KRT18,KRT8,RORC,STAR
clofibrate		chemical drug	Inhibited	-2.377	0.0163	ABCA1,ACAA1,ACOX1,ECH1,PEX11A,SLCO2A1
DIO2	-0.464	enzyme	Activated	2.236	0.0165	ARC,GADD45G,IL1B,INHBA,MYOM1,PENK,PHLDA2,SERINC2
CDKN1B	-0.064	other		0.186	0.0166	BTK,CDH1,HSPB8,MMP16,RDH5,SERPINE1,SMAD7
AMBRA1	0.097	other		-0.689	0.0167	ADAMTS14,LOXL1,SERPINE1,SMAD7
CASZ1	-0.326	enzyme		0	0.0167	FGF18,HTR1B,KCND2,XYLT1
PROC		peptidase		-1.982	0.0167	CLU,IL1B,PROCR,SERPINE1
NPR1	-0.331	enzyme		-1.966	0.0167	ACTA2,IL1B,RGS4,SERPINE1
HDAC6	0.021	transcription regulator			0.0167	AR,CDH1,ESR1,SERPINE1
dimethylnitrosamine		chemical toxicant		0	0.0167	ACTA2,BMP3,CDH1,IL1B
acetovanillone		chemical drug		-1.067	0.0167	CXCL10,NCF1,SERPINE1,UCP3
carbon tetrachloride		chemical toxicant		0.319	0.0167	ACTA2,ADGRE1,AK4,APOE,ASS1,BMP3,CXCL10,IL1B,PROM1,S100A6,SMAD7
ANGPT2	-0.39	growth factor	Activated	2.059	0.0168	ABCA1,ACTA2,ADAM12,CFB,IL1B,MGST1,NCF1,POSTN,PTHLH,SERPINE1
STING1	0.297	ion channel		0.008	0.0169	BTK,CXCL10,GAS7,IL11RA,IL1B,INHBA,LCN2,MST1R,NLRP3
ABCB10	-0.167	transporter			0.0169	ASL,ASS1
TRIM72		enzyme			0.0169	ACTA2,IL1B
diABZI STING agonist-3		chemical reagent			0.0169	CXCL10,NLRP3
IH636 grape seed proanthocyanidin extract		chemical drug			0.0169	IL1B,RORC
GPX8	0.115	enzyme			0.0169	CXCL10,IL1B
PARP		group			0.0169	APOE,CDH1
ANKRD17	-0.008	other			0.0169	ARID5A,HBEGF
SLC16A3	0.093	transporter			0.0169	HK2,IL1B
ELOVL2	1.134	enzyme			0.0169	CDH1,IL1B
linsitinib		chemical drug			0.0169	ACTA2,SERPINE1
GSDMD	-0.039	transporter			0.0169	ACTA2,IL1B
Crnde		other			0.0169	ACTA2,CDH1
PF-4457845		chemical drug			0.0169	IL1B,LCN2
CD5L		transmembrane receptor			0.0169	IL1B,LCN2
mir-541		microRNA			0.0169	AR,CDH1
AMBP		transporter			0.0169	ACTA2,IL1B
regorafenib		chemical drug			0.0169	CDH1,IL1B
ADIPOR2	-1.315	transmembrane receptor			0.0169	ACOX1,ADIPOR2
STK25	-0.096	kinase			0.0169	ACOX1,PLIN2
OTUD7B	0.128	peptidase			0.0169	ACTA2,ESR1
SDC2	0.428	other			0.0169	ACTA2,PADI2
DDOST	0.037	enzyme			0.0169	CXCL10,PROM1
GCH1	0.227	enzyme			0.0169	CDH1,TNC
Sry		transcription regulator			0.0169	GADD45G,IL1B
NDUFS4	-0.23	enzyme			0.0169	IL1B,KLB
ANPEP	0.71	peptidase			0.0169	ANPEP,IL1B
H3C14		other			0.0169	LRP2,PIK3R5
Chtop		other			0.0169	IL1B,SLC7A11
ulixertinib		chemical drug			0.0169	ABCA1,AKT2
SERPINH1	0.297	other			0.0169	CDH1,SERPINE1
cyclic guanosine monophosphate-adenosine monophosphate		chemical - endogenous non-mammalian			0.0169	CXCL10,IL1B
calmidazolium		chemical drug			0.0169	NCAM1,RSPO1
Ac-YVAD-CMK		chemical - protease inhibitor			0.0169	CXCL10,IL1B
SLR14		chemical reagent			0.0169	CXCL10,IL1B
22(S)-hydroxycholesterol		chemical - endogenous mammalian			0.0169	ABCA1,LPL
KDM8	0.298	enzyme		0.277	0.0171	ACOX1,ATAD2,CS,HK2,OSR2
NR2F2	0.152	ligand-dependent nuclear receptor			0.0171	ACTA2,IL1B,LPL,NR5A2,STAR
PAX7		transcription regulator			0.0171	ABCA1,ASS1,C1QTNF3,F2RL1,OLFM1
ZBTB10	-0.031	transcription regulator		0.788	0.0171	ARID5A,CXCL10,ESR1,HPSE,IL1B,LPL,NR4A3,SERPINE1
SMARCA5	-0.029	transcription regulator		1.134	0.0172	ASS1,CACNA1E,CD53,CDH1,ESM1,PLAC8,VWCE
VH032		chemical reagent			0.0174	AK4,RAB20,SLC2A3
thyroid hormone receptor		group			0.0174	ABCA1,ACOX1,NR5A2
Pka catalytic subunit		group			0.0174	ABCA1,PENK,STAR
HSPB1	0.129	other			0.0174	ACTA2,IL1B,LPL
CDH2	0.383	other			0.0174	ACTA2,AR,CDH1
LTBP1	0.236	other			0.0174	PIM2,SERPINE1,SMAD7
P2RY2	-0.251	G-protein coupled receptor			0.0174	ACHE,ESM1,SERPINE1
LIPG	0.342	enzyme			0.0174	ABCA1,IL1B,LPL
FOXF2		transcription regulator			0.0174	ACTA2,ACTG2,CDH1
KU-55933		chemical drug			0.0174	ACTA2,CSRP1,RRM2
TSC1		other		0.495	0.0177	ALOX15,CACNA2D2,CXADR,FLNA,KCNA3,LDHB,NIBAN1,SCN3A
SERPINE1	0.902	other		0.302	0.0179	ACTA2,CDH1,CXCL10,PI16,SERPINE1,UCP3
SPOP	0.16	other			0.0179	ABCA1,CDH1,DUSP5,EGR3,GATA5,PTHLH,SLC2A3
SRC	0.019	kinase		-0.937	0.0179	ACAT1,CDH1,CXCL10,KRT18,POSTN,PRKCD,RETSAT
C5	-0.748	cytokine		1.211	0.0179	ACTA2,CXCL10,IL1B,MET,PLK3,SERPINE1,SMAD7
CHI3L1		enzyme			0.0179	CDH1,SERPINE1,SGO1,TNC
BMPR1A	-0.118	kinase		1.067	0.0179	INHBA,SERPINE1,SOX6,STAR
Hedgehog		group			0.0179	FOXL1,GATA5,KLF4,NKX6-1
DLL4	-0.189	other		-0.132	0.0179	ACTA2,ESM1,RORC,UNC5B
SETDB1	-0.012	enzyme			0.0179	ACTA2,CDH1,GPM6A,KCND2
2-bromoethylamine		chemical reagent		0	0.0179	CLDN4,CLU,EMP3,LCN2
Srgn		other	Activated	2	0.0179	ADGRE1,CD300LF,EGR3,IL1B
ocifisertib		chemical drug		0.762	0.0179	ARC,IL1B,SERPINE1,SGMS2
panobinostat		chemical drug		0.692	0.018	CXCL10,FLNA,KLF4,SERPINE1,STAR
reactive oxygen species		chemical toxicant		0.342	0.0186	ACTA2,EIF4EBP1,HBEGF,HPSE,IL1B,LPIN1,SERPINE1
GPR174	-0.256	G-protein coupled receptor		0	0.0187	ABCA1,ARID5A,CYTIP,INPP5D,PDE3B,PTPN6
ursolic acid		chemical drug		1.563	0.0187	AR,EIF4EBP1,ENPP6,HK2,IL1B,MAL
Pam3-Cys-Ser-Lys4		chemical reagent		1.15	0.0188	BDKRB2,CCN4,CXCL10,DDIT4L,F2RL1,HK2,IL1B,NLRP3,SERPINE1,SLC46A1
ALOX5	0.982	enzyme		0.535	0.019	ACOX1,ADAMTSL5,ALOX5,ANK3,DRAXIN,IL1B,KCNB1,MGST1,PLAC8,RGS4,S100A4,SRGN,TGM1,TNFAIP6,XYLT1
SPDEF		transcription regulator		-1.342	0.019	COL4A6,SERPINE1,SERPINE3,TNC,UCP3
PLAU	1.168	peptidase		0.692	0.019	ACTA2,IGFBP2,IL1B,PLK3,SERPINE1
DKK1		growth factor	Activated	2.2	0.019	ABCA1,ACTA2,F2RL1,KRT18,SLC7A11
TRAF3IP2	-0.109	enzyme		-0.537	0.019	CXCL10,IL11RA,IL1B,LCN2,POSTN
fish oils		chemical drug			0.0192	ACOX1,ACSL1,IL1B,NRIP1
LATS1	-0.038	kinase		-0.152	0.0192	CDH1,CLDN4,KRT18,STAR
FASLG		cytokine		0.218	0.0192	CDH1,CXCL10,IL1B,PROM1
zoledronic acid		chemical drug			0.0192	CDH1,IL1B,NCAM1,SERPINE1
UTP		chemical - endogenous mammalian			0.0192	FLNA,KCND2,SERPINE1
dibutyl phthalate		chemical toxicant			0.0192	AR,SERPINE1,STAR
CYGB	0.166	transporter			0.0192	CACNA1E,CDH1,NLRP3
CDH3	0.358	other			0.0192	ARHGAP18,EPHA7,OLFM1
GAS5		other			0.0192	ACTA2,IL1B,NLRP3
BMPR1B	0.51	kinase			0.0192	POSTN,SERPINE1,SOX6
TFPI2	-0.165	other			0.0192	ACTA2,CXCL10,S100A4
SL 327		chemical - protease inhibitor			0.0192	ARC,ARRB2,SYT12
arotinoid acid		chemical toxicant			0.0192	ABCA1,ALDH9A1,PTHLH
PRKCA	0.257	kinase		-1.025	0.0193	CXCL10,LPL,PHLDA2,PRKCD,SERPINE1,STAR,TYR
hydrocortisone		chemical - endogenous mammalian		0.239	0.0196	ACHE,ALOX15,BDKRB2,IL1B,INHBA,LPL,PTPN4,SERPINE1
DUSP1	0.403	phosphatase	Inhibited	-2.781	0.0196	CFB,CXCL10,IL1B,PEX11A,PLIN2,RETSAT,SERPINE1,SLC15A3
E2F1	0.666	transcription regulator		1.766	0.0197	ADIPOR2,AR,ATAD2,CDH1,CRABP2,KCNA3,MMP16,NKX6-1,NR4A3,NRIP1,ORC1,PMPCB,PSAT1,PTPN4,RRM2,SERPINE1,SLC7A11,TGM1,UGDH
PRDM1	0.602	transcription regulator		-0.458	0.0199	BTK,CD53,CYP4V2,ESR1,FAM167A,HCK,IL1B,MSC,NLRP3,PLAC8,PTPN6,TNFAIP6
taurochenodeoxycholate		chemical - endogenous mammalian		1.342	0.02	ANPEP,ESM1,F2RL1,HTR7,SERPINE1
KCNIP3	0.792	transcription regulator		-0.277	0.02	ACTA2,IL1B,KCND2,SLC8A3,TNFAIP6
silibinin		chemical drug		0.035	0.02	CDH1,HK2,KLF4,KRT18,PROM1
tetracycline		chemical drug		0.218	0.02	AK4,MAL,MRPS12,PTPN7,SERPINE1
rebemadlin		chemical reagent		-1.673	0.02	AK1,AKT2,CXCL10,ESR1,NR4A3,RRM2,SESN1
IRF2BP2	-0.17	transcription regulator		-1.89	0.02	CD53,CSF2RB,CYTIP,IL2RG,LPL,NR4A3,PILRA
lysophosphatidic acid		chemical - other		0.894	0.0203	ACTA2,AKT2,CXCL10,IL1B,LPL,SERPINE1
Smad2/3		group			0.0203	DLX3,RORC,S100A4,SERPINE1,SMAD7,TNC
ascorbic acid		chemical - endogenous mammalian		0.254	0.0203	ACTA2,DUOX1,IGFBP2,PRKCD,SERPINE1,TYR
tyrphostin AG490		chemical drug		1.478	0.0203	ACAT1,ACHE,ACTA2,ESR1,IL1B,STAR
CTSV		peptidase			0.0204	IL1B,PENK
IP7e		chemical reagent			0.0204	APOE,CDH1
ZIC5		transcription regulator			0.0204	AR,CDH1
ANO1	-0.022	ion channel			0.0204	ABCA1,ACTA2
ARL13B	0.031	other			0.0204	IL1B,SERPINE1
UBE2O	-0.046	enzyme			0.0204	ACOX1,CDH1
TACSTD2		other			0.0204	CDH1,NCAM1
SFRP5	-1.078	transmembrane receptor			0.0204	AKT2,IL1B
NR2E3		ligand-dependent nuclear receptor			0.0204	OLFM1,RCVRN
IL17RD	-0.021	other			0.0204	HP,IL1B
mir-449		microRNA			0.0204	AR,CCDC113
miR-346 (and other miRNAs w/seed GUCUGCC)		mature microRNA			0.0204	BTK,NRIP1
HTR1A		G-protein coupled receptor			0.0204	CDH1,NOS1
LGALS7/LGALS7B		other			0.0204	IL1B,SERPINE1
SART1	0.017	other			0.0204	PROM1,SERPINE1
MFAP4		other			0.0204	IL1B,SERPINE1
HIVEP3	-0.086	transcription regulator			0.0204	S100A4,SLIT3
KIF4A	-0.322	other			0.0204	AR,CDH1
ENTPD1	0.385	enzyme			0.0204	P2RX1,SERPINE1
CNB-001		chemical reagent			0.0204	ALOX5,SLC7A11
Ncoa6		transcription regulator			0.0204	LPL,SERPINE1
NLRP1		enzyme			0.0204	IL1B,NLRP3
CKS2	0.191	kinase			0.0204	CDH1,SMAD7
pargyline		chemical drug			0.0204	AR,NOS1
ampicillin		chemical drug			0.0204	ACTA2,IL1B
trifluoperazine		chemical drug			0.0204	NOS1,PROM1
saccharin		chemical reagent			0.0204	PLCB2,STAR
manumycin A		chemical reagent			0.0204	ANPEP,IL1B
phospholipid		chemical - endogenous mammalian			0.0204	ALOX5,CXCL10
CA074-methyl ester		chemical reagent			0.0204	IL1B,NLRP3
cineole		chemical drug			0.0204	ACTA2,KLF4
scopolamine		chemical drug			0.0204	ACHE,BCHE
TRPS1	0.062	transcription regulator		0	0.0205	ACSL1,ENPP6,RANBP3L,SMPD3
mir-130		microRNA		0.035	0.0205	CXCL10,IL1B,KLF4,LCN2
HNRNPK	0.002	other			0.0205	ALOX15,AR,IL2RG,LPIN1
PTGER3	-1.119	G-protein coupled receptor			0.0205	AR,CXCL10,TMEM59L,TYR
candesartan		chemical drug		-1.114	0.0205	NCF1,PTHLH,SERPINE1,SLC9A3
cytochalasin D		chemical toxicant			0.0205	ACTA2,MMP16,SLC9A3,SOX6
9-hydroxy-(S)-10,12-octadecadienoic acid		chemical - endogenous mammalian			0.0205	SERPINE1
acetoacetyl-coenzyme A		chemical - endogenous mammalian			0.0205	IL1B
leukotriene A4		chemical - endogenous mammalian			0.0205	TNC
6-thioguanylic acid		chemical reagent			0.0205	PTHLH
8-chloroadenosine		chemical drug			0.0205	MET
6'-OH-BDE-99		chemical - endogenous mammalian			0.0205	ARC
6-OH-BDE-47		chemical - endogenous mammalian			0.0205	ARC
PD318088		chemical drug			0.0205	TREM2
IL13RA2/CHI3L1		complex			0.0205	HBEGF
8-aminohexylamino cAMP		chemical reagent			0.0205	STAR
ARVib-30		chemical reagent			0.0205	AR
ARVib-11		chemical reagent			0.0205	AR
PxIL2P		chemical reagent			0.0205	IL1B
S. pneumoniae glucosyl-diacylglycerol		chemical - endogenous non-mammalian			0.0205	NLRP3
morinda officinalis oligosaccharide extract		chemical drug			0.0205	SLC2A3
OSI-461		chemical drug			0.0205	ALOX15
ALG10	-0.048	enzyme			0.0205	PROM1
GPSM3	0.334	other			0.0205	IL1B
APSTAT3-9R		chemical reagent			0.0205	SLC2A3
HEPFAL		other			0.0205	SLC7A11
dehydrocorybulbine		chemical - endogenous non-mammalian			0.0205	IL1B
ABCA1 inducer compound G		chemical reagent			0.0205	ABCA1
ABCA1 inducer compound A		chemical reagent			0.0205	ABCA1
bromodichloromethane		chemical toxicant			0.0205	CDH1
lapachol		chemical - endogenous non-mammalian			0.0205	SERPINE1
hexacosanoyl-coenzyme A		chemical - endogenous non-mammalian			0.0205	ALOX5
Has		group			0.0205	CCN4
ATM/ATR		group			0.0205	RRM2
CaMK I		group			0.0205	STAR
IRAK1/4		group			0.0205	IL1B
1H,1H,2H,2H-perfluorodecanol		chemical toxicant			0.0205	ACOX1
NFKB1, NFKB2:RELA		complex			0.0205	NLRP3
SMAD2/3:SMAD4:TGIF:HDAC1		complex			0.0205	SERPINE1
ATP1B4:SNW1		complex			0.0205	SMAD7
MTF1 dimer:12Zn2+:CSRP1 gene		complex			0.0205	CSRP1
BMAL1:CLOCK,NPAS2:SERPINE1 gene		complex			0.0205	SERPINE1
TP53 Tetramer:BCL2L14 Gene		complex			0.0205	BCL2L14
(TP53,TP63):PERP Gene		complex			0.0205	PERP
BMAL2:CLOCK		complex			0.0205	SERPINE1
TFAP2A,TFAP2C homodimers:ESR1 Gene		complex			0.0205	ESR1
DEK:TFAP2A homodimer:APOE gene		complex			0.0205	APOE
RUNX1:CBFB:FOXP3:RSPO3 gene		complex			0.0205	RSPO3
RUNX1:CBFB:NR4A3 gene		complex			0.0205	NR4A3
RUNX3:CBFB:RORC gene		complex			0.0205	RORC
E2F1:TFDP1,TFDP2:ORC1 gene		complex			0.0205	ORC1
E2F1:TFDP1,TFDP2:RRM2 gene		complex			0.0205	RRM2
MECP2:MET gene		complex			0.0205	MET
MECP2:PTPN4 gene		complex			0.0205	PTPN4
E2F6:(TFDP1,TFDP2):RRM2 gene		complex			0.0205	RRM2
NOTCH3 coactivator complex:WWC1 gene		complex			0.0205	WWC1
MECP2:CREB1:SLC2A3 gene		complex			0.0205	SLC2A3
ABCA1gene:NR1H2,3:RXR:NCOR:GPS2:TBL1:HDAC3		complex			0.0205	ABCA1
EP300:NCOA1:NR1H2,3:RXR:NR1H2,3 ligand:ABCA1 gene		complex			0.0205	ABCA1
NR1H2,3:RXR:NR1H2,3 ligand:APOE gene		complex			0.0205	APOE
AP-1 dimers:ARC gene		complex			0.0205	ARC
CREB1:MEF2D:SRF:ARC gene		complex			0.0205	ARC
EGR1,EGR2,EGR3:ARC gene		complex			0.0205	ARC
ERBB4s80:APOE gene		complex			0.0205	APOE
ABCA1 mRNA:miR-26 RISC		complex			0.0205	ABCA1
ABCA1 mRNA:miR-33 RISC		complex			0.0205	ABCA1
FOXO1,FOXO3:KLF4 gene		complex			0.0205	KLF4
ABCA1 mRNA:miR-144 RISC		complex			0.0205	ABCA1
SIN3A:ACK685-STAT3 dimer:IL2RG gene		complex			0.0205	IL2RG
WWTR1:SMAD2,3:SMAD4:SERPINE1 gene		complex			0.0205	SERPINE1
WWTR1:SMAD2,3:SMAD4:SMAD7 gene		complex			0.0205	SMAD7
NOTCH1,NOTCH2,NOTCH4 coactivator complex		group			0.0205	ACTA2
PEG-interferon alfa-2a		biologic drug			0.0205	CXCL10
1-palmitoyl-2-azelaoyl phosphatidylcholine		chemical - endogenous mammalian			0.0205	IL1B
LITATS1		other			0.0205	SMAD7
Spag11a		other			0.0205	IL1B
Ces1b/Ces1c		enzyme			0.0205	GHR
PPP1R26		other			0.0205	CDH1
MOGS	-0.005	enzyme			0.0205	PROM1
CPTP		transporter			0.0205	IL1B
CARD17P		other			0.0205	IL1B
Il1bos		other			0.0205	IL1B
LMTK3		kinase			0.0205	HSPB8
PHF14	-0.087	other			0.0205	SMAD7
UROS	-0.16	enzyme			0.0205	ALAS2
DNAJA4	-0.031	other			0.0205	APOE
CMTM8	-0.157	cytokine			0.0205	CDH1
PCDHB14		other			0.0205	SLC7A11
ALG8	-0.052	enzyme			0.0205	PROM1
RBMY1A1 (includes others)		other			0.0205	AR
CMPK2	0.603	kinase			0.0205	IL1B
sarsasapogenin		chemical reagent			0.0205	TYR
BRINP1		peptidase			0.0205	ESR1
SNAI3		transcription regulator			0.0205	CDH1
CYBC1	0.216	other			0.0205	IL1B
VPS36	0.144	other			0.0205	ESR1
DAGLA	-0.24	enzyme			0.0205	IL1B
canakinumab		biologic drug			0.0205	IL1B
PSTPIP2		other			0.0205	IL1B
B3GALT1	0.311	enzyme			0.0205	B3GALT5
Gsdma2/Gsdma3		transporter			0.0205	IL1B
ALG6	0.281	enzyme			0.0205	PROM1
AREL1	0.262	enzyme			0.0205	IL1B
MAGT1	-0.027	enzyme			0.0205	TUSC3
ALG5	-0.266	enzyme			0.0205	PROM1
PLEK2	-0.076	other			0.0205	LCN2
GPR87		G-protein coupled receptor			0.0205	PROM1
boldine		chemical - endogenous non-mammalian			0.0205	NCF1
NLRP7		other			0.0205	IL1B
CLIC1	0.15	ion channel			0.0205	IL1B
ASTN2	0.446	other			0.0205	ASTN1
Mexis		other			0.0205	ABCA1
CHIC2	-0.028	other			0.0205	CSF2RB
Gm13570/Gm4984		other			0.0205	MPC2
TTC17	-0.042	other			0.0205	CLU
9530018H14Rik		other			0.0205	CDH1
MGAT4C		enzyme			0.0205	PROM1
FILIP1	0.272	other			0.0205	FLNA
abiraterone acetate		chemical drug			0.0205	AR
black cohosh extract		chemical drug			0.0205	SERPINE1
proprotein convertase		group			0.0205	STAR
Mannosidase2		group			0.0205	PROM1
DLAT	-0.269	enzyme			0.0205	CISH
PRCC	0.073	other			0.0205	SERPINE1
ARRY-424704		chemical drug			0.0205	TREM2
DYNLRB1	0.122	other			0.0205	SERPINE1
MYL11		other			0.0205	ACTA2
PSMA7	-0.072	peptidase			0.0205	AR
EXOC8	0.125	other			0.0205	CDH1
UBE2E3	-0.065	enzyme			0.0205	CDH1
OCRL	-0.061	phosphatase			0.0205	MET
GR 82334		biologic drug			0.0205	CXCL10
Rcan1		other			0.0205	FLNA
GFUS	0.17	enzyme			0.0205	ACTA2
miR-155-3p (miRNAs w/seed UCCUACA)		mature microRNA			0.0205	AR
miR-223-5p (miRNAs w/seed GUGUAUU)		mature microRNA			0.0205	AR
miR-99a-3p (and other miRNAs w/seed AAGCUCG)		mature microRNA			0.0205	RRM2
mir-448		microRNA			0.0205	AR
mir-567		microRNA			0.0205	AR
miR-92a-2-5p (miRNAs w/seed GGUGGGG)		mature microRNA			0.0205	AR
miR-488-5p (miRNAs w/seed CCAGAUA)		mature microRNA			0.0205	AR
miR-29a-5p (miRNAs w/seed CUGAUUU)		mature microRNA			0.0205	AR
miR-93-3p (miRNAs w/seed CUGCUGA)		mature microRNA			0.0205	AR
mir-544		microRNA			0.0205	AR
mir-617		microRNA			0.0205	SERPINE1
miR-1273h-5p (and other miRNAs w/seed UGGGAGG)		mature microRNA			0.0205	AR
miR-129-1-3p (and other miRNAs w/seed AGCCCUU)		mature microRNA			0.0205	AR
miR-767 (and other miRNAs w/seed GCACCAU)		mature microRNA			0.0205	AR
mir-631		microRNA			0.0205	AR
miR-744-3p (miRNAs w/seed UGUUGCC)		mature microRNA			0.0205	AR
miR-876-3p (miRNAs w/seed GGUGGUU)		mature microRNA			0.0205	AR
miR-367-5p (miRNAs w/seed CUGUUGC)		mature microRNA			0.0205	AR
miR-33-5p (and other miRNAs w/seed UGCAUUG)		mature microRNA			0.0205	ABCA1
mir-552		microRNA			0.0205	AR
miR-1258 (miRNAs w/seed GUUAGGA)		mature microRNA			0.0205	HPSE
mir-1258		microRNA			0.0205	HPSE
mir-586		microRNA			0.0205	AR
MIR4500		microRNA			0.0205	RRM2
miR-486-3p (and other miRNAs w/seed GGGGCAG)		mature microRNA			0.0205	AR
mir-583		microRNA			0.0205	IL2RG
IQSEC1	0.242	other			0.0205	CDH1
ACAT2	-0.033	enzyme			0.0205	ABCA1
AMPH	0.032	other			0.0205	BIN1
AQUAPORIN		group			0.0205	IL1B
RBBP9	-0.279	other			0.0205	CDH1
miR-5587-3p (miRNAs w/seed CCCCGGG)		mature microRNA			0.0205	WNT5B
galeterone		chemical drug			0.0205	AR
EXOC5	-0.003	other			0.0205	ACTA2
SNTB1	-0.471	other			0.0205	ABCA1
CASC11		other			0.0205	SLC7A11
MIR570HG		other			0.0205	NLRP3
refametinib		chemical drug			0.0205	TREM2
TAK 733		chemical drug			0.0205	TREM2
ASCL5		transcription regulator			0.0205	CDH1
KCNA1		ion channel			0.0205	KCNB1
CUBN	0.852	transmembrane receptor			0.0205	NLRP3
IFIT1		other			0.0205	CXCL10
TYRP1		enzyme			0.0205	TYR
ITIH5	-0.248	other			0.0205	ACTA2
dimethylcurcumin		chemical drug			0.0205	AR
ZBTB1	0.228	transcription regulator			0.0205	CXCL14
CHL1	0.748	other			0.0205	NCAM1
Uox		enzyme			0.0205	IL1B
CLC		enzyme			0.0205	IL1B
HK1	0.214	kinase			0.0205	IL1B
NRN1		other			0.0205	KCND2
CRABP1		transporter			0.0205	CRABP2
TBXAS1	-0.346	enzyme			0.0205	STAR
FDCSP		other			0.0205	CDH1
MAP3K20	0.073	kinase			0.0205	SOX6
CARD16		other			0.0205	IL1B
CARD18		other			0.0205	IL1B
STARD3	0.142	transporter			0.0205	ABCA1
RXFP1	-0.338	G-protein coupled receptor			0.0205	ACTA2
WASF3	0.009	other			0.0205	CDH1
GDF10	0.113	growth factor			0.0205	SERPINE1
LINC01564		other			0.0205	PHGDH
F12		peptidase			0.0205	IL1B
quercetin-3-methyl ether		chemical reagent			0.0205	IL1B
quercetin-3,4'-dimethyl ether		chemical reagent			0.0205	IL1B
ZNF433		transcription regulator			0.0205	ALOX5
COX7A2	0.065	enzyme			0.0205	STAR
SLC25A1	-0.954	transporter			0.0205	ESR1
PTPN14	-0.191	phosphatase			0.0205	PRKCD
Nlrp1a		enzyme			0.0205	IL1B
SERBP1	-0.015	translation regulator			0.0205	SERPINE1
pharmacoperone IN3		chemical reagent			0.0205	STAR
BI 836845		biologic drug			0.0205	RRM2
minozac free base		chemical drug			0.0205	IL1B
CYFIP1	0.188	translation regulator			0.0205	ARC
RBP2		transporter			0.0205	CDH1
UBE2V2-AS1		other			0.0205	CDH1
kava extract		chemical reagent			0.0205	AR
CGP 52608		chemical reagent			0.0205	ALOX5
L-sulforaphane		chemical reagent			0.0205	SLC1A1
VNPT55		chemical reagent			0.0205	AR
NSC117079		chemical reagent			0.0205	FGF18
BI 847325		chemical drug			0.0205	TREM2
broussoflavonol b		chemical - endogenous non-mammalian			0.0205	ESR1
ADGRA3	-0.159	G-protein coupled receptor			0.0205	ESR1
E. coli 0111:B4 peptidoglycan		chemical - endogenous non-mammalian			0.0205	DBI
VPC-14228		chemical drug			0.0205	AR
erteberel		chemical drug			0.0205	IL1B
VPC-14449		chemical reagent			0.0205	AR
lipophosphonoglycan		chemical - endogenous non-mammalian			0.0205	IL1B
3-hydroxy-2-methylpropanoic acid		chemical - endogenous mammalian			0.0205	HIBCH
WEB 2086		chemical drug			0.0205	BDKRB1
4,4'-diaminodiphenylmethane		chemical toxicant			0.0205	CXCL10
guanethidine		chemical drug			0.0205	STAR
trequinsin		chemical reagent			0.0205	GUCY2C
IPI 493		chemical drug			0.0205	MET
trichlorfon		chemical toxicant			0.0205	ACHE
mifobate		chemical drug			0.0205	CDH1
ester		chemical - endogenous mammalian			0.0205	TYR
C3a receptor agonist peptide		chemical reagent			0.0205	CDH1
MIR5095		microRNA			0.0205	RRM2
deuterated enzalutamide		chemical drug			0.0205	AR
anti-miR-32 inhibitor		chemical reagent			0.0205	KLF4
2-((2,4-dihydroxyphenyl)sulfonyl)isoindoline-4,6-diol		chemical drug			0.0205	HIBCH
MLXIPL/MLX		complex			0.0205	THRSP
HZ-A-018		chemical drug			0.0205	RRM2
leucyl-leucine-methyl ester		biologic drug			0.0205	IL1B
Gly-Gln		chemical reagent			0.0205	ACHE
polyphosphate 65		chemical reagent			0.0205	NLRP3
SMAD3/EP300		complex			0.0205	SERPINE1
17S-hydroperoxy-docosahexaenoic acid		chemical - endogenous mammalian			0.0205	IL1B
UMP		chemical - endogenous mammalian			0.0205	IL1B
6-thioguanosine		chemical reagent			0.0205	PTHLH
13-hydroxydocosahexaenoic acid		chemical - endogenous mammalian			0.0205	IL1B
mesterolone		chemical drug			0.0205	NOS1
OSU8-1		chemical - protease inhibitor			0.0205	HBEGF
P2y Receptor		group			0.0205	SLC2A3
fucose		chemical - endogenous mammalian			0.0205	ACTA2
3-deoxyglucosone		chemical - endogenous mammalian			0.0205	HBEGF
hydrocortisone phosphate		chemical drug			0.0205	APOE
adrenosterone		chemical - endogenous mammalian			0.0205	AR
archazolid A		chemical reagent			0.0205	ALOX15
tin		chemical reagent			0.0205	ESR1
WT1	-0.323	transcription regulator		-1.795	0.0205	ANPEP,BTK,CDH1,CXCL10,ESR1,HBEGF,IL1B,KLF4,MGST1,SERPINE1,SLC2A3
FLCN	0.056	other		1.238	0.0208	DUSP5,HK2,KLF4,PANK3,SERPINE1,SLC1A1,UCP3
PI3K (complex)		complex		-0.099	0.0208	ABCA1,ADAM12,CDH1,CXCL10,HBEGF,HK2,IGFBP2,IL1B,LCN2,POSTN,PRKAR2B,SERPINE1
STAT4		transcription regulator		-1.114	0.0209	ALDOC,CXCL10,GADD45G,KRT18,LPIN1,PKP2,PLAC8,S100A4,SERPINE1,SLC2A3
glycodeoxycholic acid		chemical - endogenous mammalian		1.342	0.021	ANPEP,ESM1,F2RL1,HTR7,SERPINE1
ZEB2	0.148	transcription regulator		1.218	0.021	CDH1,FCER1A,INPP5D,KRT18,MS4A2
EFNA1	-0.154	other		-1.387	0.021	ACHE,CRABP2,KRT18,PTHLH,TGM1
IL6ST	-0.12	transmembrane receptor			0.021	HP,IL1B,PIM2,RORC,SERPINE1
25-hydroxycholesterol		chemical reagent		0.447	0.021	ABCA1,ACSL1,FCER1A,IL1B,NR4A3
atractylon		chemical - endogenous non-mammalian			0.0211	ACTA2,CDH1,IL1B
mir-140		microRNA			0.0211	ACTA2,CDH1,IL1B
erismodegib		chemical drug			0.0211	BDKRB2,IL1B,PTGER3
HOXB13		transcription regulator			0.0211	AR,BCHE,EPHA7
7(R)-maresin 1		chemical - endogenous mammalian			0.0211	ACTA2,ALOX15,IL1B
HOXA7		transcription regulator			0.0211	CDH1,KCNA3,TGM1
acteoside		chemical - endogenous non-mammalian			0.0211	IL1B,PTPN6,SMAD7
titanium dioxide		chemical drug			0.0211	HCAR2,IGFBP2,IL1B
UM101		chemical drug			0.0211	CXCL10,IL1B,SLC15A3
irinotecan		chemical drug			0.0211	CDH1,CXCL10,IL1B
nitroarginine		chemical reagent			0.0211	CD53,IL1B,NCAM1
galactose		chemical - endogenous mammalian			0.0211	ACTA2,CS,CSRP1
taurocholic acid		chemical - endogenous mammalian		1.633	0.0212	ANPEP,ESM1,F2RL1,HTR7,IL1B,SERPINE1
Nfat (family)		group		0.447	0.0212	ESM1,F2RL1,FGF18,HBEGF,PDE3B,SERPINE1
NAMPT	-0.4	cytokine		-1.812	0.0212	ALDH5A1,CXCL10,HADH,HIBADH,HIBCH,NDUFA9
F2RL1	-1.631	G-protein coupled receptor			0.0212	ACTA2,F2RL1,HBEGF,IL1B,LRAT,MSC
ATN1	0.043	transcription regulator			0.0215	BMP3,GAS7,HBEGF,IL11RA,PENK,PRKCD,THRSP
FGFR1	0.048	kinase		-0.863	0.0215	ACHE,EIF4EBP1,FLNA,HK2,MGST3,OLFML2A,PRRT3,TNC
GPX1		enzyme		-0.152	0.0218	ACTA2,ADGRE1,COX4I2,CXCL10
2,3,4,7,8-pentachlorodibenzofuran		chemical toxicant		0	0.0218	ESR1,GRHPR,MEGF10,PRKAR2B
carrageenan		chemical drug			0.0218	BDKRB1,ESR1,F2RL1,IL1B
TET3	0.218	enzyme			0.0221	ACSL1,ADGRE1,AJUBA,LRP2,SMAD7,WNT5B
romidepsin		biologic drug		-1.168	0.0221	CXADR,CXCL10,ESR1,GADD45G,STAR,TNFAIP6
miR-122-5p (miRNAs w/seed GGAGUGU)		mature microRNA		-0.429	0.0221	ABCA1,CS,NCAM1,SLC7A11,TMED3
FST	-0.734	other		-1.4	0.0221	ACSL1,HP,SMAD7,THRSP,UCP3
glycocholic acid		chemical - endogenous mammalian		1.342	0.0221	ANPEP,ESM1,F2RL1,HTR7,SERPINE1
IRF8	0.351	transcription regulator		0.807	0.0221	ADGRE1,APOE,ARC,CFB,CXCL10,IL1B,KLF4,MET,TREM2
Interferon alpha		group		0.026	0.0221	ADA2,BCHE,CD209,CDH1,CISH,CSF2RB,CXCL10,EIF4EBP1,FCER1A,IL1B,LOXL1,PBK,PIM2,PTHLH,PTPN6,RGS10,S100A6,SLC2A3,TGM1,TREM2
NPM1	-0.188	transcription regulator	Activated	2.828	0.0222	EGR3,HBEGF,IL1B,INHBA,KLF4,NAV3,PLOD1,PTHLH
miR-30c-5p (and other miRNAs w/seed GUAAACA)		mature microRNA		-0.647	0.0222	ADAMTS14,ANPEP,CDCP1,KRT7,MET,RAB27B,SLC7A11,TMED3
EZH2	-0.31	transcription regulator		-1.069	0.0222	CACNA1E,CDH1,CPA6,CXCL10,DUSP5,EPDR1,FZD1,GATA5,KLF4,LCN2,MAL2,NIBAN1,NLRP3,PIM2,PROM1,S100A4,SLC7A11
RAS		group		-0.447	0.0223	ANPEP,CLDN4,CXCL10,IL1B,LRAT,MET,SERPINE1
RAC1	0.036	enzyme		0.234	0.0223	ACTA2,CDH1,ESR1,IL1B,KLF4,PROM1,SOX6
GCG		other		1.609	0.0223	ANK3,LPIN1,NR4A3,PLK3,SLC25A25,SLC9A3,TNFAIP6
NOTCH1		transcription regulator		-1.827	0.0228	ACTA2,CD84,CDH1,CSF2RB,ESM1,HK2,IGFBP2,KRT8,NCF1,NCF4,RORC,SERPINE1
THPO	-0.129	cytokine		-0.277	0.023	ACHE,CISH,ETV4,IL1B,INHBA,KLF4
RAG2	0.263	enzyme	Activated	2.236	0.023	ALOX15,CXCL10,IL1B,MAL,MET,SMPD3
FHL2	0.496	transcription regulator		0.128	0.023	ACTA2,ADGRE1,CXCL10,PARD6B,SERPINE1,WWC1
HSPA5	0.226	enzyme		0.842	0.023	ACTA2,CDH1,CLU,CXCL10,ESR1,IL1B
LPIN1	-1.119	phosphatase			0.0231	APOE,IL1B,LPIN1
tosedostat		chemical drug			0.0231	ASS1,PSAT1,SLC7A11
ADAMTS18	-1.15	peptidase			0.0231	CITED1,CLDN4,COL4A6
BGN	0.789	other			0.0231	CCN4,IL1B,SERPINE1
NRP1	0.032	transmembrane receptor			0.0231	ACTA2,IL1B,TNC
MST1R	-1.352	kinase			0.0231	ACTA2,CDH1,MST1R
oxazolone		chemical reagent			0.0231	CDH1,CXCL10,IL1B
RIPK2	0.043	kinase		-0.461	0.0231	ABCA1,ACOX1,ACSL1,CXCL10,IL1B,MAP3K7CL,TNFAIP6
CASR		G-protein coupled receptor		-1.238	0.0231	CDH1,CISH,CXCL10,GADD45G,LPL,PTHLH,SSX2IP
MTOR	0.039	kinase		-1.403	0.0232	ACOX1,AR,CDH1,CS,HK2,IL1B,ISLR2,KCND2,LDHB,NCAM1,PIM2,PRKAR2B,PTPN6,RORC
ATM	0.007	kinase		1.214	0.0232	CLU,GADD45G,LPIN1,RRM2,SERPINE1
TFAP2C		transcription regulator		-0.9	0.0232	CDH1,EGR3,ESR1,KRT8,MAL
minocycline		chemical drug	Inhibited	-2.209	0.0232	ADGRE1,ALOX5,IL1B,KCNA3,NOS1
bicalutamide		chemical drug		-1.006	0.0232	AR,CDH1,CLU,GTSE1
adavosertib		chemical drug		-1.574	0.024	BTK,CFB,CXCL10,IL11RA,MST1R,RRM2
1-methyl-4-phenyl-1,2,3,6-tetrahydropyridine		chemical toxicant		0.921	0.024	ADGRE1,EGR3,IL1B,NLRP3,NOS1,PENK
IL18	1.093	cytokine		0.931	0.0241	ADA2,CCRL2,CDH1,CXCL10,GADD45G,IL1B,INPP5D,PENK,SLC2A3
LM22B-10		chemical reagent			0.0242	CDH1,S100A4
icilin		chemical reagent			0.0242	CXCL10,IL1B
(R)-2-(4-chlorophenyl)-2-oxo-1-phenylethyl quinoline-2-carboxylate		chemical reagent			0.0242	NLRP3,TREM2
Adaptor protein 2		complex			0.0242	CDH1,NOS1
CLEC1B		transmembrane receptor			0.0242	LCP2,TNC
ABCA4		transporter			0.0242	CFB,CXCL10
DEPTOR		other			0.0242	CDH1,CXCL10
SH3KBP1	0.225	other			0.0242	CDH1,SERPINE1
miR-126a-5p (and other miRNAs w/seed AUUAUUA)		mature microRNA			0.0242	SLC45A3,TYR
SERPINB3		other			0.0242	IL1B,TREM2
ERRFI1	-0.327	other			0.0242	IL1B,MET
FSCN1	0.241	other			0.0242	CXCL10,SLC7A11
CHGA	-0.382	other			0.0242	IL1B,NLRP3
ITGB8	0.191	other			0.0242	APOE,DSG2
WRN	0.144	enzyme			0.0242	IL1B,PRKCD
ELN	-0.494	other			0.0242	IL1B,NCF1
pentylenetetrazol		chemical drug			0.0242	IL1B,PENK
oxophenylarsine		chemical reagent			0.0242	IL1B,MET
kukoamine A		chemical - endogenous non-mammalian			0.0242	ALOX5,CDH1
GSK2193874		chemical reagent			0.0242	ACTA2,HBEGF
ISRIB		chemical reagent			0.0242	ABCA1,APOE
trientine		chemical drug			0.0242	IGFBP2,SERPINE1
JMF3086		chemical reagent			0.0242	CDH1,IL1B
androstenediol		chemical - endogenous mammalian			0.0242	AR,ESR1
Il3		cytokine			0.0244	ADGRE1,ANPEP,CISH,LCN2,PIM2
TEAD1	-0.229	transcription regulator		-0.707	0.0244	ACSL1,ACTA2,CS,ECH1,HADH,LOXL1,NDUFA9,POSTN
TFEB	-0.014	transcription regulator		1.254	0.0246	ACTA2,ALOX5,CDCP1,CDH1,FAM111A,IL1B,MET,MMP16,ORC1,RRM2,TNC,TNFAIP6,TYR
DGCR8	0.028	enzyme		-0.747	0.0247	ACTA2,CDH1,NCAM1,TNC
2,3-bis(4-hydroxyphenyl)-propionitrile		chemical reagent		1.961	0.0247	AR,ARC,IL1B,SLIT3
L-glutamic acid		chemical - endogenous mammalian		1.195	0.0248	ACTA2,ASL,IL1B,MAL,NOS1,PLIN2,SLC1A1
colistin		biologic drug		0.816	0.0249	AK1,GPM6A,NRIP1,SCOC,TMC7,TREM2
KLF2	0.354	transcription regulator		-0.579	0.0252	ASS1,CRABP2,HPSE,IL1B,PTHLH,SERPINE1,SLCO2A1,UGDH
Histone h2a		group			0.0252	ESM1,IGFBP2,SLC7A11
FAT1	-0.023	other			0.0252	IL1B,KLF4,MET
RNF181		enzyme			0.0252	ESR1,GRHL2,OLFM1
tofacitinib		chemical drug			0.0252	CISH,CXCL10,HK2
LUCAT1		other			0.0252	CLDN4,IL1B,SLC2A3
CD69		transmembrane receptor			0.0252	CXCL10,IL1B,RORC
STS		enzyme			0.0252	ADGRE1,IGFBP2,IL1B
LACTB	-0.128	peptidase			0.0252	CDH1,INHBA,SERPINE1
betaine		chemical - endogenous mammalian			0.0252	ESRRG,IL1B,NLRP3
PLX5622		chemical drug	Inhibited	-2.074	0.0255	ARHGAP45,COL4A3,CSF2RB,CXCL10,IL1B,IL2RG,LOXL1,NCAM1,NCF1,NCKAP1L,TREM2
estradiol benzoate		chemical drug		0.875	0.0255	AR,CDH1,ESR1,PENK,UCP3
TIA1	-0.126	other	Activated	2.236	0.0255	HBEGF,PROM1,S100A6,SERPINE1,SOX6
rottlerin		chemical drug		0.298	0.0255	ABCA1,CLDN4,LPL,PRKCD,TYR
CXCL8		cytokine		1.208	0.0259	ACTA2,AR,IL1B,KLF4,SLC2A3,STAR
HNF1B		transcription regulator		-1.102	0.0259	B3GALT5,CDH1,FZD1,MET,NR5A2,OLFM1,S100A4,S100A6
SFRP1	0.018	transmembrane receptor		0	0.0262	ACTA2,CDH1,KRT18,SERPINE1
EIF2S1	-0.113	translation regulator			0.0262	MEGF10,PLIN4,SLC7A11,TGM1
AVP		other		1.951	0.0262	ACTA2,NOS1,RRM2,S100A6
3-nitropropionic acid		chemical toxicant			0.0262	LDHB,NOS1,PENK,SLC7A11
salirasib		chemical drug		0.152	0.0262	AK4,ALDOC,PLOD1,SERPINE1
TFRC	0.148	transporter		-1.134	0.0265	ACTA2,CD300A,F13A1,GAS7,HK2,NDUFA9,PHGDH
IKBKG	0.05	kinase		-1.254	0.0265	CD247,CLU,CXCL10,HK2,IL1B,KCND2,LCN2
PPP2CA	-0.065	phosphatase		0.577	0.0268	CFB,CXCL10,EIF4EBP1,HCAR2,IL2RG
BMAL1	0.672	transcription regulator		-1.412	0.0268	ACOX1,HK2,IL1B,LPL,STAR
PTHLH	2.053	other		-0.927	0.0268	AR,SERPINE1,SMPD3,TGM1,TNC
kanamycin A		chemical drug		0.816	0.027	AK1,GPM6A,NRIP1,SCOC,TMC7,TREM2
2,4,5,2',4',5'-hexachlorobiphenyl		chemical toxicant		0	0.027	AGPAT4,MYO5B,POSTN,SMAD7,SMPD3,UGDH
PCLAF	1.213	other			0.0274	GADD45G,KLF4,ORC1
ZC3HAV1	0.362	other			0.0274	CXCL10,EIF4EBP1,PRXL2A
PRKG1	0.356	kinase			0.0274	ACTA2,ALOX15,SERPINE1
mir-218		microRNA			0.0274	CDH1,KCND2,TYR
HSPB8	1.523	kinase			0.0274	ACSL1,CDH1,LPIN1
KNG1		other			0.0274	BDKRB1,BDKRB2,IL1B
Gm15807/Hmgn5		other			0.0274	AZGP1,CSF2RB,SHISA2
amino acids		chemical - endogenous mammalian			0.0274	PHGDH,PSAT1,PSPH
sterol		chemical - endogenous mammalian			0.0274	ACSL1,DBI,LPIN1
diphtheria toxin		chemical - endogenous non-mammalian			0.0274	ABCA1,HBEGF,IL1B,NLRP3,PENK,PLAC8,TMEM132A
SATB2	0.065	transcription regulator		0.958	0.0278	CXCL10,KRT8,MMP16,PERP
EPHB4	0.027	kinase		-1.114	0.0278	AR,NCAM1,NCAM2,PDLIM7
FCGR2A		transmembrane receptor		0.414	0.0278	CXCL10,F2RL1,IL1B,SERPINE1
CDK6	-0.112	kinase		0	0.028	COL4A3,FGF18,INHBA,SERPINE1,SLC8A3,THSD4
2-deoxyglucose		chemical drug		-0.254	0.028	HK2,IL1B,LCN2,NCAM1,SERPINE1,TNFAIP6
H-151		chemical reagent			0.0282	CXCL10,IL1B
meldonium		chemical drug			0.0282	ACOX1,PROM1
2,2',4,4'-tetrabromodiphenyl ether		chemical reagent			0.0282	LCN2,STAR
LXR/LXR ligand/RXRA/retinoic acid		complex			0.0282	ABCA1,APOE
WWC1	-2.892	transcription regulator			0.0282	CDH1,WWC1
SLC7A2	0.019	transporter			0.0282	CXCL10,IL1B
Atrial Natriuretic Peptide		group			0.0282	SERPINE1,TNC
ZNF24	-0.028	transcription regulator			0.0282	IL1B,MYRF
LINC00324		other			0.0282	CDH1,PROM1
LECT2		other			0.0282	CXCL10,IL1B
miR-299a-3p (and other miRNAs w/seed AUGUGGG)		mature microRNA			0.0282	AR,CS
CD163	0.781	transmembrane receptor			0.0282	IL1B,PROM1
FRS2	-0.021	other			0.0282	ACTA2,PROM1
PLA2G2E		enzyme			0.0282	IL1B,SERPINE1
FZD4	-0.283	G-protein coupled receptor			0.0282	CDH1,PROM1
CCL3L3		cytokine			0.0282	CXCL10,IL1B
sapanisertib		chemical drug			0.0282	ATIC,CDH1
PCBP1		translation regulator			0.0282	ALOX15,INHBA
brusatol		chemical reagent			0.0282	CXCL10,SERPINE1
RV 538		chemical reagent			0.0282	ABCA1,IL1B
GW-788388		chemical reagent			0.0282	ACTA2,SERPINE1
latrunculin A		chemical toxicant			0.0282	ACTA2,CXCL10
8-hydroxy-2-(di-n-propylamino)tetralin		chemical reagent			0.0282	CDH1,NOS1
icatibant		biologic drug			0.0282	BDKRB1,BDKRB2
[D-Ala2,N-Me-Phe4,Gly5-ol]-Enkephalin		chemical reagent			0.0282	CXCL10,RGS4
tetrathiomolybdate		chemical drug			0.0282	ACTA2,SERPINE1
clofibric acid		chemical drug			0.0282	ACOX1,SERPINE1
GNA15	0.54	enzyme			0.0291	ACTA2,BMP3,MGST1,PRSS35,UGDH,UNC5B
ZNF281	-0.049	transcription regulator		0	0.0294	ACTA2,GADD45G,PROM1,SERPINE1
HADH	-0.747	enzyme		-1.067	0.0294	IL1B,INHBA,PCDH15,S100A6
3-methylcholanthrene		chemical toxicant			0.0294	ALAS2,HP,IL1B,SLC7A11
DETA-NONOate		chemical reagent		1.067	0.0294	ACTA2,PDE3B,SERPINE1,STAR
SPNS2	0.168	transporter			0.0297	ALDOC,IL1B,SLC7A11
GRHL2	1.488	transcription regulator			0.0297	CDH1,CLDN4,TGM1
NPPB		other			0.0297	IL1B,SMAD7,STAR
GDF15		growth factor			0.0297	CDH1,SERPINE1,SLC7A11
mir-31		microRNA			0.0297	AR,DLX3,MET
UPF2	0.078	other			0.0297	CLU,CXCL10,MPPED2
CR1L		transmembrane receptor			0.0297	IL1B,SERPINE1,TNC
COPS5	0.199	transcription regulator		-1.265	0.0298	AK1,CD247,EPS8L2,GTF3C5,LDHB,PBK,PERP,PLK3,S100A4,SESN1
NFKBIA	-0.268	transcription regulator		-0.087	0.0301	AZGP1,B3GALT5,CDH1,CLU,CXCL10,ESM1,GADD45G,HK2,HPSE,IL1B,KRT18,KRT8,LCN2,MSC,RGS4,TNC
LH		complex		-0.94	0.0302	ACTA2,ACTG2,AR,ARHGEF5,DHRS3,GADD45G,HK2,KRT18,RGS4,RPLP2,SLC7A11,STAR,TNFAIP6
homocysteine		chemical - endogenous mammalian		-0.492	0.0302	ALOX15,CLU,CXCL10,HCAR2,IL1B,LPL
3,5-dihydroxyphenylglycine		chemical reagent		0	0.0303	ARC,CLSTN3,DBI,INHBA,RPLP2,SPOCK2,VAMP3
nicotine		chemical drug		-0.107	0.0305	CDH1,DBI,IL1B,KCNB1,PENK,POSTN,PTHLH,SERPINE1,SLC1A1,TGM1
3,4,5,3',4'-pentachlorobiphenyl		chemical toxicant		0.447	0.0306	ESR1,GRHPR,MEGF10,PRKAR2B,TNC
epinephrine		chemical - endogenous mammalian		-1.387	0.0306	ALOX15,HK2,LPL,PENK,TYR
TRIB1	-0.524	kinase	Inhibited	-2	0.0311	ACAA1,ACOX1,GYS2,NDUFA9
NR2F1	0.099	ligand-dependent nuclear receptor			0.0311	CDH1,LPL,RORB,STAR
methyl methanesulfonate		chemical toxicant			0.0311	CDH1,GADD45G,KLF4,LCN2
SND1	0.24	enzyme		0.194	0.0318	ABCA1,ACHE,ADHFE1,AJUBA,CDH1,PIWIL4,RORB,SGMS2
FFAR3		G-protein coupled receptor		-0.277	0.032	ANPEP,CLSTN3,CXCL10,IL1B,STAR
Cdc42		enzyme		1.067	0.032	ACTA2,ADIPOR2,EIF4EBP1,FLNA,PHGDH
fingolimod		chemical drug		-0.988	0.032	CDH1,CXCL10,IL1B,SERPINE1,TYR
THEM6	0.367	other			0.0321	ACAA1,DNAJB11,NIBAN1
MALT1	-0.441	peptidase			0.0321	IL1B,LCN2,RORC
NTF3	0.053	growth factor			0.0321	ACHE,CDH1,PENK
miR-22-3p (miRNAs w/seed AGCUGCC)		mature microRNA			0.0321	BIN1,CLIP2,ESR1
SOST		other			0.0321	IL1B,LPL,PLIN2
APEX1	0.377	enzyme			0.0321	ALOX5,EGR3,RGS4
cicaprost		chemical drug			0.0321	CSF2RB,FGF18,IL1B
pemetrexed		chemical drug			0.0321	CXCL10,IL1B,MET
RIGI	0.322	enzyme		-0.299	0.0323	BTK,CFB,CXCL10,IL11RA,IL1B,KLF4,MST1R
IRS1	-0.083	enzyme		-0.762	0.0323	ACTA2,CCN4,CDH1,CRABP2,KLF4,LPL,UCP3
DNMT1	0.172	enzyme		0.415	0.0323	CAPN3,CDH1,CEP152,EPDR1,ESR1,GATA5,LRP8,RGS10,SLC7A11
16,16-dimethylprostaglandin E2		chemical - endogenous mammalian			0.0325	CLU,IL1B
6-mercaptopurine		chemical drug			0.0325	CXCL10,NR4A3
moxonidine		chemical drug			0.0325	ANPEP,LRP2
SOX2-OT		other			0.0325	CDH1,PROM1
MEG3		other			0.0325	ACTA2,CDH1
diosmin		chemical drug			0.0325	ADGRE1,IL1B
belnacasan		chemical drug			0.0325	IL1B,NLRP3
Ptprd		phosphatase			0.0325	CXCL14,GADD45G
GPRC6A		G-protein coupled receptor			0.0325	ADGRE1,PLIN2
IGF2BP2	0.276	translation regulator			0.0325	CKAP2L,HK2
GALNT6		enzyme			0.0325	ANPEP,CDH1
SMOC2	0.449	other			0.0325	ACTA2,CDH1
GALNT3		enzyme			0.0325	CDH1,TGM1
fedratinib		chemical drug			0.0325	ACTA2,IL1B
RBBP7	0.111	transcription regulator			0.0325	CDH1,MS4A2
CXCL5		cytokine			0.0325	ACTA2,CDH1
mir-338		microRNA			0.0325	CDH1,RORC
THBS2	-0.171	other			0.0325	HK2,SLC2A3
LCOR		transcription regulator			0.0325	CDH1,ESR1
USP2	0.164	peptidase			0.0325	SERPINE1,SMAD7
PTPRE	0.035	phosphatase			0.0325	INHBA,MET
SAT1	-0.177	enzyme			0.0325	IGFBP2,LPL
USP4	0.077	peptidase			0.0325	CDH1,RORC
MMP7		peptidase			0.0325	ADAM12,CDH1
EFNB1	0.148	other			0.0325	ACTA2,TNC
CARD14		other			0.0325	IL1B,LCN2
MZF1	0.103	transcription regulator			0.0325	MS4A2,NOS1
DVL3	0.063	other			0.0325	CDH1,PROM1
LOC102724428/SIK1	0.081	kinase			0.0325	STAR,THRSP
picryl chloride		chemical toxicant			0.0325	CXCL10,IL1B
methoxsalen		chemical drug			0.0325	RORC,TYR
hormone		chemical drug			0.0325	ESR1,STAR
ethylenediaminetetraacetic acid		chemical drug			0.0325	IL1B,MET
CpdX-D3		chemical reagent			0.0325	IL1B,WNT2
diacylglycerol		chemical - endogenous mammalian			0.0325	ACOX1,PRKCD
N,N-dimethylarginine		chemical - endogenous mammalian			0.0325	ACTA2,SERPINE1
onapristone		chemical drug			0.0325	ESR1,HBEGF
miR-125b-5p (and other miRNAs w/seed CCCUGAG)		mature microRNA		0.808	0.0325	AJUBA,ALOX5,HK2,IL1B,PERP,PROM1
FOXO4	-0.231	transcription regulator		-0.816	0.0325	CDC42EP3,LCP2,LRAT,PRKCD,SERPINE1,SESN1
SYK	0.679	kinase		-0.801	0.0325	ARID5A,CD247,CXCL10,IL1B,PRKAR2B,TAGAP
poly rI:rC-RNA		biologic drug		1.688	0.0326	ABCA1,ACKR4,ARID5A,CD209,CDH1,CFB,CXCL10,DUOX1,DUSP5,HBEGF,HPSE,IL1B,IL2RG,INHBA,KLF4,LPL,NLRP3,NR4A3,PARD6B,PIWIL4,PRKCD,SERPINE1,SLC46A1,SRGN,STAR,TNFAIP6
NB73		chemical reagent		1.067	0.0328	ESR1,GTSE1,HBEGF,PIK3R5
Ccl2		cytokine		1.228	0.0328	CXCL10,IL1B,KLF4,LPL
estradiol-17beta-benzoate		chemical reagent		-1	0.0331	ARC,BRINP2,IGFBP2,NR5A2,PROCR,RDH5,SOSTDC1,TC2N,UNC5B
histamine		chemical - endogenous mammalian			0.0334	CLDN4,CXCL10,HBEGF,IL1B,PENK
l-asparaginase		biologic drug		0	0.0337	NIBAN1,ORC1,PHGDH,PSAT1,SGO1,THRSP
GW9662		chemical reagent		0.808	0.0337	ABCA1,IL1B,KLF4,LCN2,PLIN2,RORC
CXCL12	0.481	cytokine	Activated	2.215	0.034	ACTA2,CDH1,CXCL10,ESM1,EXOSC6,FLNA,IL1B,LCP2,PRKCD
MFSD2A	-0.586	transporter			0.0346	ALDOC,HK2,LCN2
MAOA	0.076	enzyme			0.0346	ACTA2,IL1B,TNC
HMGA2	0.597	enzyme			0.0346	CDH1,IL1B,LPL
IL36A		cytokine			0.0346	CXCL10,IL1B,LCN2
abemaciclib		chemical drug			0.0346	ESR1,HBEGF,VWCE
Calmodulin		group		1.067	0.0346	LGI3,LRRTM3,NOS1,RPH3A
RANBP3L	1.245	other		1	0.0346	COL4A3,EPDR1,INHBA,UNC5B
GIP		other		-0.762	0.0346	CXCL10,IL1B,LPL,SERPINE1
MYBL2	0.236	transcription regulator		0.883	0.0346	CDH1,CLU,EIF4EBP1,RRM2
MAPKAPK2	-0.112	kinase		-1.982	0.0346	CXCL10,HSPB8,IL1B,RILPL1
BAPTA-AM		chemical reagent		-1	0.0346	CDH1,CISH,CXCL10,MMP16
phenylbutazone		chemical drug		-0.849	0.0346	CDCP1,CLDN4,CLU,LCN2
nickel chloride		chemical toxicant		0.594	0.0346	ASL,HSPB8,IL1B,PLK3
colchicine		chemical drug		0.13	0.0346	ACTA2,IL1B,NLRP3,PTHLH
MYOC	-0.015	other			0.0348	PHLDA2,RAB27B,SLC2A3,SLC7A11,SOSTDC1
PIK3R1	-0.155	kinase		-1.4	0.0348	ACTA2,AR,CXCL10,IL1B,SERPINE1
PRKN	-0.117	enzyme			0.0349	ACTA2,IGFBP2,IL1B,NLRP3,NOS1,SERPINE1
MYCN	0.129	transcription regulator		-1.96	0.0352	ABCA1,ADAM12,ANK3,CLU,HK2,INHBA,NCAM1,PHGDH,PROM1,RD3,RPLP2,SERPINE1,SLIT3
RNA polymerase II		complex			0.0356	ARID5A,CDH1,CISH,ESR1,GHR,HP,IL1B,MAL,NR5A2,RORC,SLC2A3
NFATC2	0.049	transcription regulator		1.274	0.0357	ABCA1,CISH,CXCL10,EGR3,IL1B,INHBA,RILPL1,RORC,SLAMF6
AR	-0.493	ligand-dependent nuclear receptor		1.815	0.0358	ABCA1,AR,ATAD2,AZGP1,CDH1,DSG2,ESR1,FHL3,GADD45G,KY,LRP8,MYOM1,NR5A2,P2RX1,PBK,PENK,PRKCD,PTHLH,SERPINE1,SLC2A3,SLC39A8,SLC45A3,SLC7A11,STAR
methylselenic acid		chemical reagent			0.036	AKT2,AR,ATAD2,CDH7,CLU,ESR1,KLF4,RGS10,RRM2,UGDH
DDX5	0.213	enzyme		0.447	0.0361	ACTA2,CXCL10,IL1B,LCN2,S100A4,SMAD7
glycochenodeoxycholate		chemical - endogenous mammalian		1.342	0.0363	ANPEP,ESM1,F2RL1,HTR7,SERPINE1
ICAM1	0.18	transmembrane receptor		0.927	0.0365	ACTA2,IL1B,KLF4,PROM1
GNB1	0.089	other			0.0365	ARC,CYTIP,IL1B,SERPINE1
ADM	-0.272	other		-1.067	0.0365	IL1B,NOS1,PENK,SMAD7
ozone		chemical toxicant		0.853	0.0365	CXCL10,HK2,IL1B,SERPINE1
brefeldin A		chemical - endogenous non-mammalian			0.0365	ESR1,KCND2,KLF4,LPL
valsartan		chemical drug		-1.966	0.0365	IL1B,NCF1,POSTN,SERPINE1
KDM5B	-0.003	transcription regulator		-1.1	0.0365	CCL14,ESR1,HSD17B8,IGFBP2,PBK,PDE3B,PSD3
amphotericin B		chemical drug			0.0369	IL1B,LCN2
nystatin		chemical drug			0.0369	IL1B,LCN2
estrone		chemical - endogenous mammalian			0.0369	AR,SERPINE1
echinomycin		chemical drug			0.0369	HK2,MST1R
ZFAS1		other			0.0369	CDH1,MMP16
BMS-387032		chemical drug			0.0369	AR,SIX1
APOL1		transporter			0.0369	IL1B,NLRP3
FGF23		growth factor			0.0369	HBEGF,KCND2
AKAP12	0.246	transporter			0.0369	CDH1,IL1B
RLIM	0.062	enzyme			0.0369	SERPINE1,SMAD7
mir-365		microRNA			0.0369	ANK3,AR
mir-455		microRNA			0.0369	ACTA2,HK2
LY2109761		chemical drug			0.0369	AKT2,CDH1
BGLAP		other			0.0369	ADGRE1,NLRP3
BRAP	0.022	enzyme			0.0369	COL4A3,COL4A6
CCL19	0.243	cytokine			0.0369	CXCL10,IL1B
FGF18	-0.917	growth factor			0.0369	ARRB2,CDH1
ITIH1	-1.007	other			0.0369	ITIH1,TNFAIP6
POLDIP2	-0.155	other			0.0369	HK2,KLF4
AIFM1	-0.355	enzyme			0.0369	COX4I2,NDUFA9
SERTAD2	0.224	transcription regulator			0.0369	ACOX1,ECH1
ARHGDIA	0.293	other			0.0369	AR,ESR1
4-methyl umbelliferone-8-carbaldehyde		chemical reagent			0.0369	ACTA2,IL1B
AZD0156		chemical drug			0.0369	ACTA2,CSRP1
acriflavine		chemical toxicant			0.0369	HK2,SLC2A3
oligomycin		chemical - endogenous non-mammalian			0.0369	CXCL10,IL1B
3-hydroxybutyric acid		chemical - endogenous mammalian			0.0369	IL1B,NLRP3
hydroxyflutamide		chemical drug			0.0369	AR,UGDH
Mn(III)-tetrakis-(4-benzoic acid) porphyrin		chemical reagent			0.0369	CLDN4,SERPINE1
gamma-tocotrienol		chemical drug			0.0369	IL1B,NLRP3
spermine		chemical - endogenous mammalian			0.0369	IGFBP2,IL1B
citric acid		chemical - endogenous mammalian			0.0369	IL1B,NLRP3
oxamic acid		chemical - endogenous non-mammalian			0.0369	IL1B,INHBA
indican		chemical - endogenous mammalian			0.0371	ACTA2,CDH1,IL1B
[truncated: 399 more rows]
