# Supplementary material for: Single-nucleus transcriptomics of epicardial adipose tissue from female pigs reveals effects of exercise training on resident innate and adaptive immune cells
Source: Cell Commun Signal. 2024 Apr 26;22:243. doi: 10.1186/s12964-024-01587-w (PMC11046969; doi:10.1186/s12964-024-01587-w)
Supplement: Supplementary file 10 — Supplementary Material 10: Supplementary Table 3 [file 12964_2024_1587_MOESM10_ESM.xlsx]

## Sheet: Sheet0
© 2000-2024 QIAGEN. All rights reserved.
Master Regulator	Expr Log Ratio	Molecule Type	Participating regulators	Depth	Predicted Activation	Activation z-score	p-value of overlap	Network bias-corrected p-value	Target Molecules in Dataset	Causal network	Target-connected regulators
ZNF746		transcription regulator	Akt,AMPK,CASP1,CASP9,ESR1,ESR2,ESRRA,FOXO1,HNF4A,IL1,IL18,IL1B,IL33,IRF3,MAPK8,MEF2C,NFE2L2,NFkB (complex),NR1H4,NR3C1,NRF1,P38 MAPK,PPARA,PPARD,PPARG,PPARGC1A,RXRA,SMPD1,SRC (family),STAT3,T3/TR/RXR,TBK1,TFAM,TP53,ZNF746	3	Activated	3.482	2.78e-24	0.0063	ABCA1,ACAA1,ACAT1,ACBD5,ACHE,ACKR4,ACTA2,ADA2,ADGRE1,AJUBA,AK1,AK4,ALDH5A1,ALDH9A1,ALOX15,ANK3,ANOS1,ANPEP,AR,ARHGAP18,ARHGAP30,ARID5A,ARRB2,ATAD2,ATIC,ATP2B3,BDKRB1,BDKRB2,BMAL2,BTK,CACNA2D2,CCN4,CD200R1,CD209,CD247,CD53,CDC42EP3,CDH1,CFAP54,CFB,CGN,CISH,CKAP2,CLIP2,CLSTN2,COL24A1,COL6A5,COQ7,CPM,CPXM1,CS,CSF2RB,CSRP1,CXADR,CXCL10,CXCL14,CYTIP,DDIT4L,DHRS3,DLX3,DNAJB11,DRAXIN,DSG2,DUOX1,ECH1,EIF…	190 (35)	34
cdc25C phosphatase (211-221)		biologic drug	ADAM17,Akt,AKT1,ALOX5,ATF2,CASP2,cdc25C phosphatase (211-221),CDKN1A,Cdkn1c,CHEK1,Creb,CREB1,E2f,E2F1,E2F3,EGFR,ERK,ERK1/2,ETV1,HDAC7,HSF1,IRF3,KRT18,L-serine,LATS2,MAPK8,MAPKAPK2,MAPT,MARK3,MDM2,MDM4,MMP2,MMP9,NFkB (complex),NPM1,P38 MAPK,PTK2,RAD51,RASSF1,RB1,RELA,RIPK1,SRC,SRF,STAT3,TP53,TSC2,YAP/TAZ,ZFP36	3		-0.387	6.02e-24	0.0006	ACAA1,ACAT1,ACHE,ACOX1,ACSL1,ACTG2,ADAM12,ADAMTSL5,ADGRE1,ADIPOR2,AJUBA,AK1,ALAS2,ALDH9A1,ALOX15,ALOX5,ANK3,ANOS1,APOE,ARID5A,ARRB2,ASL,ASS1,ATAD2,ATIC,BDKRB2,BMAL2,BRINP2,BTK,CCN4,CCRL2,CD209,CD247,CDC42EP3,CDCP1,CFB,CISH,CKAP2,CLDN4,CLIP2,COL24A1,COQ7,CPM,CRABP2,CS,CSRP1,CXCL10,CXCL14,DBI,DDIT4L,DLX3,DRAXIN,DSG2,DUSP5,ECH1,EMP3,ESRRG,ETV4,F2RL1,FGF18,FHL3,FLNA,FZD1,GAS7,GNAI1,GRHL2,GTSE1,GUCY2D…	167 (49)	47
SMYD3	0.072	enzyme	AHR,Akt,AKT1,AMPK,APP,ATM,BRCA1,CREB1,CTNNB1,CYP19A1,EGF,EGFR,ERK,ERK1/2,ESR1,ESR2,G protein alpha i,GATA1,HSD17B4,IFN alpha/beta,IGF1R,IRF3,MAPK1,MAPK3,MMP2,NFkB (complex),Nr1h,NR1H4,P38 MAPK,PI3K (complex),Pkc(s),PLC,PRKCD,RB1,RELA,RUNX2,SMAD,SMAD2,SMYD3,SP1,SRC,STAT5A,STAT5B,tamoxifen,TBK1,TERT,TP53	3		-0.145	1.22e-23	0.0187	ABTB3,ACHE,ACOX1,ACSL1,ACTA2,ADAM12,AJUBA,AK1,ALAS2,ALDH5A1,ALDH9A1,ALOX5,ANK3,ANOS1,APOE,AR,ARHGAP18,ARID5A,ARRB2,ASL,ASS1,ATAD2,ATIC,BDKRB2,BRINP2,BTK,CCDC141,CCN4,CCRL2,CD300A,CD53,CDC42EP3,CDCP1,CDH1,CGN,CKAP2,CLDN4,CLIP2,CMKLR1,COL4A6,COL6A5,COQ7,CPM,CRABP2,CS,CSF2RB,CSRP1,CXADR,CXCL10,DBI,DDIT4L,DSG2,DUSP5,ECH1,EGR3,EIF4EBP1,ELMOD3,EMP3,ESRRG,ETV4,F13A1,F2RL1,FAM167A,FCER1A,FLNA,GADD45G,GAS…	190 (47)	47
mir-873		microRNA	AHR,Akt,AKT1,AMPK,APP,ARNT,BRCA1,CDX2,CREB1,CYP19A1,EGF,EGFR,ERK,ERK1/2,ESR1,ESR2,G protein alpha i,GATA1,HMOX1,HSD17B4,IGF1R,JUN,MAPK1,MAPK3,MAPK8,mir-873,MMP2,NFkB (complex),NFKBIA,Nr1h,NR1H4,NR3C1,P38 MAPK,PI3K (complex),Pkc(s),PLC,PRKCD,RELA,RELB,RXRA,SMAD3,SP1,SRC,STAT5A,STAT5a/b,STAT5B,tamoxifen,TCF4,TP53,YAP1	3		0.711	2.45e-23	0.0264	ABTB3,ACBD5,ACHE,ACOX1,ACSL1,ACTA2,AJUBA,AK1,ALAS2,ALDH5A1,ALDH9A1,ALDOC,ALOX5,ANK3,APOE,AR,ARHGAP18,ARID5A,ARRB2,ASL,ASS1,ATIC,AZGP1,BDKRB2,BIN1,BMAL2,BRINP2,BTK,CACNA1E,CCDC141,CCN4,CD300A,CD53,CDC42EP3,CDCP1,CDH1,CGN,CHST4,CKAP2,CLDN4,CLIP2,CLSTN2,CMKLR1,COL6A5,CPM,CRABP2,CSF2RB,CSRP1,CXADR,CXCL10,CYTIP,DBI,DDIT4L,DHRS3,DSG2,DUOX1,DUSP5,ECH1,EGR3,EIF4EBP1,ELMOD3,EMP3,ESR1,ESRRG,ETV4,F13A1,F2RL…	198 (50)	49
EHT 1610		chemical drug	Akt,AMPH,CCND1,CDKN1A,CDKN1B,CREB1,DYRK1A,DYRK1B,EHT 1610,EPAS1,GLI1,HDAC5,HNF1A,ID2,INSR,Mapk,MAPT,MBP,MEF2C,MMP14,RBL2,SIRT1,SNCA,STAT3,TP53	3		0.159	5.99e-23	0.0014	ABCA1,ACAA1,ACAT1,ACHE,ACOX1,ADAM12,ADGRE1,ADIPOR2,AK1,AK4,ALAS2,ALDH9A1,ALOX15,ANPEP,APOE,AR,ARC,ARRB2,ASL,ATIC,AZGP1,B3GALT5,BDKRB2,BIN1,BMAL2,BMP3,BNC1,BRINP2,C1QTNF3,CD209,CD247,CD300A,CDC42EP3,CDCP1,CKAP2,CLSTN2,CLU,CPM,CRABP2,CSF2RB,CSRP1,CXCL10,CXCL14,CYP4V2,DBI,DDIT4L,DHRS3,ECH1,EIF4EBP1,ESCO2,ESRRG,FAM81A,FGF18,FOXL1,G0S2,GAS7,GATA5,GNAI1,GPR85,GRHL2,GTSE1,GUCY2C,GYS2,HADH,HBEGF,HCAR2,HC…	158 (25)	24
ulinastatin		chemical drug	Akt,AKT1,Alpha catenin,AMPK,ATF1,ATF2,C5,Ca2+,Cathepsin,CREB1,EGFR,elastase,ELK1,ERK,ERK1/2,F2,F2R,F3,FN1,G protein alpha i,GNAQ,Gsk3,HSPA9,IKBKB,IL33,JUN,Kallikrein,MAP2K1/2,MAPK1,MAPK14,MAPK3,MAPT,MET,MKNK1,MMP14,MMP9,MYC,NFkB (complex),NFKB1,NFKBIA,NOX4,P38 MAPK,PEAR1,PGR,PI3K (complex),Pkc(s),PLA2G4A,PLAT,PLAU,PLCG1,PLG,PRKAA1,PRKCD,PRKD1,PTPN1,PTPN11,RAC1,RELA,RIPK1,SERPING1,SLC9A1,SMAD2,SRC…	3	Inhibited	-2.534	1.5e-22	0.0078	ACTA2,ACTG2,ADAM12,ADAMTS18,ADGRE1,AJUBA,AK1,AK4,AKT2,ALAS2,ALDH9A1,ALDOC,ALOX5,ARHGAP30,ARRB2,ASTN1,ATIC,AZGP1,B3GALT5,BDKRB1,BDKRB2,BIN1,BMAL2,BRINP2,BTK,C1QTNF3,C1QTNF7,CCL14,CCN4,CCRL2,CD300A,CD53,CD84,CDCP1,CHST4,CITED1,CLDN4,CLIP2,CLU,CMKLR1,COL24A1,COL4A6,CPM,CRABP2,CXADR,CXCL10,CYP4V2,DBI,DLX3,DRAXIN,DSG2,DUSP5,EPS8L2,ESM1,EXOC3L2,F13A1,F2RL1,FAM167A,FCER1A,FGD2,FHL3,GAS7,GHR,GNAI1,GPR85,…	180 (74)	73
IL13		cytokine	Akt,AKT1,ARG1,EGFR,ERK,ERK1/2,FOS,GPX4,IL13,IL1B,IL4R,JUN,MAPK14,MAPK8,Mek,MMP3,MMP9,MTOR,NFkB (complex),NOS2,NR3C1,P38 MAPK,PI3K (complex),PPARG,PRKCD,PTPN1,SMAD2,SRC (family),STAT1,STAT3,STAT6,TERT,TGFB1,TNF	2		-1.534	2.63e-22	0.0044	ABCA1,ACAA1,ACAT1,ACBD5,ACHE,ACOX1,ACSL1,ACTG2,ADGRE1,AJUBA,AK1,ALAS2,ALOX15,ANK3,ANPEP,ARHGAP18,ARHGEF5,ASL,AZGP1,BDKRB1,BDKRB2,BMAL2,BMP3,C1QTNF7,CCL14,CD200R1,CD209,CD247,CD300A,CD53,CDC42EP3,CHSY3,CISH,CLDN4,CLIP2,COL24A1,COL4A3,COL4A6,CPM,CS,CSF2RB,CSRP1,CXADR,CXCL10,CYTIP,DBI,DHRS3,DLX3,DRAXIN,DSG2,DUOX1,ECH1,F13A1,FCER1A,FGD2,FGF18,FLNA,G0S2,GADD45G,GAS7,GNAI1,GPR85,GPRC5A,GRHL2,GRM7,GTSE1…	170 (34)	34
decitabine		chemical drug	Akt,ATR,BRCA1,CASP8,CDK6,CDKN2A,decitabine,DNA-methyltransferase,DNMT1,DNMT3A,DNMT3B,GSK3B,NR3C1,RAD51,RELA,STAT1,STAT3,TP53	2		0.645	2.74e-22	0.015	ABCA1,ACAA1,ACAT1,ACBD5,ACHE,ACOX1,ADA2,ADAM12,ADGRE1,AFF2,AK1,AK4,AKT2,ALAS2,ALDH9A1,ALOX15,ALOX5,APOE,AR,ARRB2,ASL,ASS1,ATAD2,ATIC,B3GALT5,BDKRB2,BIN1,BMAL2,C1QTNF7,CAPN3,CCRL2,CD209,CD247,CDH1,CEP152,CFB,CKAP2,CLIP2,CLU,COL24A1,COL4A3,CPM,CRABP2,CS,CSRP1,CXADR,CXCL10,CXCL14,DBI,DDIT4L,DHRS3,DRAXIN,DSG2,DUOX1,DUSP5,ECH1,EGR3,ENPP6,ESR1,ESRRG,FAM111A,FGF18,G0S2,GADD45G,GAS7,GNAI1,GPR85,GPRC5A,GR…	154 (18)	18
Ac-YVAD-CMK		chemical - protease inhibitor	Ac-YVAD-CMK,CASP1,CASP9,caspase,IL1,IL18,IL1B,IL33,IRF3,Mapk,MAPK8,NFkB (complex),P38 MAPK,SMPD1,STAT3,TBK1,TP53	3		-1.703	4.16e-22	0.0071	ACAA1,ACAT1,ACHE,ACKR4,ACOX1,ACSL1,ACTA2,ADA2,AK1,AK4,ALAS2,ALDH9A1,ALOX15,ALOX5,ANOS1,AR,ARHGAP30,ARID5A,ARRB2,ASL,ASS1,ATIC,BDKRB1,BDKRB2,BMAL2,BTK,CD200R1,CD209,CD247,CD53,CDC42EP3,CDH1,CFB,CISH,CKAP2,CLIP2,COL24A1,CS,CSF2RB,CSRP1,CXCL10,CXCL14,CYTIP,DDIT4L,DRAXIN,ECH1,EIF4EBP1,ESR1,ESRRG,F13A1,F2RL1,FGD2,FLNA,FZD1,G0S2,GAS7,GHR,GNAI1,GPR85,GTSE1,HADH,HCK,HK2,HP,HSPA1L,HSPB8,IGFALS,IGFBP2,IL1B…	138 (17)	17
lamivudine		chemical drug	CASP1,CASP9,caspase,IL1,IL18,IL1B,IL33,IRF3,lamivudine,Mapk,MAPK8,NFkB (complex),P38 MAPK,SMPD1,STAT3,TBK1,TP53	3		1.873	4.58e-22	0.0067	ACAA1,ACAT1,ACHE,ACKR4,ACOX1,ACSL1,ACTA2,ADA2,AK1,AK4,ALAS2,ALDH9A1,ALOX15,ALOX5,ANOS1,AR,ARHGAP30,ARID5A,ARRB2,ASL,ASS1,ATIC,BDKRB1,BDKRB2,BMAL2,BTK,CD200R1,CD209,CD247,CD53,CDC42EP3,CDH1,CFB,CISH,CKAP2,CLIP2,COL24A1,CS,CSF2RB,CSRP1,CXCL14,CYTIP,DDIT4L,DRAXIN,ECH1,EIF4EBP1,ESR1,ESRRG,F13A1,F2RL1,FGD2,FLNA,FZD1,G0S2,GAS7,GHR,GNAI1,GPR85,GTSE1,HADH,HCK,HK2,HP,HSPA1L,HSPB8,IGFALS,IGFBP2,IL1B,IL2RG,…	138 (17)	17
SPEN		transcription regulator	AHR,Akt,AKT1,AMPK,Ap1,APP,BRCA1,CREB1,CYP19A1,EGF,EGFR,ERK,ERK1/2,ESR1,ESR2,G protein alpha i,GATA1,HSD17B4,IFN alpha/beta,IGF1R,Jnk,LEF1,MAPK8,MMP2,MTOR,NOTCH1,Nr1h,NR1H4,P38 MAPK,PI3K (complex),Pkc(s),PLC,PRKCD,RBPJ,SMAD,SMAD2,SP1,SPEN,SRC,STAT3,STAT5A,STAT5B,tamoxifen,TCF3,TP53,Vegf	3		1.613	4.93e-22	0.0215	ABTB3,ACHE,ACKR4,ACOX1,ACSL1,ACTA2,AJUBA,AK1,ALAS2,ALDH5A1,ALDH9A1,ALDOC,ALOX5,ANK3,APOE,AR,ARHGAP18,ASL,ASS1,ATAD2,ATIC,BDKRB2,BMAL2,BMP3,BNC1,BRINP2,BTK,CAPN3,CCDC141,CCL14,CCN4,CCRL2,CD200R1,CD209,CD300A,CD53,CD84,CDC42EP3,CDCP1,CGN,CKAP2,CLDN4,CMKLR1,COL6A5,CPM,CRABP2,CS,CSF2RB,CSRP1,CXADR,DBI,DDIT4L,DRAXIN,DSG2,DUSP5,ECH1,EGR3,ELMOD3,EMP3,ESRRG,ETV4,F13A1,FAM167A,FCER1A,FGD2,FLNA,GADD45G,GAS…	186 (46)	45
sodium alum		chemical drug	ASC/CASP1/NALP3,CASP1,CASP9,caspase,IL1,IL18,IL1B,IL33,Inflammasome,IRF3,Mapk,MAPK8,NFkB (complex),NLRP3,P38 MAPK,SMPD1,sodium alum,STAT3,TBK1,TP53	3		1.873	5.21e-22	0.0058	ACAA1,ACAT1,ACHE,ACKR4,ACOX1,ACSL1,ACTA2,ADA2,AK1,AK4,AKT2,ALAS2,ALDH9A1,ALOX15,ALOX5,ANOS1,AR,ARHGAP30,ARID5A,ARRB2,ASL,ASS1,ATIC,BDKRB1,BDKRB2,BMAL2,BTK,CD200R1,CD209,CD247,CD53,CDC42EP3,CDH1,CFB,CISH,CKAP2,CLIP2,COL24A1,CS,CSF2RB,CSRP1,CXCL14,CYTIP,DDIT4L,DRAXIN,ECH1,EIF4EBP1,ESR1,ESRRG,F13A1,F2RL1,FGD2,FLNA,FZD1,G0S2,GAS7,GHR,GNAI1,GPR85,GTSE1,HADH,HCK,HK2,HP,HSPA1L,HSPB8,IGFALS,IGFBP2,IL1B,I…	138 (20)	20
mir-135		microRNA	CASP1,CASP9,caspase,IL1,IL18,IL1B,IL33,IRF3,Mapk,MAPK8,mir-135,NFkB (complex),P38 MAPK,SMPD1,STAT3,TBK1,TP53	3		-1.703	6.11e-22	0.0081	ACAA1,ACAT1,ACHE,ACKR4,ACOX1,ACSL1,ACTA2,ADA2,AK1,AK4,ALAS2,ALDH9A1,ALOX15,ALOX5,ANOS1,AR,ARHGAP30,ARID5A,ARRB2,ASL,ASS1,ATIC,BDKRB1,BDKRB2,BMAL2,BTK,CD200R1,CD209,CD247,CD53,CDC42EP3,CDH1,CFB,CISH,CKAP2,CLIP2,COL24A1,CS,CSF2RB,CSRP1,CXCL14,CYTIP,DDIT4L,DRAXIN,ECH1,EIF4EBP1,ESR1,ESRRG,F13A1,F2RL1,FGD2,FLNA,FZD1,G0S2,GAS7,GHR,GNAI1,GPR85,GTSE1,HADH,HCK,HK2,HP,HSPA1L,HSPB8,IGFALS,IGFBP2,IL1B,IL2RG,…	138 (17)	17
nitrosonisoldipine		chemical reagent	CASP1,CASP4,CASP9,caspase,IL1,IL18,IL1B,IL33,IRF3,Mapk,MAPK8,NFkB (complex),nitrosonisoldipine,NLRP3,P38 MAPK,SMPD1,STAT1,STAT3,TBK1,TP53	3		-1.873	6.31e-22	0.0052	ACAA1,ACAT1,ACHE,ACKR4,ACOX1,ACSL1,ACTA2,ADA2,AK1,AK4,AKT2,ALAS2,ALDH9A1,ALOX15,ALOX5,ANOS1,AR,ARHGAP30,ARID5A,ARRB2,ASL,ASS1,ATIC,BDKRB1,BDKRB2,BMAL2,BTK,C1QTNF7,CD200R1,CD209,CD247,CD53,CDC42EP3,CDH1,CFB,CISH,CKAP2,CLIP2,COL24A1,CS,CSF2RB,CSRP1,CXCL14,CYTIP,DDIT4L,DRAXIN,ECH1,EIF4EBP1,ESR1,ESRRG,F13A1,F2RL1,FGD2,FLNA,FZD1,G0S2,GAS7,GHR,GNAI1,GPR85,GTSE1,HADH,HCK,HK2,HP,HSPA1L,HSPB8,IGFALS,IGFBP…	138 (20)	19
CSTB	-0.237	peptidase	CASP1,CASP4,CASP9,caspase,CSTB,IL1,IL18,IL1B,IL33,IRF3,MAPK8,NFkB (complex),NLRP3,P38 MAPK,SMPD1,STAT1,STAT3,TBK1,TP53	3		-1.794	7.03e-22	0.0047	ACAA1,ACAT1,ACHE,ACKR4,ACOX1,ACSL1,ACTA2,ADA2,AK1,AK4,AKT2,ALAS2,ALDH9A1,ALOX15,ALOX5,ANOS1,AR,ARHGAP30,ARID5A,ARRB2,ASL,ASS1,ATIC,BDKRB1,BDKRB2,BMAL2,BTK,C1QTNF7,CD200R1,CD209,CD247,CD53,CDC42EP3,CDH1,CFB,CISH,CKAP2,CLIP2,COL24A1,CS,CSF2RB,CSRP1,CXCL14,CYTIP,DDIT4L,DRAXIN,ECH1,EIF4EBP1,ESR1,ESRRG,F13A1,F2RL1,FGD2,FLNA,FZD1,G0S2,GAS7,GHR,GNAI1,GPR85,GTSE1,HADH,HCK,HK2,HP,HSPA1L,HSPB8,IGFALS,IGFBP…	137 (19)	19
diphenyleneiodonium		chemical reagent	Abcb1b,ADAM17,AKT1,Ap1,ATF1,CAMK4,CASP1,CASP9,DIO2,diphenyleneiodonium,EGFR,EIF2A,ERK,ERK1/2,FOXO1,IRF3,Jnk,JUN,LIPE,MAPK1,MAPK3,MAPK8,MET,NFkB (complex),NFKBIA,Nos,P38 MAPK,PI3K (complex),PLCG1,PLCG2,POR,Ppp2c,PRKCA,PRKCD,RELA,SRC,STAT1,STAT5a/b	2	Inhibited	-2.818	7.44e-22	0.0019	ACAT1,ACBD5,ACOX1,ACSL1,ACTA2,ADAM12,ADGRE1,ALAS2,ALDOC,ALOX15,ALOX5,ANOS1,ANPEP,ARC,ARID5A,ASS1,AZGP1,B3GALT5,BMAL2,C1QTNF7,CCN4,CD209,CD247,CD84,CDC42EP3,CDCP1,CHST4,CLDN4,CLIP2,COL24A1,CRABP2,CSRP1,CXCL14,DLX3,DSG2,DUOX1,DUSP5,EGR3,EIF4EBP1,ESM1,ESR1,ETV4,F2RL1,FGF18,FLNA,G0S2,GHR,GPRC5A,GRHL2,HK2,HPCAL4,HPSE,HSPA1L,IGFBP2,IL1B,IL2RG,INHBA,KCNB1,KLB,KLF4,LCP2,LDHB,LPIN1,LPL,LRAT,LRP8,MAP3K9,ME…	121 (38)	38
KH-CB19		chemical drug	Akt,AMPH,CCND1,CDKN1B,CLK1,CREB1,DYRK1A,GLI1,ID2,KH-CB19,Mapk,MAPT,MBP,PTPN1,SIRT1,SNCA,SRSF1,SRSF6,STAT3,TP53	3		-0.336	7.46e-22	0.0018	ABCA1,ACAA1,ACAT1,ACHE,ACOX1,ACSL1,ACTA2,ADAM12,ADGRE1,AK1,AK4,ALAS2,ALDH9A1,ALOX15,APOE,AR,ARC,ARID5A,ARRB2,ASL,ATIC,AZGP1,BDKRB2,BIN1,BMAL2,BNC1,BRINP2,C1QTNF3,CD209,CD247,CD300A,CDC42EP3,CKAP2,CLU,CPM,CS,CSF2RB,CSRP1,CXCL10,CXCL14,DBI,DDIT4L,DHRS3,ECH1,ESCO2,ESRRG,FAM81A,FLNA,FOXL1,G0S2,GAS7,GATA5,GNAI1,GPR85,GTSE1,GUCY2C,HADH,HBEGF,HCK,HP,HPCAL4,HPSE,HSPA1L,IGFALS,IL2RG,INHBA,INPP4A,KCNB1,KCN…	142 (20)	18
ABCB1		transporter	ABCB1,CASP1,CASP9,caspase,IL1,IL18,IL1B,IL33,IRF3,Mapk,MAPK8,NFkB (complex),P38 MAPK,SMPD1,STAT3,TBK1,TP53	3		-1.703	7.63e-22	0.0086	ACAA1,ACAT1,ACBD5,ACHE,ACKR4,ACOX1,ACSL1,ACTA2,ADA2,AK1,AK4,ALAS2,ALDH9A1,ALOX15,ALOX5,ANOS1,AR,ARHGAP30,ARID5A,ARRB2,ASL,ASS1,ATIC,BDKRB1,BDKRB2,BMAL2,BTK,CD200R1,CD209,CD247,CD53,CDC42EP3,CDH1,CFB,CISH,CKAP2,CLIP2,COL24A1,CS,CSF2RB,CSRP1,CXCL14,CYTIP,DDIT4L,DRAXIN,ECH1,EIF4EBP1,ESR1,ESRRG,F13A1,F2RL1,FGD2,FLNA,FZD1,G0S2,GAS7,GHR,GNAI1,GPR85,GTSE1,HADH,HCK,HK2,HP,HSPA1L,HSPB8,IGFALS,IGFBP2,IL1B,…	138 (17)	17
PRDM16	0.611	transcription regulator	AMPK,APP,Creb,Ctbp,CTNNB1,E2f,ESR1,ESR2,ESRRA,FOXO1,glucocorticoid,IL2,JUN,MEF2C,MMP2,MMP9,Nfat (family),NFE2L2,NFkB (complex),NFKBIA,NR1H4,NR5A2,NRF1,NRIP1,P38 MAPK,PGR,PI3K (complex),PPARA,PPARD,PPARG,PPARGC1A,PPARGC1B,PRDM16,progesterone,RAC1,RB1,RELA,RXRA,SRC (family),STAT1,STAT3,STAT5a/b,STAT5B,T3/TR/RXR,TFAM,THRB,TP53	3	Inhibited	-2.031	7.66e-22	0.0288	ABCA1,ACAA1,ACAT1,ACHE,ACOX1,ACSL1,ACTA2,ADAM12,ADAMTS18,ADGRE1,AJUBA,AK1,AK4,ALDH5A1,ALDH9A1,ALOX15,ANK3,APOE,ARHGAP18,ARRB2,ASL,ASS1,ATAD2,ATIC,ATP2B3,AZGP1,B3GALT5,BDKRB2,BMAL2,BTK,C1QTNF7,CACNA2D2,CCDC141,CCN4,CD209,CDH1,CFAP54,CFB,CGN,CHST4,CKAP2,CLIP2,CLSTN2,CMKLR1,COL24A1,COL6A5,COQ7,CPXM1,CRABP2,CS,CXADR,CXCL10,CXCL14,CYTIP,DBI,DDIT4L,DHRS3,DNAJB11,DRAXIN,DSG2,ECH1,ELMOD3,EMP3,EPS8L2,ESRR…	190 (47)	47
IL33	0.07	cytokine	Akt,Ap1,ERK,ERK1/2,FOXO3,GATA3,IL33,IRAK1,Jnk,JUN,MAP2K1/2,Map3k7,MAP3K8,Mapk,MAPK1,MAPK8,MTOR,MYD88,NFkB (complex),NFKBIA,NOS3,P38 MAPK,PRKCB,RELA,STAT3,STAT6,TP53	2		0.732	8.71e-22	0.0221	ABCA1,ACAA1,ACAT1,ACSL1,ADGRE1,AK1,AK4,ALAS2,ALDH9A1,ALOX15,ALOX5,ANPEP,APOE,ARC,ARHGAP30,ARID5A,ARRB2,ASL,ASS1,ATIC,AZGP1,B3GALT5,BDKRB2,BMAL2,BTK,CCN4,CCRL2,CD200R1,CD209,CD247,CD53,CD84,CDC42EP3,CHST4,CISH,CKAP2,CLDN4,CLIP2,COL24A1,CPM,CS,CSRP1,CXCL10,CXCL14,DBI,DDIT4L,DOK2,DRAXIN,ECH1,EGR3,ESM1,ESRRG,ETV4,F2RL1,FGD2,FLNA,FZD1,G0S2,GAS7,GNAI1,GPR85,GRHL3,GTSE1,HADH,HCK,HK2,HP,HPSE,HSPA1L,IGFBP…	151 (27)	27
NKX2-5:GATA4:HIPK1,2		complex	Akt,ATM,Cbp/p300,CTNNB1,EP300,GATA1,GATA4,HIF1A,HIPK1,HIPK2,HMGA1,Jnk,KAT2B,Mapk,MAPK8,MDM2,NFkB (family),NKX2-5,NKX2-5:GATA4:HIPK1,2,NOTCH1,NQO1,SIAH2,SRF,STAT3,TP53,TP63,YAP1	3		-0.658	9.48e-22	0.0094	ABCA1,ACAA1,ACAT1,ACHE,ACOX1,ACSL1,ACTA2,ACTG2,ADAM12,ADAMTS18,ADGRE1,AJUBA,AK1,ALAS2,ALDH9A1,ALDOC,ALOX15,ALOX5,ARC,ARRB2,ASL,ASS1,ATAD2,ATIC,B3GALT5,BDKRB2,BIN1,BMAL2,BMP3,BTK,CCN4,CD209,CD247,CD84,CDC42EP3,CGN,CITED1,CKAP2,CLSTN2,COL24A1,COL4A6,CPM,CRABP2,CS,CSF2RB,CXCL14,CYTIP,DBI,DDIT4L,DLX3,DRAXIN,DUSP5,ECH1,EGR3,EIF4EBP1,EPDR1,ESRRG,FCER1A,FHL3,FZD1,GADD45G,GAS7,GHR,GNAI1,GPR85,GRHL2,GRHL3…	148 (27)	25
GP1BA		transmembrane receptor	Actin,Akt,AKT1,Ap1,CCND1,Cdc42,CREB1,CTNNB1,ERK,F11,FRS2,GP1BA,Gsk3,HGF,IGF1R,Integrin alpha L beta 2,ITGA2B/ITGB3,ITGB1,Jnk,LCK,MAP2K1,MAPK3,MAPK8,MDM2,MET,MST1,MYD88,NANOG,NEDD9,NFkB (complex),P38 MAPK,PI3K (complex),Pkc(s),PLCG1,PLG,PTEN,PTK2,RAC1,RAC2,RAS,SHC1,SLC6A4,SRC,SRC (family),STAT1,STAT3,STAT5a/b,SYK,TP53,TSC2,YAP1	3		1.257	9.79e-22	0.0059	ACHE,ACKR4,ACOX1,ACTA2,ADAM12,ADGRE1,ADIPOR2,AGPAT4,AK1,ALAS2,ALDH9A1,ALDOC,ALOX15,ANPEP,APOBR,ARID5A,ARRB2,ASL,ATIC,AZGP1,BDKRB1,BDKRB2,BIN1,BMAL2,BNC1,BRINP2,BTK,C1QTNF7,CAPN3,CCL14,CCRL2,CD200R1,CD209,CD300A,CD53,CD84,CFB,CISH,CKAP2,CLIP2,COL24A1,COL4A6,CPM,CRABP2,CS,CSRP1,CXCL14,CYTIP,DBI,DDIT4L,DLX3,DNAAF11,DRAXIN,DSG2,ECH1,EGR3,EIF4EBP1,EMP3,ESCO2,ESRRG,F2RL1,FGF18,FLNA,G0S2,GAS7,GPRC5A,GRH…	162 (51)	47
CASP1		peptidase	CASP1,CASP9,caspase,IL1,IL18,IL1B,IL33,IRF3,Mapk,MAPK8,NFkB (complex),P38 MAPK,SMPD1,STAT3,TBK1,TP53	2		1.794	1.06e-21	0.0086	ACAA1,ACAT1,ACHE,ACKR4,ACOX1,ACSL1,ACTA2,ADA2,AK1,AK4,ALAS2,ALDH9A1,ALOX15,ALOX5,ANOS1,AR,ARHGAP30,ARID5A,ARRB2,ASL,ASS1,ATIC,BDKRB1,BDKRB2,BMAL2,BTK,CD200R1,CD209,CD247,CD53,CDC42EP3,CDH1,CFB,CISH,CKAP2,CLIP2,COL24A1,CS,CSF2RB,CSRP1,CXCL14,CYTIP,DDIT4L,DRAXIN,ECH1,EIF4EBP1,ESR1,ESRRG,F13A1,F2RL1,FGD2,FLNA,FZD1,G0S2,GAS7,GHR,GNAI1,GPR85,GTSE1,HADH,HCK,HK2,HP,HSPA1L,HSPB8,IGFALS,IGFBP2,IL1B,IL2RG,…	137 (16)	16
F2		peptidase	Akt,AKT1,Alpha catenin,AMPK,ATF1,ATF2,Ca2+,CREB1,EGFR,ELK1,ERK,ERK1/2,F2,F2R,F3,FN1,FYN,G protein alpha i,GNAQ,Gsk3,Hsp27,HSPA9,IKBKB,Jnk,JUN,MAP2K1/2,MAPK1,MAPK14,MAPK3,MAPK8,MAPT,MET,MKNK1,MMP14,MMP9,MYC,NFkB (complex),NFKB1,NFKBIA,NOX4,P38 MAPK,PEAR1,PGR,PI3K (complex),Pkc(s),PLA2G4A,PLAT,PLAU,PLCG1,PLG,PRKAA1,PRKCD,PRKD1,PTPN1,PTPN11,RAC1,RELA,RIPK1,SHC1,SLC9A1,SMAD2,SRC,SRC (family),SRF,STAT…	2		1.809	1.27e-21	0.0192	ACAT1,ACTA2,ACTG2,ADAM12,ADAMTS18,ADGRE1,AJUBA,AK1,AK4,AKT2,ALAS2,ALDH9A1,ALDOC,ALOX5,ARRB2,ASTN1,ATIC,AZGP1,B3GALT5,BDKRB2,BIN1,BMAL2,BRINP2,BTK,C1QTNF3,C1QTNF7,CCL14,CCN4,CCRL2,CD200R1,CD209,CD300A,CD84,CDCP1,CHST4,CITED1,CLDN4,CLIP2,CLU,CMKLR1,COL24A1,COL4A6,CPM,CRABP2,CXADR,CXCL10,CYP4V2,DBI,DLX3,DRAXIN,DSG2,DUSP5,EIF4EBP1,EPS8L2,ESM1,EXOC3L2,F13A1,F2RL1,FAM167A,FCER1A,FHL3,GAS7,GHR,GNAI1,GPR…	176 (71)	71
cyproterone acetate		chemical drug	AHR,Akt,AKT1,AMPK,APP,BRCA1,CREB1,CTNNB1,CYP19A1,cyproterone acetate,EGF,EGFR,ERK,ESR1,ESR2,estrogen receptor,G protein alpha i,GATA1,HSD17B4,IGF1R,MAPK1,MAPK3,MMP2,NCOA1,Nr1h,NR1H4,P38 MAPK,PGR,PI3K (complex),Pkc(s),PLC,PRKCD,RELA,RUNX2,SMAD,SMAD2,SP1,STAT1,STAT3,STAT5A,STAT5B,tamoxifen,TP53	3		-0.147	1.34e-21	0.03	ABTB3,ACHE,ACOX1,ACTA2,ADAM12,ADAMTS18,AJUBA,AK1,AK4,AKT2,ALDH5A1,ALDH9A1,ALOX15,ALOX5,ANK3,APOE,AR,ARHGAP18,ARRB2,ASL,ASS1,ATAD2,ATIC,BDKRB2,BMAL2,BRINP2,BTK,C1QTNF7,CCDC141,CD209,CD300A,CD53,CDC42EP3,CDCP1,CDH1,CGN,CKAP2,CMKLR1,COL4A6,COL6A5,CPM,CRABP2,CS,CSF2RB,CSRP1,CXADR,DBI,DDIT4L,DRAXIN,DSG2,DUSP5,ECH1,EGR3,EIF4EBP1,ELMOD3,EMP3,EPS8L2,ESR1,ESRRG,ETV4,F13A1,F2RL1,FAM167A,FCER1A,GADD45G,GAS7…	186 (43)	43
RPI-1		chemical drug	Akt,AKT1,ATF4,ATR,CASP8,CTNNB1,ELK1,ERK,ERK1/2,ESR1,FADD,Focal adhesion kinase,FRS2,GRB2,HRAS,HSF1,IQGAP1,IRF3,ITGB1,Jnk,JUN,KRAS,Mapk,MAPK1,MAPK3,MAPK8,MBP,Mek,MET,MMP2,MMP9,MTOR,NFkB (complex),NFkB (family),NGF,NTRK1,PDPK1,PLCG1,RAC1,Raf,RAS,RET,ROR1,RPI-1,SRC,SRC (family),STAT1,STAT3	3		-0.649	1.86e-21	0.0093	ACAA1,ACAT1,ACHE,ACOX1,ACSL1,ADAM12,ADGRE1,AK1,ALAS2,ALDOC,ALOX15,ALOX5,ANK3,ANOS1,ANPEP,ARC,ARHGAP18,ARID5A,ARRB2,ASS1,ATAD2,BMAL2,BNC1,C1QTNF7,CCRL2,CD209,CD247,CD300A,CD84,CDC42EP3,CDCP1,CDH1,CGN,CHST4,CLIP2,CLU,COL24A1,COL4A6,CPM,CS,CSF2RB,CXCL14,DNAJB11,DRAXIN,DSG2,EGR3,ESR1,ETV4,F2RL1,FGF18,FREM1,G0S2,GAS7,GRHL3,HBEGF,HCK,HP,HSPA1L,HSPB8,HTR1B,IL1B,IL2RG,INHBA,ISLR2,KCNB1,KCND2,KLB,KLF4,KRT…	152 (48)	47
TFAP2A,TFAP2C homodimers:ESR1 Gene		complex	ADAM17,AHR,AKT1,AMPK,APP,BRCA1,CREB1,CYP19A1,EGF,EGFR,ERK,ERK1/2,ESR1,ESR2,G protein alpha i,GATA1,HSD17B4,IFN alpha/beta,IGF1R,MAPK1,MAPK3,MMP2,Nr1h,NR1H4,P38 MAPK,PI3K (complex),Pkc(s),PRKCD,RELA,RUNX2,SMAD,SMAD2,SP1,SP3,SRC,STAT5A,STAT5B,tamoxifen,TFAP2A,TFAP2A,TFAP2C homodimers:ESR1 Gene,TFAP2C,TP53	3		-0.227	1.92e-21	0.0229	ABCA1,ABTB3,ACHE,ACOX1,ACSL1,ACTA2,ADAM12,AJUBA,AK1,ALAS2,ALDH5A1,ALDH9A1,ALOX5,ANK3,APOE,AR,ARHGAP18,ARRB2,ASL,ASS1,ATAD2,ATIC,BDKRB2,BRINP2,BTK,CCDC141,CCN4,CCRL2,CD300A,CD53,CDC42EP3,CDCP1,CDH1,CGN,CKAP2,CLDN4,CMKLR1,COL6A5,CRABP2,CS,CSF2RB,CSRP1,CXADR,DBI,DDIT4L,DSG2,DUSP5,ECH1,EGR3,EIF4EBP1,ELMOD3,EMP3,ESR1,ESRRG,ETV4,F13A1,FAM167A,FCER1A,FLNA,GADD45G,GAS7,GHR,GNAI1,GPRC5A,GRHL2,GRHL3,GTSE1,…	175 (42)	42
levonorgestrel		chemical drug	Akt,Ap1,CG,CGA,Creb,CREB1,CTNNB1,CYP2C8,DUSP1,EGFR,ESR2,estrogen receptor,FSHR,levonorgestrel,MAP2,MAPK1,MAPK3,MAPK8,Mek,MMP2,NFKBIA,P38 MAPK,paclitaxel,PGR,PKA,Pka catalytic subunit,Pkc(s),PLC,SRC,SRC (family),SRD5A1,SREBF1,SREBF2,STAT1,STAT3,STAT5B,TSC2,TSPO	3		-0.98	2.08e-21	0.0074	ACAA1,ACHE,ACOX1,ACSL1,ACTA2,ADAMTS18,ADIPOR2,AJUBA,AK4,AKT2,ALDOC,ALOX15,ALOX5,ASS1,ATAD2,AZGP1,B3GALT5,BMAL2,BRINP2,C1QTNF7,CCDC141,CD209,CD84,CDH1,CFB,CISH,CLDN4,CLU,COL4A6,CPM,CSF2RB,CSRP1,CXADR,CXCL10,DBI,DLX3,DNAJB11,DRAXIN,DSG2,DUOX1,EGR3,EMP3,EPHA7,EPS8L2,ESM1,ESR1,FLNA,FZD1,G0S2,GHR,GPR85,GPRC5A,GRHL3,HBEGF,HK2,HP,HPCAL4,HPSE,IL11RA,IL1B,IL22RA1,IL2RG,INHBA,KCND2,KLB,KLF4,KRT7,KRT8,LCN2,…	150 (38)	38
Proinsulin		group	26S proteasome,Akt,AKT1,Calmodulin,CAV1,CREB1,CTNNB1,ELK1,ERK,ERK1/2,ERN1,FOXA2,FOXO1,FYN,GATA2,GNAQ,GRB2,HMGA1,HNRNPK,IGF2,INS,INSR,Insulin,IRS1,JAK,JAK1/2,Jnk,JUN,LIPE,MAPK1,MAPK14,MAPK3,MAPK8,MAPT,Mek,MTOR,MTORC1,NFkB (complex),NRAS,OGT,P38 MAPK,PDX1,PI3K (complex),PLC,PLCG1,PRKCI,PRKCZ,Proinsulin,PTPN11,PTPRF,RB1,RICTOR,RPTOR,STAT3,STAT5a/b,STAT5B,TSC2,YAP1	3		1.012	2.17e-21	0.0144	ACAA1,ACAT1,ACHE,ACSL1,ADIPOR2,AK1,AK4,AKT2,ALDOC,ANPEP,ARHGEF5,ARRB2,ASTN1,ATAD2,AZGP1,B3GALT5,BIN1,BMAL2,BRINP2,C9orf152,CCDC141,CCN4,CD209,CD247,CD84,CDCP1,CDH1,CGN,CHST4,CITED1,CLIP2,COL24A1,COL4A6,COQ7,COX4I2,CPM,CS,CXCL14,CYTIP,DBI,DDIT4L,DNAJB11,DRAXIN,DUOX1,DUOXA1,DUSP5,ECH1,EGR3,EIF4EBP1,EMP3,ETV4,F13A1,F2RL1,FAM81A,FCER1A,FGF18,FITM2,FOXL1,GAS7,GHR,GPR85,GRHL3,GUCY2C,HADH,HCK,HPCAL4,HPS…	165 (58)	57
MINDY1	0.005	peptidase	AHR,Akt,AKT1,AMPK,Ap1,APP,BRCA1,CREB1,CYP19A1,EGF,EGFR,ERK,ERK1/2,ESR1,ESR2,G protein alpha i,GATA1,HSD17B4,IFN alpha/beta,IGF1R,MAPK1,MAPK3,MINDY1,MMP2,NFkB (complex),Nr1h,NR1H4,P38 MAPK,PI3K (complex),Pkc(s),PLC,PRKCD,RELA,RUNX2,SMAD,SMAD2,SP1,SRC,STAT5A,STAT5B,tamoxifen,TP53	3		-0.298	2.24e-21	0.0468	ABTB3,ACHE,ACOX1,ACSL1,ACTA2,ADAM12,AJUBA,AK1,ALAS2,ALDH5A1,ALDH9A1,ALOX5,ANK3,APOE,AR,ARHGAP18,ARID5A,ARRB2,ASL,ASS1,ATAD2,ATIC,BDKRB2,BRINP2,BTK,CCDC141,CCN4,CCRL2,CD300A,CD53,CDC42EP3,CDCP1,CDH1,CGN,CKAP2,CLDN4,CLIP2,CMKLR1,COL6A5,CPM,CRABP2,CS,CSF2RB,CSRP1,CXADR,DBI,DDIT4L,DSG2,DUSP5,ECH1,EGR3,EIF4EBP1,ELMOD3,EMP3,ESR1,ESRRG,ETV4,F13A1,F2RL1,FAM167A,FCER1A,FLNA,GADD45G,GAS7,GHR,GNAI1,GPRC5A,G…	180 (42)	42
LMTK3		kinase	AHR,Akt,AKT1,AMPK,Ap1,APP,BRCA1,CREB1,CYP19A1,EGF,EGFR,ERK,ERK1/2,ESR1,ESR2,G protein alpha i,GATA1,HSD17B4,IFN alpha/beta,IGF1R,LMTK3,MAPK1,MAPK3,MMP2,NFkB (complex),Nr1h,NR1H4,P38 MAPK,PI3K (complex),Pkc(s),PLC,PRKCD,RELA,RUNX2,SMAD,SMAD2,SP1,SRC,STAT5A,STAT5B,tamoxifen,TP53	3		-0.149	2.24e-21	0.0465	ABTB3,ACHE,ACOX1,ACSL1,ACTA2,ADAM12,AJUBA,AK1,ALAS2,ALDH5A1,ALDH9A1,ALOX5,ANK3,APOE,AR,ARHGAP18,ARID5A,ARRB2,ASL,ASS1,ATAD2,ATIC,BDKRB2,BRINP2,BTK,CCDC141,CCN4,CCRL2,CD300A,CD53,CDC42EP3,CDCP1,CDH1,CGN,CKAP2,CLDN4,CLIP2,CMKLR1,COL6A5,CPM,CRABP2,CS,CSF2RB,CSRP1,CXADR,DBI,DDIT4L,DSG2,DUSP5,ECH1,EGR3,EIF4EBP1,ELMOD3,EMP3,ESRRG,ETV4,F13A1,F2RL1,FAM167A,FCER1A,FLNA,GADD45G,GAS7,GHR,GNAI1,GPRC5A,GRHL2,…	180 (42)	42
LIN28A		other	Akt,AKT1,ALDH,ATM,CTNNB1,EGFR,ERBB4,ERK1/2,IRF3,JUN,LATS,LIN28A,MAP2K1/2,MTOR,MTORC1,NFkB (complex),RAC1,RAF1,RELA,SHH,SMAD2,SMAD3,TBK1,TEAD,TEAD1,TP73,TUT4,UCP1,YAP1	3		0.351	2.25e-21	0.0099	ABCA1,ACAA1,ACAT1,ACSL1,ACTA2,ADAM12,ADGRE1,AJUBA,AK4,ALAS2,ANOS1,AR,ARC,ARID5A,ASS1,ATAD2,BDKRB2,BIN1,BMAL2,CAPN3,CASS4,CCN4,CCRL2,CD247,CDC42EP3,CDCP1,CDH1,CFB,CHST4,CISH,CLIP2,CLU,COL24A1,COL4A6,CPM,CRABP2,CXCL14,CYTIP,DHRS3,DLX3,DSG2,ECH1,EGR3,EIF4EBP1,EMP3,ESM1,ESRRG,ETV4,F2RL1,FGF18,FLNA,G0S2,GADD45G,GHR,GTSE1,HADH,HBEGF,HP,HPCAL4,HPSE,HSPA1L,HSPB8,IGFBP2,IL1B,INHBA,INPP4A,INPP5D,ISLR2,KCND…	130 (29)	27
norepinephrine		chemical - endogenous mammalian	ACACA,ADRA1A,Akt,Ap1,ATF2,CPT1B,Creb,CREB1,CRTC2,EGFR,ERK,ERK1/2,FASN,GNRH1,Histone h3,IGF1R,IL1A,Jnk,JUN,Mapk,MAPK1,MAPK14,MAPK3,MAPK8,MAPK9,NFkB (complex),norepinephrine,NR3C1,P38 MAPK,PDPK1,PI3K (complex),PKA,Pkc(s),PLA2G4A,PLAT,PLC,PRKCB,PRKCD,PRKCE,RAC1,SMAD3,SMTNL1,SRC,SRC (family),STAT3	2		1.192	2.29e-21	0.0065	ABCA1,ACAT1,ACBD5,ACHE,ACOX1,ADAM12,ADGRE1,AK4,AKT2,ALAS2,ALOX15,ALOX5,ANPEP,ARC,ARID5A,ASS1,BMAL2,BRINP2,CCN4,CCRL2,CD209,CD247,CD300A,CD53,CDC42EP3,CDCP1,CHST4,CISH,CLDN4,CLIP2,CLU,COL24A1,CPM,CSRP1,CXCL14,DBI,DLX3,DRAXIN,DSG2,DUOX1,DUSP5,EGR3,EIF4EBP1,ESM1,ESRRG,ETV4,F2RL1,FCER1A,FIS1,FLNA,G0S2,GADD45G,GHR,GPR85,GPRC5A,GRHL2,GRHL3,GRM7,HADH,HCAR2,HPCAL4,HSPA1L,HTR7,IGFBP2,IL1B,IL2RG,INHBA,INPP…	138 (45)	45
5R,11R-diethyl-5,6,11,12-tetrahydrochrysene-2,8-diol		chemical reagent	5R,11R-diethyl-5,6,11,12-tetrahydrochrysene-2,8-diol,AHR,Akt,AKT1,AMPK,Ap1,APP,BRCA1,CREB1,CYP19A1,EGF,EGFR,ERK,ERK1/2,ESR1,ESR2,G protein alpha i,GATA1,HSD17B4,IFN alpha/beta,IGF1R,MAPK1,MAPK3,MMP2,NFkB (complex),Nr1h,NR1H4,P38 MAPK,PI3K (complex),Pkc(s),PLC,PRKCD,RELA,RUNX2,SMAD,SMAD2,SP1,SRC,STAT5A,STAT5B,tamoxifen,TP53	3		-0.149	2.29e-21	0.047	ABTB3,ACHE,ACOX1,ACSL1,ACTA2,ADAM12,AJUBA,AK1,ALAS2,ALDH5A1,ALDH9A1,ALOX5,ANK3,APOE,AR,ARHGAP18,ARID5A,ARRB2,ASL,ASS1,ATAD2,ATIC,BDKRB2,BRINP2,BTK,CCDC141,CCN4,CCRL2,CD300A,CD53,CDC42EP3,CDCP1,CDH1,CGN,CKAP2,CLDN4,CLIP2,CMKLR1,COL6A5,CPM,CRABP2,CS,CSF2RB,CSRP1,CXADR,DBI,DDIT4L,DSG2,DUSP5,ECH1,EGR3,EIF4EBP1,ELMOD3,EMP3,ESR1,ESRRG,ETV4,F13A1,F2RL1,FAM167A,FCER1A,FLNA,GADD45G,GAS7,GHR,GNAI1,GPRC5A,G…	180 (42)	42
PKM		kinase	ABL1,ACACA,ALK,AMPK,CDK4,CTNNB1,EGFR,ERBB2,ERK,FGFR1,FGFR2,HIF1A,Jnk,KIT,MAP2K1,MAP2K2,MAP3K11,MAPK1,MAPK3,MET,NTRK3,P38 MAPK,PAK2,PKM,PLCG1,PRKAA,RELA,RET,RPTOR,SMAD2,STAT1,STAT3,SYK,TGM2,TP53	2		1.698	2.41e-21	0.0122	ABCA1,ACAT1,ACHE,ACOX1,ACSL1,ADGRE1,AFF2,AK1,AK4,AKT2,ALAS2,ALDH9A1,ALDOC,ALOX15,ALOX5,ANPEP,APOE,ARC,ARID5A,ARRB2,ASL,ATIC,BDKRB2,BMAL2,BTK,C1QTNF7,CAPN3,CCN4,CCRL2,CD209,CD84,CDC42EP3,CDCP1,CGN,CISH,CITED1,CKAP2,COL24A1,COL4A6,COQ7,CPM,CRABP2,CS,CSRP1,CUBN,CXCL14,DBI,DDIT4L,DLX3,DRAXIN,DSG2,ECH1,EGR3,EIF4EBP1,EMP3,ESM1,ESRRG,ETV4,F2RL1,FGF18,FHL3,FIS1,FLNA,FZD1,G0S2,GAS7,GNAI1,GPR85,GTSE1,HADH,…	153 (35)	35
BI 847325		chemical drug	Akt,AKT1,AURK,BCL2L11,BI 847325,CDKN1A,Creb,CTNNB1,EIF4E,ELAVL1,ELK1,ERK,ERK1/2,ESR1,FOS,GATA4,HMGA1,IRF3,Jnk,MAP2K1,MAP2K5,Mapk,MAPK1,MAPK14,MAPK3,MAPK8,Mek,NFkB (complex),NR3C1,P38 MAPK,PGR,PPARG,PRKAA,RAF1,RB1,SMAD2,SP1,SRF,STAT1,STAT3,TCF7L2,TWIST1	3	Inhibited	-3.703	2.91e-21	0.0103	ACAT1,ACBD5,ACHE,ACTG2,ADAM12,ADAMTS18,ADGRE1,ADIPOR2,AK1,AK4,AKT2,ALAS2,ALDOC,ALOX15,ANK3,ANOS1,ANPEP,APOE,ARC,ARHGAP18,ARID5A,ARRB2,ASL,B3GALT5,BIN1,BMAL2,C1QTNF7,CAPN3,CCN4,CD209,CD84,CDCP1,CDH1,CGN,CITED1,CLDN4,CLIP2,CLSTN2,CLU,COL24A1,COQ7,CS,CSRP1,CXADR,CXCL10,CXCL14,DHRS3,DRAXIN,DSG2,DUOX1,DUSP5,EGR3,EIF4EBP1,EMP3,EPDR1,EPS8L2,ESM1,ESR1,ETV4,F2RL1,FHL3,GADD45G,GAS7,GHR,GNAI1,GPRC5A,GRHL2,G…	168 (42)	42
SM04755		chemical drug	AMPH,CCND1,CDKN1B,CLK2,CREB1,DYRK1A,GLI1,ID2,Mapk,MAPT,MBP,PTPN1,SIRT1,SM04755,SNCA,STAT3,TP53	3		-0.691	2.96e-21	0.0009	ABCA1,ACAA1,ACAT1,ACHE,ACOX1,ACSL1,ADAM12,AK1,AK4,ALAS2,ALDH9A1,ALOX15,APOE,AR,ARC,ARID5A,ARRB2,ASL,ATIC,AZGP1,BDKRB2,BIN1,BMAL2,BNC1,BRINP2,C1QTNF3,CD209,CD247,CD300A,CDC42EP3,CKAP2,CLU,CS,CSF2RB,CSRP1,CXCL14,DBI,DDIT4L,DHRS3,ECH1,ESCO2,ESRRG,FAM81A,FLNA,FOXL1,G0S2,GAS7,GATA5,GNAI1,GPR85,GTSE1,GUCY2C,HADH,HBEGF,HCK,HP,HPCAL4,HPSE,HSPA1L,IGFALS,IL2RG,INHBA,INPP4A,KCNB1,KCND2,KRT18,KRT80,LDHB,LGI2…	134 (17)	15
lorecivivint		chemical drug	AMPH,CCND1,CDKN1B,CLK2,CREB1,DYRK1A,GLI1,ID2,lorecivivint,Mapk,MAPT,MBP,PTPN1,SIRT1,SNCA,STAT3,TP53	3		-0.691	2.96e-21	0.0009	ABCA1,ACAA1,ACAT1,ACHE,ACOX1,ACSL1,ADAM12,AK1,AK4,ALAS2,ALDH9A1,ALOX15,APOE,AR,ARC,ARID5A,ARRB2,ASL,ATIC,AZGP1,BDKRB2,BIN1,BMAL2,BNC1,BRINP2,C1QTNF3,CD209,CD247,CD300A,CDC42EP3,CKAP2,CLU,CS,CSF2RB,CSRP1,CXCL14,DBI,DDIT4L,DHRS3,ECH1,ESCO2,ESRRG,FAM81A,FLNA,FOXL1,G0S2,GAS7,GATA5,GNAI1,GPR85,GTSE1,GUCY2C,HADH,HBEGF,HCK,HP,HPCAL4,HPSE,HSPA1L,IGFALS,IL2RG,INHBA,INPP4A,KCNB1,KCND2,KRT18,KRT80,LDHB,LGI2…	134 (17)	15
FHL3	0.729	other	AHR,Akt,AMPK,CASP9,CDKN1A,CREB1,CTNNB1,ERK,ERK1/2,FABP2,FASN,FHL3,FOXO4,HIF1A,IL1B,JUN,MET,MMP2,PPARG,PTEN,RAC1,STAT3,TNF,TP53,VEGFA,VHL	3		-0.91	5.34e-21	0.0379	ABCA1,ABTB3,ACAA1,ACHE,ACOX1,ACTA2,AGPAT4,AJUBA,AK1,AK4,ALDH5A1,ALDH9A1,ALDOC,ALOX15,ANPEP,APOBR,APOE,ARC,ARHGAP18,ARHGEF5,ARID5A,ARRB2,ASL,ASS1,ATIC,BDKRB1,BMP3,BRINP2,CCL14,CCRL2,CD247,CD84,CDC42EP3,CDCP1,CDH1,CFB,CHST4,CHSY3,CISH,CKAP2,CLDN4,COL24A1,COL4A3,COL4A6,CPM,CSRP1,CXCL10,CXCL14,CYTIP,DDIT4L,DHRS3,DRAXIN,ECH1,EGR3,EIF4EBP1,ESM1,ESRRG,ETV4,EXOC3L2,F13A1,F2RL1,G0S2,GADD45G,GHR,GRHL2,GTSE…	174 (26)	25
TP63		transcription regulator	Akt,CASP8,ERK,FASN,GSK3B,INHBA,Jnk,MAPK1,NF-Y,NRG1,RELA,STAT3,TP53,TP63,TP73	2		-1.183	6.94e-21	0.0268	ABCA1,ACAA1,ACAT1,ACHE,ACSL1,ACTA2,ADAM12,ADAMTS18,AJUBA,AK1,AK4,ALAS2,ALDH9A1,ALOX15,ALOX5,ANPEP,APOE,ARC,ARRB2,ASL,ATIC,BDKRB2,BMAL2,BMP3,BTK,CASS4,CD209,CD247,CD84,CDC42EP3,CDH1,CFB,CGN,CISH,CITED1,CKAP2,CLDN4,CLU,COL24A1,COL4A3,CPM,CRABP2,CS,CSRP1,CXCL14,DBI,DDIT4L,DHRS3,DLX3,DRAXIN,DUSP5,ECH1,EGR3,ESRRG,ETV4,F13A1,FLNA,G0S2,GAS7,GHR,GNAI1,GPR85,GRHL2,GRHL3,GUCY2C,HADH,HBEGF,HK2,HP,HPSE,HSPA1…	140 (15)	15
Mek		group	Akt,AKT1,BCL2L11,CDKN1A,Creb,CTNNB1,EIF4E,ELAVL1,ELK1,ERK,ERK1/2,ESR1,FOS,GATA4,HMGA1,IRF3,Jnk,MAP2K1,MAP2K5,Mapk,MAPK1,MAPK14,MAPK3,MAPK8,Mek,NFkB (complex),NR3C1,P38 MAPK,PGR,PPARG,PRKAA,RAF1,RB1,SMAD2,SP1,SRF,STAT1,STAT3,TCF7L2,TWIST1	2	Activated	3.57	7.11e-21	0.0151	ACAT1,ACBD5,ACHE,ACTG2,ADAM12,ADAMTS18,ADGRE1,ADIPOR2,AK1,AK4,AKT2,ALAS2,ALDOC,ALOX15,ANK3,ANOS1,ANPEP,APOE,ARC,ARHGAP18,ARID5A,ARRB2,ASL,B3GALT5,BIN1,BMAL2,C1QTNF7,CAPN3,CCN4,CD209,CD84,CDCP1,CDH1,CGN,CITED1,CLDN4,CLIP2,CLSTN2,CLU,COL24A1,COQ7,CS,CSRP1,CXADR,CXCL10,CXCL14,DHRS3,DRAXIN,DSG2,DUOX1,DUSP5,EGR3,EIF4EBP1,EMP3,EPDR1,EPS8L2,ESM1,ESR1,ETV4,F2RL1,FHL3,GADD45G,GAS7,GHR,GNAI1,GPRC5A,GRHL2,G…	166 (40)	40
SND1	0.24	enzyme	BCL2,CCNE1,Cdc42,CDKN1B,CUL3,ERK,ERK1/2,FHL2,GATA1,Gsk3,HRAS,Jnk,LIPE,MAP3K1,MAPK1,MAPK14,MAPK3,MAPK8,MGLL,MRTFA,MYB,MYBL2,MYCN,NFKB1,NFKBIA,PI3K (complex),PLD1,PPARG,PRKCZ,RAF1,RELA,RHOA,SND1,SRF,STAT3,STAT5a/b,Tgf beta,TP53	3	Inhibited	-3.145	1e-20	0.0076	ABCA1,ACAA1,ACHE,ACOX1,ACTA2,ACTG2,ADAM12,ADGRE1,ADHFE1,ADIPOR2,AJUBA,AK1,AK4,AKT2,ALDH9A1,ALOX15,ALOX5,ANK3,ANPEP,ARRB2,ASL,ATIC,AZGP1,B3GALT5,BDKRB2,BMAL2,CCN4,CD247,CD84,CDC42EP3,CDH1,CKAP2,CLDN4,CLU,COL24A1,CXCL14,DBI,DDIT4L,DHRS3,DLX3,DRAXIN,ECH1,EGR3,EIF4EBP1,EMP3,EPHA7,ESM1,ESR1,ESRRG,FCER1A,FHL3,GAS7,GNAI1,GPR85,GTSE1,HADH,HCAR2,HK2,HP,HPSE,HSPB8,HTR7,IL1B,INHBA,INPP4A,KCNB1,KLB,LCN2,LCP2…	146 (38)	38
LDL		complex	Akt,AKT1,ALB,Ap1,ATF2,ATF6,CDH1,CEBPB,Creb,CREB1,CTNNB1,DNA-methyltransferase,EGFR,EGR1,EIF2AK3,ELK1,ERK,ERK1/2,ERN1,FYN,IGF1R,IRF3,Jnk,JUN,LCAT,LDL,LIPA,LPA,MAP3K1,MAPK1,MAPK14,MAPK3,MAPK8,MAPK9,Mek,MMP1,MMP9,NFE2L2,NFkB (complex),NFKBIA,Nr1h,P38 MAPK,PI3K (complex),Pkc(s),PLA2G4A,PLCG1,PLCG2,Ppar,PPARA,PRKCD,PTK2,RAC1,RAF1,RAS,RELA,S100A8,SERPINA1,SHC1,SMPD1,SP1,STAT1,STAT3,STAT5a/b,SYK,TLR4,TP…	2		1.199	1.28e-20	0.0425	ABCA1,ACAA1,ACHE,ACKR4,ACTA2,ADAM12,ADGRE1,AK1,AK4,ALDH9A1,ALDOC,ALOX5,ANOS1,ANPEP,APOBR,APOE,Arf2,ARID5A,ARRB2,ATIC,AZGP1,B3GALT5,BCHE,BDKRB2,BIN1,BMAL2,BRINP2,BTK,C1QTNF7,CCN4,CD200R1,CD209,CD300A,CD53,CDC42EP3,CDCP1,CHST4,CKAP2,CLIP2,COL24A1,COL4A6,COQ7,CRABP2,CSRP1,CXCL10,CYTIP,DDIT4L,DHRS3,DLX3,DNAJB11,DRAXIN,DSG2,DUSP5,ECH1,EMP3,EPHA7,ESM1,ESRRG,ETV4,FGF18,FITM2,FLNA,GAS7,GHR,GNAI1,GPR85,GP…	178 (68)	68
TAB2/TAB3		group	ACACA,ADAM17,AKT1,AMPK,ARID1A,ATF2,CDKN1B,CDKN2A,CHUK,CREB1,CTNNB1,EGFR,EPAS1,ERK,ERK1/2,EZH2,FOXA2,FOXO3,GATA4,GLI1,HIPK2,HTT,IKBKB,IKBKG,IRF3,IRF7,JUN,LEF1,MAP2K1,Map3k7,MAP3K7,Mapk,MAPK1,MAPK14,MAPK3,MAPK8,MAPK9,MAPKAPK2,Mek,MMP9,MTOR,NCOR2,NFkB (complex),NFKB1,NFKB2,NFKBIA,NOTCH1,NR3C1,P38 MAPK,PIAS1,PRKAA1,PRKAA2,RB1,RELA,RELB,SREBF1,SREBF2,STAT1,STAT3,STING1,TAB2,TAB2/TAB3,TAB3,TNFRSF1A,TP73	3		1.323	1.42e-20	0.0118	ABCA1,ACAA1,ACAT1,ACBD5,ACHE,ACSL1,ACTA2,ACTG2,ADAM12,AK1,AK4,ALOX15,ANOS1,ANPEP,AR,ARC,ARID5A,ATAD2,AZGP1,B3GALT5,BCL2L14,BDKRB2,BMAL2,BNC1,BRINP2,C1QTNF3,C1QTNF7,C9orf152,CACNA1E,CASS4,CCDC141,CCN4,CD247,CDCP1,CDH1,CFB,CHST4,CLIP2,CLSTN2,CLU,COL24A1,COL4A6,COQ7,CPA6,CS,CSF2RB,CXADR,CXCL10,DBI,DHRS3,DRAXIN,DUOX1,EGR3,EMP3,EPDR1,ETV4,F13A1,F2RL1,FAM111A,FIS1,FLNA,FOXL1,GAS7,GATA5,GHR,GPR85,GRHL3,…	165 (65)	62
Il3		cytokine	ABL1,Akt,AKT1,CASP8,CBL,Cdc42,CDKN1A,CREB1,CSF2RB,EIF2AK2,ELK1,ERK,ERK1/2,FOXO3,GAB2,Il3,Jnk,KIT,Mapk,MAPK1,MAPK14,MAPK3,MAPK8,MAPK9,MAPKAPK2,Mek,MTOR,MZF1,NFkB (complex),P38 MAPK,PI3K (complex),RAC1,RAC2,RUNX1,SND1,STAT,STAT1,STAT3,STAT5A,STAT5a/b,STAT5B,STAT6,TP53	2		0.649	1.51e-20	0.0134	ACAA1,ACHE,ACOX1,ACSL1,ADGRE1,ADHFE1,ADIPOR2,AJUBA,AK1,AKT2,ALDH9A1,ALOX15,ALOX5,ANPEP,ARC,ARID5A,ASL,ASS1,ATIC,BCL2L12,BDKRB2,BMAL2,BRINP2,BTK,C1QTNF7,CCDC141,CCN4,CCRL2,CD209,CD247,CD53,CDCP1,CISH,CKAP2,CLDN4,CLIP2,COL24A1,CPM,CRABP2,CS,CSRP1,CXCL14,DBI,DDIT4L,DLX3,DRAXIN,DSG2,ECH1,EGR3,EIF4EBP1,ESRRG,ETV4,F2RL1,FGF18,FLNA,FZD1,GAS7,GPR85,GRHL2,GTSE1,GYS2,HADH,HCK,HK2,HP,HSPA1L,HSPB8,HTR7,IGFBP…	152 (43)	43
VWC2		other	Ap1,ATF4,ATF6,BMP2,BMP6,BMPR2,CASP8,Collagen type I (complex),Creb,CREB1,CTNNB1,ERK1/2,ERN1,FN1,FOXO1,HSPA5,Map3k7,MAPK1,MAPK14,MAPK8,MAPK9,MTOR,NFkB (complex),NOS3,P38 MAPK,PI3K (complex),Pkc(s),PRKD1,RAS,RB1,RUNX1,SMAD,SMAD2,SPP1,SRC,STAT3,TGM2,VWC2	3		-1.886	1.62e-20	0.0147	ACAA1,ACAT1,ACHE,ACOX1,ACTA2,ADAM12,ADGRE1,AFF2,AJUBA,AK4,ALAS2,ALOX15,ALOX5,ANK3,ANPEP,ARID5A,ASS1,BCL2L12,BMAL2,BRINP2,CCN4,CD209,CD53,CD84,CDC42EP3,CDH1,CISH,CLDN4,CLIP2,CLU,COL4A6,COQ7,CRABP2,CS,CSRP1,CXCL14,DLX3,DNAJB11,DRAXIN,DUSP5,EGR3,EPDR1,ESM1,ESRRG,EXOC3L2,F13A1,F2RL1,FITM2,FZD1,G0S2,GPR85,GRHL3,GTSE1,HBEGF,HP,HSPA1L,HTR7,IGFBP2,INHBA,INPP5D,ISLR2,KCNB1,KLB,KLF4,KRT7,KRT8,LCP2,LGI2,LRP…	136 (38)	37
astemizole		chemical drug	Akt,AMPK,astemizole,benzo(a)pyrene,beta-estradiol,calcitriol,CASP8,CCND1,CDK4,CTNNB1,diclofenac,DIO1,ERBB3,ETS1,F3,fluconazole,HRH1,IL1,KCNA1,KCNJ2,MAPK1,MAPK7,MAPK8,MYOG,Nfat (family),NFkB (complex),NFKBIA,NR1I2,NR1I3,P38 MAPK,phenacetin,phenobarbital,phenytoin,PI3K (complex),PRKAA1,PRKAA2,RAF1,RB1,RXRA,SPP1,SRC,STAT5a/b,SYK,tamoxifen,TCF20,TCF7L2,testosterone,TGM2,VDR	3		0.596	1.7e-20	0.0406	ACHE,ACKR4,ACSL1,ADAM12,ADAMTS18,ADHFE1,ADIPOR2,AFF2,AJUBA,AKT2,ALDOC,ALOX15,ALOX5,ANK3,ANPEP,AR,ARRB2,ASS1,ASTN1,ATAD2,ATIC,B3GALT5,BIN1,CCDC141,CD247,CD84,CDC42EP3,CDH1,CFB,CGN,CISH,CITED1,CLDN4,CLIP2,COL4A6,COL6A5,COQ7,CPM,CPXM1,CSF2RB,CSRP1,CUBN,CYP4V2,DHRS3,DLX3,ECH1,EMP3,EPDR1,EPHA7,ESCO2,ESM1,F13A1,F2RL1,FAM111A,FCER1A,FGD3,FGF18,FIS1,FLNA,G0S2,GADD45G,GAL3ST3,GAS7,GHR,GNAI1,GPR85,GRHL2,GR…	180 (49)	46
rottlerin		chemical drug	Akt,CASP9,CEBPA,CREB1,DNMT1,EGFR,ERK,ERK1/2,Gsk3,GSK3B,Jnk,JUN,LPL,MAP2K1/2,MAPK1,MAPK14,MAPK3,MAPK8,MAPKAPK2,NADPH oxidase,NCF1,NFkB (complex),NOS3,NR3C2,P38 MAPK,PLA2G4A,PRKCD,PRKD1,RAF1,RELA,rottlerin,SMPD1,SRC,STAT1,STAT3,TP53	2		0	1.74e-20	0.0276	ABCA1,ACAA1,ACAT1,ACHE,ACKR4,ACOX1,ADAM12,ADGRE1,AJUBA,AK1,AK4,ALAS2,ALDH9A1,ALOX15,ALOX5,ANPEP,ARC,ARHGEF5,ARID5A,ARRB2,ASL,ASS1,ATIC,BDKRB2,BIN1,BMAL2,BRINP2,BTK,C1QTNF7,CAPN3,CCN4,CCRL2,CD209,CD84,CDC42EP3,CDCP1,CEP152,CHST4,CISH,CKAP2,CLDN4,CLIP2,CLU,COL24A1,CPM,CS,CSRP1,CXCL14,DBI,DDIT4L,DHRS3,DRAXIN,DSG2,DUSP5,ECH1,EMP3,EPHA7,ESRRG,ETV4,F2RL1,FLNA,GADD45G,GAS7,GHR,GNAI1,GPR85,GPRC5A,GRHL2,G…	152 (36)	36
DYRK1A	-0.019	kinase	Akt,AMPH,CCND1,CDKN1B,CREB1,DYRK1A,GLI1,ID2,Mapk,MAPT,MBP,SIRT1,SNCA,STAT3,TP53	2		0.511	1.77e-20	0.0042	ABCA1,ACAA1,ACAT1,ACHE,ACOX1,ACSL1,ACTA2,ADAM12,AK1,AK4,ALAS2,ALDH9A1,ALOX15,APOE,AR,ARC,ARRB2,ASL,ATIC,AZGP1,BDKRB2,BIN1,BMAL2,BNC1,BRINP2,C1QTNF3,CD209,CD247,CD300A,CDC42EP3,CKAP2,CLU,CPM,CS,CSF2RB,CSRP1,CXCL10,CXCL14,DBI,DDIT4L,DHRS3,ECH1,ESCO2,ESRRG,FAM81A,FLNA,FOXL1,G0S2,GAS7,GATA5,GNAI1,GPR85,GTSE1,GUCY2C,HADH,HBEGF,HCK,HP,HPCAL4,HPSE,HSPA1L,IL2RG,INHBA,INPP4A,KCNB1,KCND2,KRT18,KRT80,LDHB,L…	138 (15)	15
troglitazone		chemical drug	ACACA,ACSL4,Akt,CASP8,CCND1,CDK5,CREB1,CTNNB1,CYP19A1,CYP1A2,DDIT3,EGR1,EIF2AK2,EIF2AK3,ERK1/2,Hdac,IL2,INSR,Jnk,MAPK1,MAPK14,MAPK8,MMP2,MMP9,NFkB (complex),NR1I2,P38 MAPK,PKA,Pkc(s),PPARG,PRKCD,PTPN1,RB1,RELA,SMAD2,SMAD3,STAT1,STAT3,TCF7L2,TP53,troglitazone	2	Inhibited	-2.315	2.09e-20	0.0368	ABCA1,ACAT1,ACHE,ACSL1,ACTA2,AK1,AKT2,ALAS2,ALDH9A1,ALOX15,ANPEP,AR,Arf2,ARID5A,ARRB2,ASL,ASS1,ATAD2,ATIC,AZGP1,BDKRB2,BIN1,BMAL2,BRINP2,BTK,C1QTNF7,CCRL2,CD209,CD84,CDC42EP3,CDH1,CKAP2,CLIP2,CMKLR1,COL24A1,COL4A6,COQ7,CPM,CSF2RB,CXCL10,CYP4V2,CYTIP,DBI,DDIT4L,DGKB,DHRS3,DLX3,DRAXIN,DSG2,DUOX1,ECH1,EIF4EBP1,ESCO2,ESM1,F2RL1,FGF18,FIS1,FZD1,G0S2,GAS7,GNAI1,GPR85,GPRC5A,GRHL2,GRHL3,GTSE1,GYS2,HCAR2…	168 (41)	41
NRIP1:NR1H2,3:RXR:NR1H2,3 ligand:FASN gene		complex	22(R)-hydroxycholesterol,24(S),25-epoxycholesterol,24-hydroxycholesterol,27-hydroxycholesterol,ADAM10,AKT1,ALDH2,AMPK,BACE1,CEBPB,CTNNB1,CYP2E1,estrogen receptor,FASN,Hdac,HIF1A,Jnk,LIPE,NFkB (complex),Nr1h,NR1H2,NR1H3,NR1I3,NRIP1,NRIP1:NR1H2,3:RXR:NR1H2,3 ligand:FASN gene,Pkc(s),PPARGC1A,RORC,RXRA,RXRB,SOX9,SREBF1,STAT3,THRA,VDR	3		-0.891	2.31e-20	0.0077	ABCA1,ACTA2,ADAMTS14,ADGRE1,ADIPOR2,AJUBA,AK1,AK4,ALAS2,ALDH5A1,ALDOC,ALOX15,ANPEP,ANXA13,APOE,ARC,ARID5A,ATAD2,ATP2B3,BMAL2,CACNA1E,CACNA2D2,CD209,CDC42EP3,CDCP1,CDH1,CFB,CISH,CLDN4,CLIP2,CLU,COL24A1,CPXM1,CRABP2,CSRP1,CUBN,CXADR,CXCL10,CXCL14,DHRS3,DLX3,DRAXIN,DUSP5,ECHDC3,EGR3,EIF4EBP1,EPHA7,ESRRG,ETV4,F2RL1,FGF18,FHL3,FREM1,G0S2,GADD45G,GAS7,GHR,GRHL3,GYS2,HBEGF,HCK,HSPA1L,IL11RA,KCNB1,KCND2,…	126 (35)	34
TCF3	-0.008	transcription regulator	Akt,CCND1,Cdc42,CDKN1B,CHUK,DMD,E2f,ERK,ERK1/2,FHL2,Focal adhesion kinase,Gsk3,HRAS,Jnk,MAP2K1/2,MAPK1,MAPK3,MEF2C,MRTFA,MYCN,MYOD1,MYOG,NCAM1,NEUROD1,NFkB (complex),NFKB1,P38 MAPK,PDX1,PLD1,PPARG,PRKCZ,RAF1,RELA,RHOA,ROCK2,SLC9A1,SRF,STAT3,STAT5a/b,TCF3,Tgf beta,TP53	3		-1.121	2.32e-20	0.0479	ACAA1,ACHE,ACOX1,ACTA2,ACTG2,ADIPOR2,AK1,AK4,ALAS2,ALDH9A1,ALOX15,ALOX5,ANK3,ANPEP,AR,ARID5A,ARRB2,ASL,ASS1,ATAD2,ATIC,AZGP1,BCL2L12,BDKRB2,BIN1,BMAL2,CAPN3,CCN4,CD200R1,CD247,CD84,CDC42EP3,CDH1,CKAP2,CLDN4,CLIP2,CLSTN2,COL24A1,CPM,CXCL14,DBI,DDIT4L,DHRS3,DLX3,DRAXIN,EGR3,EIF4EBP1,EMP3,EPHA7,ESCO2,ESR1,ESRRG,ETV4,F2RL1,FGD2,FHL3,GADD45G,GAS7,GNAI1,GPR85,GPRC5A,GTSE1,HADH,HCAR2,HK2,HP,HSPA1L,HSPB8…	156 (42)	42
UDP-N-acetylglucosamine		chemical - endogenous mammalian	AKT1,ATF2,Cdc42,CFTR,Creb,CTNNB1,DIRAS3,ERK,EZR,Focal adhesion kinase,FYN,GORASP2,Jnk,JUN,MAP3K1,MAPK1,MAPK3,MAPK8,MMP2,MRTFA,Nfat (family),NFkB (complex),NfkB1-RelA,P110,P38 MAPK,PI3K (complex),PIK3R1,PLD1,PTK2,RAC1,RAC2,Ras homolog,RHOA,SRF,STAT3,TAFAZZIN,TRPC3,UDP-N-acetylglucosamine,WWTR1,YAP1	3	Activated	2.514	2.52e-20	0.0115	ABCA1,ACAA1,ACTG2,ADAM12,ADIPOR2,ALAS2,ALDOC,ALOX15,ANPEP,ARID5A,ASS1,ATAD2,BIN1,BMAL2,CCN4,CCRL2,CD209,CD247,CD84,CDC42EP3,CHST4,CLIP2,CLU,COL24A1,COL4A6,COX4I2,CPM,CRABP2,CSF2RB,CSRP1,CUBN,CXADR,CXCL14,CYP4V2,CYTIP,DLX3,DRAXIN,DSG2,DUSP5,EGR3,EPHA7,ESM1,F2RL1,FGF18,FHL3,FLNA,FZD1,GADD45G,GPR85,HADH,HP,HSPA1L,IGFBP2,IL1B,IL2RG,INPP5D,KCNB1,KLB,KRT8,LDHB,LGI2,LOXL1,LPIN1,LPL,LRP2,MAL,MAP3K9,MET,M…	124 (40)	38
sodium orthovanadate		chemical reagent	ABL1,Akt,AKT1,APP,BTK,CYP19A1,EGFR,ERK,ERK1/2,FYN,GRIN2A,GSK3B,HNRNPK,INSR,IRS2,JAK,Jnk,L1CAM,LAIR1,MAP3K1,Mapk,MAPK1,MAPK14,MAPK3,MAPK7,MAPK8,MET,NFkB (complex),NFKBIA,NPR2,Pde,PI3K (complex),PLA2G4A,PRKCD,PTEN,PTK2,PTPN1,PTPN11,SHC1,SNCA,sodium orthovanadate,SRC,STAT1,STAT3,STAT5A,STAT5a/b,STAT6,SYK,TGFB1I1,TSC2	2		1.432	2.54e-20	0.0067	ACAA1,ACAT1,ACHE,ADAM12,ADIPOR2,AGPAT4,AKT2,ALAS2,ANK3,ANPEP,APOBR,ARID5A,ASS1,AZGP1,B3GALT5,BDKRB1,BMAL2,C1QTNF7,CCN4,CCRL2,CD209,CD247,CD84,CDC42EP3,CDCP1,CELF3,CLDN4,CLIP2,COL24A1,COL6A5,CPM,CS,CSRP1,CXCL14,DHRS3,DLX3,DRAXIN,DSG2,DUSP5,EIF4EBP1,ELMOD3,EMP3,ESM1,ETV4,F2RL1,FAM81A,G0S2,GHR,GPRC5A,GRHL2,GTSE1,GUCY2C,GYS2,HADH,HCAR2,HCK,HK2,HPSE,HSPA1L,HTR7,IGFALS,IL22RA1,INHBA,KCNB1,KCND2,KLB,KLF…	141 (50)	50
PTK2	0.035	kinase	Actin,Akt,AKT1,Ap1,CCND1,Cdc42,CREB1,CTNNB1,ERK,ERK1/2,FRS2,Gsk3,IGF1R,Jnk,LCK,MAP2K1,MAPK3,MAPK8,MDM2,MET,MYD88,NANOG,NEDD9,NFkB (complex),P38 MAPK,PI3K (complex),PLCG1,PTEN,PTK2,RAC1,RAS,SHC1,SRC,SRC (family),STAT1,STAT3,STAT5a/b,TP53,TSC2,YAP1	2		1.773	2.61e-20	0.0127	ACHE,ACOX1,ACTA2,ADAM12,ADGRE1,ADIPOR2,AGPAT4,AK1,ALAS2,ALDH9A1,ALDOC,ALOX15,ANPEP,APOBR,ARID5A,ARRB2,ASL,ATIC,AZGP1,BDKRB1,BDKRB2,BIN1,BMAL2,BRINP2,BTK,C1QTNF7,CAPN3,CCN4,CCRL2,CD200R1,CD209,CD247,CD300A,CD53,CD84,CFB,CISH,CKAP2,CLIP2,COL24A1,COL4A6,CPM,CRABP2,CS,CSRP1,CXCL14,CYTIP,DBI,DDIT4L,DLX3,DNAAF11,DRAXIN,ECH1,EGR3,EIF4EBP1,EMP3,ESCO2,ESRRG,F2RL1,FGF18,FLNA,G0S2,GAS7,GNAI1,GPRC5A,GTSE1,HP…	154 (40)	40
quinidine		chemical drug	ABCB1,Abcb1b,ABCB4,ABCC1,ABCC8,acetaminophen,ACHE,ADRA1A,ADRA1B,ADRA1D,ADRA2A,ADRA2B,ADRA2C,AIM2,Akt,AKT1,alpha-adrenergic receptor,aristolochic acid I,benzo(a)pyrene,CASP8,CASP9,CHRM1,CHRM2,CHRM3,CHRM5,clopidogrel,CNR1,CYP,CYP19A1,CYP1A1,CYP1B1,Cyp2c70,CYP2C8,CYP2D6,CYP2E1,EGFR,ERK,ERK1/2,G protein alpha i,GNAQ,Gsk3,Jnk,KCND2,KCNJ2,LEF1,MAPK1,MAPK14,MAPK3,MAPK7,MAPK8,MAPK9,methimazole,MMP9,Nfat …	3		-1.543	2.63e-20	0.0076	ACAT1,ACBD5,ACHE,ACTG2,ADAM12,ADAMTSL5,ADGRE1,ADHFE1,AFF2,AJUBA,AK4,ALAS2,ALDOC,ALOX15,ANPEP,ARRB2,ASL,ASS1,BMAL2,C11orf87,CAPN3,CCN4,CCRL2,CD209,CD84,CFB,CMKLR1,COL24A1,CPM,CRABP2,CSF2RB,CSRP1,CXCL14,DHRS3,DLX3,DRAXIN,DSG2,EGR3,EIF4EBP1,ESM1,ETV4,F13A1,F2RL1,FAM167A,FHL3,FLNA,FZD1,GADD45G,GNAI1,GPRC5A,HIBCH,HP,HPCAL4,HPSE,HTR1B,HTR7,IGFBP2,IL1B,IL2RG,KCNB1,KLB,KRT18,KRT7,KRT80,LCP2,LGI2,LPAR4,LR…	136 (69)	53
BCR-ABL1		fusion gene/product	ADAR,Akt,BCR-ABL1,BTK,CBL,Cdc42,CDKN1B,CSF2RB,ERK,ERK1/2,FOXO3,GLI1,GRB2,Hdac,HRAS,MAP3K1,Mek,PCBP2,PIK3CG,PLCG1,RAC1,RAC2,RAD51,RAS,STAT1,STAT3,STAT5a/b,STAT6,TP53,USP7	2		0	2.73e-20	0.0101	ACAA1,ACAT1,ACOX1,ACSL1,ADAM12,ADGRE1,ADIPOR2,AK1,AK4,ALDH9A1,ALDOC,ALOX5,ANPEP,ARID5A,ARRB2,ASL,ASS1,ATAD2,ATIC,BDKRB2,BMAL2,BNC1,BTK,C1QTNF3,C1QTNF7,CCN4,CCRL2,CD209,CD247,CDC42EP3,CFB,CISH,CKAP2,CLIP2,COL24A1,CPM,CRABP2,CS,CSF2RB,CSRP1,CXCL14,DBI,DDIT4L,DLX3,DRAXIN,DSG2,ECH1,EGR3,ESRRG,ETV4,FOXL1,FZD1,G0S2,GAS7,GATA5,GNAI1,GPR85,GPRC5A,GRHL3,GTSE1,GUCY2D,HADH,HCK,HK2,HP,HPSE,HSPA1L,HSPB8,INHBA…	140 (30)	30
GUCY		group	ACACA,ATF2,ATF6,CASP1,CEBPB,CFTR,CREB1,CTH,CTNNB1,cyclic GMP,EGFR,ELK1,ERK,FASN,GAST,GUCY,GUCY1A1,GUCY2D,Hif1,Jnk,JUN,LIPA,LIPE,MAP3K11,MAPK14,MAPK7,MAPK8,MAPT,NPR1,NPR2,P38 MAPK,PDE5A,PKA,PLC,PPARG,PRKCE,PRKCH,PRKG1,RAF1,RB1,RELA,RGS4,SHC1,SMAD2,SMAD3,SOX15,SP1,SRC,SST,STAT3,STAT5a/b,TP53,TWIST1,Wnt	3		0.758	3.5e-20	0.0023	ABCA1,ACHE,ACOX1,ACSL1,ACTA2,ADAMTSL5,ADGRE1,ADHFE1,AJUBA,AK1,AKT2,ALDH9A1,ALDOC,ALOX15,ALOX5,APOBR,ASL,ATAD2,ATIC,BDKRB2,BMAL2,BRINP2,BTK,CCRL2,CD209,CD247,CDC42EP3,CDCP1,CHST4,CKAP2,CLDN4,COL24A1,COL4A6,COQ7,CUBN,CXCL14,CYP4V2,DBI,DDIT4L,DHRS3,DNAJB11,DRAXIN,DSG2,DUOX1,ECH1,EGR3,EPHA7,ESM1,ESRRG,FIS1,FLNA,GHR,GNAI1,GTSE1,HBEGF,HCAR2,HPCAL4,HPSE,HTR7,IL11RA,IL1B,IL2RG,INPP4A,INPP5D,KCNA3,KCND2,K…	141 (54)	49
IKK inhibitor XII		chemical - kinase inhibitor	Akt,ARID1A,ATM,CDKN1B,CDKN2A,CHUK,CTNNB1,ERK,ERK1/2,FOXA2,FOXO3,GLI1,HTT,Ikb,IKBKB,IKBKE,IKBKG,IKK inhibitor XII,IRF1,IRF3,IRF7,Mek,MMP9,MTOR,NCOR2,NFkB (complex),NFKB1,NFKB2,NFKBIA,NOTCH1,NR3C1,P38 MAPK,PIAS1,RB1,RELA,RELB,STAT3,TNFRSF1A,TP73	3		-0.412	3.51e-20	0.0191	ABCA1,ACAA1,ACAT1,ACBD5,ACOX1,ACSL1,ACTA2,AK1,ALDOC,ALOX15,ANOS1,ANPEP,AR,ARC,ARID5A,ARRB2,ASTN1,ATAD2,AZGP1,B3GALT5,BCL2L14,BDKRB2,BMAL2,BNC1,BTK,C1QTNF3,C9orf152,CACNA1E,CASS4,CCDC141,CCN4,CD247,CD84,CDCP1,CDH1,CFB,CLDN4,CLIP2,CLU,COL24A1,COL4A6,COQ7,CS,CSF2RB,CSRP1,CXCL10,DHRS3,DLX3,DRAXIN,DUOX1,EGR3,EMP3,ETV4,F13A1,F2RL1,FAM111A,FGF18,FLNA,FOXL1,GAS7,GATA5,GHR,GPR85,GRM7,HADH,HCAR2,HK2,HP,HSP…	147 (39)	38
deferoxamine		chemical drug	AKT1,ATF2,CASP8,CASP9,CAT,CTNNB1,deferoxamine,DIO2,ERBB2,ERK,ERK1/2,F3,Hif1,HIF1A,Hsp27,Jnk,KIT,MAPT,MMP2,Nfat (family),NFkB (complex),P38 MAPK,PI3K (complex),PLCG1,PTK2,RELA,SRC,TP53,VDR	2		1.769	3.71e-20	0.022	ACAA1,ACAT1,ACOX1,ACSL1,ADAM12,AK1,ALDH9A1,ALDOC,ALOX5,ARC,ARID5A,ARRB2,ASL,ASS1,ATIC,BDKRB2,BTK,CACNA1E,CCN4,CCRL2,CD209,CD247,CD300A,CDCP1,CDH1,CFB,CKAP2,CLIP2,COL24A1,COL4A6,CPM,CRABP2,CS,CSF2RB,CSRP1,CUBN,CXCL14,DBI,DDIT4L,DLX3,DUSP5,ECH1,EGR3,EIF4EBP1,EMP3,ESM1,ESRRG,ETV4,F13A1,F2RL1,FGF18,FHL3,FIS1,FLNA,G0S2,GADD45G,GAS7,GNAI1,GPR85,GTSE1,HADH,HK2,HSPA1L,HTR1B,IGFBP2,IL1B,IL2RG,INHBA,INPP4A…	141 (29)	29
SWI/SNF		complex	ACTB,AKT1,AR,ARID1A,ARID2,BRD7,CDKN1A,CDKN1B,CDKN2A,CUL3,E2F1,ERK,ESR1,estrogen receptor,FHL2,GATA6,GCR/glucocorticoid dimer,GLB1,glucocorticoid,Gsk3,HLTF,HRAS,JUN,MAP3K1,MAPK1,MAPK3,MAPK8,MRTFA,MYCN,NFKB1,NR3C1,PBRM1,PI3K (complex),PPARG,RAF1,RAR/RXR/retinoic acid,RARA,RARB,RB1,RELA,RHOA,RXRA,RXRB,SMARCA2,SMARCA4,SMARCB1,SMARCD1,SMARCD3,SMARCE1,SP1,SRF,STAT3,STAT5a/b,SWI/SNF,Tgf beta,TP53,tretin…	3	Inhibited	-2.021	4.05e-20	0.0441	ABCA1,ACAA1,ACAT1,ACBD5,ACHE,ACSL1,ACTG2,AFF2,AK1,AK4,AKT2,ALAS2,ALDH9A1,ALDOC,ALOX15,ALOX5,ANK3,ANPEP,ARHGAP18,ARHGAP30,ARRB2,ASL,ATAD2,ATIC,AZGP1,B3GALT5,BCL2L14,BDKRB2,BIN1,BMAL2,CCRL2,CD247,CD53,CD84,CDC42EP3,CGN,CHST4,CITED1,CKAP2,CLU,COL24A1,COL4A3,COL4A6,COQ7,CPM,CSRP1,CUBN,CXADR,CXCL10,CXCL14,DDIT4L,DLX3,DRAXIN,DSG2,DUOX1,DUOXA1,ECH1,EGR3,EMP3,EPHA7,ESM1,ESR1,ESRRG,F13A1,FAM111A,FAM167A,F…	192 (57)	53
MAPKAPK2	-0.112	kinase	ADAM17,Akt,AKT1,ALOX5,ATF2,Creb,CREB1,CRYAB,E2F1,EGFR,ERK,ERK1/2,ETV1,HSF1,Hsp27,IRF3,KRT18,L-serine,MAPK8,MAPKAPK2,MDM2,MMP2,MMP9,NFkB (complex),RELA,RIPK1,SRF,TP53,TSC2,ZFP36	2		0.407	4.24e-20	0.0197	ACAA1,ACAT1,ACHE,ACOX1,ACSL1,ACTG2,ADAM12,ADAMTSL5,ADGRE1,ADIPOR2,AK1,AK4,ALDH9A1,ALOX5,ANK3,ANOS1,APOE,ARID5A,ARRB2,ASL,ASS1,ATAD2,ATIC,BDKRB2,BRINP2,BTK,CCN4,CCRL2,CD247,CDC42EP3,CDCP1,CFB,CISH,CKAP2,CLDN4,CLIP2,COL24A1,CPM,CS,CSRP1,CXCL10,CXCL14,DBI,DDIT4L,DLX3,DRAXIN,DSG2,DUSP5,ECH1,EIF4EBP1,EMP3,ESRRG,ETV4,F2RL1,FHL3,FLNA,FZD1,GAS7,GHR,GNAI1,GPR85,GTSE1,HADH,HCK,HPCAL4,HPSE,HSPB8,HTR1B,IGFBP…	151 (30)	30
3-keto, N-aminoethyl aminocaproyl dihydrocinnamoyl cyclopamine		chemical reagent	3-keto, N-aminoethyl aminocaproyl dihydrocinnamoyl cyclopamine,Akt,AKT1,ATF2,CASP1,CCND1,CDK6,CDKN1B,CTNNB1,cyclic AMP,DMD,DYRK1B,E2f,EGFR,ERK1/2,ESR1,FHL2,Focal adhesion kinase,G protein alpha i,GLI1,GLI2,HIF1A,HRAS,JUN,MAPK1,MAPK3,MEF2C,Mek,MMP2,MMP9,MRTFA,MYCN,MYOD1,NFAT5,NFkB (complex),NFKB1,NFKBIA,NR3C2,PKA,PLC,PLCG2,PPARG,PRKAA1,PRKCZ,RAC1,RAF1,reactive oxygen species,RELA,RGS4,RHOA,SRC,SRF…	3		-1.327	4.45e-20	0.0273	ACTA2,ACTG2,ADAMTSL5,ADHFE1,AK1,AK4,ALAS2,ALDH9A1,ALDOC,ALOX15,ANPEP,ARHGAP18,ARID5A,ARRB2,ASL,ASS1,ASTN1,ATAD2,ATIC,AZGP1,B3GALT5,BDKRB2,BIN1,BMAL2,BNC1,C1QTNF3,C1QTNF7,CAPN3,CCN4,CCRL2,CD247,CD84,CDCP1,CDH1,CGN,CHST4,CKAP2,CLIP2,CLSTN2,CMKLR1,COL24A1,COL4A3,COL4A6,CPM,CSF2RB,CXADR,CXCL10,CXCL14,DBI,DDIT4L,DHRS3,DRAXIN,DUOX1,ECH1,EGR3,EMP3,EPHA7,ESCO2,ESM1,ESRRG,ETV4,F2RL1,FAM167A,FHL3,FOXL1,GAD…	184 (59)	58
MRTFB	0.076	transcription regulator	Akt,AKT1,ATM,CTNNB1,EGFR,ERBB4,ERK1/2,IRF3,JUN,LATS,MAP2K1/2,MRTFB,MTOR,MTORC1,RAC1,RAF1,RELA,SHH,SMAD2,SMAD3,TAFAZZIN,TBK1,TEAD,TEAD1,TP73,YAP1	3		1.425	6.02e-20	0.0267	ABCA1,ACAA1,ACAT1,ACSL1,ACTA2,ACTG2,ADAM12,AJUBA,AK4,ALAS2,ALDOC,ANOS1,APOE,ARC,ASS1,ATAD2,BDKRB2,BIN1,BMAL2,CASS4,CCN4,CCRL2,CD247,CDC42EP3,CDCP1,CDH1,CHST4,CISH,CLU,COL24A1,COL4A6,COX4I2,CPM,CRABP2,CXADR,CXCL14,CYTIP,DHRS3,DLX3,DSG2,DUSP5,ECH1,EGR3,EMP3,EPHA7,ESM1,ETV4,FGF18,FLNA,G0S2,GADD45G,GHR,GTSE1,HADH,HBEGF,HP,HPCAL4,HPSE,HSPB8,IGFBP2,IL1B,INHBA,INPP4A,INPP5D,ISLR2,KCND2,KLF4,LCN2,LDHB,LO…	126 (26)	26
PEPCK		group	AKT1,EIF2A,ERK,ERK1/2,ERN1,FOXO1,GSK3B,HIF1A,HSF1,IRS2,Jnk,JUN,MTOR,MTORC1,NOS3,NR3C1,PCK1,PEPCK,PPARGC1A,PRKAA,PRKACA,PRKCZ,RAF1,RELA,RPTOR,SIRT1,SREBF1,TP53,TSC1,TSC2,YAP1	3		0.511	6.34e-20	0.0048	ABCA1,ACAA1,ACBD5,ACOX1,ACSL1,ADAM12,ADGRE1,AK1,AK4,ALDH5A1,ALDH9A1,ALDOC,ALOX15,ALOX5,AR,ARC,ARRB2,ASL,ASS1,ATAD2,ATIC,ATP2B3,BDKRB2,BIN1,BMAL2,BTK,CACNA2D2,CCN4,CCRL2,CD209,CD247,CDCP1,CDH1,CGN,CHST4,CISH,CKAP2,CLDN4,COL24A1,COQ7,CPXM1,CRABP2,CXADR,CXCL10,CXCL14,CYTIP,DDIT4L,DHRS3,DLX3,DNAJB11,DUOX1,ECH1,EIF4EBP1,EMP3,ESRRG,FGF18,FHL3,FITM2,FLNA,FREM1,FZD1,G0S2,GADD45G,GAS7,GNAI1,GPR85,GRM7,GTS…	138 (31)	31
TP73		transcription regulator	ABCB1,ABL1,Akt,CDK5,E2f,HIF1A,Jnk,JUN,MAP2K1/2,MAPK1,MAPK3,MDM2,MYOD1,NF-Y,NFkB (complex),RB1,STAT3,TP53,TP73	2		-0.085	6.4e-20	0.0301	ABCA1,ACAA1,ACAT1,ACBD5,ACOX1,ACSL1,ACTA2,ADAM12,ADGRE1,AK1,AK4,ALAS2,ALDH9A1,ALDOC,ALOX15,ALOX5,ANPEP,ARC,ARID5A,ARRB2,ASL,ASS1,ATIC,BDKRB2,BIN1,BMAL2,BTK,CASS4,CCRL2,CD209,CD247,CD84,CDC42EP3,CDCP1,CDH1,CHST4,CISH,CITED1,CKAP2,CLIP2,CLU,COL24A1,COQ7,CPM,CRABP2,CS,CSRP1,CXCL10,CXCL14,DBI,DDIT4L,DGKB,DHRS3,DLX3,DRAXIN,ECH1,EGR3,EIF4EBP1,ETV4,F2RL1,FHL3,G0S2,GAS7,GHR,GNAI1,GPR85,GTSE1,HBEGF,HP,HPS…	137 (19)	19
ANGPT2	-0.39	growth factor	Akt,AMPK,ANGPT2,ATF2,Calcineurin (complex),CAV1,Creb,CTNNB1,EGFR,ERK,ERK1/2,FOXO3,FYN,HDAC2,HDAC5,IRF3,Jnk,JUN,KLF5,MAPK1,MMP2,MMP9,NFkB (complex),NFKBIA,P38 MAPK,PI3K (complex),PI3K (family),Pkc(s),PPARG,RELA,SRC (family),STAT3	2	Activated	2.475	6.92e-20	0.0215	ABCA1,ACAA1,ACAT1,ACOX1,ACSL1,ACTA2,ADAM12,ADGRE1,ALAS2,ALOX15,ANOS1,ANPEP,APOE,ARID5A,ASS1,AZGP1,B3GALT5,BMAL2,CD209,CD247,CD84,CDC42EP3,CDCP1,CFB,CHST4,CISH,CLDN4,CLIP2,CLU,COL24A1,COL4A6,CPM,CS,CSF2RB,CSRP1,CXCL14,DLX3,DRAXIN,DSG2,DUSP5,EGR3,ESM1,ETV4,F2RL1,FLNA,FZD1,G0S2,GHR,GPR85,GRHL3,HCAR2,HK2,HP,HPCAL4,HPSE,HSPA1L,HTR1B,IGFBP2,IL1B,IL2RG,INHBA,KCNB1,KLB,LCP2,LDHB,LGI2,LRAT,LRP2,LRP8,MAL,M…	128 (32)	32
regorafenib		chemical drug	ABL1,Akt,BRAF,CSF1R,DDR2,ERK,ERK1/2,FGFR1,FGFR2,FLT1,FRK,KIT,MDM2,NTRK1,RAF1,regorafenib,RET,STAT3,TP53,YAP1	2		-0.612	7e-20	0.0186	ABCA1,ACAA1,ACHE,ACOX1,ACSL1,ADAM12,ADGRE1,AK1,AK4,ALAS2,ALDH9A1,ALOX15,ALOX5,APOE,AR,ARC,ARRB2,ASL,ATAD2,ATIC,BDKRB2,BIN1,BMAL2,BTK,CCN4,CCRL2,CD209,CD247,CDH1,CITED1,CKAP2,CLDN4,COL24A1,CPM,CS,CSRP1,CUBN,CXCL14,CYTIP,DBI,DDIT4L,DHRS3,DNAJB11,DRAXIN,ECH1,EGR3,EIF4EBP1,EMP3,ESR1,ESRRG,ETV4,FREM1,FZD1,G0S2,GAS7,GNAI1,GPR85,GTSE1,HADH,HK2,HP,HSPA1L,IL1B,INHBA,INPP4A,INPP5D,KCNB1,KLB,KRT18,LCN2,LDHB…	131 (20)	20
Tnf (family)		group	Akt,CASP8,CD40LG,CREB1,EGFR,ELK1,ERK,ERK1/2,FASLG,IKBKB,Jnk,LTA,LTB,Map3k7,MAPK8,MMP2,MMP9,NFkB (complex),NFKBIA,P38 MAPK,Pdgfr,PTPN1,RELA,RIPK3,SMPD1,SRC,STAT3,TNF,Tnf (family),TNF receptor,TNFRSF1A,TNFSF10,TNFSF11,TNFSF12,TNFSF13B,TNFSF14	2	Activated	2.317	8.38e-20	0.0487	ACAT1,ACHE,ACKR4,ACOX1,ADAM12,AK4,ALAS2,ALOX15,ALOX5,ANK3,ANPEP,ARHGAP18,ARHGEF5,ARRB2,ASS1,AZGP1,B3GALT5,BDKRB1,BDKRB2,BMAL2,BMP3,BRINP2,CCL14,CCN4,CCRL2,CD247,CD300LF,CDCP1,CHST4,CHSY3,CISH,CLDN4,CLIP2,CLU,COL24A1,COL4A3,CPM,CSF2RB,CSRP1,CXADR,CXCL10,CXCL14,CYTIP,DBI,DHRS3,DOK2,DRAXIN,DSG2,DUOX1,DUSP5,ECH1,EGR3,ESM1,ETV4,F2RL1,FGF18,FLNA,FZD1,G0S2,GHR,GNAI1,HCAR2,HCK,HK2,HP,HPCAL4,HPSE,HSPA1L,H…	146 (36)	36
GATA4	-0.108	transcription regulator	GATA1,GATA4,HIF1A,IL18,IL1B,NFE2L2,NFkB (complex),NFkB (family),NFKB1,NFKB2,NKX2-5,NLRP3,P38 MAPK,SRF,TBX5	3		0.818	8.76e-20	0.0305	ABCA1,ACHE,ACTA2,ACTG2,ADA2,ADAM12,AK4,AKT2,ALDOC,ALOX15,AR,ARID5A,ASS1,BDKRB1,BMAL2,C1QTNF3,CCDC141,CCRL2,CD209,CDC42EP3,CDCP1,CDH1,CFB,CISH,CLIP2,CLSTN2,CLU,COQ7,CPM,CRABP2,CS,CSF2RB,CSRP1,CXCL10,CYTIP,DBI,DLX3,DNAJB11,DUSP5,EGR3,EIF4EBP1,EPDR1,ESR1,ESRRG,F13A1,F2RL1,FCER1A,FZD1,G0S2,GRHL3,HBEGF,HK2,HP,HSPA1L,HSPB8,IGFALS,IGFBP2,IL1B,INHBA,INPP5D,KCNB1,KRT7,LCN2,LOXL1,LPL,MET,MGST1,MGST3,MST1R,…	121 (15)	14
ZBED5-AS1		other	Akt,AKT1,ATM,Ca2+,CTNNB1,EGFR,ERBB4,ERK1/2,FOXL2,IRF3,JUN,LATS,LATS1,MAP3K11,MTOR,MTORC1,RAC1,RAF1,RELA,RPTOR,SHH,SMAD2,SMAD3,TBK1,TEAD,TEAD1,TP73,YAP1,ZBED5-AS1	3		0.539	8.86e-20	0.0205	ABCA1,ACAA1,ACAT1,ACSL1,ACTA2,ADAM12,ADGRE1,AJUBA,AK4,ALAS2,ANOS1,APOE,ASS1,ATAD2,BDKRB2,BIN1,BMAL2,CASS4,CCN4,CCRL2,CD247,CDC42EP3,CDCP1,CGN,CHST4,CISH,CLDN4,COL24A1,COL4A6,COQ7,CPM,CRABP2,CSRP1,CXCL14,CYTIP,DHRS3,DLX3,DSG2,DUSP5,ECH1,EGR3,EMP3,ESM1,ETV4,FGF18,FLNA,G0S2,GADD45G,GHR,GTSE1,HADH,HBEGF,HP,HPCAL4,HPSE,HSPB8,IGFBP2,IL1B,INHBA,INPP4A,INPP5D,ISLR2,KCND2,KLF4,KRT18,KRT8,LDHB,LOXL1,LPIN1,…	124 (29)	28
mometasone furoate		chemical drug	Akt,Ap1,AR,CAV1,CREBBP,CTNNB1,CYP2C8,ERK1/2,estrogen receptor,FOS,GABP,GATA1,GATA3,IRF9,Jnk,JUN,MED1,MMP2,mometasone furoate,NCOA1,NCOA2,Nr1h,NR1H4,NR3C1,NTRK1,paclitaxel,PGR,PI3K (complex),PTGS2,SMAD2,SRC,SRC (family),STAT3,STAT5A,STAT5B,Tgf beta,TP53,TP73	3		0.312	9.67e-20	0.0406	ACAT1,ACBD5,ACOX1,ACSL1,ACTA2,ADAM12,ADAMTS18,ADGRE1,AK1,AK4,AKT2,ALDH9A1,ALOX15,ALOX5,ANPEP,AR,ARC,ARRB2,ASL,ATIC,BCL2L14,BDKRB2,BMAL2,BTK,CASS4,CCDC141,CCN4,CCRL2,CDC42EP3,CDCP1,CHST4,CITED1,CKAP2,CLDN4,COL24A1,COL4A6,COL6A5,CPM,CRABP2,CS,CSF2RB,CSRP1,CXCL10,CXCL14,DBI,DDIT4L,DHRS3,DLX3,DNAJB11,DRAXIN,DSG2,DUOX1,ECH1,EPS8L2,ESM1,ESR1,ESRRG,F2RL1,FCER1A,FGD2,FLNA,FREM1,GAS7,GNAI1,GPR85,GPRC5A,GR…	164 (38)	37
CHST11	0.539	enzyme	Akt,AKT1,ATM,Ca2+,CHST11,CTNNB1,EGFR,ERBB4,ERK1/2,FOXL2,IRF3,JUN,LATS,LATS1,MAP3K11,MTOR,MTORC1,RAC1,RAF1,RELA,RPTOR,SHH,SMAD2,SMAD3,TBK1,TEAD,TEAD1,TP73,YAP1	3		-0.539	9.75e-20	0.0219	ABCA1,ACAA1,ACAT1,ACSL1,ACTA2,ADAM12,ADGRE1,AJUBA,AK4,ALAS2,ANOS1,APOE,ASS1,ATAD2,BDKRB2,BIN1,BMAL2,CASS4,CCN4,CCRL2,CD247,CDC42EP3,CDCP1,CGN,CHST4,CISH,CLDN4,COL24A1,COL4A6,COQ7,CPM,CRABP2,CSRP1,CXCL14,CYTIP,DHRS3,DLX3,DSG2,DUSP5,ECH1,EGR3,EMP3,ESM1,ETV4,FGF18,FLNA,G0S2,GADD45G,GHR,GTSE1,HADH,HBEGF,HP,HPCAL4,HPSE,HSPB8,IGFBP2,IL1B,INHBA,INPP4A,INPP5D,ISLR2,KCND2,KLF4,KRT18,KRT8,LDHB,LOXL1,LPIN1,…	124 (29)	28
VIRMA	-0.005	other	Akt,AKT1,ATM,Ca2+,CTNNB1,EGFR,ERBB4,ERK1/2,FOXL2,IRF3,JUN,LATS,LATS1,MAP3K11,MTOR,MTORC1,RAC1,RAF1,RELA,RPTOR,SHH,SMAD2,SMAD3,TBK1,TEAD,TEAD1,TP73,VIRMA,YAP1	3		0.539	1.01e-19	0.0222	ABCA1,ACAA1,ACAT1,ACSL1,ACTA2,ADAM12,ADGRE1,AJUBA,AK4,ALAS2,ANOS1,APOE,ASS1,ATAD2,BDKRB2,BIN1,BMAL2,CASS4,CCN4,CCRL2,CD247,CDC42EP3,CDCP1,CGN,CHST4,CISH,CLDN4,COL24A1,COL4A6,COQ7,CPM,CRABP2,CSRP1,CXCL14,CYTIP,DHRS3,DLX3,DSG2,DUSP5,ECH1,EGR3,EMP3,ESM1,ETV4,FGF18,FLNA,G0S2,GADD45G,GHR,GTSE1,HADH,HBEGF,HP,HPCAL4,HPSE,HSPB8,IGFBP2,IL1B,INHBA,INPP4A,INPP5D,ISLR2,KCND2,KLF4,KRT18,KRT8,LDHB,LOXL1,LPIN1,…	124 (29)	28
miR-143-3p (and other miRNAs w/seed GAGAUGA)		mature microRNA	26S proteasome,AIFM1,AKT1,AR,ATM,BCL2,BCL2L11,CASP1,CCNE1,CTNNB1,EGFR,ERBB4,ERK,IKBKB,IRF3,Jnk,JUN,MAPK1,MAPK3,MAPK8,Mek,miR-143-3p (and other miRNAs w/seed GAGAUGA),MMP2,MRTFA,MTOR,MTORC1,NFkB (complex),NFKBIA,NTRK1,RAC1,RAF1,RB1,SHH,SMAD2,SMAD3,SOX9,SP1,SRF,TBK1,TEAD,TEAD1,TERT,TP73,YAP1	3		0.167	1.03e-19	0.0101	ACAA1,ACOX1,ACTA2,ACTG2,ADAMTS14,AJUBA,AK4,AKT2,ALAS2,ANOS1,ANPEP,ARID5A,ATAD2,AZGP1,B3GALT5,BDKRB2,BIN1,BMAL2,CASS4,CCRL2,CD209,CD247,CD84,CDC42EP3,CDH1,CHST4,CISH,CLDN4,CLIP2,COL24A1,COL4A6,COQ7,COX4I2,CSF2RB,CSRP1,CXCL14,CYTIP,DHRS3,DNAJB11,DSG2,ECH1,EGR3,EMP3,EPHA7,ESM1,F2RL1,FGF18,FHL3,FLNA,FREM1,G0S2,GAS7,GHR,GPR85,GTSE1,HADH,HBEGF,HP,HPCAL4,HSPA1L,HSPB8,IL2RG,INHBA,INPP4A,INPP5D,ISLR2,KCND…	144 (44)	44
aldehyde		chemical - endogenous mammalian	ACE,AGT,aldehyde,AMPK,BDKRB2,CAMK4,CASP1,CREB1,CTNNB1,EGFR,ERK1/2,INSR,Jnk,MAPK1,MAPK3,NFkB (complex),Pkc(s),SRC,XDH	3	Inhibited	-3.834	1.12e-19	0.0115	ABCA1,ACAA1,ACAT1,ACOX1,ACSL1,ACTA2,ADAM12,ADGRE1,ADIPOR2,AK4,ALOX15,ALOX5,ANK3,ANPEP,APOE,ARID5A,ASL,BDKRB1,BDKRB2,BRINP2,BTK,C1QTNF7,CCN4,CCRL2,CD209,CD84,CDCP1,CISH,CLIP2,COL24A1,COL4A6,CPXM1,CRABP2,CS,CSRP1,CXADR,CXCL14,DLX3,DSG2,DUSP5,EGR3,ESM1,ETV4,F2RL1,FGF18,FOXL1,FREM1,G0S2,GHR,GRHL3,HP,HPCAL4,IGFBP2,IL1B,INHBA,KCNB1,KCND2,KRT8,LDHB,LGI3,LOXL1,LPIN1,LRP8,MET,MGST1,MMP16,MST1R,MYO1C,MYRF,…	120 (19)	17
glycodeoxycholic acid		chemical - endogenous mammalian	ABCB4,Akt,AKT1,ATM,CTNNB1,EGFR,ERBB4,ERK1/2,FOXO3,glycodeoxycholic acid,IRF3,JUN,LATS,MAP2K1/2,MMP2,MTOR,MTORC1,RAC1,RAF1,RELA,SHH,SMAD2,SMAD3,TBK1,TEAD,TEAD1,TP73,YAP1	3		1.257	1.47e-19	0.031	ABCA1,ACAA1,ACAT1,ACSL1,ADAM12,AJUBA,AK4,ALAS2,ANOS1,ANPEP,APOE,ARC,ASS1,ATAD2,BDKRB2,BIN1,BMAL2,CASS4,CCN4,CCRL2,CD247,CDC42EP3,CDCP1,CDH1,CHST4,CISH,CLU,COL24A1,COL4A6,CPM,CRABP2,CSF2RB,CXCL10,CXCL14,CYTIP,DHRS3,DLX3,DSG2,DUSP5,ECH1,EGR3,EMP3,ESM1,ETV4,F2RL1,FGF18,FLNA,G0S2,GADD45G,GHR,GTSE1,HADH,HBEGF,HP,HPCAL4,HPSE,HSPB8,HTR7,IGFBP2,IL1B,IL2RG,INHBA,INPP4A,INPP5D,ISLR2,KCND2,KLF4,LCP2,LDHB,LO…	124 (28)	28
MDC1	0.125	other	ABCB1,ACACA,Akt,ALDH2,AR,ATF1,BCL2,BHLHE40,BRCA1,CCND1,CDKN2A,CEBPA,CREBBP,CTNNB1,DNMT3A,E2f,E2F1,E2F3,EIF2AK3,EP300,ERBB2,ERK1/2,ESR1,FHL2,GLI1,GRIN1,H2AX,HIF1A,HNF4A,IGF1R,IL6,JUN,MAP2K1,MAPK1,MAPK14,MAPK8,MAPK9,MDC1,Mek,mir-145,MTOR,NANOG,NFkB (complex),NFKBIA,NOTCH1,NR3C1,NTRK1,PGR,PML,PPARG,PPIF,PRKAA1,RAD51,RB1,RNF8,SFN,SP1,STAT1,STING1,TFE3,TP53,TP73,TRIM28,TSC2,TWIST1	3		0	1.49e-19	0.0434	ABCA1,ACAA1,ACAT1,ACBD5,ACHE,ACKR4,ACOX1,ACSL1,ACTA2,ADA2,ADAM12,ADAMTS18,ADIPOR2,AK4,ALAS2,ALDH9A1,ALDOC,ALOX5,ANK3,ANPEP,APOE,AR,Arf2,ARHGAP18,ARHGEF5,ARID5A,ARRB2,ASL,ASTN1,ATIC,B3GALT5,BDKRB2,BNC1,BTK,C1QTNF3,C1QTNF7,CAPN3,CASS4,CD247,CD300A,CD53,CD84,CDC42EP3,CGN,CHST4,CITED1,CKAP2,CLDN4,CLIP2,CLU,CMKLR1,CMTM6,COQ7,CPM,CS,CSRP1,CXADR,CXCL10,CYTIP,DBI,DDIT4L,DHRS3,DNAJB11,DSG2,DUOX1,DUSP5,ECH…	200 (65)	65
8-(3-chlorostyryl)caffeine		chemical reagent	8-(3-chlorostyryl)caffeine,ADCY,ADORA2A,AMPK,BDNF,CASP1,Creb,CREB1,CTNNB1,cyclic AMP,ERK,GCR/glucocorticoid dimer,IRF8,Jnk,MAPK1,MAPK14,MAPK3,MTORC1,NFkB (complex),NFKBIA,NTRK1,P38 MAPK,PKA,PLAT,PLD,PLD2,RELA,SELP,STAT3,STAT5A,STAT5a/b,STAT5B,STK11	3		0.702	1.53e-19	0.0089	ABCA1,ACAA1,ACOX1,ADAM12,ADGRE1,AK4,AKT2,ALAS2,ALDH9A1,ALDOC,ALOX15,ANPEP,ARID5A,ASS1,ASTN1,ATIC,ATP2B3,AZGP1,B3GALT5,BMAL2,BRINP2,CCDC141,CCRL2,CD209,CD84,CFB,CISH,CLDN4,CLIP2,CLU,COL24A1,COL4A6,CSRP1,CXCL10,CXCL14,CYP4V2,DLX3,DNAJB11,DRAXIN,DUOX1,DUSP5,EGR3,ESM1,ETV4,F2RL1,FGF18,FREM1,GNAI1,GPR85,GYS2,HCK,HP,HPSE,HSPA1L,HTR7,IGFBP2,IL11RA,IL1B,INHBA,KCNB1,KCND2,KLF4,KRT8,LCP2,LGI2,LPIN1,LRP2,MA…	130 (33)	31
quinaprilat		chemical - endogenous mammalian	ACE,AGT,Akt,AKT1,BDKRB2,CASP9,CHUK,CREB1,DLG4,ERK,ERK1/2,ESRRA,ETHE1,FGFR2,GSK3B,Histone h3,IKBKB,INSR,KRT18,L-serine,MAP2K1/2,MAP3K11,MAPK1,MAPK3,MAPK8,NEO1,NFkB (complex),NFKB1,NFKBIA,NRIP1,P38 MAPK,Pkc(s),PRKCD,PRKCE,PRKD1,quinaprilat,RAF1,RELA,RHOA,SHC1,STAT3,TEAD1,TSC2	3	Inhibited	-2.592	1.74e-19	0.0403	ACAT1,ACHE,ACOX1,ACTA2,ADAM12,ADGRE1,ADIPOR2,AJUBA,AK4,ALAS2,ALDOC,ALOX15,ALOX5,ANK3,ANPEP,ARID5A,ASL,ASS1,AZGP1,B3GALT5,BDKRB1,BDKRB2,BMAL2,BRINP2,BTK,C1QTNF7,CCN4,CD209,CD84,CDH1,CITED1,CLIP2,CLU,COL24A1,COL4A6,CPM,CPXM1,CRABP2,CS,CUBN,CXADR,CXCL14,DHRS3,DLX3,DRAXIN,DUSP5,ECH1,EGR3,EMP3,ESM1,ETV4,F2RL1,FLNA,FOXL1,FREM1,G0S2,GPRC5A,GRHL2,GRHL3,GYS2,HADH,HK2,HP,HPSE,IGFBP2,IL1B,IL22RA1,IL2RG,INHB…	143 (43)	42
PPARG:Fatty Acid:RXRA:Mediator:Coactivator		complex	CDK19,CREBBP,EP300,MED1,MED13,MED28,NCOA1,NCOA2,NCOA3,pioglitazone,PPARG,PPARG:Fatty Acid:RXRA:Mediator:Coactivator,PPARGC1A,rosiglitazone,RXRA	2	Inhibited	-3.04	1.78e-19	0.0007	ABCA1,ACAA1,ACAT1,ACHE,ACOX1,ACSL1,ACTG2,ADAMTS18,ADGRE1,ADIPOR2,AK1,ALAS2,ALDH5A1,ALDOC,ALOX5,APOE,AR,ATP2B3,BDKRB2,BTK,CACNA2D2,CCN4,CCRL2,CDCP1,CLSTN3,CLU,CMKLR1,CPXM1,CRABP2,CS,CXCL14,ECH1,EGR3,FGD2,FGF18,FREM1,FZD1,GADD45G,GYS2,HADH,HBEGF,HK2,HP,IGFBP2,INHBA,KLB,KRT18,LCN2,LDHB,LPIN1,LPL,MAL,MET,MGST1,MPC2,MPP7,NCF1,NLRP3,NR4A3,NR5A2,PDE3B,PENK,PEX11A,PHLDA2,PLIN2,PLIN4,PLIN5,PLK3,POSTN,PRDX…	91 (15)	15
SEMA4D	-0.092	transmembrane receptor	Actin,AHR,AKT1,Alp,Alpha catenin,AR,CASP8,CBL,CD72,Cdc42,CDKN1B,CTNNB1,CUL3,EGFR,ERBB2,ERBB4,ERK1/2,ESR1,estrogen receptor,ETV1,FADD,FHL2,FOS,FOXO1,FOXO3,FYN,GAB1,GRB2,Gsk3,HIF1A,HRAS,IRF3,JUN,KRAS,L-tyrosine,MAP2K1,MAP2K2,MAP3K8,MAPK1,MAPK14,MAPK3,MED1,Mek,MET,Mlc,MMP2,MRTFA,MST1R,MYCN,MYD88,NFkB (family),NFKB1,NFKBIA,NGF,NOTCH1,P38 MAPK,PLXNB1,PPARG,PRKCZ,PRL,RAC1,Raf,RAS,RB1,RELA,RET,RHOA,ROR1…	3		1.32	1.84e-19	0.0252	ABTB3,ACHE,ACTA2,ACTG2,ADAMTS18,ADIPOR2,AK1,AK4,AKT2,ALDH5A1,ALDH9A1,ALDOC,ANOS1,ANPEP,AR,ARHGAP18,ARID5A,ARRB2,ASS1,ATIC,AZGP1,B3GALT5,BDKRB2,BMAL2,BNC1,C1QTNF3,CAPN3,CCDC141,CCRL2,CD200R1,CD84,CDC42EP3,CDCP1,CDH1,CGN,CHST4,CKAP2,CLDN4,CLU,COL24A1,COQ7,CPM,CXCL10,CXCL14,DBI,DDIT4L,DOK2,DRAXIN,ECH1,EMP3,EPHA7,ESM1,ESRRG,ETV4,F13A1,F2RL1,FGD2,FHL3,GHR,GNAI1,GRHL3,GTSE1,HADH,HBEGF,HCAR2,HK2,HP,HPCA…	186 (81)	74
MEDAG	1.199	other	Akt,AKT1,EIF2A,ERK,ERK1/2,ERN1,FOXO1,GSK3B,HIF1A,HSF1,Jnk,MEDAG,MTOR,MTORC1,NOS3,NR3C1,PPARGC1A,PRKAA,PRKAA1,PRKAA2,PRKACA,PRKCZ,RAF1,RELA,RPTOR,SIRT1,SREBF1,TP53,TSC1,TSC2,YAP1	3		0	2.24e-19	0.0189	ABCA1,ACAA1,ACBD5,ACOX1,ACSL1,ADAM12,ADGRE1,AK1,AK4,ALDH5A1,ALDH9A1,ALDOC,ALOX15,ALOX5,APOE,AR,ARC,ARRB2,ASL,ASS1,ASTN1,ATAD2,ATIC,ATP2B3,BDKRB2,BIN1,BTK,CACNA2D2,CCN4,CCRL2,CD209,CD247,CDCP1,CDH1,CGN,CISH,CKAP2,CLDN4,COQ7,CPM,CPXM1,CRABP2,CXADR,CXCL10,CXCL14,CYTIP,DDIT4L,DHRS3,DLX3,DNAJB11,DUOX1,DUSP5,ECH1,EIF4EBP1,EMP3,ESRRG,FGF18,FHL3,FITM2,FLNA,FREM1,FZD1,G0S2,GADD45G,GAS7,GHR,GNAI1,GPR85,GRM…	142 (31)	31
ketotifen		chemical drug	26S proteasome,Akt,AKT1,AMPK,carbamazepine,CASP9,CHRM1,CNR1,EGFR,EIF2AK3,ELK1,HIF1A,HRH1,Jnk,KCNJ2,ketotifen,MAPK1,MAPK14,MAPK3,MAPK8,MAPK9,Nfat (family),Nos,NOS2,NOS3,NR1I2,PDE4B,PDE4D,PDE8A,PKA,Pkc(s),PRKCD,RGS4,SCAP,SREBF2,SRF,STAT3	3		-1.599	2.29e-19	0.0023	ACHE,ACOX1,ACSL1,ACTG2,ADAM12,ADAMTSL5,ADGRE1,ADHFE1,AK4,ALAS2,ALDOC,ALOX15,ANPEP,ARC,Arf2,ARRB2,AZGP1,BMAL2,CCRL2,CD209,CD53,CD84,CFB,CLU,COL24A1,CPM,CRABP2,CSRP1,CXCL14,CYP4V2,DBI,DLX3,DRAXIN,DSG2,DUOX1,EGR3,EIF4EBP1,ESM1,ESRRG,ETV4,F2RL1,FGF18,G0S2,GADD45G,GAS7,GHR,GPRC5A,GRHL2,GRHL3,HPCAL4,HSPB8,HTR7,IGFBP2,IL2RG,KLB,KRT8,LDHB,LGI2,LOXL1,LPIN1,LRP2,LRP8,MAP3K9,MEGF6,MGST1,MST1R,MTCL1,MUC6,MYO…	113 (37)	32
Ras homolog		group	AKT1,ATF2,Cdc42,Creb,CTNNB1,DIRAS3,ERK,EZR,Focal adhesion kinase,FYN,Jnk,JUN,MAP3K1,MAPK1,MAPK3,MAPK8,MMP2,MRTFA,Nfat (family),NFkB (complex),NfkB1-RelA,P110,P38 MAPK,PI3K (complex),PIK3R1,PLD1,PTK2,RAC1,RAC2,Ras homolog,RHOA,SRF,STAT3,TAFAZZIN,TRPC3,WWTR1,YAP1	2	Activated	2.636	2.3e-19	0.0225	ABCA1,ACAA1,ACTG2,ADAM12,ADIPOR2,ALAS2,ALDOC,ALOX15,ANPEP,ARID5A,ASS1,ATAD2,BIN1,BMAL2,CCN4,CCRL2,CD209,CD247,CD84,CDC42EP3,CHST4,CLIP2,CLU,COL24A1,COL4A6,COX4I2,CPM,CRABP2,CSF2RB,CSRP1,CXADR,CXCL14,CYTIP,DLX3,DRAXIN,DSG2,DUSP5,EGR3,EPHA7,ESM1,F2RL1,FGF18,FHL3,FLNA,FZD1,GADD45G,GPR85,HP,HSPA1L,IGFBP2,IL1B,IL2RG,INPP5D,KCNB1,KLB,KRT8,LDHB,LGI2,LOXL1,LPIN1,LPL,LRP2,MAL,MAP3K9,MET,MPI,MST1R,MYOM1,MY…	121 (37)	37
FGFR		group	Akt,Creb,ERK,ERK1/2,FGFR,FGFR1,FGFR2,FGFR3,FGFR4,FRS2,IRS1,MAP3K7,Mapk,MAPK1,Mek,NR3C1,P38 MAPK,PI3K (complex),Pkc(s),PLCG1,PPARG,PTPN11,Raf,RAS,RUNX2,STAT,STAT3	2		-1.347	2.43e-19	0.0052	ACAA1,ACAT1,ACBD5,ACHE,ADAM12,ADGRE1,AKT2,ALAS2,ALDOC,ALOX15,ANPEP,AR,ARC,ASS1,BMAL2,CCN4,CCRL2,CD209,CD84,CDC42EP3,CDCP1,CFB,CITED1,CLU,COL24A1,CPM,CS,CSRP1,CUBN,DLX3,DRAXIN,DUOX1,DUSP5,EIF4EBP1,ESR1,ETV4,FGF18,FLNA,FZD1,GADD45G,GPR85,GRHL3,GRM7,HADH,HK2,IGFBP2,KCNB1,KLB,KRT18,KRT8,LDHB,LGI2,LPIN1,LPL,LRAT,LRP2,LRP8,MAL,MGST1,MGST3,MPC2,MST1R,MYRF,NAV3,NCF1,NDUFA9,NNAT,NOX5,NR4A3,NR5A2,OLFML2A,O…	108 (27)	26
DETA-NONOate		chemical reagent	Akt,AMPK,CASP9,CAV1,DETA-NONOate,EIF2AK1,EIF2AK2,ERK1/2,JUN,MAP2,MAPK1,MAPK3,MAPK8,MMP2,MMP9,NFkB (complex),P38 MAPK,PRKCE,RB1,RHOA,SMAD2,SMPD1,TERT,TP53	2		-0.271	2.52e-19	0.0157	ACAA1,ACKR4,ACOX1,ACSL1,ACTA2,ADGRE1,AK1,AK4,AKT2,ALDH9A1,ALOX5,ANPEP,ARID5A,ARRB2,ASL,ASS1,ATIC,BDKRB2,BMAL2,BTK,CCN4,CCRL2,CD247,CD84,CDC42EP3,CFB,CHST4,CISH,CKAP2,CLIP2,CLU,COL24A1,COQ7,CPM,CRABP2,CS,CSF2RB,CSRP1,DBI,DDIT4L,DLX3,ECH1,EGR3,ESM1,ESRRG,F2RL1,FLNA,FZD1,G0S2,GADD45G,GAS7,GNAI1,GPR85,GTSE1,HADH,HBEGF,HSPA1L,HSPB8,HTR1B,IGFBP2,IL2RG,INHBA,INPP4A,INPP5D,KLB,KLF4,LCN2,LPL,LRAT,MAP3K9,M…	123 (24)	24
phenylhydrazine		chemical toxicant	ALOX12,ATF1,BCAP31,CASP1,CASP4,CASP8,CASP9,Cdc42,CHUK,CREB1,CTNNB1,ERK,GZMB,HMOX1,Ho,IKBKB,IL1B,IRF3,LOX,MAP2K1,MAPK1,MAPK3,MAPK8,NFkB (complex),NFKB1,NFKBIA,NLRP3,P38 MAPK,phenylhydrazine,PI3K (complex),Pkc(s),PLCG2,RAC1,RIPK1,SMPD1,STAT1,TBK1,TICAM1	3	Activated	3.104	2.6e-19	0.0091	ACAA1,ACHE,ACKR4,ACOX1,ADAM12,ADGRE1,ADIPOR2,AK4,AKT2,ALAS2,ALOX15,ANOS1,ANPEP,ARID5A,AZGP1,B3GALT5,BDKRB1,BMAL2,BRINP2,C1QTNF7,CAPN3,CD209,CD84,CDH1,CLDN4,CLIP2,CLU,COL24A1,COL4A6,CRABP2,CS,CSF2RB,CXCL10,CXCL14,CYTIP,DBI,DLX3,DNAJB11,DUSP5,ESM1,F13A1,F2RL1,FGF18,FLNA,G0S2,GHR,GRHL3,HP,HPSE,HSPA1L,HSPB8,IGFALS,IGFBP2,IL1B,KCNA3,KCND2,KLB,LCN2,MAL,MAP3K9,MET,MMP16,MSC,MST1R,MYRF,NCAM1,NIBAN1,NKAIN…	120 (38)	36
TMEM175	-0.191	ion channel	26S proteasome,AKT1,Ap1,BCL2,CASP4,CASP9,CTSB,CTSD,EP300,ERK,ERK1/2,GBA1,Jnk,KAT2A,LRP6,MAPK1,MAPK8,MAPT,MMP9,NFkB (complex),NFkB (family),NLRP3,Pkc(s),PRKCD,SMAD2,SMAD3,SNCA,SRC,STAT1,STAT3,TMEM175,TP53	3		0.522	2.63e-19	0.0143	ABCA1,ACAA1,ACAT1,ACHE,ACSL1,ACTA2,ADGRE1,AK1,AK4,AKT2,ALAS2,ALDH9A1,ALOX15,ALOX5,ANK3,ANPEP,ARID5A,ARRB2,ASL,ATIC,BDKRB2,BMAL2,BTK,C1QTNF7,CCN4,CCRL2,CD209,CD247,CD84,CDC42EP3,CDCP1,CFB,CISH,CKAP2,CLDN4,CLIP2,COL24A1,CRABP2,CS,CSRP1,CXCL14,DBI,DDIT4L,DHRS3,DRAXIN,ECH1,EGR3,ESM1,ESRRG,F2RL1,FAM81A,FZD1,G0S2,GNAI1,GPR85,GPRC5A,GRHL2,GRHL3,GTSE1,GUCY2C,HADH,HPCAL4,HSPA1L,HSPB8,HTR1B,IL1B,IL2RG,INHB…	132 (32)	30
NCOA/NR1I3/RXRA		complex	ALDH2,AMPK,AR,ATF2,BCL6,CITED2,CREBBP,CTNNB1,CYP2E1,EP300,ESR1,ESRRA,ETV1,FOXA2,FOXM1,FOXO1,GATA1,GATA4,GRIP1,HIF1A,HNF4A,IL12B,JUN,JUNB,MARK2,MED1,MEF2C,MYC,MYOD1,NCOA/NR1I3/RXRA,NCOA1,NCOA2,NEUROG1,NFE2L2,NFKBIA,NR1H4,NR1I3,NR3C1,NRF1,NRIP1,PDX1,PGR,PPARA,PPARD,PPARG,PPARGC1A,RB1,RBL1,RELA,RXRA,SOX2,SOX9,SP1,SP3,SRA1,SRC (family),STAT3,T3/TR/RXR,tamoxifen,TFAM,THRA,TP53,VDR,XBP1,ZBTB7B	3	Inhibited	-2.967	2.94e-19	0.0315	ABCA1,ACAA1,ACAT1,ACBD5,ACHE,ACOX1,ACTA2,ACTG2,ADAM12,ADAMTS14,ADAMTS18,ADIPOR2,AK1,ALDH5A1,ALDH9A1,ANK3,APOE,AR,ARC,ARHGAP18,ARRB2,ASTN1,ATP2B3,AZGP1,B3GALT5,BDKRB2,BMAL2,BTK,C9orf152,CACNA1E,CACNA2D2,CD209,CDCP1,CFAP54,CGN,CHST4,CKAP2,CLSTN2,CLU,COL24A1,COL6A5,COQ7,CPXM1,CRABP2,CS,CSRP1,CUBN,CXADR,CXCL10,CXCL14,DDIT4L,DHRS3,DNAJB11,DRAXIN,DUOX1,ECH1,EGR3,EIF4EBP1,EPDR1,EPS8L2,F13A1,FCER1A,FGD2,…	191 (65)	62
amuvatinib		chemical drug	Akt,AKT1,amuvatinib,ATF4,CASP8,CTNNB1,ELK1,ERK,ERK1/2,ESR1,FADD,FLT1,FLT3,Focal adhesion kinase,FRS2,FYN,GRB2,HRAS,HSF1,HSP90AB1,IRF3,ITGAV,ITGB1,JAK,Jnk,JUN,KIT,KRAS,MAPK1,MAPK3,MAPK8,MAPT,MBP,Mek,MET,MITF,MMP14,MMP9,MTOR,NFkB (complex),NFkB (family),NGF,NTRK1,P38 MAPK,PDGFRA,PDHA1,PDPK1,PLA2G4A,PTPN11,RAC1,Raf,RAS,RET,ROR1,SRC,SRC (family),STAT1,STAT3,STAT5A,STAT5a/b	3		-0.566	2.95e-19	0.0403	ACAA1,ACAT1,ACHE,ACOX1,ACSL1,ACTA2,ADAM12,AK1,AKT2,ALAS2,ALOX15,ALOX5,ANK3,ANOS1,ANPEP,ARHGAP18,ARID5A,ARRB2,ASS1,ATAD2,BMAL2,BNC1,C1QTNF7,CAPN3,CCRL2,CD209,CD247,CD300A,CD84,CDC42EP3,CDH1,CGN,CHST4,CLIP2,CLU,COL24A1,COL4A6,CPM,CS,CXCL14,DNAJB11,DRAXIN,DSG2,EGR3,ESM1,ESR1,ETV4,F2RL1,FGF18,FREM1,G0S2,GAS7,GRHL3,GYS2,HBEGF,HCK,HSPA1L,HSPB8,HTR1B,IL1B,INHBA,ISLR2,KCNB1,KCND2,KLB,KLF4,KRT8,LCP2,LDHB,…	153 (60)	58
UCHL1	-0.548	peptidase	26S proteasome,CDKN2A,ERN1,Histone h3,Mapk,MDM2,NCAM1,PTK2,SMAD2,SNCA,TP53,UCHL1	2		0.381	3.19e-19	0.0045	ABCA1,ACAA1,ACAT1,ACOX1,ACSL1,ACTA2,ADAM12,ADGRE1,AK1,AK4,ALDH9A1,ALOX5,APOE,AR,ARC,ARRB2,ASL,ASS1,ATAD2,ATIC,BCL2L12,BDKRB2,BTK,CD247,CDC42EP3,CDH1,CKAP2,CLU,CS,CSRP1,CXCL10,DBI,DDIT4L,DHRS3,DNAJB11,DRAXIN,DUSP5,ECH1,EGR3,ESM1,ESRRG,FAM111A,FAM81A,FITM2,G0S2,GADD45G,GAS7,GNAI1,GPR85,GPRC5A,GTSE1,GUCY2C,HADH,HBEGF,HK2,HPCAL4,HSPA1L,HSPB8,IL2RG,INHBA,INPP4A,INPP5D,KCNB1,KLF4,KRT18,LCN2,LDHB,LPIN1,…	110 (12)	12
STAT6 dimer		complex	Akt,CTNNB1,ERK,FOXA2,FOXP3,IFNG,IL11,IL4,IL4I1,MAPK1,MAPK14,MAPK8,MYD88,NFkB (complex),SPDEF,STAT1,STAT3,STAT6,STAT6 dimer,TCF,TGM2,TICAM1	3		-0.775	3.25e-19	0.0252	ACAA1,ACOX1,ACSL1,ADAM12,ADGRE1,AFF2,AGPAT4,ALAS2,ALDOC,ANPEP,APOE,AR,ARID5A,ASS1,ASTN1,C1QTNF7,C9orf152,CAPN3,CCN4,CD200R1,CD247,CD300A,CD300LF,CD84,CDCP1,CISH,CITED1,CLDN4,CLIP2,CLU,COL24A1,COL4A6,CPM,CRABP2,CXCL10,CXCL14,DLX3,DRAXIN,DUOX1,DUSP5,EGR3,ESM1,F2RL1,FGF18,FLNA,G0S2,GADD45G,GPR85,GTSE1,HADH,HCAR2,HCK,HSPA1L,HTR7,IGFBP2,IL1B,IL22RA1,IL2RG,INHBA,INPP5D,KLB,KLF4,KRT18,LCP2,LDHB,LGI2,LPA…	135 (22)	22
ZNF367	0.361	transcription regulator	Akt,AKT1,ATM,Ca2+,CTNNB1,EGFR,ERBB4,ERK1/2,FOXL2,IRF3,JUN,LATS1,MAP3K11,Mst/krs,MST1,MTOR,MTORC1,RAC1,RAF1,RELA,RPTOR,SHH,SMAD2,SMAD3,TBK1,TEAD,TEAD1,TP73,YAP1,ZNF367	3		0.631	3.56e-19	0.0329	ABCA1,ACAA1,ACAT1,ACSL1,ACTA2,ADAM12,ADGRE1,AJUBA,AK4,ALAS2,ANOS1,APOE,ASS1,ATAD2,BDKRB2,BIN1,BMAL2,CASS4,CCN4,CCRL2,CD247,CDC42EP3,CDCP1,CGN,CHST4,CISH,CLDN4,COL24A1,COL4A6,COQ7,CPM,CRABP2,CSRP1,CXCL14,CYTIP,DHRS3,DLX3,DSG2,DUSP5,ECH1,EGR3,EMP3,ESM1,ETV4,FGF18,FLNA,G0S2,GADD45G,GHR,GTSE1,HADH,HBEGF,HP,HPCAL4,HPSE,HSPB8,IGFBP2,IL1B,INHBA,INPP4A,INPP5D,ISLR2,KCND2,KLF4,KRT18,KRT8,LDHB,LOXL1,LPIN1,…	123 (30)	28
GAST		other	Akt,AKT1,Ap1,ATF2,Creb,CREB1,CTNNB1,EGFR,ELK1,ERK,ERK1/2,Focal adhesion kinase,GAST,Jnk,JUN,MAP3K11,Mapk,MAPK1,MAPK14,MAPK3,MAPK7,MAPK8,P38 MAPK,PI3K (complex),PLC,PPARG,PRKCE,PRKCH,RAF1,RELA,SHC1,SP1,SRC,SST,STAT3	2	Activated	2.553	3.64e-19	0.0331	ACAT1,ACHE,ACOX1,ADAM12,AK4,ALAS2,ALDOC,ALOX15,ANPEP,ARC,ARRB2,ASS1,BMAL2,BRINP2,BTK,CCN4,CCRL2,CD209,CD247,CD84,CDCP1,CFB,CHST4,CLDN4,CLU,COL24A1,COL4A6,CPM,CS,CSRP1,CXCL14,DHRS3,DLX3,DRAXIN,DSG2,DUSP5,EGR3,EMP3,ETV4,FGF18,FLNA,GADD45G,GHR,GPR85,HBEGF,HCAR2,HP,HPCAL4,HPSE,HTR7,IGFBP2,IL1B,IL2RG,INHBA,KCNA3,KCNB1,KCND2,KLB,KRT7,KRT8,LCN2,LDHB,LGI2,LPIN1,LRP2,LRP8,MAL,MAP3K9,MET,MGST1,MMP16,MST1R,…	129 (35)	35
CHRM5		G-protein coupled receptor	Akt,AKT1,Calcineurin (complex),CDK7,CHRM5,CNR1,CREB1,EGFR,ELK1,ERK,G protein alpha i,GNA11,GNAQ,GNAQ/11,GPRC6A,JUN,MAP2K5,MAP3K1,MAPK1,MAPK14,MAPK3,MAPK7,MAPK8,MMP2,MMP9,MTOR,Nfat (family),NFkB (complex),PI3K (complex),PKA,Pkc(s),PRKCD,PRKD1,RAC1,RAS,RGS2,RGS4,RHO,SCD,SRF,STAT3,Tgf beta,TRPC3	3	Activated	2.773	3.7e-19	0.0059	ACHE,ACTG2,ADAM12,ADAMTSL5,ADHFE1,AGPAT4,AJUBA,AK4,ALAS2,ALDOC,ALOX15,ANPEP,APOE,ARID5A,ARRB2,BMAL2,BRINP2,CD247,CD84,CDCP1,CHST4,CLIP2,CLU,CMKLR1,COL24A1,CS,CSF2RB,CSRP1,CXCL10,CXCL14,DLX3,DRAXIN,DSG2,DUOX1,DUSP5,EGR3,ESM1,ETV4,F2RL1,FAM167A,FGF18,FHL3,GADD45G,GHR,GPRC5A,GRHL2,GRHL3,HADH,HP,HPCAL4,HSPA1L,HTR1B,HTR7,IGFBP2,IL1B,IL2RG,INHBA,ISLR2,KLB,LGI2,LOXL1,LRAT,LRP2,LRP8,MAL,MAP3K9,MEGF6,MET,…	125 (43)	41
TWNK	0.027	enzyme	Akt,AKT1,COX6A2,cytochrome-c oxidase,EIF2A,ERK,ERK1/2,ERN1,FOXO1,GSK3B,HIF1A,HSF1,Jnk,MTOR,MTORC1,NOS3,NR3C1,PPARGC1A,PRKAA,PRKAA1,PRKAA2,PRKACA,PRKCZ,RAF1,RELA,RPTOR,SIRT1,SREBF1,TP53,TSC1,TSC2,TWNK,YAP1	3		0.336	3.7e-19	0.0233	ABCA1,ACAA1,ACBD5,ACOX1,ACSL1,ADAM12,ADGRE1,AK1,AK4,ALDH5A1,ALDH9A1,ALDOC,ALOX15,ALOX5,APOE,AR,ARC,ARRB2,ASL,ASS1,ASTN1,ATAD2,ATIC,ATP2B3,BDKRB2,BIN1,BTK,CACNA2D2,CCN4,CCRL2,CD209,CD247,CDCP1,CDH1,CGN,CISH,CKAP2,CLDN4,COQ7,CPM,CPXM1,CRABP2,CXADR,CXCL10,CXCL14,CYTIP,DDIT4L,DHRS3,DLX3,DNAJB11,DUOX1,DUSP5,ECH1,EIF4EBP1,EMP3,ESRRG,FGF18,FHL3,FITM2,FLNA,FREM1,FZD1,G0S2,GADD45G,GAS7,GHR,GNAI1,GPR85,GRM…	142 (33)	31
TSN084		chemical drug	Akt,AKT1,ARID1A,ATR,CASP8,CBL,CDK19,CDK8,CTNNB1,E2F1,EP300,ERBB3,ERK,FADD,FLT3,GRB2,HRAS,IQGAP1,IRF3,KRAS,LRP6,MAPK1,MAPK3,MAPK8,MAPT,MED1,MED13,Mek,MET,MMP14,NFkB (complex),NGF,NOTCH1,NTRK1,PBRM1,PDHA1,PDPK1,PLC,Raf,RAS,RET,RHOA,ROR1,SIRT3,SRC,SRC (family),STAT1,STAT3,STAT3/5,STAT5A,STAT5a/b,Trk Receptor,TSN084	3	Inhibited	-2.229	3.7e-19	0.0215	ACAA1,ACHE,ACOX1,ADAM12,ADAMTS18,ADGRE1,ADIPOR2,ALAS2,ALDOC,ALOX15,ANOS1,ANPEP,ARID5A,ARRB2,ASS1,BCL2L14,BDKRB2,BMAL2,BNC1,BTK,C1QTNF7,CCN4,CCRL2,CDCP1,CDH1,CITED1,CLIP2,CLSTN3,CLU,COL24A1,COL4A6,CPM,CSF2RB,CSRP1,CXADR,CXCL14,DNAJB11,DRAXIN,EGR3,ESM1,ESR1,ETV4,F13A1,F2RL1,FGD2,FGF18,FLNA,FREM1,G0S2,GAS7,GHR,GRHL3,GYS2,HP,IL1B,INHBA,KCNB1,KLB,LCP2,LDHB,LGI2,LRAT,LRP2,LRP8,LTB4R2,MAL,MAP3K9,MET,MPP…	136 (53)	50
calphostin C		chemical drug	ADAM17,Ap1,calphostin C,CASP8,CASP9,CHUK,EGFR,ERK1/2,EZR,FSHR,GSK3B,HSF1,IKBKB,ITGAV,Jnk,LPL,MAP2,Mapk,MAPK1,MAPK14,MAPK3,MAPK8,MAPKAPK2,MMP9,NFkB (complex),NFKBIA,P38 MAPK,PI3K (complex),Pkc(s),PLD1,PRKCD,PRKCE,PRKCI,PRKCZ,RAF1,rasagiline,SRC,STAT3,TGM2	2		-0.839	4.26e-19	0.0078	ACAT1,ACOX1,ACTA2,ADAM12,ADGRE1,ADIPOR2,AFF2,ALAS2,ALOX15,ANPEP,ARC,ARID5A,ASS1,ATAD2,AZGP1,B3GALT5,BMAL2,CCN4,CCRL2,CD84,CDCP1,CISH,CLDN4,CLIP2,CLU,COL24A1,CRABP2,CXCL14,DHRS3,DLX3,DRAXIN,DSG2,DUSP5,EGR3,EIF4EBP1,EMP3,ESM1,ESR1,ETV4,F2RL1,FLNA,G0S2,GHR,GPRC5A,GRHL2,GRHL3,HCK,HP,HPCAL4,HPSE,HSPA1L,HSPB8,HTR1B,HTR7,IGFBP2,IL2RG,INHBA,KCNB1,KLB,KLF4,LCN2,LDHB,LGI2,LPL,LRP2,LRP8,MAP3K9,MEDAG,MET,MSC…	115 (39)	39
L-aspartic acid		chemical - endogenous mammalian	Akt,AKT1,AMBRA1,EIF2A,ERK,ERK1/2,ERN1,FOXO1,GAD1,GSK3B,HIF1A,HSF1,Jnk,L-aspartic acid,MTOR,MTORC1,NOS3,NR3C1,PPARGC1A,PRKAA,PRKAA1,PRKAA2,PRKACA,PRKCZ,RAF1,RELA,RPTOR,SIRT1,SQSTM1,SREBF1,TP53,TSC1,TSC2,ULK1	3		0.343	4.26e-19	0.0153	ABCA1,ACAA1,ACBD5,ACOX1,ACSL1,ADAM12,ADAMTS14,ADGRE1,AK1,AK4,ALDH5A1,ALDH9A1,ALDOC,ALOX15,ALOX5,APOE,AR,ARC,ARID5A,ARRB2,ASL,ASS1,ASTN1,ATIC,ATP2B3,BDKRB2,BTK,CACNA2D2,CCN4,CD209,CD247,CDCP1,CDH1,CGN,CISH,CKAP2,CLDN4,COQ7,CPM,CPXM1,CRABP2,CXADR,CXCL10,CXCL14,DDIT4L,DHRS3,DLX3,DNAJB11,DUOX1,DUSP5,ECH1,EIF4EBP1,EMP3,ESRRG,FGF18,FHL3,FITM2,FREM1,FZD1,G0S2,GADD45G,GAS7,GHR,GNAI1,GPR85,GRM7,GTSE1,HCAR…	136 (34)	32
FAM20C	0.395	enzyme	26S proteasome,AHR,ALB,APC,APP,C3,Ca2+,CARTPT,CD44,Cdc42,CDH2,CDK5,CDKN1A,CDX2,COPS5,CREB1,CTNNB1,DMP1,EGF,EIF2AK3,ERBB2,ERK1/2,estrogen receptor,F2,FADD,FAM20C,FBLN1,FGF23,FOS,FOXO1,FOXO3,GLI1,GSR,HIF1A,HRAS,IFNA2,IGF1R,INSR,IRF3,ITIH2,KNG1,LTBP1,MAP2K1,MAPK1,MAPK14,MAPK3,MAPK9,Mek,MET,MMP14,MMP9,MZF1,NFE2L2,NHERF1,NOS2,NR3C1,NTRK1,OSM,PENK,PKMYT1,PPIF,PPP1R3A,PRKAA1,PRKAR1A,PRKCD,PRKD1,PTEN,PTP…	3		0.501	4.48e-19	0.0134	ABTB3,ACAT1,ACBD5,ACHE,ADIPOR2,AGPAT4,AJUBA,ALDH5A1,ALDH9A1,ALOX15,ANK3,ANOS1,ANPEP,APOBR,Arf2,ARHGAP18,ASL,ASS1,ASTN1,ATAD2,ATIC,BCL2L14,BDKRB1,BDKRB2,BIN1,BMAL2,BNC1,BRINP2,C1QTNF3,C1QTNF7,CACNA1E,CAPN3,CASS4,CCL14,CCRL2,CD200R1,CD247,CD300A,CD53,CGN,CITED1,CKAP2,CLDN4,CLSTN2,CMKLR1,CMTM6,COL4A6,COX4I2,CRABP2,CSF2RB,CXADR,CXCL10,CYTIP,DDIT4L,DGKB,ECH1,ELMOD3,EPDR1,EPS8L2,F13A1,F2RL1,FAM111A,FCE…	195 (95)	85
FBXO42	0.077	other	Akt,AKT1,EIF2A,ERK,ERK1/2,ERN1,FBXO42,FOXO1,GSK3B,HIF1A,HSF1,ING4,Jnk,MTOR,MTORC1,NFkB (complex),NOS3,NR3C1,PPARGC1A,PRKAA,PRKAA1,PRKAA2,PRKACA,PRKCZ,RAF1,RELA,RPTOR,SIRT1,SREBF1,TP53,TSC1,TSC2,YAP1	3		0.333	4.55e-19	0.0296	ABCA1,ACAA1,ACBD5,ACOX1,ACSL1,ADAM12,ADGRE1,AK1,AK4,ALDH5A1,ALDH9A1,ALDOC,ALOX15,ALOX5,AR,ARC,ARID5A,ARRB2,ASL,ASS1,ASTN1,ATAD2,ATIC,ATP2B3,BDKRB2,BIN1,BTK,CACNA2D2,CCN4,CCRL2,CD209,CD247,CDCP1,CDH1,CFB,CGN,CISH,CKAP2,CLDN4,CLIP2,COQ7,CPM,CPXM1,CRABP2,CXADR,CXCL10,CXCL14,CYTIP,DDIT4L,DHRS3,DLX3,DNAJB11,DUOX1,ECH1,EIF4EBP1,EMP3,ESRRG,F2RL1,FGF18,FHL3,FITM2,FLNA,FREM1,FZD1,G0S2,GADD45G,GAS7,GHR,GNA…	144 (33)	32
PRKAA		group	Akt,AKT1,EIF2A,ERK,ERK1/2,ERN1,FOXO1,GSK3B,HIF1A,HSF1,Jnk,MTOR,MTORC1,NOS3,NR3C1,PPARGC1A,PRKAA,PRKAA1,PRKAA2,PRKACA,PRKCZ,RAF1,RELA,RPTOR,SIRT1,SREBF1,TP53,TSC1,TSC2,YAP1	2		-0.253	4.89e-19	0.0222	ABCA1,ACAA1,ACBD5,ACOX1,ACSL1,ADAM12,ADGRE1,AK1,AK4,ALDH5A1,ALDH9A1,ALDOC,ALOX15,ALOX5,APOE,AR,ARC,ARRB2,ASL,ASS1,ASTN1,ATAD2,ATIC,ATP2B3,BDKRB2,BIN1,BTK,CACNA2D2,CCN4,CCRL2,CD209,CD247,CDCP1,CDH1,CGN,CISH,CKAP2,CLDN4,COQ7,CPM,CPXM1,CRABP2,CXADR,CXCL10,CXCL14,CYTIP,DDIT4L,DHRS3,DLX3,DNAJB11,DUOX1,DUSP5,ECH1,EIF4EBP1,EMP3,ESRRG,FGF18,FHL3,FITM2,FLNA,FREM1,FZD1,G0S2,GADD45G,GAS7,GHR,GNAI1,GPR85,GRM…	141 (30)	30
hexachlorophene		chemical drug	AKT1,dexamethasone,hexachlorophene,MIF	2		-1.907	4.98e-19	0.0106	ACAT1,ACKR4,ACSL1,ACTG2,ADAM12,ADGRE1,ADHFE1,ALOX15,ALOX5,ANOS1,ANPEP,APOE,AR,ARRB2,ASS1,BDKRB2,CD209,CDC42EP3,CDH1,CFAP100,CFB,CISH,CLU,CMKLR1,CMTM6,COL4A3,CRABP2,CSF2RB,CXADR,CXCL14,DLX3,DUSP5,ECHDC3,EGR3,EIF4EBP1,ESR1,F2RL1,FAM111A,FCER1A,G0S2,GARIN5A,GIMAP5,HBEGF,HK2,HP,IGFALS,IGFBP2,IL1B,IL22RA1,INHBA,KLF4,KRT7,KRT8,LCN2,LDHB,LPIN1,LRP8,MET,MGST1,MPC2,MUSK,NAV3,NCAM1,NHS,NIBAN1,NLRP3,NOS1,NR…	110 (4)	3
NCOA/NR1I2/RXRA		complex	ABCB1,ALDH2,AR,ATF2,BCL6,CITED2,CREBBP,CTNNB1,EP300,ESR1,ESRRA,ETV1,FOXM1,FOXO1,GATA1,GATA4,GRIP1,HIF1A,IL12B,JUN,JUNB,MARK2,MED1,MEF2C,MYC,MYOD1,NCOA/NR1I2/RXRA,NCOA1,NEUROG1,NFE2L2,NFKBIA,NR1H4,NR1I2,NR3C1,NRF1,NRIP1,P38 MAPK,PDX1,PGR,PPARA,PPARD,PPARG,PPARGC1A,RB1,RBL1,RELA,RXRA,SOX2,SOX9,SP1,SP3,SRA1,STAT3,T3/TR/RXR,tamoxifen,TFAM,THRA,TP53,VDR,XBP1,ZBTB7B	3	Inhibited	-2.654	5.49e-19	0.0308	ABCA1,ACAA1,ACAT1,ACBD5,ACHE,ACTA2,ACTG2,ADAM12,ADAMTS14,ADAMTS18,ADIPOR2,AK1,ALDH5A1,ALDH9A1,ANK3,APOE,AR,ARC,ARHGAP18,ARRB2,ATP2B3,AZGP1,B3GALT5,BDKRB2,BMAL2,BTK,CACNA1E,CACNA2D2,CCN4,CD209,CDCP1,CFAP54,CGN,CHST4,CKAP2,CLSTN2,CLU,COL24A1,COL6A5,COQ7,CPXM1,CRABP2,CS,CSRP1,CUBN,CXADR,CXCL10,CXCL14,CYP4V2,DDIT4L,DHRS3,DNAJB11,DRAXIN,DUOX1,ECH1,EGR3,EPDR1,EPS8L2,F13A1,FCER1A,FGD2,FGF18,FREM1,GADD45…	184 (61)	58
TFAP2A homodimer:VEGFA Gene		complex	AKT1,AMPK,ATF2,CAV1,Creb,CREB1,CRKL,CTNNB1,ERK,ERK1/2,F3,FLT1,FOXO1,HIF1A,Hsp27,IGF1R,Jnk,LIPE,MAP2K1/2,Mapk,MAPK1,MAPK14,MAPK3,MAPK8,Mek,MET,MMP9,NFATC2,NFkB (complex),NFKB1,NFKBIA,P38 MAPK,PKA,Pkc(s),PLA2G4A,PLD1,PRKAA,PRKCE,PRKCI,RAC1,RAF1,SP1,SP3,SRC,SRC (family),SRF,STAT1,STAT3,TERT,TFAP2A,TFAP2A homodimer:VEGFA Gene,VEGFA,VHL	3		1.511	6.07e-19	0.0411	ABCA1,ACAA1,ACAT1,ACHE,ACOX1,ACSL1,ACTA2,ACTG2,AK4,ALAS2,ALOX15,ALOX5,ANPEP,APOE,ARC,ARID5A,AZGP1,B3GALT5,BMAL2,BRINP2,BTK,C1QTNF7,CCL14,CCN4,CCRL2,CD209,CD300A,CD53,CDC42EP3,CLIP2,COL24A1,COL4A6,CRABP2,CSRP1,CXCL10,DHRS3,DLX3,DRAXIN,DUOX1,DUSP5,EGR3,EIF4EBP1,EMP3,ESM1,ESRRG,ETV4,EXOC3L2,F2RL1,FGF18,FHL3,GHR,GPR85,GRHL3,HBEGF,HP,HSPA1L,HTR1B,HTR7,IL2RG,INHBA,INPP5D,KCNA3,KCNB1,KCND2,KLB,KLF4,LCP2…	142 (53)	52
CoREST		complex	caspase,CDKN2A,CEBPA,CoREST,E2f,E2F3,EGFR,ERK1/2,GRIN1,HDAC1,HDAC2,histone deacetylase,JAM2,KDM1A,LEF1,NFkB (complex),PPARG,RAF1,RB1,RCOR1,REST,SMAD2,SMAD3,SMAD7,SP1,SRC,STAT,STAT1,STAT3,TP53	3		0.933	6.28e-19	0.0333	ACAA1,ACAT1,ACOX1,ACTA2,AK1,AK4,ALAS2,ALDH9A1,ALOX15,ALOX5,ARC,ARHGEF5,ARID5A,ARRB2,ATAD2,ATIC,AZGP1,BDKRB2,BIN1,BMAL2,BTK,C1QTNF7,CAPN3,CCN4,CCRL2,CD209,CD247,CDC42EP3,CDCP1,CISH,CKAP2,CLIP2,CLU,COL24A1,COQ7,CRABP2,CSRP1,CXADR,CXCL10,CXCL14,DBI,DDIT4L,DHRS3,DLX3,DRAXIN,DUSP5,ECH1,EIF4EBP1,EMP3,EPHA7,ESM1,ESRRG,ETV4,F2RL1,FAM111A,FGF18,FLNA,GAS7,GHR,GNAI1,GPR85,GPRC5A,GRHL3,GTSE1,HADH,HCAR2,HPCAL…	139 (30)	28
PLAU	1.168	peptidase	ANXA2,EGFR,ERK,ERK1/2,F3,Focal adhesion kinase,FYN,GRIN1,JAK1,MAPK1,MAPK3,MAPK8,MET,MMP2,MMP9,PI3K (complex),PLAU,PLG,SHC1,SP1,SREBF1,SREBF2,STAT1,STAT3,STAT4,TGFB1,VIM	2		1.061	7.19e-19	0.023	ACAT1,ACTA2,ACTG2,ADAM12,AK1,ALAS2,ALDOC,ALOX15,ALOX5,APOE,ARID5A,BDKRB2,BMAL2,C1QTNF7,CCN4,CCRL2,CD200R1,CD209,CD300A,CD84,CDC42EP3,CDCP1,CISH,CLDN4,CLU,COL24A1,COL4A6,CRABP2,CSF2RB,CSRP1,DBI,DLX3,DRAXIN,DSG2,EIF4EBP1,ESR1,ETV4,F13A1,F2RL1,FCER1A,FZD1,GADD45G,GAS7,GHR,GPR85,GRHL2,GRM7,GUCY2C,HCAR2,HK2,HP,HPCAL4,HPSE,HTR1B,IGFBP2,IL1B,IL2RG,INHBA,INPP5D,KCNA3,KLB,KRT7,KRT8,LCN2,LDHB,LGI2,LOXL1,LP…	128 (27)	27
LMX1B	0.554	transcription regulator	26S proteasome,AKT1,Ap1,BCL2,EP300,ERK,ERK1/2,Jnk,KAT2A,LMX1B,MAPK1,MAPK8,MAPT,MMP9,NFkB (complex),P38 MAPK,Pkc(s),PRKCD,SNCA,SRC,STAT1,STAT3,TP53	3		0.174	7.53e-19	0.0321	ACAA1,ACAT1,ACHE,ACSL1,ADGRE1,AK1,AK4,ALAS2,ALDH9A1,ALOX15,ALOX5,ANK3,ANPEP,ARID5A,ARRB2,ASL,ASS1,ATIC,BDKRB2,BMAL2,BTK,C1QTNF7,CCN4,CCRL2,CD209,CD247,CD84,CDC42EP3,CDCP1,CFB,CISH,CKAP2,CLDN4,CLIP2,COL24A1,COL4A3,CRABP2,CS,CSRP1,CXCL14,DBI,DDIT4L,DHRS3,DRAXIN,ECH1,EGR3,ESRRG,F2RL1,FAM81A,FLNA,FZD1,G0S2,GNAI1,GPR85,GPRC5A,GRHL2,GRHL3,GTSE1,GUCY2C,HADH,HP,HPCAL4,HSPA1L,HSPB8,HTR1B,IGFBP2,IL1B,IL2RG…	132 (23)	23
DuP 697		chemical drug	Abcb1b,APP,Cdc42,CEBPA,CTNNB1,DuP 697,E2f,ERBB2,ERK1/2,glucocorticoid,IGF1R,IL2,JUN,MDM2,MMP2,MMP9,MTOR,Nfat (family),NFE2L2,NFKBIA,P38 MAPK,PGR,PI3K (complex),Pkc(s),PPARG,PPARGC1A,progesterone,PTEN,PTGS1,PTGS2,RAC1,RELA,SMAD2,SMAD3,STAT1,STAT3,STAT5a/b,STAT5B,STK11,TP53	3		-1.874	7.6e-19	0.0445	ABCA1,ACAA1,ACBD5,ACHE,ACOX1,ACSL1,ACTA2,ADAMTS18,ADGRE1,ADIPOR2,AGPAT4,AK1,AK4,AKT2,ALDH5A1,ALDH9A1,ALDOC,ALOX15,APOBR,APOE,ARHGEF5,ARRB2,ASTN1,ATP2B3,AZGP1,B3GALT5,BDKRB1,BDKRB2,BIN1,BMAL2,BTK,C1QTNF7,CACNA2D2,CCDC141,CCRL2,CD209,CD300A,CD53,CD84,CDC42EP3,CDCP1,CDH1,CHST4,CKAP2,CLU,CMKLR1,COL24A1,COQ7,CPXM1,CRABP2,CS,CXCL10,CXCL14,CYP4V2,CYTIP,DDIT4L,DNAJB11,DRAXIN,DSG2,EGR3,EIF4EBP1,ELMOD3,EMP…	164 (40)	39
SREBP1A,1C:NF-Y:SP1:FASN gene		complex	Akt,BGLAP,CASP2,CASP8,CDKN1A,Creb,CREBBP,ELK1,FASN,Hdac,HDAC1,HIF1A,Jnk,KDM1A,KDM5A,KDM5B,MMP2,NFkB (complex),NFYA,NFYB,NFYC,NOS3,NR3C2,NR5A2,PPARG,RAS,RB1,SMAD3,SMAD4,SP1,SREBF1,SREBP1A,1C:NF-Y:SP1:FASN gene	3		-0.091	8.1e-19	0.0309	ACAA1,ACOX1,ACSL1,ACTA2,ADAM12,ADGRE1,AJUBA,AK4,ALDOC,ANPEP,APOE,AR,ARC,ARID5A,ARRB2,ASS1,ATAD2,AZGP1,BDKRB2,BMAL2,CCL14,CCN4,CCRL2,CD209,CDC42EP3,CDCP1,CFB,CGN,CLDN4,CLIP2,CPM,CS,CSF2RB,CSRP1,CXADR,CXCL14,DBI,DUSP5,EIF4EBP1,ESM1,ESR1,ESRRG,ETV4,F2RL1,FGF18,FHL3,FLNA,G0S2,GADD45G,GHR,GNAI1,GPR85,GRHL2,HBEGF,HCAR2,HK2,HPSE,HSD17B8,HSPA1L,IL1B,IL2RG,INHBA,INPP5D,KCNA3,KLB,KLF4,KRT8,LOXL1,LPIN1,LPL,…	121 (32)	31
DOCK9	-0.097	other	Akt,Ap1,ATF2,CASP1,CDC42,Cdc42,CDH1,CDKN1A,DOCK9,E2f,ELAVL1,ERK,ERK1/2,estrogen receptor,Jnk,JUN,MAP3K1,MAP3K11,MAPK1,MAPK14,MAPK8,Nfat (family),NFkB (complex),NFkB (family),P38 MAPK,PI3K (complex),PLCG2,PP2A,PPARG,PRKCA,PRKCZ,RAC1,RAC2,RAF1,RAS,RB1,SLC9A1,SRF,TP53	3	Activated	3.801	8.24e-19	0.0263	ACAA1,ACHE,ACTG2,ADGRE1,ADIPOR2,AK1,AK4,AKT2,ALDH9A1,ALOX5,ANPEP,ARC,ARID5A,ARRB2,ASL,ATIC,BDKRB2,BMAL2,BTK,CCN4,CD209,CD247,CD84,CDC42EP3,CHST4,CISH,CKAP2,CLIP2,COL24A1,COL4A6,COQ7,CPM,CXCL14,DBI,DDIT4L,DHRS3,DLX3,DSG2,ECH1,EGR3,EMP3,ESM1,ESR1,ESRRG,F2RL1,FGF18,FHL3,FLNA,FZD1,GADD45G,GAS7,GPR85,GRHL2,GTSE1,HADH,HCAR2,HK2,HP,HSPA1L,HTR7,IGFBP2,IL2RG,INHBA,INPP4A,KCNB1,KLB,KRT7,LDHB,LRAT,MAL,MAP3K…	134 (39)	38
tunicamycin		chemical - endogenous non-mammalian	Akt,CASP4,CASP8,CASP9,CTNNB1,DIO2,DUSP1,EIF2A,EIF2AK2,ERK,ERK1/2,ERN1,GSK3B,Has,IRF3,JUN,LMNA,MAPK1,MAPK14,MAPK3,MAPK8,MAPK9,MAPT,P38 MAPK,PLIN1,PRKAA2,PRKD1,RIPK1,SMAD2,SRC,STAT3,TP53,tunicamycin,XBP1	2	Activated	2.704	8.51e-19	0.0324	ACAA1,ACAT1,ACOX1,ACSL1,ACTA2,ADAM12,ADGRE1,ADIPOR2,AJUBA,AK1,AK4,AKT2,ALAS2,ALDH9A1,ALOX15,ALOX5,ANOS1,ANPEP,ARC,Arf2,ARRB2,ASL,ASTN1,ATIC,BDKRB2,BTK,CCN4,CCRL2,CD84,CDC42EP3,CDH1,CHST4,CISH,CKAP2,COL4A6,CPM,CRABP2,CS,CSF2RB,CSRP1,DBI,DDIT4L,DLX3,DNAJB11,DRAXIN,DUSP5,ECH1,EGR3,EIF4EBP1,ESM1,ESRRG,FGF18,FITM2,FLNA,G0S2,GAS7,GNAI1,GPR85,GTSE1,HADH,HP,HPSE,HSPA1L,HTR7,IGFBP2,IL1B,IL22RA1,INPP4A,INP…	140 (34)	34
BMP2	0.055	growth factor	Ap1,ATF4,ATF6,BMP2,BMPR2,CASP8,Collagen type I (complex),Creb,CREB1,CTNNB1,ERK1/2,ERN1,FN1,FOXO1,HSPA5,Map3k7,MAPK1,MAPK14,MAPK8,MAPK9,MTOR,NFkB (complex),NOS3,P38 MAPK,PI3K (complex),Pkc(s),PRKD1,RAS,RB1,RUNX1,SMAD,SMAD2,SPP1,SRC,STAT3,TGM2	2		1.835	8.52e-19	0.0315	ACAA1,ACAT1,ACHE,ACOX1,ADAM12,ADGRE1,AFF2,AJUBA,AK4,ALAS2,ALOX15,ALOX5,ANK3,ANPEP,ARID5A,ASS1,BCL2L12,BMAL2,BRINP2,CCN4,CD209,CD53,CD84,CDC42EP3,CDH1,CISH,CLDN4,CLIP2,CLU,COL4A6,COQ7,CRABP2,CS,CSRP1,CXCL14,DLX3,DNAJB11,DRAXIN,DUSP5,EGR3,EPDR1,ESM1,ESRRG,EXOC3L2,F13A1,F2RL1,FITM2,FZD1,G0S2,GPR85,GRHL3,GTSE1,HP,HSPA1L,HTR7,IGFBP2,INHBA,INPP5D,ISLR2,KCNB1,KLB,KLF4,KRT7,KRT8,LCP2,LGI2,LRP2,MAP3K9,MGS…	131 (36)	36
CSNK1E		kinase	ABCB1,Alpha catenin,APC,APP,BLM,BMAL1,CEBPA,CLOCK,CSNK1E,CTNNB1,DNMT3A,E2f,ERBB2,ERN1,ESR1,ESRRA,EZH2,GLI1,HIF1A,HNF1A,HNF1B,HSF1,IFITM1,IGF1R,IL1B,INSR,IRF3,LRP6,MAGI1,MAPK8,MMP14,MUC1,NR3C1,NTRK1,PGR,PPARGC1A,PPIF,PRKAA1,RARA,RICTOR,RIPK3,RPTOR,RXRA,SERPINE1,SIRT1,SMAD1,SMAD2,SMAD3,SMAD5,SNAI1,SOX9,STAT1,STING1,STK11,TCF,TCF4,TCF7L2,Tgf beta,TGFB1,TGFBR2,TGM2,TP53,TP73,TRIM28,TSC2,YAP1	3		0.487	8.92e-19	0.0113	ACAA1,ACAT1,ACBD5,ACKR4,ACOX1,ACTA2,ACTG2,ADA2,ADAM12,ADAMTS14,ADAMTS18,ADGRE1,ADIPOR2,AFF2,AGPAT4,AK1,AK4,ALDH5A1,ALDH9A1,ALOX15,ANK3,ANOS1,APOE,ARHGAP18,ARHGEF5,ARRB2,ASL,ASS1,ASTN1,ATIC,ATP2B3,BDKRB1,BDKRB2,BIN1,BMP3,BNC1,BTK,C1QTNF7,CASS4,CCN4,CCRL2,CD247,CD300A,CD53,CDC42EP3,CGN,CITED1,CKAP2,CLDN4,CLSTN2,CLU,CMKLR1,CMTM6,COL4A6,CPA6,CPXM1,CRABP2,CS,CSRP1,CXADR,CYP4V2,DBI,DDIT4L,DLX3,DUOX1,DU…	207 (66)	66
MAP3K7	0.02	kinase	ACACA,ADAM17,Akt,AKT1,AMPK,Ap1,ATF2,CREB1,CTNNB1,EGFR,ERK,ERK1/2,EZH2,GATA4,HIPK2,IKBKB,IKBKG,IRF3,Jnk,JUN,MAP3K1,MAP3K14,MAP3K7,Mapk,MAPK1,MAPK14,MAPK3,MAPK8,MAPK9,MAPKAPK2,Mek,NFkB (complex),NFkB (family),NFKB1,P38 MAPK,PRKAA,PRKAA1,PRKAA2,RELA,RHOA,SREBF1,SREBF2,STAT3,TCF	2	Activated	2.263	8.95e-19	0.0387	ACAA1,ACAT1,ACHE,ACOX1,ACSL1,ACTG2,ADAM12,ADGRE1,AK4,ALDOC,ALOX15,ANOS1,ANPEP,ARC,ARID5A,ASTN1,BMAL2,BRINP2,CCN4,CCRL2,CD209,CD247,CD84,CDCP1,CFB,CHST4,CITED1,CLIP2,CLSTN2,COL24A1,COL4A6,CPA6,CPM,CSRP1,CXADR,CXCL10,CXCL14,DBI,DRAXIN,DSG2,DUSP5,EGR3,EPDR1,ETV4,F2RL1,FGF18,FIS1,FLNA,G0S2,GADD45G,GHR,GRHL3,HP,HPCAL4,HSPA1L,HSPB8,HTR7,IGFBP2,IL1B,IL22RA1,INHBA,KCNB1,KLB,KRT18,KRT7,KRT8,LDHB,LGI2,LRP2…	132 (44)	44
SNCA	0.57	enzyme	26S proteasome,AKT1,Ap1,BCL2,EP300,ERK,ERK1/2,Jnk,KAT2A,MAPK1,MAPK8,MAPT,MMP9,NFkB (complex),P38 MAPK,Pkc(s),PRKCD,SNCA,SRC,STAT1,STAT3,TP53	2		0.262	1.01e-18	0.0311	ACAA1,ACAT1,ACHE,ACSL1,ADGRE1,AK1,AK4,ALAS2,ALDH9A1,ALOX15,ALOX5,ANK3,ANPEP,ARID5A,ARRB2,ASL,ASS1,ATIC,BDKRB2,BMAL2,BTK,C1QTNF7,CCN4,CCRL2,CD209,CD247,CD84,CDC42EP3,CDCP1,CFB,CISH,CKAP2,CLDN4,CLIP2,COL24A1,CRABP2,CS,CSRP1,CXCL14,DBI,DDIT4L,DHRS3,DRAXIN,ECH1,EGR3,ESRRG,F2RL1,FAM81A,FLNA,FZD1,G0S2,GNAI1,GPR85,GPRC5A,GRHL2,GRHL3,GTSE1,GUCY2C,HADH,HP,HPCAL4,HSPA1L,HSPB8,HTR1B,IGFBP2,IL1B,IL2RG,INHBA,…	131 (22)	22
YWHAH	0.084	transcription regulator	Akt,AKT1,CDK5,CREB1,CTNNB1,E2f,EGFR,ELK1,ERF,ERK,ERK1/2,FOXO1,GATA4,GCR/glucocorticoid dimer,glucocorticoid,HRAS,JUN,MAP2K1,MAP2K1/2,MAP2K2,MAP2K5,Mapk,MAPK1,MAPK14,MAPK3,MAPK8,MAPT,Mek,MYOD1,NFE2L2,NFKBIA,NOTCH1,NR3C1,NUMBL,P38 MAPK,PLD1,PP2A,PRKN,PRRX1,RAF1,RIPK1,SNCA,SQSTM1,STAT3,TFEB,TP53,YWHAH	3		1.051	1.02e-18	0.0249	ACAA1,ACAT1,ACBD5,ACHE,ACSL1,ACTA2,ACTG2,ADAM12,ADGRE1,AK1,AK4,ALAS2,ALDH9A1,ALDOC,ALOX15,ANPEP,ARC,ARRB2,ASL,ATIC,AZGP1,B3GALT5,BDKRB2,BIN1,BNC1,BRINP2,BTK,CAPN3,CCN4,CD84,CDCP1,CHST4,CKAP2,CLDN4,CLSTN2,COQ7,CPM,CSRP1,CXCL14,DBI,DDIT4L,DGKB,DHRS3,DNAJB11,DSG2,DUOX1,DUSP5,ECH1,EGR3,EIF4EBP1,EMP3,EPDR1,ESM1,FAM111A,FAM81A,FGF18,FLNA,GAS7,GHR,GNAI1,GPR85,GRM7,GTSE1,GUCY2C,HBEGF,HCAR2,HP,HPCAL4,HPSE…	153 (47)	46
S1PR4	0.57	G-protein coupled receptor	AKT1,ALOX5,APEX1,ARG1,ATM,BCL2,Calcineurin (complex),CASP3,cyclic AMP,DICER1,EGFR,EIF2A,EIF2AK2,EIF2AK3,G protein alpha i,GLI1,GLI2,GNA12/13,Histone H2b,IL18,LATS,MAP2K5,MAPK1,MAPK3,MAPK7,MAPK8,MMP2,MMP9,MTTP,MYC,NFkB (complex),PI3K (complex),PKA,PLC,PPARG,PRKAA1,PRKCD,PTEN,RGS2,RGS4,RHO,S1PR4,sphingosine-1-phosphate,Sphk,SRC,STAT1,TAFAZZIN,TGFB1,TP53,YAP1	3	Activated	2.123	1.02e-18	0.0178	ACHE,ACKR4,ACOX1,ACTG2,ADA2,ADAMTSL5,ADGRE1,ADHFE1,AGPAT4,AK1,AK4,AKT2,ALAS2,ALDH9A1,ALDOC,ALOX15,ALOX5,ANK3,ANPEP,APOBR,Arf2,ARID5A,ARRB2,ASL,ASTN1,ATAD2,BDKRB1,BIN1,BNC1,BTK,C1QTNF3,C1QTNF7,CCN4,CD200R1,CD247,CD300A,CD84,CDCP1,CFAP54,CITED1,CKAP2,CLIP2,CMKLR1,CMKLR2,COL4A6,COX4I2,CSF2RB,CXADR,CXCL10,CXCL14,CYTIP,DBI,DDIT4L,DRAXIN,DSG2,DUOX1,ECH1,EGR3,ESRRG,ETV4,F13A1,FAM167A,FCER1A,FGF18,FOXL1,…	174 (50)	47
MAP3K1	-0.097	kinase	Ap1,ATF2,caspase,CHUK,EP300,ERK,ERK1/2,ESR1,FADD,IKBKB,IRF3,Jnk,JUN,MAP2K1,MAP2K1/2,MAP2K2,MAP2K5,MAP3K1,Mapk,MAPK14,MAPK3,MAPK8,MAPK9,MAPT,Mek,NCOR2,Nfat (family),NFkB (complex),NFKB1,NFKBIA,P38 MAPK,PGR,RAF1,RAS,RHOA,SMAD2,SPI1,STAT3	2		0.351	1.08e-18	0.0234	ACAT1,ACHE,ACSL1,ADAM12,ADAMTS18,ADGRE1,AK1,AK4,ALAS2,ALDOC,ALOX15,ALOX5,ANK3,ANOS1,ANPEP,ARC,ARHGAP18,ARID5A,ASS1,AZGP1,B3GALT5,BDKRB2,BMAL2,BTK,CAPN3,CCN4,CCRL2,CD209,CD247,CDC42EP3,CDCP1,CFB,CGN,CHST4,CLIP2,CLU,COL24A1,COL4A6,CRABP2,CSRP1,CXADR,CXCL14,DHRS3,DRAXIN,DSG2,EGR3,EMP3,EPS8L2,ESR1,ETV4,FCER1A,FGF18,FZD1,G0S2,GAS7,GHR,GPRC5A,HK2,HP,HPSE,HSPA1L,HTR7,INPP5D,KCNB1,KLB,KLF4,KRT7,LDHB,LGI2…	130 (38)	38
UCN-01		chemical drug	Akt,AKT1,BCL2L11,CASP8,CASP9,CCNE1,CDK1,CREB1,ERK,ERK1/2,HRAS,Jnk,MDM4,Mek,NFkB (complex),P38 MAPK,Pkc(s),PRKCB,PRKCD,RAF1,RASSF1,RB1,STAT3,TP53,UCN-01	2		0.696	1.19e-18	0.0302	ACAA1,ACHE,ACOX1,ACSL1,ADAM12,AK1,AK4,AKT2,ALAS2,ALDH9A1,ALOX15,ALOX5,ANPEP,AR,ARID5A,ARRB2,ASL,ATIC,BDKRB2,BMAL2,BRINP2,BTK,CCN4,CD247,CD84,CDC42EP3,CDCP1,CFB,CISH,CKAP2,CLDN4,CLIP2,COL24A1,COQ7,CPM,CS,CSRP1,CXCL14,DBI,DDIT4L,DHRS3,DLX3,DRAXIN,ECH1,EIF4EBP1,EMP3,ESRRG,ETV4,F2RL1,FLNA,FZD1,GAS7,GHR,GNAI1,GPRC5A,GRHL2,GRHL3,GTSE1,HADH,HP,IGFBP2,IL1B,IL2RG,INHBA,INPP4A,KCNB1,KCND2,KRT8,LGI2,LPIN1,L…	132 (25)	25
loxapine		chemical drug	ADIPOQ,ADORA2A,ADRA1A,ADRA1B,ADRA1D,ADRA2,AIM2,Akt,AMPK,CDK5,CHRM1,CNR1,COPS5,Creb,CREB1,cyclic AMP,DRD1,DRD2,DRD3,DRD4,DUSP1,EGFR,ERK,ERK1/2,Focal adhesion kinase,FYN,G protein alpha i,GNAS,HRH1,HTR2A,HTR6,HTR7,Jnk,KCNJ2,loxapine,MAPK14,MAPK8,MAPK9,MMP2,Nfat (family),NFkB (complex),NFKBIA,PI3K (complex),PKA,Pkc(s),PRKCE,PRL,PTH,RAF1,RAS,RGS4,SRF,STAT3,STAT5B,TGM2	3		-1.127	1.28e-18	0.0097	ACAT1,ACHE,ACOX1,ACSL1,ACTG2,ADAMTSL5,ADHFE1,AFF2,AK1,AK4,AKT2,ALAS2,ALDOC,ANK3,ARID5A,ATP2B3,AZGP1,B3GALT5,BMAL2,BRINP2,CCDC141,CCN4,CCRL2,CD209,CD247,CDCP1,CLIP2,CMKLR1,COL24A1,CPM,CSF2RB,CSRP1,CXCL14,CYTIP,DGKB,DHRS3,DRAXIN,DSG2,DUOX1,EGR3,EMP3,EPS8L2,ESM1,ESRRG,ETV4,F2RL1,FAM167A,FGF18,FHL3,FZD1,GAS7,GHR,GPR85,GPRC5A,GRHL3,GTF3C5,HP,HPCAL4,HPSE,HSPA1L,HTR7,IGFALS,IGFBP2,IL11RA,IL1B,INHBA,INPP…	133 (55)	46
CEP-32496		chemical drug	Akt,AKT1,ATF4,BRAF,CDC42,CEP-32496,ELK1,ERK,ERK1/2,ESR1,Focal adhesion kinase,FRS2,HRAS,HSF1,IRS1,ITGB1,JUN,MAP2K1,MAP2K1/2,MAP2K2,MAP3K1,Mapk,MAPK1,MAPK14,MAPK3,MAPK8,MBP,Mek,MMP2,MMP9,MTOR,NFkB (family),NTRK1,PDK1,PDPK1,PI3K (complex),RAC1,RET,SLC9A1,SRC,STAT3	3		0.173	1.3e-18	0.0319	ACAT1,ACOX1,ACSL1,ADAM12,ADGRE1,AK1,ALAS2,ALOX15,ALOX5,ANK3,ARC,ARHGAP18,ARRB2,ASS1,ATAD2,BMAL2,CAPN3,CD209,CD247,CD300A,CD84,CDC42EP3,CDCP1,CFB,CGN,CHST4,CLDN4,CLU,COL24A1,CPM,CS,CSF2RB,CXADR,CXCL14,DLX3,DNAJB11,DRAXIN,DSG2,EGR3,ESR1,ETV4,FREM1,GAS7,GHR,HCK,HK2,HP,HSPA1L,HSPB8,HTR1B,HTR7,IGFBP2,IL1B,IL2RG,INHBA,ISLR2,KCND2,KLB,KRT8,LDHB,LGI2,LOXL1,LPIN1,LPL,LRP2,LRP8,LTB4R2,MAL,MAP7,MET,MGST1,MS…	134 (41)	40
morphine		chemical drug	26S proteasome,Akt,Creb,CREB1,ERK,ERK1/2,FOS,GNAS,IL6,INSR,IRF3,Map3k7,MAPK1,MAPK14,MAPK3,MAPK8,MAPT,MECP2,Mek,morphine,Nfat (family),NFkB (complex),P38 MAPK,Pkc(s),PLAT,PRKCE,PRL,SRC,TP53,TPH1	2		-0.415	1.39e-18	0.0347	ACAA1,ACAT1,ACHE,ACOX1,ADAM12,ADGRE1,ADIPOR2,AK1,AK4,ALDH9A1,ALOX5,ANOS1,ANPEP,ARC,ARID5A,ARRB2,ASL,ASS1,ATIC,B3GALT5,BCL2L12,BDKRB2,BMAL2,BRINP2,BTK,CCDC141,CCN4,CCRL2,CD209,CD247,CD84,CDC42EP3,CDCP1,CKAP2,CLDN4,CLIP2,CPM,CSF2RB,CSRP1,DBI,DDIT4L,DLX3,ECH1,EGR3,ESM1,ESRRG,ETV4,F13A1,F2RL1,FGF18,FLNA,FZD1,G0S2,GADD45G,GAL3ST3,GAS7,GNAI1,GPR85,GPRC5A,GRHL3,GTSE1,HADH,HP,HSPA1L,HSPB8,HTR7,IGFALS,IGF…	145 (30)	30
DMRT1		transcription regulator	Akt,AKT1,ATF4,CDC42,DMRT1,ELK1,ERK,ERK1/2,ESR1,Focal adhesion kinase,FRS2,HRAS,HSF1,IRS1,ITGB1,JUN,Mapk,MAPK1,MAPK3,MAPK8,MBP,MMP2,MMP9,MTOR,NFkB (family),NTRK1,PDPK1,PI3K (complex),RAC1,RET,SRC,STAT3	3		-0.087	1.4e-18	0.0294	ACAT1,ACOX1,ACSL1,ADAM12,ADGRE1,AK1,ALAS2,ALOX15,ALOX5,ANK3,ANPEP,ARC,ARHGAP18,ARRB2,ASS1,ATAD2,BMAL2,CD209,CD247,CD300A,CD84,CDC42EP3,CDH1,CFB,CGN,CHST4,CLDN4,CLEC12B,CLU,COL24A1,CPM,CS,CSF2RB,CXADR,CXCL14,DLX3,DNAJB11,DRAXIN,DSG2,EGR3,ESR1,FREM1,GAS7,GHR,HCK,HK2,HP,HSPA1L,HSPB8,HTR1B,IGFBP2,IL1B,IL2RG,INHBA,ISLR2,KCND2,KLB,KRT8,LDHB,LGI2,LOXL1,LPIN1,LPL,LRP2,LTB4R2,MAL,MAP7,MET,MGST1,MST1R,MYRF…	133 (32)	32
cannabinoid receptor		group	ABL1,Akt,AKT1,Alpha catenin,cannabinoid receptor,CAV1,CBLB,CD28,CDK5,CFTR,CNR1,CNR2,CREB1,CREBBP,CTLA4,CTNNB1,cyclic AMP,EGF,EGFR,ERK,ERN1,FYN,G protein,G protein alpha,G protein alpha i,GNAQ,GNAS,GRIN2A,HRAS,INSR,IRF3,IRF7,ITGB1,Jnk,JUN,KIT,KRAS,MAP2,MAPK1,MAPK8,MAPT,MED28,Nfat (family),NFE2L2,NFkB (complex),NOS2,NRAS,P38 MAPK,PI3K (complex),Pkc(s),PLCG1,PLCG2,PRKCD,PRKCZ,PTPRF,PTPRJ,RAC1,RAF1,R…	3		1.281	1.41e-18	0.023	ACAA1,ACSL1,ACTG2,ADAM12,ADIPOR2,AGPAT4,AK1,AK4,ALDOC,ALOX15,ANK3,ANOS1,ANPEP,ARC,ARID5A,AZGP1,BDKRB2,BIN1,BMAL2,BNC1,BRINP2,C1QTNF3,C1QTNF7,CCRL2,CD209,CD53,CD84,CDC42EP3,CELF3,CHST4,CLIP2,CMKLR1,COL24A1,COL4A6,COL6A5,COQ7,CPM,CS,CSF2RB,CUBN,CXADR,CXCL10,CXCL14,CYP4V2,CYTIP,DBI,DGKB,DHRS3,DLX3,DNAJB11,DRAXIN,DUSP5,EMP3,ESM1,ESRRG,ETV4,F2RL1,FAM167A,FAM81A,FGF18,FITM2,G0S2,GAS7,GHR,GPRC5A,GRHL2,G…	156 (67)	63
W7		chemical reagent	Akt,Calmodulin,CaMKII,CREB1,cyclic AMP,EGFR,ERK,ERK1/2,JUN,MAP2K1,Mapk,MAPK1,NFKBIA,NTRK1,PTK2,RAC1,RAF1,SMPD1,SRC,SRF,Sry,TAC1,W7	2	Inhibited	-3.402	1.75e-18	0.0156	ACAT1,ACKR4,ACTG2,ADAM12,AK4,ANPEP,ARC,ASS1,AZGP1,B3GALT5,BMAL2,BRINP2,CAPN3,CCN4,CCRL2,CD247,CD84,CDCP1,CFB,CHST4,CISH,CLDN4,CLU,COL24A1,CPM,CRABP2,CSRP1,CXCL14,DHRS3,DLX3,DNAJB11,DSG2,DUSP5,EGR3,EMP3,ESM1,ESR1,ETV4,FHL3,FLNA,FOXL1,FREM1,FZD1,G0S2,GHR,HK2,HPCAL4,HPSE,IGFBP2,IL1B,INHBA,KCND2,KRT8,LGI3,LPIN1,LRP8,LRRTM3,MAL,MET,MSC,MYOM1,MYRF,NKAIN2,NNAT,NOS1,NOX5,NR4A3,OLFML2A,ORC1,PDE3B,PDLIM7,P…	112 (23)	23
L-triiodothyronine		chemical - endogenous mammalian	ACACA,ADAM10,Akt,AKT1,AMPK,CFTR,CREB1,CTNNB1,CYP19A1,DIO2,DIO3,ERK,ERK1/2,FGFR1,Jnk,L-triiodothyronine,MAP3K7,MTOR,NFkB (complex),NFKBIA,NOS3,PI3K (complex),PKA,RB1,SMAD3,STAT3,STAT5a/b,THRA,THRB	2		-0.607	1.75e-18	0.0314	ABCA1,ACAA1,ACHE,ACOX1,ACSL1,ACTG2,ADAM12,ADAMTS16,ADGRE1,AK4,AKT2,ALAS2,ALOX15,ALOX5,ANXA13,AR,ARID5A,ASS1,ATIC,AZGP1,B3GALT5,BMAL2,BRINP2,CACNA1E,CCRL2,CD209,CFB,CLDN4,CLIP2,CLU,CMKLR1,COL4A6,COQ7,CPM,CRABP2,CS,CUBN,CXCL14,CYP4V2,DLX3,DRAXIN,DUOX1,DUSP5,ECHDC3,EGR3,ESM1,ESR1,F2RL1,FGF18,FIS1,FLNA,FZD1,G0S2,GPR85,HADH,HP,HPSE,HSPA1L,INPP5D,KRT8,KY,LCN2,LCP2,LGI2,LPIN1,LRAT,LRP2,LRP8,MAL,MGST3,MM…	133 (29)	29
SMURF2/SMADH7		complex	Akt,AKT1,CASP8,CD44,CDK1,CDK5,CEBPB,Creb,E2f,EEF1A1,EGFR,ERK1/2,FAS,MAPK8,MLXIPL,MTOR,NFkB (complex),NFKB1,NFKBIA,PDPK1,PI3K (complex),RB1,RELA,SHC1,SIRT1,SMAD,SMAD2,SMAD3,SMAD4,SMAD7,SMURF2,SMURF2/SMADH7,STAT3,TGFBR1,TP53,TRIM28,YAP1,YY1	3		-0.166	1.82e-18	0.0458	ACAA1,ACOX1,ACSL1,ACTA2,ADGRE1,AK1,AK4,ALAS2,ALDH9A1,ALDOC,ALOX15,ANPEP,AR,ARC,ARRB2,ASL,ASS1,ATIC,AZGP1,B3GALT5,BDKRB2,BIN1,BTK,CCN4,CD247,CDCP1,CFB,CISH,CITED1,CKAP2,CLIP2,COL24A1,COQ7,CPM,CRABP2,CS,CXADR,CXCL10,CXCL14,CYTIP,DBI,DDIT4L,DGKB,DRAXIN,DSG2,ECH1,EIF4EBP1,EPHA7,ESM1,ESRRG,ETV4,F2RL1,FCER1A,FGF18,FLNA,FZD1,G0S2,GADD45G,GAS7,GHR,GNAI1,GTSE1,HADH,HCK,HPCAL4,HPSE,HSPA1L,IGFBP2,IL11RA,IL1…	146 (38)	36
WNT5A	-0.363	growth factor	Creb,CTNNB1,EP300,ERK,Gsk3,Jnk,JUN,LRP6,MAPK14,MAPK8,MAPK9,MTOR,NFATC1,NFATC2,NFkB (complex),P38 MAPK,Pkc(s),PRKCB,RAC1,RAC2,TCF/LEF,WNT5A	2	Activated	2.4	1.84e-18	0.014	ABCA1,ACAA1,ACHE,ARC,ARID5A,ASS1,BDKRB2,BIN1,BMAL2,BMP3,BTK,CCN4,CCRL2,CD209,CD247,CDCP1,CDH1,CFB,CHST4,CISH,CLDN4,CLIP2,CLU,COL24A1,COL4A6,CRABP2,CS,CSRP1,CXCL10,DOK2,DSG2,DUSP5,ESR1,F2RL1,FCER1A,FGF18,FLNA,FZD1,G0S2,GPR85,GRHL3,HBEGF,HSPA1L,HTR7,IGFBP2,IL1B,INHBA,ISLR2,KCNB1,KCND2,KLB,KRT8,LCN2,LDHB,LPIN1,MAL,MAP3K9,MET,MMP16,MST1R,NCAM1,NCF1,NNAT,NR4A3,NR5A2,PCDH15,PENK,PIM2,PLK3,POSTN,PPIF,PR…	100 (22)	22
IL13-downregulated genes for extracellular proteins		group	IL12A,IL12B,IL13-downregulated genes for extracellular proteins,IL1A,IL1B,TNF	2	Activated	2.457	1.87e-18	0.0417	ACHE,ACOX1,ACTA2,ADAM12,ALOX15,ALOX5,ANK3,ANPEP,APOE,AR,ARC,ARHGAP18,ARHGEF5,ASS1,BDKRB1,BDKRB2,BMP3,CCL14,CCN4,CCRL2,CD209,CD247,CDH1,CFB,CHST4,CHSY3,CISH,CLDN4,CLU,COL4A3,CSF2RB,CXCL10,CYTIP,DBI,DHRS3,DUSP5,ECH1,EGR3,EIF4EBP1,ESM1,ESR1,F13A1,F2RL1,FGF18,FZD1,GADD45G,GHR,GNAI1,HBEGF,HK2,HP,HSPB8,IGFALS,IGFBP2,INHBA,INPP5D,KLB,KRT18,KRT8,LCN2,LTB4R2,MET,MGST1,MMP16,MST1R,NCAM1,NCF1,NIBAN1,NKX6-1,…	112 (6)	5
TGFBR2	0.486	kinase	ABL1,ACACA,ADAM10,AHR,ALOX5,ATF6,Calmodulin,CDK4,CDKN2A,CDX2,CEBPB,Collagen type I (complex),CREB1,CSF2,CTCF,CXCL12,DNA-methyltransferase,DNMT1,DUSP1,EGLN,ELAVL1,ERN1,ESR1,FN1,FOXO1,GATA4,GLI1,GRIN2A,Hdac,IL11,IL1B,IRF3,LIPA,MAP2K1,MET,mir-21,MMP14,MMP2,MYB,MYD88,NFE2L2,NFIC,NFkB (complex),NFKB2,NOS2,Nr1h,NR3C1,NR4A2,NR4A3,OTX2,Pkc(s),PLCG2,PPARGC1A,PTEN,RAD51,RB1,RBL2,RELA,RXRA,S100A8,S100A9,SMA…	3		0.966	1.92e-18	0.0026	ABTB3,ACBD5,ACKR4,ACTA2,ACTG2,ADAM12,ADAMTS14,ADAMTSL5,ADGRE1,ADHFE1,AFF2,AGPAT4,AK1,ALAS2,ALOX15,ALOX5,ANOS1,ANPEP,ANXA13,APOBR,APOE,AR,ARC,ARHGAP18,ARID5A,ASS1,ATP2B3,BCHE,BDKRB2,BMAL2,BRINP2,CACNA2D2,CAPN3,CCDC141,CCL14,CCN4,CCRL2,CD200R1,CD209,CD300A,CD53,CDC42EP3,CDH1,CELF3,CEP152,CHSY3,CITED1,CLDN4,CLIP2,CLU,COL24A1,COL4A3,COL4A6,COL6A5,COQ7,CPXM1,CSF2RB,CSRP1,CXADR,CXCL14,DHRS13,DNAJB11,DO…	210 (86)	86
pioglitazone		chemical drug	ACACA,ACSL4,Akt,Ap1,CASP9,CDK5,ERK1/2,HIF1A,INSR,Insulin,MMP2,NFE2L2,NFkB (complex),Nos,NOS3,NR3C1,P38 MAPK,PI3K (complex),pioglitazone,PKA,Pkc(s),PPARG,PTGS2,RB1,SMAD2,STAT3	2		-1.257	1.93e-18	0.0384	ABCA1,ACAA1,ACAT1,ACBD5,ACTA2,ADAM12,ADGRE1,ADIPOR2,AK4,ALDOC,ALOX15,APOE,ARC,ARID5A,ASS1,BMAL2,CCN4,CCRL2,CD209,CDC42EP3,CDCP1,CLIP2,CLU,CMKLR1,COL24A1,COQ7,CPM,CS,CSF2RB,CXCL10,CXCL14,DBI,DGKB,DNAJB11,DRAXIN,DUOX1,DUSP5,EGR3,ESM1,ESR1,ESRRG,F2RL1,FHL3,FIS1,FLNA,FZD1,G0S2,GHR,GPR85,GRHL3,GRM7,GUCY2C,HADH,HP,HPSE,HSPA1L,IGFALS,IGFBP2,IL1B,IL2RG,INPP5D,KLB,KLF4,KRT8,LGI2,LOXL1,LPIN1,LPL,LRAT,LRP2,…	124 (26)	26
PPARD	-0.526	ligand-dependent nuclear receptor	ACACA,Akt,AKT1,AMPK,Cdc42,CTNNB1,ERK1/2,FOXO1,MAP2K1/2,NFkB (complex),NFKBIA,PPARA,PPARD,PPARG,PRKCA,RAC1,RAF1,SIRT1,STAT3	2		-1.026	2.14e-18	0.0305	ABCA1,ACAA1,ACAT1,ACOX1,ACSL1,ACTA2,ADIPOR2,ALAS2,ALDH9A1,ALOX15,ALOX5,APOE,ARC,ARID5A,ASL,ASS1,AZGP1,B3GALT5,BMAL2,CCN4,CCRL2,CD209,CDC42EP3,CFAP54,CISH,CLIP2,CLU,COL24A1,COL4A6,CPM,CS,CXCL14,DBI,DHRS3,DLX3,DRAXIN,ECH1,EGR3,EIF4EBP1,EMP3,F2RL1,FGF18,FIS1,GHR,HADH,HCAR2,HCK,HP,HPSE,HSPA1L,IGFBP2,IL1B,IL2RG,KCNB1,KLB,KRT18,KRT8,LCP2,LDHB,LGI2,LPIN1,LPL,LRAT,LRP2,MET,MGST1,MGST3,MMP16,MSC,MST1R,NCA…	115 (19)	19
Pp1c		group	AKT1,BRAF,CDC20,Creb,CREB1,EIF2AK2,ERK,ERK1/2,IRF7,Jnk,MAP2,Map3k7,MAPK1,MAPK3,MAPK8,MMP14,NEK2,NFkB (complex),NFKBIA,NPM1,P38 MAPK,Pp1c,PPP1CA,PPP1CB,Ppp1cc,PPP1CC,PPP1R2,Ppp2c,PRKCH,PRKCZ,RAD51AP1,RAF1,RB1,TAFAZZIN,TP53	3	Inhibited	-2.263	2.23e-18	0.0278	ACAA1,ACAT1,ACOX1,ACSL1,ADAM12,ADGRE1,AK4,AKT2,ALDH9A1,ALDOC,ALOX5,ANPEP,AR,ARC,ARID5A,ARRB2,ASL,ASS1,ATIC,AZGP1,B3GALT5,BDKRB2,BRINP2,BTK,CCN4,CD209,CD247,CD84,CDC42EP3,CDH1,CFB,CKAP2,CLDN4,CLIP2,COL24A1,COQ7,COX4I2,CRABP2,CS,CSRP1,CXADR,CYTIP,DBI,DDIT4L,DHRS3,DLX3,ECH1,EIF4EBP1,EMP3,ESM1,ESRRG,F2RL1,FLNA,FZD1,G0S2,GAS7,GNAI1,GTSE1,HADH,HP,HPSE,HSPA1L,IGFBP2,INHBA,INPP4A,KCND2,KLB,KLF4,KRT18,KRT…	132 (35)	30
CDK5R2		other	Akt,AKT1,AMPH,APP,CAV1,CDK5,CDK5R1,CDK5R2,CDKN1A,CDKN1B,CLOCK,CREBBP,ERBB2,ERBB3,ERK,Focal adhesion kinase,FOS,FOXO1,GABP,GATA1,GATA3,GRIN2A,Gsk3,GSK3B,HTT,IRF9,ITGB1,Jnk,JUN,L-serine,MAP2,MAP2K1,MAP3K1,MAPK1,MAPT,MECP2,MED1,MEF2C,MTOR,NFkB (complex),Nr1h,NR1I2,NR3C1,NR3C2,NTRK1,P38 MAPK,PI3K (complex),PPARG,PRKN,PTEN,RAC1,RGS4,SRC,STAT5A,SYN1,Tgf beta,TP73	3		-0.585	2.25e-18	0.0034	ACBD5,ACHE,ACOX1,ACSL1,ACTA2,ADAMTS18,ADAMTSL5,ADGRE1,ADHFE1,ADIPOR2,AGPAT4,AKT2,ALDOC,ANK3,APOBR,ARC,ARID5A,ASS1,B3GALT5,BCL2L14,BDKRB1,BIN1,BMAL2,CAPN3,CASS4,CCDC141,CCRL2,CD209,CD84,CDC42EP3,CELF3,CFB,CHST4,CISH,CITED1,CLIP2,CLSTN2,COL24A1,CPM,CRABP2,CS,CXCL14,CYP4V2,DGKB,DHRS3,DNAJB11,DUOX1,ELMOD3,EMP3,ESRRG,ETV4,FCER1A,FGD2,FLNA,FREM1,GAL3ST3,GAS7,GHR,GRHL2,GRHL3,GRM7,GYS2,HADH,HCAR2,HCK,HPS…	143 (57)	56
MAD2L2		enzyme	Akt,APC (complex),CASP8,CDH1,CTNNB1,ELK1,ERBB2,ERBB4,ERK,ERK1/2,ETS1,FOS,GMNN,ID2,IGF1R,INSR,JUN,MAD2L2,MAPK3,MET,MMP2,NFkB (complex),P38 MAPK,PI3K (complex),PTPN1,SRC,SRC (family),SRF,STAT3,STAT5a/b,STK11,TCF	3		1.078	2.25e-18	0.0247	ACAA1,ACAT1,ACSL1,ACTG2,ADIPOR2,AKT2,ALAS2,ALDH9A1,ALOX15,ANPEP,APOE,ARID5A,ARRB2,ASL,ASTN1,ATIC,CCN4,CD209,CD247,CD300A,CD53,CD84,CDC42EP3,CDCP1,CDH1,CFB,CHST4,CISH,CITED1,CLDN4,CLIP2,COL4A6,CSF2RB,CSRP1,CXCL14,CYP4V2,DRAXIN,DUSP5,EGR3,EIF4EBP1,EMP3,F2RL1,FGF18,FHL3,FLNA,GHR,HPSE,HSPA1L,HTR1B,IGFALS,IL2RG,INHBA,KCNB1,KRT18,KRT7,LCN2,LCP2,LDHB,LGI2,LPIN1,LPL,LRP2,MET,MMP16,MPP7,MST1R,MYRF,NCAM1,N…	124 (32)	31
COL4		group	Akt,AKT1,ATF6,CASP8,CASP9,Cdc42,CDKN1B,COL4,COL4A1,COL4A2,COL4A3,COL4A4,CUL3,EIF2AK3,ERK,ERK1/2,FHL2,Gsk3,HRAS,Jnk,MAP3K1,MAPK1,MAPK14,MAPK3,MAPK8,MMP2,MRTFA,MTOR,MYCN,NFkB (complex),NFKB1,NFKBIA,PI3K (complex),PLD1,PPARG,PRKCZ,RAF1,RELA,RHOA,SRF,STAT3,STAT5a/b,Tgf beta,TP53	3	Activated	2.907	2.41e-18	0.0494	ACAA1,ACTA2,ACTG2,ADIPOR2,AK1,AK4,ALAS2,ALDH9A1,ALOX15,ALOX5,ANK3,ANPEP,AR,Arf2,ARID5A,ARRB2,ASL,ASS1,ATIC,AZGP1,B3GALT5,BDKRB2,BMAL2,CCN4,CD247,CD84,CDC42EP3,CDH1,CKAP2,CLDN4,CLIP2,COL24A1,CPM,CSF2RB,CXCL14,DBI,DDIT4L,DHRS3,DNAJB11,DRAXIN,ECH1,EGR3,EMP3,EPHA7,ESM1,ESR1,ESRRG,F2RL1,FHL3,GAS7,GNAI1,GPR85,GTSE1,HADH,HCAR2,HP,HPSE,HSPA1L,HSPB8,HTR7,IL1B,IL2RG,INHBA,INPP4A,ISLR2,KCNB1,KCND2,KLB,LCP2,…	145 (44)	39
heparin		chemical - endogenous mammalian	ADRB,Akt,AKT1,Ap1,C3,CDKN1A,CTSK,CTSV,CXCL12,cytokine,EGFR,EIF2AK2,ELK1,ERK,ERK1/2,F2,F3,FGFR1,FGFR2,Focal adhesion kinase,GSK3B,heparin,HGF,IL1,KLKB1,KNG1,MAPK1,MAPT,MET,MMP2,MMP9,NFkB (complex),NFKBIA,P38 MAPK,PTN,SELP,SHC1,SMAD2,SRC,STAT1,STAT3,Tgf beta,TNFAIP6,TP53	2		-0.671	2.47e-18	0.0256	ACAA1,ACHE,ACKR4,ACSL1,ACTA2,ADGRE1,AK1,AK4,AKT2,ALAS2,ALDH9A1,ALOX15,ALOX5,ANPEP,APOE,ARRB2,ASL,ASS1,ATIC,AZGP1,B3GALT5,BDKRB1,BMAL2,BNC1,BTK,C1QTNF7,CCL14,CCN4,CCRL2,CD247,CD84,CDC42EP3,CDCP1,CISH,CITED1,CKAP2,CLDN4,CLIP2,COL24A1,CPM,CRABP2,CS,CSF2RB,CSRP1,CUBN,DBI,DDIT4L,DRAXIN,DSG2,DUOX1,ECH1,ESRRG,ETV4,EXOSC6,FGF18,FZD1,G0S2,GADD45G,GHR,GPR85,GRHL2,GTSE1,HADH,HCK,HP,HPCAL4,HPSE,HSPA1L,HTR1B,…	142 (44)	44
HIPK2	-0.398	kinase	Akt,ATM,Cbp/p300,CTNNB1,EP300,HIF1A,HIPK2,HMGA1,Jnk,KAT2B,Mapk,MAPK8,MDM2,NOTCH1,NQO1,SIAH2,STAT3,TP53,TP63,YAP1	2		0.174	2.64e-18	0.0356	ABCA1,ACAA1,ACAT1,ACHE,ACOX1,ACSL1,ADAM12,ADAMTS18,ADGRE1,AJUBA,AK1,ALAS2,ALDH9A1,ALDOC,ALOX15,ALOX5,ARC,ARRB2,ASL,ATAD2,ATIC,B3GALT5,BDKRB2,BIN1,BMAL2,BMP3,BTK,CCN4,CD209,CD247,CD84,CDC42EP3,CGN,CITED1,CKAP2,COL24A1,COL4A6,CPM,CRABP2,CS,CSF2RB,CSRP1,CXCL14,CYTIP,DBI,DDIT4L,DRAXIN,DUSP5,ECH1,EGR3,EIF4EBP1,ESRRG,FHL3,FLNA,FZD1,G0S2,GADD45G,GAS7,GHR,GNAI1,GPR85,GRHL2,GRHL3,GTSE1,HADH,HBEGF,HCK,HSPA…	132 (20)	20
RUNX3:ZFHX3		complex	estrogen receptor,GATA3,HIF1A,MMP2,MMP9,RUNX3,RUNX3:ZFHX3,STAT5a/b,TEAD1,TEAD4,TP53,Wnt,YAP1,ZFHX3	3		0.277	2.68e-18	0.0265	ABCA1,ACAA1,ACAT1,ACOX1,ACSL1,ADAM12,ADGRE1,AK1,AK4,AKT2,ALDH9A1,ALDOC,ALOX5,APOE,AR,ARRB2,ASL,ATAD2,ATIC,BDKRB2,BIN1,BTK,CCRL2,CD247,CDCP1,CISH,CKAP2,CLDN4,COL4A6,CRABP2,CSF2RB,CSRP1,CYTIP,DBI,DDIT4L,DLX3,DUSP5,EGR3,EIF4EBP1,ESR1,ESRRG,FHL3,FLNA,G0S2,GADD45G,GAS7,GHR,GNAI1,GPR85,GRHL3,GTSE1,HK2,HP,HSPA1L,HTR1B,IGFBP2,IL1B,IL2RG,INHBA,INPP4A,INPP5D,KCNB1,KLF4,KRT18,KRT7,KRT8,LCN2,LCP2,LDHB,LOXL1,…	117 (14)	13
alpha-methylparatyrosine		chemical drug	AGT,alpha-methylparatyrosine,EGF,EGFR,ERK,ERK1/2,Mmp,MMP1,MMP11,MMP14,MMP2,MMP3,MMP7,MMP8,MMP9,SERPINA1,TAC1,Tgf beta,TGFB1,TNF,TNFSF11	3		-1.578	2.82e-18	0.0478	ACAT1,ACHE,ACOX1,ACTG2,ADGRE1,AJUBA,AK1,ANK3,AR,ARHGAP18,ARHGEF5,ASL,ASS1,ATAD2,BMP3,BTK,C1QTNF7,CCL14,CCRL2,CD200R1,CD209,CD247,CD300A,CD300LF,CDC42EP3,CDCP1,CDH1,CFB,CHST4,CHSY3,CISH,CLU,COL4A3,CPXM1,CRABP2,CSF2RB,CSRP1,CXCL14,CYTIP,DBI,DHRS3,DOK2,DSG2,DUSP5,ECH1,EGR3,EIF4EBP1,ESR1,F13A1,F2RL1,FCER1A,FGF18,FLNA,FOXL1,FREM1,GADD45G,GAS7,GHR,GNAI1,GPR85,GRHL2,GRM7,GUCY2C,HCAR2,HCK,HK2,HPCAL4,HSPA…	145 (21)	20
cytokine		group	Akt,AKT1,Ap1,CEACAM1,CHUK,CRH,cytokine,DDIT3,ERK,IDO1,IKBKB,IKBKG,IL1A,IL1B,Jnk,JUN,MAP3K1,MAPK1,MAPK14,MAPK3,MAPK8,MAPK9,MAPKAPK2,MMP9,MTORC1,NFkB (complex),NFKB1,NFKBIA,NOS2,P38 MAPK,PI3K (complex),Pkc(s),PPARGC1A,PTPN11,RAF1,SMPD1,SOCS3,SST,STAT,STAT1,STAT3,STAT4,STAT5A,STAT5a/b,STAT5B,STAT6	2		0.594	2.99e-18	0.0478	ACAT1,ACHE,ACKR4,ACSL1,ADAM12,AK1,ALDH5A1,ALDOC,ALOX15,ALOX5,ANPEP,ARID5A,ASS1,ATP2B3,AZGP1,B3GALT5,BDKRB1,BDKRB2,BMAL2,C1QTNF7,CACNA2D2,CCDC141,CCN4,CCRL2,CD209,CD247,CD53,CD84,CHST4,CISH,CLDN4,CLIP2,COL24A1,CPM,CPXM1,CS,CSF2RB,CYTIP,DBI,DHRS3,DRAXIN,DUSP5,EGR3,EIF4EBP1,EMP3,ESM1,F13A1,F2RL1,FLNA,FREM1,FZD1,GHR,GTSE1,GYS2,HCK,HK2,HPSE,HSPA1L,HTR1B,HTR7,IGFALS,IGFBP2,IL11RA,IL2RG,KCNB1,KCND2,KLB,…	139 (46)	46
S100A4	2.997	other	Akt,ANXA2,BCL2,CASP9,CHUK,EGFR,ERK,ERK1/2,MAPK1,MAPK3,Mek,MMP2,MMP9,NFkB (complex),NFKBIA,PLG,PRKCA,RAC1,RHOA,S100A4,SMAD2,SMAD3,SPP1,TP53	2	Activated	2.751	3.03e-18	0.0446	ACAA1,ACOX1,ACSL1,ACTA2,ADGRE1,AK1,AK4,ALDH9A1,ALOX5,ANPEP,ARC,ARID5A,ARRB2,ASL,ATIC,AZGP1,B3GALT5,BDKRB2,BTK,CCN4,CD247,CD84,CDC42EP3,CDCP1,CDH1,CISH,CKAP2,CLDN4,CLIP2,CPM,CRABP2,CS,CSF2RB,CSRP1,CXCL14,DBI,DDIT4L,DLX3,DSG2,ECH1,EGR3,EPDR1,ESM1,ESRRG,ETV4,F2RL1,FZD1,G0S2,GADD45G,GAS7,GHR,GNAI1,GPR85,GTSE1,HADH,HK2,HP,HPCAL4,HPSE,HSPA1L,HTR1B,IGFBP2,IL2RG,INHBA,INPP4A,INPP5D,KCNB1,KRT8,LCN2,LDHB,L…	127 (24)	24
TICAM1	0.286	other	CASP4,ERK1/2,IFN Beta,IKBKE,IL1B,IL6,IRF3,IRF7,MAP3K8,MAPK14,MAPKAPK2,NFkB (complex),NFkB (family),NFKB1,P38 MAPK,RELA,RIPK1,STAT1,TBK1,TICAM1,TLR4,TNF	2	Inhibited	-2.108	3.29e-18	0.0107	ACAT1,ACHE,ACSL1,ADAM12,ADGRE1,ALAS2,ALDOC,ALOX15,ALOX5,ANK3,ANOS1,ANPEP,ARHGAP18,ARHGEF5,ARID5A,BDKRB1,BDKRB2,BMAL2,BMP3,C1QTNF7,CCL14,CCRL2,CD200R1,CD247,CFB,CHST4,CHSY3,CLDN4,CLIP2,CLU,COL4A3,CSF2RB,CXCL10,CXCL14,CYTIP,DBI,DHRS3,DOK2,DUSP5,ECH1,EGR3,EIF4EBP1,ESM1,ETV4,F13A1,FGF18,FLNA,FZD1,G0S2,GHR,GNAI1,HBEGF,HPSE,HSPA1L,HSPB8,HTR7,IGFALS,IGFBP2,IL2RG,KCNB1,KLB,KRT18,KRT8,LPL,LTB4R2,MAL,MET,M…	119 (22)	22
TP53I3	0.027	enzyme	BRCA1,CASP2,CASP9,CDKN1A,Cdkn1c,CHEK1,CHEK2,E2f,E2F1,E2F3,EGFR,ERK1/2,FOXM1,H2AX,L-serine,LATS2,MAPK1,MAPK3,MAPT,MDM2,MDM4,NPM1,P38 MAPK,PP2A,PTK2,RAD51,RASSF1,RB1,RELA,SRC,STAT3,TP53,TP53I3,TRIM28	3		1.945	3.69e-18	0.0352	ACAA1,ACAT1,ACSL1,ADAM12,ADGRE1,ADIPOR2,AK1,AK4,ALDH9A1,ALOX15,ALOX5,ANPEP,APOE,ARC,ARID5A,ARRB2,ASL,ASS1,ATIC,BDKRB2,BMAL2,BTK,CCN4,CD209,CD247,CD84,CDC42EP3,CDCP1,CFB,CISH,CITED1,CKAP2,CLDN4,CLIP2,CLU,COL24A1,COQ7,CRABP2,CS,CSRP1,CXCL14,DBI,DDIT4L,DLX3,DRAXIN,DSG2,DUSP5,ECH1,EIF4EBP1,ETV4,FLNA,FZD1,G0S2,GADD45G,GAS7,GNAI1,GRHL2,GTSE1,GUCY2D,HADH,HP,HPCAL4,HSPA1L,INPP4A,KLF4,KRT8,KRT80,LGI2,LPL,…	128 (34)	32
Cpla2		group	ACSL4,ALOX5,APP,arachidonic acid,Calmodulin,Cdc42,CEBPA,Cpla2,Creb,CTNNB1,E2f,EGFR,ERBB4,ERK,ERK1/2,FOS,FOXO3,glucocorticoid,HSF1,HTT,IKBKE,IKK (complex),IL2,INHBA,IRF7,JUN,MAPK1,MAPK14,MAPK3,MAPK8,MAPK9,MAPKAPK2,MMP14,MMP9,MTOR,Nfat (family),NFATC1,NFE2L2,NFKB1,NFKBIA,PGR,PLA2G10,PLA2G1B,PLA2G2A,PLA2G2E,PLA2G4A,PLA2G5,PLA2G6,PPARA,PPARG,PPARGC1A,PRKCA,PRKCB,PRKD1,progesterone,PTGS2,RAC1,SERPING1…	3		-0.538	3.78e-18	0.0218	ACAA1,ACAT1,ACHE,ACKR4,ACOX1,ACSL1,ACTA2,ADAMTS18,ADAMTSL5,ADIPOR2,AJUBA,AK1,AK4,ALDH5A1,ALDH9A1,ALDOC,ALOX15,ANK3,ANPEP,APOE,AR,ARHGEF5,ARRB2,ATAD2,ATIC,ATP2B3,AZGP1,B3GALT5,BDKRB1,BDKRB2,BIN1,BMAL2,BTK,C1QTNF7,CACNA2D2,CCDC141,CD84,CDC42EP3,CDCP1,CDH1,CHST4,CKAP2,CLU,CMKLR1,COQ7,CPXM1,CRABP2,CS,CXADR,CXCL10,CXCL14,CYTIP,DDIT4L,DHRS3,DNAJB11,DSG2,ECH1,EIF4EBP1,ELMOD3,EMP3,EPHA7,EPS8L2,ESM1,ESRRG…	169 (68)	64
long chain fatty acid		chemical - endogenous mammalian	acyl-coenzyme A,Ap1,CASP9,CAV1,CD36,CEBPA,Creb,ELK1,ERN1,FFAR1,FFAR4,HNF4A,INSR,Insulin,Jnk,JUN,LIPE,long chain fatty acid,MAPK8,MMP2,NFkB (complex),NFKBIA,NR3C1,P38 MAPK,PLCG2,POU1F1,Ppar,PPARA,PPARD,PPARGC1A,PRKCD,RB1,RELA,Sfk,SMAD3,SMAD4,SRC,STAT3,STAT5a/b,STAT5B,STAT5B dimer,SYK,THRB,TLR2,UCP1	3	Inhibited	-2.629	3.81e-18	0.0255	ABCA1,ACAA1,ACAT1,ACBD5,ACOX1,ACSL1,ACTA2,ADGRE1,ADIPOR2,AK1,ALDH5A1,ALDH9A1,ALOX15,ANPEP,APOE,ARHGEF5,ARID5A,ARRB2,ASL,ASS1,ATP2B3,AZGP1,B3GALT5,BIN1,BMAL2,CACNA2D2,CAPN3,CCDC141,CCRL2,CD209,CDC42EP3,CDCP1,CFAP54,CFB,CHST4,CISH,CLIP2,COL24A1,COQ7,CPXM1,CS,CSF2RB,CSRP1,DBI,DLX3,DNAJB11,DRAXIN,DUSP5,ECH1,EPHA7,ESM1,ESRRG,F2RL1,FHL3,FITM2,FREM1,G0S2,GHR,GPR85,GPRC5A,GRHL2,GRHL3,GRM7,GUCY2C,HADH,HPS…	139 (45)	43
NRIP1:NR1H2,3:RXR:NR1H2,3 ligand:SCD gene		complex	22(R)-hydroxycholesterol,24(S),25-epoxycholesterol,24-hydroxycholesterol,27-hydroxycholesterol,ACACA,ADAM10,AKT1,ALDH2,AMPK,BACE1,CEBPB,CTNNB1,CYP2E1,ERK1/2,estrogen receptor,INSR,LIPE,MTOR,NOS2,Nr1h,NR1H2,NR1H3,NR1I3,NRIP1,NRIP1:NR1H2,3:RXR:NR1H2,3 ligand:SCD gene,P38 MAPK,Pkc(s),PPARGC1A,PRKAA,PTPN1,RORC,RXRA,RXRB,SCD,SOX9,SREBF1,STAT1,STAT3,THRA,VDR	3		-0.799	4.16e-18	0.0452	ACTA2,ADAMTS14,ADGRE1,AGPAT4,AK1,ALDH5A1,ALDOC,ANPEP,ANXA13,APOE,AR,ARC,ARID5A,ATAD2,ATP2B3,AZGP1,BMAL2,C1QTNF7,CACNA1E,CACNA2D2,CD209,CD53,CDC42EP3,CDH1,CFB,CISH,CLDN4,CLU,COL24A1,CPXM1,CSRP1,CUBN,CXADR,CXCL10,CXCL14,DHRS3,DLX3,DRAXIN,ECHDC3,EIF4EBP1,EPHA7,FGF18,FIS1,FLNA,FREM1,G0S2,GADD45G,GAS7,GRHL3,GYS2,HBEGF,HCK,IGFALS,IL11RA,ISLR2,KCNB1,KLF4,KRT7,KRT8,LCN2,LCP2,LDHB,LGI2,LOXL1,LPIN1,LRAT,LR…	127 (40)	39
ROR		group	ACACA,AKT1,AMPK,CDKN1B,CTNNB1,CYP19A1,EIF2AK3,EP300,ERK,ERN1,FASN,FOXO1,FOXP3,HIF1A,HNF4A,HRAS,INSR,Insulin,Jnk,MAPK1,MAPK14,MAPK8,MAPT,MED1,MKNK1,MLXIPL,MTOR,NAMPT,NFE2L2,NFkB (complex),NOS2,NOTCH1,PGR,PNPLA2,PPARA,PPARGC1A,PPP2CA,PRKAA1,PRKAA2,PTGS2,RAC1,RB1,RELA,ROR,RORA,RORC,RPTOR,SIRT1,STAT5a/b,TP53,TSC2,YAP1	3		0	4.17e-18	0.0458	ABCA1,ACAA1,ADIPOR2,AJUBA,AK1,ALAS2,ALDH5A1,ALDH9A1,ALDOC,ALOX15,ALOX5,ANPEP,APOE,Arf2,ARID5A,ARRB2,ASTN1,ATAD2,ATIC,AZGP1,BDKRB2,BIN1,CACNA2D2,CD209,CD247,CD53,CD84,CDCP1,CDH1,CGN,CKAP2,CLDN4,CLIP2,COL4A6,CPXM1,CS,CSF2RB,CXCL10,CXCL14,CYTIP,DDIT4L,DNAJB11,DUOX1,ECH1,EMP3,EPS8L2,ETV4,F2RL1,FGD2,FHL3,FIS1,FITM2,FREM1,GADD45G,GAS7,GNAI1,GPRC5A,GRHL3,GTSE1,GUCY2C,HADH,HCAR2,HCK,HIBADH,HIBCH,HK2,HPSE…	166 (52)	51
troleandomycin		chemical drug	ABCB1,ABCB4,aflatoxin B1,CASP1,CAT,CD36,CYP3A4,diclofenac,docetaxel,FOXA2,FOXO3,HNF4A,MMP2,monocrotaline,NFkB (complex),NR1I2,okadaic acid,P38 MAPK,STAT3,troleandomycin	3	Activated	2.55	4.23e-18	0.0167	ABCA1,ACAT1,ACBD5,ACOX1,ACSL1,ACTA2,ADGRE1,ALAS2,ALOX5,ANPEP,ANXA13,AR,ARID5A,ASS1,ASTN1,BDKRB1,BMAL2,C9orf152,CD209,CDC42EP3,CFB,CKAP2,CLDN4,CLIP2,CMKLR1,COL24A1,COL4A3,CPM,CSF2RB,CXCL10,CXCL14,CYP4V2,DDIT4L,DLX3,DRAXIN,DUSP5,EIF4EBP1,F2RL1,FAM83F,FHL3,FLNA,G0S2,GADD45G,GNAI1,GRHL3,GTSE1,HADH,HBEGF,HK2,HP,HSPA1L,IGFBP2,IL1B,IL2RG,INHBA,KCNA3,KCNB1,KRT18,KRT7,KRT8,LCN2,LCP2,LDHB,LGI2,LRAT,LRP2,ME…	104 (20)	18
ramiprilat		chemical - endogenous mammalian	ACE,AGT,AKT1,AMPK,AVP,BDKRB2,CNR1,Creb,cyclic AMP,Dgk,EGFR,ERK,GNA11,Hsp27,Jnk,MAPT,MMP2,NOS3,NPR2,P38 MAPK,PKA,Pkc(s),PLC,PRKCZ,PRKD1,prostaglandin E2,PTK2,ramiprilat,RHOA,SRC,SRF,STAT3	3	Inhibited	-2.997	4.29e-18	0.0077	ACTA2,ACTG2,ADGRE1,AJUBA,ALAS2,ALOX15,ALOX5,ANK3,ASL,B3GALT5,BDKRB1,BDKRB2,BMAL2,BTK,C1QTNF7,CD209,CDCP1,CLDN4,COL24A1,COL4A6,CPM,CPXM1,CSF2RB,CSRP1,CXADR,CXCL14,DRAXIN,DSG2,DUOX1,EGR3,EIF4EBP1,ESM1,ETV4,F2RL1,FHL3,FLNA,FOXL1,FREM1,G0S2,GADD45G,GAS7,GHR,GPR85,GRHL3,HCAR2,HP,HPCAL4,HSPA1L,IGFBP2,IL2RG,INHBA,KCNB1,KLF4,LGI2,LGI3,LOXL1,LPIN1,LRP2,LRP8,MAL,MET,MGST1,MYO1C,MYOM1,NLRP3,NOS1,NR4A3,NR5A2…	107 (32)	31
mizoribine		chemical drug	ADAM17,Akt,AKT1,Ap1,CBL,Cdc42,CDKN1B,CREB1,CTNNB1,EGFR,ERK1/2,GLI2,Gsk3,HIF1A,HSPD1,IGF1R,IKBKB,ILK,IMPDH2,IRS2,ITGA3,ITGB1,MAPK1,MAPK14,MAPK3,MAPK8,MAPT,MBP,MCM7,MET,mizoribine,MTOR,NEDD9,NFkB (family),NFKBIA,NOTCH1,PLCG2,PRKCD,RAC1,RAD51,RAS,RB1,RICTOR,SHC1,Smad2/3,SOCS3,SRC,STAT3,STAT5a/b,TLR4,WWTR1,YAP1	3		-1.111	4.67e-18	0.0113	ACAA1,ACAT1,ACHE,ACSL1,ACTA2,ADAM12,ADIPOR2,ALAS2,ALDOC,ALOX15,ALOX5,ANPEP,ATAD2,AZGP1,B3GALT5,BIN1,BMAL2,BNC1,BRINP2,BTK,CCN4,CCRL2,CD200R1,CD300A,CD53,CDC42EP3,CDCP1,CDH1,COL24A1,COL4A6,COQ7,COX4I2,CPM,CRABP2,CS,CXCL10,CXCL14,CYTIP,DNAAF11,DRAXIN,DSG2,EIF4EBP1,ESM1,ESRRG,ETV4,FGF18,FHL3,FLNA,GADD45G,GAS7,GPR85,GPRC5A,GRHL2,GUCY2D,HIBCH,HP,HPCAL4,HSPB8,HTR7,IGFALS,IL1B,INPP5D,ISLR2,KLB,KRT7,LCP2…	137 (52)	50
methylprednisolone		chemical drug	Ap1,CDH1,CTNNB1,ERK1/2,MAPK1,methylprednisolone,MMP9,NR3C1,NTRK1,P38 MAPK,PCK1,PLCG2,STAT1,STAT3,STAT5a/b	2		-0.839	5.02e-18	0.0358	ACAA1,ACAT1,ACBD5,ACOX1,ACSL1,ACTA2,ADAM12,ADGRE1,AK4,ALAS2,ALOX15,ANPEP,APOE,AR,ARC,ASS1,ATIC,BMAL2,BTK,C1QTNF7,CCN4,CCRL2,CD209,CD84,CDC42EP3,CDH1,CLU,COL24A1,COL4A6,CRABP2,CS,CXCL14,DLX3,DNAJB11,DRAXIN,DUOX1,EIF4EBP1,ESR1,FGF18,FLNA,FREM1,G0S2,GHR,GRHPR,GRM7,HADH,HCAR2,HP,HTR1B,IGFALS,IL1B,INPP4A,INPP5D,KCNB1,KRT18,KRT7,LCP2,LDHB,LGI2,LPIN1,LRP2,MMP16,MPC2,MYOM1,MYRF,NAV3,NCAM1,NDUFA9,NKX6-1,N…	115 (15)	15
MECP2:MET gene		complex	Akt,AKT1,CASP8,CBL,CDH1,CTNNB1,DNMT1,ERBB3,ERK,FADD,Focal adhesion kinase,GRB2,IRF3,JUN,KRAS,Mapk,MAPK1,MAPK3,MAPK8,MECP2,MECP2:MET gene,Mek,MET,NFkB (complex),NGF,PDPK1,PLCG1,Raf,RAS,RELA,RET,SPI1,SRC,SRC (family),STAT1,STAT3	3		1.192	5.52e-18	0.0196	ACAA1,ACHE,ADAM12,ADGRE1,ADIPOR2,ALAS2,ALDOC,ALOX15,ALOX5,ANOS1,ANPEP,ARC,ARID5A,ASS1,B3GALT5,BNC1,BTK,C1QTNF7,CAPN3,CCDC141,CCN4,CCRL2,CD247,CD84,CDCP1,CDH1,CEP152,CHST4,CLIP2,COL4A6,CPM,CXADR,CXCL14,DRAXIN,ESR1,ETV4,F2RL1,FCER1A,FGF18,FZD1,G0S2,GAL3ST3,GHR,GRHL3,HBEGF,HP,IL1B,INHBA,KCNB1,KLB,KLF4,KRT7,KRT8,LDHB,LGI2,LPIN1,LRAT,LRP2,LRP8,MAL,MAP3K9,MET,MMP16,MPP7,MST1R,MYRF,NAV3,NCF4,NKX6-1,NLRP…	119 (36)	36
RET	-0.532	kinase	Akt,AKT1,ATF4,CDC42,ELK1,ERK,ERK1/2,ESR1,Focal adhesion kinase,FRS2,HRAS,HSF1,IRS1,ITGB1,JUN,Mapk,MAPK1,MAPK3,MAPK8,MBP,MMP2,MMP9,MTOR,NFkB (family),NTRK1,PDPK1,PI3K (complex),RAC1,RET,SRC,STAT3	2		-0.175	6e-18	0.0442	ACAT1,ACOX1,ACSL1,ADAM12,ADGRE1,AK1,ALAS2,ALOX15,ALOX5,ANK3,ANPEP,ARC,ARHGAP18,ARRB2,ASS1,ATAD2,BMAL2,CD209,CD247,CD300A,CD84,CDC42EP3,CFB,CGN,CHST4,CLDN4,CLU,COL24A1,CPM,CS,CSF2RB,CXADR,CXCL14,DLX3,DNAJB11,DRAXIN,DSG2,EGR3,ESR1,FREM1,GAS7,GHR,HCK,HK2,HP,HSPA1L,HSPB8,HTR1B,IGFBP2,IL1B,IL2RG,INHBA,ISLR2,KCND2,KLB,KRT8,LDHB,LGI2,LOXL1,LPIN1,LPL,LRP2,LTB4R2,MAL,MAP7,MET,MGST1,MST1R,MYRF,NEB,NLRP3,NN…	130 (31)	31
ACACB		enzyme	ACACB,AKT1,AKT2,AMPK,CPT1,CPT1B,CREB1,CTNNB1,DLG4,EPHA4,ESR1,ESRRA,ETHE1,FGFR2,FOXO1,FOXO3,GLB1,HSF1,IDH1,INSR,IRF3,Jnk,JUN,KRT18,L-serine,Map3k7,MAPK1,MAPK3,MAPK9,MMP2,MMP9,MTOR,Nfat (family),NFkB (complex),NFKB1,NRIP1,P38 MAPK,PITX2,Pkc(s),PRKCD,PRKCE,PRKCQ,PRKD1,RAF1,RELA,SHC1,STAT3,TEAD1,TSC2,TWIST1,TXNRD1	3		0.667	6.29e-18	0.0136	ACAA1,ACHE,ACOX1,ADAM12,ADGRE1,ADIPOR2,AJUBA,AK1,AK4,AKT2,ALAS2,ALDOC,ALOX15,ALOX5,ANK3,ANOS1,ARHGAP18,ARID5A,ATAD2,BRINP2,CCRL2,CD209,CD247,CD84,CGN,CHST4,CITED1,CLIP2,COL4A6,CSF2RB,CUBN,CXADR,CXCL14,DBI,DDIT4L,DHRS3,DLX3,DRAXIN,DSG2,ECH1,EGR3,EIF4EBP1,ESR1,ESRRG,F2RL1,FLNA,G0S2,GAS7,GHR,GPRC5A,GRHL2,GRHL3,GRHPR,GYS2,HADH,HCK,HP,HSPA1L,HSPB8,HTR1B,IL22RA1,IL2RG,INHBA,INPP5D,ISLR2,KCNB1,KRT7,LCP2…	144 (51)	49
bisindolylmaleimide I		chemical drug	ADCYAP1R1,ATF2,bisindolylmaleimide I,CHUK,Creb,CREB1,CYP19A1,DIO3,ELK1,ERK,ERK1/2,GSK3B,IKBKB,ITGAV,Jnk,JUN,MAP2K1,MAPK1,MAPK14,MAPK3,MAPK9,Mek,NFkB (complex),NOS2,P38 MAPK,Pkc(s),PLA2G4A,PRKCD,PRKCE,PRKD1,PTK2,RAF1,RAS,rasagiline,RELA,SMPD1,SP1,SPHK2,SRC,STAT3,STAT5a/b,STAT6,SYK,TSC2	2		-1.673	6.63e-18	0.0498	ACAT1,ACKR4,ACOX1,ADAM12,ADAMTS16,AJUBA,AK4,ALAS2,ALOX15,ALOX5,ANPEP,ARRB2,AZGP1,BMAL2,BRINP2,CAPN3,CCN4,CCRL2,CD209,CD247,CD53,CD84,CDCP1,CDH1,CHST4,CLIP2,CLU,COL24A1,CPM,CRABP2,CSRP1,CXCL14,DHRS3,DLX3,DRAXIN,DUSP5,EGR3,EIF4EBP1,EMP3,ETV4,F2RL1,FLNA,G0S2,GPR85,GPRC5A,GRHL2,GRHL3,GTSE1,HCK,HP,HPSE,HSPA1L,HTR7,IGFBP2,IL22RA1,IL2RG,ISLR2,KCNA3,KCNB1,KCND2,KRT18,KRT8,KY,LCN2,LCP2,LDHB,LGI2,LPIN1,LPL…	129 (44)	44
MGMT	-0.132	enzyme	26S proteasome,ACACA,CASP2,CAV1,CDKN1A,Cdkn1c,CHEK1,E2f,E2F1,E2F3,EGFR,ERK,ERK1/2,FOXO3,FYN,HADH,HIPK2,ITGB1,MAPK1,MAPK14,MAPK8,MAPK9,MAPT,MDM4,methylnitronitrosoguanidine,MGMT,NFkB (complex),NFKB2,NFKBIA,NOS3,NPM1,PNPLA2,PRKAA,PRKAA2,PRKN,RAD51,RASSF1,RB1,RELB,SIRT1,SQSTM1,SRC,TP53,TSC2,YAP1	3		-1.821	6.67e-18	0.0126	ACAA1,ACAT1,ACOX1,ACTA2,ADAM12,ADGRE1,ADIPOR2,AK1,AK4,ALDH9A1,ALOX5,ANPEP,ARID5A,ARRB2,ASL,ASTN1,ATAD2,ATIC,AZGP1,B3GALT5,BDKRB2,BIN1,BTK,C1QTNF3,CACNA1E,CCDC141,CCN4,CCRL2,CD247,CD84,CDCP1,CDH1,CISH,CITED1,CKAP2,CLIP2,COQ7,CRABP2,CSRP1,CYTIP,DBI,DDIT4L,DLX3,DSG2,DUSP5,ECH1,EMP3,ESM1,ESRRG,ETV4,F2RL1,FGF18,FIS1,FZD1,GAS7,GNAI1,GRHL2,GTSE1,GUCY2D,HADH,HCK,HPCAL4,HPSE,HSPB8,HTR7,IGFBP2,IL22RA1,IL2R…	133 (45)	44
B56		group	ACACA,AHR,AKT1,ATF1,ATM,AURKB,B56,BCL2,CDKN1B,Creb,EIF4E,ERK1/2,LIPE,MAP2K1,MAP2K2,MAPK1,MAPK3,MTOR,NFKBIA,NMDA receptor,NPM1,NR1I2,NTRK1,PIM1,PP1,PPP2R5A,PPP2R5B,PPP2R5C,PPP2R5D,PRKCD,RAF1,RASSF1,SLC6A4,TAFAZZIN,TCF,TOR1AIP1,TP53,TSC2,YAP/TAZ,YBX1	3		0.348	7.02e-18	0.0094	ABTB3,ACAA1,ACAT1,ACHE,ADAM12,ADGRE1,AJUBA,AK1,AK4,ALDH5A1,ALDH9A1,ALDOC,ALOX5,ANK3,ANPEP,ARRB2,ASL,ASS1,ATIC,AZGP1,B3GALT5,CAPN3,CCN4,CCRL2,CD247,CD84,CDC42EP3,CKAP2,COL24A1,COX4I2,CSF2RB,CSRP1,CXADR,CYP4V2,CYTIP,DBI,DDIT4L,DHRS3,DLX3,DNAJB11,ECH1,EIF4EBP1,EMP3,ESM1,FGF18,FIS1,FREM1,GAS7,GHR,GNAI1,GPR85,GPRC5A,GRHL2,GTSE1,HADH,HP,HPSE,HSPB8,HTR1B,HTR7,IL22RA1,IL2RG,INHBA,INPP4A,ISLR2,ITIH1,KCNB1…	132 (40)	33
doxepin		chemical drug	5-hydroxytryptamine,ADIPOQ,Akt,AKT1,AMPK,CHRM1,CHRM2,CHRM3,CHRM5,CNR1,Creb,cyclic AMP,CYP2D6,doxepin,DRD3,EGFR,ERK1/2,G protein alpha i,GNAQ,HRH1,HTR1A,HTR2A,HTR2B,KCNJ2,LEF1,MAPK1,MAPK3,MAPK7,MAPK8,MAPK9,Mek,MMP9,Nfat (family),NMDA receptor,NOS2,P38 MAPK,Pkc(s),PLD1,RAS,RGS4,SHC1,SLC6A2,SLC6A4,SMAD3,SRF,STAT3,tamoxifen	3		-0.913	7.13e-18	0.0177	ACAT1,ACHE,ACSL1,ACTG2,ADAMTSL5,ADGRE1,ADHFE1,ALAS2,ALDOC,ALOX15,APOE,ARRB2,AZGP1,BMAL2,CAPN3,CCN4,CD209,CD53,CD84,CDH1,CFB,CMKLR1,COL24A1,CPM,CRABP2,CSRP1,CXCL14,DLX3,DRAXIN,DSG2,DUSP5,EGR3,EIF4EBP1,F13A1,F2RL1,FAM167A,FHL3,FLNA,FZD1,GADD45G,GAS7,GHR,GNAI1,GPR85,GRHL3,HK2,HP,HPCAL4,HTR1B,HTR7,INHBA,INPP5D,KCNB1,KLB,KLF4,KRT7,KRT8,KRT80,LDHB,LGI2,LPIN1,LRAT,LRP2,MAP3K9,MEGF6,MET,MST1R,MTCL1,MUC6,…	120 (47)	38
SIRPG		other	Akt,AKT1,AR,ATM,Ca2+,CTNNB1,EGFR,ERBB4,ERK1/2,FOXA2,FOXL2,FOXO1,FOXO3,IRAK1,IRF3,Jnk,JUN,LATS,LATS1,MAP3K11,MAPK14,MAPK8,MAPK9,MTOR,MTORC1,NFKBIA,P38 MAPK,PDX1,RAC1,RAF1,RNF31,RPTOR,SHH,SIRPG,SMAD2,SMAD3,STK4,TEAD,TEAD1,TP73,YAP1	3		0.087	7.24e-18	0.045	ABCA1,ACAA1,ACAT1,ACSL1,ACTA2,ADAM12,ADGRE1,AJUBA,AK4,ALAS2,ALOX15,ANOS1,APOE,ASTN1,ATAD2,AZGP1,B3GALT5,BDKRB2,BIN1,BMAL2,C9orf152,CASS4,CCN4,CCRL2,CD209,CDC42EP3,CDCP1,CGN,CHST4,CISH,CLDN4,COL24A1,COL4A6,COQ7,CRABP2,CSRP1,CXCL14,CYTIP,DHRS3,DLX3,DSG2,DUSP5,EIF4EBP1,EMP3,ESM1,ETV4,FLNA,G0S2,GHR,GTSE1,HADH,HBEGF,HP,HPCAL4,HSPB8,HTR7,IGFBP2,IL1B,IL2RG,INPP4A,INPP5D,ISLR2,KCNB1,KLB,KLF4,KRT18,LCP2,L…	133 (41)	40
P2RY11	0.002	G-protein coupled receptor	ADCY,Akt,AKT1,AMPK,Ap1,ATF1,Calcineurin (complex),CDK7,Creb,CREB1,cyclic AMP,EGFR,ELK1,FASN,G protein beta gamma core,G protein s,Gli,GNAQ,GPRC6A,MAP2K5,MAP3K1,MAPK1,MAPK14,MAPK7,MAPK8,Mek,MMP2,MMP9,MTOR,NFkB (complex),P2RY11,PI3K (complex),PI3K (family),PKA,Pkc(s),PLC,PRKAA1,PRKCD,PRKD1,Raf,RAS,RGS2,RHO,SELP,SHC1,SNCA,SRC,SRC (family),SRF,STAT5a/b,STK11,Tgf beta	3	Activated	2.089	8.06e-18	0.0344	ACHE,ACOX1,ACTG2,ADAM12,AJUBA,AK4,ALDH9A1,ALDOC,ANPEP,ARC,ARID5A,ARRB2,ASTN1,ATIC,BRINP2,CD84,CDC42EP3,CDCP1,CLIP2,COL24A1,CPM,CRABP2,CS,CSF2RB,CSRP1,CXCL14,CYP4V2,DHRS3,DLX3,DRAXIN,DSG2,DUOX1,DUSP5,EGR3,F2RL1,FAM81A,FGF18,FHL3,GADD45G,GHR,GPR85,GPRC5A,GRHL2,GRHL3,GUCY2C,HADH,HCK,HPCAL4,HSPA1L,HTR1B,HTR7,IGFBP2,IL22RA1,IL2RG,INHBA,ISLR2,KCND2,KLB,KLF4,KRT7,LCN2,LCP2,LDHB,LOXL1,LPIN1,LPL,LRAT,LRP8…	132 (52)	48
GCG		other	Akt,AMPK,Ap1,CASP8,Creb,CREB1,CRTC2,CTNNB1,ERK1/2,FOS,FOXO1,GCG,GNAS,Hdac,IGF1R,Insulin,MAPK1,MAPK14,NOS3,P38 MAPK,PDX1,PI3K (complex),PKA,PNPLA2,PPARG,PRKAA,PRKACA,SRC,STK11,YAP1	2		-0.088	8.07e-18	0.0394	ACAA1,ACAT1,ACHE,ACOX1,ACSL1,ADAM12,ADGRE1,ADIPOR2,AK4,ALDH9A1,ALOX5,ANK3,ANPEP,ASL,ASS1,ASTN1,ATAD2,ATIC,BIN1,BMAL2,BRINP2,CCN4,CD300A,CD53,CDC42EP3,CFB,CISH,COL24A1,COL4A6,CPM,CS,CSRP1,CXCL14,CYP4V2,DBI,DLX3,DUOX1,DUSP5,ECH1,EGR3,EIF4EBP1,ESRRG,ETV4,FGF18,GPR85,GPRC5A,GUCY2C,HCAR2,HP,HPSE,HTR7,IGFALS,IGFBP2,INHBA,INPP5D,KCNB1,KCND2,KLB,KLF4,KRT18,KRT8,LCN2,LCP2,LDHB,LPIN1,LRAT,LRP2,MET,MMP16,MY…	129 (30)	30
CK1		group	ACACA,CDK5,CDK5R1,CK1,CTNNB1,EIF4E,ERK,FASLG,FOXO1,Hsp70,INSR,L-serine,LRP6,MAPT,SMO,SNCA,TBX21,TP53,VHL,YAP1	2		-0.359	8.18e-18	0.0257	ABCA1,ACAA1,ACAT1,ACOX1,ADAM12,ADIPOR2,AK1,AK4,ALDH9A1,APOE,ARRB2,ASL,ATAD2,ATIC,BDKRB2,BIN1,BTK,CCN4,CD247,CDCP1,CKAP2,CLDN4,COL4A6,CSRP1,DBI,DDIT4L,DGKB,DHRS3,DRAXIN,DUSP5,ECH1,EGR3,EIF4EBP1,ESR1,FAM81A,FGF18,FIS1,FLNA,FZD1,G0S2,GADD45G,GAS7,GNAI1,GPR85,GTSE1,GUCY2C,HADH,HP,HPCAL4,HSPA1L,INHBA,INPP4A,INPP5D,KCNB1,KLF4,KRT18,LCP2,LDHB,LPIN1,LRAT,MAL,MET,MMP16,MPI,MYO1C,MYO5B,NCAM1,NCF1,NDUFA9,NF…	124 (20)	19
FOXL2		transcription regulator	Akt,BCAP31,CASP1,CASP4,CASP8,caspase,ERK1/2,FOXL2,GZMB,IL1B,IL33,IRF3,Jnk,MAP3K10,MAPK8,MST1,NFkB (complex),NFKB1,NFKBIA,P38 MAPK,PARP2,RB1,RIPK1,SMPD1,SRC (family),TBK1,TICAM1	3	Activated	3.108	8.63e-18	0.0097	ACAT1,ACHE,ACKR4,ACOX1,ACSL1,ADAM12,ADGRE1,ANOS1,AR,ARHGAP30,ARID5A,AZGP1,B3GALT5,BDKRB1,BMAL2,CCN4,CD200R1,CD209,CD53,CLIP2,CLU,COQ7,CPM,CSF2RB,CXCL10,CXCL14,CYTIP,DBI,DUSP5,EGR3,EIF4EBP1,ESM1,F13A1,F2RL1,FGD2,FLNA,G0S2,GHR,GPR85,HCK,HP,HPSE,HSPA1L,HSPB8,IGFALS,IGFBP2,IL1B,IL2RG,INHBA,ITIH1,KCNA3,KCNB1,KLB,KRT18,KRT8,LPL,LRAT,MAP3K9,MSC,MST1R,NCF1,NCF4,NDUFA9,NIBAN1,NIT1,NLRP3,NOX5,NR4A3,NR5A2,O…	106 (27)	27
unecritinib		chemical drug	AKT1,ALK,CASP8,CBL,CDH1,CTNNB1,ERBB3,ERK,FADD,Focal adhesion kinase,GRB2,IGF1R,IRF3,Jnk,JUN,KRAS,Mapk,MAPK1,MAPK3,MAPK8,Mek,MET,NGF,PDPK1,PLCG1,PTPN11,Raf,RAS,RET,ROR1,SMAD4,SRC,SRC (family),STAT1,STAT3,unecritinib	3	Inhibited	-2.804	9.17e-18	0.0108	ACAA1,ACHE,ACSL1,ADAM12,AKT2,ALAS2,ALDOC,ALOX15,ALOX5,ANOS1,ANPEP,ARC,ARID5A,ASS1,BMAL2,BNC1,C1QTNF7,CCN4,CCRL2,CD209,CD247,CD300A,CD53,CD84,CDC42EP3,CDCP1,CDH1,CHST4,COL24A1,COL4A6,CXADR,CXCL14,DRAXIN,ESR1,ETV4,FGF18,FZD1,GHR,GRHL3,HBEGF,IL1B,INHBA,INPP5D,KCNB1,KLB,KLF4,KRT7,KRT8,LDHB,LGI2,LPIN1,LRAT,LRP2,LRP8,MAL,MAP3K9,MMP16,MPP7,MYRF,NCF1,NDUFA9,NKX6-1,NLRP3,NOX5,NR5A2,OLFML2A,ORC1,P2RX1,PCDH…	107 (36)	35
TQ-B3139		chemical drug	AKT1,ALK,CASP8,CBL,CDH1,CTNNB1,ERBB3,ERK,FADD,Focal adhesion kinase,GRB2,IGF1R,IRF3,Jnk,JUN,KRAS,Mapk,MAPK1,MAPK3,MAPK8,Mek,MET,NGF,PDPK1,PLCG1,PTPN11,Raf,RAS,RET,ROR1,SMAD4,SRC,SRC (family),STAT1,STAT3,TQ-B3139	3	Inhibited	-2.804	9.17e-18	0.0108	ACAA1,ACHE,ACSL1,ADAM12,AKT2,ALAS2,ALDOC,ALOX15,ALOX5,ANOS1,ANPEP,ARC,ARID5A,ASS1,BMAL2,BNC1,C1QTNF7,CCN4,CCRL2,CD209,CD247,CD300A,CD53,CD84,CDC42EP3,CDCP1,CDH1,CHST4,COL24A1,COL4A6,CXADR,CXCL14,DRAXIN,ESR1,ETV4,FGF18,FZD1,GHR,GRHL3,HBEGF,IL1B,INHBA,INPP5D,KCNB1,KLB,KLF4,KRT7,KRT8,LDHB,LGI2,LPIN1,LRAT,LRP2,LRP8,MAL,MAP3K9,MMP16,MPP7,MYRF,NCF1,NDUFA9,NKX6-1,NLRP3,NOX5,NR5A2,OLFML2A,ORC1,P2RX1,PCDH…	107 (36)	35
Cdc2		group	ABCB1,AMBRA1,AMPH,APP,BHLHE40,BLM,CCND1,Cdc2,CDC7,CDK1,CDK6,CDKN2A,CEBPA,COP1,CREB1,CXCL12,DNM1,EGR2,EIF2AK3,EOMES,ERBB2,ERF,ESR1,estrogen receptor,EZH2,FADD,FMR1,GATA1,GLI1,HMGA1,HSF1,IGF1R,IL16,IL6,IRF3,JUN,KAT5,KRT18,KRT8,MAPK1,MAPK14,MAPK3,MAPT,MMP14,MOS,MYOD1,NANOG,NFIC,NFKBIA,NR3C1,NTRK1,PGR,PKMYT1,PLK1,PPARG,PPIF,PRKAA1,RAD51,RICTOR,RPS6KB1,RUNX2,SNCA,SOX2,SP1,SRSF1,STAR,STAT1,TARDBP,TBP,T…	3		-1.199	1.03e-17	0.0192	ABCA1,ACAA1,ACAT1,ACBD5,ACKR4,ACOX1,ACSL1,ACTG2,ADAM12,ADAMTS14,ADGRE1,AJUBA,AK1,AK4,AKT2,ALDH9A1,ALOX5,ANK3,ANOS1,APOE,AR,ARC,Arf2,ARHGAP18,ARHGEF5,ARRB2,ASL,ASTN1,ATIC,BDKRB2,BIN1,BMAL2,BMP3,BNC1,BRINP2,BTK,C1QTNF3,C1QTNF7,CACNA2D2,CASS4,CD200R1,CD53,CDC42EP3,CDH1,CHST4,CKAP2,CLSTN2,CLU,CMKLR1,CMTM6,COL24A1,COL4A3,COL4A6,COX4I2,CPA6,CS,CSRP1,CXCL10,CYTIP,DBI,DDIT4L,DNAJB11,DOK2,DUOX1,DUSP5,ECH1…	201 (78)	70
CCL2		cytokine	Akt,ANGPT1,Ap1,CCL2,CCR2,CDK4,CDK6,ERK,ERK1/2,GNA11,GNAQ,IRF3,Jnk,JUN,KIT,Mapk,MAPK1,MAPK14,MAPK3,MAPK8,Mek,MMP14,MTORC1,NFkB (complex),P38 MAPK,PI3K (complex),PRKCD,PTK2,RAC1,SMAD3,STAT3	2		1.245	1.05e-17	0.0431	ABCA1,ACAT1,ADAM12,ADGRE1,ALAS2,ALOX15,ANOS1,ANPEP,ARC,ARID5A,ASS1,BMAL2,CCN4,CCRL2,CD209,CD247,CD84,CDCP1,CHST4,CISH,CLDN4,CLIP2,CLU,COL24A1,COL4A3,CPM,CRABP2,CXCL14,DLX3,DRAXIN,DUSP5,EGR3,ESM1,ETV4,F13A1,F2RL1,FGF18,FLNA,G0S2,GADD45G,GPRC5A,GRHL2,HK2,HSPA1L,HTR7,IGFBP2,IL1B,IL2RG,INHBA,INPP5D,KCNB1,KLB,KLF4,KRT18,LCN2,LDHB,LGI2,LPIN1,LPL,LRP2,LRP8,MAL,MAP3K9,MET,MYRF,NCF1,NOS1,NOX5,OLFML2A,ORC1…	109 (31)	31
MDM4	-0.046	transcription regulator	CTNNB1,MDM2,MDM4,SMAD4,TP53,TP73	2		-0.77	1.18e-17	0.0255	ABCA1,ACAA1,ACAT1,ACOX1,ACSL1,ACTA2,ADAM12,ADGRE1,AK1,AK4,ALAS2,ALDH9A1,ALOX5,APOE,ARRB2,ASL,ATIC,BDKRB2,BTK,CASS4,CCN4,CCRL2,CD247,CDC42EP3,CITED1,CKAP2,CLU,COL4A6,CRABP2,CS,CSRP1,DBI,DDIT4L,DHRS3,DUSP5,ECH1,EGR3,EIF4EBP1,ESR1,ESRRG,FGF18,FZD1,G0S2,GADD45G,GAS7,GNAI1,GPR85,HADH,HBEGF,HK2,HP,HPSE,HSPA1L,HSPB8,IL1B,INHBA,INPP4A,INPP5D,KCNB1,KLF4,KRT18,KRT8,LCN2,LDHB,LPIN1,LPL,LRAT,MET,MMP16,MPI,MY…	108 (6)	6
SAICAR		chemical - endogenous mammalian	ABL1,ALK,CDK4,EGFR,ERBB2,FGFR1,FGFR2,FGFR3,JAK2,JAK3,KIT,MAP2K1,MAP2K2,MAP3K11,MAPK1,MAPK3,MET,NTRK3,PAK2,PDGFRA,PKM,RET,SAICAR,SYK	2	Activated	2.294	1.22e-17	0.0037	ABCA1,ACHE,ACOX1,ACTA2,ADAM12,AKT2,ALDOC,ANPEP,ARC,ARID5A,ASS1,CAPN3,CCRL2,CD247,CD84,CDC42EP3,CDCP1,CFB,CISH,CITED1,CLDN4,CPM,CRABP2,CUBN,CXCL14,DLX3,DSG2,DUSP5,EGR3,EIF4EBP1,EMP3,ETV4,F2RL1,FLNA,GHR,HK2,HP,HPCAL4,HSPA1L,HTR1B,IL1B,INHBA,KLB,KLF4,KRT7,LCN2,LRP8,MAL,MAP3K9,MET,MGST3,MMP16,MPP7,MYRF,NNAT,NOS1,NOX5,NR5A2,OLFML2A,PERP,PHLDA2,PLXDC1,POLQ,POSTN,PRKAR2B,PRKCD,PROM1,PRRT3,PTHLH,PTPRT,RA…	92 (24)	23
ritlecitinib		chemical drug	ADAM17,Akt,CD44,Creb,CREB1,CREBBP,cyclic AMP,EGFR,ERK,ERK1/2,EZH2,FGF2,GATA1,GATA3,Gsk3,IgE,IKZF3,IL15,IL17A,IL1A,IL2,IL21,IL2RG,IL4,IL4R,IL6,IL7,JAK3,MAPK1,MAPK14,MAPK8,Mek,MMP3,MMP9,MTOR,NFKBIA,NR3C1,OSM,P38 MAPK,PLCG2,PPARG,PRKCD,PTGS2,RAF1,RB1,REL,ritlecitinib,SMAD3,SRC,STAT1,STAT3,STAT5A,STAT5a/b,STAT5B,SYK,TEC,Tgf beta,TNF,TP53	3		-1.622	1.26e-17	0.0497	ABCA1,ACAT1,ACBD5,ACHE,ACOX1,ACSL1,ACTA2,ADAM12,ADGRE1,AGPAT4,AJUBA,AK1,AK4,AKT2,ALDH9A1,ALDOC,ALOX15,ALOX5,ANK3,ANOS1,ARC,ARHGAP18,ARHGAP45,ARHGEF5,ARID5A,ARRB2,ASS1,ATIC,AZGP1,B3GALT5,BDKRB1,BDKRB2,BMAL2,BMP3,BRINP2,BTK,C1QTNF7,CACNA1E,CCDC141,CCL14,CCN4,CCRL2,CD200R1,CD209,CD247,CD300A,CD300LF,CD84,CHSY3,CISH,CITED1,CKAP2,CMKLR1,COL4A3,CPA6,CPM,CSF2RB,CSRP1,CXADR,CYTIP,DBI,DDIT4L,DRAXIN,DSG2,D…	184 (59)	56
p38 MAP kinase inhibitor		chemical drug	Ap1,AR,CASP1,CASP4,CASP8,caspase,CAV1,CREBBP,EIF2AK2,FOS,GABP,GATA1,GATA3,IL33,IRF9,Jnk,JUN,MAP3K1,MAP3K10,MAPK8,MED1,NCOA2,Nr1h,NR1H4,NR3C1,NTRK1,p38 MAP kinase inhibitor,PAK2,PI3K (complex),PTGS2,RB1,SMPD1,STAT1,STAT5A,Tgf beta,TP53,TP73	3		0.833	1.29e-17	0.0462	ACBD5,ACKR4,ACOX1,ACSL1,ACTA2,ADAM12,ADAMTS18,ADGRE1,AK1,AK4,AKT2,ALDH9A1,ALOX15,ALOX5,ANPEP,ARHGAP30,ARRB2,ASL,ASS1,ATIC,BCL2L14,BDKRB2,BMAL2,BTK,C1QTNF7,CASS4,CCRL2,CD200R1,CD209,CD53,CDC42EP3,CDCP1,CHST4,CITED1,CKAP2,COL24A1,COL6A5,COQ7,CRABP2,CS,CSRP1,CXCL10,CXCL14,DBI,DDIT4L,DHRS3,DLX3,DNAJB11,DSG2,DUOX1,ECH1,ESRRG,FCER1A,FGD2,FREM1,GAS7,GNAI1,GPR85,GRHL3,GRM7,GYS2,HADH,HCAR2,HCK,HPSE,HSPB8,…	144 (37)	36
carbetapentane		chemical drug	Akt,AKT1,carbetapentane,CHRM1,CHRM2,CNR1,EGFR,ERK,ERK1/2,G protein alpha i,KCNJ2,MAPK1,MAPK14,MAPK3,MAPK8,MAPK9,Nfat (family),NFkB (complex),NMDA receptor,Pkc(s),RAS,RGS4,SHC1,SIGMAR1,SRF,TBK1	3	Inhibited	-3.03	1.41e-17	0.0055	ACAT1,ACHE,ACTG2,ADAM12,ADAMTSL5,ADHFE1,ANPEP,APOE,ARID5A,ASS1,CCN4,CD84,CDCP1,CFB,CLIP2,CLU,CMKLR1,CPM,CRABP2,CSRP1,CXCL14,DLX3,DSG2,DUSP5,EGR3,ESM1,ESR1,ETV4,FAM167A,FGF18,FHL3,FLNA,FZD1,G0S2,GAS7,GHR,GRHL3,HK2,HPCAL4,HSPA1L,HTR7,IGFBP2,INHBA,KLB,KLF4,KRT18,KRT7,KRT8,LDHB,LRAT,LRP8,MAL,MAP3K9,MEGF6,MET,MST1R,MTCL1,MUC6,MYOM1,MYRF,NCAM1,NOS1,NOX5,OLFML2A,ORC1,PCDH15,PDLIM7,PENK,PEX11A,PLIN2,PLK3…	98 (26)	23
Rp-8-pCPT-cGMPS-triethylamine		chemical reagent	ERK,LIPE,MAPK1,Rp-8-pCPT-cGMPS-triethylamine,SLC6A4,TP53	2		-0.8	1.87e-17	0.0124	ABCA1,ACAA1,ACAT1,ACOX1,ACTA2,ADAM12,ADGRE1,AK1,AK4,ALDH9A1,ALOX15,ALOX5,ANPEP,APOE,ARC,ARRB2,ASL,ATIC,BDKRB2,BTK,CD247,CD84,CDC42EP3,CDH1,CFB,CISH,CKAP2,CLDN4,CLU,CRABP2,CS,CSRP1,CXCL10,DBI,DDIT4L,DLX3,DUSP5,ECH1,EGR3,ESRRG,G0S2,GADD45G,GAS7,GNAI1,GPR85,GTSE1,HADH,HBEGF,HK2,HSPA1L,HTR1B,HTR7,INHBA,INPP4A,KCNB1,KLF4,LDHB,LPIN1,LRAT,MAL,MET,MPI,MYO1C,MYRF,NCF1,NFAM1,NKX6-1,NOS1,NOX5,NR4A3,NRIP1,OL…	100 (6)	6
NRIP1:NR1H3:RXR:NR1H3 ligand:PCK1 gene		complex	22(R)-hydroxycholesterol,24(S),25-epoxycholesterol,24-hydroxycholesterol,27-hydroxycholesterol,ADAM10,AKT1,ALDH2,AMPK,BACE1,CEBPB,CTNNB1,estrogen receptor,JUN,LIPE,Nr1h,NR1H3,NR1I3,NRIP1,NRIP1:NR1H3:RXR:NR1H3 ligand:PCK1 gene,PCK1,Pkc(s),PPARGC1A,PRKAA1,RORC,RXRA,RXRB,SOX9,SREBF1,STAT3,THRA,VDR	3		-0.749	2.08e-17	0.0302	ABCA1,ACTA2,ADAMTS14,ADGRE1,ADIPOR2,AK1,ALAS2,ALDH5A1,ALDOC,ALOX15,ANPEP,ANXA13,APOE,ASTN1,ATAD2,ATP2B3,BMAL2,CACNA1E,CACNA2D2,CD209,CD247,CDC42EP3,CHST4,CISH,CLDN4,CLU,COL24A1,CPXM1,CRABP2,CSRP1,CUBN,CXADR,CXCL10,CXCL14,DHRS3,DLX3,DRAXIN,DUSP5,ECHDC3,EIF4EBP1,EPHA7,FGF18,FREM1,G0S2,GADD45G,GAS7,GHR,GRHL3,GYS2,HBEGF,HCK,IGFBP2,IL11RA,IL22RA1,KCNB1,KCND2,KRT7,KRT8,LCN2,LCP2,LDHB,LGI2,LOXL1,LPL,LRP…	114 (31)	29
FGF21		growth factor	AKT1,AMPK,BMP2,butyric acid,ELK1,ERK,ERK1/2,FGF21,FGFR1,FGFR2,FGFR3,FRS2,LIPE,Ppar,PPARG,PRKCE,SRF,STAT5a/b	2		-0.325	2.16e-17	0.0058	ACAA1,ACAT1,ACHE,ACOX1,ACSL1,ACTG2,ADAM12,ALOX15,ALOX5,APOE,AR,ARC,ARRB2,ASS1,CCN4,CDH1,CITED1,CLDN4,CLU,CPM,CRABP2,CS,CSRP1,CUBN,CXCL14,DLX3,EGR3,EIF4EBP1,EMP3,ESR1,ESRRG,FHL3,FIS1,FLNA,FZD1,G0S2,GATA5,GHR,GPRC5A,HCAR2,HK2,HP,IL2RG,INHBA,KCNB1,KLB,KLF4,KRT18,LCP2,LDHB,LPIN1,MAL,MGST1,MGST3,MYOM1,NCF1,NNAT,NOX5,NR5A2,NRIP1,OLFML2A,PDE3B,PDLIM7,PEX11A,PHGDH,PLIN4,PLIN5,POSTN,PRKCD,PROM1,PRRT3,PTHL…	85 (18)	18
sulfamethazine		chemical drug	ABCB1,aflatoxin B1,CAT,CD36,CYP3A4,diclofenac,docetaxel,FOXA2,HNF4A,monocrotaline,NFkB (complex),NR1I2,okadaic acid,P38 MAPK,STAT3,sulfamethazine	3		1.01	2.38e-17	0.0131	ABCA1,ACAT1,ACBD5,ACOX1,ACSL1,ACTA2,ADGRE1,ALAS2,ALOX15,ALOX5,ANPEP,ANXA13,AR,ARID5A,ASS1,ASTN1,BDKRB1,BMAL2,C9orf152,CD209,CFB,CKAP2,CLIP2,CMKLR1,COL24A1,COL4A3,CPM,CRABP2,CXCL14,CYP4V2,DDIT4L,DLX3,DRAXIN,DUSP5,EIF4EBP1,ESR1,F2RL1,FAM83F,FHL3,FLNA,G0S2,GADD45G,GNAI1,GRHL3,GTSE1,HADH,HBEGF,HK2,HP,HSPA1L,IGFBP2,KCNA3,KCNB1,KLF4,KRT18,KRT7,KRT8,LCN2,LDHB,LGI2,LPL,LRP2,MET,MGST1,MST1R,MUC6,NCAM1,NKX…	98 (16)	14
ebselen		chemical drug	Akt,AKT1,ALOX5,CASP9,CDK5,dexamethasone,ebselen,EGFR,ERK1/2,F3,FOXO3,Gsk3,Hdac,HMOX1,MAPK8,MAPT,MIF,MMP2,NFkB (complex),NQO1,Pkc(s),PLCG2	2	Inhibited	-2.359	2.67e-17	0.0489	ACKR4,ACOX1,ACTG2,ADAM12,ADAMTSL5,ADGRE1,ADHFE1,ALOX15,ALOX5,ANK3,ANOS1,ANPEP,AR,ARID5A,ARRB2,ASS1,BDKRB2,CCN4,CD209,CDC42EP3,CDCP1,CFAP100,CISH,CLIP2,CLU,CMKLR1,CMTM6,COL4A3,CPM,CRABP2,CS,CSF2RB,CXADR,DGKB,DLX3,DRAXIN,DSG2,DUSP5,ECHDC3,EIF4EBP1,ESRRG,ETV4,F2RL1,FAM111A,FCER1A,FZD1,G0S2,GARIN5A,GAS7,GHR,GIMAP5,GRHL3,HP,HPCAL4,HSPA1L,IGFALS,IL1B,IL22RA1,IL2RG,INHBA,KCNB1,KLB,KLF4,KRT7,LCP2,LDHB,LP…	131 (22)	22
ETS/ELK1		complex	CDKN2A,CSF2,EGFR,ELF1,ELF3,ELF4,ELF5,ELK1,ETS/ELK1,ETS1,ETS2,FCER1G,FN1,FOS,MAPK1,MAPK3,MET,SRC (family),SRF,TGFBR2	3		1.633	2.99e-17	0.0113	ACTG2,ADAM12,ADGRE1,AGPAT4,AK1,ALOX15,ALOX5,ANPEP,APOE,ARID5A,ARRB2,ASL,ASS1,ATAD2,BMAL2,CD209,CD247,CD84,CDCP1,CDH1,CFB,CISH,CITED1,CLU,COL4A6,CPM,CRABP2,CSF2RB,CSRP1,CXCL14,DLX3,DOK2,DSG2,DUSP5,EGR3,EIF4EBP1,ESR1,ETV4,F2RL1,FAM111A,FCER1A,FHL3,G0S2,GADD45G,GAS7,GHR,GPRC5A,GTSE1,HCAR2,HP,HPCAL4,HPSE,IL1B,IL2RG,INHBA,KCNB1,KLF4,KRT7,KRT8,LPL,LRP8,MAL,MET,MPP7,MYOM1,MYRF,NCF1,NOX5,OLFML2A,ORC1,PDL…	96 (20)	18
platelet activating factor		chemical - endogenous mammalian	Akt,AKT1,ALOX5,ATF1,CCND1,Creb,EGFR,ERK,ERK1/2,G protein alpha i,GNAQ,Jnk,Mapk,MAPK1,MAPK8,MMP14,MMP2,MMP9,Nfat (family),NFkB (complex),NFKB1,NFKBIA,P38 MAPK,PI3K (complex),PKA,platelet activating factor,PLCG1,PRKCA,PTAFR,PTK2,SLC9A1,SMPD1,SRC,STAT3,TAC1,VEGFA	2	Activated	2.615	3.25e-17	0.0376	ACAT1,ACHE,ACKR4,ACOX1,ACSL1,ADAM12,ADAMTSL5,AK4,ALAS2,ALDOC,ALOX15,ANK3,ANPEP,ARC,ARID5A,ASS1,ATAD2,B3GALT5,BMAL2,BTK,CCL14,CCN4,CCRL2,CD209,CD84,CDCP1,CDH1,CLDN4,CLIP2,CLU,CMKLR1,COL24A1,CPM,CRABP2,CSF2RB,CSRP1,CXCL14,DLX3,DRAXIN,DSG2,DUOX1,DUSP5,ESCO2,ESM1,ETV4,EXOC3L2,F2RL1,FAM167A,FGF18,FLNA,FOXL1,FZD1,G0S2,GHR,GPR85,GPRC5A,HK2,HP,HPCAL4,HPSE,HSPA1L,HSPB8,HTR1B,IL2RG,INPP5D,KCND2,KLB,KLF4,KR…	123 (36)	36
X-376		chemical drug	AKT1,ALK,CASP8,CBL,CTNNB1,EML4-ALK,ERBB3,ERK,FADD,Focal adhesion kinase,GRB2,HIF1A,IGF1R,IRF3,Jnk,JUN,KIF5B-ALK,KRAS,Mapk,MAPK1,MAPK3,MAPK8,Mek,MET,NFKB2,NGF,PDPK1,PTPN11,Raf,RAS,RET,ROR1,SMAD4,SRC,SRC (family),STAT1,STAT3,STAT5a/b,STAT6,X-376	3	Inhibited	-2.891	3.43e-17	0.0263	ACAA1,ACHE,ACOX1,ADAM12,AK4,AKT2,ALAS2,ALOX15,ALOX5,ANOS1,ANPEP,ARC,ARID5A,ASS1,BNC1,C1QTNF3,C1QTNF7,CCDC141,CCN4,CCRL2,CD247,CD300A,CD53,CD84,CDC42EP3,CDCP1,CDH1,CHST4,COL24A1,COL4A6,CXADR,CXCL14,DRAXIN,ESR1,ESRRG,ETV4,FGF18,FHL3,FZD1,GRHL3,GTSE1,HBEGF,HCK,IL1B,INHBA,INPP5D,KCNB1,KLB,KLF4,KRT8,LCP2,LDHB,LGI2,LOXL1,LPIN1,LRAT,LRP2,LRP8,MAL,MAP3K9,MET,MMP16,MPP7,MYOM1,MYRF,NCF1,NDUFA9,NKX6-1,NLRP3…	115 (40)	38
RIPK3	0.462	kinase	caspase,GLUD1,GLUL,GSK3B,IL1B,MAP3K7,MAPKAPK2,MTOR,NFKBIA,RELA,RIPK1,RIPK3,TRIM28	2		-0.759	3.46e-17	0.0044	ACHE,ACTA2,ADAM12,ALAS2,ALOX15,APOE,ARC,ARID5A,AZGP1,B3GALT5,BDKRB1,CCRL2,CD209,CFB,CISH,CITED1,CS,CSF2RB,CYTIP,DBI,EIF4EBP1,ESM1,ESR1,ESRRG,F13A1,F2RL1,FGF18,FZD1,GADD45G,GHR,HBEGF,HP,HPSE,HSPB8,IGFALS,IL1B,INHBA,ISLR2,KCND2,KLF4,KRT18,KRT8,LDHB,LPL,MSC,MST1R,NCAM1,NCF1,NKX6-1,NLRP3,NOS1,NOX5,NR4A3,NR5A2,PENK,PIM2,POSTN,PRKAR2B,PRKCD,PTHLH,PTPN6,RILPL1,S100A6,SESN1,SLC1A1,SLC25A25,SLC2A3,SLC7A11…	85 (13)	13
ergotamine		chemical drug	ABCB1,Abcb1b,ABCB4,ADIPOQ,ADRA1A,ADRA1B,ADRA1D,ADRA2A,ADRA2B,ADRA2C,aflatoxin B1,Akt,CASP1,Creb,cyclic AMP,CYP3A4,diclofenac,EGFR,ergotamine,FOS,FOXO3,G protein alpha i,HTR1A,HTR1B,HTR2A,HTR2B,HTR4,HTR7,Jnk,KCNJ2,MAPK1,MAPK14,MAPK3,MAPK8,Mek,MMP9,monocrotaline,NMDA receptor,NOS2,okadaic acid,PI3K (complex),PKA,Pkc(s),PLD1,PRKCE,SMAD3,SRC,SRC (family),STAT3	3		-0.287	3.51e-17	0.0107	ACBD5,ACHE,ACOX1,ACSL1,ACTA2,ADGRE1,ALAS2,ALOX15,ANXA13,ASL,AZGP1,BDKRB1,BMAL2,CD209,CD53,CD84,CDC42EP3,CDH1,CFB,CISH,CKAP2,COL24A1,COL4A3,CPM,CRABP2,CSRP1,CXCL10,CXCL14,CYP4V2,DDIT4L,DLX3,DRAXIN,DSG2,DUOX1,DUSP5,EIF4EBP1,ESM1,FAM167A,FAM83F,GADD45G,GAS7,GHR,GNAI1,GPR85,GRHL3,GTSE1,HP,HPCAL4,HTR1B,HTR7,IGFBP2,IL1B,INHBA,INPP5D,KCNA3,KLB,KRT8,LCP2,LDHB,LGI2,LRP2,MAP3K9,MST1R,MTCL1,MYRF,NCAM1,NCF4,…	109 (49)	39
ERBB3	0.298	kinase	Akt,EGFR,ERBB2,ERBB3,ERBB4,ERK,ERK1/2,Gsk3,IGF1R,MAP2K1,MAP3K11,Mapk,MAPK1,MAPK3,MET,MTOR,PGR,PI3K (complex),RAC1,RAF1,RICTOR,SMAD2,TSC2,YBX1	2		1.411	3.72e-17	0.0319	ACAT1,ACOX1,ACSL1,ACTA2,ADAM12,ADAMTS18,AK4,AKT2,ALDOC,ALOX15,ANPEP,ARID5A,CAPN3,CCN4,CCRL2,CD300A,CD53,CDC42EP3,CDCP1,CDH1,CFB,CISH,CLU,COL4A6,COX4I2,CPM,CRABP2,CS,CSRP1,CXCL14,DHRS3,DLX3,DSG2,DUSP5,EGR3,EMP3,EPS8L2,ESM1,ETV4,FLNA,FZD1,GHR,GPRC5A,HBEGF,HK2,HP,HPCAL4,HTR1B,IGFBP2,IL22RA1,INHBA,INPP5D,ISLR2,KCND2,KRT18,KRT7,LCN2,LDHB,LOXL1,LPL,LRP2,LRP8,MAP3K9,MMP16,MPP7,MYRF,NCAM1,NCAM2,NIBAN1,NN…	113 (24)	24
nocodazole		chemical reagent	AKT1,BCL2,EIF2AK2,ERK,ERK1/2,Histone h3,IKBKB,Jnk,MAP2K1,MAP3K1,MAP3K11,MAPK14,MAPK7,MAPK8,MAPT,NFkB (complex),NFKBIA,nocodazole,NPM1,P38 MAPK,PRKCB,PROC,RAC1,SRC,Tgf beta,TP53,TP73,TSC1,YAP1	2		1.331	3.95e-17	0.0461	ACAA1,ACAT1,ACOX1,ACSL1,ADAM12,AK1,AK4,AKT2,ALAS2,ALDH9A1,ALDOC,ALOX15,ALOX5,ARC,ARID5A,ARRB2,ASL,ASS1,ATAD2,ATIC,AZGP1,B3GALT5,BDKRB2,BIN1,BTK,CACNA2D2,CAPN3,CASS4,CCN4,CCRL2,CD209,CD247,CFB,CISH,CITED1,CKAP2,CLDN4,CLIP2,CS,CSRP1,CXADR,CYTIP,DBI,DDIT4L,DHRS3,DLX3,DUSP5,ECH1,ESM1,ESRRG,F2RL1,FLNA,FZD1,GADD45G,GAS7,GNAI1,GPR85,HADH,HP,HPSE,HSPB8,HTR7,IGFBP2,INHBA,INPP4A,INPP5D,KCNA3,KCNB1,KLB,KRT8…	127 (29)	29
CDK5R1	0.417	kinase	CDK5,CDK5R1,Creb,CTNNB1,DLG4,FZR1,GSK3B,JUN,MAP2,MAP2K1,MAPK1,MAPT,MEF2A,MEF2C,MEF2D,NR3C1,NR3C2,PAK1,PPARG,PRNP	2		0.311	3.97e-17	0.0143	ACBD5,ACOX1,ACSL1,ADAM12,ADGRE1,ANPEP,BMAL2,CAPN3,CD247,CD84,CDC42EP3,CDH1,CFB,CHST4,CISH,CLSTN2,COL24A1,COL4A6,CSRP1,CXCL14,DGKB,DLX3,DUOX1,DUSP5,ESR1,ESRRG,FGF18,FZD1,GADD45G,GAS7,GHR,GPR85,GRM7,HADH,HBEGF,HCAR2,HP,IGFBP2,IL1B,INHBA,KCND2,KLB,KRT18,LDHB,LPIN1,LRP8,MET,MGST1,MMP16,MPC2,MYOM1,MYRF,NAV3,NCAM1,NCF1,NDUFA9,NOS1,NR4A3,NR5A2,OLFML2A,ORC1,PCDH15,PDE3B,PEX11A,PLIN2,PLIN5,PLXDC1,POSTN,PR…	93 (20)	20
telmisartan		chemical drug	AGT,Akt,AMPK,ERK1/2,JUN,P38 MAPK,PKA,PPARA,PPARG,telmisartan	2	Inhibited	-3.796	4.27e-17	0.0203	ACAA1,ACHE,ACOX1,ACSL1,ADAM12,ADGRE1,ALOX15,ALOX5,ANK3,AR,ARC,ASL,ASS1,BDKRB2,BMAL2,BTK,C1QTNF7,CCN4,CD247,CHST4,COL24A1,COL4A6,CPM,CPXM1,CS,CXADR,CXCL14,DBI,DUOX1,DUSP5,ECH1,ESM1,ETV4,FLNA,FOXL1,FREM1,FZD1,G0S2,HADH,HBEGF,HCAR2,HP,HSPA1L,IGFBP2,IL1B,KLB,KRT18,LDHB,LGI3,LOXL1,LPIN1,LPL,MET,MGST1,MGST3,MYO1C,NCF1,NLRP3,NOS1,NOX5,OLFML2A,PCDH15,PDE3B,PENK,PEX11A,PI16,PKP2,PLIN2,PLIN4,PLIN5,POSTN,PR…	95 (10)	10
relugolix		chemical drug	AMPK,ATF2,Creb,EGFR,EIF4E,ELK1,ERK,ERK1/2,ESR1,FOXO1,G protein alpha i,GNAQ,GNAS,GNRH,GNRH1,GNRH2,GNRHR,Jnk,MAPK1,MAPK14,MAPK3,MAPK8,MAPK9,MKNK1,NR3C1,P38 MAPK,PKA,Pkc(s),PLC,RELA,relugolix,SRC,SRF	3	Inhibited	-3.336	4.43e-17	0.0453	ACAT1,ACBD5,ACSL1,ACTG2,ADAM12,ADGRE1,AK1,ANK3,ANPEP,ARC,ARHGAP18,ARRB2,CCN4,CCRL2,CD209,CD84,CDCP1,CFB,CGN,CISH,CLDN4,CLU,CMKLR1,COL24A1,CPM,CS,CSRP1,CXADR,CXCL14,CYTIP,DLX3,DSG2,DUOX1,DUSP5,EGR3,EIF4EBP1,ETV4,FAM167A,FGF18,FHL3,FLNA,FZD1,G0S2,GADD45G,GAS7,GHR,GNAI1,GPR85,GPRC5A,GRHL3,GRM7,HADH,HCAR2,HK2,HPCAL4,HTR7,INHBA,INPP5D,KCNB1,KLB,KLF4,KRT18,KRT7,KRT8,LCP2,LDHB,LRAT,LRP8,MAL,MAP3K9,MAP7,…	123 (33)	30
ganirelix		biologic drug	AMPK,ATF2,Creb,EGFR,EIF4E,ELK1,ERK,ERK1/2,ESR1,FOXO1,G protein alpha i,ganirelix,GNAQ,GNAS,GNRH,GNRH1,GNRH2,GNRHR,Jnk,MAPK1,MAPK14,MAPK3,MAPK8,MAPK9,MKNK1,NR3C1,P38 MAPK,PKA,Pkc(s),PLC,RELA,SRC,SRF	3	Inhibited	-3.336	4.43e-17	0.0453	ACAT1,ACBD5,ACSL1,ACTG2,ADAM12,ADGRE1,AK1,ANK3,ANPEP,ARC,ARHGAP18,ARRB2,CCN4,CCRL2,CD209,CD84,CDCP1,CFB,CGN,CISH,CLDN4,CLU,CMKLR1,COL24A1,CPM,CS,CSRP1,CXADR,CXCL14,CYTIP,DLX3,DSG2,DUOX1,DUSP5,EGR3,EIF4EBP1,ETV4,FAM167A,FGF18,FHL3,FLNA,FZD1,G0S2,GADD45G,GAS7,GHR,GNAI1,GPR85,GPRC5A,GRHL3,GRM7,HADH,HCAR2,HK2,HPCAL4,HTR7,INHBA,INPP5D,KCNB1,KLB,KLF4,KRT18,KRT7,KRT8,LCP2,LDHB,LRAT,LRP8,MAL,MAP3K9,MAP7,…	123 (33)	30
lipooligosaccharide		chemical toxicant	Akt,C3,C5,CASP8,CDK4,DGAT1,EGFR,ERBB2,ERK,ERK1/2,FGFR2,FOXO1,Jnk,JUN,LCK,lipooligosaccharide,MAC,MAPK1,MAPK3,MET,MTTP,NFkB (complex),P38 MAPK,PI3K (complex),PLC,SP1,SRC (family),SYK	3	Inhibited	-3.161	4.65e-17	0.0419	ACAT1,ACOX1,ACSL1,ACTA2,ADAM12,AKT2,ALDOC,ALOX5,ANPEP,APOE,ARC,ARID5A,ASS1,BMAL2,CCN4,CCRL2,CD209,CD247,CD84,CDC42EP3,CDCP1,CDH1,CHST4,CITED1,CLIP2,COL24A1,CPM,CRABP2,CUBN,CXCL10,CXCL14,DLX3,DSG2,EGR3,EMP3,ETV4,FGF18,FLNA,FZD1,G0S2,GHR,HP,HPCAL4,HPSE,HSPA1L,HTR1B,IL1B,INHBA,KCNA3,KCNB1,KLF4,KRT18,KRT7,LCN2,LCP2,LPIN1,LPL,LRAT,LRP8,MMP16,MPP7,MST1R,MYRF,NCF1,NLRP3,NNAT,NOS1,NOX5,OLFML2A,PBK,PENK,P…	109 (28)	26
daidzein		chemical drug	AHR,Creb,daidzein,EGFR,ERK,ESR1,ESR2,MMP9,MTTP,PPARA,SRC (family),STAT1,STAT3	2	Inhibited	-2.455	5.32e-17	0.0472	ABCA1,ABTB3,ACAA1,ACAT1,ACSL1,ADGRE1,AJUBA,AK1,ALAS2,ALDH5A1,ALOX15,ANPEP,APOE,ARHGAP18,ASL,ATAD2,BDKRB2,BMAL2,C16orf54,C1QTNF7,CCN4,CCRL2,CD209,CD247,CD84,CDC42EP3,CDCP1,CFB,CGN,CLDN4,COL24A1,CS,CSF2RB,CSRP1,CXADR,CXCL14,DBI,DRAXIN,DSG2,DUSP5,ECH1,EGR3,EMP3,ESR1,ESRRG,ETV4,F2RL1,FLNA,G0S2,GAS7,GHR,GPR85,HADH,HP,HPCAL4,HTR1B,KCNB1,KLF4,KRT18,KRT7,KRT8,LCP2,LDHB,LGI2,LOXL1,LPL,LRP2,LRP8,MAL,MAL2,M…	121 (13)	13
ITI		complex	ADAM10,ADAM12,ADAM17,ADM,AKT1,AMBP,BMP4,Complement,ERK,ERK1/2,FURIN,GZMK,ITI,Jnk,JUN,MAP2K1,MAPK1,MAPK8,MMP11,MMP14,MMP2,MMP9,Notch,NR1H3,P38 MAPK,PLA2G4A,PLAU,RELA,SMAD2,SMAD3,TGFB1	3		-1.499	5.44e-17	0.0416	ACAT1,ACOX1,ACTG2,ADAM12,ADAMTSL5,AK1,ALOX15,ALOX5,ANXA13,ASS1,BDKRB2,BMAL2,C1QTNF3,CAPN3,CCN4,CCRL2,CD200R1,CD209,CD247,CD300A,CD300LF,CD84,CDC42EP3,CHST4,CLU,COL24A1,COL4A6,CRABP2,CSF2RB,CSRP1,CXADR,DLX3,DUSP5,ECHDC3,EIF4EBP1,ESM1,ESR1,F13A1,F2RL1,FCER1A,FLNA,FZD1,G0S2,GADD45G,GAS7,GPR85,GRHL2,GRM7,GUCY2C,HCAR2,HK2,HP,HPSE,HTR1B,IL2RG,INHBA,INPP5D,KCNB1,KLB,KLF4,KRT7,LCN2,LDHB,LOXL1,LPAR4,LPIN1…	114 (31)	28
PDCD6IP	-0.094	other	ACACA,Akt,AR,ATM,CBL,CRKL,CTNNB1,EGFR,EIF2AK3,ERBB2,ERK1/2,FLT1,FYN,G protein alpha i,IGF1R,IL6ST,LRP1,MAPK1,MAPK14,MAPK3,MAPK8,MET,MMP2,MTOR,NOTCH1,NTRK1,PDCD6IP,Pdgfr,PDGFRB,PDPK1,PLCG2,PRKAA,PTK2,RAC1,RET,RIPK1,RUNX2,SHC1,SMAD2,SPRY2,SRC,STAT1,STAT3,STAT5a/b,SYK,TGFB1,TP53	3		1.365	5.96e-17	0.0292	ACAA1,ACAT1,ACOX1,ACTA2,ACTG2,ADAM12,ADGRE1,AK1,AK4,ALAS2,ALDH9A1,ALOX15,ALOX5,Arf2,ARID5A,ARRB2,ASL,ATIC,BMAL2,BTK,C1QTNF7,CCN4,CCRL2,CD200R1,CD209,CD300A,CD53,CDCP1,CKAP2,COL24A1,COL4A6,CPM,CRABP2,CS,CSRP1,CXADR,CXCL14,DBI,DDIT4L,DNAJB11,DRAXIN,DUSP5,ECH1,EIF4EBP1,EMP3,ESM1,ESR1,ESRRG,F13A1,FAM167A,FCER1A,FGF18,FIS1,FREM1,G0S2,GAS7,GHR,GNAI1,GPR85,GRHL2,GRM7,GTSE1,GUCY2C,HADH,HCAR2,HPCAL4,HTR1B…	155 (47)	47
MECP2:IRAK1 gene		complex	Akt,CASP1,DNMT1,ERK,ERK1/2,IKBKE,IRAK1,IRF3,IRF6,IRF7,IRS1,JUN,Mapk,MAPK1,MAPK14,MAPK8,MAPK9,MECP2,MECP2:IRAK1 gene,MMP14,MTOR,NFkB (complex),NFKBIA,P38 MAPK,PRKD1,RAC1,RELA,SPI1,STAT1,STAT3,TLR4,ZC3H12A	3		-0.287	6.34e-17	0.0145	ABCA1,ACAT1,ACOX1,ADAM12,ADIPOR2,AJUBA,ALDOC,ANOS1,ANPEP,ARC,ARID5A,ASS1,AZGP1,B3GALT5,BTK,C1QTNF7,CAPN3,CCDC141,CCN4,CD200R1,CD247,CD84,CDH1,CEP152,CHST4,CLDN4,CLIP2,CPM,CRABP2,CS,CXCL10,CXCL14,DLX3,DRAXIN,ESM1,ESR1,F2RL1,FAM111A,FCER1A,FLNA,FZD1,G0S2,GADD45G,GAL3ST3,GRHL3,HP,HSPA1L,HTR7,IL1B,IL2RG,ISLR2,KCNB1,KCND2,KLB,KRT18,KRT8,LDHB,LGI2,LPIN1,LPL,LRP2,LRP8,MAL,MAP3K9,MET,MSC,MYRF,NAV3,NCAM1,…	109 (32)	31
plicamycin		chemical drug	ERK1/2,plicamycin,TP53	2		-0.103	7.99e-17	0.0235	ABCA1,ACAA1,ACOX1,ACSL1,ACTA2,ADAM12,AK1,AK4,AKT2,ALDH9A1,ALOX5,APOE,AR,ARC,ARRB2,ASL,ATIC,BDKRB2,BTK,CCN4,CD247,CDC42EP3,CDH1,CKAP2,CLU,CS,CSRP1,CXCL10,CYP4V2,DBI,DDIT4L,DUSP5,ECH1,EGR3,ESR1,ESRRG,FZD1,G0S2,GADD45G,GAS7,GNAI1,GPR85,GTSE1,HADH,HBEGF,HK2,HP,HSPA1L,IL1B,INHBA,INPP4A,KCNA3,KCNB1,KLF4,KRT18,LCN2,LDHB,LPIN1,LRAT,MET,MPI,MST1R,MYO1C,NCF1,NFAM1,NKX6-1,NOS1,NR4A3,OLFM1,PADI2,PBK,PERP,PHG…	95 (3)	3
BTB 09588		chemical reagent	BTB 09588,dexamethasone,MIF	2		-1.675	8.1e-17	0.0385	ACAT1,ACKR4,ACSL1,ACTA2,ACTG2,ADAM12,ADGRE1,ADHFE1,ALOX15,ALOX5,ANOS1,ANPEP,APOE,ARRB2,BDKRB2,CD209,CDC42EP3,CDH1,CFAP100,CFB,CLU,CMKLR1,CMTM6,COL4A3,CRABP2,CSF2RB,CXADR,CXCL14,DUSP5,ECHDC3,EGR3,EIF4EBP1,F2RL1,FAM111A,FCER1A,G0S2,GARIN5A,GIMAP5,HBEGF,HK2,HP,IGFALS,IGFBP2,IL1B,IL22RA1,INHBA,KLF4,KRT7,KRT8,LCN2,LDHB,LPIN1,LRP8,MET,MGST1,MPC2,MUSK,NAV3,NCAM1,NHS,NIBAN1,NLRP3,NOS1,NR4A3,NRIP1,NTN4,PE…	103 (3)	2
HTS 11308		chemical reagent	dexamethasone,HTS 11308,MIF	2		-1.675	8.1e-17	0.0385	ACAT1,ACKR4,ACSL1,ACTA2,ACTG2,ADAM12,ADGRE1,ADHFE1,ALOX15,ALOX5,ANOS1,ANPEP,APOE,ARRB2,BDKRB2,CD209,CDC42EP3,CDH1,CFAP100,CFB,CLU,CMKLR1,CMTM6,COL4A3,CRABP2,CSF2RB,CXADR,CXCL14,DUSP5,ECHDC3,EGR3,EIF4EBP1,F2RL1,FAM111A,FCER1A,G0S2,GARIN5A,GIMAP5,HBEGF,HK2,HP,IGFALS,IGFBP2,IL1B,IL22RA1,INHBA,KLF4,KRT7,KRT8,LCN2,LDHB,LPIN1,LRP8,MET,MGST1,MPC2,MUSK,NAV3,NCAM1,NHS,NIBAN1,NLRP3,NOS1,NR4A3,NRIP1,NTN4,PE…	103 (3)	2
DFP 00129		chemical reagent	dexamethasone,DFP 00129,MIF	2		-1.675	8.1e-17	0.0385	ACAT1,ACKR4,ACSL1,ACTA2,ACTG2,ADAM12,ADGRE1,ADHFE1,ALOX15,ALOX5,ANOS1,ANPEP,APOE,ARRB2,BDKRB2,CD209,CDC42EP3,CDH1,CFAP100,CFB,CLU,CMKLR1,CMTM6,COL4A3,CRABP2,CSF2RB,CXADR,CXCL14,DUSP5,ECHDC3,EGR3,EIF4EBP1,F2RL1,FAM111A,FCER1A,G0S2,GARIN5A,GIMAP5,HBEGF,HK2,HP,IGFALS,IGFBP2,IL1B,IL22RA1,INHBA,KLF4,KRT7,KRT8,LCN2,LDHB,LPIN1,LRP8,MET,MGST1,MPC2,MUSK,NAV3,NCAM1,NHS,NIBAN1,NLRP3,NOS1,NR4A3,NRIP1,NTN4,PE…	103 (3)	2
ML 00144		chemical reagent	dexamethasone,MIF,ML 00144	2		-1.675	8.1e-17	0.0385	ACAT1,ACKR4,ACSL1,ACTA2,ACTG2,ADAM12,ADGRE1,ADHFE1,ALOX15,ALOX5,ANOS1,ANPEP,APOE,ARRB2,BDKRB2,CD209,CDC42EP3,CDH1,CFAP100,CFB,CLU,CMKLR1,CMTM6,COL4A3,CRABP2,CSF2RB,CXADR,CXCL14,DUSP5,ECHDC3,EGR3,EIF4EBP1,F2RL1,FAM111A,FCER1A,G0S2,GARIN5A,GIMAP5,HBEGF,HK2,HP,IGFALS,IGFBP2,IL1B,IL22RA1,INHBA,KLF4,KRT7,KRT8,LCN2,LDHB,LPIN1,LRP8,MET,MGST1,MPC2,MUSK,NAV3,NCAM1,NHS,NIBAN1,NLRP3,NOS1,NR4A3,NRIP1,NTN4,PE…	103 (3)	2
HTS 12696		chemical reagent	dexamethasone,HTS 12696,MIF	2		-1.675	8.1e-17	0.0385	ACAT1,ACKR4,ACSL1,ACTA2,ACTG2,ADAM12,ADGRE1,ADHFE1,ALOX15,ALOX5,ANOS1,ANPEP,APOE,ARRB2,BDKRB2,CD209,CDC42EP3,CDH1,CFAP100,CFB,CLU,CMKLR1,CMTM6,COL4A3,CRABP2,CSF2RB,CXADR,CXCL14,DUSP5,ECHDC3,EGR3,EIF4EBP1,F2RL1,FAM111A,FCER1A,G0S2,GARIN5A,GIMAP5,HBEGF,HK2,HP,IGFALS,IGFBP2,IL1B,IL22RA1,INHBA,KLF4,KRT7,KRT8,LCN2,LDHB,LPIN1,LRP8,MET,MGST1,MPC2,MUSK,NAV3,NCAM1,NHS,NIBAN1,NLRP3,NOS1,NR4A3,NRIP1,NTN4,PE…	103 (3)	2
DP 00477		chemical reagent	dexamethasone,DP 00477,MIF	2		-1.675	8.1e-17	0.0385	ACAT1,ACKR4,ACSL1,ACTA2,ACTG2,ADAM12,ADGRE1,ADHFE1,ALOX15,ALOX5,ANOS1,ANPEP,APOE,ARRB2,BDKRB2,CD209,CDC42EP3,CDH1,CFAP100,CFB,CLU,CMKLR1,CMTM6,COL4A3,CRABP2,CSF2RB,CXADR,CXCL14,DUSP5,ECHDC3,EGR3,EIF4EBP1,F2RL1,FAM111A,FCER1A,G0S2,GARIN5A,GIMAP5,HBEGF,HK2,HP,IGFALS,IGFBP2,IL1B,IL22RA1,INHBA,KLF4,KRT7,KRT8,LCN2,LDHB,LPIN1,LRP8,MET,MGST1,MPC2,MUSK,NAV3,NCAM1,NHS,NIBAN1,NLRP3,NOS1,NR4A3,NRIP1,NTN4,PE…	103 (3)	2
RDR 03785		chemical reagent	dexamethasone,MIF,RDR 03785	2		-1.675	8.1e-17	0.0385	ACAT1,ACKR4,ACSL1,ACTA2,ACTG2,ADAM12,ADGRE1,ADHFE1,ALOX15,ALOX5,ANOS1,ANPEP,APOE,ARRB2,BDKRB2,CD209,CDC42EP3,CDH1,CFAP100,CFB,CLU,CMKLR1,CMTM6,COL4A3,CRABP2,CSF2RB,CXADR,CXCL14,DUSP5,ECHDC3,EGR3,EIF4EBP1,F2RL1,FAM111A,FCER1A,G0S2,GARIN5A,GIMAP5,HBEGF,HK2,HP,IGFALS,IGFBP2,IL1B,IL22RA1,INHBA,KLF4,KRT7,KRT8,LCN2,LDHB,LPIN1,LRP8,MET,MGST1,MPC2,MUSK,NAV3,NCAM1,NHS,NIBAN1,NLRP3,NOS1,NR4A3,NRIP1,NTN4,PE…	103 (3)	2
KC1036		chemical drug	Akt,AKT1,Ap1,AXL,CASP1,caspase,CHUK,CREB1,EGFR,ERK,ERK1/2,FLT3,GRB2,ITGAV,JUN,JUNB,KC1036,KDR,Mapk,MAPK1,MAPT,MMP14,MMP2,NFkB (complex),NFKBIA,P38 MAPK,PI3K (complex),PLA2G4A,PLCG1,RAC1,RAS,SRC,SRC (family),STAT5A,STAT5a/b,TLR3,TP73,Vegf,YAP1	3		-1.727	8.6e-17	0.0372	ACAT1,ACHE,ACKR4,ACOX1,ADAM12,AK4,ALDOC,ANPEP,APOE,ARC,ARHGAP18,ARID5A,ASS1,ATAD2,AZGP1,B3GALT5,BDKRB2,BIN1,BNC1,BRINP2,CASS4,CCL14,CCN4,CCRL2,CD247,CD84,CDC42EP3,CDH1,CHST4,CITED1,CLIP2,CPM,CSF2RB,CYTIP,DHRS3,DSG2,DUSP5,EGR3,ETV4,F2RL1,FLNA,FZD1,G0S2,GAS7,GHR,GRHL3,GTSE1,GYS2,HK2,HPCAL4,HPSE,HSPA1L,HSPB8,HTR7,IGFBP2,IL1B,IL2RG,INHBA,INPP4A,INPP5D,KCNB1,KCND2,KRT8,LCP2,LPIN1,LRAT,LRP8,MAL,MET,MMP…	121 (39)	36
mitotane		chemical drug	ACACA,aflatoxin B1,AKT1,ATF4,CASP8,COX4I1,COX6A2,CYP3A4,cytochrome-c oxidase,DGAT1,diclofenac,docetaxel,EIF2A,ERK1/2,FASN,LIPA,LIPE,mitotane,monocrotaline,okadaic acid,PI3K (complex),PPARG,SCARB1,SOAT1,SRC (family),STAT3	3	Inhibited	-2.558	8.9e-17	0.015	ABCA1,ACAA1,ACAT1,ACOX1,ACSL1,ADGRE1,AJUBA,ALAS2,ALOX15,ANXA13,APOBR,AR,ARC,ASS1,BDKRB1,BMAL2,CCN4,CD209,CISH,CKAP2,CLDN4,CLU,CMKLR1,COL24A1,COL4A3,CRABP2,CS,CYP4V2,DDIT4L,DLX3,DRAXIN,EIF4EBP1,ETV4,FAM83F,FIS1,FZD1,GADD45G,GNAI1,GTSE1,HBEGF,HCAR2,HK2,IGFBP2,IL1B,INHBA,KCNA3,KCNB1,KLB,KLF4,KRT18,LCN2,LGI2,LPL,LRP2,MET,MGST1,MMP16,NCAM1,NCF1,NLRP3,NRIP1,P2RX1,PBK,PDE3B,PENK,PHGDH,PHLDA2,PIM2,PLIN2,…	88 (26)	24
cAMP-dependent protein kinase		complex	ACACA,ACLY,ATF2,cAMP-dependent protein kinase,Creb,CREB1,DMD,FOS,GRM2,ITPR2,LIPE,MAPT,PEMT,PGR,PRKAR1A,PRKAR2B,PRL,SPP1,STK11,TPH1	2		-0.305	9.5e-17	0.0053	ACHE,ACOX1,ACSL1,ACTA2,ADAMTS18,ADGRE1,ALDH9A1,ALOX15,AR,ARC,ASL,ASS1,ASTN1,ATIC,BCL2L12,BMAL2,BRINP2,BTK,CAPN3,CCN4,CISH,CLU,COL24A1,COL4A6,CS,CSRP1,CYP4V2,EPDR1,EPS8L2,ESR1,ETV4,F2RL1,FIS1,FLNA,GADD45G,GAS7,GPR85,GPRC5A,HBEGF,IGFALS,INHBA,KCND2,KLF4,KRT18,KRT8,KY,LCN2,LOXL1,LPIN1,MET,MGST1,MPP7,NCAM2,NCF1,NDUFA9,NKAIN2,NNAT,NOS1,NOX5,NR4A3,NRIP1,PDE3B,PHGDH,PHLDA2,PIM2,PLIN2,PLIN5,PLOD1,POSTN,P…	97 (20)	19
omapatrilat		chemical - protease inhibitor	ACE,AGT,AKT1,BDKRB2,Focal adhesion kinase,IGF1R,MME,omapatrilat,SRC	3	Inhibited	-3.064	1.01e-16	0.0006	ACHE,ACSL1,ADAM12,ADGRE1,ALOX15,ALOX5,ANK3,AR,ASL,ASS1,BDKRB1,BDKRB2,BTK,C1QTNF7,CCN4,CD300A,CD53,CD84,CISH,CLU,COL4A6,CPXM1,CRABP2,CXADR,DLX3,ESM1,ETV4,FOXL1,FREM1,FZD1,HBEGF,HP,HSPA1L,INHBA,KLF4,KRT18,KRT8,LCN2,LDHB,LGI3,LOXL1,MGST1,MYO1C,NCF1,NDUFA9,NLRP3,NOS1,NOX5,OLFML2A,P2RX1,PCDH15,PEX11A,PHLDA2,PI16,PKP2,POSTN,PRKCD,PROM1,PTHLH,RETSAT,RRM2,SERPINE1,SLC1A1,SLC7A11,SLC9A3,SLIT3,SMAD7,SOX6,T…	72 (9)	7
gemopatrilat		chemical drug	ACE,AGT,AKT1,BDKRB2,Focal adhesion kinase,gemopatrilat,IGF1R,MME,SRC	3	Inhibited	-3.064	1.01e-16	0.0006	ACHE,ACSL1,ADAM12,ADGRE1,ALOX15,ALOX5,ANK3,AR,ASL,ASS1,BDKRB1,BDKRB2,BTK,C1QTNF7,CCN4,CD300A,CD53,CD84,CISH,CLU,COL4A6,CPXM1,CRABP2,CXADR,DLX3,ESM1,ETV4,FOXL1,FREM1,FZD1,HBEGF,HP,HSPA1L,INHBA,KLF4,KRT18,KRT8,LCN2,LDHB,LGI3,LOXL1,MGST1,MYO1C,NCF1,NDUFA9,NLRP3,NOS1,NOX5,OLFML2A,P2RX1,PCDH15,PEX11A,PHLDA2,PI16,PKP2,POSTN,PRKCD,PROM1,PTHLH,RETSAT,RRM2,SERPINE1,SLC1A1,SLC7A11,SLC9A3,SLIT3,SMAD7,SOX6,T…	72 (9)	7
sampatrilat		chemical reagent	ACE,AGT,AKT1,BDKRB2,Focal adhesion kinase,IGF1R,MME,sampatrilat,SRC	3	Inhibited	-3.064	1.01e-16	0.0006	ACHE,ACSL1,ADAM12,ADGRE1,ALOX15,ALOX5,ANK3,AR,ASL,ASS1,BDKRB1,BDKRB2,BTK,C1QTNF7,CCN4,CD300A,CD53,CD84,CISH,CLU,COL4A6,CPXM1,CRABP2,CXADR,DLX3,ESM1,ETV4,FOXL1,FREM1,FZD1,HBEGF,HP,HSPA1L,INHBA,KLF4,KRT18,KRT8,LCN2,LDHB,LGI3,LOXL1,MGST1,MYO1C,NCF1,NDUFA9,NLRP3,NOS1,NOX5,OLFML2A,P2RX1,PCDH15,PEX11A,PHLDA2,PI16,PKP2,POSTN,PRKCD,PROM1,PTHLH,RETSAT,RRM2,SERPINE1,SLC1A1,SLC7A11,SLC9A3,SLIT3,SMAD7,SOX6,T…	72 (9)	7
CDH1	-1.91	other	Akt,CASP8,CDH1,CTNNB1,ERBB2,ERBB4,ERK,ERK1/2,ETS1,ID2,IGF1R,INSR,JUN,MET,MMP2,NFkB (complex),P38 MAPK,PI3K (complex),PTPN1,SRC,SRC (family),STAT3,STAT5a/b,STK11,TCF	2		-0.749	1.04e-16	0.0495	ACAA1,ACAT1,ACSL1,ADIPOR2,AKT2,ALAS2,ALDH9A1,ALOX15,ANPEP,APOE,ARID5A,ASTN1,ATIC,CCN4,CD209,CD247,CD300A,CD53,CD84,CDC42EP3,CDCP1,CFB,CHST4,CISH,CLDN4,CLIP2,COL4A6,CPM,CSF2RB,CXCL14,CYP4V2,DRAXIN,DUSP5,EIF4EBP1,EMP3,F2RL1,FGF18,FLNA,G0S2,GHR,HPSE,HSPA1L,HTR1B,IGFALS,IL2RG,INHBA,KCNB1,KRT18,KRT7,LCN2,LCP2,LDHB,LGI2,LPIN1,LPL,LRP2,MET,MMP16,MPP7,MST1R,MYOM1,NCAM1,NCAM2,NCF1,NLRP3,NOX5,NR4A3,NR5A2,O…	114 (25)	25
COP1	-0.124	enzyme	Akt,AKT1,COP1,ERK,ETV1,ETV4,ETV5,JUN,MTA1,PTPN1,SFN,TP53	2		0.493	1.05e-16	0.0319	ABCA1,ACAA1,ACAT1,ACOX1,ACSL1,ADAM12,AK1,AK4,ALDH9A1,ALOX5,APOE,AR,ARID5A,ARRB2,ASL,ASS1,ATIC,BDKRB2,BMAL2,BTK,CCN4,CDC42EP3,CHST4,CISH,CKAP2,CLDN4,COL24A1,COL4A3,CPM,CS,CSRP1,CXCL10,DBI,DDIT4L,DLX3,DSG2,DUSP5,ECH1,EGR3,ESR1,ESRRG,ETV4,G0S2,GADD45G,GAS7,GNAI1,GPR85,GTSE1,HADH,HPSE,HSPA1L,HSPB8,IGFALS,IGFBP2,INHBA,INPP4A,KCNB1,KCNK5,KLF4,KRT8,LCP2,LGI3,LPIN1,LPL,LRAT,MAL,MPI,MYO1C,NCF1,NFAM1,NKX6-…	103 (12)	12
NEDD9	0.004	other	Akt,CRKL,ERK,ERK1/2,HIF1A,ITGB1,MAPK8,NEDD9,PRKAA,PTK2,RAC1,SRC,SRC (family),STAT3,STK11	2		0	1.07e-16	0.0064	ABCA1,ACAT1,ACOX1,ACTA2,AK4,ALAS2,ALDH9A1,ALDOC,ALOX15,ALOX5,APOE,AR,ARC,ASS1,ASTN1,ATIC,BMAL2,CCN4,CCRL2,CD209,CDCP1,CDH1,CLDN4,CLU,COL24A1,CPM,CS,CXCL14,CYP4V2,DNAAF11,DRAXIN,ESRRG,ETV4,FHL3,FLNA,FZD1,GADD45G,GHR,HBEGF,HP,IGFBP2,KCNB1,KLB,KRT18,LCN2,LDHB,LGI2,LPL,LRP2,MAL,MAL2,MAP3K9,MET,MST1R,NCAM2,NCF1,NDUFA9,NOS1,NR4A3,PHGDH,PHLDA2,PIM2,PLAC8,PLIN2,PRKAR2B,PRKCD,PROCR,PROM1,PSAT1,RAB20,RAB7B…	88 (15)	15
SYNE2	0.035	other	BGLAP,CDKN1A,CREBBP,ELK1,FOS,HDAC1,HDAC2,HDAC4,KDM1A,KDM5A,KDM5B,MAPK3,MMP2,NOS3,PRKAA,RAS,RB1,SMAD3,SMAD4,SP1,SRF,SYNE2	3	Inhibited	-2.085	1.19e-16	0.0137	ABCA1,ACOX1,ACSL1,ACTA2,ACTG2,ADAM12,ADGRE1,ANPEP,ARC,ARRB2,ASL,ASS1,ATAD2,AZGP1,BDKRB2,BMAL2,CCL14,CDC42EP3,CDCP1,CDH1,CGN,CLDN4,CLU,CPM,CSF2RB,CSRP1,CXADR,CXCL10,EGR3,EIF4EBP1,ESM1,ESR1,FGF18,FHL3,FLNA,G0S2,GNAI1,GPR85,GRHL2,HBEGF,HK2,HP,HPSE,HSD17B8,IGFBP2,IL2RG,INHBA,INPP5D,KCNA3,KLF4,KRT8,LCN2,LPL,MPC2,MST1R,MYOM1,MYRF,NCF1,NLRP3,NOS1,NR4A3,NR5A2,ORC1,PBK,PDE3B,PDLIM7,PENK,PRKCD,PROM1,PSAT1,…	92 (22)	21
IRAK1	0.081	kinase	Akt,CASP1,ERK,ERK1/2,IKBKE,IRAK1,IRF3,IRF6,IRF7,IRS1,Jnk,MAP3K7,Mapk,MAPK1,MAPK14,MAPK8,MAPK9,MMP14,MTOR,NFkB (complex),NFKBIA,P38 MAPK,PRKD1,RAC1,RELA,STAT1,STAT3,TAB1,TLR4,TRAF6,ZC3H12A	2		0.594	1.2e-16	0.0263	ABCA1,ACAT1,ACOX1,ACTA2,ADAM12,ADGRE1,AJUBA,ALDOC,ANOS1,ANPEP,ARC,ARID5A,ASS1,AZGP1,B3GALT5,BMAL2,C1QTNF7,CCN4,CD200R1,CD209,CD84,CDH1,CLDN4,CLIP2,COL24A1,CPM,CRABP2,CS,CXCL10,CXCL14,DLX3,DRAXIN,DUSP5,ESM1,ESR1,F2RL1,FAM111A,FLNA,FZD1,G0S2,GADD45G,GRHL3,HP,HSPA1L,HTR7,IGFBP2,IL1B,IL2RG,ISLR2,KCNB1,KCND2,KLB,KRT18,KRT8,LDHB,LGI2,LPL,LRP2,MAL,MAP3K9,MSC,MYRF,NCAM1,NCF1,NKX6-1,NLRP3,NOS1,OLFML2A,ORC…	102 (31)	31
ITCH	-0.08	enzyme	DTX1,ERBB4,ERK1/2,GLI1,IL1A,ITCH,Jnk,JUN,JUNB,LAPTM5,LATS,LATS1,LOC102724428/SIK1,MAPK8,NEDD9,NFkB (complex),Notch,NOTCH1,P38 MAPK,PLCG1,RELA,RIPK2,SMAD3,SMAD7,TNFRSF1A,TP63,TP73,TRAF6,TXNIP,WBP2,WWOX	2		0.189	1.25e-16	0.0194	ACAT1,ACOX1,ACSL1,ADAMTS14,ADAMTS18,ADGRE1,AGPAT4,AJUBA,AK4,AKT2,ALAS2,ALDOC,APOE,ARID5A,ASS1,ATAD2,BDKRB2,BMAL2,BMP3,BNC1,C1QTNF3,CASS4,CD209,CD247,CD300LF,CD84,CGN,CHST4,CLDN4,CLIP2,CLU,COL24A1,COL4A6,CS,CSF2RB,DHRS3,DNAAF11,EGR3,EIF4EBP1,ESR1,FLNA,FOXL1,FZD1,GATA5,GHR,GNAI1,GPRC5A,GRHL2,GRHL3,GTSE1,HP,HSPA1L,HSPB8,IL1B,INHBA,INPP4A,KCNB1,KLB,KLF4,KRT18,KRT7,KRT8,KRT80,LPIN1,LPL,MAL2,MAP3K7CL,M…	112 (31)	31
thiorphan		chemical - protease inhibitor	ACE,AGT,AKT1,BDKRB2,Focal adhesion kinase,IGF1R,MME,SRC,thiorphan	3	Inhibited	-3.064	1.27e-16	0.0006	ACHE,ACSL1,ADAM12,ADGRE1,ALOX15,ALOX5,ANK3,AR,ASL,ASS1,BDKRB1,BDKRB2,BTK,C1QTNF7,CCN4,CD300A,CD53,CD84,CISH,CLU,COL4A6,CPXM1,CRABP2,CXADR,DLX3,ESM1,ETV4,FOXL1,FREM1,FZD1,HBEGF,HP,HSPA1L,INHBA,KLF4,KRT18,KRT8,LCN2,LDHB,LGI3,LOXL1,MGST1,MYO1C,NCF1,NDUFA9,NLRP3,NOS1,NOX5,OLFML2A,P2RX1,PCDH15,PEX11A,PHLDA2,PI16,PKP2,POSTN,PRKCD,PROM1,PTHLH,RETSAT,RRM2,SERPINE1,SLC1A1,SLC7A11,SLC9A3,SLIT3,SMAD7,SOX6,T…	72 (9)	7
dinoprost		chemical - endogenous mammalian	Akt,ATF1,caspase,CREB1,CTNNB1,dinoprost,EGFR,EIF4E,ERK1/2,HSF1,JUND,L-serine,MAPK1,MAPK8,Mek,MMP9,NFATC2,PI3K (complex),PLC,RAF1,RAS,RB1,SHC1	2	Activated	3.591	1.29e-16	0.0463	ACAA1,ACAT1,ACHE,ADAM12,AK4,ANPEP,ARC,ATAD2,BRINP2,CCN4,CCRL2,CD84,CDCP1,CFB,CISH,CLDN4,CLU,COL24A1,COL4A6,COQ7,CPM,CRABP2,CXCL14,DHRS3,DLX3,DSG2,DUSP5,EGR3,EIF4EBP1,EMP3,ESR1,ETV4,FGF18,GADD45G,GHR,GPR85,HCK,HPCAL4,HSPB8,HTR1B,IGFBP2,IL1B,INHBA,KCND2,KLB,KLF4,KRT18,KRT7,LPL,LRAT,LRP8,MAP3K9,MET,MGST1,MMP16,MST1R,MYRF,NCAM1,NCF1,NDUFA9,NIT1,NKAIN2,NNAT,NOS1,NOX5,NR4A3,NR5A2,OLFML2A,PCDH15,PDE3B,P…	112 (23)	23
SR 59230A		chemical reagent	ACACA,Akt,AR,ATF1,Ca2+,CCND1,CD38,CDK5,CDKN1A,CFTR,Creb,CREB1,CREBBP,CTNNB1,DLX5,EGFR,ELK1,ERN1,ESR1,FASN,FOS,G protein alpha i,GATA4,GLI1,GNAS,Gsk3,HNF4A,HSP90AB1,IRS1,ITPR2,Jnk,JUN,LIPA,LIPE,MAPK1,MAPK3,MAPT,Nfat (family),NFkB (complex),NGFR,NLRP3,Nr1h,PKA,PPARA,PPARD,PPARGC1A,PRKAA1,PSEN1,RAC1,RARA,RAS,RB1,RELA,RUNX2,SGK1,SIRT1,SLC6A4,SOX9,SR 59230A,SRC,STAT1,STK11,TGM2,TP53,TPH1,WT1,YBX1	3		-0.45	1.31e-16	0.0335	ABCA1,ACAA1,ACHE,ACOX1,ACSL1,ACTG2,ADAM12,ADAMTS14,ADGRE1,AFF2,AJUBA,AK4,AKT2,ALAS2,ALDH5A1,ALDH9A1,ALDOC,ALOX15,ANK3,APOBR,APOE,ARC,ARHGAP18,ARID5A,ARRB2,ASTN1,ATP2B3,AZGP1,BCL2L12,BDKRB2,BMAL2,BRINP2,BTK,C1QTNF3,C1QTNF7,CACNA2D2,CCRL2,CD209,CD84,CDCP1,CFAP54,CGN,CHST4,CITED1,CKAP2,CLDN4,CLIP2,CLSTN2,CMKLR1,COL24A1,COL4A6,COQ7,CPM,CPXM1,CSF2RB,CSRP1,CUBN,CXADR,CXCL10,CYTIP,DBI,DDIT4L,DGKB,DHRS3,…	178 (67)	66
ACADL	-0.282	enzyme	ACADL,AKT1,AKT2,AMPK,CREB1,CTNNB1,DLG4,ERK,ESR1,ESRRA,ETHE1,FGFR2,FOXO1,FOXO3,GLB1,INSR,IRF3,KRT18,L-serine,MAPK1,MAPK3,MTOR,NFkB (complex),NFKB1,NRIP1,P38 MAPK,PITX2,Pkc(s),PRKCD,PRKCE,PRKD1,RAF1,RELA,SHC1,STAT3,TEAD1,TSC2,TWIST1	3		-1.291	1.31e-16	0.0322	ACAA1,ACHE,ACOX1,ADAM12,ADIPOR2,AJUBA,AK1,AK4,ALAS2,ALDOC,ALOX15,ALOX5,ANK3,ANOS1,ANPEP,ARHGAP18,ARID5A,BMAL2,BRINP2,CCRL2,CD209,CD84,CGN,CITED1,CLIP2,COL24A1,COL4A6,CS,CUBN,CXADR,CXCL14,DDIT4L,DHRS3,DLX3,DRAXIN,DSG2,DUSP5,ECH1,EGR3,ESR1,F2RL1,FGF18,FLNA,G0S2,GAS7,GHR,GPRC5A,GRHL2,GRHL3,GRHPR,GYS2,HADH,HP,HSPA1L,IL22RA1,IL2RG,INHBA,ISLR2,KCNB1,KRT7,LCP2,LGI2,LOXL1,LPIN1,LRAT,LRP2,LRP8,MAL,MAP7,MG…	135 (38)	37
felodipine		chemical drug	26S proteasome,Actin,aflatoxin B1,Akt,AMPH,benzo(a)pyrene,Ca2+,CACNA1C,CACNA1D,CACNA2D1,Calcineurin (complex),Creb,CREB1,CYP2C8,CYP2C9,CYP2D6,CYP3A4,diclofenac,ELK1,ERK,felodipine,GRIN1,HIF1A,ITPR2,Jnk,L-type calcium channel,losartan potassium,MAPK8,MAPK9,Mlc,monocrotaline,Nos,NOS2,NOS3,okadaic acid,paclitaxel,Pkc(s),PRKCA,PRKCD,SRC,STAT3,tamoxifen,voltage-gated calcium channel,warfarin	3		0.749	1.44e-16	0.0258	ACHE,ACOX1,ACTA2,ADGRE1,AJUBA,AK4,ALAS2,ALDOC,ALOX15,ANXA13,APOE,ARC,ARRB2,AZGP1,BDKRB1,BIN1,BMAL2,BRINP2,BTK,CCRL2,CD209,CD53,CDCP1,CDH1,CKAP2,CMKLR1,COL24A1,COL4A3,CPM,CRABP2,CSRP1,CXCL14,CYP4V2,DDIT4L,DRAXIN,EGR3,ESRRG,F13A1,FAM83F,FGF18,FHL3,FLNA,G0S2,GADD45G,GHR,GPR85,GPRC5A,GRHL2,GRHL3,GTSE1,HPSE,HSPB8,IGFBP2,IL1B,IL2RG,KCNA3,KCNB1,KCND2,KLB,KRT18,KRT8,KRT80,LCP2,LDHB,LGI2,LOXL1,LPAR4,LRP2,…	114 (44)	36
fatty acid		chemical - endogenous mammalian	Akt,AKT1,AMPK,CD36,CREB3L3,EIF2AK3,fatty acid,Gsk3,INSR,JAK3,Jnk,JUN,MAPK1,MAPK3,MAPK8,MAPK9,NFkB (complex),P38 MAPK,PAK2,Pkc(s),PPARA,PPARD,PPARG,PRKCD,PRKCI,PRKD1,PTGS2,SERPINE1,SOCS3,STAT5A,TLR4,UCP1	2		0	1.48e-16	0.041	ABCA1,ACAA1,ACAT1,ACOX1,ADAM12,ADIPOR2,AJUBA,ALDH9A1,ANPEP,Arf2,ARID5A,ASL,BMAL2,CAPN3,CCRL2,CD200R1,CD209,CD247,CD84,CFAP54,CHST4,CLDN4,CLIP2,COL24A1,CPM,CRABP2,CXCL14,DBI,DUSP5,ECH1,EIF4EBP1,ESRRG,F2RL1,FLNA,FZD1,GADD45G,GHR,GPRC5A,GRHL2,GRHL3,GYS2,HADH,HCAR2,HP,HPSE,HSPA1L,IGFALS,IGFBP2,IL1B,IL2RG,KCNB1,KLF4,KRT18,KRT8,LPL,LRAT,MAP3K9,MET,MGST1,MGST3,MST1R,MYRF,NDUFA9,NLRP3,NNAT,NOX5,NR4A3,OLF…	110 (32)	32
senexin B		chemical drug	ARID1A,CDK19,CDK8,CHD4,E2F1,EP300,GLI3,Histone h3,MED1,MED13,NOTCH1,PBRM1,senexin B,STAT1,STAT3,STAT5A	3		1.476	1.52e-16	0.022	ACAA1,ACHE,ACOX1,ADAMTS18,ADIPOR2,AK1,ALAS2,ALDOC,ALOX15,ALOX5,APOE,ARC,ARRB2,BCL2L14,BDKRB2,BMAL2,BTK,C1QTNF7,CCN4,CCRL2,CD209,CD84,CDCP1,CDH1,CFB,CISH,CITED1,CLSTN3,CLU,COL24A1,COL4A6,CSF2RB,CSRP1,CXCL14,DRAXIN,DUSP5,ESM1,ESR1,F13A1,FGD2,FZD1,GADD45G,GYS2,HBEGF,HK2,HP,IGFBP2,INHBA,KLF4,KRT18,KRT8,LCN2,LDHB,LGI2,LRP2,MET,MMP16,MPP7,NCAM1,NCF1,NCF4,NKX6-1,NR4A3,ORC1,OSR2,PEX11A,PHLDA2,PIM2,PLK3,P…	90 (16)	15
SEL120		chemical drug	ARID1A,CDK19,CDK8,CHD4,E2F1,EP300,GLI3,Histone h3,MED1,MED13,NOTCH1,PBRM1,SEL120,STAT1,STAT3,STAT5A	3		1.476	1.52e-16	0.022	ACAA1,ACHE,ACOX1,ADAMTS18,ADIPOR2,AK1,ALAS2,ALDOC,ALOX15,ALOX5,APOE,ARC,ARRB2,BCL2L14,BDKRB2,BMAL2,BTK,C1QTNF7,CCN4,CCRL2,CD209,CD84,CDCP1,CDH1,CFB,CISH,CITED1,CLSTN3,CLU,COL24A1,COL4A6,CSF2RB,CSRP1,CXCL14,DRAXIN,DUSP5,ESM1,ESR1,F13A1,FGD2,FZD1,GADD45G,GYS2,HBEGF,HK2,HP,IGFBP2,INHBA,KLF4,KRT18,KRT8,LCN2,LDHB,LGI2,LRP2,MET,MMP16,MPP7,NCAM1,NCF1,NCF4,NKX6-1,NR4A3,ORC1,OSR2,PEX11A,PHLDA2,PIM2,PLK3,P…	90 (16)	15
TFAP2A homodimer:TGFA gene		complex	CDK6,CDKN1A,Creb,EGFR,ERBB2,ERK1/2,estrogen receptor,FYN,GAST,JUN,MAPK1,MAPK3,MAPK8,MET,MMP9,NCOR2,NTRK1,PI3K (complex),PLA2G4A,SP1,SP3,SRC,STAT,STAT1,STAT3,STAT5A,STAT5a/b,TFAP2A,TFAP2A homodimer:TGFA gene,TGFA	3	Activated	2.209	1.58e-16	0.0392	ABCA1,ACAT1,ACSL1,ADGRE1,ALAS2,ALDOC,ALOX15,ANPEP,APOE,ARID5A,ASS1,BMAL2,BTK,C1QTNF7,CCN4,CCRL2,CD209,CD247,CD84,CDC42EP3,CDCP1,CHST4,CLU,COL24A1,COL4A3,COL4A6,CRABP2,CSRP1,CXCL10,CXCL14,DLX3,DNAJB11,DRAXIN,DSG2,DUSP5,EGR3,EMP3,ESR1,ETV4,F2RL1,FLNA,FREM1,FZD1,GHR,GNAI1,GPR85,GRHL2,GYS2,HPCAL4,HPSE,HTR1B,IGFBP2,INHBA,KCNA3,KLB,KLF4,KRT7,LCN2,LCP2,LDHB,LGI2,LPIN1,LRP2,LRP8,MAL,MAP3K9,MMP16,MPP7,MST…	118 (30)	29
mir-8		microRNA	ABCB1,AGO2,Akt,ASCL1,BHLHE40,BLM,CCND1,CDKN2A,CEBPA,CREB1,CREBBP,CTNNB1,DNMT3A,DUSP1,EGFR,EIF2AK3,EP300,ERBB2,ERK,ESR2,ETV5,EZH2,FLT1,FOXC1,FOXO1,GATA1,GATA4,GLI1,HNF1A,HNF1B,HSF1,HTT,IFNGR1,IGF1,IGF1R,IL10RA,IL4R,IL6,IRF3,Jag,JAK1,KAT6A,LEF1,MAP3K8,MAPK9,MAPKAPK2,MEF2C,MET,METTL3,mir-8,MYC,MYCN,NANOG,NFAT5,NFE2L2,NGEF,NOS2,Notch,NR3C1,NR4A1,NTRK1,PGR,PPARD,PPARGC1A,PPIF,PRMT5,PTEN,PTPN13,SIRT1,S…	3		-1.236	1.61e-16	0.0365	ABCA1,ACAA1,ACAT1,ACBD5,ACSL1,ACTA2,ACTG2,ADA2,ADAM12,ADAMTS14,ADAMTS18,AGPAT4,AJUBA,AK1,AK4,ALAS2,ALDH5A1,ALDH9A1,ALOX15,ALOX5,ANOS1,APOBR,APOE,AR,Arf2,ARHGEF5,ARRB2,ASL,ATIC,B3GALT5,BDKRB1,BDKRB2,BMAL2,BNC1,BRINP2,BTK,C1QTNF3,CACNA1E,CACNA2D2,CASS4,CCDC141,CCL14,CCN4,CD209,CD247,CD300A,CD300LF,CD53,CDC42EP3,CDH1,CFAP54,CKAP2,CLDN4,CLSTN2,CMKLR1,CMTM6,COL24A1,COL4A3,COX4I2,CPA6,CPM,CPXM1,CS,CSRP…	212 (88)	86
GALR2		G-protein coupled receptor	AMPK,ATF2,BTK,CACNB1,CFTR,CTNNB1,EGF,EGFR,ELK1,ERK,FOXO1,FOXO3,G protein,G protein alpha,G protein alpha i,GALR2,GLI1,GLI2,GNA11,GNA12,GNAQ,GNAS,INSR,MAP2K5,MAPK1,MAPK3,MAPK7,MAPK8,MAPT,MMP2,MMP9,MTOR,NFE2L2,NFkB (complex),PPP2CA,PRKAA,PRKAA1,PRKD1,RAS,RGS4,SLC2A4,SRC,SRF	3	Activated	2.074	1.63e-16	0.0166	ACAA1,ACOX1,ACSL1,ACTA2,ACTG2,ADAM12,ADAMTSL5,ADGRE1,ADHFE1,ADIPOR2,AJUBA,ALAS2,ALDOC,ALOX15,ANPEP,ARID5A,ARRB2,ASTN1,ATAD2,BNC1,C1QTNF3,CCRL2,CD84,CLIP2,CMKLR1,COL24A1,COL4A6,COQ7,CSF2RB,CSRP1,CUBN,CXCL10,CXCL14,CYP4V2,CYTIP,DBI,DNAJB11,DSG2,EGR3,ESM1,ETV4,F2RL1,FAM167A,FHL3,FOXL1,GAS7,GATA5,HADH,HCAR2,HPCAL4,HPSE,HSPA1L,HTR1B,IGFALS,IL22RA1,INPP5D,ISLR2,KCND2,KLB,KLF4,KRT80,LCP2,LPIN1,LRAT,LRP8…	123 (43)	40
SGK1	0.165	kinase	CFTR,CHUK,CREB1,EP300,FOXO1,FOXO3,GSK3B,HTT,IKBKB,L-serine,MAPT,NDRG1,NEDD4L,NFkB (complex),NLRP3,NR3C1,PIKFYVE,PRMT5,RAF1,RELA,SGK1,SLC9A1	2		-1.021	1.72e-16	0.0249	ABCA1,ACAA1,ACBD5,ACHE,ACOX1,ACSL1,ADGRE1,AK4,AKT2,ALOX5,APOE,ARC,ARID5A,BDKRB2,BRINP2,BTK,CCN4,CCRL2,CDCP1,CFB,CLIP2,CLU,COL24A1,CRABP2,CS,CUBN,CYP4V2,DHRS3,DLX3,DUOX1,EGR3,EIF4EBP1,ESR1,F2RL1,FGF18,G0S2,GADD45G,GAS7,GRM7,HBEGF,HCAR2,HK2,HSPA1L,IGFBP2,IL11RA,IL1B,INHBA,KCNA3,KCND2,KLF4,KRT18,KRT8,LCP2,LPIN1,LPL,LRAT,MET,MPC2,NAV3,NDUFA9,NKAIN2,NLRP3,NNAT,NR4A3,PBK,PDE3B,PHGDH,PHLDA2,PPIF,PRDX3,P…	96 (22)	22
PTPRC	0.654	phosphatase	Akt,CASP8,CASP9,CTNNB1,EGFR,ERBB2,ERK,ERK1/2,GHR,INSR,JAK1,Jnk,LCK,LEPR,MAP3K1,MAPK3,Mek,MET,Nfat (family),NTRK1,PDPK1,PI3K (complex),PRKCD,PTPRC,Sfk,SRC,SRC (family),STAT,STAT3,STAT5a/b	2		-0.466	1.77e-16	0.0352	ABCA1,ACAA1,ACAT1,ACOX1,ACSL1,ADIPOR2,AKT2,ALAS2,ALDOC,ALOX5,ANPEP,ARC,ARID5A,BMAL2,CCN4,CCRL2,CDC42EP3,CDCP1,CISH,CLDN4,COL24A1,COL4A6,CS,CXCL14,DNAJB11,DRAXIN,DSG2,DUSP5,EGR3,EIF4EBP1,EMP3,ESM1,ETV4,F2RL1,FREM1,GHR,GPRC5A,GRHL2,HPCAL4,HTR1B,IGFBP2,IL2RG,INHBA,KCNB1,KLF4,LCP2,LDHB,LGI2,LPL,LRP2,LRP8,MAL,MET,MPP7,MST1R,MYOM1,MYRF,NCAM1,NCF1,NDUFA9,NLRP3,NOS1,NOX5,NR5A2,ORC1,OSR2,P2RX1,PCDH15,PDLI…	115 (30)	29
ITM2B	0.138	other	Akt,ARG1,C3,C4A/C4B,C5,CASP8,CDK4,CFB,DGAT1,EGFR,ERBB2,ERK,FGFR2,FOXO1,ITM2B,Jnk,JUN,LCK,MAC,MAPK1,MAPK3,MET,MTTP,NFkB (complex),P38 MAPK,PI3K (complex),PLC,SP1,SRC (family),SYK	3	Activated	3.22	1.9e-16	0.0407	ACOX1,ACSL1,ACTA2,ADAM12,AKT2,ALDOC,ALOX5,ANPEP,APOE,ARID5A,ASS1,BMAL2,CCRL2,CD209,CD247,CD84,CDC42EP3,CDCP1,CDH1,CHST4,CITED1,CLIP2,COL24A1,CPM,CRABP2,CUBN,CXCL14,DLX3,DSG2,EGR3,EMP3,ETV4,FGF18,FLNA,G0S2,GHR,HP,HPCAL4,HPSE,HSPA1L,HTR1B,IL1B,INHBA,KCNA3,KCNB1,KLF4,KRT18,KRT7,LCN2,LCP2,LPIN1,LPL,LRAT,LRP8,MAL,MMP16,MPP7,MST1R,MYRF,NCF1,NLRP3,NNAT,NOS1,NOX5,OLFML2A,PBK,PENK,PERP,PHLDA2,PLK3,PLXDC1,…	105 (30)	28
diphenhydramine		chemical drug	Akt,AKT1,AMPK,CHRM1,CHRM2,CHRM3,CHRM5,CNR1,CYP2D6,diphenhydramine,EGFR,ERK,ERK1/2,G protein alpha i,GNAQ,HRH1,KCNJ2,LEF1,MAPK1,MAPK14,MAPK3,MAPK7,MAPK8,MAPK9,MMP9,Nfat (family),P38 MAPK,Pkc(s),PLD1,RAS,RGS4,SHC1,SRF,tamoxifen	3	Inhibited	-2.83	2.02e-16	0.0404	ACAT1,ACHE,ACOX1,ACTG2,ADAM12,ADAMTSL5,ADGRE1,ADHFE1,ALDOC,ANPEP,APOE,ARRB2,ASS1,CAPN3,CCN4,CD84,CFB,CLU,CMKLR1,CPM,CRABP2,CSRP1,CXCL14,DLX3,DSG2,EGR3,EIF4EBP1,ESM1,ETV4,F13A1,F2RL1,FAM167A,FHL3,FLNA,FZD1,GAS7,GHR,GRHL3,HK2,HPCAL4,HTR1B,HTR7,KCNB1,KLB,KLF4,KRT18,KRT7,KRT8,KRT80,LDHB,LPIN1,LRAT,LRP8,MAL,MAP3K9,MEGF6,MET,MTCL1,MUC6,MYOM1,MYRF,NLRP3,NNAT,NOS1,NOX5,NTN4,OLFML2A,ORC1,PCDH15,PDLIM7,PEN…	105 (34)	28
succinic acid		chemical - endogenous mammalian	ATF4,BCL2L11,CAT,CTNNB1,D-glucose,EGLN,EGLN1,EGLN2,EGLN3,EPAS1,GATA3,GLUD1,GSR,hexokinase,HIF1A,ID2,KLF2,LDH (complex),LDH (family),LDHA,LDHB,MYOG,NFkB (family),SLC29A1,succinic acid,SUCNR1,WWTR1	3		-0.943	2.03e-16	0.0124	ABCA1,ACAA1,ACHE,ACOX1,ACSL1,ACTA2,ACTG2,ADAMTSL5,AK4,ALDOC,ATP2B3,CCN4,CD84,CDCP1,CFB,CGN,CLU,COL4A6,CS,CSF2RB,DBI,DHRS13,DLX3,DNAJB11,DUOX1,EIF4EBP1,ESR1,ESRRG,FGF18,FHL3,FZD1,GHR,GRHL3,GRHPR,GYS2,HK2,HP,IL1B,INHBA,LCN2,LOXL1,LPIN1,LPL,MET,MGST1,MGST3,MMP16,MPI,NCF1,NKX6-1,NLRP3,NR5A2,PBK,PCDH15,PENK,PEX11A,PHGDH,PIK3R5,PIM2,PLAC8,PLIN2,PRDX3,PRKAR2B,PROCR,PROM1,PRSS35,PSAT1,PSPH,PTCH2,PTPN6,RA…	91 (27)	24
cortistatin A		chemical reagent	ARID1A,CDK19,CDK8,CHD4,cortistatin A,E2F1,EP300,GLI3,Histone h3,MED1,MED13,NOTCH1,PBRM1,STAT1,STAT3,STAT5A	3		1.476	2.1e-16	0.0267	ACAA1,ACHE,ACOX1,ADAMTS18,ADIPOR2,AK1,ALAS2,ALDOC,ALOX15,ALOX5,APOE,ARC,ARRB2,BCL2L14,BDKRB2,BMAL2,BTK,C1QTNF7,CCN4,CCRL2,CD209,CD84,CDCP1,CDH1,CFB,CISH,CITED1,CLSTN3,CLU,COL24A1,COL4A6,CSF2RB,CSRP1,CXCL14,DRAXIN,DUSP5,ESM1,ESR1,F13A1,FGD2,FZD1,GADD45G,GYS2,HBEGF,HK2,HP,IGFBP2,INHBA,KLF4,KRT18,KRT8,LCN2,LDHB,LGI2,LRP2,MET,MMP16,MPP7,NCAM1,NCF1,NCF4,NKX6-1,NR4A3,ORC1,OSR2,PEX11A,PHLDA2,PIM2,PLK3,P…	90 (16)	15
PCSK1	-0.652	peptidase	ADAM10,ADAM12,ADAM17,AKT1,BMP4,diphtheria toxin,ERK1/2,FURIN,MMP11,MMP14,MMP2,MMP9,Notch,NR1H3,P38 MAPK,PCSK1,PCSK2,PCSK5,RELA,SMAD2,SMAD3,TGFB1	3		-1.073	2.35e-16	0.0497	ACAT1,ACOX1,ACTG2,ADAM12,ADAMTSL5,AK1,ALOX15,ALOX5,ANPEP,ANXA13,ASS1,BDKRB2,C1QTNF3,CCN4,CCRL2,CD200R1,CD300A,CD300LF,CDC42EP3,CFB,CISH,CLU,COL4A6,CSF2RB,CSRP1,CXADR,DLX3,ECHDC3,EIF4EBP1,ESM1,ESR1,F13A1,F2RL1,FCER1A,FLNA,FZD1,G0S2,GADD45G,GAS7,GPR85,GRHL2,GRM7,GUCY2C,HCAR2,HK2,HP,HPSE,HTR1B,IGFBP2,IL1B,IL2RG,INHBA,INPP5D,KCNB1,KLF4,KRT7,LCN2,LDHB,LOXL1,LPAR4,LPL,MS4A2,MYO1C,NCF1,NFAM1,NIT1,NKX6-1…	105 (22)	21
PRDM16	0.611	transcription regulator	Ctbp,PPARA,PPARG,PPARGC1A,PPARGC1B,PRDM16	2	Inhibited	-3.939	3.73e-16	0.001	ABCA1,ACAA1,ACAT1,ACOX1,ACSL1,ACTA2,ADAM12,ADGRE1,AK1,ALDH5A1,APOE,ASL,ASS1,ATP2B3,CACNA2D2,CCN4,CDH1,CPXM1,CRABP2,CS,CXCL10,CXCL14,DBI,DSG2,ECH1,FREM1,G0S2,HADH,HCAR2,HK2,HP,IL1B,INHBA,KLB,KLF4,KRT18,LDHB,LPIN1,LPL,MAL,MGST1,MGST3,MPC2,NCF1,NLRP3,NR5A2,PDE3B,PERP,PEX11A,PLIN2,PLIN4,PLIN5,POSTN,PRDX3,PTGER3,RCVRN,RETSAT,RORC,SERINC2,SERPINE1,SLC25A25,SLIT3,SMAD7,STAR,TYR,UCP3	66 (6)	6
K-252		chemical drug	Akt,AKT1,BCL2,CREB1,EGFR,ERK,ERK1/2,Hdac,IGF1R,K-252,MAP3K11,MAPK1,MAPK14,MAPK3,MET,NFkB (complex),NFKBIA,NGFR,NTRK1,OPTN,Pdgfr,PKA,Pkc(s),SRC	2		-0.87	4.31e-16	0.0306	ACAT1,ACHE,ACSL1,ADAM12,AK4,ANPEP,APOE,ASS1,AZGP1,B3GALT5,BRINP2,CCN4,CD300A,CD53,CDCP1,CFB,CLDN4,CLIP2,CLU,COL24A1,CPM,CRABP2,CXCL14,DLX3,DNAJB11,DSG2,DUOX1,DUSP5,ESM1,ETV4,F2RL1,FREM1,FZD1,G0S2,GHR,GRHL3,HPCAL4,HPSE,HSPA1L,HTR7,INHBA,KCNB1,KCND2,KLF4,LDHB,LRP2,LRP8,MAP3K9,MET,MPP7,MSC,MST1R,MYRF,NCAM1,NCF1,NDUFA9,NKAIN2,NLRP3,NNAT,NOX5,NR4A3,OLFML2A,ORC1,P2RX1,PDE3B,PENK,PERP,PEX11A,PHGDH,PHLDA…	107 (24)	24
FURIN	0.061	peptidase	ADAM10,ADAM12,ADAM17,AKT1,BMP4,diphtheria toxin,ERK1/2,FURIN,MMP11,MMP14,MMP2,MMP9,Notch,NR1H3,P38 MAPK,RELA,SMAD2,SMAD3,TGFB1	2		0.784	4.47e-16	0.0468	ACAT1,ACOX1,ACTG2,ADAM12,ADAMTSL5,AK1,ALOX15,ALOX5,ANPEP,ANXA13,ASS1,BDKRB2,C1QTNF3,CCN4,CCRL2,CD200R1,CD300A,CD300LF,CDC42EP3,CFB,CISH,CLU,COL4A6,CSF2RB,CSRP1,CXADR,DLX3,ECHDC3,EIF4EBP1,ESM1,ESR1,F13A1,F2RL1,FCER1A,FLNA,FZD1,G0S2,GADD45G,GAS7,GPR85,GRHL2,GRM7,GUCY2C,HCAR2,HK2,HP,HPSE,HTR1B,IGFBP2,IL2RG,INHBA,INPP5D,KCNB1,KLF4,KRT7,LCN2,LDHB,LOXL1,LPAR4,LPL,MS4A2,MYO1C,NCF1,NFAM1,NIT1,NKX6-1,NLRP…	104 (19)	19
rosmarinic acid		chemical - endogenous non-mammalian	CASP1,DNA-methyltransferase,GSR,MAPK1,MMP2,PLCG1,rosmarinic acid,TGFB1	2		-1.334	5.12e-16	0.0418	ABCA1,ACOX1,ACTA2,ACTG2,ADAM12,AK1,ALDOC,ALOX15,ALOX5,APOE,AR,ASS1,BDKRB2,CCN4,CCRL2,CD200R1,CD300A,CD84,CDC42EP3,CDH1,CISH,CLDN4,COL4A6,CRABP2,CSF2RB,CSRP1,CXADR,CXCL10,DLX3,EIF4EBP1,ESR1,F13A1,F2RL1,FCER1A,FLNA,FZD1,GAS7,GPR85,GRHL2,GRM7,GUCY2C,HBEGF,HCAR2,HK2,IGFBP2,IL1B,IL2RG,INHBA,INPP5D,KRT18,KRT7,KRT8,LCN2,LOXL1,LPAR4,LPIN1,LPL,MET,MGST3,MS4A2,MST1R,MYO1C,MYRF,NCAM1,NIT1,NLRP3,NOS1,NOX5,OL…	95 (8)	8
LY2109761		chemical drug	ERK,LY2109761,Mek,SMAD2,SMAD3,TGFB1	2		-1.572	5.35e-16	0.0282	ABCA1,ACTA2,ACTG2,ADAM12,AK1,AKT2,ALOX15,ALOX5,ARC,ASS1,BDKRB2,CCN4,CCRL2,CD200R1,CD300A,CDC42EP3,CDCP1,CDH1,CFB,CLDN4,CLU,COL4A6,CSRP1,CXADR,CXCL10,DUSP5,EIF4EBP1,ESM1,ESR1,ETV4,F13A1,F2RL1,FCER1A,FLNA,FZD1,GAS7,GPR85,GRHL2,GRM7,GUCY2C,HBEGF,HCAR2,HK2,HP,IGFBP2,IL1B,INHBA,INPP5D,KRT7,KRT8,LCN2,LOXL1,LPAR4,LPL,LRP8,MAL,MET,MS4A2,MST1R,MYO1C,NCAM1,NIT1,NLRP3,NOS1,ORC1,PDLIM7,PLOD1,POSTN,PROCR,PROM…	91 (6)	6
CDK19	0.012	kinase	ARID1A,CDK19,CHD4,EP300,MED1,MED13,NOTCH1,PBRM1	2		-1.27	6.88e-16	0.0005	ACAA1,ACHE,ACOX1,ACTA2,ADAMTS18,AK1,ALDOC,ALOX5,AR,ARC,ARRB2,BCL2L14,BDKRB2,BTK,CCN4,CD84,CDCP1,CDH1,CITED1,CLSTN3,CLU,COL4A6,CSF2RB,CSRP1,CXCL10,ESM1,ESR1,F13A1,FGD2,FZD1,HBEGF,HK2,IGFBP2,IL1B,INHBA,KLF4,KRT18,KRT8,MET,MPP7,NCAM1,NCF1,NCF4,OSR2,PEX11A,PLK3,PRKAR2B,PROCR,PROM1,PRR5L,S100A4,SERPINE1,SESN1,SIX1,SLC2A3,SLC39A8,SMAD7,SMPD3,THRSP,TMEM132A,TNC,WNT5B	62 (8)	8
ruthenium red		chemical reagent	Actin,AIFM1,Akt,AKT1,ATM,BCAP31,BCL2,calpain,CAPN6,CASP12,CASP3,CASP4,CASP8,caspase,ERK1/2,GNAS,GZMB,Histone H2b,IGF1R,IL18,IL1A,IL1B,IRF3,MAPK7,MAPK8,MAPT,NFkB (complex),NFKB1,NFKBIA,P38 MAPK,PARP2,PRKCD,PTEN,RAB27A,RB1,RIPK1,RIPK2,ruthenium red,SMPD1,SRC (family),TAC1,TBK1,Tgf beta,TICAM1	3	Inhibited	-2.209	7.47e-16	0.0485	ACAA1,ACAT1,ACHE,ACKR4,ADA2,ADAM12,ADGRE1,AGPAT4,ALDOC,ANOS1,APOBR,ARID5A,AZGP1,B3GALT5,BMAL2,CCN4,CD300A,CD53,CD84,CDH1,CLIP2,COQ7,COX4I2,CPM,CS,CSF2RB,CSRP1,CXCL10,CXCL14,CYTIP,DBI,DLX3,DUSP5,EIF4EBP1,F13A1,F2RL1,FLNA,FOXL1,GAS7,GHR,GPRC5A,GRHL2,HADH,HP,HPSE,HSPA1L,HSPB8,IGFALS,IGFBP2,IL1B,IL2RG,KCNA3,KCNB1,KCND2,KLB,LDHB,LOXL1,LPIN1,LPL,MAP3K7CL,MAP3K9,MN1,MSC,MST1R,NCF1,NDUFA9,NIBAN1,NIT1,NLR…	118 (44)	40
mGLUR (group II/III)		group	AKT1,Ap1,cyclic AMP,EGFR,ERK,ERK1/2,G protein alpha i,GLI1,GLI2,GRM2,GRM3,GRM4,GRM6,GRM7,GRM8,MAP2K1/2,MAPK1,MAPK3,MAPK8,mGLUR (group II/III),MMP2,MMP9,NFkB (complex),PI3K (complex),PKA,PLC,PRKAA1,RAC1,RGS4,SLC2A4,SRC	3	Activated	2.488	7.62e-16	0.0433	ACAT1,ACHE,ADAM12,ADAMTSL5,ADGRE1,ADHFE1,ALOX5,ANPEP,ARID5A,ASTN1,ATAD2,BNC1,C1QTNF3,CCN4,CD84,CDC42EP3,CDCP1,CLDN4,CLIP2,CMKLR1,CRABP2,CSF2RB,CXCL10,CXCL14,DSG2,DUOX1,EGR3,ESR1,ETV4,F2RL1,FAM167A,FOXL1,FZD1,G0S2,GATA5,GHR,GPRC5A,HK2,HPCAL4,HPSE,HSPA1L,HTR1B,IGFBP2,IL22RA1,IL2RG,INHBA,KCNB1,KLB,KLF4,KRT18,KRT80,LCN2,LDHB,LRP8,MAL,MAP3K9,MEGF6,MET,MGST1,MMP16,MUC6,MYRF,NAV3,NCF1,NOX5,NR4A3,OLFML2A…	101 (31)	25
buclizine		chemical drug	Akt,AKT1,AMPK,buclizine,CHRM1,CHRM2,CHRM3,CHRM5,CNR1,EGFR,ERK,ERK1/2,G protein alpha i,GNAQ,GSK3B,HRH1,HRH2,HRH3,Jnk,KCNJ2,LEF1,MAPK1,MAPK14,MAPK3,MAPK7,MAPK8,MAPK9,MMP9,MTOR,Nfat (family),P38 MAPK,PKA,Pkc(s),PLD1,RAS,RGS4,SHC1,SRF	3	Inhibited	-2.463	9.54e-16	0.0382	ACAT1,ACHE,ACTG2,ADAM12,ADAMTSL5,ADGRE1,ADHFE1,ALDOC,ANPEP,ARRB2,ASS1,CAPN3,CCN4,CD209,CD84,CFB,CLU,CMKLR1,CPM,CRABP2,CS,CSRP1,CXCL10,CXCL14,DLX3,DSG2,DUOX1,EGR3,ESM1,ESR1,ETV4,F2RL1,FAM167A,FHL3,FLNA,FZD1,GAS7,GHR,GRHL3,HK2,HPCAL4,HTR1B,HTR7,ISLR2,KCND2,KLB,KLF4,KRT18,KRT7,KRT8,LDHB,LPIN1,LRAT,LRP8,MAL,MAP3K9,MEGF6,MET,MTCL1,MUC6,MYOM1,MYRF,NCAM1,NLRP3,NNAT,NOS1,NOX5,NTN4,OLFML2A,ORC1,PCDH15,PDL…	103 (38)	32
aprotinin		biologic drug	aprotinin,GZMB,KLKB1,NOS2,PLAU,PLG,Tgf beta,TGFB1	2		-1.238	1.02e-15	0.044	ABCA1,ACTA2,ACTG2,ADAM12,AK1,ALOX15,ALOX5,ANPEP,APOE,AR,ARC,ASS1,AZGP1,CCN4,CCRL2,CD200R1,CD209,CD300A,CD53,CDC42EP3,CDH1,CFB,CLDN4,CLU,COL4A6,CSRP1,CXADR,EIF4EBP1,F13A1,F2RL1,FCER1A,FLNA,FZD1,GAS7,GPR85,GRHL2,GRM7,GUCY2C,HBEGF,HCAR2,HK2,IGFBP2,IL1B,INHBA,INPP5D,KCNA3,KLF4,KRT18,KRT7,KRT8,LCN2,LOXL1,LPAR4,LPL,MET,MN1,MS4A2,MST1R,MYO1C,NCAM1,NIT1,NLRP3,NOS1,ORC1,PDLIM7,PERP,PLIN5,PLK3,PLOD1,POSTN,…	94 (8)	7
VAMP2	-0.13	other	AURKA,Calcineurin (complex),CASP8,CREB1,DUSP1,ERK,ERK1/2,GPX1,GRIN1,GRIN2A,GRIN3A,L-glutamic acid,MAPK1,MAPK14,Nfat (family),NMDA receptor,NRAS,P38 MAPK,PI3K (complex),Pkc(s),RAS,SNCA,SRC,Synuclein,VAMP2	3		0.825	1.05e-15	0.0163	ACAT1,ACHE,ADAM12,ADGRE1,AK1,AK4,ANK3,ANPEP,APOE,AR,ARC,ASL,ASS1,BMP3,BRINP2,CCN4,CD84,CDC42EP3,CELF3,CISH,COL24A1,COL6A5,COX4I2,CSF2RB,DHRS3,DLX3,DRAXIN,EGR3,ESM1,ESRRG,F2RL1,FAM81A,FGF18,FLNA,FZD1,GADD45G,GRHL3,GUCY2C,HK2,HPCAL4,HPSE,HTR7,IGFBP2,INHBA,KCNB1,KCND2,KRT18,KRT8,LPL,LRAT,MAL,MAL2,MET,MMP16,MYO5B,MYRF,NCAM1,NCAM2,NKAIN2,NLRP3,NNAT,NOS1,NOX5,NR4A3,OLFML2A,ORC1,PCDH15,PDE3B,PERP,PEX11A…	94 (25)	23
nitrite		chemical - endogenous mammalian	AGMAT,ARG1,arginase,ATP2A2,CASP1,CASP4,CASP8,caspase,Cdk (family),EGFR,EIF2AK2,ELANE,EP300,ERK,ERK1/2,IL33,Jnk,MAP3K1,MAP3K10,MAPK8,Mitochondrial ETC 1,MMP2,MMP9,MPO,MST1,NADPH oxidase,NDUFA13,NFkB (complex),nitrite,NOS3,NOX4,P38 MAPK,PLG,PLN,PRKAA2,RAC1,RB1,reactive oxygen species,RHOA,SERPINE1,SMPD1,SP1,STAT1	3	Inhibited	-2.041	1.19e-15	0.0392	ACAT1,ACHE,ACKR4,ACOX1,ACSL1,ADGRE1,AKT2,ALAS2,ALOX15,ARHGAP30,ARID5A,ASTN1,ATP2B3,BDKRB2,BTK,C1QTNF7,CCN4,CD200R1,CD209,CD53,CDCP1,CISH,CLDN4,CLIP2,CLU,COQ7,CS,CSF2RB,CXCL14,DUSP5,EGR3,EIF4EBP1,ETV4,F2RL1,FGD2,FLNA,FZD1,G0S2,GADD45G,GHR,GPR85,HCK,HPCAL4,HPSE,HSPA1L,HTR1B,IGFBP2,IL22RA1,ITIH1,KCNA3,KCNB1,LPIN1,LRAT,LRP8,MAL,MAP3K9,MET,MGST1,MST1R,NCF1,NCF4,NDUFA9,NIT1,NKX6-1,NLRP3,NR4A3,NR5A2,ORC…	96 (43)	38
miconazole		chemical drug	4-methylnitrosoamino-1-(3-pyridinyl)-1-butanone,ABCB1,Abcb1b,ABCB4,aflatoxin B1,BACE1,benzene,benzo(a)pyrene,carbon tetrachloride,CAV1,CDKN1B,clopidogrel,CREBBP,CTNNB1,CYP,CYP19A1,CYP1A2,CYP1B1,CYP2A6 (includes others),CYP2B6,CYP2C19,CYP2C9,CYP2D6,CYP2E1,CYP3A,CYP3A4,diclofenac,dimethylnitrosamine,ethanol,FOS,FOXO1,FOXO3,GATA1,GATA3,IRF9,Jnk,JUN,lithocholic acid,losartan potassium,MAPK1,MAPK14,MA…	3		1.2	1.51e-15	0.032	ACBD5,ACOX1,ACSL1,ACTA2,ADAMTS18,ADGRE1,AJUBA,ANXA13,AR,ARHGAP18,ASTN1,AZGP1,B3GALT5,BCL2L14,BDKRB1,BMP3,C11orf87,C1QTNF7,CASS4,CCDC141,CCRL2,CD209,CD84,CDC42EP3,CDCP1,CHST4,CITED1,CMKLR1,COL4A3,COL4A6,COL6A5,CRABP2,CS,CSF2RB,CXCL10,CXCL14,CYP4V2,DHRS3,DLX3,DNAJB11,DRAXIN,DUOX1,ESM1,ESR1,F13A1,FAM83F,FCER1A,FGD2,FREM1,GPM6A,GPRC5A,GRHL3,GRM7,GYS2,HADH,HCAR2,HP,HTR7,IGFBP2,IL11RA,IL1B,IL22RA1,IL2R…	136 (66)	58
PPARA:RXRA Coactivator		complex	arachidonic acid,bilirubin,CARM1,CREBBP,linoleic acid,linolenic acid,MED1,NCOA1,NCOA2,palmitic acid,PPARA,PPARA:RXRA Coactivator,RXRA,SMARCD3,TGS1	2		-1.963	1.52e-15	0.0051	ABCA1,ACAA1,ACAT1,ACHE,ACOX1,ACSL1,ACTA2,ADAMTS18,ADIPOR2,ALAS2,APOE,AR,ASL,ASS1,BDKRB2,CDCP1,CDH1,CLU,CRABP2,DBI,DHRS3,ECH1,EGR3,F2RL1,FGD2,FGF18,FITM2,FZD1,G0S2,GADD45G,HADH,HCAR2,HIBADH,HIBCH,HK2,HTR7,INHBA,LPIN1,MGST1,MGST3,MPP7,NCF1,NCF4,NLRP3,NR4A3,NR5A2,OLFML2A,PENK,PEX11A,PHF24,PHLDA2,PLIN2,PLIN4,PLIN5,PRKCD,PROCR,PRR5L,PTGER3,PTHLH,RETSAT,RORC,S100A4,S100A6,SERINC2,SERPINE1,SESN1,SLC39A8…	75 (15)	15
ABCC4	0.391	transporter	ABCC4,CHEK1,CREB1,ERK,FABP2,FASN,GLI1,RHOA	3		0.593	1.71e-15	0.0011	ABCA1,ACHE,ACOX1,ACTA2,AJUBA,AK4,ALOX5,ARC,ATAD2,BNC1,BRINP2,C1QTNF3,CDH1,CLDN4,CLU,COL24A1,CXCL10,DUSP5,EGR3,ETV4,FOXL1,GADD45G,GATA5,GPRC5A,HBEGF,HPSE,IL1B,INHBA,KCND2,KLF4,KRT18,KRT80,LCN2,LPL,MAL,MET,MST1R,NAV3,NKAIN2,NNAT,NOX5,NR4A3,PDE3B,PENK,PHLDA2,PLOD1,PLXDC1,POSTN,PPIF,PRKAR2B,PTCH2,PTHLH,RAB27B,RAB7B,RERG,RGS10,RORC,RRM2,S100A4,S100A6,SCARA3,SERINC2,SERPINE1,SESN1,SLC2A3,SLC7A11,SMPD3,…	71 (8)	8
oxybutynin		chemical drug	Akt,AKT1,Ap1,CHRM1,CHRM2,CHRM3,CHRM5,CNR1,CYP2C8,EGFR,ERK,ERK1/2,Focal adhesion kinase,G protein alpha i,GNAQ,KCNJ2,LEF1,MAPK1,MAPK14,MAPK3,MAPK7,MAPK8,MAPK9,MMP9,Muscarinic cholinergic receptor,Nfat (family),oxybutynin,paclitaxel,Pkc(s),PLD1,RAS,RGS4,SHC1,SRF,SYK	3	Inhibited	-2.289	1.74e-15	0.0448	ACAT1,ACHE,ACTG2,ADAM12,ADAMTSL5,ADGRE1,ADHFE1,ALDOC,ANPEP,APOE,ARID5A,ARRB2,ASS1,CAPN3,CCN4,CD247,CD84,CFB,CMKLR1,CPM,CRABP2,CSRP1,CXCL14,DLX3,DSG2,EGR3,ESM1,ESR1,ETV4,F2RL1,FAM167A,FHL3,FLNA,FZD1,GAS7,GHR,GRHL3,HK2,HPCAL4,HPSE,HTR1B,HTR7,IL1B,KCNB1,KLB,KRT7,KRT8,LCP2,LDHB,LPAR4,LRAT,LRP8,MAL,MAP3K9,MEGF6,MET,MTCL1,MUC6,MYOM1,MYRF,NCF1,NLRP3,NNAT,NOS1,NOX5,NTN4,OLFML2A,ORC1,PCDH15,PDLIM7,PENK,PE…	101 (35)	30
PPP2R1A	0.134	phosphatase	ABCB10,ACACA,AHR,Akt,ERK,HMGA1,HNRNPK,HNRNPU,JUN,KDM1A,LMNA,MBP,NFkB (complex),NPM1,NR2C2,P38 MAPK,PP2A,PPP2R1A,PRKAA,RAD51AP1,RBL1,SMAD3,STAT5a/b	2		0.105	1.92e-15	0.0385	ABCA1,ABTB3,ACOX1,ADAM12,ADGRE1,ALDH5A1,ALOX15,ALOX5,ANK3,AR,ARC,ARID5A,ASL,ASS1,ATAD2,AZGP1,B3GALT5,BDKRB2,BMAL2,CACNA1E,CD300A,CD84,CFB,CHST4,CISH,CITED1,CLDN4,CLIP2,COL24A1,CPM,CRABP2,CSF2RB,CXADR,DUSP5,EGR3,ESM1,ESRRG,FIS1,FLNA,G0S2,GHR,HCK,HP,HSPA1L,IGFALS,IGFBP2,IL2RG,INHBA,INPP5D,KCNB1,KLF4,KRT18,KRT8,LCP2,LPIN1,LPL,MAL,MET,MPC2,MST1R,MYOM1,NAV3,NCF1,NOX5,ORC1,PENK,PERP,PHLDA2,PIM2,PLK3,PL…	91 (23)	22
PKA activator		chemical drug	ACACA,AR,ATF1,ATF2,Ca2+,CCND1,CD38,CDK5,CDKN1A,CFTR,Creb,CREB1,CREBBP,CTNNB1,DLX5,ELK1,ERBB2,ERN1,ESR1,ETV4,FOS,G protein alpha i,GATA4,GLI1,GNAS,Gsk3,HNF4A,IGF1R,INSR,ITPR2,Jnk,JUN,LIPA,LIPE,MAPK1,MAPK3,MAPT,MET,MTOR,Nfat (family),NFkB (complex),NGFR,Nr1h,P38 MAPK,PKA,PKA activator,PNPLA2,PPARA,PPARD,PPARGC1A,PRKAA1,PRKAA2,PTPN1,RARA,RAS,RB1,RET,RUNX2,SGK1,SIRT1,SLC6A4,SMAD4,SMARCA4,SOX9,SRC,STA…	3		0.972	2.33e-15	0.0294	ACAA1,ACHE,ACTG2,ADAM12,ADAMTS14,ADIPOR2,AFF2,AK4,ALAS2,ALDH5A1,ALDH9A1,ALOX15,ANK3,APOBR,APOE,ARC,ARHGAP18,ARHGAP30,ARRB2,ASS1,ASTN1,ATIC,ATP2B3,BCL2L12,BDKRB2,BMAL2,BRINP2,BTK,C1QTNF3,C1QTNF7,CACNA2D2,CD209,CD300A,CD53,CD84,CDH1,CFAP54,CGN,CHST4,CITED1,CKAP2,CLDN4,CLIP2,CLSTN2,CMKLR1,COL24A1,COL4A6,COQ7,CPXM1,CS,CSF2RB,CSRP1,CUBN,CXADR,CXCL10,CYP4V2,DBI,DDIT4L,DGKB,DHRS3,DNAJB11,DUOX1,ECH1,EMP3…	179 (73)	72
IL1RL1	-0.071	transmembrane receptor	Ap1,ERK1/2,IL1RL1,IL33,MAP3K8,Mapk,MAPK8,MYD88,NFkB (complex),NFKB1,P38 MAPK,TLR4,TRAF6	2		1.195	2.35e-15	0.0052	ACAT1,ACSL1,ACTA2,AR,ARC,ARHGAP30,ARID5A,ASS1,BMAL2,CCN4,CD200R1,CD209,CD53,CFB,CLIP2,CXCL10,DOK2,DUSP5,EGR3,ESR1,ETV4,F2RL1,FGD2,FLNA,FZD1,G0S2,GADD45G,HBEGF,HCK,HP,HPSE,HSPA1L,IGFBP2,IL2RG,INHBA,INPP5D,ITIH1,KCNB1,KLB,KLF4,LCN2,LTB4R2,MAP3K9,MET,MST1R,NCF1,NCF4,NFAM1,NOX5,PIK3R5,PILRA,PIM2,PLIN2,POSTN,PPIF,RAB7B,RGS10,RGS4,RRM2,S100A4,S100A6,SESN1,SGMS2,SIX1,SLC2A3,SLC7A11,SMAD7,STAR,TNFAIP6,TYR	70 (13)	13
Laminin (complex)		complex	Akt,AKT1,APP,BRCA1,CDK4,CDK5,CDK6,CSF2RA,ERBB2,ERK1/2,Focal adhesion kinase,IGF1R,JUN,Laminin (complex),MAPK1,PI3K (complex),PTK2,SRC	2		-0.408	2.55e-15	0.0418	ACAT1,ACHE,ACSL1,ACTA2,ADAM12,ADGRE1,AK1,AKT2,ALDOC,ALOX15,ANPEP,APOE,ARC,ASS1,BMAL2,CCN4,CCRL2,CD247,CD300A,CD53,CDC42EP3,CDCP1,CFB,CHST4,CLDN4,COL24A1,COL4A3,CPM,CSF2RB,DGKB,DLX3,DUSP5,ELMOD3,EMP3,ESRRG,ETV4,F2RL1,FGF18,FLNA,FZD1,GHR,GPR85,HCAR2,HK2,HP,HTR1B,KCNB1,KCND2,KRT18,KRT7,KRT8,LCN2,LDHB,LPIN1,LPL,MET,MMP16,MYRF,NCF1,NDUFA9,NLRP3,NOS1,NOX5,OLFML2A,P2RX1,PENK,PERP,PEX11A,PHLDA2,PLXDC1,PO…	96 (18)	18
levothyroxine		chemical - endogenous mammalian	Akt,AKT1,AMPK,CFTR,DIO1,DIO2,DIO3,ERK,ERK1/2,GRIN1,GRIN2A,GRIN3A,levothyroxine,Mapk,MIF,STAT1,THRA,THRB	2		0.431	3.68e-15	0.0115	ACAA1,ACAT1,ACTA2,ADAMTS16,ADGRE1,ALAS2,ALOX15,ALOX5,ANK3,APOE,AR,ARC,ASS1,BMP3,C1QTNF7,CACNA1E,CCN4,CCRL2,CELF3,CFB,CISH,CLDN4,CLU,COL6A5,CPM,CSF2RB,CUBN,CYP4V2,DLX3,EGR3,EIF4EBP1,ESR1,ESRRG,F2RL1,FZD1,HADH,HK2,HPSE,IGFBP2,IL22RA1,ISLR2,KCNB1,KCND2,KLF4,KRT18,KY,LCN2,LDHB,LPIN1,LPL,LRP8,MAL,MAL2,MET,MMP16,MYOM1,NCAM2,NFAM1,NKX6-1,NLRP3,NOS1,NR5A2,PCDH15,PENK,PEX11A,PHLDA2,PKP2,PLS1,POSTN,RAB7B,R…	86 (18)	18
sulfamethoxazole		chemical drug	4-methylnitrosoamino-1-(3-pyridinyl)-1-butanone,acetaminophen,aflatoxin B1,benzo(a)pyrene,CYP2A6 (includes others),CYP2C9,CYP3A4,diclofenac,dimethylnitrosamine,docetaxel,EDNRA,Focal adhesion kinase,losartan potassium,MAPK1,MAPK8,monocrotaline,nicotine,okadaic acid,PI3K (complex),RAS,RHOA,STAT3,sulfamethoxazole,warfarin	3		-0.53	4.16e-15	0.0363	ABCA1,ACOX1,ACTA2,ADAM12,AJUBA,AK4,ALAS2,ALOX15,ALOX5,ANPEP,ANXA13,APOE,AR,ARC,ASL,BDKRB1,BMAL2,BMP3,CD209,CD84,CFB,CISH,CKAP2,CLDN4,CMKLR1,COL24A1,COL4A3,CRABP2,CXCL14,CYP4V2,DBI,DDIT4L,DLX3,DRAXIN,EIF4EBP1,ESR1,F13A1,FAM83F,GADD45G,GHR,GTSE1,HK2,HP,IGFBP2,INHBA,KCNA3,KCNB1,KLB,KLF4,KRT18,KRT8,LCN2,LDHB,LGI2,LPL,LRAT,LRP2,MAP3K9,MGST1,MYRF,NCAM1,NOS1,NOX5,OLFML2A,ORC1,P2RX1,PBK,PENK,PHGDH,PHLDA2…	89 (24)	19
FH535		chemical reagent	CTNNB1,FH535,PPARD,PPARG	2		1.152	4.48e-15	0.0026	ABCA1,ACAA1,ACOX1,ACSL1,ALDH9A1,AR,ASS1,CCN4,CCRL2,CDH1,CFAP54,COL4A6,CRABP2,CS,CXCL10,CXCL14,ECH1,ESR1,FGF18,FZD1,GADD45G,GHR,HBEGF,HCAR2,HK2,HP,IL1B,KLB,KLF4,KRT18,LDHB,LRAT,MGST1,MMP16,NCAM1,NCF1,NR4A3,NR5A2,PCDH15,PCYOX1,PDE3B,PEX11A,PLIN4,PLIN5,PROCR,PRSS35,PTCH2,PTGER3,RAI14,RORC,RRM2,RSPO3,S100A4,S100A6,SERINC2,SERPINE1,SESN1,SIX1,SMAD7,STAR,UCP3	61 (4)	4
TRPS1	0.062	transcription regulator	TGFB1,TRPS1	2		-0.542	4.7e-15	0.0354	ABCA1,ACSL1,ACTA2,ACTG2,ADAM12,AK1,ALOX15,ALOX5,ANPEP,APOE,ARC,ASS1,BDKRB2,CCN4,CCRL2,CD200R1,CD300A,CDC42EP3,CDH1,CFB,CLDN4,COL4A6,CSRP1,CXADR,CXCL10,EIF4EBP1,ENPP6,F13A1,F2RL1,FCER1A,FLNA,FZD1,GAS7,GPR85,GRHL2,GRM7,GUCY2C,HBEGF,HCAR2,HK2,IGFBP2,INHBA,INPP5D,KRT18,KRT7,KRT8,LCN2,LOXL1,LPAR4,LPL,MET,MS4A2,MST1R,MYO1C,NCAM1,NIT1,NLRP3,NOS1,ORC1,PDLIM7,PLOD1,POSTN,PROCR,PROM1,PSAT1,PTHLH,PTPN6,RANB…	85 (2)	2
vapreotide		biologic drug	CBL,DUSP1,DUSP16,DUSP5,DUSP6,ELK1,ERK1/2,EYA1,G protein alpha i,HRAS,IRS1,Jnk,JUN,MAPK8,NFkB (complex),NOS1,PPP2CA,PRKAA,PTEN,PTPase,PTPN1,PTPN11,Ptprd,PTPRE,PTPRF,PTPRJ,PTPRR,RYR2,SMAD2,SRC (family),SSTR5,STAT6,SYK,vapreotide	3		0.612	6.25e-15	0.0389	ACAA1,ACAT1,ACSL1,ADAM12,AGPAT4,AKT2,APOBR,ARC,ARRB2,ASS1,BDKRB1,BMAL2,CCN4,CD209,CHST4,CISH,CLIP2,CLU,CMKLR1,COL24A1,CRABP2,CS,CSRP1,CXCL14,DHRS3,EGR3,EIF4EBP1,EMP3,ESM1,ESR1,F2RL1,FAM167A,GPR85,GTSE1,HADH,HBEGF,HCAR2,HCK,HP,HSPA1L,IGFALS,IL1B,IL2RG,INHBA,INPP5D,KCNB1,KLB,KLF4,KRT18,KRT8,LCN2,LCP2,LDHB,LPIN1,LPL,LRAT,LTB4R2,MAP3K9,MST1R,MYO5B,NCF1,NR4A3,NR5A2,PADI2,PENK,PERP,PEX11A,PHGDH,PIM2,PL…	96 (34)	31
ETS		group	CDKN2A,CSF2,EGFR,ELF1,ELF3,ELF4,ELF5,ETS,ETS1,ETS2,FCER1G,FN1,MAPK1,MET,SRC (family),TGFBR2	3		0.778	6.58e-15	0.0198	ADAM12,ADGRE1,AGPAT4,AK1,ALOX15,ALOX5,ANPEP,APOE,ARID5A,ASS1,ATAD2,CD209,CD247,CD84,CDCP1,CDH1,CFB,CISH,CITED1,COL4A6,CRABP2,CSF2RB,CXCL14,DLX3,DOK2,DSG2,DUSP5,EIF4EBP1,ESR1,ETV4,F2RL1,FAM111A,FCER1A,FLNA,GADD45G,GAS7,GHR,GPRC5A,GTSE1,HCAR2,HP,HPCAL4,HPSE,IL1B,IL2RG,INHBA,KCNB1,KLF4,KRT7,KRT8,LCN2,LRP8,MAL,MET,MPP7,MYRF,NCF1,NOX5,OLFML2A,ORC1,PERP,PHGDH,PLXDC1,PPIF,PRDX3,PROM1,PSAT1,PSPH,PTHLH,PT…	81 (16)	14
DNAJB1	-0.016	transcription regulator	CASP9,DNAJB1,HSF1,Hsp70,TP53	2		0.426	1.1e-14	0.0345	ABCA1,ACAA1,ACAT1,ACOX1,ACSL1,ACTA2,ADAM12,AK1,AK4,ALDH9A1,ALOX5,APOE,AR,ARRB2,ASL,ATAD2,ATIC,BDKRB2,BTK,CD247,CDC42EP3,CKAP2,CLU,CS,CSRP1,CXCL10,DBI,DDIT4L,DUSP5,ECH1,EGR3,ESR1,ESRRG,G0S2,GADD45G,GAS7,GNAI1,GPR85,GTSE1,HADH,HBEGF,HCK,HK2,HSPA1L,HSPB8,INPP4A,KCNB1,KLF4,KRT18,LCN2,LDHB,LPIN1,LRAT,MET,MPI,MYO1C,NCAM1,NCF1,NFAM1,NKX6-1,NOS1,NR4A3,PADI2,PBK,PERP,PHGDH,PIK3R5,PLIN2,PLIN4,POSTN,PTPN6,R…	88 (5)	4
CDK8	-0.024	kinase	ARID1A,CDK8,CHD4,E2F1,EP300,GLI3,Histone h3,MED1,MED13,PBRM1,STAT1,STAT3,STAT5A	2		-0.442	1.12e-14	0.0424	ACAA1,ACHE,ACOX1,ADAMTS18,ADIPOR2,AK1,ALAS2,ALDOC,ALOX15,ALOX5,APOE,ARC,ARRB2,BCL2L14,BDKRB2,BMAL2,BTK,C1QTNF7,CCN4,CCRL2,CD209,CDCP1,CDH1,CFB,CISH,CITED1,CLSTN3,CLU,COL24A1,COL4A6,CSRP1,CXCL14,DRAXIN,DUSP5,ESM1,ESR1,F13A1,FGD2,FZD1,GADD45G,GYS2,HK2,HP,INHBA,KLF4,KRT18,LCN2,LDHB,LGI2,LRP2,MET,MMP16,MPP7,NCAM1,NKX6-1,NR4A3,ORC1,OSR2,PEX11A,PHLDA2,PIM2,PMPCB,PRKAR2B,PROCR,PRR5L,RRM2,S100A4,SERPINE1…	82 (13)	13
clonidine		chemical drug	26S proteasome,ACHE,ADRA1A,ADRA1B,ADRA1D,ADRA2,AIM2,AKT1,ATF2,CASP9,clonidine,cyclic AMP,EGFR,ELK1,ERK,FASN,Focal adhesion kinase,FOS,G protein i,GNAQ,GNRH1,Gsk3,HIF1A,IGF1,MAPK14,MAPK8,MAPT,NFkB (complex),Nos,NOS2,NOS3,OXT,P38 MAPK,PDPK1,PIK3CA,PKA,Pkc(s),PLD1,PRKCA,PRKCD,PRKCE,RELA,RGS4,SRC,SRC (family),STAT3,TGM2	3		-0.392	1.41e-14	0.0434	ACHE,ACOX1,ADAMTSL5,ADGRE1,ADHFE1,AFF2,AJUBA,AK4,ALAS2,ALDOC,ALOX15,ALOX5,ARC,ARID5A,ARRB2,ASL,ATP2B3,AZGP1,BMAL2,CD53,CDCP1,CDH1,CLDN4,CLIP2,COL24A1,CSF2RB,CXCL14,DRAXIN,DSG2,DUOX1,DUSP5,EIF4EBP1,ESRRG,ETV4,F2RL1,FHL3,FLNA,G0S2,GADD45G,GAS7,GPRC5A,GRHL2,GRHL3,GRM7,HP,HPCAL4,HSPA1L,HSPB8,HTR7,IL2RG,INHBA,KLB,KRT18,LDHB,LGI2,LOXL1,LPL,LRP2,LRP8,MAL,MAP3K9,MEDAG,MEGF6,MMP16,MST1R,MUC6,NCAM1,NNAT,NR…	104 (47)	41
NRL		transcription regulator	Ca2+,CASP9,Creb,ERK1/2,GATA1,GATA2,GATA3,GATA4,GATA6,HDAC5,ITPR1,Jnk,MEF2C,NFATC2,NOS3,NRL,OGT,PNPLA2	3		0.768	2.13e-14	0.0359	ABCA1,ACAT1,ACHE,ACOX1,ACSL1,ACTG2,ADGRE1,AK1,ALAS2,ALOX15,AR,ARC,ARHGEF5,ASS1,AZGP1,CCN4,CD209,CDC42EP3,CISH,CITED1,CLSTN2,CRABP2,CS,DDIT4L,DLX3,DUOXA1,EPDR1,ESR1,F13A1,FCER1A,FOXL1,FZD1,GPR85,GRHL3,HBEGF,HK2,IGFBP2,KCND2,KRT18,KRT7,KRT8,LDHB,LPL,MET,MGST1,MS4A2,MYOM1,NCAM1,NCF1,NDUFA9,NOS1,NOX5,NR4A3,NR5A2,OLFM1,PAPPA2,PENK,PGBD5,PIM2,PLIN2,PLIN4,PLIN5,POSTN,PRDM8,PTCH2,PTHLH,PTPN6,RCVRN,RDH5,R…	83 (18)	17
heparan sulfate		chemical - endogenous mammalian	ERK1/2,FGFR2,heparan sulfate,Kallikrein,MAPK1,MAPK3,MAPT,MET,NFkB (complex),P38 MAPK,PTN,SERPINC1,SRC,STAT1,STAT3,TLR4	2		1	2.16e-14	0.0454	ACAT1,ACOX1,ACTA2,ADAM12,ALAS2,ALOX15,ANPEP,APOE,AR,ARC,ARID5A,ASS1,BDKRB2,BMAL2,C1QTNF7,CCN4,CD200R1,CD209,CD84,CITED1,CLIP2,COL24A1,CRABP2,CUBN,CXCL14,DLX3,DRAXIN,DUSP5,ESR1,F2RL1,FLNA,FZD1,G0S2,GAS7,HK2,HP,HPSE,HSPA1L,IGFBP2,INHBA,KCNB1,KLB,LDHB,LGI2,LRP2,MAL,MPP7,MST1R,MYRF,NKX6-1,NNAT,NOS1,NOX5,NR5A2,OLFML2A,ORC1,PENK,PERP,PHLDA2,PIM2,PLIN2,PLK3,PLXDC1,PPIF,PRKCD,PROCR,PROM1,PTHLH,PTPRT,RAB7…	81 (16)	15
TH2 Cytokine		group	IL10,IL13,IL24,IL25,IL4,IL5,IL6,IL9,NOS2,TH2 Cytokine	2		0.53	2.3e-14	0.0462	ACOX1,ACSL1,ADGRE1,AGPAT4,ALDOC,ALOX15,ALOX5,ANPEP,APOE,AR,ARID5A,ASS1,AZGP1,BDKRB1,BMAL2,CCRL2,CD200R1,CD209,CD247,CD300A,CD300LF,CD53,CDH1,CISH,CITED1,CLU,CSF2RB,CYTIP,DUOX1,DUSP5,EGR3,EIF4EBP1,F13A1,F2RL1,FGD2,FLNA,G0S2,GADD45G,GAS7,GTSE1,HBEGF,HK2,HP,HPSE,IL11RA,IL2RG,INPP5D,KLF4,KRT18,KRT7,KRT8,LCP2,MAL,MAP3K7CL,MET,MN1,NLRP3,PENK,PERP,PHGDH,PIM2,PLIN2,PLIN5,PLS1,POSTN,PPIF,PRKCD,PROM1,PSAT1…	89 (10)	9
latrunculin A		chemical toxicant	Akt,ERK1/2,FcER1,IgE,Jnk,latrunculin A,Mapk,MAPK1,Mek,NEDD9,P38 MAPK,SRC,YAP/TAZ	2		-0.956	2.46e-14	0.0139	ABCA1,ACAT1,ACTA2,ADAM12,AJUBA,AK4,ANPEP,APOE,AR,ARC,ASS1,CCN4,CD209,CD84,CDCP1,CDH1,CFB,CISH,CLU,COQ7,CPM,CRABP2,CXADR,CXCL10,DLX3,DNAAF11,DUSP5,ESR1,ETV4,FCER1A,FGD2,FLNA,FZD1,HBEGF,HK2,INHBA,KCNB1,KLF4,LCN2,LCP2,LPL,LRP8,MAL2,MST1R,MYRF,NCF1,NCF4,NOS1,NOX5,OLFML2A,ORC1,PIM2,PLAC8,PLIN2,PLK3,PLXDC1,PPIF,PRKCD,PSAT1,PTPN6,RAB7B,RETSAT,RRM2,S100A6,SLC1A1,SLC7A11,TMEM9B,TREM2,TUSC3,TYR	70 (13)	13
levodopa		chemical - endogenous mammalian	CREB1,DRD3,EGFR,ERK,ERK1/2,levodopa,MAPK1,MAPK3,MAPK8,MAPT,P38 MAPK,PRL,TPH1	2		-0.896	2.88e-14	0.0488	ACAT1,ACHE,ACTA2,ADAM12,AK4,ANPEP,APOE,AR,ARC,ARRB2,ASS1,ASTN1,B3GALT5,BCL2L12,BRINP2,CCN4,CD84,CDC42EP3,CDCP1,CFB,CISH,CLDN4,COL24A1,CRABP2,CXCL14,DDIT4L,DGKB,DLX3,DSG2,EGR3,ETV4,FAM81A,FLNA,FZD1,GADD45G,GAS7,GHR,HBEGF,HPCAL4,HTR1B,IGFALS,IGFBP2,IL11RA,INHBA,KCNB1,KCND2,KLB,KLF4,KRT18,LPAR4,LPL,LRP8,LRRTM3,MAL,MAP3K9,MET,MGST1,MPP7,MUSK,MYO5B,MYRF,NCF4,NIT1,NKAIN2,NNAT,NOX5,NR4A3,OLFML2A,ORC1,PA…	101 (13)	13
FER	0.248	kinase	Alpha catenin,CTNNB1,ERK,EZR,FER,Mek,NFkB (complex),P38 MAPK,PI3K (complex),PTPN11,STAT3	2		0.226	2.91e-14	0.0479	ACAA1,AKT2,ALAS2,ALOX15,ANPEP,AR,ARID5A,ASS1,BMAL2,C1QTNF3,CCN4,CCRL2,CD209,CDCP1,CFB,CLDN4,CLIP2,CLU,COL24A1,COL4A6,CRABP2,CXCL14,DRAXIN,EIF4EBP1,ESR1,ETV4,F2RL1,FGF18,FLNA,FZD1,G0S2,GADD45G,HK2,HSPA1L,IL2RG,KCNB1,KLF4,KRT18,LDHB,LGI2,LPL,LRP2,LRP8,MAL,MET,MMP16,MST1R,NCAM1,NOS1,NR5A2,PCDH15,PERP,PHLDA2,PIM2,PLIN2,PLK3,PPIF,PRKAR2B,PRKCD,PROCR,PROM1,PRSS35,PTCH2,RAI14,RETSAT,RRM2,RSPO3,S100A4,SE…	78 (11)	11
pentazocine		chemical drug	AKT1,AMPK,CHRM1,CNR1,Jnk,KCNJ2,MAP2K1,MAPK1,MAPK3,MAPK8,MAPK9,MTOR,Nfat (family),NFkB (complex),OPRD1,OPRK1,OPRM1,P38 MAPK,pentazocine,Pkc(s),RGS4,SIGMAR1,SRF,STAT3,TBK1	3		-0.655	3.12e-14	0.0171	ACHE,ACTG2,ADAM12,ADAMTSL5,ADHFE1,ALAS2,ALOX15,ANPEP,ARID5A,ASS1,BMAL2,CAPN3,CD84,CDH1,CLIP2,CLU,COL24A1,CRABP2,CS,CSRP1,DLX3,DRAXIN,DUSP5,EGR3,ESM1,F2RL1,FGF18,FHL3,FLNA,GADD45G,GAS7,GRHL3,HP,HSPA1L,IGFBP2,INHBA,ISLR2,KCNB1,KCND2,KLB,KRT8,LDHB,LGI2,LPIN1,LRP2,MAP3K9,MEGF6,MST1R,MTCL1,MUC6,MYOM1,MYRF,NCF1,NOS1,NOX5,NR4A3,OLFML2A,ORC1,PCDH15,PDLIM7,PENK,PEX11A,PHLDA2,PLIN2,PLK3,PLXDC1,PPIF,PRKAR2B…	84 (25)	21
KLK14		peptidase	KLK1,KLK14,TGFB1	2		0.442	3.44e-14	0.0487	ABCA1,ACTA2,ACTG2,ADAM12,AK1,ALOX15,ALOX5,ANPEP,APOE,ARC,ASS1,BDKRB2,CCN4,CCRL2,CD200R1,CD300A,CDC42EP3,CDH1,CFB,CLDN4,COL4A6,CSRP1,CXADR,CXCL10,EIF4EBP1,F13A1,F2RL1,FCER1A,FLNA,FZD1,GAS7,GPR85,GRHL2,GRM7,GUCY2C,HBEGF,HCAR2,HK2,IGFBP2,INHBA,INPP5D,KRT18,KRT7,KRT8,LCN2,LOXL1,LPAR4,LPL,MET,MS4A2,MST1R,MYO1C,NCAM1,NCF1,NIT1,NLRP3,NOS1,ORC1,PDLIM7,PLOD1,POSTN,PROCR,PROM1,PSAT1,PTHLH,PTPN6,RHOD,RORC,R…	82 (3)	2
ramipril		chemical drug	ACE,AGT,Ap1,BDKRB2,ERK,Mapk,NFkB (complex),ramipril,REN,XDH	3		-1.053	3.46e-14	0.0272	ABCA1,ACHE,ADAM12,ADGRE1,ALOX15,ALOX5,ANK3,APOE,ARC,ARID5A,ASL,BDKRB1,BDKRB2,BTK,C1QTNF7,CCN4,CDH1,CFB,CLDN4,CLIP2,CLU,COL4A6,CPXM1,CRABP2,CXADR,DUSP5,ESM1,ESR1,ETV4,F2RL1,FOXL1,FREM1,FZD1,G0S2,HBEGF,HP,HSPA1L,KLF4,KRT18,LGI3,LOXL1,MAL,MGST1,MST1R,MYO1C,NCF1,NLRP3,NOS1,NOX5,OLFML2A,PCDH15,PI16,PKP2,PLK3,PPIF,PROM1,PTHLH,RAB7B,RORC,RRM2,S100A4,SERPINE1,SLC1A1,SLC9A3,SLIT3,SOX6,STAR,TNC,TNFAIP6,TRE…	73 (10)	8
GPS2		transcription regulator	Akt,FOXO1,GPS2,Jnk,MAPK8,NCOR2,P38 MAPK,PPARG,RIPK1,TLR7	2		0	3.71e-14	0.0197	ABCA1,ACAA1,ACOX1,ACSL1,ADIPOR2,ALAS2,ALOX5,APOE,AR,BIN1,CD209,CDC42EP3,CPM,CRABP2,CS,CSF2RB,CXCL10,CXCL14,DHRS3,ESR1,FGF18,FLNA,FZD1,GADD45G,HCAR2,HK2,HP,IL1B,INPP5D,KCNB1,KLF4,KRT18,LCN2,LCP2,LPL,LRAT,MAP3K9,MGST1,NFAM1,NOS1,PBK,PDE3B,PEX11A,PLIN2,PLIN4,PLIN5,POSTN,PRKCD,PTGER3,PTPN6,RAB20,RAB7B,RGS4,RORC,RRM2,SERPINE1,SESN1,SLC1A1,STAR,TMEM9B,TNC,TUSC3,TYR,UCP3,VIPR2,XYLT1	66 (10)	10
Gli		group	CHEK1,Gli,GLI1,GLI2,GLIS1,GLIS2,HNF1A,IHH,INS,LEF1,SHH,TCF/LEF,TCF3,TCF4,Tcf7,TCF7L1,TCF7L2	3		0.612	3.97e-14	0.0336	ACAA1,ACSL1,ACTA2,ADIPOR2,ALOX5,ANPEP,AR,ARC,ARRB2,ATAD2,B3GALT5,BIN1,BMP3,BNC1,C1QTNF3,CAPN3,CCN4,CD200R1,CDH1,CISH,CLSTN2,CRABP2,CSRP1,CXCL10,CYP4V2,DLX3,EGR3,EIF4EBP1,ESR1,FAM111A,FGD2,FGF18,FOXL1,FZD1,G0S2,GATA5,GPRC5A,GYS2,HCAR2,HK2,HPSE,IGFALS,IGFBP2,IL1B,INHBA,INPP5D,KCNB1,KLF4,KRT80,LGI3,LOXL1,LPAR4,LPL,LRP2,MAL,MAP7,MST1R,MYRF,NAV3,NCF1,NKAIN2,NKX6-1,NLRP3,NNAT,NOS1,NR5A2,NTN4,PENK,PHLDA…	96 (17)	17
FFAR1		G-protein coupled receptor	Akt,Creb,ELK1,ERK1/2,FFAR1,GNAQ,PPARG,PPARGC1A	2		-1.673	4.39e-14	0.0224	ACAA1,ACAT1,ACOX1,ACSL1,ACTA2,AK1,ALDH5A1,APOE,ARC,ARRB2,ATP2B3,CACNA2D2,CPM,CPXM1,CRABP2,CS,CSRP1,CXCL14,EGR3,ESR1,FREM1,FZD1,GPR85,HBEGF,HCAR2,HK2,HP,IL1B,INHBA,KLB,KLF4,KRT18,LCN2,LDHB,LPIN1,LPL,MAL,MGST1,MPC2,NCF1,NLRP3,NOS1,NOX5,NR4A3,NR5A2,PDE3B,PENK,PEX11A,PLIN2,PLIN4,PLIN5,PRDX3,PTGER3,PTHLH,RCVRN,RORC,RRM2,S100A6,SERPINE1,SLC25A25,SLC7A11,SLIT3,SMAD7,STAR,TGM1,TMEM9B,TNC,TUSC3,TYR,UCP3	70 (8)	8
profenamine		chemical drug	Akt,AKT1,CHRM1,CNR1,EGFR,ERK1/2,GRIN3A,KCNJ2,MAPK1,MAPK14,MAPK3,MAPK8,MAPK9,Nfat (family),P38 MAPK,Pkc(s),profenamine,PTK2B,RGS4,SRF	3	Inhibited	-3.019	4.65e-14	0.0369	ACAT1,ACHE,ACTG2,ADAM12,ADAMTSL5,ADHFE1,ANPEP,APOE,ARC,BMP3,CCN4,CD84,CDCP1,CDH1,CFB,CLU,CPM,CRABP2,CSRP1,CXCL14,DLX3,DSG2,EGR3,ESM1,ESR1,ESRRG,ETV4,F2RL1,FGF18,FHL3,FZD1,G0S2,GAS7,GHR,GRHL3,HK2,HPCAL4,HPSE,HTR7,KCNB1,KCND2,KLB,KLF4,KRT8,LDHB,LRP8,MAL2,MAP3K9,MEGF6,MET,MTCL1,MUC6,MYOM1,MYRF,NCAM2,NOS1,NOX5,NR4A3,OLFML2A,ORC1,PCDH15,PDLIM7,PENK,PEX11A,PLIN2,PLXDC1,PROM1,RAB7B,RAI14,RGS4,RILPL1,RRM…	86 (20)	19
Rab11		group	AKT1,Calcineurin (complex),EGFR,EP300,GNAQ,GPRC6A,MAPK1,MMP2,NADPH oxidase,NFkB (complex),NOX1,NOX4,PTAFR,Rab11,RAB11FIP1,RAC1,reactive oxygen species,RGS4,SERPINA1,SMAD2,SP1,STAT3,Tgf beta	3		1.725	6.19e-14	0.0343	ACHE,ACSL1,ADAM12,ADAMTSL5,ADGRE1,ADHFE1,ALAS2,ALOX15,ANPEP,APOE,ARID5A,ATAD2,BDKRB2,BMAL2,BTK,CD84,CDCP1,CDH1,CLIP2,COL24A1,CRABP2,CS,CSF2RB,CXCL14,DLX3,DRAXIN,DUSP5,EIF4EBP1,ESM1,ETV4,F2RL1,FGF18,G0S2,GADD45G,GHR,HP,HPCAL4,HPSE,HSPA1L,IL2RG,INPP5D,KCNA3,LDHB,LGI2,LOXL1,LPIN1,LRP2,LRP8,MEGF6,MET,MN1,MST1R,MUC6,MYRF,NLRP3,NOX5,NR4A3,NR5A2,OLFML2A,ORC1,PEX11A,PHLDA2,PIM2,PLIN2,PLIN5,PLXDC1,POSTN,P…	86 (23)	22
quinalphos		chemical toxicant	ACE,ACHE,AGT,BDKRB2,CASP9,Gsk3,GST (complex),GSTO1,GSTP1,MAPT,NCF1,PRKCE,quinalphos	3	Inhibited	-2.75	6.44e-14	0.0067	ACHE,ACTA2,ADAM12,ADGRE1,ALOX15,ALOX5,ANK3,ASL,BDKRB1,BDKRB2,BTK,C1QTNF7,CCN4,COL4A6,CPXM1,CRABP2,CXADR,CXCL10,ESM1,ESR1,ETV4,FOXL1,FREM1,FZD1,GAS7,HBEGF,HP,HSPA1L,IGFBP2,IL2RG,KLF4,LCN2,LGI3,LOXL1,MGST1,MYO1C,NAV3,NCAM1,NCF1,NLRP3,NNAT,NOS1,NOX5,OLFML2A,PCDH15,PENK,PI16,PKP2,POSTN,PROM1,PTGER3,PTHLH,SERPINE1,SLC1A1,SLC9A3,SLIT3,SMAD7,SOX6,STAR,TGM1,TNC,TREM2,UNC5B,WNT5B	64 (13)	10
KLF5	-0.062	transcription regulator	Cdc42,CTNNB1,DUSP1,ERK,KLF5,MMP9,NOTCH1,PPARG	2		-0.361	7.11e-14	0.0386	ABCA1,ACAA1,ACOX1,ACSL1,ACTA2,ADGRE1,ADIPOR2,APOE,AR,CCN4,CCRL2,CD84,CDH1,CFB,CLDN4,CLU,COL4A6,CRABP2,CS,CSF2RB,CXCL10,CXCL14,EIF4EBP1,ESR1,FGF18,FZD1,GADD45G,HBEGF,HCAR2,HP,HTR1B,IGFBP2,IL1B,KLB,KLF4,KRT18,KRT8,LCN2,MAL,MGST1,MMP16,NCAM1,NCF1,NCF4,NR5A2,PCDH15,PDE3B,PEX11A,PHGDH,PLIN4,PLIN5,POSTN,PROCR,PRSS35,PTCH2,PTGER3,RAB7B,RAI14,RETSAT,RRM2,RSPO3,S100A4,SESN1,SIX1,SLC15A3,SMAD7,SORCS2,STAR,…	69 (8)	8
APOA2		transporter	ABCA1,APOA2,CETP,clopidogrel,ERK,JUN,LCAT,LIPC,LPL,MAPK14,MAPK8,MAPT,NFkB (complex),P38 MAPK,PI3K (complex),PKA,platelet activating factor,PLTP,PON1,PRKAA,SREBF2,STAT3,TFRC	3		-1.053	7.48e-14	0.0341	ABCA1,ACOX1,ALAS2,ALDOC,ALOX15,APOE,ARC,ARID5A,ASS1,CD209,CD247,CD300A,CDH1,CFB,CHST4,CLDN4,CLIP2,CLU,CXCL14,DBI,DHRS3,DRAXIN,DUOX1,DUSP5,F13A1,F2RL1,FLNA,G0S2,GADD45G,HBEGF,HP,HSPA1L,HTR7,IL1B,KCNB1,KLB,KLF4,KRT18,LDHB,LGI2,LPIN1,LPL,LRP2,MAL,MAP3K9,MET,MST1R,NDUFA9,NLRP3,NOX5,PENK,PHGDH,PHLDA2,PIM2,PLIN2,PLK3,PPIF,PRKAR2B,PROCR,PROM1,PSAT1,PTPN6,RGS4,SLAMF6,SLC2A3,SLC9A3,SOX6,TGM1,THRSP,TNFAIP6…	73 (23)	22
nicotinic acid		chemical - endogenous mammalian	CAT,ERK1/2,HMOX1,NFkB (complex),nicotinic acid,NOS3,PPARG,PTGIS,TDO2	2		-1.313	7.82e-14	0.0127	ABCA1,ACAA1,ACAT1,ACOX1,ACSL1,ACTA2,ADGRE1,APOE,ARC,ARID5A,CCN4,CDH1,CFB,CLIP2,CRABP2,CS,CXCL10,CXCL14,DUSP5,ESR1,F2RL1,FZD1,G0S2,HBEGF,HCAR2,HK2,HP,HSPA1L,IGFBP2,IL1B,KLB,KLF4,KRT18,LCN2,LPL,MGST1,MST1R,NCF1,NOS1,PDE3B,PEX11A,PLIN2,PLIN4,PLIN5,PLK3,POSTN,PPIF,PROCR,PTGER3,RORC,S100A6,SLC7A11,SMAD7,STAR,TNC,TNFAIP6,TYR,UCP3	58 (9)	9
HDL/cholesterol		complex	AGT,AHSG,ALB,APOA1,APOA2,APOC1,APOE,C3,CETP,cholesterol,CLU,HDL,HDL/cholesterol,KNG1,LCAT,RBP4,SERPINA1,VTN	2	Activated	2.63	8.07e-14	0.016	ABCA1,ACAT1,ACHE,ACSL1,ADAM12,ALOX15,ALOX5,ANK3,ASL,ATAD2,BDKRB1,BDKRB2,BRINP2,BTK,C1QTNF7,CCN4,CDH1,CLDN4,CLU,COL4A6,CPXM1,CRABP2,CSF2RB,CXADR,CYP4V2,DBI,EIF4EBP1,ESM1,ESR1,ETV4,F2RL1,FOXL1,FREM1,FZD1,GNAI1,HP,HPSE,HSPA1L,IGFBP2,INHBA,KLF4,KRT18,LGI3,LOXL1,LRP8,MAL,MGST1,MYO1C,NLRP3,NOS1,NOX5,NR4A3,OLFML2A,PCDH15,PI16,PKP2,PLIN2,POSTN,PROM1,PSAT1,PTHLH,SERPINE1,SLC1A1,SLC9A3,SLIT3,SOX6,STAR,TNC,…	70 (18)	18
lisinopril		biologic drug	ACE,AGT,BDKRB2,lisinopril,NCF1	3	Inhibited	-2.626	8.56e-14	0.005	ACHE,ACTA2,ADAM12,ADGRE1,ALOX15,ALOX5,ANK3,ASL,BDKRB1,BDKRB2,BTK,C1QTNF7,CCN4,COL4A6,CPXM1,CRABP2,CXADR,CXCL10,ESM1,ESR1,ETV4,FOXL1,FREM1,FZD1,HBEGF,HP,HSPA1L,IGFBP2,IL1B,KLF4,LCN2,LGI3,LOXL1,MGST1,MYO1C,NCF1,NLRP3,NOS1,NOX5,OLFML2A,PCDH15,PI16,PKP2,POSTN,PROM1,PTHLH,S100A6,SERPINE1,SLC1A1,SLC9A3,SLIT3,SMAD7,SOX6,STAR,TNC,TREM2,UNC5B,WNT5B	58 (5)	5
PTPN3	0.396	phosphatase	ERBB2,MAPK1,MAPK12,MAPK8,Mek,MET,PTPN3,SRC	2	Inhibited	-2.39	9.73e-14	0.0215	ABCA1,ACTA2,ADAM12,AKT2,ALDOC,ANPEP,AR,ARC,ARID5A,CCRL2,CD84,CDC42EP3,CDCP1,CDH1,CFB,CISH,CLDN4,CPM,CRABP2,CXCL10,DLX3,DUSP5,EMP3,ETV4,F2RL1,GHR,HBEGF,HK2,HP,HTR1B,IL1B,INHBA,KLB,KLF4,KRT7,LCN2,LRP8,MAL,MAP3K9,MMP16,MPP7,MST1R,MYRF,NOX5,OLFML2A,PERP,PHLDA2,PLXDC1,POLQ,POSTN,PRKCD,PROM1,PTPRT,RETSAT,RGS4,RHOD,RILPL1,RRM2,S100A4,SERPINE1,SMAD7,ST3GAL4,TGM1,TMEM132A,TMEM9B,TNC,TREM2,TUSC3,UNC5B,WNT5B	70 (8)	8
LRRK2	-0.013	kinase	AKT1,CASP1,HIF1A,LRRK2,MAP2K3,Mapk,MAPT,MET,Nfat (family),RAB1A,RPL39	2		0.132	1.1e-13	0.009	ACOX1,ACTA2,AK4,ALDOC,APOE,AR,ARC,ARID5A,ASS1,CCRL2,CDCP1,CDH1,CISH,CLU,CXCL10,DLX3,EIF4EBP1,ESM1,ESR1,ESRRG,F2RL1,FGF18,FHL3,GAS7,GHR,HK2,HP,IGFBP2,IL1B,INHBA,KLF4,LCN2,LDHB,LOXL1,MAL,MET,MPP7,MST1R,NLRP3,NOS1,NR4A3,PENK,PERP,PEX11A,PIM2,PLAC8,PRKAR2B,PRKCD,PROM1,PTPRT,RAB20,RILPL1,RORC,RRM2,SLC7A11,TGM1,UNC5B	57 (11)	11
ESRRA	-0.586	transcription regulator	CTNNB1,CYP19A1,ESRRA,MTOR,PPARGC1A	2		1.698	1.19e-13	0.0297	ACAA1,ACAT1,ACOX1,ACSL1,ACTA2,AK1,ALDH5A1,ALDOC,ATP2B3,CACNA2D2,CCN4,CCRL2,CDH1,COL4A6,CPXM1,CRABP2,CXCL10,CXCL14,EGR3,ESM1,ESR1,FGF18,FREM1,FZD1,GADD45G,HBEGF,HK2,IL1B,INHBA,ISLR2,KCND2,LDHB,LPIN1,LPL,MAL,MMP16,MPC2,NLRP3,NR5A2,NRIP1,PCDH15,PIM2,PLIN2,PLIN5,PLXDC1,POSTN,PRDX3,PRKAR2B,PROCR,PRSS35,PTCH2,RAI14,RAPGEFL1,RCVRN,RORC,RRM2,RSPO3,S100A4,SERPINE1,SESN1,SIX1,SLC25A25,SLIT3,STAR,TGM1,TYR,U…	68 (5)	5
CAB39L	0.031	kinase	CAB39L,PPARGC1A,PRKAA,PRKAA1,STK11	2	Inhibited	-2.292	1.23e-13	0.003	ABCA1,ACAT1,ACOX1,ACTA2,AK1,ALDH5A1,ALDH9A1,AR,ASS1,ASTN1,ATIC,ATP2B3,CACNA2D2,CCN4,CDC42EP3,CDH1,CLU,CPXM1,CS,CXCL10,CXCL14,CYP4V2,ETV4,FREM1,GHR,IL1B,IL22RA1,INHBA,LDHB,LPIN1,LPL,MAL,MGST1,MMP16,MPC2,NCAM2,NCF1,NDUFA9,NLRP3,NR5A2,PHGDH,PLIN2,PLIN5,POSTN,PRDX3,PSAT1,RCVRN,RRM2,SLC25A25,SLIT3,SMAD7,TYR,UCP3,VIPR2,WNT2	55 (5)	4
ACE		peptidase	ACE,AGT,BDKRB2,NCF1	2	Activated	2.782	1.31e-13	0.0058	ACHE,ACTA2,ADAM12,ADGRE1,ALOX15,ALOX5,ANK3,ASL,BDKRB1,BDKRB2,BTK,C1QTNF7,CCN4,COL4A6,CPXM1,CRABP2,CXADR,CXCL10,ESM1,ESR1,ETV4,FOXL1,FREM1,FZD1,HBEGF,HP,HSPA1L,IGFBP2,IL1B,KLF4,LCN2,LGI3,LOXL1,MGST1,MYO1C,NCF1,NLRP3,NOS1,NOX5,OLFML2A,PCDH15,PI16,PKP2,POSTN,PROM1,PTHLH,SERPINE1,SLC1A1,SLC9A3,SLIT3,SMAD7,SOX6,STAR,TNC,TREM2,UNC5B,WNT5B	57 (4)	4
SORL1	-0.937	transporter	CDK5,EGFR,ERK,JUND,MAP2K1,Mapk,RAF1,SORL1	2	Activated	2.94	1.53e-13	0.0086	ABCA1,ACTA2,ADAM12,APOE,AR,ARC,AZGP1,CAPN3,CDCP1,CDH7,CFB,CLDN4,CLU,CMKLR1,CXCL14,DGKB,DHRS3,DSG2,DUSP5,EGR3,EMP3,ESR1,ESRRG,ETV4,GHR,HK2,HPCAL4,INHBA,KRT18,LCN2,LPL,LRP2,LRP8,MAL,MET,NOX5,PENK,PHLDA2,POSTN,PROM1,PTHLH,RAB7B,RAI14,RORC,RRM2,RSPO3,SERPINE1,SLC2A3,SLC7A11,ST3GAL4,STAR,TNC,TREM2,UNC5B,VIPR2,WNT2	56 (8)	8
WNT7A		cytokine	CTNNB1,GSK3B,JUN,MAPK7,MMP7,PPARG,WNT7A	2		-0.762	1.55e-13	0.0191	ABCA1,ACAA1,ACOX1,ACSL1,ADAM12,ALDOC,BMAL2,CCN4,CCRL2,CD247,CHST4,COL24A1,COL4A6,CRABP2,CS,CXCL10,CXCL14,DUSP5,FGF18,FZD1,GADD45G,HBEGF,HCAR2,HP,IGFBP2,KLB,KLF4,KRT18,LCN2,LPIN1,MET,MGST1,MMP16,NCAM1,NCF1,NR5A2,PCDH15,PDE3B,PENK,PEX11A,PLIN4,PLIN5,PROCR,PRSS35,PTCH2,PTGER3,PTHLH,PTPN6,RAI14,RORC,RRM2,RSPO3,SESN1,SIX1,SLC2A3,SMAD7,SOX6,STAR,TNC,TYR,UCP3,XYLT1	62 (7)	6
CXCL5		cytokine	CREB1,CXCL5,EGFR,ELK1,ERK,ERK1/2,Histone h3,Mek,MMP2,Raf	2	Activated	3.447	1.62e-13	0.0188	ABCA1,ACAT1,ACHE,ACTA2,AK4,ANPEP,APOE,AR,ARC,ARRB2,BRINP2,CCN4,CDCP1,CDH1,CLDN4,CLU,COL24A1,CSF2RB,CXCL14,DSG2,DUSP5,EGR3,ESR1,ETV4,FZD1,GADD45G,GHR,HK2,HPCAL4,IL1B,IL2RG,INHBA,KCND2,KLF4,KRT18,LCN2,LPL,LRP8,MAL,MET,MST1R,NKAIN2,NNAT,NOX5,NR4A3,PDE3B,PENK,POSTN,PROM1,RAB7B,RAI14,RERG,RETSAT,RORC,RRM2,S100A6,SERINC2,SERPINE1,SLC2A3,SLC7A11,SMPD3,SPOCK3,STAR,STRBP,TNC,TREM2	66 (10)	10
AGT	-0.479	growth factor	AGT	1	Activated	2.673	2.11e-13	0.0053	ACHE,ACTA2,ADAM12,ADGRE1,ALOX15,ALOX5,ANK3,ASL,BDKRB2,BTK,C1QTNF7,CCN4,COL4A6,CPXM1,CRABP2,CXADR,CXCL10,ESM1,ESR1,ETV4,FOXL1,FREM1,FZD1,HBEGF,HP,HSPA1L,IGFBP2,IL1B,KLF4,LCN2,LGI3,LOXL1,MGST1,MYO1C,NCF1,NLRP3,NOS1,NOX5,OLFML2A,PCDH15,PI16,PKP2,POSTN,PROM1,PTHLH,SERPINE1,SLC1A1,SLC9A3,SLIT3,SMAD7,SOX6,STAR,TNC,TREM2,UNC5B,WNT5B	56 (1)	1
NCOA/NR1I3/RXRA		complex	CITED2,CREBBP,EP300,MED1,NCOA/NR1I3/RXRA,NCOA1,NR1I3,NRIP1,PPARGC1A,RXRA	2	Inhibited	-2.528	2.28e-13	0.0166	ABCA1,ACAA1,ACAT1,ACHE,ACOX1,ACTA2,ADAMTS18,AK1,ALDH5A1,APOE,AR,ATP2B3,BDKRB2,BTK,CACNA2D2,CDCP1,CLU,CPXM1,CRABP2,CS,CXCL10,CXCL14,DHRS3,EGR3,EIF4EBP1,FGD2,FGF18,FREM1,GADD45G,GYS2,HBEGF,HCAR2,HK2,INHBA,LCN2,LCP2,LPIN1,LPL,MAL,MET,MPC2,MPP7,NLRP3,NR5A2,PDE3B,PEX11A,PHLDA2,PLAC8,PLIN2,PLIN5,POSTN,PRDX3,PRKCD,PRR5L,RCVRN,RORC,S100A4,S100A6,SERPINE1,SLC25A25,SLC39A8,SLIT3,SMAD7,SMPD3,TAGAP,TMEM215,T…	69 (10)	9
MEN1	0.059	transcription regulator	AKT1,caspase,CTNNB1,ELK1,ERK1/2,Focal adhesion kinase,JUN,JUND,MEN1,SMAD3	2		-1	2.86e-13	0.0476	ABCA1,ACAA1,ACAT1,ACTA2,ADAM12,APOE,AR,ARC,ARRB2,ASS1,BMAL2,CCN4,CCRL2,CD247,CDH1,CHST4,CISH,CLU,COL24A1,COL4A6,CRABP2,DUSP5,EGR3,ESM1,FGF18,GADD45G,HP,IGFBP2,IL1B,INPP5D,KRT18,KRT8,LDHB,LPIN1,MET,MMP16,NCAM1,NCF1,NKX6-1,NR5A2,PCDH15,PENK,PEX11A,PLIN2,POSTN,PROCR,PROM1,PRSS35,PTCH2,PTPN6,RAI14,RORC,RRM2,RSPO3,S100A4,S100A6,SESN1,SIX1,SLC2A3,SLC7A11,SOX6,STAR,UNC5B,XYLT1	64 (10)	10
CRP		other	Akt,AKT1,C3,CRP,ERK,ERK1/2,FCGR2A,MAPK14,MAPT,Mek,MMP9,NOS3,PLCG2,RAF1,SERPINE1,SYK	2		1.833	3.27e-13	0.0422	ABCA1,ACAT1,ACSL1,ACTA2,ADGRE1,ANPEP,APOE,AR,ARC,ARID5A,ASS1,CCN4,CD247,CDCP1,CDH1,CISH,CLDN4,CPM,DHRS3,DLX3,DUSP5,EGR3,EMP3,ETV4,F2RL1,FZD1,GAS7,HK2,HTR1B,HTR7,IL1B,KRT18,LCN2,LDHB,LPL,LRP8,MAL,MET,MST1R,NOS1,NOX5,PENK,PEX11A,PHLDA2,PI16,PLCB2,POSTN,PRKAR2B,PROM1,PTHLH,RAB7B,RETSAT,RORC,RRM2,S100A6,SERPINE1,SLC7A11,SMAD7,ST3GAL4,STAR,TAGAP,TGM1,TMEM9B,TNC,TUSC3,UCP3,UNC5B	67 (16)	16
fenoprofen		chemical drug	CTNNB1,fenoprofen,PPARA,PPARG,PTGS1,PTGS2	2	Inhibited	-3.654	3.36e-13	0.0429	ABCA1,ACAT1,ACOX1,ACSL1,ACTA2,APOE,AR,ASL,ASS1,CCN4,CCRL2,CDH1,CLU,COL4A6,CS,CXCL10,CXCL14,DBI,ECH1,FGF18,FZD1,G0S2,GADD45G,HADH,HBEGF,HCAR2,HK2,HP,IL1B,KLB,KLF4,KRT18,MGST1,MGST3,MMP16,NCAM1,NCF1,NR5A2,PCDH15,PDE3B,PEX11A,PLIN2,PLIN4,PLIN5,PROCR,PRSS35,PTCH2,PTGER3,RAI14,RETSAT,RORC,RRM2,RSPO3,S100A4,SERINC2,SERPINE1,SESN1,SIX1,SMAD7,STAR,TNFAIP6,TREM2,UCP3	63 (6)	5
PK 11195		chemical drug	ABCB1,CAT,CD36,DIO1,FOXA2,HNF4A,NCOA2,NFkB (complex),NR1I2,NR1I3,P38 MAPK,PK 11195	3	Activated	2.357	3.51e-13	0.0337	ABCA1,ACAT1,ACBD5,ACOX1,ACSL1,ACTA2,ADGRE1,ALAS2,ALOX15,ALOX5,ANPEP,AR,ARID5A,ASS1,ASTN1,C9orf152,CCN4,CFB,CLDN4,CLIP2,CPM,CRABP2,CYP4V2,DLX3,DUSP5,EIF4EBP1,F2RL1,FHL3,FLNA,FZD1,G0S2,GRHL3,HADH,HBEGF,HCAR2,HK2,HSPA1L,IGFBP2,INHBA,KCNB1,KLF4,KRT18,KRT7,KRT8,LCN2,LPIN1,MGST1,MST1R,MUC6,NKX6-1,NLRP3,NOS1,NR4A3,NR5A2,PDE3B,PDLIM7,PERP,PLIN2,PLK3,POSTN,PPIF,PROM1,RAB7B,SLC9A3,SMAD7,STAR,THRSP,TNC,TOX3…	72 (12)	11
PTPRZ1	0.202	phosphatase	ERBB2,Focal adhesion kinase,LCK,MAP2K1/2,MAPK1,MAPK3,MET,PTEN,PTK2,PTPRZ1	2		-1.606	3.78e-13	0.0289	ABCA1,ACAA1,ACOX1,ACSL1,ADAM12,AGPAT4,AKT2,ALDOC,ANPEP,APOBR,AR,ARC,ARID5A,BDKRB1,CCRL2,CD84,CDC42EP3,CDCP1,CFB,CLDN4,CLU,CPM,CRABP2,CS,CSRP1,CXCL10,DLX3,EIF4EBP1,EMP3,ETV4,F2RL1,G0S2,GHR,GPR85,HADH,HBEGF,HK2,HP,HTR1B,IGFBP2,INHBA,KLF4,KRT18,KRT7,KRT8,LCN2,LDHB,LRAT,MAL,MET,MMP16,MPP7,MYRF,NOX5,NR5A2,OLFML2A,PERP,PHGDH,PHLDA2,PLOD1,PLXDC1,POLQ,PTPRT,RHOD,RILPL1,RRM2,S100A4,SMAD7,ST3GAL4,TGM1,TMEM…	76 (10)	9
IL4, IL13		group	IL13,IL4,IL4, IL13	2		0.97	3.81e-13	0.0187	ABCA1,ACOX1,ACSL1,ACTA2,ADGRE1,AGPAT4,ALDOC,ALOX15,ALOX5,ARC,ARID5A,ASS1,BMAL2,CCRL2,CD200R1,CD209,CD247,CD300A,CD300LF,CISH,CITED1,CSF2RB,CXCL10,DUOX1,F13A1,F2RL1,FGD2,FLNA,G0S2,GADD45G,GAS7,GTSE1,HBEGF,HK2,HP,HPSE,IL11RA,IL1B,IL2RG,KLF4,KRT7,LCP2,LPL,MAL,MAP3K7CL,MN1,MS4A2,NLRP3,NR4A3,PHGDH,PIM2,PLS1,POSTN,PRKCD,PSAT1,PSPH,PTHLH,PTPN7,RORC,SERPINE1,SH3BP2,SLC25A25,SORCS2,TNC,TNFAIP6,TREM2,TYR,V…	68 (3)	2
daporinad		chemical drug	CCL2,daporinad,ERK1/2,IKBKG,MAP2K1,MAP2K2,MAP3K7,MAPK1,MMP3,NAMPT,NFKBIA,NOS3,P38 MAPK,TFAM	2		0.243	4.1e-13	0.0395	ACAT1,ACOX1,ACTA2,ADAM12,ADGRE1,AJUBA,ALDH5A1,ANPEP,AR,ARC,ASS1,AZGP1,B3GALT5,CAPN3,CCN4,CD247,CD84,CDH1,CFB,CISH,CLU,CRABP2,DLX3,DUSP5,ECH1,ESM1,ESR1,FLNA,FZD1,GADD45G,HADH,HBEGF,HIBADH,HIBCH,HK2,HPSE,IL1B,INHBA,KCNB1,KCND2,KRT18,KRT8,LCN2,LDHB,LPL,MSC,MYRF,NCF1,NDUFA9,NOS1,NOX5,OLFML2A,ORC1,PLCB2,PLXDC1,POSTN,PROM1,RAB7B,RGS4,S100A6,SERINC2,SERPINE1,STAR,TNC,TREM2,TYR,UNC5B,ZNF488	68 (14)	14
halothane		chemical drug	ATP2A2,CREB1,EIF2A,ERK,ERN1,FASN,halothane,KCNK9,PPARG,RHOA	3		-1.524	4.1e-13	0.0128	ACAA1,ACHE,ACSL1,ADGRE1,AJUBA,AK4,APOE,ARC,ATP2B3,BRINP2,CLDN4,CLU,COL24A1,CRABP2,CS,CXCL10,CXCL14,DNAJB11,ETV4,FITM2,GADD45G,HBEGF,HCAR2,HP,HTR1B,IGFBP2,IL1B,INHBA,KCND2,KLB,KLF4,LCN2,LPL,MAL,MET,MGST1,NCF1,NKAIN2,NNAT,NOX5,NR4A3,PDE3B,PENK,PEX11A,PLIN4,PLIN5,POSTN,PRKAR2B,PTGER3,RAB7B,RERG,RORC,SERINC2,SERPINE1,SLC2A3,SLC7A11,SMPD3,SPOCK3,STAR,STRBP,TMED3,UCP3	62 (10)	9
TCF7L2:CTNNB1:EOMES:TBXT:MIXL1:SMAD2,3:SMAD4:FOXA2:GATA4:GATA6,SOX17 gene		complex	CTNNB1,EOMES,FOXA2,GATA4,GATA6,SMAD2,SMAD3,SMAD4,SOX17,TBXT,TCF7L2,TCF7L2:CTNNB1:EOMES:TBXT:MIXL1:SMAD2,3:SMAD4:FOXA2:GATA4:GATA6,SOX17 gene	2		0.798	4.69e-13	0.0442	ACAA1,ACSL1,ACTG2,ADAM12,ADIPOR2,ALOX15,AR,ASS1,ASTN1,BIN1,C9orf152,CCN4,CCRL2,CDC42EP3,CITED1,CLDN4,CLSTN2,COL4A6,CPM,CSRP1,CXCL10,DLX3,EIF4EBP1,EPDR1,ESM1,ESR1,FGF18,FREM1,FZD1,GADD45G,GRHL3,GYS2,HADH,HBEGF,HP,IGFBP2,INHBA,INPP5D,KRT7,LCN2,LDHB,LGI3,LPL,MAL,MAP7,MET,MMP16,MUC6,MYRF,NCAM1,NKAIN2,NKX6-1,NNAT,PCDH15,PGBD5,PLIN2,PLIN4,POSTN,PROCR,PROM1,PRSS35,PTCH2,PTHLH,RAI14,RRM2,RSPO3,SERPINE1,S…	77 (12)	11
tetrathiomolybdate		chemical drug	ASC/CASP1/NALP3,CASP1,IL1B,NLRP3,tetrathiomolybdate	3		-1.5	5.12e-13	0.0475	ACHE,ACOX1,ACTA2,ADAM12,AKT2,ALOX15,APOE,ARC,ASS1,BDKRB1,CCRL2,CDH1,CFB,CISH,CLU,CSF2RB,CXCL10,CYTIP,DBI,EIF4EBP1,ESR1,F13A1,F2RL1,FZD1,GHR,HBEGF,HK2,HP,HSPB8,IGFALS,IL1B,INHBA,KLF4,LCN2,NIBAN1,NKX6-1,NLRP3,NOS1,NR4A3,PENK,PLK3,POSTN,PRKCD,PTHLH,RGS4,RORC,S100A6,SERPINE1,SESN1,SLC25A25,SLC7A11,SLC9A3,SMAD7,SMPD3,SRGN,STAR,TGM1,THRSP,TMEM132A,TNFAIP6,TREM2,UCP3,UGDH,XYLT1	64 (5)	5
GNA11	0.056	enzyme	Akt,AKT1,AMPK,EGFR,ELK1,ERK1/2,GNA11,MAP2K5,MTOR,NFkB (complex),PIK3CA,PKA,PRKCD,PRKD1,RAC1,RAS,SRC (family)	2		0.707	5.7e-13	0.046	ACAT1,AJUBA,ALDOC,ANPEP,AR,ARID5A,ARRB2,ASS1,CCN4,CDCP1,CFB,CISH,CLDN4,CLIP2,CLU,CPM,CS,CXCL14,DLX3,DSG2,DUOX1,DUSP5,EGR3,ETV4,F2RL1,FZD1,G0S2,GHR,GPRC5A,GRHL2,HPCAL4,HSPA1L,IGFBP2,IL2RG,ISLR2,KCNB1,KCND2,KLF4,LDHB,LPIN1,LRAT,LRP8,MET,MST1R,NCAM1,NR4A3,OSR2,PDLIM7,PEX11A,PIM2,PLK3,PPIF,PRKAR2B,PROM1,PTHLH,PTPN6,RAI14,RRM2,S100A4,S100A6,SLC2A3,SLC7A11,SMAD7,SOX6,TGM1,THRSP,TMEM9B,TNFAIP6,TUSC3,TYR…	72 (17)	17
Cdc25		group	Akt,AMBRA1,APP,BCL2,BCL2L11,CCND1,CCNE1,Cdc25,CDC25A,CDC25B,CDC25C,Cdk (family),CDK1,CDK1/Cyclin B,CDK19,CDK5,CDK6,CDKN1B,CDX2,Cyclin-b/CDK1,DAB2,EGFR,EZH2,FOS,FOXM1,FOXO1,FZR1,HMGA1,IREB2,JUN,JUNB,KAT5,MAP2K1,MAPK14,MAPK8,MDM2,MYC,MYOD1,NFkB (complex),NPM1,NRF1,RB1,SOX2,SQSTM1,SRC,TP73,TSC1,YAP1	3		-0.28	6.86e-13	0.0331	ACHE,ADAMTS14,ADGRE1,AKT2,ALAS2,ALDOC,AR,ARID5A,ASS1,ATAD2,AZGP1,BMAL2,CACNA2D2,CAPN3,CASS4,CCRL2,CD84,CDCP1,CHST4,CLIP2,COL24A1,COL4A3,COQ7,CPA6,CPM,CRABP2,CSF2RB,CXADR,CYTIP,DGKB,DHRS3,DLX3,EIF4EBP1,ELMOD3,ESCO2,ESM1,F2RL1,GADD45G,GPRC5A,GRHL3,GUCY2C,HCAR2,HCK,HP,HPCAL4,HPSE,HTR7,IGFALS,IGFBP2,INPP5D,KCNA3,KCND2,KLB,KRT7,LCP2,LOXL1,LPL,LRP2,MAL2,MAP3K9,MGST3,MMP16,MST1R,MUSK,MYRF,NAV3,NCAM1,NDU…	115 (48)	42
ACSBG1	0.136	enzyme	ACSBG1,arachidonic acid,docosahexaenoic acid,eicosapentaenoic acid,erucic acid,linoleic acid,myristic acid,oleic acid,palmitic acid,stearic acid	2	Inhibited	-2.111	7.95e-13	0.002	ACAA1,ACAT1,ACHE,ACSL1,ACTA2,ADIPOR2,ALOX5,APOE,CDH1,CLU,CS,ECH1,F2RL1,FITM2,HADH,HBEGF,HIBADH,HIBCH,HK2,HTR7,INHBA,KLF4,LOXL1,LPL,MET,NCF1,NCF4,NR4A3,OLFML2A,PENK,PHF24,PLIN2,PLIN4,PLIN5,PROCR,PROM1,PTGER3,PTHLH,RORC,SLC7A11,SMAD7,STAR,THRSP,UCP3	44 (10)	9
mycophenolic acid		chemical drug	CDK6,JUN,mycophenolic acid,NFkB (complex),P38 MAPK,PRKCB,RAC1,RB1,SYK,TRAF6	2		-0.492	8.54e-13	0.042	ABCA1,ANPEP,APOE,AR,ASS1,AZGP1,BMAL2,CD247,CFB,CHST4,CLIP2,CLU,COL24A1,COL4A3,COQ7,DUSP5,EGR3,ESR1,F2RL1,FGF18,FLNA,G0S2,GPR85,HBEGF,HK2,HSPA1L,IGFBP2,IL1B,INHBA,KCNB1,KLF4,KRT18,LCN2,LPIN1,LRAT,MST1R,NCF1,NDUFA9,NIT1,NOS1,NR4A3,ORC1,PENK,PLK3,PMPCB,POSTN,PPIF,PRKAR2B,PRKCD,PROM1,PTHLH,PTPN6,RAB7B,RGS4,RRM2,SERPINE1,SLC2A3,SLC8A3,SMAD7,SOX6,TAGAP,THSD4,TNC,TNFAIP6,TYR,XYLT1	66 (10)	10
A939572		chemical reagent	A939572,ACACA,AKT1,AMPK,anandamide,DGAT1,ERK1/2,FAAH,FASN,LIPA,LIPE,MAPK14,PI3K (complex),PPARG,PRKCE,SRC (family)	3	Activated	2.734	9.36e-13	0.0453	ABCA1,ACAA1,ACAT1,ACOX1,ACSL1,ADAM12,ADGRE1,AJUBA,APOBR,APOE,AR,ARC,ASS1,CCN4,CISH,CLU,CRABP2,CS,CXCL14,DLX3,ESR1,ETV4,FIS1,FZD1,G0S2,HBEGF,HCAR2,HK2,HP,HTR7,IGFBP2,IL1B,IL2RG,KLB,KLF4,KRT18,LCN2,LPIN1,LPL,LRAT,MET,MGST1,NCF1,NOS1,NRIP1,PDE3B,PLIN2,PLIN4,PLIN5,POSTN,PROM1,RORC,S100A4,S100A6,SERPINE1,STAR,THRSP,UCP3,UNC5B	59 (16)	15
SWI/SNF		complex	ARID1A,ARID2,BRD7,GCR/glucocorticoid dimer,HLTF,PBRM1,RHOA,SMARCA2,SMARCA4,SMARCB1,SMARCD3,SWI/SNF	2		0.384	9.44e-13	0.0071	ABCA1,ACAT1,ACSL1,AK1,ALDOC,ALOX5,ARHGAP30,ARRB2,AZGP1,BCL2L14,BDKRB2,BIN1,CCRL2,CITED1,CLU,COL4A6,CPM,CSRP1,CXCL10,DSG2,ESM1,ESR1,F13A1,FAM167A,FZD1,GADD45G,GPM6A,HBEGF,HP,HTR7,IGFBP2,INHBA,KLF4,KRT18,KRT8,LRAT,MET,MN1,MYOM1,NCAM1,OSR2,PHLDA2,PIWIL4,PLIN2,POSTN,PROM1,PTHLH,RORC,RRM2,S100A4,S100A6,SERPINE1,SIX1,SLC39A8,SMAD7,SOX6,STAR,TMEM132A,TNC,TYR,WNT5B	61 (12)	12
RORA:Coactivator:NR1D1 gene		complex	EP300,NR1D1,NRIP1,PPARGC1A,RORA,RORA:Coactivator:NR1D1 gene	2	Inhibited	-2.359	1e-12	0.002	ABCA1,ACAT1,ACHE,ACOX1,ACTA2,ADIPOR2,AK1,ALDH5A1,APOE,AR,ATP2B3,BDKRB2,BTK,CACNA2D2,CCN4,CDCP1,CPXM1,CS,CXCL10,CXCL14,FREM1,GYS2,HK2,INHBA,KLB,LPIN1,LPL,MAL,MPC2,NLRP3,NR5A2,PLIN2,PLIN5,POSTN,PRDX3,RCVRN,RORC,SLC25A25,SLC2A3,SLIT3,SMAD7,SMPD3,THRSP,TNC,TYR,UCP3	46 (6)	5
D-alpha-hydroxyglutarate		chemical - endogenous mammalian	ATF4,BCL2L11,CTNNB1,D-alpha-hydroxyglutarate,EGLN1,EGLN2,EGLN3,EPAS1,GATA3,HIF1A,ID2,KLF2,MYOG,NFkB (family),SMAD2,SMAD3,WWTR1	3		1.324	1.07e-12	0.0462	ABCA1,ACAA1,ACHE,ADAM12,AK4,ALDOC,ASS1,CCN4,CD84,CDCP1,CGN,COL4A6,CSF2RB,DLX3,EIF4EBP1,ESM1,ESR1,ESRRG,FGF18,FHL3,FZD1,GHR,GRHL3,GYS2,HK2,IL1B,INHBA,INPP5D,LDHB,LOXL1,LPIN1,LPL,MET,MGST1,MMP16,NLRP3,NR5A2,PCDH15,PENK,PHGDH,PIK3R5,PIM2,PLAC8,PLIN2,PRKAR2B,PROCR,PROM1,PRSS35,PSAT1,PSPH,PTCH2,PTHLH,RAB20,RAB27B,RAI14,RGS4,RORC,RRM2,RSPO3,S100A4,SESN1,SIX1,SLC2A3,SLC5A6,SLC7A11,STAR,TGM1,TNC,UGDH	69 (17)	17
NCOA/NR1I2/RXRA		complex	CITED2,CREBBP,EP300,MED1,NCOA/NR1I2/RXRA,NCOA1,NR1I2,NRIP1,PPARGC1A,RXRA	2	Inhibited	-2.425	1.12e-12	0.0286	ABCA1,ACAA1,ACAT1,ACHE,ACTA2,ADAMTS18,AK1,ALDH5A1,APOE,AR,ATP2B3,BDKRB2,BTK,CACNA2D2,CCN4,CDCP1,CLU,CPXM1,CRABP2,CS,CXCL10,CXCL14,CYP4V2,DHRS3,EGR3,FGD2,FGF18,FREM1,GADD45G,GYS2,HBEGF,HCAR2,HK2,INHBA,LCP2,LPIN1,LPL,MAL,MET,MGST1,MPC2,MPP7,NLRP3,NR5A2,PEX11A,PHLDA2,PLAC8,PLIN2,PLIN5,POSTN,PRDX3,PRKCD,PRR5L,RCVRN,RORC,S100A4,S100A6,SERPINE1,SLC25A25,SLC39A8,SLIT3,SMAD7,SMPD3,TAGAP,TMEM215,TNC,TYR,U…	68 (10)	9
oxalacetic acid		chemical - endogenous mammalian	ATF4,BCL2L11,CTNNB1,EGLN2,EGLN3,EPAS1,GATA3,HIF1A,ID2,KLF2,MYOG,NFkB (family),oxalacetic acid,WWTR1	3	Inhibited	-2	1.14e-12	0.0247	ABCA1,ACAA1,ACHE,AK4,ALDOC,ASS1,CCN4,CD84,CDCP1,CGN,COL4A6,CSF2RB,DLX3,EIF4EBP1,ESR1,ESRRG,FGF18,FHL3,FZD1,GHR,GRHL3,GYS2,HBEGF,HK2,HP,IL1B,LOXL1,LPIN1,LPL,MET,MGST1,MMP16,NLRP3,NR5A2,PCDH15,PENK,PHGDH,PIK3R5,PIM2,PLAC8,PLIN2,PRKAR2B,PROCR,PROM1,PRSS35,PSAT1,PSPH,PTCH2,RAB20,RAB27B,RAI14,RGS4,RORC,RRM2,RSPO3,S100A4,SESN1,SIX1,SLC2A3,SLC5A6,SLC7A11,STAR,TGM1,UGDH	64 (14)	13
SAV1	0.117	other	AKT1,Ca2+,FOXL2,Jnk,LATS1,MAP3K11,MAPK8,NKX2-1,PRKACA,RAF1,RPTOR,SAV1,STK3,YAP1	3	Activated	2.25	1.14e-12	0.038	ABCA1,ADGRE1,APOE,ARC,ASS1,ATAD2,BIN1,CCRL2,CD209,CDC42EP3,CDH1,CGN,CISH,CLDN4,COQ7,CPM,CSRP1,CXCL10,CYTIP,DHRS3,DLX3,DUSP5,EGR3,EMP3,FLNA,HK2,HP,INHBA,INPP5D,KCND2,KLB,KLF4,KRT18,KRT8,LDHB,MAP3K9,MET,MMP16,NCF1,NLRP3,NOS1,NOX5,NR4A3,NR5A2,OSR2,PDE3B,PENK,PEX11A,PHLDA2,PIM2,POSTN,PROM1,PTHLH,RCVRN,RGS4,RSPO3,SLC7A11,ST3GAL4,STAR,TGM1,TNC,UCP3,UNC5B,WWC1	64 (14)	12
molidustat		chemical drug	ATF4,BCL2L11,CTNNB1,EGLN2,EGLN3,EPAS1,GATA3,HIF1A,ID2,KLF2,molidustat,MYOG,NFkB (family),WWTR1	3	Inhibited	-2	1.14e-12	0.0247	ABCA1,ACAA1,ACHE,AK4,ALDOC,ASS1,CCN4,CD84,CDCP1,CGN,COL4A6,CSF2RB,DLX3,EIF4EBP1,ESR1,ESRRG,FGF18,FHL3,FZD1,GHR,GRHL3,GYS2,HBEGF,HK2,HP,IL1B,LOXL1,LPIN1,LPL,MET,MGST1,MMP16,NLRP3,NR5A2,PCDH15,PENK,PHGDH,PIK3R5,PIM2,PLAC8,PLIN2,PRKAR2B,PROCR,PROM1,PRSS35,PSAT1,PSPH,PTCH2,RAB20,RAB27B,RAI14,RGS4,RORC,RRM2,RSPO3,S100A4,SESN1,SIX1,SLC2A3,SLC5A6,SLC7A11,STAR,TGM1,UGDH	64 (14)	13
fumaric acid		chemical - endogenous mammalian	ATF4,BCL2L11,CTNNB1,EGLN2,EGLN3,EPAS1,fumaric acid,GATA3,HIF1A,ID2,KLF2,MYOG,NFkB (family),WWTR1	3	Inhibited	-2	1.18e-12	0.0252	ABCA1,ACAA1,ACHE,AK4,ALDOC,ASS1,CCN4,CD84,CDCP1,CGN,COL4A6,CSF2RB,DLX3,EIF4EBP1,ESR1,ESRRG,FGF18,FHL3,FZD1,GHR,GRHL3,GYS2,HBEGF,HK2,HP,IL1B,LOXL1,LPIN1,LPL,MET,MGST1,MMP16,NLRP3,NR5A2,PCDH15,PENK,PHGDH,PIK3R5,PIM2,PLAC8,PLIN2,PRKAR2B,PROCR,PROM1,PRSS35,PSAT1,PSPH,PTCH2,RAB20,RAB27B,RAI14,RGS4,RORC,RRM2,RSPO3,S100A4,SESN1,SIX1,SLC2A3,SLC5A6,SLC7A11,STAR,TGM1,UGDH	64 (14)	13
FZD9	0.319	G-protein coupled receptor	Akt,ERK,FZD9,JUN,MAPK7,PPARG	2		-0.662	1.2e-12	0.0275	ABCA1,ACAA1,ACOX1,ACSL1,ALDOC,AR,BMAL2,CD247,CDH1,CHST4,CLDN4,CLU,COL24A1,CPM,CRABP2,CS,CXCL10,CXCL14,DUSP5,ESR1,HBEGF,HCAR2,HK2,HP,IGFBP2,KLB,KLF4,KRT18,LCN2,LPIN1,LPL,MAL,MET,MGST1,NCF1,NOS1,PDE3B,PENK,PEX11A,PLIN2,PLIN4,PLIN5,POSTN,PTGER3,PTHLH,PTPN6,RAB7B,RRM2,SERPINE1,SLC2A3,SOX6,STAR,TMEM9B,TNC,TUSC3,UCP3,XYLT1	57 (6)	6
gallium nitrate		chemical drug	BGLAP,gallium nitrate,IL1B,RRM2	2		-0.896	1.45e-12	0.0496	ACHE,ACTA2,ADAM12,ADGRE1,ALOX15,APOE,ARC,ASS1,BDKRB1,CCRL2,CDH1,CFB,CISH,CLU,CSF2RB,CXCL10,CYTIP,DBI,EIF4EBP1,ESR1,F13A1,F2RL1,FZD1,GHR,HBEGF,HK2,HP,HSPB8,IGFALS,INHBA,KLF4,LCN2,NIBAN1,NKX6-1,NLRP3,NOS1,NR4A3,PENK,PLK3,POSTN,PRKCD,PTHLH,RGS4,RORC,S100A6,SERPINE1,SESN1,SLC25A25,SLC7A11,SLC9A3,SMPD3,SRGN,STAR,TGM1,THRSP,TMEM132A,TNFAIP6,TREM2,UCP3,UGDH,XYLT1	61 (4)	3
coenzyme A		chemical - endogenous mammalian	ACACA,Acox,coenzyme A,CTNNB1,GPX4,PANK1,PPARA	3		-1.664	1.99e-12	0.0148	ABCA1,ACAA1,ACAT1,ACOX1,ACSL1,ACTA2,APOE,AR,ASL,ASS1,CCN4,CCRL2,CDH1,COL4A6,CRABP2,CS,CXCL10,DBI,ECH1,FGF18,FIS1,FZD1,G0S2,GADD45G,HADH,HBEGF,HK2,IL1B,MGST1,MGST3,MMP16,NCAM1,NR5A2,PCDH15,PEX11A,PLIN4,PLIN5,PRDX3,PROCR,PRSS35,PTCH2,RAI14,RETSAT,RRM2,RSPO3,S100A4,SERINC2,SERPINE1,SESN1,SIX1,SMAD7,UCP3	52 (7)	4
ONECUT1		transcription regulator	FOXA2,NEUROG3,NR3C1,ONECUT1,PDX1	2		0.143	2.03e-12	0.0061	ACBD5,ACOX1,ACSL1,ACTA2,ADGRE1,ALOX15,ALOX5,ASS1,ASTN1,C9orf152,CCRL2,CDC42EP3,CDH1,CLDN4,CPM,CRABP2,CS,CXCL10,DUOX1,DUSP5,ECH1,EIF4EBP1,GRM7,HADH,HCAR2,HK2,IL1B,KLF4,KRT18,KRT8,LCN2,LPIN1,LPL,MPC2,MUC6,NAV3,NDUFA9,NKX6-1,NNAT,NR5A2,PTGER3,RORB,SERPINE1,SGMS2,SLC2A3,SLC9A3,TNFAIP6,TOX3,UCP3	49 (5)	5
FLCN	0.056	other	Esrra,FLCN,HIF1A,MTORC1,PPARGC1A,PRKAA,TFE3,TFEB	2	Activated	3.5	2.13e-12	0.0254	ABCA1,ACAT1,ACOX1,ACTA2,AK1,AK4,ALDH5A1,ALOX5,APOE,AR,ATP2B3,CACNA2D2,CCN4,CCRL2,CDCP1,CPXM1,CS,CXCL14,DUSP5,EIF4EBP1,ESRRG,FAM111A,FHL3,FREM1,GHR,HK2,HP,IGFBP2,INHBA,KLF4,LDHB,LOXL1,LPIN1,LPL,MAL,MET,MPC2,MST1R,NCF1,NLRP3,NR4A3,NR5A2,ORC1,PANK3,PIM2,PLAC8,PLIN2,PLIN5,POSTN,PRDX3,PRKAR2B,PROM1,RAB20,RCVRN,RORC,RRM2,SERPINE1,SLC1A1,SLC25A25,SLIT3,SMAD7,THRSP,TYR,UCP3	64 (8)	8
vismodegib		chemical drug	ERK,Hedgehog,PPARG,SMO,vismodegib	2	Inhibited	-4.117	2.97e-12	0.0087	ABCA1,ACAA1,ACOX1,ACSL1,ACTA2,ADGRE1,APOE,BDKRB2,CDH1,CLDN4,CLU,CRABP2,CS,CXCL10,CXCL14,ESR1,FOXL1,HBEGF,HCAR2,HP,IL1B,KLB,KLF4,LCN2,LPL,MAL,MGST1,NCF1,NKX6-1,PDE3B,PEX11A,PLIN2,PLIN4,PLIN5,POSTN,PTCH2,PTGER3,RAB7B,RORC,SERPINE1,SHISA2,STAR,UCP3	43 (5)	5
ZIC2		transcription regulator	CHEK1,CTNNB1,GLI1,PRKDC,TCF7L2,ZIC2	2		-0.611	3.5e-12	0.0157	ACAA1,ACOX1,ACSL1,ADIPOR2,ALOX5,APOE,AR,ARC,ATAD2,BIN1,BNC1,C1QTNF3,CCN4,CCRL2,CLU,COL4A6,CRABP2,CSRP1,CXCL10,DUSP5,EGR3,FGF18,FOXL1,FZD1,GADD45G,GATA5,GPRC5A,GYS2,HBEGF,HK2,HPSE,IGFBP2,KRT80,LGI3,LPL,MAL,MAP7,MET,MMP16,MST1R,MYRF,NAV3,NCAM1,NKAIN2,NNAT,NR5A2,PCDH15,PHLDA2,PLIN2,PLOD1,PLXDC1,PPIF,PROCR,PRSS35,PTHLH,RAB27B,RAI14,RGS10,RRM2,RSPO3,S100A4,S100A6,SCARA3,SERPINE1,SIX1,SMAD7,SOX6	67 (6)	6
PTPN18	0.269	phosphatase	ERBB2,FYN,GAB1,MAPK1,MAPK8,PTPN18	2		-1.953	5.1e-12	0.0278	ABCA1,ACTA2,ADAM12,AKT2,ALDOC,ANPEP,APOE,AR,CCRL2,CD84,CDC42EP3,CDCP1,CDH1,CFB,CISH,CLDN4,CLU,CPM,CRABP2,CXCL10,DLX3,EMP3,ETV4,F2RL1,GHR,HBEGF,HK2,HP,HTR1B,IL1B,KLB,KRT7,LCN2,MAP3K9,MMP16,MYRF,NLRP3,NOX5,OLFML2A,PENK,PHLDA2,PLXDC1,POLQ,PROM1,RGS4,RHOD,RORC,RRM2,S100A4,SERPINE1,SMAD7,ST3GAL4,TGM1,TMEM132A,TMEM9B,TNC,TUSC3,UNC5B,WNT5B	59 (6)	5
microcystins		chemical - other	ALDH,AMPK,ESR1,MAP3K7,MAPT,microcystins,PKA,protein phosphatase,SRC,UCP1	3		-0.593	6.47e-12	0.045	ACOX1,ACSL1,ADGRE1,AK1,ALOX5,ANK3,APOE,AR,ARC,ARHGAP18,ASS1,CAPN3,CDC42EP3,CDH1,CFB,CGN,CRABP2,CXADR,DSG2,DUOX1,DUSP5,EIF4EBP1,ESR1,ESRRG,FLNA,GADD45G,GAS7,GHR,HBEGF,IL1B,KCNB1,KRT7,LDHB,LPIN1,LPL,MAP3K9,MAP7,MET,MST1R,NEB,PBK,PENK,PHGDH,PIM2,PLS1,POSTN,PRKCD,PROM1,PSAT1,PSD3,PSPH,PTCH2,PTGER3,PTHLH,PTPN4,PTPRT,RDH5,RERG,RETSAT,SESN1,SIX1,SLC7A11,SLC9A3,SOSTDC1,SSX2IP,STAR,TC2N,TGM1,THRSP,TNFAIP6…	71 (10)	8
TFCP2L1		transcription regulator	CDK1,EGFR,Focal adhesion kinase,GLB1,GLI1,MMP9,NANOG,RUNX2,SMAD2/3/SMAD4,TBX3,TERT,TFCP2,TFCP2L1	3	Activated	2.077	6.47e-12	0.0459	ADA2,ADAMTS14,ADGRE1,ALOX5,AR,ARC,ASS1,ATAD2,BNC1,C1QTNF3,CDCP1,CDH1,CLU,COL24A1,CXCL14,DSG2,DUSP5,ESR1,ETV4,FGF18,FOXL1,GATA5,GHR,GPRC5A,HBEGF,HK2,HPCAL4,HPSE,HTR1B,IL1B,KLF4,KRT8,KRT80,LCN2,LRP8,MET,MMP16,MST1R,NAV3,NRIP1,P4HA3,PBK,PHLDA2,PLOD1,PLXDC1,POSTN,PPIF,PROM1,PTCH2,PTGER3,PTHLH,RAB27B,RAI14,RGS10,RRM2,S100A4,S100A6,SCARA3,SERPINE1,SESN1,SLC2A3,SLC7A11,SMAD7,STAR,THSD4,TNC,TREM2	67 (13)	12
levonorgestrel		chemical drug	CG,CYP2C8,levonorgestrel,PGR,SRD5A1	2		-1.26	6.75e-12	0.008	ACOX1,ACSL1,ACTA2,ADAMTS18,AK4,ALOX15,CDH1,CFB,CLU,COL4A6,CPM,CSRP1,CXCL10,DBI,EPHA7,EPS8L2,ESM1,ESR1,FLNA,FZD1,G0S2,GPRC5A,HBEGF,HK2,HPCAL4,HPSE,IL1B,INHBA,KLF4,LCN2,LOXL1,NIBAN1,NR5A2,NRIP1,ORC1,PIM2,POSTN,PPIF,RAB27B,RGS4,S100A6,SERPINE1,SLC39A8,SLCO2A1,SRGN,SSX2IP,ST3GAL4,STAR,TNC,TNFAIP6,WNT2	51 (5)	5
ABCC4	0.391	transporter	ABCC4,CREB1,GLI1	2		0.544	7.82e-12	0.0026	ACHE,ACTA2,AK4,ALOX5,ARC,ATAD2,BNC1,BRINP2,C1QTNF3,CDH1,CLU,COL24A1,DUSP5,EGR3,FOXL1,GADD45G,GATA5,GPRC5A,HPSE,IL1B,INHBA,KCND2,KLF4,KRT80,LCN2,LPL,MST1R,NAV3,NKAIN2,NNAT,NOX5,NR4A3,PDE3B,PENK,PHLDA2,PLOD1,PLXDC1,PPIF,PTCH2,PTHLH,RAB27B,RERG,RGS10,S100A4,S100A6,SCARA3,SERINC2,SESN1,SLC2A3,SMPD3,SOX6,SPOCK3,STAR,STRBP	54 (3)	3
nicotinamide-beta-riboside		chemical - endogenous mammalian	Akt,BACE1,CREB1,CTSD,MTOR,nicotinamide-beta-riboside,NRG1,PKA,SOD1	3		-0.896	9.11e-12	0.0352	ABCA1,ACAT1,ACTA2,AK4,ALDH5A1,APOE,AR,ARC,BRINP2,CLU,COL24A1,COL4A3,CPM,CS,CXCL10,CXCL14,DUOX1,EGR3,ESR1,FLNA,GADD45G,GUCY2C,HADH,HIBADH,HK2,IL1B,INHBA,ISLR2,KCNB1,KLF4,LCN2,LDHB,MET,MUSK,NCAM1,NCF1,NDUFA9,NKAIN2,NLRP3,NNAT,NOS1,NOX5,NR4A3,PDE3B,PENK,PHGDH,PIM2,PRKAR2B,PTHLH,RERG,RORC,RRM2,SERINC2,SLC1A1,SMPD3,SPOCK3,STAR,STRBP,TMEM9B,TNC,TUSC3	61 (9)	9
Dlg		group	AKT1,Dlg,DLG1,DLG4,ERBB4,ERK,ERK1/2,GRIN1,GRIN2A,MAPK14,MAPK8,Nfat (family),NFATC1,NFkB (complex),NMDA receptor,P38 MAPK,RAC1,RHOG,SYK	3		0.64	9.11e-12	0.0481	ACAT1,ANK3,ARC,ARID5A,ASS1,CCN4,CD247,CELF3,CFB,CISH,CLDN4,CLIP2,CLU,COL6A5,CSF2RB,DLX3,DUSP5,EGR3,ESM1,F2RL1,FGF18,FLNA,FZD1,G0S2,GHR,HSPA1L,HTR7,IGFBP2,KCNA3,KCNB1,KCND2,KLB,KRT18,LDHB,LRP8,MAL,MAP3K9,MMP16,MST1R,NCAM1,PENK,PEX11A,PIM2,PLK3,PPIF,PRKAR2B,PROM1,RAB7B,RGS4,RORC,S100A6,SLAMF6,SLC1A1,SLC7A11,SMAD7,SOX6,STAR,TAGAP,TNFAIP6,UNC5B,WNT2	61 (19)	17
ESRRA:PPARG1CA:RUNX2 gene		complex	ESRRA,ESRRA:PPARG1CA:RUNX2 gene,PPARGC1A,RUNX2	2	Inhibited	-3.244	9.42e-12	0.0086	ABCA1,ACAT1,ACOX1,ACSL1,ACTA2,AK1,ALDH5A1,ALDOC,ATP2B3,CACNA2D2,CCN4,CDH1,COL24A1,CPXM1,CS,CXCL14,EGR3,ESM1,FGF18,FREM1,HK2,IL1B,INHBA,LPIN1,LPL,MAL,MPC2,NLRP3,NR5A2,NRIP1,PLIN2,PLIN5,PLXDC1,POSTN,PRDX3,RAPGEFL1,RCVRN,SERPINE1,SLC25A25,SLIT3,SMAD7,SOX6,STAR,TYR,UCP3,UNC5B	46 (4)	3
nevirapine		chemical drug	aflatoxin B1,Akt,CETP,CYP3A4,diclofenac,ERK1/2,JUN,LCAT,MHC class I (complex),monocrotaline,nevirapine,okadaic acid,platelet activating factor,PRKAA	3		0.788	9.52e-12	0.0298	ABCA1,ACAT1,ACOX1,ANXA13,APOE,ARC,BDKRB1,CCN4,CD247,CHST4,CKAP2,CLDN4,CLU,CMKLR1,COL4A3,CPM,CRABP2,CYP4V2,DDIT4L,DUSP5,EIF4EBP1,FAM83F,FZD1,GNAI1,GTSE1,HBEGF,HK2,IGFBP2,INHBA,KCNA3,LPIN1,LPL,MET,NCAM1,NCF1,NOS1,NOX5,P2RX1,PBK,PENK,PHGDH,PLIN2,POSTN,PSAT1,PSPH,PTHLH,PTPN6,S100A6,SLC2A3,SLC7A11,SOX6,THRSP,TMEM9B,TNC,TUSC3,UCP3,UGDH,XYLT1	58 (14)	11
S100		complex	AKT1,ERK,HNRNPK,KRAS,Mapk,S100,S100A10,S100A4,S100A6,S100A8,S100A9,S100B,S100P	2		1.664	1.03e-11	0.0366	ABCA1,ACTA2,ALOX15,ANPEP,AR,ARC,ASS1,BCHE,BNC1,CISH,CLDN4,CPM,CSF2RB,CXADR,CXCL10,CXCL14,DLX3,DUSP5,ESR1,GPRC5A,HBEGF,HTR1B,IGFBP2,IL1B,IL2RG,INHBA,KRT18,LCN2,LDHB,LPIN1,MAL,MET,NCAM1,NOS1,NR4A3,PBK,PEX11A,PLK3,POSTN,PROM1,RAB20,RAB7B,RDH5,RORC,S100A4,S100A6,SERPINE1,SIX1,SLC7A11,SMPD3,TNC,UNC5B	52 (13)	12
CBP/CREB/CRTC2		complex	CBP/CREB/CRTC2,Cbp/p300,Creb,CREB1,CREB3L3,CREBBP,CRTC2,EP300,PPARGC1A	2		-1.364	1.03e-11	0.0456	ABCA1,ACAT1,ACHE,ACOX1,AK1,AK4,ALDH5A1,AR,ARC,ATP2B3,BDKRB2,BRINP2,BTK,CACNA2D2,CDCP1,COL24A1,CPXM1,CS,CSRP1,CXCL14,EGR3,ESRRG,FREM1,GADD45G,GPR85,HK2,IGFBP2,KCND2,KLF4,LCN2,LDHB,LPIN1,MAL,MPC2,NKAIN2,NLRP3,NNAT,NOX5,NR4A3,NR5A2,PDE3B,PENK,PLIN2,PLIN5,POSTN,PRDX3,PRKCD,PTHLH,RCVRN,RERG,RORC,RRM2,SERINC2,SLC25A25,SLC2A3,SLC7A11,SLIT3,SMAD7,SPOCK3,STAR,STRBP,THRSP,TNC,TYR,UCP3	65 (9)	8
T3/TR/RXR		complex	L-triiodothyronine,Rxr,RXRA,RXRB,T3/TR/RXR,THRA,THRB	2		-1.089	1.04e-11	0.0139	ACHE,ACSL1,ACTG2,AKT2,ALAS2,APOE,AR,ASS1,ATIC,CACNA1E,CCN4,CLU,CMKLR1,CRABP2,CS,CXCL10,CXCL14,DHRS3,DUSP5,EIF4EBP1,ESR1,FZD1,GADD45G,HBEGF,HP,IGFBP2,INHBA,KCND2,LPL,MET,MGST3,NCF1,NLRP3,NR5A2,PDE3B,PENK,PHLDA2,PKP2,PRDX3,PROM1,PSAT1,RGS4,S100A4,S100A6,SMAD7,ST3GAL4,STAR,STRBP,SYT12,THRSP,TMEM215,UCP3,WNT2,WNT5B	54 (7)	7
nimesulide		chemical drug	aspirin,ERK1/2,nimesulide,PPARG,PTGS2,RB1	2	Inhibited	-2.994	1.27e-11	0.0417	ACAA1,ACAT1,ACOX1,ACSL1,ACTA2,APOE,ARC,CCN4,CDH1,CLU,COQ7,CRABP2,CS,CXCL10,CXCL14,EGR3,ESR1,F2RL1,FGF18,FZD1,GHR,GPR85,HCAR2,HK2,HP,IGFBP2,KLB,KLF4,KRT18,LRAT,MET,MGST1,NCF1,NDUFA9,NIT1,NR4A3,ORC1,PDE3B,PEX11A,PLIN2,PLIN4,PLIN5,PMPCB,POSTN,PROM1,PTGER3,RORC,RRM2,S100A6,SERPINE1,STAR,TNFAIP6,TREM2,UCP3	54 (6)	6
erismodegib		chemical drug	Akt,erismodegib,GLI1,Mapk,MET,SMO	2		-0.674	1.33e-11	0.0217	ACTA2,ALOX5,ARC,ARID5A,ATAD2,BDKRB2,BNC1,C1QTNF3,CDH1,CLU,CPM,CXCL10,DUSP5,EGR3,ESR1,FOXL1,GATA5,GPRC5A,HBEGF,HK2,HPSE,IL1B,INHBA,KLF4,KRT80,LCN2,LPL,MAL,MPP7,MST1R,NAV3,NOS1,PERP,PHLDA2,PLOD1,PLXDC1,PPIF,PTCH2,PTGER3,PTHLH,PTPRT,RAB27B,RGS10,RILPL1,RRM2,S100A4,S100A6,SCARA3,SERPINE1,SESN1,SHISA2,SOX6,TMEM9B,TNC,TUSC3	55 (6)	6
lapatinib/pazopanib		chemical drug	ABL1,ALK,EGFR,FGFR1,FGFR3,FLT1,lapatinib/pazopanib,MET,NTRK2,PTK2,TGFBR2	2	Inhibited	-2.405	2.02e-11	0.0349	ACHE,ACTA2,ADGRE1,AGPAT4,ALOX15,ALOX5,AR,ARID5A,ASS1,CDCP1,CITED1,COL4A6,CXCL10,CXCL14,DSG2,EGR3,EIF4EBP1,ESR1,ETV4,GADD45G,GHR,HP,HPCAL4,IL1B,INHBA,KLF4,KRT18,KRT7,KRT8,LCN2,LRP8,MAL,MET,MGST3,MPP7,NOX5,OLFML2A,PERP,POSTN,PRDX3,PROM1,PRRT3,PTHLH,PTPRT,RAI14,RILPL1,RRM2,SCRN1,SERPINE1,SH3BP2,SLC2A3,SLC7A11,SMAD7,SORCS2,STAR,TNC	56 (11)	11
HNF1B		transcription regulator	GSTA1,HNF1B,Jnk,JUN,PPARG	3		-1.286	2.05e-11	0.0248	ABCA1,ACAA1,ACOX1,ACSL1,AR,B3GALT5,BMAL2,CD209,CD247,CDH1,CHST4,COL24A1,CRABP2,CS,CXCL10,CXCL14,DUSP5,HCAR2,HK2,HP,IGFBP2,KLB,KLF4,KRT18,LPIN1,LPL,MET,MGST1,OLFM1,PDE3B,PENK,PEX11A,PLIN2,PLIN4,PLIN5,POSTN,PTGER3,PTHLH,PTPN6,RORC,S100A4,S100A6,SERPINE1,SLC2A3,SOX6,STAR,TNC,UCP3,XYLT1	49 (5)	4
SEMA4D	-0.092	transmembrane receptor	ERBB2,GAB1,MET,MST1R,RHOA,SEMA4D	2		1.131	2.43e-11	0.0175	ACTA2,AKT2,ALDOC,AR,ARID5A,CCRL2,CDC42EP3,CDCP1,CDH1,CLDN4,CLU,CPM,CXCL10,EMP3,ETV4,F2RL1,GHR,HBEGF,HK2,HP,HTR1B,IL1B,INHBA,KLF4,KRT7,LCN2,MAL,MMP16,MPP7,ORC1,PERP,PHLDA2,POLQ,PROM1,PTPRT,RHOD,RILPL1,RORC,RRM2,S100A4,SMAD7,ST3GAL4,STAR,TGM1,TMEM132A,TMEM9B,TNC,TUSC3,UNC5B,WNT5B	50 (6)	5
MED24	0.116	transcription regulator	MED24,PPARG,THRB,VDR	2		-0.762	2.68e-11	0.0152	ABCA1,ACAA1,ACOX1,ACSL1,ACTA2,AKT2,APOE,CCN4,CDH1,CISH,CRABP2,CS,CUBN,CXCL10,CXCL14,EIF4EBP1,FZD1,GADD45G,HCAR2,HK2,HP,IGFBP2,KLB,KLF4,KRT18,LPL,MET,MGST1,NLRP3,NR5A2,PDE3B,PEX11A,PLIN4,PLIN5,PROM1,PTGER3,RORC,SERPINE1,SSX2IP,STAR,THRSP,WNT2,WNT5B	43 (4)	3
ECT2	-0.007	other	CDC42,ECT2,JUN,MAPK14,MAPK8,PRKCZ,RAC1,RHOA,SRF	2	Activated	2.48	2.7e-11	0.0402	ABCA1,ACTG2,AR,ARC,BMAL2,CD247,CDH1,CHST4,COL24A1,CPM,CSRP1,CXCL10,DUSP5,EGR3,ESR1,FHL3,FLNA,G0S2,HK2,HTR7,IGFBP2,IL1B,KLB,KLF4,LCN2,LPIN1,LPL,MAP3K9,MET,MYOM1,PDLIM7,PENK,PHGDH,PROM1,PSAT1,PTHLH,PTPN6,RGS4,RORC,SERPINE1,SLC2A3,SOSTDC1,SOX6,STAR,TNC,TST,XYLT1	47 (9)	8
cyclopamine		chemical reagent	Akt,AMPK,cyclopamine,GLI1,Hedgehog,PRKAA1	2		0.535	3.68e-11	0.0349	ACTA2,ALOX5,ARC,ASTN1,ATAD2,BNC1,C1QTNF3,CDC42EP3,CDH1,CLU,CPM,CXCL10,DUSP5,EGR3,ESR1,FOXL1,GATA5,GHR,GPRC5A,HK2,HPSE,IL22RA1,KCNB1,KRT80,LCN2,LDHB,LPIN1,LPL,MGST1,MMP16,MST1R,NAV3,NCF1,NKX6-1,NOS1,PHLDA2,PLOD1,PLXDC1,PPIF,PTCH2,PTHLH,RAB27B,RGS10,RRM2,S100A4,S100A6,SCARA3,SERPINE1,SESN1,SMPD3,SOX6,STAR,THRSP,TMEM9B,TNC,TUSC3	56 (6)	6
JNJ-26483327		chemical drug	EGFR,ERBB2,ERBB4,FYN,JNJ-26483327,LCK,SRC (family)	2		-1.192	4.3e-11	0.0349	ABCA1,AKT2,ALDOC,ARC,CCRL2,CDC42EP3,CDCP1,CISH,CLDN4,CLU,CPM,CXCL14,DSG2,EGR3,EMP3,ETV4,F2RL1,GHR,HK2,HP,HPCAL4,HTR1B,KCNB1,KRT18,KRT7,LCN2,LRP8,MET,MMP16,NLRP3,ORC1,PENK,PHLDA2,PIM2,POLQ,POSTN,PROM1,RAI14,RHOD,RORC,RRM2,S100A4,SERPINE1,SLC1A1,SLC2A3,SLC7A11,SMAD7,ST3GAL4,STAR,TGM1,TMEM132A,TMEM9B,TNC,TUSC3,UNC5B,WNT2,WNT5B	57 (7)	6
GSTA1		enzyme	GSTA1,Jnk,JUN,PPARG	2		1.206	4.38e-11	0.0191	ABCA1,ACAA1,ACOX1,ACSL1,AR,BMAL2,CD209,CD247,CHST4,COL24A1,CRABP2,CS,CXCL10,CXCL14,DUSP5,HCAR2,HK2,HP,IGFBP2,KLB,KLF4,KRT18,LPIN1,LPL,MET,MGST1,PDE3B,PENK,PEX11A,PLIN2,PLIN4,PLIN5,POSTN,PTGER3,PTHLH,PTPN6,RORC,SERPINE1,SLC2A3,SOX6,STAR,TNC,UCP3,XYLT1	44 (4)	3
cerulenin		chemical drug	BACE1,cerulenin,CPT1B,ERBB2,FASN	2		0.832	4.65e-11	0.0205	ACOX1,ACTA2,AJUBA,ALDOC,AR,CCRL2,CDC42EP3,CDCP1,CLDN4,CLU,CPM,CS,CXCL10,CXCL14,DBI,EIF4EBP1,EMP3,ESR1,ETV4,F2RL1,GHR,HBEGF,HK2,HP,HTR1B,IL1B,INPP5D,KRT7,LCN2,LPL,MET,MMP16,NDUFA9,ORC1,PDE3B,PHLDA2,PIK3R5,POLQ,PROM1,RHOD,RRM2,S100A4,SLC7A11,SMAD7,ST3GAL4,TGM1,TMEM132A,TMEM9B,TNC,TUSC3,UNC5B,WNT5B	52 (5)	5
CUDC 101		chemical drug	CUDC 101,EGFR,ERBB2,Hdac	2		-1.483	5.88e-11	0.0339	ACTA2,AKT2,ALDOC,ARC,CCRL2,CDC42EP3,CDCP1,CDH1,CLDN4,CLU,CPM,CRABP2,CXCL14,DSG2,EMP3,ETV4,F2RL1,GHR,HK2,HP,HPCAL4,HTR1B,IL1B,KRT7,LCN2,LRP2,LRP8,MET,MMP16,ORC1,PHLDA2,PIK3R5,POLQ,POSTN,PROM1,RAI14,RGS10,RHOD,RORC,RRM2,S100A4,SERPINE1,SLC2A3,SLC7A11,SMAD7,SMPD3,ST3GAL4,STAR,TGM1,TMEM132A,TMEM9B,TNC,TUSC3,UNC5B,WNT5B	55 (4)	3
ASXL2	0.151	other	ASXL2,Nr1h,PPARG	2	Inhibited	-3.333	6.18e-11	0.0086	ABCA1,ACAA1,ACOX1,ACSL1,ACTA2,APOE,CDH1,CRABP2,CS,CXCL10,CXCL14,G0S2,HCAR2,HCK,HK2,HP,IL1B,KLB,KLF4,KRT18,LPL,MGST1,NCF1,NLRP3,NR5A2,PDE3B,PEX11A,PLIN2,PLIN4,PLIN5,PTGER3,RCVRN,RORC,SERPINE1,STAR,UCP3	36 (3)	3
1-(carboxymethylthio)tetradecane		chemical drug	1-(carboxymethylthio)tetradecane,ACOX1,PPARA,PPARD,PPARG,SCD	2	Inhibited	-2.661	6.6e-11	0.0327	ACAT1,ACOX1,ACTA2,AGPAT4,ALDH9A1,AR,ASL,ASS1,CDH1,CFAP54,CS,CXCL10,CXCL14,DBI,ECH1,G0S2,GHR,HADH,HBEGF,HCAR2,HP,IGFBP2,IL1B,KLB,KRT18,KRT8,LCN2,LDHB,LPIN1,LPL,MGST1,MGST3,MUSK,NCF1,NR4A3,PCYOX1,PDE3B,PIGP,PLIN4,PLIN5,PTGER3,RDH5,RETSAT,RORC,S100A6,SERINC2,SGMS2,STAR,TGM1,THRSP,TNC	51 (6)	6
HCRTR1		G-protein coupled receptor	GNAQ,HCRTR1,NFkB (family),PI3K (complex),PPARG,PTPN11	2	Inhibited	-2.16	7.2e-11	0.0272	ABCA1,ACAA1,ACOX1,ACSL1,ACTA2,AKT2,APOE,CDH1,CRABP2,CS,CXCL10,CXCL14,ESR1,HBEGF,HCAR2,HP,IGFBP2,KLB,KLF4,KRT18,LCN2,MET,MGST1,NCAM1,NCF1,NLRP3,NOX5,PDE3B,PERP,PEX11A,PLIN2,PLIN4,PLIN5,POSTN,PRKAR2B,PTGER3,RORC,RRM2,SERPINE1,STAR,TGM1,UCP3	42 (6)	5
thyroid hormone receptor		group	PPARA,THRA,THRB,thyroid hormone,thyroid hormone receptor	2	Activated	4.117	7.28e-11	0.0147	ABCA1,ACAA1,ACAT1,ACOX1,ACSL1,ASL,ASS1,CACNA1E,CCN4,CS,CXCL10,DBI,ECH1,EIF4EBP1,FZD1,G0S2,HADH,IL1B,INHBA,KCND2,LPL,MET,MGST1,MGST3,NCF1,NLRP3,NNAT,NR5A2,PENK,PEX11A,PKP2,PLIN2,PLIN4,PLIN5,PROM1,RETSAT,RGS4,SERINC2,SERPINE1,SYT12,UCP3,WNT2,WNT5B	43 (5)	5
CBLL1	0.045	enzyme	CBLL1,CDH1,CTNNB1,FASN	2		0	7.44e-11	0.0142	ACAA1,ACOX1,ACTA2,AJUBA,AR,CCN4,CCRL2,CDH1,COL4A6,CRABP2,CXCL10,EIF4EBP1,ETV4,FGF18,FZD1,GADD45G,HBEGF,HK2,IL1B,KRT18,KRT7,LCN2,MET,MMP16,NR5A2,PCDH15,PLIN2,PRKAR2B,PROCR,PRSS35,PTCH2,RAI14,RRM2,RSPO3,S100A4,SERPINE1,SESN1,SIX1,SLC7A11,SMAD7	40 (4)	4
NRIP1	-0.458	transcription regulator	Akt,AMPK,GCR/glucocorticoid dimer,NRIP1,PPARGC1A	2	Activated	3.571	7.54e-11	0.0445	ABCA1,ACAT1,ACOX1,ACTA2,AK1,ALDH5A1,ATP2B3,CACNA2D2,CCN4,CDH1,CPM,CPXM1,CS,CXCL10,CXCL14,ESR1,FREM1,GYS2,HK2,HP,IL1B,INHBA,KCNB1,LCN2,LDHB,MAL,MPC2,NCF1,NLRP3,NOS1,NR5A2,PLIN2,PLIN5,POSTN,PRDX3,RCVRN,RRM2,SERPINE1,SLC25A25,SLC2A3,SLIT3,SMAD7,STAR,THRSP,TMEM9B,TNC,TUSC3,TYR,UCP3	49 (5)	5
RORA:Coactivator:ARNTL gene		complex	BMAL1,EP300,NRIP1,PPARGC1A,RORA,RORA:Coactivator:ARNTL gene	2	Inhibited	-2.412	7.95e-11	0.0191	ABCA1,ACAT1,ACHE,ACOX1,ACTA2,ADIPOR2,AK1,ALDH5A1,APOE,AR,ATP2B3,BDKRB2,BTK,CACNA2D2,CCN4,CDCP1,CPXM1,CS,CXCL10,CXCL14,FREM1,GYS2,HK2,INHBA,LPIN1,MAL,MPC2,NLRP3,NR5A2,PLIN2,PLIN5,POSTN,PRDX3,RCVRN,RORC,SLC25A25,SLC2A3,SLIT3,SMAD7,SMPD3,THRSP,TNC,TYR,UCP3	44 (6)	5
BMS-309403		chemical reagent	AMPK,BMS-309403,PPARG	2	Inhibited	-2.744	9.74e-11	0.0092	ABCA1,ACAA1,ACOX1,ACSL1,ACTA2,APOE,CDH1,CRABP2,CS,CXCL10,CXCL14,HCAR2,HP,IL1B,KCNB1,KLB,KLF4,KRT18,LDHB,LPIN1,LPL,MGST1,NCF1,PDE3B,PEX11A,PLIN2,PLIN4,PLIN5,PTGER3,RORC,SERPINE1,STAR,THRSP,UCP3	34 (3)	2
TFAP2A,(TFAP2B,TFAP2C) homo- and heterodimers:YY1:ERBB2 gene		complex	ERBB2,TFAP2A,TFAP2A,(TFAP2B,TFAP2C) homo- and heterodimers:YY1:ERBB2 gene,TFAP2C,YY1	2		0.714	1e-10	0.0163	ACTA2,AKT2,ALDOC,APOE,AR,CCRL2,CDC42EP3,CDCP1,CDH1,CLDN4,CLU,CPM,CXCL10,EGR3,EMP3,ESR1,ETV4,F2RL1,FCER1A,GHR,HBEGF,HK2,HP,HTR1B,KLF4,KRT7,KRT8,LCN2,MAL,MMP16,ORC1,PHLDA2,POLQ,PROM1,RHOD,RRM2,S100A4,SERPINE1,SLC2A3,SMAD7,ST3GAL4,TGM1,TMEM132A,TMEM9B,TNC,TREM2,TUSC3,UNC5B,WNT5B	49 (5)	4
palmitic acid		chemical - endogenous mammalian	palmitic acid	1		-1.029	1.16e-10	0.0063	ABCA1,ACAA1,ACHE,ACOX1,ACSL1,ADIPOR2,CS,CXCL10,F2RL1,FITM2,HADH,HBEGF,HIBADH,HIBCH,HK2,HTR7,IL1B,INHBA,KLF4,LCN2,MET,NCF1,NCF4,NR4A3,OLFML2A,PHF24,PLIN2,PLIN4,PROCR,PTGER3,RORC,SERPINE1,SLC7A11,TYR	34 (1)	1
CP-724,714		chemical drug	ABCB10,CP-724,714,ERBB2	2		-0.457	1.21e-10	0.0072	ACTA2,AKT2,ALDOC,AR,ASL,ASS1,CCRL2,CDC42EP3,CDCP1,CDH1,CLDN4,CLU,CPM,CXCL10,EMP3,ESR1,ETV4,F2RL1,GHR,HBEGF,HK2,HP,HTR1B,KRT7,LCN2,MMP16,ORC1,PHGDH,PHLDA2,POLQ,PROM1,RHOD,RRM2,S100A4,SMAD7,ST3GAL4,TGM1,TMEM132A,TMEM9B,TNC,TUSC3,UNC5B,WNT5B	43 (3)	3
MECP2:PPARG gene		complex	MECP2,MECP2:PPARG gene,PPARG	2	Inhibited	-2.333	1.21e-10	0.0089	ABCA1,ACAA1,ACOX1,ACSL1,ACTA2,ADIPOR2,APOE,B3GALT5,CCDC141,CDH1,CRABP2,CS,CXCL14,ESR1,GAL3ST3,HCAR2,HP,IL1B,KLB,KLF4,KRT18,LPL,MGST1,NAV3,NCF1,PDE3B,PEX11A,PLIN2,PLIN4,PLIN5,PTGER3,RORC,RPH3A,SLC2A3,STAR,UCP3	36 (3)	2
ABCC1	0.22	transporter	ABCC1,ERK,PPARG	2	Activated	3.781	1.26e-10	0.02	ABCA1,ACAA1,ACOX1,ACSL1,ACTA2,APOE,CDH1,CLDN4,CLU,CRABP2,CS,CXCL10,CXCL14,ESR1,HBEGF,HCAR2,HP,IL1B,KLB,KLF4,LCN2,LPL,MAL,MGST1,NCF1,PDE3B,PEX11A,PLIN2,PLIN4,PLIN5,POSTN,PTGER3,RAB7B,RORC,SERPINE1,STAR,UCP3	37 (3)	3
ELF3		transcription regulator	EGFR,ELF3,ERK1/2,TGFBR2	2	Activated	2.48	1.38e-10	0.0494	ABCA1,ACAT1,ACTA2,ADGRE1,AGPAT4,ALOX15,ALOX5,AR,ARC,ASS1,CCN4,CDCP1,CITED1,COL4A6,CXCL10,CXCL14,DSG2,EGR3,ESR1,ETV4,FZD1,GADD45G,GHR,HBEGF,HP,HPCAL4,IL1B,KRT18,KRT7,KRT8,LCN2,LRP8,MET,POSTN,PRDX3,PROM1,PTHLH,RAI14,S100A6,SERPINE1,SH3BP2,SLC2A3,SLC7A11,SMAD7,SORCS2,STAR,TNC	47 (4)	3
phentolamine		chemical drug	ACACA,ADRA1A,FASN,phentolamine,testosterone	2		-0.522	1.49e-10	0.0036	ACOX1,ACSL1,ACTA2,AJUBA,ANPEP,AR,ARRB2,CDH1,CLU,EIF4EBP1,ESR1,ETV4,FIS1,HPCAL4,IL1B,INHBA,LPL,MAL,MET,MGST1,NOS1,NR5A2,P2RX1,PDE3B,PRKAR2B,PTHLH,RAI14,SGMS2,SLC39A8,SLC7A11,STAR,STEAP2,UCP3	33 (5)	5
TFAM gene:NRF1:NRF2:PPARGC1A,PPRC1		group	GABPA,GABPB1,NRF1,PPARGC1A,PPRC1,TFAM,TFAM gene:NRF1:NRF2:PPARGC1A,PPRC1	2	Inhibited	-2.967	1.59e-10	0.011	ABCA1,ACAT1,ACOX1,AK1,ALDH5A1,ATP2B3,CACNA2D2,CCN4,CDH1,CPXM1,CS,CXCL10,CXCL14,DUSP5,ECH1,FREM1,HK2,HPCAL4,IL1B,INHBA,LCN2,LPIN1,LPL,MAL,MPC2,NLRP3,NR5A2,PLCB2,PLIN2,PLIN5,POSTN,PRDX3,RCVRN,SERINC2,SLC25A25,SLIT3,SMAD7,STAR,TNC,TYR,UCP3	41 (7)	6
RGCC	-0.773	other	CDK1,RGCC,SCD	2		0.853	1.64e-10	0.0002	ABCA1,ACOX1,ACTA2,AGPAT4,AR,CDH1,CRABP2,CXCL10,HBEGF,IL1B,KLF4,LCN2,LPIN1,LPL,LRAT,MUSK,RDH5,SGMS2,TGM1,THRSP,TNC,UCP3	22 (3)	3
nebivolol		chemical drug	NADPH oxidase,nebivolol,Nos,NOS3,PPARGC1A,UCP1	2	Inhibited	-3.507	1.73e-10	0.0126	ABCA1,ACAT1,ACOX1,ADGRE1,AK1,ALDH5A1,ARC,ATP2B3,CACNA2D2,CAPN3,CCN4,CDH1,CPXM1,CS,CXCL10,CXCL14,EIF4EBP1,ESRRG,FREM1,IL1B,INHBA,LDHB,LPIN1,LPL,MAL,MPC2,NLRP3,NR5A2,PHGDH,PLIN2,PLIN5,POSTN,PRDX3,PSAT1,PSD3,PSPH,RCVRN,SERPINE1,SLC25A25,SLIT3,SMAD7,STAR,TYR	43 (6)	5
TFB2M gene:NRF1:NRF2:PPARGC1A,PPRC1		group	GABPA,GABPB1,NRF1,PPARGC1A,PPRC1,TFB2M gene:NRF1:NRF2:PPARGC1A,PPRC1	2	Inhibited	-2.722	1.83e-10	0.0093	ABCA1,ACAT1,ACOX1,AK1,ALDH5A1,ATP2B3,CACNA2D2,CCN4,CDH1,CPXM1,CS,CXCL10,CXCL14,DUSP5,FREM1,HK2,HPCAL4,IL1B,INHBA,LCN2,LDHB,LPIN1,LPL,MAL,MPC2,NLRP3,NR5A2,PLIN2,PLIN5,POSTN,PRDX3,RCVRN,SLC25A25,SLIT3,SMAD7,STAR,TNC,TYR,UCP3	39 (6)	5
cisplatin		chemical drug	cisplatin	1		0.295	1.86e-10	0.0109	ACTA2,ANPEP,BCL2L12,CDCP1,CDH1,CLDN4,CLSTN3,CLU,CXCL10,CXCL14,DRAXIN,EMP3,EPS8L2,ESR1,G0S2,GHR,HK2,IL1B,INHBA,INPP5D,KCNK5,LCN2,LPIN1,MEGF10,MEGF6,MET,NAV3,NCAM1,NCF1,NLRP3,NOX5,NRIP1,NTN4,PDE3B,PLK3,PROCR,PROM1,RAB27B,RRM2,SERPINE1,SESN1,SLC2A3,SOX6,TNC,TNK2,ZNF488	46 (1)	1
TFB1M gene:NRF1:NRF2:PPARGC1A,PPRC1		group	GABPA,GABPB1,NRF1,PPARGC1A,PPRC1,TFB1M gene:NRF1:NRF2:PPARGC1A,PPRC1	2	Inhibited	-2.722	1.93e-10	0.0095	ABCA1,ACAT1,ACOX1,AK1,ALDH5A1,ATP2B3,CACNA2D2,CCN4,CDH1,CPXM1,CS,CXCL10,CXCL14,DUSP5,FREM1,HK2,HPCAL4,IL1B,INHBA,LCN2,LDHB,LPIN1,LPL,MAL,MPC2,NLRP3,NR5A2,PLIN2,PLIN5,POSTN,PRDX3,RCVRN,SLC25A25,SLIT3,SMAD7,STAR,TNC,TYR,UCP3	39 (6)	5
4-tert-octylphenol		chemical toxicant	4-tert-octylphenol,CREB1,ERK,FABP2,FASN,RHOA	3		1.18	2.11e-10	0.03	ABCA1,ACHE,ACOX1,AJUBA,AK4,AR,ARC,BRINP2,CLDN4,CLSTN2,CLU,COL24A1,CXCL10,ETV4,GADD45G,HBEGF,IL1B,INHBA,KCND2,KLF4,KRT18,LCN2,LPL,MAL,MET,NKAIN2,NNAT,NOX5,NR4A3,PDE3B,PENK,POSTN,PRKAR2B,RAB7B,RERG,RORC,S100A6,SERINC2,SERPINE1,SLC2A3,SLC6A20,SLC7A11,SMPD3,SPOCK3,STAR,STRBP	46 (6)	6
di-2-pyridylketone 4-cyclohexyl-4-methyl-3-thiosemicarbazone		chemical drug	di-2-pyridylketone 4-cyclohexyl-4-methyl-3-thiosemicarbazone,GLI1,IGF1R,MET,NDRG1	2		0.143	2.13e-10	0.0171	ACSL1,ALOX5,AR,ARC,ARID5A,ATAD2,BNC1,C1QTNF3,CD300A,CD53,CD84,DUSP5,EGR3,FOXL1,GATA5,GPRC5A,HBEGF,HPSE,IGFBP2,IL1B,INHBA,KLF4,KRT80,MAL,MET,MPP7,MST1R,NAV3,NDUFA9,P2RX1,PERP,PLOD1,PLXDC1,PPIF,PROM1,PTCH2,PTHLH,PTPRT,RAB27B,RGS10,RILPL1,RRM2,S100A4,S100A6,SCARA3,SESN1,SOX6,STAR,TNC	49 (5)	5
SU6657		chemical drug	FGFR1,MAPK1,MET,Pdgfr,SRC,SRC (family),SU6657	2		-1.406	2.31e-10	0.0246	ACHE,ADAM12,ANPEP,AR,ARC,ARID5A,CD84,CDH1,CFB,CISH,CRABP2,CXCL10,DLX3,EIF4EBP1,ESR1,FLNA,HBEGF,HK2,IL1B,INHBA,KCNB1,KLF4,MAL,MGST3,MPP7,MYRF,NOX5,OLFML2A,ORC1,PERP,PLXDC1,POSTN,PRKCD,PRRT3,PTPRT,RETSAT,RILPL1,RRM2,S100A4,SERPINE1,TNC	41 (7)	6
1,1-bis(3'-indolyl)-1-(4-trifluoromethyl-phenyl)methane		chemical reagent	1,1-bis(3'-indolyl)-1-(4-trifluoromethyl-phenyl)methane,PPARG,RB1	2	Inhibited	-3.703	2.4e-10	0.0312	ABCA1,ACAA1,ACOX1,ACSL1,ACTA2,APOE,AR,CDH1,COQ7,CRABP2,CS,CXCL14,EGR3,GPR85,HCAR2,HP,IL1B,KLB,KLF4,KRT18,LPL,LRAT,MET,MGST1,NCF1,NDUFA9,NIT1,NR4A3,ORC1,PDE3B,PEX11A,PLIN2,PLIN4,PLIN5,PMPCB,PROM1,PTGER3,RORC,RRM2,SERPINE1,STAR,UCP3	42 (3)	3
FAT1	-0.023	other	FAT1,JUN,SRC,STAT5a/b,WWTR1,YAP1	2		0.905	2.61e-10	0.0372	ACTA2,APOE,AR,ATAD2,BIN1,BMAL2,CCRL2,CD247,CDC42EP3,CHST4,CISH,CLU,COL24A1,CYTIP,DUSP5,FLNA,HBEGF,HK2,HP,IGFBP2,IL1B,INPP5D,KLF4,LCP2,LPIN1,MET,MMP16,MYOM1,NOX5,PDE3B,PENK,PIM2,POSTN,PRKCD,PTGER3,PTHLH,PTPN6,RETSAT,RRM2,SOX6,STAR,TNC,WWC1,XYLT1	44 (6)	6
LRIG1	-0.309	other	EGFR,LRIG1,MET	2	Inhibited	-2.744	3.06e-10	0.0083	ACTA2,AR,ARID5A,CDCP1,CDH1,CXCL10,CXCL14,DSG2,EGR3,ESR1,ETV4,GHR,HK2,HPCAL4,IL1B,INHBA,KLF4,LCN2,LRP8,MAL,MET,MPP7,PERP,POSTN,PROM1,PTPRT,RAI14,RILPL1,RRM2,SERPINE1,SLC2A3,SLC7A11,STAR,TNC	34 (3)	2
polyunsaturated fatty acids		chemical - endogenous non-mammalian	polyunsaturated fatty acids,PPARA,PPARD,PPARG,SREBF1,TIMP1	2	Inhibited	-2.263	3.22e-10	0.0494	ABCA1,ACAA1,ACAT1,ACOX1,ACTA2,ALDH9A1,ALDOC,AR,ASL,ASS1,CDH1,CFAP54,CRABP2,CS,CSRP1,CXADR,CXCL10,CXCL14,ECH1,G0S2,GHR,HADH,HCAR2,HP,IGFBP2,KLB,KLF4,KRT18,LDHB,LPIN1,LRAT,MET,MGST1,MGST3,NCF1,NR4A3,PCYOX1,PDE3B,PEX11A,PLIN2,PLIN4,PLIN5,PTGER3,RETSAT,RORC,S100A6,SERINC2,SERPINE1,THRSP,UCP3	50 (6)	6
LATS1	-0.038	kinase	BRCA2,Ca2+,FOXL2,LATS1,MAP3K11,PLK1,RPTOR,YAP1	2		1.474	3.31e-10	0.0385	ACTA2,ADGRE1,AR,ARC,ATAD2,BIN1,CCRL2,CDC42EP3,CDH1,CGN,CLDN4,CLU,COQ7,CPM,CSRP1,CYTIP,ESR1,FLNA,HK2,HP,INHBA,INPP5D,KCND2,KLF4,KRT18,KRT8,MAP3K9,MMP16,NLRP3,NOS1,NOX5,NR4A3,NR5A2,OSR2,PDE3B,PIM2,PTHLH,RCVRN,RRM2,RSPO3,SERPINE1,SMAD7,STAR,TGM1,UCP3,WWC1	46 (8)	8
rosiglitazone		chemical drug	rosiglitazone	1	Inhibited	-2.959	3.56e-10	0.019	ABCA1,ACOX1,ACSL1,ADGRE1,ADIPOR2,ALOX5,APOE,CCRL2,CS,CXCL10,DHRS3,ECH1,GYS2,HADH,HCAR2,IGFBP2,IL1B,INHBA,KLB,KLF4,KRT18,LCN2,LPIN1,LPL,MET,PENK,PEX11A,PLIN2,PLIN5,SERPINE1,SLC9A3,TNC,UCP3	33 (1)	1
IL10R (complex)		complex	AMPK,IL10R (complex),IL10RA,JAK1,NFkB (family),STAT1,STAT5a/b	2		0.447	3.65e-10	0.0375	ABCA1,ACSL1,ALAS2,ALOX15,ALOX5,AR,ASS1,C1QTNF7,CCRL2,CD300LF,CDH1,CISH,CLU,ESR1,F13A1,GHR,HCAR2,HPSE,HTR7,IL2RG,INHBA,KCNB1,KLF4,LCP2,LDHB,LPIN1,LPL,MYOM1,NCAM1,NCF1,NKX6-1,NLRP3,NOX5,NR5A2,POSTN,PROCR,PTGER3,RORC,RRM2,SERPINE1,SLAMF6,SLC2A3,SLC7A11,SMAD7,THRSP	45 (7)	6
quercetin		chemical drug	quercetin	1		-1.043	3.97e-10	0.0003	ABCA1,ACOX1,ACTA2,BCHE,CXCL10,DUSP5,ECH1,ESR1,FZD1,HPSE,IL1B,KLF4,KRT18,KRT8,LCN2,LPL,PHGDH,PLAC8,PRDX3,SMAD7,STAR,THSD4,TST	23 (1)	1
SREBP1A,1C:NF-Y:SP1:FASN gene		complex	FASN,NFYA,NFYB,NFYC,SP1,SREBF1,SREBP1A,1C:NF-Y:SP1:FASN gene	2		0	4.01e-10	0.0238	ACOX1,ACSL1,ACTA2,AJUBA,ALDOC,AR,ASS1,CSRP1,CXADR,DBI,ESR1,ETV4,FLNA,HBEGF,HK2,HPSE,IL1B,KCNA3,KLF4,LPIN1,LPL,MET,MST1R,MYOM1,NOS1,NR5A2,PRKAR2B,PRKCD,PROM1,RRM2,S100A4,SERPINE1,SLC7A11,SLC9A3,STAR,TGM1,THRSP,TNC,UCP3,UGDH	40 (7)	6
SCT		other	cyclic AMP,DNMT1,GCG,LIPE,PKA,PLC,PRKAA,SCT	2		-1.441	4.16e-10	0.0082	ABCA1,ACHE,ACOX1,ACSL1,ACTA2,ADGRE1,ANK3,APOE,AR,ARC,ASS1,CAPN3,CDH1,CEP152,DUOX1,EGR3,ESR1,HBEGF,INHBA,KCNB1,LPIN1,LRP8,NOS1,NR4A3,NRIP1,PENK,PLIN2,PLIN5,PLK3,PRKAR2B,PTHLH,RGS10,RORC,SERPINE1,SLC25A25,SLC9A3,TNFAIP6,TYR,UCP3	39 (8)	7
icosapent		chemical - endogenous mammalian	FFAR1,icosapent,PPARD,PPARG,PTGS1,PTGS2	2	Inhibited	-3.086	4.28e-10	0.0404	ABCA1,ACAA1,ACOX1,ACSL1,ACTA2,ALDH9A1,ASS1,CDH1,CFAP54,CLU,CRABP2,CS,CXCL10,CXCL14,ECH1,GHR,HBEGF,HCAR2,HP,IL1B,KLB,KLF4,KRT18,LDHB,LRAT,MGST1,NCF1,NR4A3,PCYOX1,PDE3B,PEX11A,PLIN2,PLIN4,PLIN5,PTGER3,RORC,S100A6,SERINC2,STAR,TNFAIP6,TREM2,UCP3	42 (6)	5
L-threonic acid		chemical drug	ERK1/2,L-threonic acid,PPARG	2	Activated	3.244	4.48e-10	0.0476	ABCA1,ACAA1,ACAT1,ACOX1,ACSL1,ACTA2,APOE,ARC,CCN4,CDH1,CRABP2,CS,CXCL10,CXCL14,ESR1,FZD1,HBEGF,HCAR2,HK2,HP,IL1B,KLB,KLF4,KRT18,LPL,MGST1,NCF1,PDE3B,PEX11A,PLIN2,PLIN4,PLIN5,POSTN,PTGER3,RORC,S100A6,SERPINE1,UCP3	38 (3)	2
STEAP2	1.304	enzyme	ATF4,CASP8,EIF2A,PPARG,Srebp,STEAP2	3		1.947	4.48e-10	0.0287	ABCA1,ACAA1,ACOX1,ACSL1,ACTA2,APOE,CDH1,CRABP2,CS,CXCL10,CXCL14,EIF4EBP1,HCAR2,HP,IGFBP2,KLB,KLF4,KRT18,LCN2,LPL,MGST1,NCF1,NIBAN1,NLRP3,PDE3B,PENK,PEX11A,PHGDH,PLIN2,PLIN4,PLIN5,PSAT1,PSPH,PTGER3,RORC,SLC7A11,STAR,UCP3	38 (6)	6
2-oxoglutaric acid		chemical - endogenous mammalian	2-oxoglutaric acid,EGLN,LIPE,RPS6KB1	2		-1	4.59e-10	0.0007	ABCA1,ACOX1,ACSL1,ACTA2,ADGRE1,AK4,ALDOC,CXCL10,DHRS13,EIF4EBP1,GRHPR,HK2,IL1B,LCN2,MPI,NRIP1,PEX11A,PLIN2,PLIN5,RAB20,SERPINE1,STAR,THRSP,TNFAIP6,UCP3	25 (4)	4
(13S)-hydroperoxyoctadecadienoic acid		chemical - endogenous mammalian	(13S)-hydroperoxyoctadecadienoic acid,ERK1/2,PPARG	2	Activated	3.244	4.7e-10	0.049	ABCA1,ACAA1,ACAT1,ACOX1,ACSL1,ACTA2,APOE,ARC,CCN4,CDH1,CRABP2,CS,CXCL10,CXCL14,ESR1,FZD1,HBEGF,HCAR2,HK2,HP,IL1B,KLB,KLF4,KRT18,LPL,MGST1,NCF1,PDE3B,PEX11A,PLIN2,PLIN4,PLIN5,POSTN,PTGER3,RORC,S100A6,SERPINE1,UCP3	38 (3)	2
GSK 650394		chemical reagent	ATP2A2,EIF2A,ERN1,GSK 650394,PPARG	3		-1.372	4.74e-10	0.0112	ABCA1,ACAA1,ACOX1,ACSL1,ADGRE1,APOE,ATP2B3,CDH1,CRABP2,CS,CXCL14,DNAJB11,ESR1,FITM2,HCAR2,HP,IGFBP2,KLB,KLF4,KRT18,LCN2,LPL,MGST1,NCF1,PDE3B,PEX11A,PLIN4,PLIN5,PTGER3,RORC,SLC9A3,STAR,TMED3,UCP3	34 (5)	5
ASXL1	0.098	transcription regulator	ASXL1,PPARG	2	Activated	3.053	5.23e-10	0.0112	ABCA1,ACAA1,ACOX1,ACSL1,ACTA2,APOE,CDH1,CRABP2,CS,CXCL14,G0S2,HCAR2,HK2,HP,IL1B,KLB,KLF4,KRT18,LPL,MGST1,NCF1,PDE3B,PEX11A,PLIN2,PLIN4,PLIN5,PTGER3,RORC,SERPINE1,STAR,UCP3	31 (2)	2
FABP3	-1.34	transporter	ERK,FABP3,LIPE	2	Inhibited	-2.746	5.53e-10	0.0054	ABCA1,ACOX1,ACSL1,ACTA2,ADGRE1,CDH1,CLDN4,CLU,CXCL10,ESR1,HBEGF,IL1B,KRT18,LCN2,MAL,NRIP1,PLIN2,PLIN5,POSTN,RAB7B,RORC,RRM2,SERPINE1,STAR,THRSP,UCP3	26 (3)	3
SCD	-1.462	enzyme	SCD	1		0	5.59e-10	0.0002	ABCA1,ACOX1,AGPAT4,AR,CRABP2,CXCL10,HBEGF,IL1B,KLF4,LCN2,LPIN1,LPL,LRAT,MUSK,RDH5,SGMS2,TGM1,THRSP,TNC,UCP3	20 (1)	1
ABCA7	0.162	transporter	ABCA7,ATF4,CASP8,EIF2A,PPARG,Srebp	3		1.947	5.7e-10	0.0419	ABCA1,ACAA1,ACOX1,ACSL1,ACTA2,APOE,CDH1,CRABP2,CS,CXCL10,CXCL14,EIF4EBP1,HCAR2,HP,IGFBP2,IL1B,KLB,KLF4,KRT18,LCN2,LPL,MGST1,NCF1,NLRP3,PDE3B,PENK,PEX11A,PHGDH,PLIN2,PLIN4,PLIN5,PSAT1,PSPH,PTGER3,RORC,SLC7A11,STAR,UCP3	38 (6)	6
BMP15		growth factor	BMP15,BMP7,EP300,GDF9,SMAD1,SMAD2,Smad2/3,SMAD5	2		0.507	6.39e-10	0.017	ACHE,ACSL1,ACTA2,ADAM12,AR,ASL,BDKRB2,BTK,CDCP1,CDH1,DLX3,ESM1,GRM7,HK2,IL1B,INHBA,INPP5D,KCND2,KLF4,LOXL1,MYO1C,NCAM1,NRIP1,OLFM1,PENK,PTHLH,RORC,S100A4,SERPINE1,SMAD7,SMPD3,SOSTDC1,STAR,TNC,TNFAIP6	35 (8)	8
BHLHB		group	Akt,BCL2L11,BHLHB,BHLHE40,BHLHE41,BMAL1,CLOCK,GSK3B,NFE2L2	3		1.697	7.24e-10	0.0485	ACOX1,ACTA2,AK4,ALAS2,ALOX5,AR,CCN4,CCRL2,CD84,CFB,COQ7,CRABP2,CS,CSF2RB,DNAJB11,GADD45G,GHR,GYS2,HBEGF,HK2,IL1B,IL2RG,INHBA,KCNA3,KRT18,KRT8,LCP2,LPL,MEGF10,MET,MGST1,MGST3,MST1R,NADK2,NCF1,NCF4,PHGDH,PLAC8,PRDX3,PROCR,PSAT1,PTPN6,SGMS2,SLAMF6,SLC1A1,SLC7A11,STAR,THRSP,TPST2,UGDH	50 (9)	7
GPRC5A	0.844	G-protein coupled receptor	CREB1,EGFR,GPRC5A	2		-1.206	7.43e-10	0.0153	ACHE,ACTA2,AK4,AR,ARC,BRINP2,CDCP1,CDH1,COL24A1,CXCL10,CXCL14,DSG2,EGR3,ESR1,ETV4,GADD45G,GHR,HBEGF,HK2,HPCAL4,INHBA,KCND2,KLF4,LPL,LRP8,MET,NKAIN2,NNAT,NOX5,NR4A3,PDE3B,PENK,POSTN,PROM1,RAI14,RERG,SERINC2,SERPINE1,SLC1A1,SLC7A11,SMPD3,SPOCK3,STRBP,TNC	44 (3)	3
Perm1		other	ESRRA,ESRRB,ESRRG,Perm1,PPARGC1A	2	Inhibited	-3.395	8.18e-10	0.0287	ABCA1,ACAT1,ACOX1,ACSL1,AK1,ALDH5A1,ALDOC,ATP2B3,CACNA2D2,CCN4,CPXM1,CS,CXCL14,EGR3,ESM1,ESRRG,FREM1,HADH,HK2,IL1B,INHBA,LPIN1,LPL,MAL,MPC2,NLRP3,NR5A2,NRIP1,PLIN2,PLIN5,PLXDC1,POSTN,PRDX3,RAPGEFL1,RCVRN,SLC25A25,SLIT3,SMAD7,STAR,TYR,UCP3,UNC5B	42 (5)	5
DMH1		chemical reagent	ADORA2B,ALPL,DDX5,DMH1,PPARG,SMAD1/5/9,SMAD5	3		1.521	8.69e-10	0.0326	ABCA1,ACAA1,ACOX1,ACSL1,ACTA2,APOE,CDH1,CRABP2,CS,CXCL10,CXCL14,DLX3,HCAR2,HP,IL1B,INHBA,KLB,KLF4,KRT18,LCN2,LPL,MGST1,NCF1,PDE3B,PEX11A,PLIN2,PLIN4,PLIN5,PTGER3,RORC,S100A4,SERPINE1,SMAD7,STAR,UCP3	35 (7)	5
MEF2C,D:PPARGC1A		complex	MEF2C,MEF2C,D:PPARGC1A,MEF2D,PPARGC1A	2	Inhibited	-2.402	8.74e-10	0.029	ABCA1,ACAT1,ACOX1,AK1,ALDH5A1,ARC,ATP2B3,CACNA2D2,CCN4,CDH1,CLSTN2,CPXM1,CS,CXCL10,CXCL14,FREM1,IL1B,INHBA,LDHB,LPIN1,LPL,MAL,MPC2,MYOM1,NLRP3,NR5A2,PLIN2,PLIN5,POSTN,PRDX3,RCVRN,S100A4,SLC25A25,SLC7A11,SLIT3,SMAD7,STAR,TYR,UCP3	39 (4)	3
tyrphostin AG 527		chemical drug	EGFR,PRKCD,tyrphostin AG 527	2	Inhibited	-2.401	9.47e-10	0.0116	ABCA1,ACTA2,AR,CDCP1,CDH1,CXCL10,CXCL14,DSG2,EGR3,ESR1,ETV4,FZD1,GHR,GPRC5A,GRHL2,HBEGF,HK2,HPCAL4,IL1B,IL2RG,LCN2,LRP8,MET,OSR2,PDLIM7,POSTN,PROM1,PTPN6,RAI14,SERPINE1,SLC2A3,SLC7A11,STAR,TNC	34 (3)	2
K ATP channel		complex	ABCC8,CREB1,ERK,FABP2,FASN,K ATP channel,RHOA	3		-0.457	9.63e-10	0.0295	ABCA1,ACHE,ACOX1,AJUBA,AK4,ARC,BRINP2,CLDN4,CLU,COL24A1,CXCL10,ETV4,GADD45G,HBEGF,IL1B,INHBA,KCND2,KLF4,KRT18,LCN2,LPL,MAL,MET,NKAIN2,NNAT,NOX5,NR4A3,PDE3B,PENK,POSTN,PRKAR2B,RAB7B,RERG,RORC,SERINC2,SERPINE1,SLC2A3,SLC7A11,SMPD3,SPOCK3,STAR,STRBP,UCP3	43 (7)	6
T3D-959		chemical drug	PPARD,PPARG,T3D-959	2	Inhibited	-2.795	1.04e-09	0.0256	ABCA1,ACAA1,ACOX1,ACSL1,ACTA2,ALDH9A1,ASS1,CDH1,CFAP54,CRABP2,CS,CXCL14,ECH1,GHR,HCAR2,HP,IL1B,KLB,KLF4,KRT18,LDHB,LRAT,MGST1,NCF1,NR4A3,PCYOX1,PDE3B,PEX11A,PLIN2,PLIN4,PLIN5,PTGER3,RORC,S100A6,SERINC2,STAR,UCP3	37 (3)	2
troglitazone		chemical drug	troglitazone	1		-1.8	1.05e-09	0.0047	ABCA1,ACSL1,ACTA2,AR,CDH1,CXCL10,DBI,DHRS3,ECH1,G0S2,HP,IL1B,KLF4,LPL,NCF1,NKX6-1,NR4A3,NRIP1,PDE3B,PEX11A,PLIN2,SERPINE1,THRSP,TST,UCP3	25 (1)	1
PLXNB2	0.162	transmembrane receptor	ERBB2,PLXNB2,Ras homolog,RHOA	2		1.067	1.05e-09	0.0271	ABCA1,ACTA2,AKT2,ALDOC,AR,CCRL2,CDC42EP3,CDCP1,CDH1,CLDN4,CLU,CPM,CXCL10,EMP3,ETV4,F2RL1,GHR,HBEGF,HK2,HP,HTR1B,IL1B,KRT7,LCN2,MMP16,ORC1,PHLDA2,POLQ,PROM1,RHOD,RORC,RRM2,S100A4,SMAD7,ST3GAL4,STAR,TGM1,TMEM132A,TMEM9B,TNC,TUSC3,UNC5B,WNT5B	43 (4)	3
reactive nitrogen species		chemical - other	AMPK,GSK3B,PP2A,PPARG,reactive nitrogen species	2	Activated	2.874	1.06e-09	0.0271	ABCA1,ACAA1,ACOX1,ACSL1,ACTA2,APOE,AR,ARC,CRABP2,CS,CXCL10,CXCL14,HCAR2,HP,IL1B,KCNB1,KLB,KLF4,KRT18,LCN2,LDHB,LPIN1,LPL,MGST1,PDE3B,PEX11A,PLIN2,PLIN4,PLIN5,PTGER3,RORC,STAR,THRSP,TYR,UCP3	35 (5)	4
BMAL1:CLOCK,NPAS2:BHLHE40 gene		complex	BHLHE40,BMAL1,BMAL1:CLOCK,NPAS2:BHLHE40 gene,CLOCK	2		1.029	1.11e-09	0.0069	ACOX1,ACTA2,AK4,ALOX5,CCN4,CCRL2,CFB,CRABP2,CSF2RB,GYS2,HBEGF,HK2,IL1B,IL2RG,INHBA,KCNA3,KRT18,KRT8,LCP2,LPL,MEGF10,MET,NADK2,NCF4,NLRP3,PLAC8,PLIN2,PRDX3,PROCR,PTPN6,SGMS2,SLAMF6,STAR,TPST2	34 (4)	3
sodium fluoride		chemical drug	G6PC1,MET,MLYCD,sodium fluoride,SRF	2	Activated	3.9	1.13e-09	0.0029	ACTA2,ACTG2,ARC,ARID5A,CDH1,CPM,CSRP1,EGR3,ESR1,FHL3,FLNA,G0S2,HBEGF,INHBA,KLF4,LCN2,LPL,MAL,MPP7,MYOM1,PDLIM7,PERP,PTPRT,RILPL1,RRM2,SOSTDC1,STAR,TST,UCP3	29 (5)	4
ARID1A	0.171	transcription regulator	ARID1A	1		-0.186	1.2e-09	0.0051	AK1,ALOX5,ARRB2,BCL2L14,BDKRB2,CCN4,CDH1,CITED1,CLU,COL4A6,CSRP1,ESM1,ESR1,F13A1,FZD1,IL1B,INHBA,KLF4,KRT18,NCAM1,OSR2,PROM1,S100A4,SIX1,SLC2A3,SLC39A8,SMAD7,TNC,WNT5B	29 (1)	1
1-chloro-2,4-dinitrobenzene		chemical drug	1-chloro-2,4-dinitrobenzene,PPARG,PTGES	3	Inhibited	-2.475	1.27e-09	0.022	ABCA1,ACAA1,ACOX1,ACSL1,ACTA2,APOE,CDH1,CRABP2,CS,CXCL14,HCAR2,HP,IL1B,KLB,KLF4,KRT18,LPL,MGST1,NCF1,NLRP3,NOS1,PDE3B,PEX11A,PLIN2,PLIN4,PLIN5,PTGER3,RORC,SERPINE1,SLC7A11,STAR,UCP3	32 (3)	3
TGS1	0.025	enzyme	ATF4,CASP8,EIF2A,PPARG,Srebp,TGS1	3		1.947	1.38e-09	0.0458	ABCA1,ACAA1,ACOX1,ACSL1,ACTA2,APOE,CDH1,CRABP2,CS,CXCL10,CXCL14,EIF4EBP1,HCAR2,HP,IGFBP2,KLB,KLF4,KRT18,LCN2,LPL,MGST1,NCF1,NLRP3,PDE3B,PENK,PEX11A,PHGDH,PLIN2,PLIN4,PLIN5,PSAT1,PSPH,PTGER3,RORC,SESN1,SLC7A11,STAR,UCP3	38 (6)	6
pyridoxal phosphate		chemical - endogenous mammalian	CBS/LOC102724560,FASN,G6PC1,GLUD1,NR3C1,PLC,pyridoxal phosphate	2		0.174	1.4e-09	0.0234	ACBD5,ACOX1,ACSL1,ACTA2,ADGRE1,AJUBA,CCRL2,CDC42EP3,CDH1,CRABP2,CS,DUOX1,EGR3,ETV4,GRM7,HADH,HCAR2,IL1B,KLF4,LCN2,LPIN1,LPL,MET,MPC2,NAV3,NDUFA9,PRKAR2B,SERPINE1,SGMS2,SLC2A3,SLC7A11,STAR,TNFAIP6	33 (7)	6
EIF2A	-0.179	translation regulator	ATF4,CASP8,EIF2A,PPARG,Srebp	2		-1.808	1.44e-09	0.0421	ABCA1,ACAA1,ACOX1,ACSL1,ACTA2,APOE,CDH1,CRABP2,CS,CXCL10,CXCL14,EIF4EBP1,HCAR2,HP,IGFBP2,KLB,KLF4,KRT18,LCN2,LPL,MGST1,NCF1,NLRP3,PDE3B,PENK,PEX11A,PHGDH,PLIN2,PLIN4,PLIN5,PSAT1,PSPH,PTGER3,RORC,SLC7A11,STAR,UCP3	37 (5)	5
ZNF746		transcription regulator	CASP1,PPARGC1A,ZNF746	2	Activated	3.43	1.75e-09	0.0162	ABCA1,ACAT1,ACTA2,AK1,ALDH5A1,ATP2B3,CACNA2D2,CCN4,CDH1,CPXM1,CS,CXCL10,CXCL14,FREM1,IL1B,INHBA,LCN2,LDHB,LPIN1,LPL,MAL,MPC2,NR5A2,PLIN2,PLIN5,POSTN,PRDX3,RCVRN,SLC25A25,SLIT3,SMAD7,STAR,TYR,UCP3	34 (3)	2
GUCA1A	0.182	other	ATF6,Creb,cyclic GMP,GAST,GUCA1A,GUCY,GUCY2D,LIPE,NPR1,NPR2,Pkg	3		-0.686	1.94e-09	0.0139	ABCA1,ACOX1,ACSL1,ACTA2,ADGRE1,ARC,BTK,CCN4,CLDN4,CSRP1,CXCL10,DNAJB11,GPR85,HBEGF,HK2,IL1B,KLF4,NR4A3,NRIP1,PENK,PLIN2,PLIN5,PRDX3,PTHLH,RGS4,RRM2,S100A6,SERPINE1,SLC7A11,SLC9A3,STAR,THRSP,TNC,UCP3	34 (11)	8
PPARGC1A	0.325	transcription regulator	PPARGC1A	1	Inhibited	-3.307	2.02e-09	0.0146	ABCA1,ACAT1,ACOX1,AK1,ALDH5A1,ATP2B3,CACNA2D2,CCN4,CPXM1,CS,CXCL10,CXCL14,FREM1,IL1B,INHBA,LDHB,LPIN1,LPL,MAL,MPC2,NLRP3,NR5A2,PLIN2,PLIN5,POSTN,PRDX3,RCVRN,SLC25A25,SLIT3,SMAD7,STAR,TYR,UCP3	33 (1)	1
mubritinib		chemical drug	ERBB2,MAF,mubritinib	2		-0.309	2.04e-09	0.0278	ACTA2,AKT2,ALDOC,ANPEP,AR,CCRL2,CDC42EP3,CDCP1,CDH1,CLDN4,CLU,CPM,CXCL10,EMP3,ESR1,ETV4,F2RL1,GHR,HBEGF,HK2,HP,HTR1B,KRT7,LCN2,MMP16,ORC1,PHLDA2,POLQ,PROM1,RHOD,RORC,RRM2,S100A4,SMAD7,ST3GAL4,TGM1,TMEM132A,TMEM9B,TNC,TUSC3,UNC5B,WNT5B	42 (3)	2
GUCA1B		other	ATF6,Creb,cyclic GMP,GAST,GUCA1B,GUCY,GUCY2D,LIPE,NPR1,NPR2,Pkg	3		-0.686	2.04e-09	0.0139	ABCA1,ACOX1,ACSL1,ACTA2,ADGRE1,ARC,BTK,CCN4,CLDN4,CSRP1,CXCL10,DNAJB11,GPR85,HBEGF,HK2,IL1B,KLF4,NR4A3,NRIP1,PENK,PLIN2,PLIN5,PRDX3,PTHLH,RGS4,RRM2,S100A6,SERPINE1,SLC7A11,SLC9A3,STAR,THRSP,TNC,UCP3	34 (11)	8
Cadherin		group	Cadherin,CDH1,CDH11,CDH2,CDH3,CTNNB1	2		-1.622	2.27e-09	0.0467	ACAA1,ACTA2,AR,ARHGAP18,CCN4,CCRL2,COL4A6,CRABP2,CXCL10,EIF4EBP1,EPHA7,FGF18,FZD1,GADD45G,HBEGF,HK2,KRT18,KRT7,LCN2,LPL,MMP16,NCAM1,NR5A2,OLFM1,PCDH15,PLIN2,PRKCD,PROCR,PRSS35,PTCH2,RAI14,RRM2,RSPO3,SERPINE1,SESN1,SIX1,SMAD7,TNK2	38 (6)	5
HP	-1.538	peptidase	EGFR,hemoglobin,HP,LCAT	2	Activated	2.191	2.42e-09	0.0096	ACTA2,APOE,AR,CDCP1,CDH1,CLU,CXCL10,CXCL14,DSG2,EGR3,ESR1,ETV4,GHR,HBEGF,HK2,HPCAL4,IL1B,LCN2,LRP8,MET,MGST1,POSTN,PROM1,RAI14,SERPINE1,SLC2A3,SLC7A11,STAR,TNC,UCP3	30 (4)	3
doramectin		chemical reagent	ABCB1,Abcb1b,ABCB4,ABCC1,ABCC4,ABCC8,ACTB,CASP8,doramectin,P glycoprotein,PLD1,PLD2,SMARCA4,SRF	3		1.64	2.42e-09	0.034	ABCA1,ACBD5,ACTA2,ACTG2,ALDOC,ARC,ARHGAP30,AZGP1,BIN1,CCRL2,CDH1,CPM,CSRP1,EGR3,FAM167A,FHL3,FLNA,G0S2,GADD45G,GPM6A,INHBA,LCN2,LPL,LRAT,MN1,MYOM1,NCF1,NLRP3,NR4A3,NR5A2,PDLIM7,PERP,PHLDA2,PLIN2,PLK3,PROM1,PTHLH,RRM2,S100A6,SLC2A3,SOSTDC1,STAR,TST,TYR,UCP3	45 (14)	12
pertuzumab		biologic drug	ERBB2,ERBB3,pertuzumab	2		-0.617	2.59e-09	0.0298	AKT2,ALDOC,AR,CCRL2,CDC42EP3,CDCP1,CDH1,CLDN4,CLU,CPM,CXCL10,EMP3,ESR1,ETV4,F2RL1,GHR,HBEGF,HK2,HP,HTR1B,KRT7,LCN2,MMP16,ORC1,PHGDH,PHLDA2,PIM2,POLQ,PROM1,RHOD,RRM2,S100A4,SERPINE1,SMAD7,ST3GAL4,TGM1,TMEM132A,TMEM9B,TNC,TUSC3,UNC5B,WNT5B	42 (3)	2
SMAD1/5/9		group	DDX5,PPARG,SMAD1/5/9,SMAD5	2	Inhibited	-2.263	2.61e-09	0.0383	ABCA1,ACAA1,ACOX1,ACSL1,APOE,CDH1,CRABP2,CS,CXCL10,CXCL14,DLX3,HCAR2,HP,IL1B,KLB,KLF4,KRT18,LCN2,LPL,MGST1,NCF1,PDE3B,PEX11A,PLIN2,PLIN4,PLIN5,PTGER3,RORC,S100A4,SERPINE1,SMAD7,STAR,UCP3	33 (4)	3
Cpla2		group	arachidonic acid,Cpla2,IKK (complex),PLA2G10,PLA2G2E,PLA2G4A,PPARG	2	Inhibited	-2.058	2.75e-09	0.0268	ACAA1,ACOX1,ACSL1,ACTA2,APOE,AR,CDH1,CLU,CRABP2,CS,CXCL10,CXCL14,DHRS3,HCAR2,HP,KLB,KLF4,KRT18,LPL,MGST1,NCF1,NOX5,PDE3B,PENK,PEX11A,PLIN2,PLIN4,PLIN5,PTGER3,PTHLH,RORC,SERPINE1,THRSP,UCP3	34 (7)	7
ABCG1 gene:NR1H2,3:RXR:oxysterol:GPS2:KDMs		complex	22(R)-hydroxycholesterol,24(S),25-epoxycholesterol,24-hydroxycholesterol,27-hydroxycholesterol,ABCG1 gene:NR1H2,3:RXR:oxysterol:GPS2:KDMs,GPS2,KDM1A,KDM3A,KDM4A,NR1H2,NR1H3,RXRA,RXRB	2		-1.265	2.77e-09	0.0371	ABCA1,ACTA2,ADGRE1,ADIPOR2,AJUBA,ALAS2,ANPEP,APOE,AR,ATAD2,AZGP1,BIN1,BMAL2,CDH1,CLU,CRABP2,CXADR,CXCL10,DHRS3,FZD1,G0S2,GADD45G,HBEGF,KRT18,KRT8,LCN2,LPL,MPC2,NR5A2,PHLDA2,PROM1,PSAT1,RAB20,S100A4,S100A6,SMAD7,STAR,TMEM215,TNC,XYLT1	40 (13)	12
TRIM55		other	PPARG,TRIM55	2	Activated	3.157	2.95e-09	0.0198	ABCA1,ACAA1,ACOX1,ACSL1,ACTA2,APOE,CDH1,CRABP2,CS,CXCL14,HCAR2,HP,IL1B,KLB,KLF4,KRT18,LPL,MGST1,NCF1,PDE3B,PEX11A,PLIN2,PLIN4,PLIN5,PROM1,PTGER3,RORC,STAR,UCP3	29 (2)	2
SEMA4C	0.212	other	ERBB2,RHOA,SEMA4C	2		0.926	3.04e-09	0.0403	ACTA2,AKT2,ALDOC,AR,CCRL2,CDC42EP3,CDCP1,CDH1,CLDN4,CLU,CPM,CXCL10,EMP3,ETV4,F2RL1,GHR,HBEGF,HK2,HP,HTR1B,IL1B,KRT7,LCN2,MMP16,ORC1,PHLDA2,POLQ,PROM1,RHOD,RORC,RRM2,S100A4,SMAD7,ST3GAL4,STAR,TGM1,TMEM132A,TMEM9B,TNC,TUSC3,UNC5B,WNT5B	42 (3)	2
BHLH		group	BHLH,BHLHA15,BHLHE40	2		1.347	3.08e-09	0.0047	ACTA2,AK4,ALOX5,CCN4,CCRL2,CFB,CLU,CRABP2,CSF2RB,HBEGF,HK2,IL2RG,INHBA,KCNA3,KRT18,KRT8,LCP2,MET,NCF4,NLRP3,PLAC8,PLIN2,PROCR,PTPN6,SGMS2,SLAMF6,TPST2	27 (3)	2
ERBB2	-0.172	kinase	ERBB2	1		0.632	3.27e-09	0.0229	ACTA2,AKT2,ALDOC,AR,CCRL2,CDC42EP3,CDCP1,CDH1,CLDN4,CLU,CPM,CXCL10,EMP3,ESR1,ETV4,F2RL1,GHR,HBEGF,HK2,HP,HTR1B,KRT7,LCN2,MMP16,ORC1,PHLDA2,POLQ,PROM1,RHOD,RRM2,S100A4,SMAD7,ST3GAL4,TGM1,TMEM132A,TMEM9B,TNC,TUSC3,UNC5B,WNT5B	40 (1)	1
MECP2:SOX2:MIR137 gene		complex	MECP2,MECP2:SOX2:MIR137 gene,SOX2	2		0.493	3.29e-09	0.0113	ADIPOR2,ALOX5,B3GALT5,CCDC141,CCN4,CDH1,CITED1,CRABP2,CXCL10,CXCL14,DLX3,DUSP5,ESR1,ETV4,GAL3ST3,GRHL3,INHBA,KLF4,KRT18,KRT7,MYRF,NAV3,NR5A2,PARD6B,PCDH15,PRKCD,PROM1,PSAT1,RPH3A,SERPINE1,SLC2A3,SLC7A11,SOSTDC1,SOX6,TGM1,VAMP3,ZNF488	37 (3)	2
Ncoa6		transcription regulator	Ncoa6,PPARG	2	Inhibited	-2.785	3.31e-09	0.0221	ABCA1,ACAA1,ACOX1,ACSL1,ACTA2,APOE,CDH1,CRABP2,CS,CXCL14,HCAR2,HP,IL1B,KLB,KLF4,KRT18,LPL,MGST1,NCF1,PDE3B,PEX11A,PLIN2,PLIN4,PLIN5,PTGER3,RORC,SERPINE1,STAR,UCP3	29 (2)	2
GDF9	-0.12	growth factor	BMP7,EP300,GDF9,LOX,SMAD2,Smad2/3	2		0.686	3.51e-09	0.0346	ACHE,ACSL1,ACTA2,ADAM12,AR,ASL,BDKRB2,BTK,CDCP1,DNAJB11,ESM1,GRM7,HK2,IL1B,INHBA,INPP5D,KCND2,KLF4,LOXL1,MYO1C,NCAM1,NRIP1,OLFM1,PENK,PTHLH,RORC,S100A4,SERPINE1,SMAD7,SMPD3,SOSTDC1,STAR,TNC,TNFAIP6	34 (6)	6
UGDH	0.88	enzyme	PPARG,UGDH	2	Activated	3.157	3.71e-09	0.0217	ABCA1,ACAA1,ACOX1,ACSL1,ACTA2,APOE,CDH1,CRABP2,CS,CXCL14,HCAR2,HP,IL1B,KLB,KLF4,KRT18,LPL,MGST1,NCF1,PDE3B,PEX11A,PLIN2,PLIN4,PLIN5,PTGER3,RORC,STAR,TNC,UCP3	29 (2)	2
TAF4	0.007	transcription regulator	CREB1,NF-Y,TAF4	2		-0.169	3.77e-09	0.0095	ACHE,AK4,AR,ARC,BRINP2,CDH1,COL24A1,DLX3,GADD45G,GHR,HBEGF,IL1B,INHBA,KCND2,KLF4,LCN2,LPIN1,LPL,NKAIN2,NNAT,NOX5,NR4A3,PBK,PDE3B,PENK,RERG,RRM2,SERINC2,SLC2A3,SMPD3,SPOCK3,STAR,STRBP,TGM1,WWC1	35 (3)	3
ACTB	0.431	other	ACTB,PLD1,PLD2,SMARCA4,SRF	2		-1.265	4.54e-09	0.0172	ABCA1,ACTA2,ACTG2,ALDOC,ARC,ARHGAP30,AZGP1,BIN1,CCRL2,CDH1,CPM,CSRP1,EGR3,FAM167A,FHL3,FLNA,G0S2,GADD45G,GPM6A,IL1B,INHBA,LCN2,LPL,LRAT,MN1,MYOM1,NR4A3,PDLIM7,PERP,PHLDA2,PLIN2,PROM1,PTHLH,RRM2,S100A6,SERPINE1,SLC2A3,SOSTDC1,TST,TYR	40 (5)	5
pirinixic acid		chemical toxicant	pirinixic acid	1	Inhibited	-4.041	4.76e-09	0.0079	ABCA1,ACAA1,ACOX1,ACSL1,ADIPOR2,ALDH9A1,ALDOC,APOE,ASL,CLU,DBI,ECH1,G0S2,GRHPR,HADH,IL1B,LCN2,LPL,MET,MGST3,PERP,PEX11A,PLIN2,PLIN4,PLIN5,SERPINE1,UCP3	27 (1)	1
bis(4-hydroxyphenyl)sulfone		chemical reagent	bis(4-hydroxyphenyl)sulfone,PPARG	2	Inhibited	-2.785	4.93e-09	0.0247	ABCA1,ACAA1,ACOX1,ACSL1,ACTA2,APOE,CDH1,CRABP2,CS,CXCL14,ESR1,HCAR2,HP,IL1B,KLB,KLF4,KRT18,LPL,MGST1,NCF1,PDE3B,PEX11A,PLIN2,PLIN4,PLIN5,PTGER3,RORC,STAR,UCP3	29 (2)	2
2,2',4,4'-tetrabromodiphenyl ether		chemical reagent	2,2',4,4'-tetrabromodiphenyl ether,PPARG	2	Inhibited	-3.157	5.22e-09	0.0257	ABCA1,ACAA1,ACOX1,ACSL1,ACTA2,APOE,CDH1,CRABP2,CS,CXCL14,HCAR2,HP,IL1B,KLB,KLF4,KRT18,LCN2,LPL,MGST1,NCF1,PDE3B,PEX11A,PLIN2,PLIN4,PLIN5,PTGER3,RORC,STAR,UCP3	29 (2)	2
ATP2A2	0.217	transporter	ATP2A2,EIF2A,ERN1,PPARG	2		1.414	5.26e-09	0.0276	ABCA1,ACAA1,ACOX1,ACSL1,ADGRE1,APOE,ATP2B3,CDH1,CRABP2,CS,CXCL14,DNAJB11,FITM2,HCAR2,HP,IGFBP2,KLB,KLF4,KRT18,LCN2,LPL,MGST1,NCF1,PDE3B,PEX11A,PLIN4,PLIN5,PTGER3,RORC,STAR,TMED3,UCP3	32 (4)	4
magnesium chloride		chemical drug	cyclic GMP,GAST,GLUD1,GUCY,LIPE,magnesium chloride,NPR1,NPR2	3	Inhibited	-2.132	5.32e-09	0.0033	ABCA1,ACOX1,ACSL1,ACTA2,ADGRE1,BTK,CLDN4,HBEGF,IL1B,LPL,NRIP1,PLIN2,PLIN5,PRDX3,RGS4,S100A6,SERPINE1,SLC9A3,STAR,THRSP,TNC,UCP3	22 (8)	6
bimatoprost		chemical drug	bimatoprost,PPARG,PTGER3	2	Activated	2.921	5.54e-09	0.0296	ABCA1,ACAA1,ACOX1,ACSL1,ACTA2,APOE,CDH1,CRABP2,CS,CXCL10,CXCL14,HCAR2,HP,IL1B,KLB,KLF4,KRT18,LPL,MGST1,NCF1,PDE3B,PEX11A,PLIN2,PLIN4,PLIN5,PTGER3,RORC,STAR,TMEM59L,UCP3	30 (3)	2
PTGES	0.224	enzyme	PPARG,PTGES	2	Activated	3.286	5.85e-09	0.0308	ABCA1,ACAA1,ACOX1,ACSL1,ACTA2,APOE,CDH1,CRABP2,CS,CXCL14,HCAR2,HP,IL1B,KLB,KLF4,KRT18,LPL,MGST1,NCF1,NOS1,PDE3B,PEX11A,PLIN2,PLIN4,PLIN5,PTGER3,RORC,SERPINE1,STAR,UCP3	30 (2)	2
BHLHE40	-0.007	transcription regulator	BHLHE40	1		1.569	5.94e-09	0.0059	ACTA2,AK4,ALOX5,CCN4,CCRL2,CFB,CRABP2,CSF2RB,HBEGF,HK2,IL2RG,INHBA,KCNA3,KRT18,KRT8,LCP2,MET,NCF4,NLRP3,PLAC8,PLIN2,PROCR,PTPN6,SGMS2,SLAMF6,TPST2	26 (1)	1
DET1	0.061	other	DET1,ETV5,JUN	2		-0.186	6.52e-09	0.0235	ACTA2,APOE,AR,BMAL2,CD247,CDH1,CHST4,COL24A1,COL4A3,CXCL10,DUSP5,HK2,IGFBP2,IL1B,LCN2,LCP2,LGI3,LPIN1,MET,PENK,PTHLH,PTPN6,S100A6,SERPINE1,SLC2A3,SOX6,STAR,TNC,XYLT1	29 (3)	2
Crhr		group	Crhr,CRHR1,CRHR2,GLI1,GNAQ,GNAS	2		0.469	7.71e-09	0.0291	ACTA2,ALOX5,ARC,ATAD2,BNC1,C1QTNF3,CDH1,CLU,CXCL10,CYTIP,DUSP5,EGR3,FOXL1,GADD45G,GATA5,HPSE,IL1B,INPP5D,KLF4,KRT80,MST1R,NAV3,NOX5,NR4A3,PDE3B,PENK,PHLDA2,PLOD1,PLXDC1,PPIF,PTHLH,RAB27B,RGS10,S100A4,S100A6,SCARA3,SESN1,SLC2A3,SOX6,STAR,TGM1	41 (6)	5
S0859		chemical reagent	EGFR,PKA,S0859	2		-1.976	7.82e-09	0.0246	ACTA2,APOE,AR,ARC,CDCP1,CDH1,CXCL14,DSG2,DUOX1,EGR3,ESR1,ETV4,GHR,HBEGF,HK2,HPCAL4,IL1B,KCNB1,LCN2,LRP8,MET,NCF1,POSTN,PROM1,PTHLH,RAI14,SERPINE1,SLC2A3,SLC7A11,STAR,TNC	31 (3)	2
nateglinide		chemical drug	ABCC8,DPP4,nateglinide,PPARG	2	Inhibited	-2.785	8.13e-09	0.0359	ABCA1,ACAA1,ACOX1,ACSL1,ACTA2,APOE,CDH1,CRABP2,CS,CXCL10,CXCL14,HCAR2,HP,IL1B,KLB,KLF4,KRT18,LPL,MGST1,NCF1,PDE3B,PEX11A,PLIN2,PLIN4,PLIN5,PTGER3,RORC,STAR,UCP3	29 (4)	3
SOX9:GATA4:DMRT1 gene		complex	DMRT1,GATA4,SOX9,SOX9:GATA4:DMRT1 gene	2		1.732	8.17e-09	0.0049	ACTG2,ADAMTS14,AR,ASS1,CDC42EP3,CDH1,CLEC12B,CLSTN2,CRABP2,EPDR1,GAS7,GRHL3,INHBA,ISLR2,KLF4,KRT7,LCN2,NR5A2,OSR2,PGBD5,PLIN4,SLC1A1,SMPD3,SOSTDC1,STAR,TYR,UCP3	27 (4)	3
HA121-28		chemical drug	EGFR,HA121-28,RET	2	Inhibited	-2.694	9.1e-09	0.0244	ACTA2,AR,CDCP1,CDH1,CLU,CXCL10,CXCL14,DSG2,EGR3,ESR1,ETV4,GHR,HBEGF,HK2,HPCAL4,HSPA1L,IL1B,LCN2,LRP8,MET,POSTN,PRKCD,PROM1,RAI14,SCARA3,SERPINE1,SLC2A3,SLC7A11,STAR,TGM1,TNC	31 (3)	2
3-keto, N-aminoethyl aminocaproyl dihydrocinnamoyl cyclopamine		chemical reagent	3-keto, N-aminoethyl aminocaproyl dihydrocinnamoyl cyclopamine,G protein alpha i,MYOD1,RAC1,RHOA	2		0	9.5e-09	0.0278	ACTA2,ASS1,BIN1,CDH1,CMKLR1,CXCL10,ETV4,FAM167A,GADD45G,HADH,HSPB8,IL1B,MUSK,NR4A3,PBK,POSTN,PRKAR2B,PROM1,PTHLH,RAB20,RORC,RRM2,SIX1,SMAD7,SOX6,STAR,TGM1,UCP3	28 (5)	4
mediator		complex	CCNC,CDK19,CDK8,HNF4A,MED1,MED13,MED28,mediator	2	Inhibited	-3.086	9.64e-09	0.038	ACAA1,ACAT1,ACOX1,ACSL1,ACTA2,ACTG2,ADAMTS18,ALDOC,ANPEP,APOE,CLSTN3,CLU,CRABP2,DLX3,FGD2,FHL3,FLNA,GRHL3,HBEGF,INHBA,KLF4,KRT18,KRT7,KRT8,LPL,MET,MGST1,MPP7,NR5A2,PDLIM7,PERP,PEX11A,PLK3,PRKAR2B,PROCR,PROM1,PRR5L,SESN1,SLC39A8,THRSP,TNC,TNFAIP6	42 (8)	7
PPARG	-0.79	ligand-dependent nuclear receptor	PPARG	1	Inhibited	-3.024	1.06e-08	0.0315	ABCA1,ACAA1,ACOX1,ACSL1,ACTA2,APOE,CDH1,CRABP2,CS,CXCL14,HCAR2,HP,IL1B,KLB,KLF4,KRT18,LPL,MGST1,NCF1,PDE3B,PEX11A,PLIN2,PLIN4,PLIN5,PTGER3,RORC,STAR,UCP3	28 (1)	1
A-769662		chemical reagent	A-769662,ACACA,AMPK,MAPT,PRKAA,PRKAA1,PRKAA2	2		0.378	1.06e-08	0.0218	ABCA1,ACOX1,ACTA2,AR,ASTN1,CDC42EP3,CDH1,CLU,CXCL10,FIS1,GAS7,GHR,IL1B,IL22RA1,KCNB1,KLF4,LCN2,LDHB,LPIN1,MGST1,MMP16,NCF1,NOS1,PENK,SERPINE1,STAR,TGM1,THRSP	28 (7)	7
11-dehydrocorticosterone		chemical - endogenous mammalian	11-dehydrocorticosterone,HSD11B1,NR3C1,NR3C2,PRKAA	2		-1.061	1.28e-08	0.0357	ACBD5,ACOX1,ACSL1,ACTA2,ADGRE1,AR,CCRL2,CDC42EP3,CDH1,CRABP2,CS,CXCL10,DUOX1,GHR,GRM7,HADH,HCAR2,INHBA,INPP5D,KLF4,LCN2,LPIN1,MPC2,NAV3,NCF1,NDUFA9,PLIN4,PROCR,SGMS2,SLC2A3,STAR,TNFAIP6	32 (5)	5
GATA4	-0.108	transcription regulator	GATA4,NFkB (family),NKX2-5	2		0.784	1.4e-08	0.0143	ACTA2,ACTG2,AR,ASS1,CDC42EP3,CLSTN2,CRABP2,CXCL10,DLX3,EPDR1,ESR1,GRHL3,IL1B,INHBA,KRT7,LCN2,LPL,NCAM1,NLRP3,NR5A2,PGBD5,PLIN4,POSTN,RRM2,S100A4,STAR	26 (3)	3
HNF1A		transcription regulator	C5,CASP9,CREBBP,G6PC1,HNF1A,KAT2B,LIPC,OGDH,STAT5a/b	2		-0.649	1.4e-08	0.0463	ACTA2,ANPEP,AR,B3GALT5,BDKRB2,BMP3,CDCP1,CDH1,CISH,CLU,CXCL10,CYP4V2,EGR3,HCAR2,HK2,IGFALS,LCP2,LPL,MET,MYOM1,NCAM1,NKX6-1,NOX5,PHGDH,PLK3,PRKCD,PSAT1,PTGER3,S100A6,SERPINE1,SLC2A3,SLC38A4,SLC7A11,SMAD7,SMPD3,STAR,THRSP,TNC	38 (9)	9
MECP2:CREB1:SLC2A3 gene		complex	CREB1,MECP2,MECP2:CREB1:SLC2A3 gene,SLC2A3	2		0.507	1.46e-08	0.0088	ACHE,ADIPOR2,AK4,ARC,B3GALT5,BRINP2,CCDC141,COL24A1,ESR1,GADD45G,GAL3ST3,HK2,IL1B,INHBA,KCND2,KLF4,LCN2,LDHB,LPL,NAV3,NKAIN2,NNAT,NOX5,NR4A3,PDE3B,PENK,PHGDH,RERG,RPH3A,SERINC2,SLC2A3,SMPD3,SPOCK3,STAR,STRBP	35 (4)	4
SLC30A1	0.56	transporter	caspase,ELK1,JUN,SLC30A1	2		-1.134	1.74e-08	0.0415	ACTA2,APOE,AR,ARRB2,BMAL2,CD247,CDH1,CHST4,COL24A1,CXCL10,DUSP5,EGR3,HK2,IGFBP2,IL1B,LPIN1,MET,NCF1,PENK,PTHLH,PTPN6,SERPINE1,SLC2A3,SLC7A11,SOX6,STAR,TNC,XYLT1	28 (4)	3
tepotinib		chemical drug	AKT1,MET,tepotinib	2		-1.569	1.77e-08	0.0294	ACTA2,AR,ARID5A,ASS1,CDH1,CISH,CLU,CXCL10,DLX3,ESR1,HBEGF,IL1B,INHBA,KLF4,LDHB,MAL,MPP7,PERP,PEX11A,PROM1,PTPRT,RILPL1,RRM2,SERPINE1,SLC7A11,UNC5B	26 (3)	2
GUCY		group	cyclic GMP,GAST,GUCY,LIPE,NPR1,NPR2	2	Inhibited	-2.4	1.85e-08	0.0055	ABCA1,ACOX1,ACSL1,ACTA2,ADGRE1,BTK,CLDN4,HBEGF,IL1B,NRIP1,PLIN2,PLIN5,PRDX3,RGS4,S100A6,SERPINE1,SLC9A3,STAR,THRSP,TNC,UCP3	21 (6)	5
CREB1:MEF2D:SRF:ARC gene		complex	CREB1,CREB1:MEF2D:SRF:ARC gene,MEF2D,SRF	2	Activated	2.596	2.16e-08	0.0376	ACHE,ACTA2,ACTG2,AK4,ARC,BRINP2,CDH1,COL24A1,CPM,CSRP1,EGR3,FHL3,FLNA,G0S2,GADD45G,IL1B,INHBA,KCND2,KLF4,LPL,MYOM1,NKAIN2,NNAT,NOX5,NR4A3,PDE3B,PDLIM7,PENK,RERG,SERINC2,SLC2A3,SLC7A11,SMPD3,SOSTDC1,SPOCK3,STAR,STRBP,TST	38 (4)	4
isoguvacine		chemical reagent	EGFR,isoguvacine,SRC (family)	2	Activated	2.268	2.16e-08	0.0273	ACTA2,AR,CDCP1,CDH1,CXCL10,CXCL14,DSG2,EGR3,ESR1,ETV4,GHR,HBEGF,HK2,HPCAL4,IL1B,KCNB1,LCN2,LRP8,MET,POSTN,PROM1,RAI14,S100A4,SERPINE1,SLC2A3,SLC7A11,STAR,TNC	28 (3)	2
GW3965		chemical reagent	GW3965	1		-0.775	2.57e-08	0.0013	ABCA1,APOE,CXCL10,CYTIP,GADD45G,GNAI1,HCAR2,IL1B,LPIN1,LPL,NR5A2,PLIN2,PRKAR2B,PTGER3,THRSP	15 (1)	1
alvespimycin		chemical drug	alvespimycin,EGFR,HSP90AA1,HSP90AB1,HSP90B1	2		-1.461	2.72e-08	0.0386	ACTA2,AR,CDCP1,CDH1,CXCL10,CXCL14,DSG2,EGR3,ESR1,ETV4,GHR,HBEGF,HK2,HPCAL4,IL1B,LCN2,LRP8,MET,NOX5,POSTN,PPIF,PROM1,RAI14,RPLP2,SERPINE1,SLC2A3,SLC7A11,STAR,TNC,VAMP3	30 (5)	5
apatinib		chemical drug	apatinib,CSF1R,EIF2A,EIF2AK4,FLT1,KIT,RAF1,RET,SRC (family)	2		-1.915	2.8e-08	0.0464	ACOX1,ADGRE1,ASL,ASS1,CD247,CLU,DHRS3,DUSP5,EGR3,EMP3,FLNA,HBEGF,HSPA1L,IGFBP2,KCNB1,LCN2,MET,PHGDH,PHLDA2,PRKCD,PSAT1,PSPH,PTHLH,RRM2,S100A4,SCARA3,SCRN1,SH3BP2,SLC7A11,ST3GAL4,TGM1,TNC,TYR	33 (9)	9
mitotane		chemical drug	EIF2A,LIPE,mitotane,SOAT1	2	Inhibited	-2.138	2.88e-08	0.0014	ABCA1,ACOX1,ACSL1,ADGRE1,IGFBP2,IL1B,LCN2,MET,NRIP1,PLIN2,PLIN5,STAR,THRSP,UCP3	14 (4)	4
FAM89B		other	ANXA1,Cofilin,F Actin,FAM89B,L-serine,LIMK1,PLA2G4A,PLD1,SRF	3	Activated	3.962	3.08e-08	0.007	ACTG2,ARC,CDH1,CPM,CSRP1,EGR3,FHL3,FLNA,G0S2,KRT18,LCN2,LPL,MYOM1,NOX5,NR4A3,PDLIM7,PHGDH,PROM1,PSAT1,PSPH,RORC,SOSTDC1,TST	23 (9)	6
ROR		group	AMPK,ROR,RORA,RORC	2		-0.447	3.26e-08	0.0087	ABCA1,ADIPOR2,APOE,CDH1,CS,CXCL10,HK2,IL1B,KCNB1,LDHB,LPIN1,MSC,NCF1,NLRP3,PLIN2,PROCR,RORC,SERPINE1,THRSP,UCP3	20 (4)	3
PLCL2	0.088	enzyme	ERK,LIPE,PLCL2,PLIN1	2		-0.209	3.28e-08	0.0161	ABCA1,ACOX1,ACSL1,ACTA2,CDH1,CLDN4,CLU,CXCL10,ESR1,HBEGF,KRT18,LCN2,MAL,NRIP1,PLIN2,PLIN5,POSTN,RAB7B,RORC,SERPINE1,STAR,THRSP,UCP3	23 (4)	3
amuvatinib		chemical drug	amuvatinib,KIT,MET,PDGFRA,RET	2	Inhibited	-2.132	3.49e-08	0.0091	ACTA2,ARID5A,CDH1,CLU,ESR1,HBEGF,HSPA1L,IL1B,INHBA,KLF4,MAL,MPP7,PERP,PRKCD,PTPRT,RILPL1,RRM2,SCARA3,SH3BP2,TGM1,TNC,TYR	22 (5)	4
CH5126766		chemical drug	BRAF,CH5126766,Mek,Raf,RAF1	2	Inhibited	-2.353	3.72e-08	0.0321	ANPEP,APOE,CDCP1,CDH1,CLU,CXCL10,DHRS3,DUSP5,EGR3,EMP3,ESR1,ETV4,HBEGF,IL1B,KRT18,LRP8,MET,MST1R,PHLDA2,PTHLH,RETSAT,RRM2,SERPINE1,ST3GAL4,TREM2,TYR	26 (5)	4
oleic acid		chemical - endogenous mammalian	oleic acid	1		-0.688	3.84e-08	0.0074	ABCA1,ACSL1,ALOX5,APOE,CLU,CXCL10,HADH,HIBADH,HK2,IL1B,LCN2,LPL,NCF1,PLIN2,PLIN4,PLIN5,SERPINE1,THRSP,UCP3	19 (1)	1
ANO1	-0.022	ion channel	ANO1,EGFR,NADPH oxidase	2	Activated	2.502	3.93e-08	0.0228	ABCA1,ACTA2,AR,CDCP1,CDH1,CXCL10,CXCL14,DSG2,EGR3,ESR1,ETV4,GHR,HBEGF,HK2,HPCAL4,IL1B,LCN2,LRP8,MET,POSTN,PROM1,RAI14,SERPINE1,SLC2A3,SLC7A11,STAR,TNC	27 (3)	3
HTR6		G-protein coupled receptor	CDK5,COPS5,FYN,GNAS,HTR6	2		-0.898	4.06e-08	0.0175	AK1,ARC,CD247,CFB,CXCL10,CYTIP,DGKB,EPS8L2,ESRRG,GADD45G,GPRC5A,GTF3C5,IL1B,INPP5D,KLF4,LDHB,LPL,NLRP3,NR4A3,PBK,PDE3B,PENK,PERP,PLK3,PTCH2,PTHLH,RORC,RRM2,S100A4,SESN1,STAR	31 (5)	4
lifirafenib		chemical drug	BRAF,EGFR,lifirafenib	2	Inhibited	-2.117	4.14e-08	0.0234	ACTA2,AR,CDCP1,CDH1,CXCL10,CXCL14,DSG2,EGR3,ESR1,ETV4,GHR,HBEGF,HK2,HPCAL4,IL1B,LCN2,LRP8,MET,POSTN,PROM1,RAI14,SERPINE1,SLC2A3,SLC7A11,STAR,TNC,TYR	27 (3)	2
ARF5	0.216	enzyme	ARF5,EGFR,PLD2	2	Inhibited	-2.117	4.14e-08	0.0255	ACTA2,AR,CDCP1,CDH1,CXCL10,CXCL14,DSG2,EGR3,ESR1,ETV4,GHR,HBEGF,HK2,HPCAL4,IL1B,LCN2,LRP8,MET,POSTN,PROM1,RAI14,SERPINE1,SLC2A3,SLC7A11,STAR,TNC,TYR	27 (3)	2
RUNX1:CBFB:ELF1:IL3 gene		complex	CBFB,ELF1,IL3,RUNX1,RUNX1:CBFB:ELF1:IL3 gene	2		1.569	5.17e-08	0.0326	ACHE,ADGRE1,AGPAT4,BCL2L12,CD247,CD53,CDH1,CISH,DOK2,ECH1,EGR3,FCER1A,GADD45G,HK2,IL1B,KCNK5,LCN2,MET,MS4A2,NCAM1,NR4A3,PDE3B,PLCB2,RORC,SLC2A3,UNC5B	26 (5)	4
AGN194204		chemical drug	AGN194204	1		-0.943	5.62e-08	0.0016	ABCA1,ASS1,CRABP2,CSRP1,EMP3,F2RL1,GNAI1,GPRC5A,HK2,KRT80,LPL,NRIP1,PENK,PLAC8,PLIN2,PLIN4,RGS10,UNC13C	18 (1)	1
pioglitazone		chemical drug	pioglitazone	1	Inhibited	-2.183	5.67e-08	0.0067	ABCA1,ACTA2,ADIPOR2,APOE,CMKLR1,CXCL10,IL1B,KLF4,LPIN1,LPL,NCF1,NR4A3,PDE3B,PLIN2,SERPINE1,SLC9A3,UCP3	17 (1)	1
SYNE2	0.035	other	ELK1,SP1,SYNE2	2		-1.732	5.67e-08	0.0287	ABCA1,ACSL1,ARRB2,ASS1,CDH1,CXCL10,EGR3,ESR1,FLNA,HBEGF,HK2,HPSE,KCNA3,KLF4,LPL,MST1R,NOS1,NR5A2,PRKCD,PROM1,RRM2,SERPINE1,SLC7A11,SLC9A3,TGM1,TNC,UGDH	27 (3)	2
EGFR	-0.077	kinase	EGFR	1	Activated	2.353	6.08e-08	0.0262	ACTA2,AR,CDCP1,CDH1,CXCL10,CXCL14,DSG2,EGR3,ESR1,ETV4,GHR,HBEGF,HK2,HPCAL4,IL1B,LCN2,LRP8,MET,POSTN,PROM1,RAI14,SERPINE1,SLC2A3,SLC7A11,STAR,TNC	26 (1)	1
TWIST1		transcription regulator	TWIST1	1		0.688	6.16e-08	0.0081	ACOX1,ACTA2,AKT2,AR,CCN4,CDH1,CLDN4,CLU,EMP3,IL1B,KLF4,KRT8,MET,MGST3,NCAM1,PROM1,S100A4,SPOCK2,UNC5B	19 (1)	1
SR 59230A		chemical reagent	LIPE,PKA,SR 59230A	2	Activated	2.357	6.63e-08	0.0067	ABCA1,ACOX1,ACSL1,ADGRE1,APOE,ARC,CXCL10,DUOX1,IL1B,KCNB1,NCF1,NRIP1,PLIN2,PLIN5,PTHLH,STAR,THRSP,UCP3	18 (3)	2
MECP2:MET gene		complex	MECP2,MECP2:MET gene,MET	2		1.528	6.68e-08	0.0072	ADIPOR2,ARID5A,B3GALT5,CCDC141,CDH1,ESR1,GAL3ST3,HBEGF,IL1B,INHBA,KLF4,MAL,MET,MPP7,NAV3,PERP,PTPRT,RILPL1,RPH3A,RRM2,SLC2A3	21 (3)	3
levodopa		chemical - endogenous mammalian	levodopa	1	Inhibited	-2.137	6.81e-08	0.0013	ACTA2,ARC,ARRB2,ASTN1,B3GALT5,CDC42EP3,DDIT4L,DGKB,FAM81A,GAS7,HBEGF,HTR1B,IGFBP2,IL11RA,KCND2,LPAR4,LRRTM3,MUSK,MYO5B,NCF4,NIT1,PADI2,PENK,PKP2,PTPRT,RANBP3L,RAPGEFL1,RERG,RILPL1,SCRN1,SH3PXD2B,SMPD3,SORCS2,SPOCK3,SYT12,TYR,UNC13C	37 (1)	1
ETV4	1.254	transcription regulator	ETV4,SP1	2		1.177	7.14e-08	0.0282	ABCA1,ACSL1,ACTA2,ASS1,CDH1,CXCL10,ESR1,FLNA,HBEGF,HK2,HPSE,KCNA3,KLF4,LPL,MET,MST1R,NOS1,NR5A2,PRKCD,PROM1,RRM2,SERPINE1,SLC9A3,TGM1,TNC,UGDH	26 (2)	2
A939572		chemical reagent	A939572,LIPE	2	Activated	2.138	7.5e-08	0.0024	ABCA1,ACOX1,ACSL1,ADGRE1,G0S2,IL1B,LCN2,LRAT,NRIP1,PLIN2,PLIN5,STAR,THRSP,UCP3	14 (2)	2
LRP8	0.954	transmembrane receptor	AKT1,LRP8,MAPT,NMDA receptor,PP2A,Sfk,SRC (family)	2		1.4	7.98e-08	0.0296	ABCA1,ACTA2,AR,ARC,ASS1,CDCP1,CDH1,CISH,CLU,DLX3,ESR1,GAS7,KCNB1,LCN2,LDHB,NCAM1,NOS1,PENK,PEX11A,PROM1,S100A4,SERPINE1,SLC7A11,TGM1,UNC5B	25 (7)	7
PDGF-BB		complex	PDGF-BB	1	Activated	2.294	8.35e-08	0.0317	ABCA1,ACTA2,BDKRB1,BDKRB2,BMP3,DUSP5,EGR3,FZD1,GHR,HBEGF,IL1B,INHBA,MGST1,NOS1,NR4A3,POSTN,PRSS35,SERPINE1,SLC1A1,SLC2A3,TNC,UGDH,UNC5B	23 (1)	1
plicamycin		chemical drug	plicamycin	1		0	9.4e-08	0.0004	ABCA1,AKT2,CYP4V2,HP,KCNA3,MET,MST1R,OLFM1,PLXDC1,PRKCD,PROM1,SERPINE1,WWC1,XYLT1	14 (1)	1
COL11A1	0.83	other	COL11A1,SP1	2		1.4	9.41e-08	0.0249	ABCA1,ACSL1,ACTA2,ASS1,CDH1,CXCL10,ESR1,FLNA,HBEGF,HK2,HPSE,KCNA3,KLF4,LPL,MST1R,NOS1,NR5A2,PRKCD,PROM1,RRM2,SERPINE1,SLC9A3,TGM1,TNC,UGDH	25 (2)	2
Gli		group	Gli,GLI1,GLI2,GLIS1,GLIS2,TCF/LEF	2		0	1.08e-07	0.0463	ACTA2,ALOX5,ARC,ATAD2,BNC1,C1QTNF3,CCN4,CDH1,CXCL10,DLX3,EGR3,FOXL1,GATA5,GPRC5A,HK2,HPSE,IL1B,KRT80,LOXL1,MST1R,NAV3,PHLDA2,PLOD1,PLXDC1,PPIF,PTCH2,PTHLH,RAB27B,RGS10,S100A4,S100A6,SCARA3,SERPINE1,SESN1,SOX6,TGM1	36 (6)	6
IC		complex	C5,Fc gamma receptor,FCGR3A/FCGR3B,IC,IgG,IgG1,IGKC	2		0.392	1.14e-07	0.047	ACOX1,ACTA2,ADGRE1,APOE,CD209,CDH1,CRABP2,EGR3,F2RL1,FCER1A,GPRC5A,INHBA,INPP5D,KRT18,LCN2,MET,NOS1,PHLDA2,PLK3,PPIF,PTPN6,SERPINE1,SLC2A3,SMAD7,TNC,VIPR2	26 (7)	6
HMG20A	0.069	transcription regulator	HMG20A,HMG20B	2		1.604	1.17e-07	0.0028	ALDOC,CDH1,CLU,CXADR,CXCL10,FLNA,HBEGF,INHBA,KRT18,NIBAN1,POSTN,SCN3A,SERPINE1,SLIT3	14 (2)	2
deferoxamine		chemical drug	deferoxamine	1		1.606	1.5e-07	0.0114	CACNA1E,CD300A,CDH1,DUSP5,ESRRG,F13A1,FGF18,FIS1,GAS7,HK2,IGFBP2,IL1B,LCN2,LPL,NDUFA9,PROM1,SERPINE1,SLC2A3,SMAD7	19 (1)	1
FADS2	0.222	enzyme	FADS2,LIPE,LOX	2	Activated	2.496	1.54e-07	0.0028	ABCA1,ACOX1,ACSL1,ADGRE1,CDH1,DNAJB11,IL1B,NRIP1,PLIN2,PLIN5,STAR,THRSP,UCP3	13 (3)	3
GFPT1	0.052	enzyme	GFPT1,PDX1,PRKAA,PRKAA1	2		0.408	1.62e-07	0.0442	ACOX1,ACTA2,AR,ASTN1,CDC42EP3,CDH1,CLU,CXCL10,DUSP5,ECH1,EIF4EBP1,GHR,IL1B,IL22RA1,KRT18,KRT8,MGST1,MMP16,NCF1,NKX6-1,NNAT,NR5A2,PTGER3,STAR	24 (4)	3
LIMK1	0.379	kinase	ANXA1,L-serine,LIMK1,PLA2G4A,SRF	2	Activated	3.71	1.78e-07	0.0112	ACTG2,ARC,CDH1,CPM,CSRP1,EGR3,FHL3,FLNA,G0S2,KRT18,LCN2,LPL,MYOM1,NOX5,PDLIM7,PHGDH,PSAT1,PSPH,RORC,SOSTDC1,TST	21 (5)	4
sitravatinib		chemical drug	AXL,DDR2,FLT1,KIT,MERTK,MET,Pdgfr,RET,sitravatinib	2	Inhibited	-2.353	1.8e-07	0.0413	ACTA2,ARID5A,CDH1,CLU,CXCL10,ESR1,ETV4,FLNA,HBEGF,HSPA1L,INHBA,KLF4,MAL,MPP7,PERP,POSTN,PRKCD,PTPRT,RILPL1,RRM2,SCARA3,SCRN1,SH3BP2,TGM1,TNC,TYR	26 (9)	8
DMRT1:SOX9 gene		complex	DMRT1,DMRT1:SOX9 gene,SOX9	2		1.5	1.93e-07	0.0016	ADAMTS14,AR,CDH1,CLEC12B,DLX3,GAS7,ISLR2,KLF4,OSR2,POSTN,S100A4,SLC1A1,SMPD3,SOSTDC1,TYR,UCP3	16 (3)	2
SOX2		transcription regulator	SOX2	1		0.186	1.98e-07	0.0353	ALOX5,CCN4,CDH1,CITED1,CRABP2,CXCL10,CXCL14,DLX3,DUSP5,ETV4,GRHL3,INHBA,KLF4,KRT18,KRT7,MYRF,NR5A2,PARD6B,PCDH15,PRKCD,PROM1,PSAT1,SERPINE1,SLC7A11,SOSTDC1,SOX6,TGM1,VAMP3,ZNF488	29 (1)	1
3,3',5-triiodothyroacetic acid		chemical - endogenous mammalian	3,3',5-triiodothyroacetic acid,DIO3,THRA,THRB	2		1.347	2.16e-07	0.0283	ADAMTS16,ALOX5,CACNA1E,CCN4,CPM,CXCL10,EIF4EBP1,FZD1,IGFBP2,IL1B,ISLR2,KCND2,KY,LRP8,MET,NCF1,NFAM1,NLRP3,NR5A2,PENK,PKP2,PLS1,PROM1,RGS4,SERPINE1,WNT2,WNT5B	27 (4)	3
BMP7	0.517	growth factor	BMP7	1		0.243	2.19e-07	0.0086	ACSL1,ASL,CDH1,GRM7,IL1B,KCND2,KLF4,LOXL1,MYO1C,NCAM1,OLFM1,PENK,S100A4,SERPINE1,SMAD7,SOSTDC1,STAR	17 (1)	1
ERBB4s80:APOE gene		complex	APOE,ERBB4,ERBB4s80:APOE gene	2		-0.447	2.19e-07	0.0344	ABCA1,ACAT1,ACTA2,APOE,CDH1,CSF2RB,DBI,F2RL1,GHR,HBEGF,IL1B,LCN2,LRP8,NCF1,PIM2,PLIN2,SLC1A1,STAR,TREM2,WNT2	20 (3)	3
LIPE	-0.782	enzyme	LIPE	1	Inhibited	-2.714	2.38e-07	0.002	ABCA1,ACOX1,ACSL1,ADGRE1,IL1B,NRIP1,PLIN2,PLIN5,STAR,THRSP,UCP3	11 (1)	1
SOST		other	BMP6,SMAD,SOST	2		-1.604	2.45e-07	0.0072	ACTA2,HBEGF,IL1B,INHBA,INPP5D,KLF4,LPL,PLIN2,PTHLH,SERPINE1,SMAD7,STAR,TYR,WNT2	14 (3)	3
malonyl-coenzyme A		chemical - endogenous mammalian	ACACA,CPT1,CPT1B,FASN,malonyl-coenzyme A	2		-1.342	2.49e-07	0.0094	ACOX1,ACTA2,AJUBA,AKT2,CDH1,CS,DBI,EIF4EBP1,ETV4,FIS1,HK2,IL1B,INPP5D,LPL,MET,NDUFA9,PDE3B,PIK3R5,PROM1,SLC7A11	20 (5)	4
MECP2:CREB1 gene		complex	CREB1,MECP2,MECP2:CREB1 gene	2		0.707	2.56e-07	0.028	ACHE,ADIPOR2,AK4,ARC,B3GALT5,BRINP2,CCDC141,COL24A1,ESR1,GADD45G,GAL3ST3,IL1B,INHBA,KCND2,KLF4,LCN2,LPL,NAV3,NKAIN2,NNAT,NOX5,NR4A3,PDE3B,PENK,RERG,RPH3A,SERINC2,SLC2A3,SMPD3,SPOCK3,STAR,STRBP	32 (3)	2
CBX5	-0.035	transcription regulator	CBX5,MYOD1	2		0.853	2.73e-07	0.0124	ACTA2,ASS1,BIN1,C9orf152,ESR1,ETV4,GADD45G,GRHL3,HADH,HSPB8,KRT80,LCN2,MAL2,MUSK,PBK,POSTN,PRKAR2B,RRM2,SIX1,SLC2A3,SMAD7,UCP3	22 (2)	2
MECP2:CREB1:SST gene		complex	CREB1,MECP2,MECP2:CREB1:SST gene,SST	2		0.87	2.9e-07	0.037	ACHE,ADIPOR2,AK4,ARC,B3GALT5,BRINP2,CCDC141,COL24A1,ESR1,GADD45G,GAL3ST3,GHR,IL1B,INHBA,KCND2,KLF4,LCN2,LPL,NAV3,NKAIN2,NNAT,NOX5,NR4A3,PDE3B,PENK,RERG,RPH3A,SERINC2,SLC2A3,SMPD3,SPOCK3,STAR,STRBP	33 (4)	3
RAB2A	0.041	enzyme	ABCB1,CASP1,RAB2A	3		-0.577	3.14e-07	0.0027	ACBD5,ACOX1,ACSL1,ACTA2,CDH1,IL1B,LCN2,NLRP3,PLIN2,PLIN4,PLIN5,PLK3	12 (3)	3
SP1	0.014	transcription regulator	SP1	1		1.225	3.23e-07	0.04	ABCA1,ACSL1,ASS1,CDH1,CXCL10,ESR1,FLNA,HBEGF,HK2,HPSE,KCNA3,KLF4,LPL,MST1R,NOS1,NR5A2,PRKCD,PROM1,RRM2,SERPINE1,SLC9A3,TGM1,TNC,UGDH	24 (1)	1
bicifadine		chemical drug	bicifadine,GRIN1,GRIN2A,GRIN3A,SLC6A4	2		0.426	3.43e-07	0.0029	ANK3,APOE,ARC,BMP3,CELF3,COL6A5,CSF2RB,EGR3,ESRRG,GNAI1,HPSE,HTR1B,HTR7,IL1B,KCND2,MAL2,MMP16,NCAM2,PCDH15,PENK,SERPINE1,TNC	22 (5)	4
ifenprodil		chemical drug	Creb,GRIN1,GRIN2A,GRIN3A,ifenprodil	2		0.557	3.63e-07	0.0282	ACTA2,ANK3,APOE,ARC,BMP3,CCN4,CELF3,COL6A5,CSF2RB,CSRP1,CXCL10,EGR3,ESRRG,GPR85,HPSE,IL1B,KCND2,KLF4,MAL2,MMP16,NCAM2,NR4A3,PCDH15,PTHLH,RRM2,SERPINE1,SLC7A11,STAR,TNC	29 (5)	4
WNK1	0.184	kinase	MAP2K5,MAPK7,MBP,PRKAA,SGK1,SMAD2,STK39,WNK1	2		0.853	4.06e-07	0.0324	ACOX1,ACTA2,ADAM12,ALDOC,AR,CD300A,CDH1,CXCL10,ESM1,INPP5D,KCNA3,KLF4,NCF1,NLRP3,NR4A3,PTHLH,SERPINE1,SLC1A1,SLC2A3,SLC9A3,SMAD7,STAR	22 (8)	8
4-tert-octylphenol		chemical toxicant	4-tert-octylphenol,CREB1	2		1.3	4.3e-07	0.03	ACHE,AK4,AR,ARC,BRINP2,CLSTN2,COL24A1,GADD45G,IL1B,INHBA,KCND2,KLF4,LCN2,LPL,NKAIN2,NNAT,NOX5,NR4A3,PDE3B,PENK,RERG,S100A6,SERINC2,SLC2A3,SLC6A20,SMPD3,SPOCK3,STAR,STRBP	29 (2)	2
orphenadrine		chemical drug	CHRM1,CYP1A2,CYP2E1,GRIN1,GRIN2A,GRIN3A,orphenadrine	2		0	4.39e-07	0.0113	ACHE,ANK3,APOE,ARC,BMP3,CELF3,COL6A5,CSF2RB,ESRRG,HPSE,IGFBP2,IL1B,KCND2,MAL2,MGST1,MMP16,NCAM2,NCF1,NOS1,PCDH15,PENK,SERPINE1,ST3GAL4,TNC	24 (7)	6
CFB	-0.955	peptidase	ARG1,C3,CFB,Complement	2		0.535	4.43e-07	0.0116	ACTA2,APOE,CDH1,CLU,CXCL10,HK2,IL1B,LCN2,MAL,PSAT1,PSPH,SLC2A3,SMAD7,UCP3	14 (4)	4
miR-381-3p (and other miRNAs w/seed AUACAAG)		mature microRNA	CDK6,MET,miR-381-3p (and other miRNAs w/seed AUACAAG)	2		-0.894	4.67e-07	0.0263	ARID5A,CDH1,COL4A3,CS,ESR1,FGF18,HBEGF,IL1B,INHBA,KLF4,MAL,MET,MPP7,PERP,PTPRT,RILPL1,RRM2,SERPINE1,SLC8A3,THSD4	20 (3)	3
MYF6		transcription regulator	MYF6,MYOD1	2		-1.414	4.7e-07	0.0141	ACTA2,ASS1,BIN1,CXCL10,ESR1,ETV4,GADD45G,HADH,HSPB8,MUSK,PBK,POSTN,PRKAR2B,RRM2,SERPINE1,SIX1,SMAD7,UCP3	18 (2)	2
NKX2-5:GATA4:HIPK1,2		complex	GATA4,HIPK2,NKX2-5,NKX2-5:GATA4:HIPK1,2	2		0.426	5.06e-07	0.032	ACTA2,ACTG2,ALAS2,ASS1,CDC42EP3,CITED1,CLSTN2,CRABP2,DLX3,EPDR1,GRHL3,IL1B,INHBA,KRT7,LCN2,NR5A2,PGBD5,PLIN4,POSTN,S100A4,SH2D6,STAR	22 (4)	3
PAX7		transcription regulator	MYOD1,MYOG,PAX7	2		0.688	5.11e-07	0.0115	ACHE,ACTA2,ASS1,BIN1,C1QTNF3,ESR1,ETV4,GADD45G,HADH,HSPB8,MUSK,OLFM1,PBK,POSTN,PRKAR2B,RRM2,SIX1,SMAD7,UCP3	19 (3)	3
COP1	-0.124	enzyme	COP1	1		-0.302	5.48e-07	0.0007	APOE,AR,CISH,CXCL10,EGR3,ESR1,ETV4,HSPB8,KCNK5,PEX11A,SYT12	11 (1)	1
GLI1	0.116	transcription regulator	CHEK1,GLI1	2		0.539	5.52e-07	0.0399	ACTA2,ALOX5,ARC,ATAD2,BNC1,C1QTNF3,CDH1,CLU,DUSP5,EGR3,FOXL1,GATA5,GPRC5A,HPSE,KRT80,MST1R,NAV3,PHLDA2,PLOD1,PLXDC1,PPIF,PTCH2,PTHLH,RAB27B,RGS10,RRM2,S100A4,S100A6,SCARA3,SESN1,SOX6	31 (2)	2
HMG20A	0.069	transcription regulator	HMG20A	1		1.941	5.81e-07	0.0072	ALDOC,CDH1,CLU,CXADR,CXCL10,FLNA,HBEGF,INHBA,KRT18,NIBAN1,POSTN,SERPINE1,SLIT3	13 (1)	1
TGFBR2	0.486	kinase	TGFBR2	1		1.043	6.5e-07	0.0454	ACTA2,ADGRE1,AGPAT4,ALOX15,ALOX5,AR,ASS1,CDH1,CITED1,COL4A6,GADD45G,HK2,HP,IL1B,KRT18,KRT7,KRT8,PRDX3,PTHLH,SERPINE1,SH3BP2,SMAD7,SORCS2	23 (1)	1
EHF		transcription regulator	EHF	1		0.577	7.17e-07	0.0028	ACTA2,ALOX5,ANPEP,CRABP2,FCER1A,GRHL3,HK2,IL1B,MET,MS4A2,SERPINE1,TNC	12 (1)	1
GLI1	0.116	transcription regulator	GLI1	1		0.365	7.46e-07	0.0315	ACTA2,ALOX5,ARC,ATAD2,BNC1,C1QTNF3,CDH1,CLU,DUSP5,EGR3,FOXL1,GATA5,GPRC5A,HPSE,KRT80,MST1R,NAV3,PHLDA2,PLOD1,PLXDC1,PPIF,PTCH2,PTHLH,RAB27B,RGS10,S100A4,S100A6,SCARA3,SESN1,SOX6	30 (1)	1
GPS2		transcription regulator	GPS2	1		-1.265	7.87e-07	0.0021	ABCA1,ADIPOR2,ALAS2,BIN1,CXCL10,DHRS3,FZD1,IL1B,RAB20,XYLT1	10 (1)	1
FASN	-1.598	enzyme	FASN	1		-1.265	7.87e-07	0.0017	ACOX1,ACTA2,AJUBA,CDH1,ETV4,IL1B,LPL,MET,PRKAR2B,SLC7A11	10 (1)	1
RPI-1		chemical drug	MET,RET,RPI-1	2	Inhibited	-2.524	7.95e-07	0.0382	ARID5A,CDH1,CLU,ESR1,HBEGF,HSPA1L,IL1B,INHBA,KLF4,MAL,MPP7,PERP,PRKCD,PTPRT,RILPL1,RRM2,SCARA3,TGM1,TNC	19 (3)	2
BCAT2	-0.158	enzyme	BCAT2,THRA,THRB	2	Inhibited	-2.236	8.01e-07	0.0411	CACNA1E,CCN4,CXCL10,EIF4EBP1,FZD1,IGFBP2,IL1B,INHBA,KCND2,MET,NCF1,NLRP3,NR5A2,PENK,PKP2,PROM1,RGS4,SERPINE1,WNT2,WNT5B	20 (3)	2
simvastatin		chemical drug	simvastatin	1		1	8.3e-07	0.0343	ABCA1,ACTA2,APOE,AR,ASL,CDH1,ESR1,ETV4,IL1B,KLF4,LCN2,LPL,NRIP1,RORC,S100A6,SERPINE1	16 (1)	1
diethylstilbestrol		chemical drug	diethylstilbestrol	1		0.471	9.2e-07	0.0163	AR,BCHE,CFB,CLSTN2,CLU,CPXM1,CXCL14,ESR1,HBEGF,INHBA,KLF4,NR4A3,PROM1,RGS4,S100A6,SIX1,SLC6A20,STAR	18 (1)	1
Synuclein		group	GPX1,SNCA,SNCG,Synuclein	2		0.218	9.2e-07	0.0114	ACTA2,ADGRE1,CDC42EP3,COX4I2,CXCL10,DHRS3,DRAXIN,ESR1,FAM81A,GUCY2C,HPCAL4,IL1B,KLF4,MYO5B,NLRP3,PLAC8,PLK3,PRKCD,RPH3A,SERPINE1,TRIM47	21 (4)	3
halothane		chemical drug	ATP2A2,CREB1,halothane,KCNK9	2		-0.557	9.3e-07	0.0406	ACHE,ADGRE1,AK4,ARC,ATP2B3,BRINP2,COL24A1,GADD45G,HP,HTR1B,IL1B,INHBA,KCND2,KLF4,LCN2,LPL,NKAIN2,NNAT,NOX5,NR4A3,PDE3B,PENK,RERG,SERINC2,SLC2A3,SMPD3,SPOCK3,STAR,STRBP	29 (4)	3
MYOD1		transcription regulator	MYOD1	1		-1	1.04e-06	0.0103	ACTA2,ASS1,BIN1,ESR1,ETV4,GADD45G,HADH,HSPB8,MUSK,PBK,POSTN,PRKAR2B,RRM2,SIX1,SMAD7,UCP3	16 (1)	1
CCN5	-0.544	growth factor	CCN5	1		-1	1.19e-06	0.0019	ACTA2,CDH1,ESR1,KLF4,KRT18,KRT8,LPL,PROCR,SERPINE1	9 (1)	1
besonprodil		chemical drug	besonprodil,GRIN1,GRIN2A,GRIN3A	2		0.229	1.37e-06	0.0032	ANK3,APOE,ARC,BMP3,CELF3,COL6A5,CSF2RB,EGR3,ESRRG,HPSE,IL1B,KCND2,MAL2,MMP16,NCAM2,PCDH15,PENK,SERPINE1,TNC	19 (4)	3
UK-240455		chemical drug	GRIN1,GRIN2A,GRIN3A,UK-240455	2		0.229	1.37e-06	0.0032	ANK3,APOE,ARC,BMP3,CELF3,COL6A5,CSF2RB,EGR3,ESRRG,HPSE,IL1B,KCND2,MAL2,MMP16,NCAM2,PCDH15,PENK,SERPINE1,TNC	19 (4)	3
1-aminocyclopropane-1-carboxylic acid		chemical - endogenous mammalian	1-aminocyclopropane-1-carboxylic acid,GRIN1,GRIN2A,GRIN3A	2		-0.229	1.37e-06	0.0032	ANK3,APOE,ARC,BMP3,CELF3,COL6A5,CSF2RB,EGR3,ESRRG,HPSE,IL1B,KCND2,MAL2,MMP16,NCAM2,PCDH15,PENK,SERPINE1,TNC	19 (4)	3
delucemine		chemical drug	delucemine,GRIN1,GRIN2A,GRIN3A	2		0.229	1.37e-06	0.0032	ANK3,APOE,ARC,BMP3,CELF3,COL6A5,CSF2RB,EGR3,ESRRG,HPSE,IL1B,KCND2,MAL2,MMP16,NCAM2,PCDH15,PENK,SERPINE1,TNC	19 (4)	3
neramexane		chemical drug	GRIN1,GRIN2A,GRIN3A,neramexane	2		0.229	1.37e-06	0.0032	ANK3,APOE,ARC,BMP3,CELF3,COL6A5,CSF2RB,EGR3,ESRRG,HPSE,IL1B,KCND2,MAL2,MMP16,NCAM2,PCDH15,PENK,SERPINE1,TNC	19 (4)	3
PPARD	-0.526	ligand-dependent nuclear receptor	PPARD	1		-1.789	1.58e-06	0.0417	ABCA1,ACAA1,ACOX1,ACTA2,ALDH9A1,APOE,ASS1,CFAP54,ECH1,GHR,IL1B,LDHB,LPL,LRAT,NR4A3,PCYOX1,PLIN2,S100A6,SERINC2,UCP3	20 (1)	1
felbamate		chemical drug	felbamate,GRIN1,GRIN2A,GRIN3A	2		0.229	1.73e-06	0.0034	ANK3,APOE,ARC,BMP3,CELF3,COL6A5,CSF2RB,EGR3,ESRRG,HPSE,IL1B,KCND2,MAL2,MMP16,NCAM2,PCDH15,PENK,SERPINE1,TNC	19 (4)	3
succinic acid		chemical - endogenous mammalian	EGLN,EGLN2,EGLN3,GLUD1,succinic acid,SUCNR1	2		-0.218	1.74e-06	0.0154	ACTA2,ADAMTSL5,AK4,ALDOC,CFB,CGN,DHRS13,EIF4EBP1,GRHPR,HK2,IL1B,LCN2,LPIN1,LPL,MPI,PEX11A,RAB20,RRM2,SERPINE1,SLC5A6,TNFAIP6	21 (6)	6
L-glutamine		chemical - endogenous mammalian	EIF4EBP1,GRIN1,GRIN2A,GRIN3A,L-glutamine,ODC1,PRKAA	2		0.2	1.89e-06	0.0423	ACOX1,ANK3,APOE,AR,ARC,BMP3,CDH1,CELF3,COL6A5,CSF2RB,CXCL10,EGR3,ESRRG,HBEGF,HPSE,KCND2,MAL2,MMP16,NCAM2,NCF1,PCDH15,PENK,SERPINE1,STAR,TNC	25 (7)	6
SLC27A2		transporter	SLC27A2	1	Activated	2.828	2.29e-06	0.0006	ACAA1,ACOX1,ACSL1,FITM2,PEX11A,PLIN2,PLIN5,RETSAT	8 (1)	1
indisulam		chemical drug	indisulam,ZEB1	2		0.577	2.29e-06	0.0082	CDH1,CXADR,GRHL2,HK2,IL1B,KRT18,MAL2,PROM1,PSAT1,PSPH,SERPINE1,SLC2A3	12 (2)	2
ETS2	0.17	transcription regulator	ETS2,MET	2		-1.5	2.43e-06	0.05	ANPEP,ARID5A,CDH1,ESR1,HBEGF,HPSE,IL1B,INHBA,KLF4,MAL,MPP7,PERP,PTHLH,PTPRT,RILPL1,RRM2	16 (2)	2
Endophilin		group	Endophilin,GAB1,MET	2		-1.604	2.54e-06	0.0309	ARID5A,CDH1,CXCL10,ESR1,HBEGF,IL1B,INHBA,KLF4,MAL,MPP7,PERP,PTPRT,RILPL1,RRM2	14 (3)	2
S1PR4	0.57	G-protein coupled receptor	ALOX5,G protein alpha i,S1PR4	2		0.928	2.69e-06	0.017	ACOX1,ACTG2,ADAMTSL5,ANK3,CCN4,CFAP54,CMKLR1,CMKLR2,CSF2RB,CXCL10,DRAXIN,FAM167A,IL1B,KCNB1,KLF4,MGST1,MYOM1,NR4A3,P2RX1,PLAC8,PTHLH,RAB20,RGS4,S100A4,SRGN,STAR,TGM1,TNFAIP6,XYLT1	29 (3)	3
sphingosine-1-phosphate		chemical - endogenous mammalian	sphingosine-1-phosphate	1		0.535	2.75e-06	0.0177	ACKR4,ACTA2,BDKRB2,CDH1,CSF2RB,CXCL10,FAM167A,IL1B,ISLR2,NCAM1,NCKAP1L,SERPINE1,SORCS2,STAR	14 (1)	1
unecritinib		chemical drug	ALK,MET,unecritinib	2		-1.604	2.75e-06	0.0332	ARID5A,CDH1,ESR1,HBEGF,IL1B,INHBA,KLF4,MAL,MPP7,PERP,PROM1,PTPRT,RILPL1,RRM2	14 (3)	2
TQ-B3139		chemical drug	ALK,MET,TQ-B3139	2		-1.604	2.75e-06	0.0332	ARID5A,CDH1,ESR1,HBEGF,IL1B,INHBA,KLF4,MAL,MPP7,PERP,PROM1,PTPRT,RILPL1,RRM2	14 (3)	2
HDAC10	0.007	transcription regulator	HDAC10,Hsp70,PAX3,TRIM28	2		-0.5	2.98e-06	0.0307	ACTA2,ALAS2,ARID5A,CDH1,CITED1,CXCL10,ESRRG,FGF18,IL1B,MET,NIBAN1,NR5A2,SIX1,SOX6,TRIM47,TYR	16 (4)	3
PACS1	-0.263	other	HDAC6,PACS1,SORL1	2		0.243	3.33e-06	0.0467	ABCA1,ADAM12,APOE,AZGP1,CDH1,CDH7,CMKLR1,ESR1,INHBA,LPL,LRP2,MET,RSPO3,SERPINE1,TNC,VIPR2,WNT2	17 (3)	2
isoflurophate		chemical drug	CEL,isoflurophate,KLKB1,LCAT,PLAT,RHOA	2		-1.604	3.47e-06	0.0365	ACTA2,APOE,BDKRB2,CDH1,CLU,CXCL10,ESR1,IL1B,INHBA,KLF4,RORC,SERPINE1,STAR,UCP3	14 (6)	5
GSK1278863A		chemical drug	CAV1,EGLN,EGLN2,GSK1278863A	2		-1.964	3.7e-06	0.0301	AK4,ALDOC,CDH1,CGN,CXCL10,DHRS13,EIF4EBP1,ESR1,GRHPR,IL1B,INHBA,LCN2,MPI,PEX11A,RAB20,RRM2,SLC1A1,SLC2A3,SLC5A6,TNC,TNFAIP6	21 (4)	3
cholecalciferol		chemical - endogenous mammalian	cholecalciferol	1		0.277	3.72e-06	0.0175	ALOX5,CD209,CD300A,CDH1,CS,CUBN,F13A1,GAS7,HK2,PSAT1,PTHLH,RORC,SERPINE1	13 (1)	1
Inhibin B		complex	INHA,INHBB,Inhibin B,TGFBR3	2		-0.832	3.72e-06	0.007	ACTA2,ACTG2,CCN4,CDH1,COL4A6,INHBA,KRT18,KRT8,NKX6-1,SMAD7,SOSTDC1,STAR,TNC	13 (4)	3
OSI-461		chemical drug	OSI-461,Pde,PDE5A,Pkg	2		-0.707	3.9e-06	0.0052	ALOX15,ARC,CD247,HK2,IL1B,NOS1,NR4A3,STAR	8 (4)	4
gamma-linolenic acid		chemical - endogenous mammalian	gamma-linolenic acid	1		-0.447	4e-06	0.0003	NCF1,PLIN2,PLIN4,PLIN5,THRSP	5 (1)	1
BARX2		transcription regulator	BARX2	1		0.447	4e-06	0.0004	ACTA2,ESR1,FLNA,HK2,NCAM1	5 (1)	1
fatty acid		chemical - endogenous mammalian	fatty acid	1		-0.905	4.02e-06	0.0193	ABCA1,ACOX1,IL1B,LPL,NR4A3,PLIN2,PLIN4,PLIN5,SERPINE1,THRSP,UCP3	11 (1)	1
MET	-1.038	kinase	MET	1		1.941	4.4e-06	0.0336	ARID5A,CDH1,ESR1,HBEGF,IL1B,INHBA,KLF4,MAL,MPP7,PERP,PTPRT,RILPL1,RRM2	13 (1)	1
ZMPSTE24	-0.023	peptidase	ZMPSTE24	1		-1.414	4.62e-06	0.0069	CISH,CXCL14,GADD45G,GHR,IGFALS,IL1B,NLRP3,SESN1	8 (1)	1
GATA4	-0.108	transcription regulator	GATA4	1		0.728	4.79e-06	0.0258	ACTG2,ASS1,CDC42EP3,CLSTN2,CRABP2,DLX3,EPDR1,GRHL3,INHBA,KRT7,LCN2,NR5A2,PGBD5,PLIN4,POSTN,S100A4,STAR	17 (1)	1
SOX9:FGF9 gene		complex	FGF9,SOX9,SOX9:FGF9 gene	2		1.069	5.06e-06	0.0192	ADAMTS14,AR,CGN,DLX3,GAS7,KLF4,OSR2,POSTN,S100A4,SMPD3,SOSTDC1,STAR,TYR,UCP3	14 (3)	2
IL3		cytokine	IL3	1		0.535	5.45e-06	0.0373	ADGRE1,CD247,CISH,DOK2,ECH1,EGR3,GADD45G,HK2,IL1B,LCN2,MS4A2,PIM2,PLCB2,SLC2A3	14 (1)	1
dimethyl sulfoxide		chemical drug	dimethyl sulfoxide	1	Activated	2.496	6.07e-06	0.0232	ADAM12,ALAS2,C1QTNF3,EIF4EBP1,EMP3,IL1B,LCN2,LPL,NCF1,SGMS2,SLC8A3,SMPD3,STAR	13 (1)	1
METTL3	0.155	enzyme	METTL3	1		-0.258	6.12e-06	0.0117	ACTA2,CDH1,CISH,CXCL10,IL1B,KLF4,LPIN1,LRRTM3,MYO1C,NLRP3,PERP,RORC,SLC2A3,SLC7A11,TMC7	15 (1)	1
MYO6	-0.128	other	MYO6	1		1.265	6.89e-06	0.0015	ACTA2,ARC,CSRP1,DUSP5,EGR3,LPIN1,TNC,TNK2,TRPM4,VGLL3	10 (1)	1
Diap		group	Diap,DIAPH1,DLG1,SRF	2	Activated	3.638	7.6e-06	0.0492	ACTA2,ACTG2,ARC,CDH1,CPM,CSRP1,EGR3,FHL3,FLNA,G0S2,KCNA3,LCN2,LPL,MYOM1,PDLIM7,SOSTDC1,TST	17 (4)	4
kaolin		chemical drug	F12,kaolin	2		0.577	8.58e-06	0.0008	BDKRB1,F2RL1,IL1B	3 (2)	2
MECP2:IRAK1 gene		complex	IRAK1,MECP2,MECP2:IRAK1 gene	2		1.069	8.97e-06	0.0195	ABCA1,ADIPOR2,B3GALT5,CCDC141,CDH1,CXCL10,ESR1,GAL3ST3,IL1B,NAV3,NLRP3,RORC,RPH3A,SLC2A3	14 (3)	2
PDCD10	-0.154	other	PDCD10	1		-1.342	9.02e-06	0.0009	ACTA2,F2RL1,KLF4,PROCR,SERPINE1	5 (1)	1
ruxolitinib		chemical drug	ruxolitinib	1		-0.302	9.73e-06	0.0205	BTK,CISH,CXCL10,CXCL14,ESR1,IL1B,LOXL1,NLRP3,PLIN5,PSAT1,RAB20	11 (1)	1
AGMAT		enzyme	AGMAT	1		1	1.15e-05	0.0005	HK2,PSAT1,PSPH,SLC2A3	4 (1)	1
Actin		group	Actin	1		1	1.15e-05	0.0013	ARC,FLNA,IL1B,KCNB1	4 (1)	1
LATS		group	LATS	1	Inhibited	-2.449	1.17e-05	0.0012	ACTA2,CITED1,ESR1,NCAM1,PROM1,STAR	6 (1)	1
NRG1	0.277	growth factor	NRG1	1		1.069	1.18e-05	0.0365	ABCA1,ACAT1,ACHE,AR,CDH1,COL4A3,EGR3,FLNA,GUCY2C,MUSK,PHGDH,SERPINE1,SLC1A1,SLC2A3	14 (1)	1
tributyltin		chemical reagent	tributyltin	1		-0.632	1.18e-05	0.0039	ABCA1,ACSL1,ASS1,F2RL1,GPRC5A,INHBA,KRT80,LPL,PLIN4,UNC13C	10 (1)	1
MYLIP	-0.34	enzyme	LDLR,MYLIP,VLDLR	2		0	1.18e-05	0.0213	ABCA1,ACTA2,ADGRE1,ALDH9A1,HK2,IL1B,LCN2,LPL,LRP8,SERPINE1	10 (3)	3
cycloserine		chemical drug	cycloserine,GRIN1,NMDA receptor	2		1.667	1.28e-05	0.0071	ARC,EGR3,IL1B,MMP16,NCAM1,NOS1,PENK,SERPINE1,TNC	9 (3)	2
praliciguat		chemical reagent	AMPK,praliciguat	2		-1.508	1.28e-05	0.0447	ACTA2,CDH1,CXCL10,IL1B,KCNB1,LDHB,LPIN1,NCF1,SERPINE1,SMAD7,THRSP	11 (2)	2
isoniazid		chemical drug	CYP2C8,CYP2E1,INHA,isoniazid	2		1.941	1.3e-05	0.0347	ACTA2,ACTG2,CCN4,COL4A6,IL1B,INHBA,KRT18,KRT8,MGST1,NCF1,SERPINE1,SMAD7,STAR	13 (4)	3
SORL1	-0.937	transporter	SORL1	1		1.069	1.35e-05	0.0289	ABCA1,ADAM12,APOE,AZGP1,CDH7,CMKLR1,INHBA,LPL,LRP2,MET,RSPO3,TNC,VIPR2,WNT2	14 (1)	1
GPR119		G-protein coupled receptor	GNAS,GPR119	2		0.535	1.35e-05	0.0301	ABCA1,CXCL10,CYTIP,GADD45G,GPRC5A,IL1B,INPP5D,KLF4,NR4A3,PDE3B,PENK,PTCH2,PTHLH,STAR	14 (2)	2
G-Actin (family)		group	ACTA2,ACTB,ACTC1,G-Actin (family),MRTFA	2	Inhibited	-3.5	1.55e-05	0.0357	ACTA2,ACTG2,CDH1,EGR3,EPHA7,FLNA,G0S2,LCN2,LOXL1,MET,MMP16,SERPINE1,SLIT3,SPOCK3,TNC,TST	16 (5)	4
ammonium		chemical - endogenous mammalian	ammonium	1		0.775	1.68e-05	0.0032	ACTA2,APOBR,CLU,FHL3,G0S2,HSD17B8,MYOM1,NCAM1,PCYOX1,PMPCB,S100A4,SLC2A3,SORCS2,TST,UGDH	15 (1)	1
laminaran		chemical drug	laminaran	1		0.378	1.8e-05	0.0064	CXCL10,G0S2,IL1B,INHBA,SLC39A8,TNC,TNFAIP6	7 (1)	1
heparin		chemical - endogenous mammalian	heparin	1		-1	1.82e-05	0.0179	ACTA2,APOE,CS,DUOX1,HPSE,LPL,NDUFA9,PROCR,TNFAIP6	9 (1)	1
TDP2	-0.01	transcription regulator	ETS1,TDP2	2		-0.832	1.85e-05	0.0429	ANPEP,CDH1,EIF4EBP1,HPSE,KCND2,KRT8,MET,NCF1,PERP,PTHLH,SERPINE1,SLAMF6,SLC7A11	13 (2)	2
celecoxib		chemical drug	celecoxib	1		0.632	1.94e-05	0.0403	ALOX5,AR,B3GALT5,CDH1,CLDN4,ESR1,IL1B,MET,SERPINE1,ST3GAL4	10 (1)	1
G protein alpha i		group	G protein alpha i	1		1	2.03e-05	0.0107	CMKLR1,CXCL10,FAM167A,KLF4,NR4A3,PTHLH,RAB20,STAR,TGM1	9 (1)	1
mir-135		microRNA	CASP1,mir-135	2		-0.333	2.03e-05	0.0228	ACOX1,ACTA2,AR,CDH1,IL1B,KLF4,LCN2,NLRP3,PTHLH	9 (2)	2
CAV1	-0.184	transmembrane receptor	CAV1	1		1.265	2.13e-05	0.0277	CDH1,CXCL10,ESR1,HK2,IL1B,INHBA,SERPINE1,SLC1A1,SLC2A3,TNC	10 (1)	1
enalaprilat		chemical - endogenous mammalian	ACE,BDKRB2,enalaprilat,PRKCE	2		-0.632	2.13e-05	0.0393	ACTA2,ADAM12,BDKRB1,BDKRB2,CDH1,IL1B,IL2RG,PTGER3,SERPINE1,STAR	10 (4)	4
masitinib		chemical drug	FGFR3,Focal adhesion kinase,KIT,masitinib,Pdgfr	2		-0.632	2.13e-05	0.0329	ACTA2,CDH1,HBEGF,HK2,IL1B,KRT18,KRT8,SH3BP2,TNC,TYR	10 (5)	4
MRTFA	0.237	transcription regulator	MRTFA	1	Activated	3.742	2.25e-05	0.031	ACTA2,ACTG2,EGR3,EPHA7,FLNA,G0S2,LCN2,LOXL1,MMP16,SERPINE1,SLIT3,SPOCK3,TNC,TST	14 (1)	1
N-(2-indanyl)glycinamide		chemical drug	GRIN1,GRIN2A,GRIN3A,MAOA,N-(2-indanyl)glycinamide	2		-0.471	2.3e-05	0.0301	ACTA2,ANK3,APOE,ARC,BMP3,CELF3,COL6A5,CSF2RB,EGR3,ESRRG,HPSE,KCND2,MAL2,MMP16,NCAM2,PCDH15,PENK,SERPINE1	18 (5)	4
TRIM28	-0.019	transcription regulator	TRIM28	1		-0.302	2.34e-05	0.0313	ALAS2,ARID5A,CITED1,CXCL10,ESRRG,FGF18,IL1B,NIBAN1,NR5A2,SOX6,TRIM47	11 (1)	1
SOX9	0.507	transcription regulator	SOX9	1		1.732	2.48e-05	0.0274	ADAMTS14,AR,DLX3,GAS7,KLF4,OSR2,POSTN,S100A4,SMPD3,SOSTDC1,TYR,UCP3	12 (1)	1
mibolerone		chemical drug	mibolerone	1		0.577	2.48e-05	0.0143	ACSL1,AR,CLU,CYP4V2,DBI,DHRS3,DNAJB11,GADD45G,LPL,MAL,TMED3,UCP3	12 (1)	1
NUPR1	0.441	transcription regulator	NUPR1	1		0.392	2.72e-05	0.02	ACTA2,ALDH5A1,ALDOC,ANK3,CACNA2D2,CKAP2L,CMKLR2,CXADR,DUSP5,EPHA7,FAM111A,GTSE1,HBEGF,HK2,KLF4,LCN2,LRP8,PCYOX1,PLK3,POLQ,RAB20,S100A4,SERPINE1,SLC39A8,UNC5B,ZNF488	26 (1)	1
BMP6	0.151	growth factor	BMP6	1		1	2.81e-05	0.0258	ACTA2,HBEGF,INHBA,KLF4,SERPINE1,SMAD7,STAR,TYR,WNT2	9 (1)	1
ZBTB20	-0.03	transcription regulator	ZBTB20	1		-0.333	2.81e-05	0.0188	CISH,GHR,HSPB8,IGFALS,IGFBP2,KCNK5,LDHB,NNAT,UGDH	9 (1)	1
flumatinib		chemical drug	BCR-ABL1,flumatinib,KIT,Pdgfr	2		0	2.81e-05	0.021	ACTA2,CSF2RB,HBEGF,HK2,LCN2,PRKCD,SH3BP2,SLC2A3,TNC,TYR	10 (4)	3
MRTFB	0.076	transcription regulator	MRTFB	1	Activated	3.051	2.96e-05	0.0267	ACTA2,ACTG2,CDC42EP3,EGR3,EPHA7,FLNA,G0S2,LCN2,LOXL1,POSTN,SERPINE1,SLIT3,TST	13 (1)	1
mir-298		microRNA	ABCB1,CASP1,mir-298	3		1	3.11e-05	0.0244	ACBD5,ACOX1,ACTA2,AR,CDH1,IL1B,LCN2,NLRP3,PLK3	9 (3)	3
CD38	0.08	enzyme	CD38	1		-0.832	3.16e-05	0.0262	ACOX1,ACTA2,ALDOC,ASS1,CISH,CSF2RB,EIF4EBP1,GADD45G,NCAM1,PSAT1,S100A4,S100A6,SLC39A8	13 (1)	1
saracatinib		chemical drug	saracatinib	1		0	3.33e-05	0.0036	ACTA2,IL1B,NLRP3,TNC	4 (1)	1
SP3	0.063	transcription regulator	SP3	1		1.265	3.37e-05	0.0223	ABCA1,ACSL1,HPSE,KLF4,LPL,NOS1,NR5A2,PRKCD,SERPINE1,SLC9A3	10 (1)	1
PH755		chemical reagent	PH755	1		0.577	3.38e-05	0.0008	PHGDH,PSAT1,PSPH	3 (1)	1
pentaerythritol tetranitrate		chemical drug	ALDH2,pentaerythritol tetranitrate,VASP	2		0.378	3.39e-05	0.0149	ACTA2,ADIPOR2,IL1B,PHGDH,PSAT1,PSPH,SLC7A11	7 (3)	2
ALDH2	0.054	enzyme	ALDH2	1		-0.816	3.44e-05	0.0043	ACTA2,ADIPOR2,PHGDH,PSAT1,PSPH,SLC7A11	6 (1)	1
CLPP	-0.342	peptidase	CLPP,COX4I1,COX6A2,COX7A2,cytochrome-c oxidase	3		1.508	3.77e-05	0.048	ACSL1,CS,CXCL10,ECH1,HADH,IL1B,MMP16,POSTN,PRDX3,SLC1A1,STAR	11 (5)	4
MBL2		other	C3,Complement,MBL2	2		1.667	3.82e-05	0.049	ACTA2,APOE,CDH1,CLU,CXCL10,IL1B,LCN2,SMAD7,UCP3	9 (3)	2
INHA		growth factor	INHA	1		-1.897	4.01e-05	0.0155	ACTA2,ACTG2,CCN4,COL4A6,INHBA,KRT18,KRT8,SERPINE1,SMAD7,STAR	10 (1)	1
mir-223		microRNA	mir-223	1		-0.577	4.08e-05	0.0381	ABCA1,ACTA2,CACNA2D2,EGR3,FCER1A,IL1B,LPL,NKX6-1,NLRP3,POSTN,S100A6,SOX6	12 (1)	1
THZ1		chemical drug	THZ1	1		-1.941	4.08e-05	0.0378	ASS1,CLU,CYTIP,HBEGF,KRT18,KRT8,LOXL1,LRP8,PI16,POSTN,SERPINE1,STAR,TMEM45A	13 (1)	1
SCP2		transporter	SCARB1,SCP2,SOAT1	3		0.707	4.27e-05	0.0331	ABCA1,ACAA1,ACOX1,APOE,IL1B,NLRP3,PLIN2,SESN1	8 (3)	3
FBXO2	-0.122	enzyme	AHSG,FBXO2,GRIN1	2		1.265	4.38e-05	0.0174	CDH1,CLDN4,EGR3,IL1B,KRT18,MAL,MMP16,PENK,SERPINE1,TNC	10 (3)	2
Ac-YVAD-CMK		chemical - protease inhibitor	Ac-YVAD-CMK,CASP1	2		-0.378	4.53e-05	0.0285	ACOX1,ACTA2,CDH1,CXCL10,IL1B,LCN2,NLRP3	7 (2)	2
KDM1A	0.115	enzyme	KDM1A	1		0.535	4.58e-05	0.0327	ACTA2,ATAD2,AZGP1,BMAL2,CDH1,CXADR,CXCL10,KRT18,KRT8,MPC2,PROM1,PSAT1,SERPINE1,SMAD7	14 (1)	1
mir-29		microRNA	mir-29	1		-1.265	4.76e-05	0.0274	ACTA2,ADAM12,ADAMTS14,AKT2,AR,BDKRB2,CDH1,KLF4,LPL,NAV3	10 (1)	1
miR-21-5p (and other miRNAs w/seed AGCUUAU)		mature microRNA	miR-21-5p (and other miRNAs w/seed AGCUUAU)	1		1	5.13e-05	0.0437	ACTA2,CDH1,FGF18,HK2,IL1B,SESN1,SLC7A11,SMAD7,TYR	9 (1)	1
indisulam		chemical drug	indisulam	1		1	5.15e-05	0.0016	HK2,PSAT1,PSPH,SLC2A3	4 (1)	1
MEN1	0.059	transcription regulator	MEN1	1		-1.89	5.21e-05	0.0194	ACTA2,AR,CDH1,IGFBP2,IL1B,NKX6-1,RORC	7 (1)	1
TAF7L		transcription regulator	TAF7L	1		-0.378	5.21e-05	0.0003	AK1,AR,CELF3,CPA6,EGR3,LPIN1,PRKCD	7 (1)	1
FOXL2		transcription regulator	FOXL2	1	Activated	2.121	5.37e-05	0.0093	CLU,CPM,INHBA,NR4A3,NR5A2,OSR2,PTHLH,RSPO3	8 (1)	1
ilomastat		chemical drug	ilomastat	1	Inhibited	-2.236	5.52e-05	0.0162	ACTA2,CDH1,CXCL10,HBEGF,IL1B	5 (1)	1
mir-34		microRNA	mir-34	1		0.632	5.63e-05	0.0249	ACTA2,ADAM12,AR,CCDC113,GNAI1,GRM7,HK2,MET,NRIP1,SLC7A11	10 (1)	1
KLF5	-0.062	transcription regulator	KLF5	1		1.265	6.11e-05	0.0431	ACOX1,ACTA2,CDH1,FGF18,IL1B,KRT18,KRT8,SMAD7,SORCS2,UCP3	10 (1)	1
profenamine		chemical drug	CHRM1,GRIN3A,profenamine	2		-0.302	6.36e-05	0.006	ACHE,ARC,BMP3,EGR3,ESRRG,HPSE,KCND2,MAL2,NCAM2,NOS1,PCDH15	11 (3)	2
UBE3A	-0.027	enzyme	UBE3A	1		-0.447	7.02e-05	0.0073	AR,ARC,ESR1,IL1B,SERPINE1	5 (1)	1
PARPBP	0.31	other	PARPBP	1		0.447	7.02e-05	0.0017	KRT18,KRT7,KRT8,TNC,TST	5 (1)	1
ITGA9	0.446	other	ITGA9	1	Activated	2.236	7.02e-05	0.0183	ACTA2,CDH1,CXCL14,IL1B,TNC	5 (1)	1
RAD51C	-0.215	enzyme	RAD51C	1		0.577	8.32e-05	0.0018	ESR1,KRT18,KRT8	3 (1)	1
NF-Y		complex	NF-Y	1		0.447	8.82e-05	0.0063	DLX3,GHR,LPIN1,RRM2,STAR	5 (1)	1
EFNA2	0.438	kinase	EFNA2	1		-0.378	9.99e-05	0.008	CD247,CRABP2,FOXL1,KRT18,KRT7,PTHLH,TGM1	7 (1)	1
RAB2A	0.041	enzyme	ABCB1,RAB2A	2		-1.134	9.99e-05	0.0202	ACBD5,ACSL1,IL1B,PLIN2,PLIN4,PLIN5,PLK3	7 (2)	2
HSD17B4	-0.634	enzyme	HSD17B4	1		1.342	0.00011	0.0045	ACAA1,ACOX1,ACSL1,PEX11A,PTCH2	5 (1)	1
nitrosonisoldipine		chemical reagent	CASP1,CASP4,nitrosonisoldipine	2		-0.707	0.000112	0.0478	ACOX1,ACTA2,CDH1,CXCL14,IL1B,LCN2,NLRP3,PLAC8	8 (3)	2
leukotriene D4		chemical - endogenous mammalian	leukotriene D4	1		1.89	0.000113	0.046	ADAM12,CDH1,CITED1,EGR3,HBEGF,KLF4,NR4A3	7 (1)	1
Daf		group	Complement,Daf,FYN	2		-1.134	0.000113	0.0446	ARC,CLU,CXCL10,IL1B,NLRP3,PENK,RORC	7 (3)	2
PDPK1	0.022	kinase	PDPK1	1	Inhibited	-2.449	0.000114	0.0288	ALOX5,CXCL10,IL1B,PROM1,SERPINE1,TYR	6 (1)	1
S1PR4	0.57	G-protein coupled receptor	S1PR4	1		1.134	0.000127	0.0078	ACTG2,CCN4,CFAP54,CMKLR2,CSF2RB,MYOM1,P2RX1	7 (1)	1
ACE2	-1.033	peptidase	ACE2	1		-1.633	0.000133	0.0452	ACTA2,CXCL10,IL1B,NOS1,SERPINE1,SMAD7	6 (1)	1
EGLN		group	EGLN	1		1.155	0.000136	0.0188	AK4,ALDOC,DHRS13,EIF4EBP1,GRHPR,HK2,LCN2,MPI,PEX11A,RAB20,SERPINE1,TNFAIP6	12 (1)	1
PTPRJ	0.421	phosphatase	PTPRJ	1		-0.378	0.000143	0.0361	ACTA2,ARID5A,HBEGF,INHBA,MET,PADI2,RILPL1	7 (1)	1
nicotinamide-beta-riboside		chemical - endogenous mammalian	nicotinamide-beta-riboside	1		-1.89	0.000143	0.0184	ALDH5A1,CXCL10,HADH,HIBADH,IL1B,NDUFA9,NLRP3	7 (1)	1
alpha-ketoglutaramate		chemical - endogenous mammalian	alpha-ketoglutaramate	1		-1.89	0.000143	0.029	CXCL10,FGF18,IL11RA,IL1B,NLRP3,SLC7A11,TREM2	7 (1)	1
lamivudine		chemical drug	CASP1,lamivudine	2		1.134	0.000143	0.0487	ACOX1,ACTA2,CDH1,IL1B,LCN2,NLRP3,SERPINE1	7 (2)	2
bezafibrate		chemical drug	bezafibrate	1		-1.667	0.000148	0.05	ACOX1,ACSL1,APOE,CS,DBI,ECH1,PEX11A,SERPINE1,UCP3	9 (1)	1
thermozymocidin		chemical reagent	thermozymocidin	1		-1	0.000149	0.0177	ADGRE1,IL1B,NLRP3,PTGER3	4 (1)	1
vaccenic acid		chemical - endogenous mammalian	vaccenic acid	1	Inhibited	-2	0.000149	0.0142	IL1B,PLIN2,PLIN4,PLIN5	4 (1)	1
dabrafenib		chemical drug	dabrafenib	1	Inhibited	-2	0.000149	0.0126	ACTA2,AR,IL1B,NLRP3	4 (1)	1
procaine		chemical drug	GRIN3A,HMGCR,procaine,SCN1B	2		0.302	0.000163	0.0234	ACTA2,ARC,BMP3,ESRRG,HPSE,IL1B,KCND2,MAL2,NCAM2,PCDH15,POSTN	11 (4)	3
nonylphenol		chemical toxicant	nonylphenol	1		0.816	0.000177	0.011	ALDH5A1,CXCL10,ESR1,LCP2,RPH3A,S100A6	6 (1)	1
FYN	0.41	kinase	FYN	1		-0.816	0.000177	0.0401	ARC,CXCL10,IL1B,NLRP3,PENK,RORC	6 (1)	1
PPARA:RXRA Coactivator		complex	PPARA:RXRA Coactivator	1	Inhibited	-2.449	0.000177	0.0146	ABCA1,ACOX1,ACSL1,G0S2,PEX11A,PLIN2	6 (1)	1
HIC1	0.152	transcription regulator	HIC1	1		0.378	0.000178	0.0077	ACTA2,CXCL14,INHBA,LCN2,LRP8,SLC7A11,SRGN	7 (1)	1
ginsenoside Rb1		chemical - endogenous non-mammalian	ginsenoside Rb1	1	Inhibited	-2.236	0.000198	0.0446	ACOX1,ACTA2,HBEGF,IL1B,NCF1	5 (1)	1
SLC27A1	0.215	transporter	DGAT1,OGDH,SLC27A1	2		-1.342	0.000198	0.0119	ACOX1,LPL,PHGDH,PSAT1,SLC7A11	5 (3)	2
Z-551		chemical reagent	Z-551	1		-1	0.000199	0.023	ACOX1,ADGRE1,IL1B,LPL	4 (1)	1
EHHADH	-0.353	enzyme	EHHADH	1	Activated	2	0.000199	0.0057	ACAA1,ACOX1,ACSL1,PEX11A	4 (1)	1
TFE3	-0.001	transcription regulator	TFE3	1		-1.89	0.000199	0.0229	CDH1,HK2,SERPINE1,SLC1A1,SMAD7,THRSP,TYR	7 (1)	1
CASP1		peptidase	CASP1	1		0.816	0.000203	0.043	ACOX1,ACTA2,CDH1,IL1B,LCN2,NLRP3	6 (1)	1
carbonyl cyanide m-chlorophenyl hydrazone		chemical toxicant	carbonyl cyanide m-chlorophenyl hydrazone	1		-1.134	0.000221	0.0243	DUSP5,ESM1,HK2,IL1B,LCN2,NLRP3,SERPINE1	7 (1)	1
N-CoR		group	N-CoR	1		0.816	0.000231	0.0245	ABCA1,ACSL1,CXCL14,ESR1,HK2,PLIN2	6 (1)	1
tadalafil		chemical drug	PDE5A,PRKG1,tadalafil	2		-1.633	0.000231	0.0167	ACTA2,ALOX15,CD247,NOS1,SERPINE1,STAR	6 (3)	2
nelfinavir		chemical drug	nelfinavir	1		0	0.000236	0.0139	APOBR,KLF4,MEGF10,PLIN4,PSAT1,PSPH,SLC7A11,TGM1	8 (1)	1
cholic acid		chemical - endogenous mammalian	cholic acid	1		-1.414	0.000236	0.0443	ABCA1,ACOX1,KRT18,KRT8,LPL,LRP2,MGST1,VIPR2	8 (1)	1
linolenic acid		chemical - endogenous mammalian	linolenic acid	1		-0.447	0.000237	0.0289	ACSL1,ACTA2,CLU,SERPINE1,THRSP	5 (1)	1
LRPAP1	-0.046	other	LRPAP1	1		-1.342	0.000237	0.0416	ACTA2,CDH1,IL1B,LPL,SERPINE1	5 (1)	1
CDKN2B	0.266	transcription regulator	CDKN2B	1		0.447	0.000237	0.0099	ASS1,PHGDH,PSAT1,PSPH,SERPINE1	5 (1)	1
PDE5A	0.328	enzyme	PDE5A	1	Activated	2	0.000262	0.0223	CD247,IL1B,NOS1,STAR	4 (1)	1
PPARA/RXRA		complex	PPARA/RXRA	1	Inhibited	-2	0.000262	0.0155	ABCA1,ACAA1,ACOX1,LPL	4 (1)	1
tenocyclidine		chemical drug	GRIN2A,GRIN3A,tenocyclidine	2		-0.832	0.000266	0.0225	ANK3,APOE,ARC,BMP3,CELF3,COL6A5,CSF2RB,ESRRG,HPSE,KCND2,MAL2,NCAM2,PCDH15	13 (3)	2
TAF4	0.007	transcription regulator	TAF4	1		-1.89	0.000272	0.0244	AR,CDH1,HBEGF,KLF4,PBK,TGM1,WWC1	7 (1)	1
miR-223-3p (miRNAs w/seed GUCAGUU)		mature microRNA	miR-223-3p (miRNAs w/seed GUCAGUU)	1		0.447	0.000281	0.0398	IL1B,NKX6-1,NLRP3,SCN3A,SOX6	5 (1)	1
CDK5R1	0.417	kinase	CDK5R1	1		-0.447	0.000281	0.0462	CFB,IL1B,RRM2,SERPINE1,SOX6	5 (1)	1
praliciguat		chemical reagent	praliciguat	1		-1.732	0.000282	0.0235	ACTA2,IL1B,SMAD7	3 (1)	1
MRGPRX3		G-protein coupled receptor	MRGPRX3	1		0.816	0.000299	0.0415	CCRL2,CXCL10,HCAR2,IL1B,INHBA,TAGAP	6 (1)	1
LRP2	-1.617	transporter	LRP2,SMAD	2		-0.447	0.000332	0.025	INPP5D,NLRP3,PTHLH,SERPINE1,SMAD7	5 (2)	2
lamivudine		chemical drug	lamivudine	1		1	0.000337	0.0231	IL1B,LCN2,NLRP3,SERPINE1	4 (1)	1
mevastatin		chemical drug	mevastatin	1		1	0.000337	0.023	ABCA1,APOE,KLF4,NOS1	4 (1)	1
TMPRSS2-ERG		fusion gene/product	TMPRSS2-ERG	1		0.632	0.000337	0.0366	CDH1,DGKB,DHRS3,INHBA,LPL,MEGF6,PSAT1,PSPH,SLC7A11,WNT5B	10 (1)	1
USF2	-0.022	transcription regulator	USF2	1		-1.633	0.000338	0.0277	ABCA1,FCER1A,RORC,SERPINE1,STAR,THRSP	6 (1)	1
miR-145-5p (and other miRNAs w/seed UCCAGUU)		mature microRNA	miR-145-5p (and other miRNAs w/seed UCCAGUU)	1		0	0.000358	0.03	ACTA2,ACTG2,KLF4,KRT7,PROM1,SERPINE1,STAR,TYR	8 (1)	1
STK40	-0.039	kinase	STK40	1		-0.816	0.00038	0.0355	ACTA2,FGF18,IL1B,RSPO3,WNT2,WNT5B	6 (1)	1
SR1555		chemical reagent	SR1555	1		-1.414	0.00042	0.0224	IL1B,NLRP3	2 (1)	1
ZDHHC12		enzyme	ZDHHC12	1		-1.414	0.00042	0.0224	IL1B,NLRP3	2 (1)	1
phenol		chemical - endogenous mammalian	phenol	1		-1.414	0.00042	0.019	IL1B,NOS1	2 (1)	1
EFNB3	0.329	kinase	EFNB3	1		1.414	0.00042	0.0035	ACTA2,TNC	2 (1)	1
kaolin		chemical drug	kaolin	1		0	0.00042	0.0015	BDKRB1,F2RL1	2 (1)	1
N-omega-propyl-L-arginine		chemical reagent	N-omega-propyl-L-arginine	1		1.414	0.00042	0.0224	IL1B,NLRP3	2 (1)	1
lynestrenol		chemical drug	lynestrenol	1		-1.414	0.00042	0.0043	ABCA1,APOE	2 (1)	1
OR51E2		G-protein coupled receptor	OR51E2	1		0	0.00042	0.0033	AR,CDH1	2 (1)	1
RAB2A	0.041	enzyme	RAB2A	1	Inhibited	-2	0.000426	0.0121	ACSL1,PLIN2,PLIN4,PLIN5	4 (1)	1
CYB561A3	-0.028	enzyme	CYB561A3	1	Inhibited	-2	0.000426	0.0067	ABCA1,ACTG2,ALDOC,DUSP5	4 (1)	1
probenecid		chemical drug	probenecid	1		0	0.000426	0.039	ACTA2,IL1B,STAR,TNFAIP6	4 (1)	1
nigericin		chemical drug	nigericin	1		1.732	0.000445	0.0208	AR,IL1B,PROM1	3 (1)	1
2,2-bis(4-hydroxyphenyl)-1,1,1-trichloroethane		chemical - endogenous mammalian	2,2-bis(4-hydroxyphenyl)-1,1,1-trichloroethane	1		0.577	0.000445	0.0075	AR,CLU,ESR1	3 (1)	1
EFEMP1	0.365	enzyme	EFEMP1	1		-0.577	0.000445	0.0081	CDH1,SERPINE1,SMAD7	3 (1)	1
NEDD9	0.004	other	NEDD9	1		1.414	0.000453	0.0149	ALOX5,CDH1,DNAAF11,MAL2,PLAC8,PLIN2,SERPINE1,SLC1A1	8 (1)	1
G-1		chemical reagent	G-1	1		0.447	0.000525	0.0288	AR,ARC,ESR1,SLC1A1,TNFAIP6	5 (1)	1
ST6GAL1	0.235	enzyme	ST6GAL1	1		0.447	0.000525	0.0438	CDH1,DSG2,MET,PROCR,SLC2A3	5 (1)	1
UBD	-0.197	other	UBD	1	Activated	2	0.000531	0.0174	ACOX1,ACSL1,CDH1,UCP3	4 (1)	1
EFNA5	-0.299	kinase	EFNA5	1		0	0.000535	0.0317	CRABP2,KRT18,KRT7,PTHLH,TGM1,TNFAIP6	6 (1)	1
laquinimod		chemical drug	laquinimod	1		1	0.000542	0.0149	AK4,CDH1,GPRC5D,MUC6,OLFML2A,SLC7A11,SLC9A3,THRSP,WNT2	9 (1)	1
LHX1		transcription regulator	Cofilin,F Actin,LHX1,PLD1	3		1.265	0.000543	0.0396	ANPEP,ASS1,CUBN,FLNA,LRP2,NR4A3,PROM1,PRXL2A,SHISA2,SOSTDC1	10 (4)	3
4-tert-octylphenol		chemical toxicant	4-tert-octylphenol	1		1.342	0.000606	0.0169	AR,CLSTN2,S100A6,SLC6A20,STAR	5 (1)	1
GDF9	-0.12	growth factor	GDF9	1		1.342	0.000606	0.0291	INHBA,NRIP1,SMAD7,STAR,TNFAIP6	5 (1)	1
mir-135		microRNA	mir-135	1		-0.447	0.000606	0.044	AR,CDH1,IL1B,KLF4,PTHLH	5 (1)	1
27-hydroxycholesterol		chemical - endogenous mammalian	27-hydroxycholesterol	1		0	0.000653	0.046	ABCA1,ANPEP,IL1B,STAR	4 (1)	1
ERF	0.127	transcription regulator	ERF	1		-1	0.000653	0.0107	BNC1,CDH1,COL4A6,PTCH2	4 (1)	1
ATG13	0.06	other	ATG13,RB1CC1,ULK1	2		0	0.000653	0.0379	CXCL10,IL1B,SERPINE1,SMAD7	4 (3)	2
3-beta,17-beta-androstanediol		chemical - endogenous mammalian	3-beta,17-beta-androstanediol	1		-0.577	0.000657	0.0106	AR,CDH1,ESR1	3 (1)	1
19,20-epoxydocosapentaenoic acid		chemical - endogenous mammalian	19,20-epoxydocosapentaenoic acid	1		-1.732	0.000657	0.0313	ACTA2,CDH1,S100A4	3 (1)	1
dobesilic acid		chemical drug	dobesilic acid	1		-1.732	0.000657	0.0441	IL1B,NCF1,PRKCD	3 (1)	1
PEAR1	-0.179	other	PEAR1	1	Inhibited	-2.449	0.000733	0.0412	ACTA2,ADAM12,IGFBP2,INHBA,POSTN,TNC	6 (1)	1
2-amino-5-phosphonovaleric acid		chemical - other	2-amino-5-phosphonovaleric acid	1		-1.897	0.000758	0.019	ARC,ARID5A,B3GALT5,CGN,EGR3,GADD45G,GTF3C5,NR4A3,OLFM1,PLK3	10 (1)	1
BRD7	0.008	transcription regulator	BRD7	1		0	0.000793	0.0224	CDH1,ESR1,KRT8,SERPINE1	4 (1)	1
menotropin		biologic drug	FSHR,LHCGR,menotropin	2		-0.816	0.000895	0.036	ADIPOR2,AR,ESR1,INHBA,MEDAG,STAR	6 (3)	2
ZNF32	-0.334	transcription regulator	ZNF32	1		-1.732	0.000924	0.015	ACTA2,PROM1,S100A4	3 (1)	1
SLC47A1		transporter	SLC47A1	1		-0.577	0.000924	0.0362	ACTA2,LCN2,NLRP3	3 (1)	1
A939572		chemical reagent	A939572	1		-0.577	0.000924	0.0137	G0S2,LCN2,LRAT	3 (1)	1
RBM14	-0.006	transcription regulator	RBM14	1		0.577	0.000924	0.0145	HK2,SLC2A3,SOX6	3 (1)	1
tridecanoic acid		chemical - endogenous mammalian	tridecanoic acid	1		1.732	0.000924	0.0115	DUSP5,KLF4,TNC	3 (1)	1
Fibrin		complex	Fibrin	1		0.577	0.000924	0.0366	CDH1,KRT18,SERPINE1	3 (1)	1
AEBP1	0.665	peptidase	AEBP1	1		1.732	0.000924	0.0156	ABCA1,ACTA2,APOE	3 (1)	1
linalool		chemical - endogenous non-mammalian	linalool	1		-1.732	0.000924	0.0138	ACOX1,ACSL1,LPL	3 (1)	1
SKI	0.084	transcription regulator	SKI	1		-1	0.000954	0.0287	ACTA2,CDH1,SERPINE1,SMAD7	4 (1)	1
SKIL	-0.049	transcription regulator	SKIL	1		-1.342	0.00102	0.0203	ACTA2,ADAM12,CDH1,SERPINE1,SMAD7	5 (1)	1
meds433		chemical reagent	meds433	1	Activated	2.121	0.00106	0.0397	ACTA2,CASS4,CDCP1,CDH1,COL24A1,HCK,SERPINE1,WNT5B	8 (1)	1
SMAD		complex	SMAD	1		1	0.00114	0.0392	INPP5D,PTHLH,SERPINE1,SMAD7	4 (1)	1
miR-139-5p (miRNAs w/seed CUACAGU)		mature microRNA	miR-139-5p (miRNAs w/seed CUACAGU)	1		-0.447	0.00115	0.0089	GPRC5A,HK2,KRT80,RRM2,SLC5A6	5 (1)	1
intralipid		chemical drug	intralipid,Nos	2		-0.447	0.00115	0.0443	ARC,CDH1,PENK,PLIN2,UCP3	5 (2)	2
LPIN2	0.353	phosphatase	LPIN2	1		0	0.00124	0.0321	IL1B,LPIN1	2 (1)	1
SR2211		chemical reagent	SR2211	1		-1.414	0.00124	0.0434	IL1B,NLRP3	2 (1)	1
ONC-201		chemical drug	ONC-201	1		1.414	0.00124	0.0322	IL1B,SLC7A11	2 (1)	1
PELI3	0.063	enzyme	PELI3	1		-1.414	0.00124	0.045	IL1B,NLRP3	2 (1)	1
TTI-101		chemical drug	TTI-101	1		-1.414	0.00124	0.0083	ACTA2,SERPINE1	2 (1)	1
3-hydroxykynurenine		chemical - endogenous mammalian	3-hydroxykynurenine	1		1.414	0.00124	0.0102	RORC,SLC7A11	2 (1)	1
HMGN2	0.324	other	HMGN2	1		0	0.00124	0.006	CISH,PHLDA2	2 (1)	1
miR-224-5p (miRNAs w/seed AAGUCAC)		mature microRNA	miR-224-5p (miRNAs w/seed AAGUCAC)	1		-1.414	0.00124	0.0076	CD53,CXCL14	2 (1)	1
miR-222-5p (miRNAs w/seed UCAGUAG)		mature microRNA	miR-222-5p (miRNAs w/seed UCAGUAG)	1		0	0.00124	0.0089	ACTA2,AR	2 (1)	1
SOX13	-0.096	transcription regulator	SOX13	1		-1.414	0.00124	0.0096	MET,WNT2	2 (1)	1
THY1	0.45	other	THY1	1		-0.577	0.00125	0.0254	ACTA2,CDH1,CLU	3 (1)	1
USP14	0.329	peptidase	USP14	1		-0.577	0.00125	0.0492	AR,ESR1,MET	3 (1)	1
4-nonylphenol		chemical toxicant	4-nonylphenol	1		1.732	0.00125	0.0194	AR,LPL,STAR	3 (1)	1
L-serine		chemical - endogenous mammalian	L-serine	1		0.577	0.00125	0.0173	PHGDH,PSAT1,PSPH	3 (1)	1
CSNK2B	-0.241	kinase	CSNK2B	1		-0.577	0.00125	0.0182	ACTA2,CDH1,TYR	3 (1)	1
PDCD5	0.211	other	PDCD5	1		1.732	0.00125	0.0177	POSTN,SERPINE1,TNC	3 (1)	1
EHMT1		transcription regulator	EHMT1	1		-1.414	0.00128	0.0415	ACSL1,ANPEP,CDH1,GARIN5A,LCN2,MGST1,PKP2,PLIN2	8 (1)	1
SH3PXD2A-AS1		other	SH3PXD2A-AS1	1		-1	0.00134	0.0301	BDKRB2,MET,PROM1,SERPINE1	4 (1)	1
Ppar		group	Ppar	1		-1	0.00157	0.0365	ACOX1,LPL,SERPINE1,UCP3	4 (1)	1
TOR1AIP1	-0.117	other	TOR1AIP1	1		-0.447	0.00162	0.0411	ACHE,GADD45G,HADH,PBK,RRM2	5 (1)	1
CHRM1		G-protein coupled receptor	CHRM1	1		-0.577	0.00164	0.0243	ACHE,EGR3,NOS1	3 (1)	1
OGDH	0.07	enzyme	OGDH	1		-0.577	0.00164	0.0175	PHGDH,PSAT1,SLC7A11	3 (1)	1
bisphenol A diglycidyl ether		chemical reagent	bisphenol A diglycidyl ether	1		1.732	0.00164	0.0222	ACTA2,CDH1,SERPINE1	3 (1)	1
UT-143		chemical reagent	UT-143	1		1.732	0.00164	0.0254	AR,CLU,KRT18	3 (1)	1
MEDAG	1.199	other	MEDAG	1		-0.577	0.00164	0.0274	ACOX1,CDH1,LPL	3 (1)	1
Ctbp		group	Ctbp	1		-0.577	0.00164	0.0166	CDH1,DSG2,PERP	3 (1)	1
EFNA4		kinase	EFNA4	1		-0.447	0.0018	0.0439	CRABP2,KRT18,KRT7,PTHLH,TGM1	5 (1)	1
HNF4G		transcription regulator	HNF4G	1		-1.342	0.0018	0.0324	FHL3,FLNA,KRT18,KRT8,PDLIM7	5 (1)	1
EFNA3		kinase	EFNA3	1		-0.447	0.002	0.0485	CRABP2,KRT18,KRT7,PTHLH,TGM1	5 (1)	1
pidnarulex		chemical drug	pidnarulex	1		-1.134	0.00209	0.0392	ASS1,CLSTN3,DBI,INHBA,SESN1,SPOCK2,VAMP3	7 (1)	1
Pdgfr		group	Pdgfr	1		1.732	0.0021	0.0334	ACTA2,HBEGF,TNC	3 (1)	1
FOXD2-AS1		other	FOXD2-AS1	1		1.732	0.0021	0.0321	CDH1,PHGDH,RRM2	3 (1)	1
RB1CC1	-0.171	other	RB1CC1	1		0.577	0.0021	0.0344	CXCL10,SERPINE1,SMAD7	3 (1)	1
SPTBN2	-0.542	other	Sfk,SPTBN2	2		-0.577	0.0021	0.0467	CDCP1,IL1B,NCAM1	3 (2)	2
NME1		kinase	NME1	1		0	0.00211	0.0406	FZD1,MET,SERPINE1,SMAD7	4 (1)	1
22-hydroxycholesterol		chemical - endogenous mammalian	22-hydroxycholesterol,PCYT1A	2		0	0.00211	0.0347	ABCA1,APOE,EPHA7,KLF4	4 (2)	2
DMRT1		transcription regulator	DMRT1	1		0	0.00242	0.0087	CDH1,CLEC12B,ISLR2,SLC1A1	4 (1)	1
ZNF503	0.108	other	ZNF503	1		1	0.00242	0.0391	CDH1,KRT18,LRAT,PENK	4 (1)	1
YTHDF2	-0.07	other	YTHDF2	1		0	0.00242	0.042	ABCA1,APOE,KLF4,NLRP3	4 (1)	1
FH535		chemical reagent	FH535	1		0	0.00245	0.0168	CDH1,ESR1	2 (1)	1
iodixanol		chemical drug	iodixanol	1		0	0.00245	0.0159	LCN2,SERPINE1	2 (1)	1
SWI/SNF		complex	SWI/SNF	1		0	0.00245	0.0202	MET,RRM2	2 (1)	1
GLIPR2	0.551	other	GLIPR2	1		1.414	0.00245	0.0244	ACTA2,CDH1	2 (1)	1
GSDMB	-0.927	other	GSDMB	1		0	0.00245	0.0163	ALOX5,HK2	2 (1)	1
VLDL		complex	VLDL	1		0	0.00245	0.0143	PLIN2,SERPINE1	2 (1)	1
2-[[4-[(e)-styryl]phenoxy]methyl]oxirane		chemical reagent	2-[[4-[(e)-styryl]phenoxy]methyl]oxirane	1		-1.414	0.00245	0.0197	ABCA1,APOE	2 (1)	1
mir-216		microRNA	mir-216	1		1.414	0.00245	0.0149	EIF4EBP1,HK2	2 (1)	1
RHBDD1	0.185	peptidase	RHBDD1	1		1.414	0.00245	0.025	ACTA2,CDH1	2 (1)	1
ZFYVE9	-0.069	peptidase	ZFYVE9	1		-1.414	0.00245	0.0207	ACTA2,CDH1	2 (1)	1
6-cyclopropyl-1-(4-fluorophenyl)-3-propan-2-ylpyrazolo[3,4-b]pyridine-4-carboxylic acid		chemical reagent	6-cyclopropyl-1-(4-fluorophenyl)-3-propan-2-ylpyrazolo[3,4-b]pyridine-4-carboxylic acid	1		-1.414	0.00245	0.0142	ACOX1,PEX11A	2 (1)	1
ITIH2		other	ITIH2	1		0	0.00245	0.0067	ITIH1,TNFAIP6	2 (1)	1
miR-369-3p (miRNAs w/seed AUAAUAC)		mature microRNA	miR-369-3p (miRNAs w/seed AUAAUAC)	1		0	0.00245	0.0193	ACTA2,CDH1	2 (1)	1
GRIN3A	0.11	ion channel	GRIN3A	1		0.707	0.00245	0.0286	ARC,BMP3,ESRRG,HPSE,KCND2,MAL2,NCAM2,PCDH15	8 (1)	1
2-((2,4-dihydroxyphenyl)sulfonyl)isoindoline-4,6-diol		chemical drug	2-((2,4-dihydroxyphenyl)sulfonyl)isoindoline-4,6-diol,PDK	2		0	0.00245	0.0392	HIBCH,IL1B	2 (2)	2
intralipid		chemical drug	intralipid	1		-1.732	0.00264	0.0337	PENK,PLIN2,UCP3	3 (1)	1
PF-573228		chemical drug	PF-573228	1		-1.732	0.00264	0.0456	CDH1,LOXL1,SERPINE1	3 (1)	1
BMS-754807		chemical drug	BMS-754807	1		-1.732	0.00264	0.0412	CLU,CXCL14,MET	3 (1)	1
DMD	-0.178	other	DMD	1		-0.447	0.00269	0.0323	CAPN3,KY,LPIN1,MAP3K9,NOS1	5 (1)	1
miR-203a-3p (and other miRNAs w/seed UGAAAUG)		mature microRNA	miR-203a-3p (and other miRNAs w/seed UGAAAUG)	1		0	0.00276	0.047	CDH1,F2RL1,KLF4,PTHLH	4 (1)	1
INHBB	-0.4	growth factor	INHBB	1	Activated	2	0.00276	0.045	NKX6-1,SERPINE1,SOSTDC1,TNC	4 (1)	1
ASXL2	0.151	other	ASXL2	1		-1	0.00276	0.0376	G0S2,HK2,LPL,SERPINE1	4 (1)	1
TGFBR3	0.282	kinase	TGFBR3	1		-1.732	0.00325	0.0435	CDH1,COL4A6,SERPINE1	3 (1)	1
SLC2A3	0.758	transporter	SLC2A3	1		-0.577	0.00394	0.0402	HK2,LDHB,PHGDH	3 (1)	1
ZFP91	-0.088	transcription regulator	ZFP91	1		-0.577	0.00394	0.0412	CRABP2,HK2,RRM2	3 (1)	1
NUP62	0.102	transporter	NUP62	1		0.577	0.00394	0.0444	PERP,SMAD7,WWC1	3 (1)	1
NMDA receptor		complex	NMDA receptor	1		0.577	0.00394	0.0462	ARC,NCAM1,NOS1	3 (1)	1
DLEU2		other	DLEU2	1		0.577	0.00394	0.0355	ACTA2,CDH1,HK2	3 (1)	1
ARLNC1		other	ARLNC1	1		0	0.00403	0.0196	AR,STEAP2	2 (1)	1
miR-508-3p (miRNAs w/seed GAUUGUA)		mature microRNA	miR-508-3p (miRNAs w/seed GAUUGUA)	1		0	0.00403	0.033	CDH1,SERPINE1	2 (1)	1
PF-04928473		chemical reagent	PF-04928473	1		1.414	0.00403	0.0305	AR,MET	2 (1)	1
Pzp		other	Pzp	1		0	0.00403	0.025	APOE,LPL	2 (1)	1
LRP8	0.954	transmembrane receptor	LRP8	1		0	0.00403	0.0216	ABCA1,CLU	2 (1)	1
OPTN	-0.477	other	OPTN	1		-1.414	0.00403	0.0343	CXCL10,NLRP3	2 (1)	1
Cox5b/Gm34962		other	Cox5b/Gm34962	1		-1.414	0.00403	0.025	MMP16,POSTN	2 (1)	1
CBL0137		chemical drug	CBL0137	1		0	0.00403	0.0265	PSPH,RRM2	2 (1)	1
MPC1		transporter	MPC1	1		-1.414	0.00403	0.0299	CDH1,MPC2	2 (1)	1
RRAD	0.243	enzyme	RRAD	1		0	0.00403	0.0336	HK2,LPL	2 (1)	1
SP2	0.256	transcription regulator	SP2	1		1.414	0.00403	0.0224	PRKCD,SERPINE1	2 (1)	1
miR-1285-3p (and other miRNAs w/seed CUGGGCA)		mature microRNA	miR-1285-3p (and other miRNAs w/seed CUGGGCA)	1		1.414	0.00403	0.0302	AKT2,CDH1	2 (1)	1
INSL5		other	INSL5	1		0	0.00403	0.0269	HK2,SLC2A3	2 (1)	1
gabapentin		chemical drug	gabapentin	1		0	0.00403	0.024	NCAM1,NOS1	2 (1)	1
nucleoside triphosphate		chemical - endogenous mammalian	CTSD,nucleoside triphosphate,P2y Receptor	2		0	0.00403	0.0229	ABCA1,SLC2A3	2 (3)	2
COL6A1		other	COL6A1	1		-0.577	0.00471	0.0404	AK1,COL6A5,TNC	3 (1)	1
ACSL5	0.087	enzyme	ACSL5	1		0.577	0.00471	0.0146	ANOS1,GPRC5A,PHLDA2	3 (1)	1
PTPRR		phosphatase	PTPRR	1		-0.378	0.00508	0.0235	DHRS3,FLNA,KRT18,KRT8,MYO5B,PROCR,TMEM132A	7 (1)	1
pyridaben		chemical toxicant	pyridaben	1		1.342	0.00533	0.0394	CACNA1E,INHBA,MUC6,STRBP,UNC13C	5 (1)	1
ADAM32		peptidase	ADAM32	1		0	0.00596	0.0422	KLF4,PROM1	2 (1)	1
miR-219a-5p (and other miRNAs w/seed GAUUGUC)		mature microRNA	miR-219a-5p (and other miRNAs w/seed GAUUGUC)	1		-1.414	0.00596	0.0289	ALOX5,ENPP6	2 (1)	1
TBRG4	-0.113	other	TBRG4	1		0	0.00596	0.0428	CDH1,RRM2	2 (1)	1
talazoparib		chemical drug	talazoparib	1		-1.414	0.00596	0.0349	CXCL10,NCAM1	2 (1)	1
QRFP	-0.23	other	QRFP	1		-1.414	0.00596	0.0397	ACSL1,LPL	2 (1)	1
N-[amino(dimethylamino)methylidene]-4-[(3aS,9bR)-8-ethoxy-7-methoxy-1,3,3a,9b-tetrahydrofuro[3,4-c]isoquinolin-5-yl]benzamide		chemical reagent	N-[amino(dimethylamino)methylidene]-4-[(3aS,9bR)-8-ethoxy-7-methoxy-1,3,3a,9b-tetrahydrofuro[3,4-c]isoquinolin-5-yl]benzamide	1		-1.414	0.00596	0.0405	ACTA2,SERPINE1	2 (1)	1
KRT80	1.376	other	KRT80	1		0	0.00596	0.044	CDH1,HK2	2 (1)	1
BAMBI	-0.091	other	BAMBI	1		0	0.00596	0.0338	CPXM1,PENK	2 (1)	1
myristic acid		chemical - endogenous mammalian	myristic acid	1		-1.414	0.00596	0.033	F2RL1,PLIN2	2 (1)	1
LINC00842		other	LINC00842	1		1.414	0.00596	0.0469	CDH1,SERPINE1	2 (1)	1
18-alpha-glycyrrhetinic acid		chemical - endogenous non-mammalian	18-alpha-glycyrrhetinic acid	1		0	0.00596	0.0458	CDH1,LPL	2 (1)	1
AZ505		chemical reagent	AZ505	1		-1.414	0.00596	0.048	ACTA2,SMAD7	2 (1)	1
RNU1-1		other	RNU1-1	1		0	0.00596	0.0447	CXCL10,HBEGF	2 (1)	1
ADCYAP1R1	-0.151	G-protein coupled receptor	ADCYAP1R1	1		1.414	0.00596	0.0405	ARC,DUSP5	2 (1)	1
aminoglutethimide		chemical drug	aminoglutethimide	1		-1.414	0.00823	0.0498	BDKRB2,STAR	2 (1)	1
EEF1A1	-0.068	translation regulator	EEF1A1	1		0	0.00823	0.0494	PSPH,RRM2	2 (1)	1
RNF111	0.087	enzyme	RNF111	1		0	0.00823	0.0494	SERPINE1,SMAD7	2 (1)	1
iCRT3		chemical reagent	iCRT3	1		0	0.00823	0.0494	CCN4,PROM1	2 (1)	1
MED28	0.088	other	MED28	1		-1.414	0.00823	0.0303	ACTA2,ACTG2	2 (1)	1
butylbenzyl phthalate		chemical toxicant	butylbenzyl phthalate	1		1.414	0.00823	0.0498	AR,STAR	2 (1)	1
DLG4	0.094	kinase	DLG4	1		0	0.00823	0.0323	KCND2,LRP8	2 (1)	1
RCOR1		transcription regulator	RCOR1	1		0	0.00823	0.0482	SERPINE1,SMAD7	2 (1)	1
UGDH	0.88	enzyme	UGDH	1		1.414	0.00823	0.0411	LPL,TNC	2 (1)	1
GSK 650394		chemical reagent	GSK 650394	1		0	0.00823	0.0492	ESR1,SLC9A3	2 (1)	1
2-(tridec-12-yn-1-ylthio)acetic acid		chemical reagent	2-(tridec-12-yn-1-ylthio)acetic acid	1		-1.414	0.00823	0.0482	LPL,UCP3	2 (1)	1
RAPTA-C		chemical reagent	RAPTA-C	1		1.414	0.0108	0.0265	ACHE,BCHE	2 (1)	1
aroclor 1221		chemical toxicant	aroclor 1221	1		1.414	0.0108	0.0491	AR,ESR1	2 (1)	1
mir-449		microRNA	mir-449	1		0	0.0137	0.0401	AR,CCDC113	2 (1)	1
RUNX1:CBFB:FOXP3:RSPO3 gene		complex	RUNX1:CBFB:FOXP3:RSPO3 gene	1		-1	0.0205	0.0383	RSPO3	1 (1)	1
Has		group	Has	1		1	0.0205	0.0454	CCN4	1 (1)	1
E. coli 0111:B4 peptidoglycan		chemical - endogenous non-mammalian	E. coli 0111:B4 peptidoglycan	1		-1	0.0205	0.0462	DBI	1 (1)	1
B3GALT1	0.311	enzyme	B3GALT1	1		-1	0.0205	0.0351	B3GALT5	1 (1)	1
IRX5	0.604	transcription regulator	IRX5	1		1	0.0205	0.0357	KCND2	1 (1)	1
mir-583		microRNA	mir-583	1		-1	0.0205	0.0478	IL2RG	1 (1)	1
PD318088		chemical drug	PD318088	1		1	0.0205	0.0449	TREM2	1 (1)	1
2-((2,4-dihydroxyphenyl)sulfonyl)isoindoline-4,6-diol		chemical drug	2-((2,4-dihydroxyphenyl)sulfonyl)isoindoline-4,6-diol	1		1	0.0205	0.0392	HIBCH	1 (1)	1
RDH10	0.131	enzyme	RDH10	1		1	0.0205	0.0386	RDH5	1 (1)	1
sarsasapogenin		chemical reagent	sarsasapogenin	1		-1	0.0205	0.0455	TYR	1 (1)	1
LINC01564		other	LINC01564	1		1	0.0205	0.0493	PHGDH	1 (1)	1
TYRP1		enzyme	TYRP1	1		-1	0.0205	0.0455	TYR	1 (1)	1
CRABP1		transporter	CRABP1	1		-1	0.0205	0.0476	CRABP2	1 (1)	1
ARRY-424704		chemical drug	ARRY-424704	1		1	0.0205	0.0449	TREM2	1 (1)	1
archazolid A		chemical reagent	archazolid A	1		1	0.0205	0.0463	ALOX15	1 (1)	1
NRN1		other	NRN1	1		-1	0.0205	0.0357	KCND2	1 (1)	1
NOTCH3 coactivator complex:WWC1 gene		complex	NOTCH3 coactivator complex:WWC1 gene	1		-1	0.0205	0.0382	WWC1	1 (1)	1
MECP2:PTPN4 gene		complex	MECP2:PTPN4 gene	1		-1	0.0205	0.0356	PTPN4	1 (1)	1
FILIP1	0.272	other	FILIP1	1		-1	0.0205	0.0481	FLNA	1 (1)	1
6-thioguanylic acid		chemical reagent	6-thioguanylic acid	1		-1	0.0205	0.046	PTHLH	1 (1)	1
MTF1 dimer:12Zn2+:CSRP1 gene		complex	MTF1 dimer:12Zn2+:CSRP1 gene	1		1	0.0205	0.0469	CSRP1	1 (1)	1
SIN3A:ACK685-STAT3 dimer:IL2RG gene		complex	SIN3A:ACK685-STAT3 dimer:IL2RG gene	1		-1	0.0205	0.0478	IL2RG	1 (1)	1
MAP3K20	0.073	kinase	MAP3K20	1		-1	0.0205	0.0454	SOX6	1 (1)	1
miR-5587-3p (miRNAs w/seed CCCCGGG)		mature microRNA	miR-5587-3p (miRNAs w/seed CCCCGGG)	1		1	0.0205	0.0466	WNT5B	1 (1)	1
NSC117079		chemical reagent	NSC117079	1		-1	0.0205	0.0469	FGF18	1 (1)	1
WEB 2086		chemical drug	WEB 2086	1		-1	0.0205	0.0375	BDKRB1	1 (1)	1
(TP53,TP63):PERP Gene		complex	(TP53,TP63):PERP Gene	1		-1	0.0205	0.0487	PERP	1 (1)	1
KRT18	1.577	other	KRT18	1		-1	0.0205	0.0437	KRT7	1 (1)	1
trichlorfon		chemical toxicant	trichlorfon	1		-1	0.0205	0.0489	ACHE	1 (1)	1
AMPH	0.032	other	AMPH	1		1	0.0205	0.0474	BIN1	1 (1)	1
12-hydroxy-5,8,10-heptadecatrienoic acid		chemical - endogenous mammalian	12-hydroxy-5,8,10-heptadecatrienoic acid	1		-1	0.0205	0.0453	CLDN4	1 (1)	1
CHL1	0.748	other	CHL1	1		-1	0.0205	0.0453	NCAM1	1 (1)	1
Gly-Gln		chemical reagent	Gly-Gln	1		-1	0.0205	0.0489	ACHE	1 (1)	1
TAK 733		chemical drug	TAK 733	1		1	0.0205	0.0449	TREM2	1 (1)	1
ester		chemical - endogenous mammalian	ester	1		-1	0.0205	0.0455	TYR	1 (1)	1
APBA1	0.268	transporter	APBA1	1		1	0.0205	0.0471	LRP8	1 (1)	1
mir-1258		microRNA	mir-1258	1		1	0.0205	0.0476	HPSE	1 (1)	1
trequinsin		chemical reagent	trequinsin	1		1	0.0205	0.0378	GUCY2C	1 (1)	1
miR-1258 (miRNAs w/seed GUUAGGA)		mature microRNA	miR-1258 (miRNAs w/seed GUUAGGA)	1		1	0.0205	0.0476	HPSE	1 (1)	1
KCNA1		ion channel	KCNA1	1		-1	0.0205	0.0401	KCNB1	1 (1)	1
L-sulforaphane		chemical reagent	L-sulforaphane	1		-1	0.0205	0.0498	SLC1A1	1 (1)	1
OSI-461		chemical drug	OSI-461	1		-1	0.0205	0.0463	ALOX15	1 (1)	1
PRIMA1	-0.443	other	PRIMA1	1		-1	0.0205	0.0489	ACHE	1 (1)	1
3-hydroxy-2-methylpropanoic acid		chemical - endogenous mammalian	3-hydroxy-2-methylpropanoic acid	1		-1	0.0205	0.0392	HIBCH	1 (1)	1
CHIC2	-0.028	other	CHIC2	1		-1	0.0205	0.0477	CSF2RB	1 (1)	1
hexacosanoyl-coenzyme A		chemical - endogenous non-mammalian	hexacosanoyl-coenzyme A	1		1	0.0205	0.0461	ALOX5	1 (1)	1
Gm13570/Gm4984		other	Gm13570/Gm4984	1		-1	0.0205	0.0349	MPC2	1 (1)	1
TP53 Tetramer:BCL2L14 Gene		complex	TP53 Tetramer:BCL2L14 Gene	1		-1	0.0205	0.036	BCL2L14	1 (1)	1
BI 847325		chemical drug	BI 847325	1		1	0.0205	0.0449	TREM2	1 (1)	1
LMTK3		kinase	LMTK3	1		1	0.0205	0.048	HSPB8	1 (1)	1
6-thioguanosine		chemical reagent	6-thioguanosine	1		-1	0.0205	0.046	PTHLH	1 (1)	1
Rcan1		other	Rcan1	1		1	0.0205	0.0481	FLNA	1 (1)	1
E2F1:TFDP1,TFDP2:ORC1 gene		complex	E2F1:TFDP1,TFDP2:ORC1 gene	1		1	0.0205	0.0487	ORC1	1 (1)	1
CGP 52608		chemical reagent	CGP 52608	1		-1	0.0205	0.0461	ALOX5	1 (1)	1
ALX4		transcription regulator	ALX4	1		-1	0.0205	0.0453	NCAM1	1 (1)	1
MAGT1	-0.027	enzyme	MAGT1	1		-1	0.0205	0.0372	TUSC3	1 (1)	1
refametinib		chemical drug	refametinib	1		1	0.0205	0.0449	TREM2	1 (1)	1
