# Supplementary material for: Single-nucleus transcriptomics of epicardial adipose tissue from female pigs reveals effects of exercise training on resident innate and adaptive immune cells
Source: Cell Commun Signal. 2024 Apr 26;22:243. doi: 10.1186/s12964-024-01587-w (PMC11046969; doi:10.1186/s12964-024-01587-w)
Supplement: Supplementary file 11 — Supplementary Material 11: Supplementary Table 4 [file 12964_2024_1587_MOESM11_ESM.xlsx]

## Sheet: Sheet1
	Marker genes used for mannual annotation
	Clusters	Annottation	Genes
1	Erythroid cells	Erythroid cells	TPT1
2	Fibroblasts	Fibroblasts	SPON1, GSN
3	T cells	T cells	PFKFB3, IKZF3, PTPRC, SKAP1, TLN2
4	B cells	B cells	SYK, VAV3
5	Endothelial cells	Endothelial cells	PECAM1, FLT1, ADGRL4, CYYR1...55, DOCK9, SCARA5, ZBTB7C, PLD1, CYYR1...104, PTPRB, CD93, APOA1, RGS5, RAMP2, GPIHBP1, LDB2
6	Mesenchymal cells	Mesenchymal cells	ADGRD1
7	Beige adipocytes	Beige adipocytes	REEP1, PROX1, MMRN1, SEMA6A, PARD6G
8	Smooth muscle cells	Smooth muscle cells	SYNPO2
9	Macrophages	Macrophages	CSF1R, BLNK, APBB1IP, CD163, BANK1, STAB1
