# Supplementary material for: Single-nucleus transcriptomics of epicardial adipose tissue from female pigs reveals effects of exercise training on resident innate and adaptive immune cells
Source: Cell Commun Signal. 2024 Apr 26;22:243. doi: 10.1186/s12964-024-01587-w (PMC11046969; doi:10.1186/s12964-024-01587-w)
Supplement: Supplementary file 12 — Supplementary Material 12: Dataset S1 [file 12964_2024_1587_MOESM12_ESM.xlsx]

## Sheet: Dataset S1
	p_val	avg_log2FC	pct.1	pct.2	p_val_adj	cluster	gene
ENSSSCG00045009689	0	1.11774	0.361	0.109	0	T cells	ENSSSCG00045009689
ENSSSCG00045029987	2.48884e-277	0.817544	0.321	0.112	5.14069e-273	T cells	ENSSSCG00045029987
ADIG	5.01986e-257	0.745315	0.309	0.109	1.03685e-252	T cells	ADIG
PTGR1	7.48964e-257	0.906159	0.341	0.132	1.54698e-252	T cells	PTGR1
LPIN1	8.60531e-250	1.06225	0.527	0.302	1.77743e-245	T cells	LPIN1
EBF1	4.62029e-248	0.594558	0.963	0.956	9.54322e-244	T cells	EBF1
PLIN1	8.86313e-233	0.978101	0.439	0.217	1.83068e-228	T cells	PLIN1
ENSSSCG00045038524	9.76401e-221	0.521515	0.203	0.057	2.01676e-216	T cells	ENSSSCG00045038524
ENSSSCG00045017023	1.29893e-214	0.474235	0.184	0.049	2.68294e-210	T cells	ENSSSCG00045017023
ENSSSCG00045027438	1.34898e-212	0.810205	0.391	0.18	2.78632e-208	T cells	ENSSSCG00045027438
AQP7	7.65053e-207	0.523724	0.218	0.069	1.58022e-202	T cells	AQP7
ENSSSCG00045039462	9.36235e-206	0.799279	0.467	0.245	1.93379e-201	T cells	ENSSSCG00045039462
ENSSSCG00045006322	8.67807e-205	0.941784	0.386	0.184	1.79246e-200	T cells	ENSSSCG00045006322
ENSSSCG00045036863	2.15559e-202	0.736434	0.389	0.181	4.45237e-198	T cells	ENSSSCG00045036863
UNC93A	4.09386e-202	0.531867	0.208	0.065	8.45587e-198	T cells	UNC93A
GLUL	8.24005e-199	1.22293	0.515	0.346	1.70198e-194	T cells	GLUL
ENSSSCG00045015342	1.63799e-196	0.719104	0.379	0.176	3.38326e-192	T cells	ENSSSCG00045015342
LGALS12	7.89938e-196	0.610402	0.268	0.1	1.63162e-191	T cells	LGALS12
PFKFB3	2.00303e-195	0.94459	0.425	0.223	4.13726e-191	T cells	PFKFB3
ASCL3	1.73371e-191	0.657229	0.262	0.099	3.58098e-187	T cells	ASCL3
ENSSSCG00045025622	1.45379e-186	0.873007	0.479	0.278	3.0028e-182	T cells	ENSSSCG00045025622
CCDC69	5.61021e-183	0.584305	0.271	0.106	1.15879e-178	T cells	CCDC69
ENSSSCG00045018583	6.47941e-183	0.705866	0.348	0.16	1.33832e-178	T cells	ENSSSCG00045018583
SLC1A3	2.98416e-180	0.867059	0.58	0.407	6.16378e-176	T cells	SLC1A3
GADD45G	8.60409e-175	0.524968	0.218	0.077	1.77717e-170	T cells	GADD45G
LIPE	1.68436e-174	0.556986	0.257	0.1	3.47906e-170	T cells	LIPE
ENSSSCG00045012780	1.84616e-172	0.816036	0.363	0.18	3.81325e-168	T cells	ENSSSCG00045012780
ACVR1C	2.95384e-172	0.856975	0.413	0.22	6.10116e-168	T cells	ACVR1C
GHR	9.12324e-164	0.886949	0.839	0.839	1.88441e-159	T cells	GHR
APCDD1	1.0244e-162	0.448902	0.187	0.062	2.1159e-158	T cells	APCDD1
DGAT2	1.77115e-161	0.837136	0.569	0.365	3.65831e-157	T cells	DGAT2
MMD	8.46465e-154	0.739439	0.348	0.174	1.74837e-149	T cells	MMD
PRKAR2B	2.16594e-153	0.987816	0.542	0.398	4.47376e-149	T cells	PRKAR2B
ENSSSCG00045012387	3.34945e-153	0.435927	0.177	0.059	6.91829e-149	T cells	ENSSSCG00045012387
IL17B	2.39001e-151	0.58435	0.264	0.113	4.93656e-147	T cells	IL17B
CYP3A46	3.53488e-151	0.675595	0.306	0.142	7.3013e-147	T cells	CYP3A46
ENSSSCG00045006265	6.44569e-151	0.619646	0.32	0.15	1.33136e-146	T cells	ENSSSCG00045006265
GPAT4	2.32184e-150	0.621724	0.378	0.196	4.79577e-146	T cells	GPAT4
NTM	1.93259e-148	0.835074	0.63	0.478	3.99177e-144	T cells	NTM
COPG1	1.75624e-147	0.659202	0.4	0.217	3.62752e-143	T cells	COPG1
AOX1	5.95034e-147	0.542341	0.374	0.192	1.22904e-142	T cells	AOX1
ADORA1	8.01063e-145	0.371786	0.171	0.057	1.6546e-140	T cells	ADORA1
ENSSSCG00045035168	2.65492e-143	0.59361	0.474	0.277	5.48374e-139	T cells	ENSSSCG00045035168
2024-03-02	1.36942e-141	0.587248	0.368	0.192	2.82853e-137	T cells	2024-03-02
CSAD	1.84245e-140	0.589949	0.37	0.194	3.80558e-136	T cells	CSAD
ENSSSCG00045008135	9.31462e-140	0.351863	0.146	0.045	1.92393e-135	T cells	ENSSSCG00045008135
ADIPOQ	1.38634e-139	0.654712	0.432	0.25	2.86348e-135	T cells	ADIPOQ
SGCD	2.01117e-138	0.766557	0.56	0.404	4.15406e-134	T cells	SGCD
STK39	2.53809e-135	0.735175	0.575	0.428	5.24242e-131	T cells	STK39
CIDEA	4.79453e-135	0.603464	0.413	0.232	9.9031e-131	T cells	CIDEA
VEGFA	1.22493e-134	0.426072	0.167	0.058	2.5301e-130	T cells	VEGFA
PDE6C	2.36483e-134	0.346901	0.136	0.041	4.88455e-130	T cells	PDE6C
ENSSSCG00045031718	6.16183e-134	0.525207	0.324	0.16	1.27273e-129	T cells	ENSSSCG00045031718
CYP4V2	6.65858e-134	0.452571	0.267	0.121	1.37533e-129	T cells	CYP4V2
ENSSSCG00045023598	3.24641e-133	0.636213	0.416	0.238	6.70546e-129	T cells	ENSSSCG00045023598
NEXN	1.30639e-132	0.483447	0.31	0.149	2.69835e-128	T cells	NEXN
ENSSSCG00045001234	4.49373e-131	0.671813	0.451	0.277	9.2818e-127	T cells	ENSSSCG00045001234
AKT2	1.6481e-128	0.469624	0.298	0.144	3.40416e-124	T cells	AKT2
ENSSSCG00045038938	1.37645e-127	0.483059	0.307	0.15	2.84306e-123	T cells	ENSSSCG00045038938
PTGER3	3.55362e-126	0.756553	0.362	0.2	7.34001e-122	T cells	PTGER3
GPR180	3.8511e-126	0.556926	0.327	0.168	7.95444e-122	T cells	GPR180
AACS	1.0949e-124	0.586459	0.247	0.113	2.26152e-120	T cells	AACS
ENSSSCG00045029692	2.39872e-124	0.3249	0.152	0.052	4.95456e-120	T cells	ENSSSCG00045029692
FBXO32	3.43206e-124	0.496841	0.209	0.088	7.08893e-120	T cells	FBXO32
MEIOB	1.2068e-123	0.634395	0.616	0.487	2.49265e-119	T cells	MEIOB
PEX11A	1.48638e-123	0.335128	0.193	0.076	3.07012e-119	T cells	PEX11A
GPC6	2.93797e-123	0.497306	0.761	0.639	6.06838e-119	T cells	GPC6
SIK2	1.29777e-121	0.774797	0.594	0.469	2.68055e-117	T cells	SIK2
ENSSSCG00045007150	3.32711e-121	0.431049	0.307	0.153	6.87214e-117	T cells	ENSSSCG00045007150
SORBS1	8.79078e-121	0.816567	0.596	0.5	1.81574e-116	T cells	SORBS1
ENSSSCG00045025091	1.03131e-120	0.581358	0.449	0.274	2.13017e-116	T cells	ENSSSCG00045025091
IDS	4.64023e-120	0.376269	0.223	0.097	9.58439e-116	T cells	IDS
ENSSSCG00045024481	9.84503e-120	0.448243	0.266	0.125	2.03349e-115	T cells	ENSSSCG00045024481
PLAAT3	8.50326e-119	0.482313	0.342	0.181	1.75635e-114	T cells	PLAAT3
KDSR	1.85839e-118	0.736416	0.584	0.435	3.83851e-114	T cells	KDSR
PHYH	8.41853e-118	0.469239	0.275	0.134	1.73885e-113	T cells	PHYH
ELOVL5	9.88511e-118	0.613825	0.564	0.401	2.04177e-113	T cells	ELOVL5
GGH	1.03915e-117	0.414801	0.294	0.146	2.14636e-113	T cells	GGH
ENSSSCG00045024592	2.68841e-117	0.312812	0.115	0.034	5.55291e-113	T cells	ENSSSCG00045024592
ENSSSCG00045030051	9.14228e-117	0.560481	0.43	0.261	1.88834e-112	T cells	ENSSSCG00045030051
ENSSSCG00045031884	7.24127e-116	0.403634	0.28	0.136	1.49568e-111	T cells	ENSSSCG00045031884
ENSSSCG00045033300	8.32462e-116	0.451328	0.303	0.151	1.71945e-111	T cells	ENSSSCG00045033300
PDE3B	1.01167e-114	0.660749	0.7	0.613	2.0896e-110	T cells	PDE3B
AKR1C3	1.21387e-114	0.402343	0.227	0.101	2.50724e-110	T cells	AKR1C3
TLN2	3.02394e-114	0.672372	0.641	0.55	6.24595e-110	T cells	TLN2
TRARG1	7.59854e-114	0.401698	0.228	0.101	1.56948e-109	T cells	TRARG1
ZNF740	1.04875e-113	0.346468	0.223	0.099	2.1662e-109	T cells	ZNF740
ENSSSCG00045027137	8.71408e-113	0.37592	0.202	0.085	1.79989e-108	T cells	ENSSSCG00045027137
ENSSSCG00045002594	8.35827e-112	0.680851	0.623	0.508	1.7264e-107	T cells	ENSSSCG00045002594
SNTB1	2.14127e-110	0.560842	0.548	0.384	4.42279e-106	T cells	SNTB1
PDK4	2.04749e-109	0.62609	0.379	0.226	4.22909e-105	T cells	PDK4
ENSSSCG00045017762	2.1194e-109	0.410383	0.239	0.112	4.37763e-105	T cells	ENSSSCG00045017762
CYP27A1	4.26533e-109	0.508735	0.46	0.287	8.81005e-105	T cells	CYP27A1
ITGA7	1.08718e-108	0.36976	0.229	0.104	2.24557e-104	T cells	ITGA7
EYA1	2.68701e-107	0.655284	0.411	0.255	5.55002e-103	T cells	EYA1
OXCT1	2.62492e-106	0.753329	0.562	0.45	5.42177e-102	T cells	OXCT1
ENSSSCG00045000620	1.30904e-105	0.454702	0.314	0.168	2.70382e-101	T cells	ENSSSCG00045000620
PRR16	2.61051e-105	0.622341	0.463	0.305	5.392e-101	T cells	PRR16
AR	1.33183e-104	0.442219	0.264	0.131	2.75089e-100	T cells	AR
DYNC1I1	1.40611e-104	0.687244	0.398	0.245	2.90431e-100	T cells	DYNC1I1
EHBP1	2.05462e-104	0.436907	0.822	0.783	4.24381e-100	T cells	EHBP1
ADIPOR2	1.51516e-102	0.527563	0.532	0.363	3.12956e-98	T cells	ADIPOR2
ENSSSCG00045019993	4.24988e-100	0.496529	0.376	0.22	8.77812e-96	T cells	ENSSSCG00045019993
ELOVL6	4.91351e-100	0.260183	0.877	0.683	1.01489e-95	T cells	ELOVL6
ENSSSCG00045007648	3.74019e-99	0.524581	0.471	0.311	7.72537e-95	T cells	ENSSSCG00045007648
ACER3	6.84547e-99	0.51463	0.678	0.584	1.41393e-94	T cells	ACER3
BNIP3	1.3238e-98	0.352698	0.207	0.094	2.7343e-94	T cells	BNIP3
ENSSSCG00045034746	3.37345e-97	0.408736	0.761	0.686	6.96786e-93	T cells	ENSSSCG00045034746
ASPH	7.63548e-96	0.542841	0.569	0.437	1.57711e-91	T cells	ASPH
ENSSSCG00045034471	7.87222e-96	0.61906	0.503	0.359	1.62601e-91	T cells	ENSSSCG00045034471
MRAS	1.44531e-95	0.468481	0.337	0.191	2.98529e-91	T cells	MRAS
MCTP2	2.81005e-95	0.534815	0.298	0.164	5.80416e-91	T cells	MCTP2
ENSSSCG00045035587	3.82452e-95	0.440704	0.371	0.216	7.89954e-91	T cells	ENSSSCG00045035587
TCF7L2	3.8408e-95	0.495543	0.687	0.615	7.93317e-91	T cells	TCF7L2
ENSSSCG00045038944	7.49567e-95	0.258686	0.164	0.068	1.54823e-90	T cells	ENSSSCG00045038944
ENSSSCG00045019928	9.19531e-95	0.48682	0.423	0.263	1.89929e-90	T cells	ENSSSCG00045019928
COQ8A	1.09312e-94	0.364799	0.237	0.117	2.25783e-90	T cells	COQ8A
PPARG	3.4493e-94	0.643599	0.619	0.512	7.12452e-90	T cells	PPARG
ENSSSCG00045021198	5.36693e-94	0.319026	0.173	0.074	1.10854e-89	T cells	ENSSSCG00045021198
GDE1	2.06479e-93	0.328843	0.206	0.096	4.26483e-89	T cells	GDE1
ENSSSCG00045039346	2.32384e-93	0.377011	0.219	0.105	4.79989e-89	T cells	ENSSSCG00045039346
FRRS1L	3.82284e-93	0.259314	0.117	0.04	7.89608e-89	T cells	FRRS1L
DIPK1A	7.67516e-93	0.494178	0.346	0.201	1.58531e-88	T cells	DIPK1A
AK4	1.80878e-92	0.454113	0.418	0.262	3.73604e-88	T cells	AK4
NALCN	3.27065e-92	0.390494	0.337	0.19	6.75552e-88	T cells	NALCN
LONP2	3.94566e-92	0.516447	0.469	0.316	8.14975e-88	T cells	LONP2
CHPT1	1.48723e-90	0.323287	0.293	0.157	3.07188e-86	T cells	CHPT1
ENSSSCG00045037560	3.93746e-90	0.265397	0.18	0.08	8.13282e-86	T cells	ENSSSCG00045037560
RSC1A1	7.12795e-90	0.449977	0.312	0.176	1.47228e-85	T cells	RSC1A1
ADHFE1	7.2715e-90	0.309014	0.178	0.079	1.50193e-85	T cells	ADHFE1
SGCG	1.02993e-89	0.310071	0.162	0.069	2.12732e-85	T cells	SGCG
F3	2.1272e-88	0.271868	0.109	0.037	4.39374e-84	T cells	F3
KCNB1	5.87318e-88	0.386441	0.213	0.103	1.21311e-83	T cells	KCNB1
ENSSSCG00045002031	1.27581e-87	0.330119	0.273	0.145	2.63518e-83	T cells	ENSSSCG00045002031
CRLF3	5.09845e-87	0.3933	0.365	0.217	1.05308e-82	T cells	CRLF3
FIGN	1.25704e-85	0.417032	0.399	0.248	2.59642e-81	T cells	FIGN
ENSSSCG00045007633	3.05582e-85	0.609123	0.521	0.405	6.31179e-81	T cells	ENSSSCG00045007633
ENSSSCG00045017283	6.55827e-85	0.493173	0.614	0.496	1.35461e-80	T cells	ENSSSCG00045017283
STAT5a	7.17373e-85	0.322622	0.18	0.082	1.48173e-80	T cells	STAT5a
ENSSSCG00045024427	9.11592e-85	0.56237	0.592	0.487	1.88289e-80	T cells	ENSSSCG00045024427
ACACA	4.40123e-84	0.301173	0.817	0.643	9.09074e-80	T cells	ACACA
ENSSSCG00045028471	5.03564e-84	0.428172	0.411	0.262	1.04011e-79	T cells	ENSSSCG00045028471
ENSSSCG00045039239	8.86572e-82	0.438491	0.556	0.394	1.83121e-77	T cells	ENSSSCG00045039239
GNAI1	1.76047e-81	0.446019	0.413	0.269	3.63625e-77	T cells	GNAI1
ENSSSCG00045001028	5.7491e-81	0.401967	0.214	0.108	1.18748e-76	T cells	ENSSSCG00045001028
ZCCHC2	7.91412e-81	0.353671	0.311	0.179	1.63466e-76	T cells	ZCCHC2
WDR86	2.43039e-80	0.418308	0.264	0.144	5.01997e-76	T cells	WDR86
BTC	7.25847e-80	0.266499	0.117	0.044	1.49924e-75	T cells	BTC
ENSSSCG00045028377	1.22042e-79	0.263946	0.143	0.06	2.52078e-75	T cells	ENSSSCG00045028377
MID1	1.97883e-79	0.456369	0.675	0.54	4.08728e-75	T cells	MID1
TMEM182	3.29369e-79	0.403874	0.281	0.157	6.80312e-75	T cells	TMEM182
HACD2	2.23762e-78	0.45293	0.441	0.297	4.62181e-74	T cells	HACD2
ENSSSCG00045029372	4.94576e-78	0.366916	0.278	0.155	1.02155e-73	T cells	ENSSSCG00045029372
VKORC1L1	5.29501e-78	0.504579	0.477	0.34	1.09368e-73	T cells	VKORC1L1
ENSSSCG00045039415	1.09612e-77	0.438205	0.54	0.403	2.26404e-73	T cells	ENSSSCG00045039415
ENSSSCG00045021000	1.45519e-77	0.295464	0.214	0.108	3.0057e-73	T cells	ENSSSCG00045021000
ENSSSCG00045038310	2.89178e-77	0.287376	0.193	0.094	5.97297e-73	T cells	ENSSSCG00045038310
ENSSSCG00045005035	2.92769e-77	0.403011	0.35	0.216	6.04714e-73	T cells	ENSSSCG00045005035
ENSSSCG00045022329	4.64362e-77	0.458677	0.481	0.337	9.5914e-73	T cells	ENSSSCG00045022329
CLMP	5.87657e-77	0.456703	0.529	0.373	1.21381e-72	T cells	CLMP
PEBP4	8.36134e-77	0.294252	0.146	0.063	1.72703e-72	T cells	PEBP4
PON3	2.98235e-76	0.257726	0.156	0.069	6.16004e-72	T cells	PON3
PHF20L1	3.06001e-76	0.457561	0.525	0.388	6.32044e-72	T cells	PHF20L1
PDZRN3	3.68878e-76	0.4374	0.58	0.431	7.61918e-72	T cells	PDZRN3
ENSSSCG00045005364	4.86357e-76	0.316767	0.24	0.128	1.00457e-71	T cells	ENSSSCG00045005364
THRB	5.07498e-76	0.373879	0.755	0.688	1.04824e-71	T cells	THRB
ENSSSCG00045018715	8.22244e-76	0.528896	0.458	0.326	1.69835e-71	T cells	ENSSSCG00045018715
ENSSSCG00045016879	2.35842e-75	0.382687	0.327	0.196	4.87132e-71	T cells	ENSSSCG00045016879
ENSSSCG00045027112	2.73274e-75	0.431535	0.641	0.532	5.64448e-71	T cells	ENSSSCG00045027112
ENSSSCG00045033372	3.12241e-75	0.339963	0.23	0.122	6.44933e-71	T cells	ENSSSCG00045033372
PNPLA2	4.98564e-75	0.272017	0.209	0.107	1.02978e-70	T cells	PNPLA2
ENSSSCG00045001915	9.55146e-75	0.361613	0.309	0.182	1.97285e-70	T cells	ENSSSCG00045001915
ARHGEF10	2.58139e-74	0.374492	0.395	0.25	5.33185e-70	T cells	ARHGEF10
ENSSSCG00045036247	3.88444e-74	0.256824	0.205	0.104	8.02331e-70	T cells	ENSSSCG00045036247
ENSSSCG00045021464	2.25586e-73	0.334153	0.321	0.19	4.65949e-69	T cells	ENSSSCG00045021464
CAT	4.54624e-73	0.403799	0.413	0.273	9.39026e-69	T cells	CAT
ENSSSCG00045001807	5.02279e-73	0.312261	0.228	0.121	1.03746e-68	T cells	ENSSSCG00045001807
ENSSSCG00045017072	9.4984e-73	0.272795	0.162	0.075	1.96189e-68	T cells	ENSSSCG00045017072
ENSSSCG00045003950	3.16391e-72	0.453934	0.329	0.201	6.53506e-68	T cells	ENSSSCG00045003950
GPR176	1.19711e-71	0.352677	0.347	0.215	2.47262e-67	T cells	GPR176
ENSSSCG00045027195	1.79007e-71	0.352673	0.612	0.453	3.69739e-67	T cells	ENSSSCG00045027195
ENSSSCG00045031959	3.97474e-71	0.271251	0.197	0.1	8.20983e-67	T cells	ENSSSCG00045031959
ENSSSCG00045025049	1.27334e-70	0.347535	0.736	0.63	2.63008e-66	T cells	ENSSSCG00045025049
ALDH9A1	2.76727e-70	0.263425	0.257	0.143	5.7158e-66	T cells	ALDH9A1
ENSSSCG00045024775	5.88142e-69	0.302558	0.138	0.061	1.21481e-64	T cells	ENSSSCG00045024775
ENSSSCG00045009672	1.78038e-68	0.385516	0.271	0.158	3.67737e-64	T cells	ENSSSCG00045009672
ENSSSCG00045031627	2.3521e-68	0.348307	0.357	0.227	4.85825e-64	T cells	ENSSSCG00045031627
SAT1	3.07283e-68	0.450481	0.576	0.467	6.34693e-64	T cells	SAT1
ENSSSCG00045020147	2.096e-66	0.291663	0.272	0.158	4.32928e-62	T cells	ENSSSCG00045020147
ABHD15	1.43499e-65	0.267332	0.138	0.063	2.96397e-61	T cells	ABHD15
ENSSSCG00045028710	1.75995e-65	0.324222	0.316	0.193	3.63518e-61	T cells	ENSSSCG00045028710
LRIG1	2.07749e-65	0.335331	0.296	0.178	4.29106e-61	T cells	LRIG1
GFOD1	3.90421e-65	0.341702	0.312	0.191	8.06414e-61	T cells	GFOD1
ENSSSCG00045024516	4.86607e-65	0.398103	0.444	0.306	1.00509e-60	T cells	ENSSSCG00045024516
ACO1	2.83836e-64	0.333682	0.35	0.221	5.86263e-60	T cells	ACO1
ENSSSCG00045004239	3.36379e-64	0.393966	0.524	0.384	6.94791e-60	T cells	ENSSSCG00045004239
ACSL1	4.92029e-64	0.403202	0.377	0.245	1.01629e-59	T cells	ACSL1
ENSSSCG00045008448	5.73171e-64	0.37428	0.383	0.252	1.18388e-59	T cells	ENSSSCG00045008448
ENSSSCG00045007289	7.4791e-64	0.34427	0.588	0.462	1.54481e-59	T cells	ENSSSCG00045007289
FAM78B	1.37857e-63	0.593543	0.312	0.198	2.84743e-59	T cells	FAM78B
C21orf91	5.36295e-63	0.263661	0.282	0.167	1.10772e-58	T cells	C21orf91
ENSSSCG00045034449	7.29554e-63	0.326433	0.302	0.185	1.50689e-58	T cells	ENSSSCG00045034449
GBE1	1.23129e-62	0.333886	0.731	0.619	2.54322e-58	T cells	GBE1
ECM2	1.62559e-62	0.320984	0.425	0.286	3.35766e-58	T cells	ECM2
HSD17B4	2.00358e-62	0.36404	0.36	0.233	4.13839e-58	T cells	HSD17B4
PYGL	2.02097e-62	0.340918	0.298	0.182	4.17432e-58	T cells	PYGL
NTN1	2.23618e-62	0.312697	0.355	0.226	4.61883e-58	T cells	NTN1
LPL	3.3089e-62	0.381303	0.638	0.513	6.83453e-58	T cells	LPL
DUSP10	6.08408e-62	0.303321	0.173	0.089	1.25667e-57	T cells	DUSP10
ENSSSCG00045031611	6.08482e-62	0.274909	0.818	0.77	1.25682e-57	T cells	ENSSSCG00045031611
SYNE3	6.13639e-62	0.299323	0.306	0.187	1.26747e-57	T cells	SYNE3
HSPA12A	1.50867e-61	0.290262	0.237	0.134	3.11616e-57	T cells	HSPA12A
EGFR	1.80262e-61	0.344119	0.426	0.289	3.7233e-57	T cells	EGFR
TEAD1	3.88301e-61	0.378698	0.642	0.536	8.02035e-57	T cells	TEAD1
SSH2	6.9572e-61	0.429083	0.712	0.632	1.43701e-56	T cells	SSH2
DOCK11	7.26796e-61	0.330954	0.421	0.284	1.5012e-56	T cells	DOCK11
CLMN	4.14288e-60	0.292604	0.265	0.157	8.55711e-56	T cells	CLMN
SLC7A6	1.2103e-59	0.279884	0.236	0.135	2.49988e-55	T cells	SLC7A6
ZBTB16	2.32407e-59	0.349841	0.712	0.671	4.80037e-55	T cells	ZBTB16
ENSSSCG00045028673	3.64643e-59	0.262186	0.279	0.168	7.5317e-55	T cells	ENSSSCG00045028673
ENSSSCG00045007478	6.14054e-59	0.258369	0.226	0.128	1.26833e-54	T cells	ENSSSCG00045007478
FAP	1.01134e-58	0.394004	0.504	0.362	2.08892e-54	T cells	FAP
ENSSSCG00045002887	1.33048e-58	0.318062	0.198	0.109	2.7481e-54	T cells	ENSSSCG00045002887
ENSSSCG00045003021	2.37021e-58	0.31411	0.278	0.169	4.89567e-54	T cells	ENSSSCG00045003021
SLC24A3	2.5627e-58	0.311674	0.497	0.355	5.29325e-54	T cells	SLC24A3
ENSSSCG00045017702	5.53999e-58	0.3244	0.371	0.246	1.14429e-53	T cells	ENSSSCG00045017702
ENSSSCG00045032302	1.03435e-57	0.26413	0.192	0.104	2.13645e-53	T cells	ENSSSCG00045032302
ENSSSCG00045028031	3.35664e-57	0.275032	0.32	0.202	6.93315e-53	T cells	ENSSSCG00045028031
ENSSSCG00045033546	3.99601e-57	0.286633	0.316	0.2	8.25376e-53	T cells	ENSSSCG00045033546
ENSSSCG00045034280	4.44323e-57	0.363151	0.327	0.21	9.17749e-53	T cells	ENSSSCG00045034280
FOXO1	2.4708e-56	0.360484	0.613	0.507	5.10343e-52	T cells	FOXO1
FAM214A	3.93269e-56	0.418127	0.568	0.473	8.12296e-52	T cells	FAM214A
RIMKLB	5.77804e-56	0.256571	0.256	0.153	1.19345e-51	T cells	RIMKLB
LRP1	7.53238e-56	0.302528	0.361	0.237	1.55581e-51	T cells	LRP1
GPR137C	2.61864e-55	0.259828	0.2	0.112	5.40881e-51	T cells	GPR137C
ENSSSCG00045018114	3.89901e-55	0.324328	0.498	0.369	8.05341e-51	T cells	ENSSSCG00045018114
MPP7	1.31692e-54	0.260715	0.432	0.301	2.7201e-50	T cells	MPP7
CHODL	5.05035e-54	0.298756	0.254	0.153	1.04315e-49	T cells	CHODL
ADAMTS5	5.13971e-54	0.415836	0.455	0.327	1.06161e-49	T cells	ADAMTS5
PCDH9	7.24952e-54	0.325186	0.666	0.552	1.49739e-49	T cells	PCDH9
ENSSSCG00045000664	7.31042e-54	0.273453	0.306	0.194	1.50997e-49	T cells	ENSSSCG00045000664
SFRP1	8.74489e-54	0.271768	0.17	0.09	1.80626e-49	T cells	SFRP1
AIG1	9.5131e-54	0.360247	0.421	0.299	1.96493e-49	T cells	AIG1
TFDP2	2.50443e-53	0.326586	0.523	0.396	5.1729e-49	T cells	TFDP2
PRKN	8.93156e-53	0.335583	0.632	0.527	1.84481e-48	T cells	PRKN
PABPN1	9.86973e-53	0.264206	0.34	0.222	2.03859e-48	T cells	PABPN1
JAZF1	2.45201e-52	0.334722	0.547	0.407	5.06464e-48	T cells	JAZF1
ENSSSCG00045006817	2.847e-52	0.311839	0.406	0.282	5.88048e-48	T cells	ENSSSCG00045006817
SDC2	1.70085e-51	0.335269	0.336	0.222	3.51311e-47	T cells	SDC2
ANKRD33B	2.21331e-51	0.316884	0.247	0.151	4.57159e-47	T cells	ANKRD33B
MSI2	2.35789e-51	0.334994	0.567	0.444	4.87023e-47	T cells	MSI2
MTR	5.70782e-51	0.332142	0.483	0.367	1.17895e-46	T cells	MTR
C9orf72	9.22303e-51	0.339347	0.523	0.413	1.90502e-46	T cells	C9orf72
LIPA	1.33448e-50	0.253768	0.336	0.221	2.75636e-46	T cells	LIPA
ACSS3	1.65175e-50	0.270729	0.394	0.27	3.41169e-46	T cells	ACSS3
PPP2R5A	2.06805e-50	0.320652	0.556	0.438	4.27157e-46	T cells	PPP2R5A
ENSSSCG00045010474	2.69156e-50	0.279747	0.369	0.249	5.55941e-46	T cells	ENSSSCG00045010474
PIK3R1	1.40496e-49	0.329584	0.645	0.544	2.90195e-45	T cells	PIK3R1
EFNA5	3.78706e-49	0.274586	0.785	0.704	7.82218e-45	T cells	EFNA5
VTCN1	4.4657e-49	0.307396	0.175	0.097	9.22391e-45	T cells	VTCN1
RORA	8.20568e-49	0.338668	0.574	0.441	1.69488e-44	T cells	RORA
ASNS	1.04691e-48	0.310886	0.291	0.189	2.1624e-44	T cells	ASNS
ENSSSCG00045025264	4.98309e-48	0.30199	0.398	0.278	1.02926e-43	T cells	ENSSSCG00045025264
ENSSSCG00045004564	2.77096e-47	0.273157	0.395	0.278	5.72342e-43	T cells	ENSSSCG00045004564
ENSSSCG00045008378	3.32859e-47	0.260326	0.306	0.199	6.8752e-43	T cells	ENSSSCG00045008378
ENSSSCG00045014735	4.30251e-47	0.275324	0.324	0.215	8.88684e-43	T cells	ENSSSCG00045014735
ENSSSCG00045036618	6.7196e-47	0.263912	0.187	0.107	1.38793e-42	T cells	ENSSSCG00045036618
NFAT5	8.07232e-47	0.270439	0.736	0.668	1.66734e-42	T cells	NFAT5
ACSS2	1.00225e-46	0.328498	0.478	0.353	2.07016e-42	T cells	ACSS2
PARD3	1.47359e-46	0.255908	0.707	0.609	3.0437e-42	T cells	PARD3
ENSSSCG00045026585	1.69001e-46	0.304723	0.515	0.397	3.49072e-42	T cells	ENSSSCG00045026585
TRPS1	4.97301e-45	0.256703	0.733	0.662	1.02718e-40	T cells	TRPS1
ARHGEF6	7.56639e-45	0.254074	0.331	0.222	1.56284e-40	T cells	ARHGEF6
ENSSSCG00045009518	1.12724e-44	0.311608	0.704	0.602	2.32831e-40	T cells	ENSSSCG00045009518
ENSSSCG00045029533	1.33152e-44	0.327957	0.503	0.392	2.75026e-40	T cells	ENSSSCG00045029533
TNIK	1.93874e-44	0.377612	0.411	0.294	4.00448e-40	T cells	TNIK
JADE1	3.41165e-44	0.258219	0.346	0.237	7.04676e-40	T cells	JADE1
NPAS3	5.05087e-44	0.340594	0.515	0.405	1.04326e-39	T cells	NPAS3
FGGY	6.75233e-44	0.314864	0.419	0.304	1.39469e-39	T cells	FGGY
SESN1	8.14971e-43	0.333412	0.57	0.48	1.68332e-38	T cells	SESN1
SNRNP70	2.6781e-42	0.277155	0.509	0.391	5.53161e-38	T cells	SNRNP70
ENSSSCG00045036758	9.10569e-41	0.26986	0.477	0.354	1.88078e-36	T cells	ENSSSCG00045036758
NEGR1	1.25868e-40	0.286765	0.485	0.371	2.5998e-36	T cells	NEGR1
ENSSSCG00045017259	2.66011e-40	0.329105	0.253	0.166	5.49446e-36	T cells	ENSSSCG00045017259
CTNNAL1	3.0738e-40	0.34794	0.626	0.565	6.34892e-36	T cells	CTNNAL1
ENSSSCG00045028004	1.65902e-39	0.292102	0.223	0.141	3.4267e-35	T cells	ENSSSCG00045028004
ENSSSCG00045007047	3.50243e-39	0.261435	0.148	0.084	7.23428e-35	T cells	ENSSSCG00045007047
ADAM12	6.36238e-39	0.309664	0.468	0.347	1.31415e-34	T cells	ADAM12
ENSSSCG00045032714	9.6034e-39	0.270315	0.439	0.324	1.98358e-34	T cells	ENSSSCG00045032714
SLC40A1	2.21338e-38	0.254383	0.45	0.34	4.57175e-34	T cells	SLC40A1
ENSSSCG00045020860	1.1649e-37	0.257622	0.349	0.247	2.4061e-33	T cells	ENSSSCG00045020860
RTN3	1.25175e-37	0.26434	0.423	0.314	2.58549e-33	T cells	RTN3
MLLT3	2.72664e-37	0.251034	0.551	0.422	5.63188e-33	T cells	MLLT3
FGFR2	3.30229e-37	0.263286	0.247	0.162	6.82088e-33	T cells	FGFR2
TTC7B	1.53113e-36	0.276015	0.519	0.409	3.16255e-32	T cells	TTC7B
TSHR	5.44067e-36	0.480267	0.261	0.179	1.12377e-31	T cells	TSHR
MTMR3	9.76789e-36	0.290269	0.606	0.52	2.01756e-31	T cells	MTMR3
AUH	3.33102e-35	0.254335	0.507	0.402	6.88023e-31	T cells	AUH
ENSSSCG00045026347	3.36178e-35	0.272685	0.443	0.334	6.94375e-31	T cells	ENSSSCG00045026347
ENSSSCG00045005230	3.76083e-35	0.267577	0.409	0.301	7.76799e-31	T cells	ENSSSCG00045005230
AMBRA1	1.72369e-34	0.268544	0.469	0.363	3.56029e-30	T cells	AMBRA1
PPP1R13B	3.94137e-34	0.251343	0.377	0.277	8.1409e-30	T cells	PPP1R13B
PNISR	6.77923e-33	0.253063	0.598	0.516	1.40025e-28	T cells	PNISR
ENSSSCG00045039002	7.57699e-32	0.316091	0.41	0.309	1.56503e-27	T cells	ENSSSCG00045039002
ENSSSCG00045031328	9.085e-31	0.259668	0.434	0.326	1.87651e-26	T cells	ENSSSCG00045031328
FOXO3	2.29346e-29	0.300888	0.652	0.606	4.73714e-25	T cells	FOXO3
TBX20	6.23251e-29	0.345672	0.252	0.178	1.28733e-24	T cells	TBX20
LGR4	7.21326e-29	0.258819	0.208	0.14	1.4899e-24	T cells	LGR4
ENSSSCG00045005016	2.91763e-28	0.314196	0.195	0.131	6.02636e-24	T cells	ENSSSCG00045005016
ANTXR1	2.20459e-27	0.37587	0.632	0.529	4.55357e-23	T cells	ANTXR1
FKBP5	1.62092e-23	0.290535	0.601	0.59	3.34801e-19	T cells	FKBP5
GNA14	2.24985e-23	0.330352	0.325	0.251	4.64707e-19	T cells	GNA14
COL14A1	3.80635e-23	0.340973	0.498	0.415	7.86202e-19	T cells	COL14A1
IKZF2	4.4908e-22	0.4416	0.24	0.176	9.27575e-18	T cells	IKZF2
XYLT1	7.65289e-22	0.261847	0.307	0.235	1.5807e-17	T cells	XYLT1
ARHGEF18	2.13794e-20	0.582672	0.183	0.132	4.41591e-16	T cells	ARHGEF18
CD247	5.70313e-19	0.280599	0.137	0.093	1.17798e-14	T cells	CD247
ENSSSCG00045028837	6.48276e-19	0.275922	0.405	0.328	1.33901e-14	T cells	ENSSSCG00045028837
ENSSSCG00045002245	1.25288e-18	0.315064	0.155	0.109	2.58782e-14	T cells	ENSSSCG00045002245
EBF3	1.01639e-17	0.268853	0.39	0.316	2.09935e-13	T cells	EBF3
LPAR1	2.80729e-17	0.301349	0.285	0.225	5.79847e-13	T cells	LPAR1
NKD1	1.78021e-15	0.259197	0.262	0.207	3.67702e-11	T cells	NKD1
AFF3	1.99183e-15	0.383137	0.257	0.203	4.11413e-11	T cells	AFF3
COL6A6	9.98393e-15	0.365464	0.392	0.333	2.06218e-10	T cells	COL6A6
PDE7A	2.65315e-12	0.298058	0.135	0.1	5.48008e-08	T cells	PDE7A
RUNX1	4.36819e-09	0.278867	0.296	0.252	9.0225e-05	T cells	RUNX1
ENSSSCG00045039148	6.81685e-09	0.344784	0.134	0.105	0.000140802	T cells	ENSSSCG00045039148
ENSSSCG00045013327	1.32812e-08	0.303119	0.138	0.11	0.000274323	T cells	ENSSSCG00045013327
KRT8	1.51435e-08	0.467494	0.13	0.105	0.000312788	T cells	KRT8
ENSSSCG00045014886	2.49024e-08	0.544227	0.192	0.16	0.000514358	T cells	ENSSSCG00045014886
ENSSSCG00045012567	2.78751e-08	0.66655	0.16	0.132	0.00057576	T cells	ENSSSCG00045012567
COL12A1	2.81358e-08	0.373465	0.247	0.211	0.000581145	T cells	COL12A1
ENSSSCG00045036795	1.60514e-07	0.296649	0.11	0.086	0.00331541	T cells	ENSSSCG00045036795
POSTN	2.67679e-07	0.290399	0.383	0.347	0.00552891	T cells	POSTN
PARP8	2.968e-07	0.260266	0.26	0.225	0.0061304	T cells	PARP8
PTPRC	2.57855e-06	0.614179	0.197	0.169	0.05326	T cells	PTPRC
SKAP1	1.56358e-05	0.611606	0.169	0.147	0.322957	T cells	SKAP1
ENSSSCG00045031944	9.59637e-05	0.331097	0.205	0.179	1	T cells	ENSSSCG00045031944
ARHGAP15	0.00082912	0.329486	0.178	0.158	1	T cells	ARHGAP15
LOC100514340	0	3.08726	0.703	0.124	0	Smooth muscle cells	LOC100514340
CACNA1C	0	2.64463	0.715	0.201	0	Smooth muscle cells	CACNA1C
GJC1	0	2.60036	0.585	0.103	0	Smooth muscle cells	GJC1
SYNPO2	0	2.54738	0.805	0.329	0	Smooth muscle cells	SYNPO2
MRVI1	0	2.48187	0.568	0.1	0	Smooth muscle cells	MRVI1
ENSSSCG00045006254	0	2.42416	0.443	0.078	0	Smooth muscle cells	ENSSSCG00045006254
GUCY1B1	0	2.15914	0.468	0.081	0	Smooth muscle cells	GUCY1B1
EDNRA	0	2.09709	0.386	0.059	0	Smooth muscle cells	EDNRA
ENSSSCG00045032013	0	2.0601	0.964	0.744	0	Smooth muscle cells	ENSSSCG00045032013
ENSSSCG00045037694	0	2.00326	0.377	0.055	0	Smooth muscle cells	ENSSSCG00045037694
CACNB2	3.55536e-297	2.49907	0.769	0.302	7.34359e-293	Smooth muscle cells	CACNB2
Gucy1a3	1.26668e-289	2.38842	0.591	0.16	2.61633e-285	Smooth muscle cells	Gucy1a3
ENSSSCG00045012822	2.33564e-286	2.10667	0.505	0.114	4.82427e-282	Smooth muscle cells	ENSSSCG00045012822
CALD1	5.25743e-277	1.87928	0.927	0.629	1.08592e-272	Smooth muscle cells	CALD1
STUM	7.30472e-275	1.68696	0.272	0.032	1.50879e-270	Smooth muscle cells	STUM
TPM1	1.06914e-239	2.13758	0.511	0.137	2.20831e-235	Smooth muscle cells	TPM1
ACTA2	2.83547e-236	1.92163	0.282	0.04	5.85667e-232	Smooth muscle cells	ACTA2
ENSSSCG00045020337	4.93925e-211	2.64072	0.345	0.068	1.0202e-206	Smooth muscle cells	ENSSSCG00045020337
FHL5	4.61986e-208	1.55404	0.223	0.028	9.54233e-204	Smooth muscle cells	FHL5
GALR1	6.13033e-204	1.58437	0.217	0.027	1.26622e-199	Smooth muscle cells	GALR1
DLC1	3.3099e-183	1.28028	0.961	0.795	6.8366e-179	Smooth muscle cells	DLC1
SEPTIN4	7.472e-178	1.39997	0.231	0.035	1.54334e-173	Smooth muscle cells	SEPTIN4
TMEM51	4.3306e-177	1.57517	0.228	0.034	8.94486e-173	Smooth muscle cells	TMEM51
ENSSSCG00045032634	1.31066e-173	1.79628	0.325	0.07	2.70718e-169	Smooth muscle cells	ENSSSCG00045032634
ENSSSCG00045026251	3.8881e-171	1.74083	0.346	0.081	8.03088e-167	Smooth muscle cells	ENSSSCG00045026251
EPS8	3.01589e-164	2.03292	0.743	0.426	6.22932e-160	Smooth muscle cells	EPS8
RCAN2	3.94873e-156	1.89527	0.292	0.063	8.1561e-152	Smooth muscle cells	RCAN2
NEURL1B	8.26793e-152	1.44597	0.266	0.053	1.70774e-147	Smooth muscle cells	NEURL1B
RYR2	2.73069e-149	1.67751	0.613	0.276	5.64024e-145	Smooth muscle cells	RYR2
TNFRSF21	3.48997e-145	1.94094	0.323	0.081	7.20854e-141	Smooth muscle cells	TNFRSF21
ENSSSCG00045008472	7.24225e-144	1.50646	0.214	0.036	1.49589e-139	Smooth muscle cells	ENSSSCG00045008472
ENSSSCG00045030664	1.04093e-142	2.00184	0.676	0.374	2.15004e-138	Smooth muscle cells	ENSSSCG00045030664
RGS5	6.22164e-139	1.70594	0.353	0.097	1.28508e-134	Smooth muscle cells	RGS5
ENSSSCG00045020205	2.41644e-129	1.60311	0.39	0.126	4.99116e-125	Smooth muscle cells	ENSSSCG00045020205
IGFBP7	4.03306e-127	1.60945	0.619	0.299	8.33029e-123	Smooth muscle cells	IGFBP7
ENSSSCG00045033051	1.52809e-126	1.88978	0.578	0.279	3.15628e-122	Smooth muscle cells	ENSSSCG00045033051
SLC8A1	1.98633e-120	1.93067	0.654	0.364	4.10277e-116	Smooth muscle cells	SLC8A1
P3H2	3.65258e-114	1.70189	0.55	0.261	7.5444e-110	Smooth muscle cells	P3H2
PAPLN	2.48173e-113	1.15686	0.197	0.038	5.12601e-109	Smooth muscle cells	PAPLN
ARHGAP6	2.51242e-113	1.48796	0.652	0.363	5.18941e-109	Smooth muscle cells	ARHGAP6
KLHL23	2.86636e-113	1.26988	0.192	0.036	5.92046e-109	Smooth muscle cells	KLHL23
ENSSSCG00045014346	1.30744e-112	0.896798	0.121	0.015	2.70052e-108	Smooth muscle cells	ENSSSCG00045014346
ENSSSCG00045009327	4.36988e-112	1.39463	0.227	0.051	9.026e-108	Smooth muscle cells	ENSSSCG00045009327
ANO1	5.37167e-112	1.1945	0.183	0.033	1.10952e-107	Smooth muscle cells	ANO1
ENSSSCG00045013889	1.31544e-111	1.37783	0.727	0.466	2.71704e-107	Smooth muscle cells	ENSSSCG00045013889
ENSSSCG000450316111	1.56852e-110	1.06666	0.922	0.774	3.23977e-106	Smooth muscle cells	ENSSSCG00045031611
NTF3	8.8448e-110	1.20167	0.176	0.032	1.82689e-105	Smooth muscle cells	NTF3
SLC7A2	3.39105e-109	1.57555	0.374	0.129	7.00422e-105	Smooth muscle cells	SLC7A2
SGIP1	5.37495e-109	1.57394	0.341	0.108	1.1102e-104	Smooth muscle cells	SGIP1
ENSSSCG00045023406	2.55238e-107	1.54539	0.609	0.329	5.27194e-103	Smooth muscle cells	ENSSSCG00045023406
ADGRL3	3.11885e-107	1.89722	0.576	0.31	6.44198e-103	Smooth muscle cells	ADGRL3
ENSSSCG00045020965	1.21538e-106	1.24997	0.683	0.39	2.51037e-102	Smooth muscle cells	ENSSSCG00045020965
RBPMS	4.11815e-105	1.25716	0.772	0.559	8.50605e-101	Smooth muscle cells	RBPMS
EDNRB	4.06316e-104	1.35378	0.21	0.046	8.39245e-100	Smooth muscle cells	EDNRB
MICU3	2.24314e-103	1.58562	0.422	0.169	4.63322e-99	Smooth muscle cells	MICU3
NGF	2.12745e-102	1.3645	0.24	0.06	4.39424e-98	Smooth muscle cells	NGF
ENSSSCG00045028333	3.31595e-99	1.13003	0.148	0.025	6.84909e-95	Smooth muscle cells	ENSSSCG00045028333
ENSSSCG00045006363	3.61664e-98	0.82715	0.114	0.015	7.47017e-94	Smooth muscle cells	ENSSSCG00045006363
ENSSSCG00045016029	1.97379e-97	1.44397	0.239	0.062	4.07685e-93	Smooth muscle cells	ENSSSCG00045016029
ADCY5	1.16407e-96	1.47099	0.382	0.146	2.40439e-92	Smooth muscle cells	ADCY5
KCNJ8	8.32286e-96	1.21628	0.199	0.044	1.71909e-91	Smooth muscle cells	KCNJ8
ENSSSCG00045004948	4.52318e-95	1.57342	0.216	0.052	9.34262e-91	Smooth muscle cells	ENSSSCG00045004948
PDE10A	5.05615e-94	1.63515	0.535	0.286	1.04435e-89	Smooth muscle cells	PDE10A
MYO1B	1.1373e-91	1.87826	0.462	0.222	2.34908e-87	Smooth muscle cells	MYO1B
FRMD4A	5.6207e-91	1.40236	0.617	0.366	1.16095e-86	Smooth muscle cells	FRMD4A
PTPRK	1.02373e-88	1.37332	0.695	0.475	2.11452e-84	Smooth muscle cells	PTPRK
ENSSSCG00045019306	2.76799e-87	1.24803	0.621	0.377	5.71728e-83	Smooth muscle cells	ENSSSCG00045019306
TBX2	1.16577e-85	0.793908	0.103	0.014	2.40789e-81	Smooth muscle cells	TBX2
ARHGAP10	4.78898e-85	1.37281	0.695	0.492	9.89163e-81	Smooth muscle cells	ARHGAP10
LHFPL6	5.04066e-84	1.41215	0.572	0.333	1.04115e-79	Smooth muscle cells	LHFPL6
ENSSSCG00045022242	2.55455e-82	1.46486	0.303	0.105	5.27642e-78	Smooth muscle cells	ENSSSCG00045022242
SPARCL1	8.61518e-81	1.26696	0.553	0.307	1.77947e-76	Smooth muscle cells	SPARCL1
ENSSSCG00045009312	2.99282e-80	0.910913	0.117	0.019	6.18167e-76	Smooth muscle cells	ENSSSCG00045009312
ITIH4	1.55949e-78	1.04544	0.188	0.046	3.22113e-74	Smooth muscle cells	ITIH4
ENSSSCG00045011854	2.46802e-78	1.49789	0.326	0.126	5.0977e-74	Smooth muscle cells	ENSSSCG00045011854
WASF1	2.00979e-76	1.16157	0.166	0.038	4.15122e-72	Smooth muscle cells	WASF1
ENSSSCG00045001466	2.66617e-74	2.08601	0.314	0.124	5.50697e-70	Smooth muscle cells	ENSSSCG00045001466
PLCL1	1.9642e-73	1.23636	0.621	0.386	4.05706e-69	Smooth muscle cells	PLCL1
LRRTM3	6.93998e-72	1.37142	0.154	0.035	1.43345e-67	Smooth muscle cells	LRRTM3
NRP1	7.20971e-70	1.27125	0.593	0.373	1.48917e-65	Smooth muscle cells	NRP1
PEAR1	9.37596e-70	1.25146	0.309	0.121	1.9366e-65	Smooth muscle cells	PEAR1
NR2F2	1.27566e-69	1.14963	0.244	0.08	2.63487e-65	Smooth muscle cells	NR2F2
ENSSSCG00045001894	3.10574e-69	1.35517	0.687	0.503	6.41491e-65	Smooth muscle cells	ENSSSCG00045001894
MEF2C	6.34346e-66	1.04435	0.595	0.365	1.31024e-61	Smooth muscle cells	MEF2C
FAT1	8.56414e-64	1.18664	0.465	0.256	1.76892e-59	Smooth muscle cells	FAT1
ENSSSCG00045007613	8.67017e-64	0.681408	0.907	0.797	1.79082e-59	Smooth muscle cells	ENSSSCG00045007613
ENSSSCG00045015556	1.62723e-63	0.93712	0.778	0.623	3.36103e-59	Smooth muscle cells	ENSSSCG00045015556
ENSSSCG00045001506	2.21413e-63	1.27588	0.197	0.058	4.57328e-59	Smooth muscle cells	ENSSSCG00045001506
ENSSSCG00045021303	2.13652e-62	1.07635	0.131	0.029	4.41298e-58	Smooth muscle cells	ENSSSCG00045021303
MYOCD	4.39637e-59	1.09041	0.136	0.032	9.08071e-55	Smooth muscle cells	MYOCD
CACNA2D1	9.66262e-59	1.1234	0.567	0.37	1.99581e-54	Smooth muscle cells	CACNA2D1
PGM5	2.05136e-58	1.31467	0.364	0.173	4.23709e-54	Smooth muscle cells	PGM5
ENSSSCG00045026962	4.41527e-57	1.01635	0.619	0.423	9.11973e-53	Smooth muscle cells	ENSSSCG00045026962
EBF2	3.93611e-55	0.767179	0.717	0.505	8.13004e-51	Smooth muscle cells	EBF2
ENSSSCG00045028466	4.96912e-53	1.18415	0.405	0.215	1.02637e-48	Smooth muscle cells	ENSSSCG00045028466
SYTL2	3.82619e-52	1.36703	0.272	0.114	7.90299e-48	Smooth muscle cells	SYTL2
ENSSSCG00045013377	6.52714e-51	1.22927	0.336	0.164	1.34818e-46	Smooth muscle cells	ENSSSCG00045013377
ENSSSCG00045022272	9.9087e-51	0.980223	0.267	0.109	2.04664e-46	Smooth muscle cells	ENSSSCG00045022272
ARHGAP24	1.87267e-49	0.845223	0.556	0.346	3.868e-45	Smooth muscle cells	ARHGAP24
ENSSSCG00045006866	2.6264e-48	1.12381	0.371	0.196	5.42483e-44	Smooth muscle cells	ENSSSCG00045006866
MAP3K20	5.48821e-48	0.837666	0.635	0.466	1.13359e-43	Smooth muscle cells	MAP3K20
ENSSSCG00045007329	9.35794e-47	0.845896	0.681	0.531	1.93288e-42	Smooth muscle cells	ENSSSCG00045007329
PTH1R	2.95672e-44	0.931996	0.157	0.05	6.1071e-40	Smooth muscle cells	PTH1R
PACSIN2	2.9723e-44	1.08774	0.445	0.28	6.13929e-40	Smooth muscle cells	PACSIN2
ENSSSCG00045028731	1.97656e-42	0.886882	0.603	0.46	4.08259e-38	Smooth muscle cells	ENSSSCG00045028731
ENSSSCG00045033501	2.68276e-42	1.20347	0.231	0.098	5.54124e-38	Smooth muscle cells	ENSSSCG00045033501
STK38L	9.03388e-42	1.1843	0.377	0.218	1.86595e-37	Smooth muscle cells	STK38L
TBC1D1	1.38856e-41	0.960697	0.433	0.258	2.86806e-37	Smooth muscle cells	TBC1D1
ENSSSCG00045018043	3.26487e-40	0.893246	0.125	0.036	6.74358e-36	Smooth muscle cells	ENSSSCG00045018043
GLDN	3.85583e-40	1.04567	0.104	0.027	7.96422e-36	Smooth muscle cells	GLDN
ENSSSCG00045019940	7.02045e-40	1.12991	0.518	0.376	1.45007e-35	Smooth muscle cells	ENSSSCG00045019940
NCALD	5.96828e-39	0.951524	0.294	0.144	1.23275e-34	Smooth muscle cells	NCALD
C1QTNF7	2.60468e-38	1.09061	0.157	0.055	5.37996e-34	Smooth muscle cells	C1QTNF7
SOX5	3.49522e-38	0.405805	0.968	0.9	7.21938e-34	Smooth muscle cells	SOX5
ENSSSCG00045030440	4.88593e-38	0.700251	0.109	0.03	1.00919e-33	Smooth muscle cells	ENSSSCG00045030440
FARP1	1.39974e-37	0.961781	0.473	0.318	2.89117e-33	Smooth muscle cells	FARP1
ENSSSCG00045013090	1.55574e-37	1.15753	0.197	0.08	3.21338e-33	Smooth muscle cells	ENSSSCG00045013090
CRTC3	2.51407e-35	1.00282	0.421	0.276	5.1928e-31	Smooth muscle cells	CRTC3
ZEB2	3.63559e-35	0.584341	0.767	0.663	7.50932e-31	Smooth muscle cells	ZEB2
ENSSSCG000450244271	3.85006e-35	0.676419	0.647	0.501	7.95229e-31	Smooth muscle cells	ENSSSCG00045024427
ENSSSCG00045016247	5.02129e-35	1.00736	0.434	0.283	1.03715e-30	Smooth muscle cells	ENSSSCG00045016247
FHAD1	5.2835e-35	1.03632	0.154	0.056	1.09131e-30	Smooth muscle cells	FHAD1
FERMT2	1.78885e-34	0.952733	0.506	0.371	3.69488e-30	Smooth muscle cells	FERMT2
CAV1	2.22116e-33	0.833313	0.501	0.353	4.5878e-29	Smooth muscle cells	CAV1
ARHGEF7	1.60275e-32	0.826929	0.133	0.046	3.31049e-28	Smooth muscle cells	ARHGEF7
SLCO3A1	4.14752e-32	1.13069	0.38	0.242	8.5667e-28	Smooth muscle cells	SLCO3A1
ENSSSCG00045012271	9.27976e-32	1.13848	0.238	0.117	1.91673e-27	Smooth muscle cells	ENSSSCG00045012271
ENSSSCG00045023786	1.33211e-31	1.05718	0.269	0.142	2.75148e-27	Smooth muscle cells	ENSSSCG00045023786
ENSSSCG00045027847	1.58065e-30	0.97003	0.302	0.172	3.26482e-26	Smooth muscle cells	ENSSSCG00045027847
CYTH3	3.25892e-30	1.02252	0.365	0.233	6.7313e-26	Smooth muscle cells	CYTH3
RCSD1	5.00104e-30	0.922789	0.319	0.184	1.03297e-25	Smooth muscle cells	RCSD1
ENSSSCG00045037077	1.18921e-29	0.893671	0.217	0.104	2.45631e-25	Smooth muscle cells	ENSSSCG00045037077
ENSSSCG00045025116	3.59423e-29	1.44053	0.275	0.156	7.42388e-25	Smooth muscle cells	ENSSSCG00045025116
ENSSSCG000450223291	3.6327e-29	0.758396	0.493	0.359	7.50335e-25	Smooth muscle cells	ENSSSCG00045022329
ITGA71	5.62323e-29	1.00505	0.239	0.123	1.16148e-24	Smooth muscle cells	ITGA7
MYH9	5.68784e-29	0.843059	0.459	0.331	1.17482e-24	Smooth muscle cells	MYH9
PDE1A	6.23183e-29	0.759825	0.502	0.38	1.28719e-24	Smooth muscle cells	PDE1A
ENSSSCG000450250911	6.85895e-29	1.00517	0.434	0.302	1.41672e-24	Smooth muscle cells	ENSSSCG00045025091
ENSSSCG00045038114	2.39609e-28	1.03368	0.189	0.086	4.94912e-24	Smooth muscle cells	ENSSSCG00045038114
UBA2	2.42005e-28	0.985292	0.297	0.175	4.99861e-24	Smooth muscle cells	UBA2
ENSSSCG00045019716	1.0511e-27	0.835145	0.576	0.465	2.17105e-23	Smooth muscle cells	ENSSSCG00045019716
EFR3B	1.21156e-27	0.808756	0.175	0.076	2.50247e-23	Smooth muscle cells	EFR3B
SOX13	1.48386e-27	0.946021	0.257	0.139	3.06492e-23	Smooth muscle cells	SOX13
CTDSPL	2.67461e-27	0.994197	0.402	0.282	5.5244e-23	Smooth muscle cells	CTDSPL
ENSSSCG00045016576	4.68218e-27	0.858825	0.187	0.086	9.67105e-23	Smooth muscle cells	ENSSSCG00045016576
ENSSSCG00045026214	6.00435e-27	0.584706	0.68	0.583	1.2402e-22	Smooth muscle cells	ENSSSCG00045026214
SLC16A12	7.39946e-27	0.841853	0.149	0.061	1.52836e-22	Smooth muscle cells	SLC16A12
MAP2	8.30059e-27	0.878767	0.195	0.092	1.71449e-22	Smooth muscle cells	MAP2
FBLIM1	1.42065e-26	0.894522	0.222	0.112	2.93434e-22	Smooth muscle cells	FBLIM1
ENSSSCG00045030214	2.37503e-26	1.01289	0.279	0.161	4.90563e-22	Smooth muscle cells	ENSSSCG00045030214
ENSSSCG00045030277	2.43812e-26	1.02175	0.21	0.104	5.03594e-22	Smooth muscle cells	ENSSSCG00045030277
ENSSSCG00045016738	3.32624e-26	1.30548	0.204	0.101	6.87034e-22	Smooth muscle cells	ENSSSCG00045016738
SEPTIN11	3.51964e-26	0.873757	0.328	0.204	7.26981e-22	Smooth muscle cells	SEPTIN11
ENSSSCG00045036755	4.23045e-26	1.22791	0.301	0.186	8.73799e-22	Smooth muscle cells	ENSSSCG00045036755
PAG1	5.81317e-26	0.863802	0.345	0.218	1.20071e-21	Smooth muscle cells	PAG1
SSBP2	9.02882e-26	0.552941	0.711	0.609	1.8649e-21	Smooth muscle cells	SSBP2
JAM3	2.44466e-25	0.845834	0.249	0.136	5.04945e-21	Smooth muscle cells	JAM3
ENSSSCG00045029447	4.66635e-25	0.94895	0.306	0.189	9.63836e-21	Smooth muscle cells	ENSSSCG00045029447
RUSC2	6.89044e-25	0.88366	0.409	0.298	1.42322e-20	Smooth muscle cells	RUSC2
RASAL2	9.72949e-25	0.562919	0.637	0.525	2.00963e-20	Smooth muscle cells	RASAL2
ADGRL2	1.43828e-24	0.710951	0.512	0.392	2.97076e-20	Smooth muscle cells	ADGRL2
ENSSSCG00045016855	1.64129e-24	0.870348	0.169	0.076	3.39009e-20	Smooth muscle cells	ENSSSCG00045016855
PKIG	3.98964e-24	0.938774	0.271	0.159	8.24061e-20	Smooth muscle cells	PKIG
SORBS2	1.56997e-23	1.5096	0.32	0.215	3.24277e-19	Smooth muscle cells	SORBS2
VCL	3.03144e-23	0.859166	0.377	0.264	6.26143e-19	Smooth muscle cells	VCL
ENSSSCG00045001724	3.63139e-23	0.991983	0.294	0.182	7.50063e-19	Smooth muscle cells	ENSSSCG00045001724
ENSSSCG00045019541	4.11169e-23	0.966803	0.297	0.183	8.49269e-19	Smooth muscle cells	ENSSSCG00045019541
ENSSSCG00045033608	2.35435e-22	0.677045	0.103	0.038	4.86291e-18	Smooth muscle cells	ENSSSCG00045033608
CHSY3	5.45781e-22	1.06857	0.422	0.317	1.12731e-17	Smooth muscle cells	CHSY3
TPM2	8.1145e-22	0.746933	0.14	0.061	1.67605e-17	Smooth muscle cells	TPM2
GRK5	9.02749e-22	0.69891	0.49	0.373	1.86463e-17	Smooth muscle cells	GRK5
ENSSSCG00045024727	1.36396e-21	0.57154	0.585	0.47	2.81725e-17	Smooth muscle cells	ENSSSCG00045024727
GRIK4	4.69309e-21	1.03008	0.218	0.122	9.69358e-17	Smooth muscle cells	GRIK4
DSTN	5.80328e-21	0.94282	0.209	0.114	1.19867e-16	Smooth muscle cells	DSTN
SMTN	7.50638e-21	0.78671	0.188	0.097	1.55044e-16	Smooth muscle cells	SMTN
ENSSSCG00045014744	8.54798e-21	0.672054	0.113	0.045	1.76558e-16	Smooth muscle cells	ENSSSCG00045014744
MAP1B	8.84226e-21	0.795311	0.397	0.283	1.82637e-16	Smooth muscle cells	MAP1B
GPC3	1.67975e-20	0.777891	0.441	0.333	3.46952e-16	Smooth muscle cells	GPC3
ENSSSCG00045016972	1.80305e-20	0.850338	0.232	0.135	3.7242e-16	Smooth muscle cells	ENSSSCG00045016972
ENSSSCG00045024510	2.33052e-20	0.639624	0.535	0.455	4.81369e-16	Smooth muscle cells	ENSSSCG00045024510
ENSSSCG00045019259	8.70404e-20	0.583466	0.572	0.469	1.79782e-15	Smooth muscle cells	ENSSSCG00045019259
BCAS3	1.00075e-19	0.737961	0.595	0.525	2.06705e-15	Smooth muscle cells	BCAS3
ENSSSCG00045034277	1.88833e-19	0.97465	0.193	0.104	3.90034e-15	Smooth muscle cells	ENSSSCG00045034277
ENSSSCG00045035473	3.22526e-19	0.752694	0.211	0.119	6.66178e-15	Smooth muscle cells	ENSSSCG00045035473
NPNT	5.42114e-19	0.717292	0.107	0.044	1.11974e-14	Smooth muscle cells	NPNT
ENSSSCG00045027122	8.25606e-19	0.856259	0.176	0.092	1.70529e-14	Smooth muscle cells	ENSSSCG00045027122
ENSSSCG00045025084	1.96399e-18	0.641215	0.53	0.445	4.05662e-14	Smooth muscle cells	ENSSSCG00045025084
ST7	2.02364e-18	0.814971	0.365	0.264	4.17982e-14	Smooth muscle cells	ST7
LMOD1	3.73887e-18	0.610744	0.103	0.042	7.72264e-14	Smooth muscle cells	LMOD1
ENSSSCG00045021364	6.41328e-18	0.711234	0.43	0.333	1.32466e-13	Smooth muscle cells	ENSSSCG00045021364
NHSL2	6.89532e-18	0.88461	0.352	0.254	1.42423e-13	Smooth muscle cells	NHSL2
ENSSSCG00045026044	7.73986e-18	0.825972	0.301	0.2	1.59867e-13	Smooth muscle cells	ENSSSCG00045026044
LHFPL3	2.36072e-17	1.70585	0.187	0.106	4.87606e-13	Smooth muscle cells	LHFPL3
C9orf721	3.53784e-17	0.821377	0.496	0.431	7.30741e-13	Smooth muscle cells	C9orf72
IL1RAP	6.31494e-17	0.988968	0.238	0.151	1.30435e-12	Smooth muscle cells	IL1RAP
CAP2	7.30159e-17	0.802847	0.206	0.121	1.50814e-12	Smooth muscle cells	CAP2
FILIP1L	8.42943e-17	0.729256	0.386	0.293	1.7411e-12	Smooth muscle cells	FILIP1L
IL13RA1	2.5739e-16	0.786971	0.233	0.147	5.31639e-12	Smooth muscle cells	IL13RA1
BGN	3.13457e-16	0.55836	0.114	0.051	6.47444e-12	Smooth muscle cells	BGN
ENSSSCG00045036976	3.61974e-16	0.764516	0.358	0.269	7.47658e-12	Smooth muscle cells	ENSSSCG00045036976
ENSSSCG00045036484	3.63914e-16	0.794285	0.209	0.125	7.51664e-12	Smooth muscle cells	ENSSSCG00045036484
SNTB11	4.30532e-16	0.563809	0.511	0.41	8.89265e-12	Smooth muscle cells	SNTB1
SLC38A9	5.48009e-16	0.781414	0.352	0.262	1.13191e-11	Smooth muscle cells	SLC38A9
ENSSSCG00045017114	1.11295e-15	0.691452	0.114	0.053	2.29879e-11	Smooth muscle cells	ENSSSCG00045017114
TMEM1821	3.84401e-15	0.702278	0.267	0.177	7.93981e-11	Smooth muscle cells	TMEM182
ZEB1	4.28042e-15	0.415291	0.74	0.67	8.8412e-11	Smooth muscle cells	ZEB1
ENSSSCG00045035461	8.29122e-15	0.746242	0.245	0.159	1.71255e-10	Smooth muscle cells	ENSSSCG00045035461
PIP5K1B	1.45033e-14	0.844826	0.201	0.123	2.99566e-10	Smooth muscle cells	PIP5K1B
ENSSSCG00045026660	1.59074e-14	0.787599	0.142	0.075	3.28568e-10	Smooth muscle cells	ENSSSCG00045026660
RGS7BP	1.67797e-14	0.622595	0.102	0.046	3.46585e-10	Smooth muscle cells	RGS7BP
NID2	1.75735e-14	0.682013	0.262	0.177	3.62982e-10	Smooth muscle cells	NID2
ENSSSCG00045032026	2.67215e-14	0.432833	0.648	0.562	5.51933e-10	Smooth muscle cells	ENSSSCG00045032026
TMEFF2	2.71349e-14	0.861536	0.297	0.21	5.60471e-10	Smooth muscle cells	TMEFF2
ENSSSCG00045019041	2.96883e-14	0.658613	0.102	0.047	6.13212e-10	Smooth muscle cells	ENSSSCG00045019041
MSRB3	3.42387e-14	0.747663	0.396	0.318	7.07201e-10	Smooth muscle cells	MSRB3
ENSSSCG00045003813	3.4608e-14	0.701197	0.217	0.138	7.14829e-10	Smooth muscle cells	ENSSSCG00045003813
GPC61	4.77384e-14	0.542802	0.71	0.66	9.86036e-10	Smooth muscle cells	GPC6
ENSSSCG00045028192	5.87726e-14	0.701794	0.4	0.325	1.21395e-09	Smooth muscle cells	ENSSSCG00045028192
ARHGAP42	8.55741e-14	0.64033	0.381	0.303	1.76753e-09	Smooth muscle cells	ARHGAP42
PELI1	1.09337e-13	0.725654	0.305	0.222	2.25836e-09	Smooth muscle cells	PELI1
ETV6	2.23378e-13	0.61595	0.451	0.383	4.61388e-09	Smooth muscle cells	ETV6
ARPP19	2.43852e-13	0.608892	0.417	0.341	5.03677e-09	Smooth muscle cells	ARPP19
SOBP	4.37691e-13	0.589268	0.383	0.301	9.04051e-09	Smooth muscle cells	SOBP
SMURF1	4.47169e-13	0.642412	0.375	0.297	9.23628e-09	Smooth muscle cells	SMURF1
ARHGAP29	6.43907e-13	0.666213	0.358	0.281	1.32999e-08	Smooth muscle cells	ARHGAP29
ENSSSCG00045025330	6.46101e-13	0.588934	0.123	0.063	1.33452e-08	Smooth muscle cells	ENSSSCG00045025330
AIG11	6.61623e-13	0.562972	0.404	0.319	1.36658e-08	Smooth muscle cells	AIG1
TRAK1	7.76643e-13	0.62604	0.369	0.294	1.60416e-08	Smooth muscle cells	TRAK1
MPPED2	8.36494e-13	0.657414	0.143	0.079	1.72778e-08	Smooth muscle cells	MPPED2
ENSSSCG000450265851	3.84405e-12	0.465858	0.496	0.416	7.93989e-08	Smooth muscle cells	ENSSSCG00045026585
LCLAT1	4.77239e-12	0.771445	0.284	0.211	9.85737e-08	Smooth muscle cells	LCLAT1
APBB2	6.26986e-12	0.334	0.65	0.582	1.29504e-07	Smooth muscle cells	APBB2
TTC7B1	6.59558e-12	0.502699	0.493	0.427	1.36232e-07	Smooth muscle cells	TTC7B
TAGLN	1.04481e-11	0.780972	0.167	0.101	2.15805e-07	Smooth muscle cells	TAGLN
LTBP1	3.30889e-11	0.381319	0.566	0.484	6.83452e-07	Smooth muscle cells	LTBP1
TMEM131	4.15734e-11	0.557438	0.405	0.339	8.587e-07	Smooth muscle cells	TMEM131
AHI1	6.24021e-11	0.652168	0.347	0.283	1.28892e-06	Smooth muscle cells	AHI1
ENSSSCG00045026880	6.85384e-11	0.454971	0.566	0.506	1.41566e-06	Smooth muscle cells	ENSSSCG00045026880
ENSSSCG00045017694	1.21254e-10	0.51173	0.46	0.394	2.50451e-06	Smooth muscle cells	ENSSSCG00045017694
DAPK2	1.69684e-10	0.587921	0.109	0.058	3.50483e-06	Smooth muscle cells	DAPK2
ENSSSCG00045039533	2.13508e-10	0.734185	0.164	0.103	4.41e-06	Smooth muscle cells	ENSSSCG00045039533
AKT3	2.62944e-10	0.326988	0.541	0.468	5.43111e-06	Smooth muscle cells	AKT3
KLF12	2.79121e-10	0.32012	0.695	0.642	5.76524e-06	Smooth muscle cells	KLF12
RORA1	4.09582e-10	0.445217	0.518	0.464	8.45991e-06	Smooth muscle cells	RORA
MAMDC2	4.35465e-10	0.71804	0.193	0.129	8.99453e-06	Smooth muscle cells	MAMDC2
ENSSSCG00045037255	4.50947e-10	0.638613	0.342	0.279	9.3143e-06	Smooth muscle cells	ENSSSCG00045037255
ENSSSCG00045016495	4.88284e-10	0.604781	0.226	0.159	1.00855e-05	Smooth muscle cells	ENSSSCG00045016495
SMARCD3	7.97494e-10	0.530106	0.114	0.064	1.64722e-05	Smooth muscle cells	SMARCD3
NTN4	8.28761e-10	0.684901	0.127	0.075	1.71181e-05	Smooth muscle cells	NTN4
UBE2E3	1.00143e-09	0.668943	0.286	0.225	2.06845e-05	Smooth muscle cells	UBE2E3
CRIM1	1.17602e-09	0.686385	0.525	0.475	2.42907e-05	Smooth muscle cells	CRIM1
ENSSSCG00045024655	1.29939e-09	0.877612	0.214	0.155	2.68388e-05	Smooth muscle cells	ENSSSCG00045024655
ENSSSCG00045023653	1.59558e-09	0.56557	0.504	0.467	3.29567e-05	Smooth muscle cells	ENSSSCG00045023653
ENSSSCG00045025838	1.62824e-09	0.551433	0.125	0.073	3.36313e-05	Smooth muscle cells	ENSSSCG00045025838
SNRK	1.91429e-09	0.540405	0.345	0.284	3.95396e-05	Smooth muscle cells	SNRK
AXL	1.99163e-09	0.60796	0.155	0.099	4.11371e-05	Smooth muscle cells	AXL
ENSSSCG00045037370	2.00661e-09	0.941188	0.244	0.181	4.14465e-05	Smooth muscle cells	ENSSSCG00045037370
TRPC1	2.78214e-09	0.674206	0.284	0.225	5.74651e-05	Smooth muscle cells	TRPC1
IL17B1	3.09714e-09	0.750001	0.197	0.139	6.39714e-05	Smooth muscle cells	IL17B
ENSSSCG00045011817	3.36635e-09	0.537049	0.375	0.318	6.95319e-05	Smooth muscle cells	ENSSSCG00045011817
GRK3	3.56629e-09	0.485749	0.274	0.206	7.36617e-05	Smooth muscle cells	GRK3
ANTXR11	8.00204e-09	0.265788	0.614	0.545	0.000165282	Smooth muscle cells	ANTXR1
MPDZ	9.8013e-09	0.474242	0.422	0.377	0.000202446	Smooth muscle cells	MPDZ
FADS3	1.28289e-08	0.497218	0.1	0.055	0.000264981	Smooth muscle cells	FADS3
ENSSSCG000450394621	1.77291e-08	0.618675	0.34	0.284	0.000366194	Smooth muscle cells	ENSSSCG00045039462
PBX1	2.23388e-08	0.289814	0.641	0.577	0.000461407	Smooth muscle cells	PBX1
ENSSSCG000450375601	2.5334e-08	0.654738	0.147	0.097	0.000523274	Smooth muscle cells	ENSSSCG00045037560
KANK1	3.31788e-08	0.65994	0.15	0.1	0.000685308	Smooth muscle cells	KANK1
PPM1L	3.82744e-08	0.740537	0.336	0.29	0.000790558	Smooth muscle cells	PPM1L
GPHN	3.94701e-08	0.398824	0.584	0.561	0.000815255	Smooth muscle cells	GPHN
ADAM22	3.97968e-08	0.783114	0.244	0.188	0.000822003	Smooth muscle cells	ADAM22
ENSSSCG00045010553	5.92881e-08	0.498467	0.405	0.362	0.0012246	Smooth muscle cells	ENSSSCG00045010553
ENSSSCG00045039013	7.15691e-08	0.495878	0.1	0.058	0.00147826	Smooth muscle cells	ENSSSCG00045039013
ROR1	7.66411e-08	0.801056	0.358	0.311	0.00158302	Smooth muscle cells	ROR1
ZBTB7C	8.83343e-08	0.634748	0.37	0.319	0.00182454	Smooth muscle cells	ZBTB7C
SLC38A2	1.33902e-07	0.547046	0.203	0.149	0.00276575	Smooth muscle cells	SLC38A2
ENSSSCG00045012601	1.47515e-07	0.617719	0.12	0.075	0.00304692	Smooth muscle cells	ENSSSCG00045012601
RAPGEF2	1.78614e-07	0.408971	0.57	0.543	0.00368928	Smooth muscle cells	RAPGEF2
ENSSSCG00045021665	1.90729e-07	0.454598	0.523	0.499	0.00393952	Smooth muscle cells	ENSSSCG00045021665
RNF152	1.95848e-07	0.595781	0.137	0.09	0.00404525	Smooth muscle cells	RNF152
VSTM4	2.10058e-07	0.598382	0.195	0.144	0.00433874	Smooth muscle cells	VSTM4
RAPGEF5	2.46583e-07	0.41485	0.432	0.386	0.00509317	Smooth muscle cells	RAPGEF5
SLC44A2	2.77092e-07	0.500906	0.187	0.134	0.00572334	Smooth muscle cells	SLC44A2
TTLL7	2.98335e-07	0.68952	0.242	0.194	0.00616211	Smooth muscle cells	TTLL7
TIMP3	3.17892e-07	0.304878	0.473	0.41	0.00656606	Smooth muscle cells	TIMP3
MEOX2	4.26912e-07	0.430778	0.227	0.169	0.00881786	Smooth muscle cells	MEOX2
ENSSSCG00045033289	5.04651e-07	0.519643	0.181	0.13	0.0104236	Smooth muscle cells	ENSSSCG00045033289
GALNT16	6.41995e-07	0.508364	0.251	0.198	0.0132604	Smooth muscle cells	GALNT16
ENSSSCG000450235981	6.99027e-07	0.421079	0.325	0.269	0.0144384	Smooth muscle cells	ENSSSCG00045023598
CPE	7.44075e-07	0.642138	0.16	0.112	0.0153689	Smooth muscle cells	CPE
MPRIP	1.30573e-06	0.58054	0.228	0.181	0.0269699	Smooth muscle cells	MPRIP
PLPP1	1.37033e-06	0.296479	0.521	0.48	0.0283042	Smooth muscle cells	PLPP1
ARHGEF12	1.9105e-06	0.373405	0.449	0.421	0.0394614	Smooth muscle cells	ARHGEF12
FHL2	2.18201e-06	0.597645	0.125	0.084	0.0450694	Smooth muscle cells	FHL2
ENSSSCG00045035227	2.38506e-06	0.555868	0.209	0.162	0.0492635	Smooth muscle cells	ENSSSCG00045035227
BMPR1A	4.61186e-06	0.404141	0.414	0.381	0.095258	Smooth muscle cells	BMPR1A
TTC7A	4.85268e-06	0.559575	0.206	0.162	0.100232	Smooth muscle cells	TTC7A
JAG1	4.9945e-06	0.526544	0.201	0.157	0.103161	Smooth muscle cells	JAG1
SORBS11	5.2678e-06	0.279431	0.578	0.516	0.108806	Smooth muscle cells	SORBS1
IL6ST	5.30501e-06	0.341282	0.541	0.524	0.109575	Smooth muscle cells	IL6ST
ENSSSCG00045038288	6.20241e-06	0.500882	0.227	0.181	0.128111	Smooth muscle cells	ENSSSCG00045038288
ENSSSCG00045002204	6.24858e-06	0.423797	0.297	0.25	0.129064	Smooth muscle cells	ENSSSCG00045002204
PKNOX2	8.26427e-06	0.528308	0.144	0.103	0.170698	Smooth muscle cells	PKNOX2
ITGB1	8.84582e-06	0.492555	0.336	0.303	0.18271	Smooth muscle cells	ITGB1
KSR1	1.25061e-05	0.508198	0.351	0.317	0.258314	Smooth muscle cells	KSR1
ENSSSCG00045033402	1.25065e-05	0.504524	0.169	0.125	0.258323	Smooth muscle cells	ENSSSCG00045033402
PDLIM7	1.87633e-05	0.482843	0.121	0.084	0.387555	Smooth muscle cells	PDLIM7
ENSSSCG00045030998	2.17695e-05	0.507288	0.175	0.134	0.449648	Smooth muscle cells	ENSSSCG00045030998
ENSSSCG00045016980	2.39961e-05	0.467482	0.379	0.354	0.49564	Smooth muscle cells	ENSSSCG00045016980
PDZRN4	3.64501e-05	0.781432	0.101	0.068	0.752877	Smooth muscle cells	PDZRN4
ENSSSCG00045028250	3.99858e-05	0.491593	0.152	0.113	0.825906	Smooth muscle cells	ENSSSCG00045028250
SH3RF1	4.6109e-05	0.502667	0.228	0.189	0.95238	Smooth muscle cells	SH3RF1
SSPN	5.14348e-05	0.530772	0.24	0.204	1	Smooth muscle cells	SSPN
PRRX1	6.01348e-05	0.484514	0.183	0.144	1	Smooth muscle cells	PRRX1
ENSSSCG00045020949	6.98336e-05	0.585202	0.107	0.074	1	Smooth muscle cells	ENSSSCG00045020949
ENSSSCG00045028796	7.18147e-05	0.722079	0.204	0.169	1	Smooth muscle cells	ENSSSCG00045028796
ENSSSCG00045026526	8.35171e-05	0.434884	0.394	0.372	1	Smooth muscle cells	ENSSSCG00045026526
ENSSSCG00045003142	8.67304e-05	0.515436	0.198	0.16	1	Smooth muscle cells	ENSSSCG00045003142
VLDLR	9.63512e-05	0.483582	0.102	0.07	1	Smooth muscle cells	VLDLR
ENSSSCG00045024533	0.000120355	0.345082	0.414	0.395	1	Smooth muscle cells	ENSSSCG00045024533
ROCK1	0.000129518	0.312691	0.481	0.472	1	Smooth muscle cells	ROCK1
SEMA6D	0.00013157	0.532136	0.221	0.186	1	Smooth muscle cells	SEMA6D
WSB1	0.000143953	0.385692	0.39	0.373	1	Smooth muscle cells	WSB1
ENSSSCG00045016507	0.000152682	0.267114	0.504	0.478	1	Smooth muscle cells	ENSSSCG00045016507
ENSSSCG00045017734	0.000203983	0.410509	0.244	0.2	1	Smooth muscle cells	ENSSSCG00045017734
PDE5A	0.000212699	0.496244	0.234	0.201	1	Smooth muscle cells	PDE5A
ADARB1	0.000217649	0.476325	0.169	0.134	1	Smooth muscle cells	ADARB1
FZD4	0.000265307	0.506488	0.38	0.365	1	Smooth muscle cells	FZD4
ENSSSCG00045018351	0.000299353	0.501548	0.232	0.201	1	Smooth muscle cells	ENSSSCG00045018351
ENSSSCG00045005164	0.000317218	0.49743	0.363	0.33	1	Smooth muscle cells	ENSSSCG00045005164
OLFM2	0.000323251	0.434968	0.101	0.071	1	Smooth muscle cells	OLFM2
CHD4	0.000556323	0.483791	0.189	0.157	1	Smooth muscle cells	CHD4
DDR2	0.00063717	0.414673	0.324	0.302	1	Smooth muscle cells	DDR2
SLC12A2	0.000755346	0.477023	0.144	0.113	1	Smooth muscle cells	SLC12A2
ENSSSCG00045010739	0.000798899	0.468182	0.13	0.101	1	Smooth muscle cells	ENSSSCG00045010739
DKK2	0.000838318	0.656643	0.107	0.079	1	Smooth muscle cells	DKK2
ENSSSCG00045003335	0.000846888	0.290841	0.421	0.401	1	Smooth muscle cells	ENSSSCG00045003335
ENSSSCG00045014438	0.00092285	0.491635	0.153	0.124	1	Smooth muscle cells	ENSSSCG00045014438
RALGPS2	0.00102833	0.449586	0.255	0.23	1	Smooth muscle cells	RALGPS2
ENSSSCG00045005005	0.00104234	0.564687	0.222	0.194	1	Smooth muscle cells	ENSSSCG00045005005
ARGLU1	0.00112941	0.272275	0.393	0.378	1	Smooth muscle cells	ARGLU1
PTPRR	0.00126366	0.763133	0.102	0.076	1	Smooth muscle cells	PTPRR
EPC1	0.00127674	0.277583	0.488	0.481	1	Smooth muscle cells	EPC1
ENSSSCG00045030284	0.00129349	0.640434	0.115	0.088	1	Smooth muscle cells	ENSSSCG00045030284
ENSSSCG00045005134	0.00143303	0.518723	0.357	0.349	1	Smooth muscle cells	ENSSSCG00045005134
ENSSSCG00045004001	0.00156663	0.517095	0.2	0.174	1	Smooth muscle cells	ENSSSCG00045004001
MOSPD2	0.00171667	0.482371	0.154	0.126	1	Smooth muscle cells	MOSPD2
RECK	0.00221832	0.434898	0.141	0.113	1	Smooth muscle cells	RECK
ENSSSCG00045013805	0.00224074	0.505182	0.256	0.235	1	Smooth muscle cells	ENSSSCG00045013805
CNNM2	0.00230097	0.739773	0.159	0.133	1	Smooth muscle cells	CNNM2
GATA4	0.00230764	0.360572	0.26	0.234	1	Smooth muscle cells	GATA4
ENSSSCG00045015909	0.00267781	0.389061	0.129	0.102	1	Smooth muscle cells	ENSSSCG00045015909
FNBP1	0.00306646	0.296521	0.394	0.384	1	Smooth muscle cells	FNBP1
ENSSSCG00045011455	0.00334062	0.413839	0.112	0.088	1	Smooth muscle cells	ENSSSCG00045011455
ENSSSCG00045032181	0.00354972	0.420023	0.198	0.174	1	Smooth muscle cells	ENSSSCG00045032181
ENSSSCG00045016962	0.00363357	0.503155	0.123	0.098	1	Smooth muscle cells	ENSSSCG00045016962
ENSSSCG00045005663	0.00366309	0.369305	0.339	0.32	1	Smooth muscle cells	ENSSSCG00045005663
TLE4	0.00475465	0.462271	0.195	0.172	1	Smooth muscle cells	TLE4
KCTD20	0.00576116	0.4471	0.206	0.186	1	Smooth muscle cells	KCTD20
FAM13C	0.00577375	0.319252	0.261	0.234	1	Smooth muscle cells	FAM13C
ENSSSCG00045015094	0.0059193	0.419197	0.251	0.235	1	Smooth muscle cells	ENSSSCG00045015094
ENSSSCG00045022175	0.00605273	0.440291	0.119	0.096	1	Smooth muscle cells	ENSSSCG00045022175
CAMK2G	0.00636742	0.494806	0.18	0.159	1	Smooth muscle cells	CAMK2G
ENSSSCG00045034015	0.00687701	0.348132	0.102	0.08	1	Smooth muscle cells	ENSSSCG00045034015
ZBTB10	0.0069006	0.391331	0.131	0.108	1	Smooth muscle cells	ZBTB10
ENSSSCG00045018471	0.00741445	0.463279	0.144	0.121	1	Smooth muscle cells	ENSSSCG00045018471
LDLRAD4	0.00781269	0.394782	0.243	0.225	1	Smooth muscle cells	LDLRAD4
CDC40	0.0095255	0.412859	0.125	0.103	1	Smooth muscle cells	CDC40
ENSSSCG00045015698	0	1.97565	0.459	0.176	0	Endothelial cells	ENSSSCG00045015698
CDH13	0	1.68525	0.56	0.312	0	Endothelial cells	CDH13
CYYR1	0	1.62033	0.378	0.135	0	Endothelial cells	CYYR1
ABLIM3	0	1.55904	0.412	0.156	0	Endothelial cells	ABLIM3
ENSSSCG000450177341	0	1.42502	0.343	0.142	0	Endothelial cells	ENSSSCG00045017734
LDB2	0	1.35859	0.672	0.435	0	Endothelial cells	LDB2
ARL15	0	1.35137	0.784	0.588	0	Endothelial cells	ARL15
PTPRB	0	1.34915	0.378	0.151	0	Endothelial cells	PTPRB
PLCB4	0	1.32434	0.495	0.28	0	Endothelial cells	PLCB4
FLT1	0	1.24269	0.303	0.108	0	Endothelial cells	FLT1
ENSSSCG00045037021	0	1.23674	0.745	0.576	0	Endothelial cells	ENSSSCG00045037021
ENSSSCG00045023645	0	1.21605	0.61	0.357	0	Endothelial cells	ENSSSCG00045023645
ADGRL4	0	1.1946	0.313	0.105	0	Endothelial cells	ADGRL4
EGF7	0	1.18424	0.346	0.132	0	Endothelial cells	EGF7
FMO1	0	1.16237	0.374	0.167	0	Endothelial cells	FMO1
PECAM1	0	1.08133	0.624	0.402	0	Endothelial cells	PECAM1
ENSSSCG00045015501	0	1.06601	0.725	0.511	0	Endothelial cells	ENSSSCG00045015501
DOCK9	0	1.00546	0.657	0.403	0	Endothelial cells	DOCK9
TCF4	0	0.829123	0.808	0.626	0	Endothelial cells	TCF4
NOTCH4	1.96944e-305	0.934925	0.182	0.041	4.06788e-301	Endothelial cells	NOTCH4
TIMP31	1.04754e-297	1.01947	0.57	0.345	2.1637e-293	Endothelial cells	TIMP3
RASGRF2	1.35872e-296	1.26078	0.41	0.206	2.80644e-292	Endothelial cells	RASGRF2
MECOM	5.48166e-288	0.950321	0.847	0.713	1.13224e-283	Endothelial cells	MECOM
ENSSSCG00045016363	9.06247e-282	1.02634	0.411	0.205	1.87185e-277	Endothelial cells	ENSSSCG00045016363
CLEC1A	4.63968e-277	1.00046	0.196	0.053	9.58326e-273	Endothelial cells	CLEC1A
ENSSSCG000450018941	1.25063e-268	0.887922	0.652	0.449	2.58317e-264	Endothelial cells	ENSSSCG00045001894
ENSSSCG000450056631	6.35682e-268	0.963297	0.466	0.258	1.313e-263	Endothelial cells	ENSSSCG00045005663
SPTBN1	3.318e-263	0.582317	0.846	0.669	6.85332e-259	Endothelial cells	SPTBN1
EMCN	2.13799e-261	1.02831	0.313	0.134	4.41602e-257	Endothelial cells	EMCN
ARHGEF9	4.96852e-257	1.10907	0.375	0.186	1.02625e-252	Endothelial cells	ARHGEF9
ENSSSCG000450209651	1.21674e-256	1.00717	0.538	0.342	2.51317e-252	Endothelial cells	ENSSSCG00045020965
ERG	1.44238e-254	0.96938	0.334	0.151	2.97923e-250	Endothelial cells	ERG
MRTFB	6.04051e-243	0.868998	0.58	0.389	1.24767e-238	Endothelial cells	MRTFB
EPB41L4A	3.99077e-241	0.943436	0.48	0.283	8.24293e-237	Endothelial cells	EPB41L4A
CCDC85A	1.84e-240	1.33331	0.327	0.157	3.80053e-236	Endothelial cells	CCDC85A
ENSSSCG00045013984	7.24261e-240	0.83512	0.35	0.168	1.49596e-235	Endothelial cells	ENSSSCG00045013984
ENSSSCG00045031879	1.74505e-234	0.892421	0.251	0.096	3.6044e-230	Endothelial cells	ENSSSCG00045031879
MEOX21	6.77752e-220	0.914924	0.283	0.124	1.3999e-215	Endothelial cells	MEOX2
BTNL9	3.50881e-216	0.796933	0.134	0.03	7.24745e-212	Endothelial cells	BTNL9
PREX2	1.60637e-212	0.857976	0.56	0.384	3.31796e-208	Endothelial cells	PREX2
ENSSSCG00045038463	2.37929e-212	1.04881	0.533	0.361	4.91443e-208	Endothelial cells	ENSSSCG00045038463
ENSSSCG00045023699	2.11212e-211	1.13926	0.363	0.195	4.36257e-207	Endothelial cells	ENSSSCG00045023699
TEK	6.157e-211	0.828079	0.265	0.112	1.27173e-206	Endothelial cells	TEK
ENSSSCG00045016903	7.23732e-208	0.896659	0.255	0.106	1.49487e-203	Endothelial cells	ENSSSCG00045016903
ENSSSCG00045008935	3.52869e-206	0.731557	0.167	0.05	7.28851e-202	Endothelial cells	ENSSSCG00045008935
AKT31	7.56276e-202	0.731411	0.595	0.418	1.56209e-197	Endothelial cells	AKT3
TSPAN13	2.08592e-200	0.890136	0.26	0.114	4.30848e-196	Endothelial cells	TSPAN13
MYO1E	3.62351e-199	0.917616	0.484	0.313	7.48436e-195	Endothelial cells	MYO1E
FLNB	4.91265e-199	0.951166	0.338	0.175	1.01471e-194	Endothelial cells	FLNB
PITPNC1	4.08029e-197	0.809422	0.672	0.518	8.42784e-193	Endothelial cells	PITPNC1
FAM13C1	5.96768e-192	0.848546	0.35	0.186	1.23262e-187	Endothelial cells	FAM13C
LAMA3	6.72292e-192	0.843717	0.383	0.213	1.38862e-187	Endothelial cells	LAMA3
ENSSSCG00045036026	1.30948e-190	0.650317	0.625	0.441	2.70472e-186	Endothelial cells	ENSSSCG00045036026
IGF1R	7.26655e-189	0.639608	0.672	0.489	1.50091e-184	Endothelial cells	IGF1R
ENSSSCG00045014271	1.54899e-185	0.81219	0.637	0.475	3.19945e-181	Endothelial cells	ENSSSCG00045014271
GULP1	2.09366e-184	0.769678	0.592	0.423	4.32446e-180	Endothelial cells	GULP1
FLI1	2.4335e-184	0.918346	0.491	0.326	5.02639e-180	Endothelial cells	FLI1
ENSSSCG00045004305	8.64619e-184	0.587523	0.666	0.49	1.78587e-179	Endothelial cells	ENSSSCG00045004305
PLXDC2	1.20171e-181	0.497273	0.807	0.633	2.48214e-177	Endothelial cells	PLXDC2
ENSSSCG00045038233	2.08329e-180	0.857398	0.371	0.211	4.30304e-176	Endothelial cells	ENSSSCG00045038233
ENSSSCG00045008590	4.22994e-177	0.639489	0.5	0.317	8.73693e-173	Endothelial cells	ENSSSCG00045008590
UACA	1.56894e-174	0.66783	0.465	0.296	3.24064e-170	Endothelial cells	UACA
IGFBP71	1.1799e-171	0.881233	0.424	0.262	2.43709e-167	Endothelial cells	IGFBP7
ENSSSCG00045034009	1.16526e-167	0.895544	0.285	0.145	2.40685e-163	Endothelial cells	ENSSSCG00045034009
ENSSSCG00045016635	1.45213e-166	0.678351	0.19	0.074	2.99938e-162	Endothelial cells	ENSSSCG00045016635
CCDC68	5.15498e-162	0.678906	0.138	0.042	1.06476e-157	Endothelial cells	CCDC68
ENSSSCG00045024659	1.7624e-157	0.662124	0.581	0.422	3.64024e-153	Endothelial cells	ENSSSCG00045024659
GPIHBP1	3.94693e-157	0.552143	0.111	0.028	8.15239e-153	Endothelial cells	GPIHBP1
NCOA7	3.81967e-155	0.824249	0.433	0.279	7.88954e-151	Endothelial cells	NCOA7
ENSSSCG00045003579	1.03592e-152	0.726004	0.163	0.06	2.13969e-148	Endothelial cells	ENSSSCG00045003579
ENSSSCG00045027951	1.00244e-147	0.901042	0.264	0.136	2.07054e-143	Endothelial cells	ENSSSCG00045027951
RAPGEF3	3.72458e-145	0.635093	0.153	0.056	7.69311e-141	Endothelial cells	RAPGEF3
FAM171A1	8.42589e-145	0.56231	0.548	0.377	1.74037e-140	Endothelial cells	FAM171A1
TACC1	1.31877e-143	0.545272	0.578	0.412	2.72393e-139	Endothelial cells	TACC1
SEMA6A	3.88608e-143	0.598768	0.408	0.252	8.0267e-139	Endothelial cells	SEMA6A
CSGALNACT1	1.26005e-142	0.735574	0.456	0.301	2.60263e-138	Endothelial cells	CSGALNACT1
LRFN5	6.95998e-139	0.860025	0.198	0.088	1.43758e-134	Endothelial cells	LRFN5
TSPAN9	8.67491e-138	0.636455	0.318	0.181	1.7918e-133	Endothelial cells	TSPAN9
ENSSSCG00045020265	2.78536e-137	0.538991	0.125	0.04	5.75316e-133	Endothelial cells	ENSSSCG00045020265
ENSSSCG00045001697	4.0634e-137	0.614779	0.632	0.482	8.39295e-133	Endothelial cells	ENSSSCG00045001697
VWF	1.71068e-136	0.716266	0.293	0.161	3.5334e-132	Endothelial cells	VWF
HEG1	3.20669e-136	0.576816	0.474	0.316	6.62341e-132	Endothelial cells	HEG1
FABP5	4.95641e-136	0.654949	0.281	0.148	1.02375e-131	Endothelial cells	FABP5
ENSSSCG00045037250	9.14219e-136	0.565459	0.149	0.055	1.88832e-131	Endothelial cells	ENSSSCG00045037250
MYRIP	3.341e-134	0.961931	0.206	0.097	6.90085e-130	Endothelial cells	MYRIP
CHST15	2.48218e-132	0.881101	0.247	0.128	5.12694e-128	Endothelial cells	CHST15
ENSSSCG000450222421	6.93265e-131	0.570901	0.186	0.08	1.43194e-126	Endothelial cells	ENSSSCG00045022242
EFNB2	1.603e-129	0.732418	0.203	0.095	3.31099e-125	Endothelial cells	EFNB2
ENSSSCG00045026707	1.37849e-128	0.663583	0.509	0.369	2.84727e-124	Endothelial cells	ENSSSCG00045026707
ARHGAP28	2.80668e-128	0.543622	0.527	0.367	5.7972e-124	Endothelial cells	ARHGAP28
ENSSSCG00045008610	4.60974e-127	0.594131	0.527	0.377	9.52143e-123	Endothelial cells	ENSSSCG00045008610
ASAP2	1.77363e-125	0.550244	0.353	0.216	3.66344e-121	Endothelial cells	ASAP2
CAV11	1.60108e-124	0.638473	0.454	0.317	3.30704e-120	Endothelial cells	CAV1
MSN	2.39804e-124	0.572307	0.351	0.214	4.95316e-120	Endothelial cells	MSN
ENSSSCG00045009374	9.08009e-123	0.550284	0.176	0.077	1.87549e-118	Endothelial cells	ENSSSCG00045009374
CMTM8	1.38578e-121	0.619497	0.365	0.229	2.86232e-117	Endothelial cells	CMTM8
ENSSSCG00045024142	9.61471e-121	0.516955	0.484	0.338	1.98592e-116	Endothelial cells	ENSSSCG00045024142
ENSSSCG00045009175	1.20235e-120	0.779679	0.294	0.172	2.48346e-116	Endothelial cells	ENSSSCG00045009175
LIMS2	2.26036e-119	0.566331	0.234	0.121	4.66877e-115	Endothelial cells	LIMS2
CLIC4	9.94617e-119	0.479834	0.47	0.321	2.05438e-114	Endothelial cells	CLIC4
SEL1L3	1.57897e-118	0.626258	0.244	0.13	3.26137e-114	Endothelial cells	SEL1L3
ENSSSCG00045023374	2.47261e-117	0.607966	0.292	0.169	5.10719e-113	Endothelial cells	ENSSSCG00045023374
SPARCL11	1.86476e-116	0.565066	0.411	0.275	3.85166e-112	Endothelial cells	SPARCL1
ENSSSCG00045000533	4.29259e-116	0.535288	0.275	0.156	8.86635e-112	Endothelial cells	ENSSSCG00045000533
ENSSSCG000450269621	3.24287e-115	0.5625	0.53	0.387	6.69815e-111	Endothelial cells	ENSSSCG00045026962
ENSSSCG00045026198	1.57876e-114	0.64572	0.39	0.257	3.26092e-110	Endothelial cells	ENSSSCG00045026198
ENSSSCG000450284661	6.32976e-114	0.613386	0.309	0.185	1.30741e-109	Endothelial cells	ENSSSCG00045028466
LUZP1	8.61777e-113	0.584892	0.321	0.195	1.78e-108	Endothelial cells	LUZP1
ENSSSCG00045035653	1.55591e-112	0.417484	0.584	0.427	3.21374e-108	Endothelial cells	ENSSSCG00045035653
ENSSSCG00045011157	2.11811e-112	0.602852	0.226	0.119	4.37495e-108	Endothelial cells	ENSSSCG00045011157
ENSSSCG00045006970	3.4579e-112	0.586746	0.185	0.087	7.14229e-108	Endothelial cells	ENSSSCG00045006970
ENSSSCG00045015978	5.03448e-112	0.373178	0.728	0.578	1.03987e-107	Endothelial cells	ENSSSCG00045015978
GASK1B	2.2193e-111	0.710834	0.263	0.148	4.58396e-107	Endothelial cells	GASK1B
ENSSSCG00045028467	7.66994e-111	0.438827	0.562	0.412	1.58423e-106	Endothelial cells	ENSSSCG00045028467
ENSSSCG00045004063	4.29923e-109	0.632953	0.404	0.276	8.88005e-105	Endothelial cells	ENSSSCG00045004063
MFSD4A	5.08611e-109	0.552992	0.119	0.043	1.05054e-104	Endothelial cells	MFSD4A
ENSSSCG00045000138	9.63685e-109	0.536446	0.394	0.264	1.99049e-104	Endothelial cells	ENSSSCG00045000138
SYNE2	3.0919e-107	0.474028	0.614	0.471	6.38632e-103	Endothelial cells	SYNE2
ENSSSCG00045036442	7.24447e-107	0.566678	0.354	0.23	1.49634e-102	Endothelial cells	ENSSSCG00045036442
ZNF366	2.96454e-106	0.664607	0.233	0.128	6.12327e-102	Endothelial cells	ZNF366
ENSSSCG00045021035	8.51203e-106	0.556843	0.546	0.41	1.75816e-101	Endothelial cells	ENSSSCG00045021035
ENSSSCG00045010035	2.80666e-105	0.44815	0.466	0.328	5.79715e-101	Endothelial cells	ENSSSCG00045010035
ZEB11	1.16225e-104	0.390941	0.766	0.633	2.40063e-100	Endothelial cells	ZEB1
JCAD	1.72701e-104	0.554098	0.186	0.091	3.56715e-100	Endothelial cells	JCAD
SOX131	6.73211e-104	0.577224	0.214	0.112	1.39052e-99	Endothelial cells	SOX13
ELK3	2.38862e-103	0.577736	0.253	0.143	4.93369e-99	Endothelial cells	ELK3
CD34	6.54265e-103	0.485831	0.184	0.089	1.35138e-98	Endothelial cells	CD34
ENSSSCG00045034352	1.02986e-102	0.360288	0.106	0.037	2.12717e-98	Endothelial cells	ENSSSCG00045034352
ENSSSCG00045006072	1.14886e-102	0.504496	0.312	0.191	2.37297e-98	Endothelial cells	ENSSSCG00045006072
TMOD3	6.49225e-102	0.521649	0.445	0.315	1.34097e-97	Endothelial cells	TMOD3
CMIP	1.22305e-101	0.492314	0.491	0.353	2.52621e-97	Endothelial cells	CMIP
LRRC36	2.07316e-101	0.64743	0.218	0.117	4.28212e-97	Endothelial cells	LRRC36
CYSLTR2	2.9849e-101	0.470185	0.118	0.045	6.16531e-97	Endothelial cells	CYSLTR2
TNFRSF11A	4.50909e-101	0.572499	0.173	0.082	9.31352e-97	Endothelial cells	TNFRSF11A
ENSSSCG00045000331	2.64385e-100	0.485198	0.359	0.232	5.46087e-96	Endothelial cells	ENSSSCG00045000331
MTUS1	3.83781e-100	0.481574	0.379	0.251	7.927e-96	Endothelial cells	MTUS1
ENSSSCG00045029768	7.56569e-100	0.647623	0.364	0.247	1.56269e-95	Endothelial cells	ENSSSCG00045029768
ENSSSCG00045027533	3.66422e-99	0.680032	0.223	0.122	7.56845e-95	Endothelial cells	ENSSSCG00045027533
VEGFC	7.16149e-99	0.744984	0.172	0.083	1.47921e-94	Endothelial cells	VEGFC
ENSSSCG000450138891	8.4365e-99	0.467327	0.567	0.435	1.74256e-94	Endothelial cells	ENSSSCG00045013889
LMCD1	8.99193e-99	0.584751	0.159	0.074	1.85728e-94	Endothelial cells	LMCD1
ENSSSCG00045010863	2.98869e-98	0.764821	0.314	0.204	6.17314e-94	Endothelial cells	ENSSSCG00045010863
ARHGEF3	7.56694e-98	0.523253	0.507	0.379	1.56295e-93	Endothelial cells	ARHGEF3
CALCRL	2.49148e-97	0.606693	0.448	0.323	5.14616e-93	Endothelial cells	CALCRL
ADAMTS9	3.88488e-97	0.744261	0.505	0.393	8.02422e-93	Endothelial cells	ADAMTS9
ENSSSCG00045031552	5.79392e-96	0.393568	0.831	0.709	1.19673e-91	Endothelial cells	ENSSSCG00045031552
ENSSSCG00045009949	1.09096e-95	0.52425	0.317	0.199	2.25338e-91	Endothelial cells	ENSSSCG00045009949
ENSSSCG00045008552	2.86989e-95	0.360844	0.69	0.552	5.92775e-91	Endothelial cells	ENSSSCG00045008552
LRCH1	4.23298e-95	0.509566	0.495	0.367	8.74323e-91	Endothelial cells	LRCH1
ENSSSCG00045037855	8.37968e-93	0.495004	0.24	0.137	1.73082e-88	Endothelial cells	ENSSSCG00045037855
MBNL2	5.81093e-92	0.405208	0.541	0.407	1.20025e-87	Endothelial cells	MBNL2
RUNX1T1	6.9206e-92	0.397782	0.676	0.531	1.42945e-87	Endothelial cells	RUNX1T1
PCDH17	8.30547e-92	0.531068	0.157	0.074	1.71549e-87	Endothelial cells	PCDH17
ENSSSCG00045032402	1.40073e-91	0.35851	0.666	0.527	2.89321e-87	Endothelial cells	ENSSSCG00045032402
ENSSSCG00045009438	2.99199e-90	0.637191	0.25	0.148	6.17996e-86	Endothelial cells	ENSSSCG00045009438
KLF7	3.94801e-90	0.437913	0.42	0.295	8.15461e-86	Endothelial cells	KLF7
ENSSSCG00045000362	5.37212e-90	0.708942	0.184	0.096	1.10961e-85	Endothelial cells	ENSSSCG00045000362
S1PR1	8.96691e-90	0.456124	0.153	0.072	1.85211e-85	Endothelial cells	S1PR1
ARGLU11	9.13883e-90	0.402207	0.466	0.342	1.88763e-85	Endothelial cells	ARGLU1
LRRC3B	1.02963e-88	0.54847	0.103	0.039	2.1267e-84	Endothelial cells	LRRC3B
CRIM11	3.59596e-87	0.334445	0.585	0.43	7.42746e-83	Endothelial cells	CRIM1
ZBTB161	4.28564e-86	0.384312	0.774	0.638	8.852e-82	Endothelial cells	ZBTB16
ENSSSCG00045012712	4.87128e-86	0.361621	0.629	0.49	1.00616e-81	Endothelial cells	ENSSSCG00045012712
ENSSSCG00045029376	5.25272e-85	0.512569	0.159	0.079	1.08495e-80	Endothelial cells	ENSSSCG00045029376
EMP2	1.34052e-84	0.523022	0.19	0.103	2.76885e-80	Endothelial cells	EMP2
PKP4	5.05307e-84	0.467097	0.456	0.338	1.04371e-79	Endothelial cells	PKP4
ENSSSCG00045027817	2.82401e-83	0.405225	0.111	0.045	5.833e-79	Endothelial cells	ENSSSCG00045027817
ENSSSCG000450245331	5.37021e-83	0.395296	0.484	0.358	1.10922e-78	Endothelial cells	ENSSSCG00045024533
ENSSSCG00045000256	9.54008e-83	0.473052	0.314	0.203	1.9705e-78	Endothelial cells	ENSSSCG00045000256
RALGAPA1	4.2198e-81	0.345394	0.582	0.453	8.71599e-77	Endothelial cells	RALGAPA1
ENTPD1	1.94422e-80	0.636847	0.306	0.202	4.01578e-76	Endothelial cells	ENTPD1
CLIC5	2.55594e-80	0.451131	0.344	0.226	5.27929e-76	Endothelial cells	CLIC5
GNAQ	2.97112e-79	0.337703	0.728	0.603	6.13685e-75	Endothelial cells	GNAQ
NIPAL2	9.85768e-79	0.451905	0.233	0.139	2.0361e-74	Endothelial cells	NIPAL2
ENG	1.12444e-78	0.391314	0.152	0.075	2.32253e-74	Endothelial cells	ENG
ENSSSCG00045022390	1.54972e-78	0.567974	0.231	0.139	3.20094e-74	Endothelial cells	ENSSSCG00045022390
ENSSSCG00045029483	4.66649e-78	0.422438	0.482	0.359	9.63863e-74	Endothelial cells	ENSSSCG00045029483
ETS1	1.38518e-77	0.505524	0.284	0.182	2.86109e-73	Endothelial cells	ETS1
ADGRG1	9.27524e-77	0.319998	0.117	0.051	1.9158e-72	Endothelial cells	ADGRG1
LNX1	3.26125e-76	0.632107	0.182	0.1	6.73612e-72	Endothelial cells	LNX1
ENSSSCG00045022270	7.95688e-76	0.395448	0.428	0.314	1.64349e-71	Endothelial cells	ENSSSCG00045022270
ENSSSCG00045002544	1.06809e-75	0.55645	0.408	0.302	2.20614e-71	Endothelial cells	ENSSSCG00045002544
ENSSSCG00045030047	4.49917e-75	0.440759	0.268	0.17	9.29304e-71	Endothelial cells	ENSSSCG00045030047
SHROOM4	5.09297e-75	0.434524	0.216	0.127	1.05195e-70	Endothelial cells	SHROOM4
ENSSSCG00045003304	9.33014e-75	0.414848	0.131	0.062	1.92714e-70	Endothelial cells	ENSSSCG00045003304
ENSSSCG00045031271	1.75894e-74	0.428676	0.174	0.094	3.63309e-70	Endothelial cells	ENSSSCG00045031271
SORBS21	1.84225e-73	0.502475	0.287	0.189	3.80517e-69	Endothelial cells	SORBS2
SH2D3C	7.26727e-73	0.364871	0.113	0.05	1.50105e-68	Endothelial cells	SH2D3C
ENSSSCG00045010159	8.93991e-73	0.590867	0.182	0.102	1.84654e-68	Endothelial cells	ENSSSCG00045010159
TANC1	1.43192e-71	0.44461	0.402	0.297	2.95763e-67	Endothelial cells	TANC1
RASAL21	1.63708e-70	0.482033	0.596	0.5	3.38138e-66	Endothelial cells	RASAL2
EPHA4	1.91926e-70	0.483024	0.133	0.065	3.96423e-66	Endothelial cells	EPHA4
LTBP11	2.4787e-70	0.518934	0.567	0.453	5.11976e-66	Endothelial cells	LTBP1
ICA1	2.63458e-70	0.414334	0.163	0.087	5.44172e-66	Endothelial cells	ICA1
YES1	3.34948e-70	0.457528	0.329	0.23	6.91835e-66	Endothelial cells	YES1
ENSSSCG00045006811	5.11297e-70	0.391199	0.32	0.217	1.05608e-65	Endothelial cells	ENSSSCG00045006811
ENSSSCG00045029547	1.33629e-69	0.529214	0.193	0.112	2.76011e-65	Endothelial cells	ENSSSCG00045029547
RALB	3.94416e-69	0.45923	0.284	0.19	8.14666e-65	Endothelial cells	RALB
STXBP6	7.50852e-69	0.488597	0.31	0.212	1.55088e-64	Endothelial cells	STXBP6
CLEC14A	1.13812e-68	0.277362	0.115	0.052	2.35078e-64	Endothelial cells	CLEC14A
ENSSSCG00045017139	3.35589e-68	0.386412	0.112	0.051	6.93158e-64	Endothelial cells	ENSSSCG00045017139
BICD1	4.79674e-67	0.512175	0.205	0.123	9.90766e-63	Endothelial cells	BICD1
SCARB1	5.47889e-67	0.563368	0.345	0.244	1.13167e-62	Endothelial cells	SCARB1
CAPN2	1.10837e-66	0.37961	0.403	0.294	2.28933e-62	Endothelial cells	CAPN2
KANK3	1.32047e-66	0.352175	0.118	0.055	2.72743e-62	Endothelial cells	KANK3
ENSSSCG00045030204	7.51143e-66	0.377777	0.466	0.357	1.55149e-61	Endothelial cells	ENSSSCG00045030204
ENSSSCG00045037504	1.13256e-65	0.306691	0.513	0.4	2.3393e-61	Endothelial cells	ENSSSCG00045037504
ENSSSCG00045012345	1.71257e-65	0.660464	0.179	0.104	3.5373e-61	Endothelial cells	ENSSSCG00045012345
ELMO1	3.24683e-65	0.37222	0.649	0.552	6.70633e-61	Endothelial cells	ELMO1
ENSSSCG000450165071	3.43951e-65	0.42993	0.554	0.447	7.10431e-61	Endothelial cells	ENSSSCG00045016507
ENSSSCG00045011808	3.81009e-65	0.330233	0.523	0.402	7.86975e-61	Endothelial cells	ENSSSCG00045011808
MCF2L.1	8.22932e-65	0.40228	0.136	0.07	1.69977e-60	Endothelial cells	MCF2L.1
TMEM44	1.2414e-64	0.388222	0.119	0.058	2.56411e-60	Endothelial cells	TMEM44
TSNAX	2.27563e-63	0.454004	0.216	0.136	4.70032e-59	Endothelial cells	TSNAX
ENSSSCG00045034269	4.91069e-63	0.397016	0.283	0.192	1.0143e-58	Endothelial cells	ENSSSCG00045034269
PLPP11	8.47369e-63	0.424366	0.56	0.447	1.75024e-58	Endothelial cells	PLPP1
ENSSSCG00045024280	1.0756e-62	0.375779	0.471	0.364	2.22166e-58	Endothelial cells	ENSSSCG00045024280
ENSSSCG00045033979	3.64686e-62	0.329221	0.824	0.719	7.53259e-58	Endothelial cells	ENSSSCG00045033979
ENSSSCG00045037758	4.06005e-62	0.372815	0.113	0.054	8.38602e-58	Endothelial cells	ENSSSCG00045037758
SH3D19	1.08958e-61	0.337425	0.579	0.464	2.25052e-57	Endothelial cells	SH3D19
RAPGEF21	1.73914e-61	0.370107	0.622	0.511	3.59219e-57	Endothelial cells	RAPGEF2
ENSSSCG00045036477	2.4181e-61	0.402703	0.274	0.184	4.99458e-57	Endothelial cells	ENSSSCG00045036477
AOPEP	7.2697e-61	0.282028	0.764	0.65	1.50156e-56	Endothelial cells	AOPEP
EHD2	8.85452e-61	0.373399	0.269	0.181	1.8289e-56	Endothelial cells	EHD2
RHOJ	2.26829e-60	0.38616	0.303	0.209	4.68516e-56	Endothelial cells	RHOJ
ENSSSCG00045002223	2.48005e-60	0.345424	0.477	0.37	5.12255e-56	Endothelial cells	ENSSSCG00045002223
SNCAIP	5.19134e-60	0.428264	0.207	0.127	1.07227e-55	Endothelial cells	SNCAIP
ENSSSCG000450118171	5.40166e-60	0.422745	0.389	0.29	1.11571e-55	Endothelial cells	ENSSSCG00045011817
ENSSSCG00045010570	1.17745e-59	0.44769	0.182	0.11	2.43201e-55	Endothelial cells	ENSSSCG00045010570
ENSSSCG00045032538	1.62136e-59	0.412087	0.26	0.176	3.34891e-55	Endothelial cells	ENSSSCG00045032538
ST6GALNAC2	3.43306e-59	0.332958	0.103	0.048	7.09098e-55	Endothelial cells	ST6GALNAC2
FGF12	4.71022e-59	0.511279	0.169	0.098	9.72896e-55	Endothelial cells	FGF12
RIN2	2.50282e-58	0.32132	0.573	0.461	5.16958e-54	Endothelial cells	RIN2
ENSSSCG00045017759	6.87544e-58	0.342207	0.346	0.251	1.42012e-53	Endothelial cells	ENSSSCG00045017759
ENSSSCG00045029601	3.21639e-57	0.340853	0.404	0.3	6.64346e-53	Endothelial cells	ENSSSCG00045029601
ENSSSCG00045016356	5.0665e-57	0.450379	0.326	0.24	1.04648e-52	Endothelial cells	ENSSSCG00045016356
COBLL1	7.68491e-57	0.390152	0.4	0.298	1.58732e-52	Endothelial cells	COBLL1
AQP1	1.36299e-56	0.287362	0.108	0.052	2.81525e-52	Endothelial cells	AQP1
IL15	1.90244e-56	0.506273	0.184	0.114	3.92948e-52	Endothelial cells	IL15
ENSSSCG00045002854	4.45269e-56	0.406116	0.354	0.259	9.19704e-52	Endothelial cells	ENSSSCG00045002854
ENSSSCG00045018000	4.47386e-56	0.456794	0.178	0.106	9.24076e-52	Endothelial cells	ENSSSCG00045018000
PHACTR1	1.91374e-55	0.342577	0.309	0.218	3.95283e-51	Endothelial cells	PHACTR1
ACVR2A	2.85951e-55	0.372764	0.321	0.231	5.90633e-51	Endothelial cells	ACVR2A
CDC42EP4	1.09689e-54	0.333724	0.121	0.063	2.26563e-50	Endothelial cells	CDC42EP4
P3H21	7.00644e-54	0.369246	0.336	0.243	1.44718e-49	Endothelial cells	P3H2
ENSSSCG00045015383	7.35437e-54	0.30313	0.459	0.358	1.51904e-49	Endothelial cells	ENSSSCG00045015383
PLCB1	1.31098e-53	0.324583	0.67	0.563	2.70783e-49	Endothelial cells	PLCB1
CTBP2	1.4151e-53	0.370505	0.326	0.238	2.9229e-49	Endothelial cells	CTBP2
ENSSSCG00045004304	1.57195e-53	0.428404	0.177	0.107	3.24686e-49	Endothelial cells	ENSSSCG00045004304
NPR1	3.73039e-53	0.43893	0.184	0.116	7.70513e-49	Endothelial cells	NPR1
ARHGEF121	4.24172e-53	0.27486	0.495	0.391	8.76127e-49	Endothelial cells	ARHGEF12
ENSSSCG00045034515	1.07408e-52	0.434352	0.282	0.2	2.21851e-48	Endothelial cells	ENSSSCG00045034515
ARHGAP291	1.09371e-52	0.358109	0.346	0.257	2.25906e-48	Endothelial cells	ARHGAP29
CLEC3B	1.18644e-52	0.309858	0.242	0.161	2.45059e-48	Endothelial cells	CLEC3B
ZNF521	6.26619e-52	0.314761	0.454	0.349	1.29428e-47	Endothelial cells	ZNF521
ENSSSCG00045036261	1.1545e-51	0.25626	0.743	0.635	2.38462e-47	Endothelial cells	ENSSSCG00045036261
ENSSSCG00045015528	1.8259e-51	0.383368	0.442	0.351	3.7714e-47	Endothelial cells	ENSSSCG00045015528
CAVIN1	3.54844e-51	0.257316	0.189	0.117	7.32931e-47	Endothelial cells	CAVIN1
SMCHD1	5.20534e-51	0.329846	0.469	0.376	1.07516e-46	Endothelial cells	SMCHD1
ENSSSCG00045018362	8.18524e-51	0.348433	0.124	0.068	1.69066e-46	Endothelial cells	ENSSSCG00045018362
WWTR1	1.03204e-50	0.348086	0.395	0.302	2.13168e-46	Endothelial cells	WWTR1
ADAM10	4.17386e-50	0.299852	0.382	0.289	8.62111e-46	Endothelial cells	ADAM10
PITPNM2	7.2335e-50	0.404945	0.292	0.211	1.49408e-45	Endothelial cells	PITPNM2
ENSSSCG000450022041	7.80521e-50	0.44215	0.31	0.227	1.61217e-45	Endothelial cells	ENSSSCG00045002204
LRRFIP1	3.07565e-49	0.309167	0.341	0.252	6.35275e-45	Endothelial cells	LRRFIP1
ENSSSCG00045034164	7.45998e-49	0.405093	0.255	0.177	1.54086e-44	Endothelial cells	ENSSSCG00045034164
PKIG1	1.74468e-48	0.345825	0.213	0.141	3.60365e-44	Endothelial cells	PKIG
YBX3	3.83499e-48	0.343542	0.215	0.143	7.92117e-44	Endothelial cells	YBX3
RNF144A	4.0335e-48	0.325422	0.358	0.271	8.3312e-44	Endothelial cells	RNF144A
CIITA	4.16777e-48	0.280247	0.13	0.073	8.60852e-44	Endothelial cells	CIITA
ENSSSCG00045012559	4.25942e-48	0.283771	0.471	0.376	8.79784e-44	Endothelial cells	ENSSSCG00045012559
RNF1521	5.98249e-48	0.361365	0.132	0.074	1.23568e-43	Endothelial cells	RNF152
CCDC88C	6.35834e-48	0.305313	0.126	0.069	1.31332e-43	Endothelial cells	CCDC88C
GPRC5B	8.29288e-48	0.340494	0.188	0.12	1.71289e-43	Endothelial cells	GPRC5B
ITPRID2	9.15966e-48	0.535797	0.258	0.184	1.89193e-43	Endothelial cells	ITPRID2
ENSSSCG00045028686	2.0038e-47	0.308595	0.515	0.419	4.13885e-43	Endothelial cells	ENSSSCG00045028686
ENSSSCG00045018376	4.92394e-47	0.35811	0.109	0.058	1.01704e-42	Endothelial cells	ENSSSCG00045018376
ENSSSCG00045000888	6.1243e-47	0.265276	0.479	0.38	1.26497e-42	Endothelial cells	ENSSSCG00045000888
LIMA1	9.16455e-47	0.447632	0.314	0.236	1.89294e-42	Endothelial cells	LIMA1
ADARB11	1.07048e-46	0.371409	0.181	0.115	2.21107e-42	Endothelial cells	ADARB1
IL33	1.19454e-46	0.412949	0.243	0.169	2.46733e-42	Endothelial cells	IL33
SUSD6	1.22812e-46	0.33084	0.199	0.13	2.53669e-42	Endothelial cells	SUSD6
PTGIS	1.23312e-46	0.337267	0.315	0.232	2.54701e-42	Endothelial cells	PTGIS
SULF1	1.29877e-46	0.430388	0.447	0.356	2.68262e-42	Endothelial cells	SULF1
RFTN1	1.308e-46	0.311472	0.375	0.287	2.70168e-42	Endothelial cells	RFTN1
MAP3K201	1.51774e-46	0.25948	0.543	0.442	3.13489e-42	Endothelial cells	MAP3K20
ARFGEF3	1.53534e-46	0.375778	0.12	0.067	3.17124e-42	Endothelial cells	ARFGEF3
REEP3	2.37858e-46	0.292291	0.463	0.37	4.91295e-42	Endothelial cells	REEP3
ENSSSCG00045022905	4.35423e-46	0.336689	0.113	0.061	8.99366e-42	Endothelial cells	ENSSSCG00045022905
ENSSSCG00045015574	7.80068e-46	0.285837	0.388	0.301	1.61123e-41	Endothelial cells	ENSSSCG00045015574
ENSSSCG00045022245	9.54373e-46	0.374229	0.28	0.204	1.97126e-41	Endothelial cells	ENSSSCG00045022245
FAM107A	9.91776e-46	0.279405	0.146	0.087	2.04851e-41	Endothelial cells	FAM107A
RIN3	1.48548e-45	0.333781	0.237	0.163	3.06827e-41	Endothelial cells	RIN3
ENSSSCG00045024460	1.62439e-45	0.354393	0.249	0.175	3.35517e-41	Endothelial cells	ENSSSCG00045024460
ENSSSCG00045008681	1.81562e-45	0.349066	0.178	0.112	3.75016e-41	Endothelial cells	ENSSSCG00045008681
ENSSSCG000450155561	2.25246e-45	0.289286	0.703	0.597	4.65245e-41	Endothelial cells	ENSSSCG00045015556
ENSSSCG000450302141	5.60452e-45	0.407528	0.213	0.144	1.15761e-40	Endothelial cells	ENSSSCG00045030214
EFR3B1	1.21733e-44	0.268815	0.116	0.064	2.51439e-40	Endothelial cells	EFR3B
TNFSF10	2.45104e-44	0.326168	0.287	0.21	5.06262e-40	Endothelial cells	TNFSF10
HDGFL3	4.78794e-44	0.286805	0.287	0.208	9.88949e-40	Endothelial cells	HDGFL3
ENSSSCG00045005709	6.5037e-44	0.343832	0.128	0.074	1.34334e-39	Endothelial cells	ENSSSCG00045005709
ENSSSCG00045018712	1.21181e-43	0.345342	0.408	0.328	2.50299e-39	Endothelial cells	ENSSSCG00045018712
SMAD1	1.37863e-43	0.293051	0.311	0.232	2.84756e-39	Endothelial cells	SMAD1
APBB21	1.40482e-43	0.279936	0.664	0.55	2.90165e-39	Endothelial cells	APBB2
ENSSSCG000450247271	2.26348e-43	0.299462	0.541	0.445	4.67523e-39	Endothelial cells	ENSSSCG00045024727
CCNY	5.76881e-43	0.336157	0.343	0.264	1.19155e-38	Endothelial cells	CCNY
MAP4K3	1.52419e-42	0.274941	0.5	0.412	3.14821e-38	Endothelial cells	MAP4K3
ADGRD1	3.76118e-42	0.392483	0.37	0.288	7.76872e-38	Endothelial cells	ADGRD1
ENSSSCG00045006430	4.04937e-42	0.319221	0.39	0.306	8.36397e-38	Endothelial cells	ENSSSCG00045006430
ENSSSCG00045031250	4.73115e-42	0.319073	0.329	0.249	9.77218e-38	Endothelial cells	ENSSSCG00045031250
CHSY31	4.81121e-42	0.342467	0.38	0.295	9.93756e-38	Endothelial cells	CHSY3
ENSSSCG00045033296	6.23806e-42	0.363814	0.13	0.077	1.28847e-37	Endothelial cells	ENSSSCG00045033296
MGLL	9.39498e-42	0.423913	0.253	0.183	1.94053e-37	Endothelial cells	MGLL
WWC3	2.0002e-41	0.336485	0.279	0.208	4.13141e-37	Endothelial cells	WWC3
MEF2C1	2.21556e-41	0.388324	0.426	0.35	4.57624e-37	Endothelial cells	MEF2C
ENSSSCG000450334021	2.67466e-41	0.332203	0.169	0.108	5.52452e-37	Endothelial cells	ENSSSCG00045033402
GLI3	3.05261e-41	0.326416	0.515	0.423	6.30517e-37	Endothelial cells	GLI3
UNC13B	4.45e-41	0.416458	0.204	0.14	9.19148e-37	Endothelial cells	UNC13B
ENSSSCG00045000522	7.54713e-41	0.350321	0.332	0.254	1.55886e-36	Endothelial cells	ENSSSCG00045000522
CD2AP	9.21335e-41	0.285716	0.321	0.243	1.90302e-36	Endothelial cells	CD2AP
ENSSSCG000450330511	1.16838e-40	0.322368	0.344	0.266	2.41328e-36	Endothelial cells	ENSSSCG00045033051
RAPGEF1	1.24953e-40	0.343428	0.26	0.19	2.58091e-36	Endothelial cells	RAPGEF1
ENSSSCG00045008761	2.14239e-40	0.337005	0.247	0.177	4.42511e-36	Endothelial cells	ENSSSCG00045008761
SLC9A3R2	4.29382e-40	0.271948	0.106	0.059	8.86889e-36	Endothelial cells	SLC9A3R2
TMEFF21	6.08903e-40	0.440957	0.262	0.192	1.25769e-35	Endothelial cells	TMEFF2
ENSSSCG00045037421	7.27076e-40	0.279215	0.126	0.074	1.50178e-35	Endothelial cells	ENSSSCG00045037421
ENSSSCG00045020847	1.91196e-39	0.284206	0.439	0.353	3.94916e-35	Endothelial cells	ENSSSCG00045020847
ENSSSCG00045030151	2.4555e-39	0.376491	0.202	0.139	5.07183e-35	Endothelial cells	ENSSSCG00045030151
CDC42BPB	3.4201e-39	0.269018	0.394	0.312	7.06421e-35	Endothelial cells	CDC42BPB
ENSSSCG00045026487	3.45255e-39	0.307851	0.321	0.247	7.13124e-35	Endothelial cells	ENSSSCG00045026487
PRKD2	5.42606e-39	0.306174	0.167	0.109	1.12075e-34	Endothelial cells	PRKD2
KLF2	7.36687e-39	0.264211	0.13	0.078	1.52163e-34	Endothelial cells	KLF2
stat3	2.2745e-38	0.259968	0.364	0.286	4.69799e-34	Endothelial cells	stat3
KCTD3	3.03459e-38	0.254053	0.418	0.335	6.26795e-34	Endothelial cells	KCTD3
ENSSSCG00045001992	3.39591e-38	0.437619	0.128	0.077	7.01425e-34	Endothelial cells	ENSSSCG00045001992
FBN1	4.65753e-38	0.379268	0.546	0.457	9.62013e-34	Endothelial cells	FBN1
CTNNBIP1	6.41721e-38	0.352971	0.16	0.104	1.32547e-33	Endothelial cells	CTNNBIP1
RESF1	2.4818e-37	0.318475	0.294	0.222	5.12616e-33	Endothelial cells	RESF1
FMNL3	3.5928e-37	0.281178	0.153	0.098	7.42092e-33	Endothelial cells	FMNL3
CHST7	6.13014e-37	0.273788	0.118	0.07	1.26618e-32	Endothelial cells	CHST7
KCNN2	8.56236e-37	0.474397	0.103	0.059	1.76856e-32	Endothelial cells	KCNN2
SHB	2.74521e-36	0.282801	0.156	0.101	5.67023e-32	Endothelial cells	SHB
SSBP3	3.37808e-36	0.264853	0.418	0.338	6.97743e-32	Endothelial cells	SSBP3
ENSSSCG00045018994	4.60587e-36	0.344627	0.111	0.065	9.51342e-32	Endothelial cells	ENSSSCG00045018994
RASGRP3	5.60663e-36	0.350105	0.188	0.128	1.15805e-31	Endothelial cells	RASGRP3
ENSSSCG000450260441	6.33435e-36	0.335265	0.252	0.183	1.30836e-31	Endothelial cells	ENSSSCG00045026044
RB1	8.73515e-36	0.25332	0.393	0.315	1.80424e-31	Endothelial cells	RB1
ENSSSCG00045024225	1.50448e-35	0.272588	0.174	0.117	3.1075e-31	Endothelial cells	ENSSSCG00045024225
MFHAS1	2.17168e-35	0.290919	0.286	0.217	4.4856e-31	Endothelial cells	MFHAS1
LIPC	2.31445e-35	0.341472	0.176	0.12	4.78049e-31	Endothelial cells	LIPC
MCF2L	9.62284e-35	0.285385	0.23	0.167	1.9876e-30	Endothelial cells	MCF2L
SPRY1	1.07916e-34	0.306369	0.224	0.162	2.229e-30	Endothelial cells	SPRY1
SESTD1	1.30938e-34	0.308302	0.547	0.462	2.70453e-30	Endothelial cells	SESTD1
ENSSSCG00045001572	7.72394e-34	0.338999	0.168	0.114	1.59538e-29	Endothelial cells	ENSSSCG00045001572
ENSSSCG00045034419	1.41852e-33	0.308699	0.159	0.106	2.92996e-29	Endothelial cells	ENSSSCG00045034419
ENSSSCG00045001843	1.45641e-33	0.283901	0.26	0.196	3.00822e-29	Endothelial cells	ENSSSCG00045001843
MPPED21	2.36396e-33	0.321422	0.112	0.067	4.88276e-29	Endothelial cells	MPPED2
ELOVL7	3.10116e-33	0.332867	0.211	0.152	6.40545e-29	Endothelial cells	ELOVL7
CFH	1.12537e-32	0.360427	0.265	0.203	2.32445e-28	Endothelial cells	CFH
CXCL2	2.46756e-32	0.289706	0.102	0.06	5.09674e-28	Endothelial cells	CXCL2
RASSF3	3.6941e-32	0.271462	0.383	0.306	7.63016e-28	Endothelial cells	RASSF3
ENSSSCG000450320261	4.38331e-32	0.259739	0.626	0.539	9.05373e-28	Endothelial cells	ENSSSCG00045032026
IGFBP5	6.05843e-32	0.359989	0.424	0.351	1.25137e-27	Endothelial cells	IGFBP5
NOX4	8.34261e-32	0.298124	0.201	0.143	1.72317e-27	Endothelial cells	NOX4
LTBP2	1.73956e-31	0.555337	0.205	0.15	3.59305e-27	Endothelial cells	LTBP2
CPXM2	2.17764e-31	0.337048	0.175	0.122	4.49791e-27	Endothelial cells	CPXM2
Grb10	2.28953e-31	0.278171	0.328	0.262	4.72903e-27	Endothelial cells	Grb10
ENSSSCG00045002797	2.73209e-31	0.289269	0.23	0.169	5.64314e-27	Endothelial cells	ENSSSCG00045002797
DDR21	8.56843e-31	0.269751	0.354	0.282	1.76981e-26	Endothelial cells	DDR2
RERG	8.69047e-31	0.391468	0.192	0.136	1.79502e-26	Endothelial cells	RERG
ENSSSCG00045025403	1.46239e-30	0.266549	0.237	0.176	3.02057e-26	Endothelial cells	ENSSSCG00045025403
SPRED2	1.61603e-30	0.267482	0.309	0.242	3.33791e-26	Endothelial cells	SPRED2
SLC36A4	1.70869e-30	0.268155	0.173	0.121	3.52931e-26	Endothelial cells	SLC36A4
SCARA5	2.52524e-30	0.516439	0.284	0.227	5.21588e-26	Endothelial cells	SCARA5
ENSSSCG00045020348	2.91885e-30	0.338229	0.15	0.102	6.02888e-26	Endothelial cells	ENSSSCG00045020348
EGLN1	2.95584e-30	0.30238	0.303	0.24	6.10529e-26	Endothelial cells	EGLN1
ATP9A	4.60187e-30	0.29738	0.278	0.218	9.50517e-26	Endothelial cells	ATP9A
ENSSSCG00045032432	5.10547e-30	0.271222	0.236	0.177	1.05453e-25	Endothelial cells	ENSSSCG00045032432
ENSSSCG00045000409	1.2478e-29	0.255807	0.367	0.299	2.57732e-25	Endothelial cells	ENSSSCG00045000409
PLAT	2.34474e-29	0.398011	0.129	0.085	4.84305e-25	Endothelial cells	PLAT
ENSSSCG00045002858	2.47587e-29	0.282139	0.233	0.175	5.1139e-25	Endothelial cells	ENSSSCG00045002858
ARHGAP18	3.67009e-29	0.33381	0.478	0.405	7.58058e-25	Endothelial cells	ARHGAP18
ENSSSCG00045007594	4.94284e-29	0.265794	0.17	0.12	1.02094e-24	Endothelial cells	ENSSSCG00045007594
SRPK2	5.18294e-29	0.255987	0.528	0.454	1.07054e-24	Endothelial cells	SRPK2
ENSSSCG00045026174	7.27226e-29	0.258018	0.245	0.186	1.50209e-24	Endothelial cells	ENSSSCG00045026174
ENSSSCG00045023732	1.19664e-28	0.35766	0.18	0.129	2.47166e-24	Endothelial cells	ENSSSCG00045023732
TEAD4	2.85168e-28	0.289083	0.122	0.08	5.89015e-24	Endothelial cells	TEAD4
CDKL1	3.23419e-28	0.257468	0.205	0.15	6.68022e-24	Endothelial cells	CDKL1
KDR	3.27487e-28	0.343417	0.121	0.078	6.76423e-24	Endothelial cells	KDR
ENSSSCG00045022072	3.40632e-28	0.280853	0.219	0.164	7.03575e-24	Endothelial cells	ENSSSCG00045022072
PCSK5	1.15469e-27	0.359482	0.413	0.346	2.38501e-23	Endothelial cells	PCSK5
NRP11	1.94983e-27	0.255109	0.427	0.361	4.02737e-23	Endothelial cells	NRP1
ENSSSCG00045029813	6.35909e-27	0.320285	0.181	0.133	1.31347e-22	Endothelial cells	ENSSSCG00045029813
ENSSSCG00045016726	1.19061e-26	0.340284	0.107	0.068	2.45921e-22	Endothelial cells	ENSSSCG00045016726
ATP1B1	1.71574e-26	0.276589	0.189	0.139	3.54387e-22	Endothelial cells	ATP1B1
AGTR1	8.71744e-25	0.352299	0.201	0.151	1.80059e-20	Endothelial cells	AGTR1
PLEKHA7	2.83045e-24	0.364213	0.248	0.195	5.8463e-20	Endothelial cells	PLEKHA7
ENSSSCG00045033629	5.64587e-24	0.261119	0.346	0.282	1.16616e-19	Endothelial cells	ENSSSCG00045033629
USP54	9.62808e-24	0.266727	0.224	0.173	1.98868e-19	Endothelial cells	USP54
KCNN3	2.28659e-23	0.319251	0.148	0.105	4.72296e-19	Endothelial cells	KCNN3
DCLK1	5.67203e-23	0.269141	0.426	0.359	1.17156e-18	Endothelial cells	DCLK1
ENSSSCG000450165761	4.81916e-22	0.258396	0.115	0.078	9.95397e-18	Endothelial cells	ENSSSCG00045016576
MALT1	1.93675e-21	0.255685	0.262	0.212	4.00035e-17	Endothelial cells	MALT1
ENSSSCG00045033070	3.54228e-21	0.253153	0.143	0.104	7.31659e-17	Endothelial cells	ENSSSCG00045033070
ENSSSCG00045030904	5.42883e-21	0.253837	0.102	0.068	1.12133e-16	Endothelial cells	ENSSSCG00045030904
ATOH8	1.07102e-20	0.294806	0.128	0.092	2.21219e-16	Endothelial cells	ATOH8
PRPF18	1.20043e-20	0.288677	0.219	0.174	2.47948e-16	Endothelial cells	PRPF18
RGS3	1.27404e-19	0.278269	0.175	0.135	2.63153e-15	Endothelial cells	RGS3
CDON	4.17965e-18	0.334207	0.518	0.448	8.63307e-14	Endothelial cells	CDON
ENSSSCG00045037571	7.30362e-18	0.282343	0.201	0.16	1.50856e-13	Endothelial cells	ENSSSCG00045037571
NEBL	2.22504e-17	0.801748	0.356	0.319	4.59581e-13	Endothelial cells	NEBL
ZBTB7C1	4.84231e-16	0.437983	0.352	0.307	1.00018e-11	Endothelial cells	ZBTB7C
HLF	1.51921e-15	0.261791	0.2	0.163	3.13792e-11	Endothelial cells	HLF
KCNB2	3.09614e-15	0.443247	0.273	0.23	6.39507e-11	Endothelial cells	KCNB2
ABCA9	1.9848e-13	0.467519	0.472	0.445	4.0996e-09	Endothelial cells	ABCA9
NOVA1	2.15309e-13	0.291534	0.45	0.401	4.4472e-09	Endothelial cells	NOVA1
GATA5	3.44625e-13	0.414406	0.106	0.08	7.11823e-09	Endothelial cells	GATA5
ENSSSCG00045006770	1.48557e-12	0.260018	0.148	0.118	3.06845e-08	Endothelial cells	ENSSSCG00045006770
ENSSSCG00045020473	2.88888e-12	0.288642	0.136	0.107	5.96698e-08	Endothelial cells	ENSSSCG00045020473
FRMD	9.5433e-12	0.279669	0.271	0.233	1.97117e-07	Endothelial cells	FRMD
ENSSSCG000450051641	3.09664e-11	0.332116	0.359	0.32	6.39612e-07	Endothelial cells	ENSSSCG00045005164
DTX2	4.2887e-11	0.309336	0.146	0.119	8.85831e-07	Endothelial cells	DTX2
KAZN	2.35176e-10	0.407657	0.309	0.277	4.85756e-06	Endothelial cells	KAZN
LAMA2	2.54188e-10	0.41966	0.509	0.479	5.25025e-06	Endothelial cells	LAMA2
ENSSSCG00045026018	3.99096e-10	0.272084	0.202	0.172	8.24332e-06	Endothelial cells	ENSSSCG00045026018
WWC1	6.8375e-09	0.351557	0.179	0.155	0.000141229	Endothelial cells	WWC1
HPGD	9.37464e-08	0.260523	0.158	0.134	0.00193633	Endothelial cells	HPGD
SCD5	1.57869e-07	0.259205	0.162	0.14	0.00326079	Endothelial cells	SCD5
ENSSSCG00045014501	3.45559e-07	0.263251	0.141	0.121	0.00713753	Endothelial cells	ENSSSCG00045014501
PLXNA4	6.80196e-07	0.252645	0.288	0.262	0.0140494	Endothelial cells	PLXNA4
ENSSSCG00045036204	0	2.79537	0.557	0.025	0	Beige adipocytes	ENSSSCG00045036204
RELN	0	2.67625	0.63	0.158	0	Beige adipocytes	RELN
PARD6G	0	2.6725	0.574	0.068	0	Beige adipocytes	PARD6G
PROX1	0	2.64895	0.494	0.033	0	Beige adipocytes	PROX1
MMRN1	0	2.54181	0.47	0.046	0	Beige adipocytes	MMRN1
ZDHHC14	0	2.25941	0.646	0.154	0	Beige adipocytes	ZDHHC14
ENSSSCG00045014364	0	2.19877	0.59	0.16	0	Beige adipocytes	ENSSSCG00045014364
SEMA6A1	0	2.17247	0.76	0.28	0	Beige adipocytes	SEMA6A
REEP1	0	2.15527	0.442	0.073	0	Beige adipocytes	REEP1
FLT4	0	2.14035	0.413	0.053	0	Beige adipocytes	FLT4
TNFAIP8L3	0	1.94581	0.377	0.054	0	Beige adipocytes	TNFAIP8L3
LYPD6	2.96997e-303	1.80328	0.312	0.043	6.13448e-299	Beige adipocytes	LYPD6
ENSSSCG00045008796	6.41246e-302	2.84331	0.557	0.151	1.32449e-297	Beige adipocytes	ENSSSCG00045008796
DOCK91	3.2318e-295	1.77923	0.883	0.462	6.67528e-291	Beige adipocytes	DOCK9
ENSSSCG00045039407	4.14119e-289	2.33413	0.697	0.262	8.55363e-285	Beige adipocytes	ENSSSCG00045039407
ENSSSCG00045015316	4.16135e-251	0.937696	0.141	0.009	8.59528e-247	Beige adipocytes	ENSSSCG00045015316
PLEKHG4B	5.71027e-228	1.59625	0.326	0.062	1.17946e-223	Beige adipocytes	PLEKHG4B
PGM51	1.79658e-227	1.94677	0.535	0.165	3.71084e-223	Beige adipocytes	PGM5
CDKL11	8.43005e-226	2.01058	0.507	0.152	1.74123e-221	Beige adipocytes	CDKL1
MPP71	5.07319e-218	1.9321	0.697	0.31	1.04787e-213	Beige adipocytes	MPP7
TSPAN5	8.48442e-208	2.00013	0.677	0.298	1.75246e-203	Beige adipocytes	TSPAN5
CHP2	3.06556e-201	1.61518	0.291	0.055	6.33191e-197	Beige adipocytes	CHP2
LDB21	1.45084e-195	1.50654	0.839	0.492	2.99671e-191	Beige adipocytes	LDB2
SGIP11	3.32372e-195	1.61664	0.402	0.104	6.86514e-191	Beige adipocytes	SGIP1
ENSSSCG00045038424	4.81607e-193	1.39371	0.261	0.046	9.94759e-189	Beige adipocytes	ENSSSCG00045038424
SCN3A	1.63655e-185	1.24762	0.181	0.023	3.3803e-181	Beige adipocytes	SCN3A
CSGALNACT11	6.47347e-184	1.61788	0.698	0.333	1.33709e-179	Beige adipocytes	CSGALNACT1
ENSSSCG00045036017	1.02919e-177	1.30046	0.236	0.04	2.12579e-173	Beige adipocytes	ENSSSCG00045036017
SMAD11	1.66769e-174	1.70957	0.583	0.242	3.44461e-170	Beige adipocytes	SMAD1
ENSSSCG000450086811	2.84166e-164	1.44741	0.408	0.121	5.86945e-160	Beige adipocytes	ENSSSCG00045008681
RTN1	4.54119e-159	1.39033	0.248	0.049	9.37982e-155	Beige adipocytes	RTN1
ENSSSCG000450370211	1.34395e-158	1.08052	0.896	0.615	2.77594e-154	Beige adipocytes	ENSSSCG00045037021
NRP2	3.28456e-157	1.99595	0.492	0.191	6.78425e-153	Beige adipocytes	NRP2
FLRT2	2.15589e-155	1.63088	0.512	0.196	4.453e-151	Beige adipocytes	FLRT2
ZNF5211	1.79315e-154	1.56305	0.687	0.368	3.70374e-150	Beige adipocytes	ZNF521
KLHL4	2.20693e-153	1.49529	0.283	0.065	4.55841e-149	Beige adipocytes	KLHL4
ENSSSCG00045025634	2.07546e-151	1.42745	0.351	0.098	4.28686e-147	Beige adipocytes	ENSSSCG00045025634
NTN11	2.81394e-151	1.74186	0.55	0.238	5.8122e-147	Beige adipocytes	NTN1
TENM3	7.07423e-146	1.6773	0.604	0.29	1.46118e-141	Beige adipocytes	TENM3
ENSSSCG00045003033	7.19668e-142	1.44315	0.609	0.292	1.48647e-137	Beige adipocytes	ENSSSCG00045003033
ENSSSCG000450326341	3.12239e-141	1.32637	0.287	0.07	6.4493e-137	Beige adipocytes	ENSSSCG00045032634
SCN3B	3.6318e-139	0.961573	0.154	0.022	7.50148e-135	Beige adipocytes	SCN3B
SEMA3A	4.35727e-137	1.55604	0.245	0.054	8.99993e-133	Beige adipocytes	SEMA3A
SYNPR	9.47872e-136	1.66217	0.292	0.076	1.95783e-131	Beige adipocytes	SYNPR
VAV3	3.16444e-134	1.36577	0.538	0.226	6.53614e-130	Beige adipocytes	VAV3
ENSSSCG00045019188	2.03974e-133	1.33501	0.28	0.071	4.21308e-129	Beige adipocytes	ENSSSCG00045019188
EGF71	3.42533e-132	1.22808	0.485	0.184	7.07502e-128	Beige adipocytes	EGF7
ENSSSCG000450336291	3.88023e-132	1.40639	0.6	0.289	8.01462e-128	Beige adipocytes	ENSSSCG00045033629
TFPI	4.82646e-132	0.986481	0.154	0.023	9.96905e-128	Beige adipocytes	TFPI
ENSSSCG000450260181	5.79051e-132	1.92122	0.445	0.17	1.19603e-127	Beige adipocytes	ENSSSCG00045026018
ENSSSCG000450284671	5.55435e-129	1.26192	0.728	0.445	1.14725e-124	Beige adipocytes	ENSSSCG00045028467
DAPK1	9.42926e-129	1.21488	0.794	0.548	1.94761e-124	Beige adipocytes	DAPK1
ENSSSCG00045023390	1.36835e-128	1.48156	0.604	0.308	2.82633e-124	Beige adipocytes	ENSSSCG00045023390
CLVS1	5.333e-128	1.20081	0.183	0.033	1.10153e-123	Beige adipocytes	CLVS1
RASGRP31	1.81794e-127	1.32483	0.4	0.135	3.75496e-123	Beige adipocytes	RASGRP3
MAP3K1	3.37602e-123	1.38903	0.526	0.241	6.97318e-119	Beige adipocytes	MAP3K1
NFAT51	1.36229e-120	0.974522	0.87	0.673	2.81381e-116	Beige adipocytes	NFAT5
PTPRE	2.04816e-119	1.28132	0.445	0.173	4.23048e-115	Beige adipocytes	PTPRE
ENSSSCG00045000389	3.02127e-116	1.15665	0.161	0.028	6.24043e-112	Beige adipocytes	ENSSSCG00045000389
FILIP1L1	1.77083e-113	1.75821	0.552	0.285	3.65764e-109	Beige adipocytes	FILIP1L
ENSSSCG000450269622	5.12587e-113	1.40876	0.682	0.419	1.05875e-108	Beige adipocytes	ENSSSCG00045026962
ADAMTSL1	2.48796e-112	1.40431	0.354	0.12	5.13887e-108	Beige adipocytes	ADAMTSL1
ANKH	3.25994e-112	1.35182	0.354	0.121	6.73341e-108	Beige adipocytes	ANKH
OSBPL6	5.06083e-111	1.34124	0.321	0.104	1.04532e-106	Beige adipocytes	OSBPL6
ENSSSCG00045031123	1.58317e-109	1.29463	0.342	0.115	3.27004e-105	Beige adipocytes	ENSSSCG00045031123
ETS11	2.75482e-109	1.16494	0.476	0.201	5.69009e-105	Beige adipocytes	ETS1
KANK31	2.8024e-109	1.16806	0.251	0.067	5.78836e-105	Beige adipocytes	KANK3
GPM6A	1.35151e-106	0.912951	0.687	0.364	2.79154e-102	Beige adipocytes	GPM6A
TSPAN18	6.45799e-105	1.54616	0.416	0.172	1.3339e-100	Beige adipocytes	TSPAN18
FARP11	9.35176e-102	1.13259	0.59	0.313	1.93161e-97	Beige adipocytes	FARP1
SEMA3D	7.54316e-101	1.36794	0.414	0.171	1.55804e-96	Beige adipocytes	SEMA3D
ERG1	2.93515e-100	1.13571	0.458	0.195	6.06256e-96	Beige adipocytes	ERG
PRR5	6.97256e-98	0.960259	0.17	0.036	1.44018e-93	Beige adipocytes	PRR5
EMCN1	1.66096e-97	1.13784	0.431	0.178	3.43072e-93	Beige adipocytes	EMCN
RHOJ1	2.68773e-96	1.25901	0.484	0.227	5.5515e-92	Beige adipocytes	RHOJ
SLC22A23	1.08199e-95	1.10045	0.202	0.05	2.23486e-91	Beige adipocytes	SLC22A23
ENSSSCG00045008151	5.35711e-95	1.22008	0.577	0.317	1.10651e-90	Beige adipocytes	ENSSSCG00045008151
SLC9B1	8.8537e-94	1.22374	0.263	0.08	1.82873e-89	Beige adipocytes	SLC9B1
SNCAIP1	5.15088e-93	1.63565	0.361	0.142	1.06391e-88	Beige adipocytes	SNCAIP
LIMS1	3.67508e-92	1.22732	0.638	0.403	7.59088e-88	Beige adipocytes	LIMS1
KDR1	6.36819e-89	1.05696	0.266	0.084	1.31535e-84	Beige adipocytes	KDR
LRRC1	1.0082e-88	1.15505	0.37	0.149	2.08243e-84	Beige adipocytes	LRRC1
ENSSSCG00045021566	1.96012e-88	1.18857	0.373	0.153	4.04862e-84	Beige adipocytes	ENSSSCG00045021566
FRMD4B	3.99978e-88	0.857041	0.724	0.466	8.26155e-84	Beige adipocytes	FRMD4B
ENSSSCG000450260442	1.59041e-87	1.39671	0.426	0.195	3.285e-83	Beige adipocytes	ENSSSCG00045026044
STON2	4.5303e-86	1.24219	0.544	0.296	9.35733e-82	Beige adipocytes	STON2
ENSSSCG00045036988	3.49859e-85	0.709937	0.11	0.018	7.22634e-81	Beige adipocytes	ENSSSCG00045036988
PRKCZ	5.93424e-85	1.07593	0.253	0.08	1.22572e-80	Beige adipocytes	PRKCZ
GLIS3	2.03471e-82	1.03372	0.673	0.436	4.20269e-78	Beige adipocytes	GLIS3
RAI14	2.1039e-81	1.11351	0.451	0.218	4.34561e-77	Beige adipocytes	RAI14
ENSSSCG00045005761	7.68358e-81	0.956012	0.182	0.046	1.58704e-76	Beige adipocytes	ENSSSCG00045005761
STXBP61	1.93022e-80	1.19832	0.467	0.232	3.98688e-76	Beige adipocytes	STXBP6
FOXP1	8.04483e-79	0.76121	0.879	0.742	1.66166e-74	Beige adipocytes	FOXP1
HOMER1	8.3702e-79	1.05825	0.24	0.076	1.72886e-74	Beige adipocytes	HOMER1
ENSSSCG00045032923	1.44661e-76	0.955316	0.758	0.57	2.98798e-72	Beige adipocytes	ENSSSCG00045032923
ENSSSCG000450229051	2.73134e-76	0.988483	0.226	0.071	5.64158e-72	Beige adipocytes	ENSSSCG00045022905
FGD6	5.05555e-74	1.11782	0.364	0.162	1.04422e-69	Beige adipocytes	FGD6
BCR	8.24044e-73	1.17539	0.358	0.16	1.70206e-68	Beige adipocytes	BCR
FAR2	3.68706e-71	1.05823	0.325	0.133	7.61562e-67	Beige adipocytes	FAR2
ENSSSCG00045038912	6.22321e-71	0.823226	0.145	0.034	1.2854e-66	Beige adipocytes	ENSSSCG00045038912
LYN	7.42069e-71	0.923155	0.266	0.095	1.53274e-66	Beige adipocytes	LYN
ENSSSCG000450085901	5.9835e-70	0.956879	0.592	0.363	1.23589e-65	Beige adipocytes	ENSSSCG00045008590
GFOD2	1.336e-69	1.03353	0.272	0.102	2.7595e-65	Beige adipocytes	GFOD2
ENSSSCG00045023856	4.15052e-69	1.01061	0.38	0.173	8.5729e-65	Beige adipocytes	ENSSSCG00045023856
ENSSSCG00045024779	9.55914e-69	1.10476	0.294	0.119	1.97444e-64	Beige adipocytes	ENSSSCG00045024779
PLPP12	1.05286e-68	0.964647	0.679	0.473	2.17469e-64	Beige adipocytes	PLPP1
CMIP1	1.05517e-68	0.944974	0.614	0.385	2.17946e-64	Beige adipocytes	CMIP
ENSSSCG00045007630	5.20743e-68	0.907133	0.192	0.057	1.07559e-63	Beige adipocytes	ENSSSCG00045007630
ENSSSCG00045034627	9.33515e-66	1.11473	0.307	0.129	1.92817e-61	Beige adipocytes	ENSSSCG00045034627
ENSSSCG00045022225	3.42981e-65	1.05738	0.28	0.112	7.08427e-61	Beige adipocytes	ENSSSCG00045022225
TSPAN91	1.56412e-64	0.971208	0.423	0.214	3.2307e-60	Beige adipocytes	TSPAN9
ENSSSCG00045034348	1.96476e-64	1.10439	0.233	0.083	4.05821e-60	Beige adipocytes	ENSSSCG00045034348
ENSSSCG000450025441	1.14673e-63	0.987067	0.543	0.325	2.36857e-59	Beige adipocytes	ENSSSCG00045002544
ENSSSCG00045010449	3.68135e-62	1.20064	0.408	0.206	7.60382e-58	Beige adipocytes	ENSSSCG00045010449
MCTP21	4.01966e-62	1.09341	0.374	0.181	8.3026e-58	Beige adipocytes	MCTP2
PKHD1L1	1.70893e-61	0.68266	0.507	0.265	3.52979e-57	Beige adipocytes	PKHD1L1
ENSSSCG000450339791	5.57766e-60	0.662789	0.872	0.745	1.15207e-55	Beige adipocytes	ENSSSCG00045033979
ARHGAP292	8.59974e-60	0.874238	0.485	0.275	1.77628e-55	Beige adipocytes	ARHGAP29
CD9	2.47885e-59	1.01229	0.303	0.133	5.12007e-55	Beige adipocytes	CD9
ENSSSCG00045006620	5.38886e-59	0.975708	0.209	0.072	1.11307e-54	Beige adipocytes	ENSSSCG00045006620
NOTCH1	8.23067e-59	0.783652	0.168	0.05	1.70005e-54	Beige adipocytes	NOTCH1
ARRB1	1.30771e-58	0.943334	0.356	0.17	2.70108e-54	Beige adipocytes	ARRB1
ENSSSCG00045018250	8.81378e-58	1.15424	0.474	0.277	1.82049e-53	Beige adipocytes	ENSSSCG00045018250
ENSSSCG00045037324	9.88855e-58	1.01327	0.412	0.22	2.04248e-53	Beige adipocytes	ENSSSCG00045037324
PKP41	1.58976e-57	0.882431	0.571	0.365	3.28364e-53	Beige adipocytes	PKP4
PACSIN21	1.44824e-56	0.923445	0.474	0.278	2.99134e-52	Beige adipocytes	PACSIN2
ENSSSCG000450210351	1.50555e-56	0.747955	0.648	0.443	3.10972e-52	Beige adipocytes	ENSSSCG00045021035
TIE1	3.17994e-56	0.838664	0.182	0.059	6.56817e-52	Beige adipocytes	TIE1
AFF31	1.10567e-54	0.802161	0.402	0.205	2.28376e-50	Beige adipocytes	AFF3
ENSSSCG00045028246	1.12905e-54	1.12269	0.263	0.109	2.33206e-50	Beige adipocytes	ENSSSCG00045028246
SH3BGRL2	3.12605e-53	0.85038	0.194	0.068	6.45685e-49	Beige adipocytes	SH3BGRL2
CHD7	3.20934e-53	0.87219	0.394	0.206	6.6289e-49	Beige adipocytes	CHD7
ENSSSCG00045003640	1.32176e-52	0.802538	0.362	0.177	2.7301e-48	Beige adipocytes	ENSSSCG00045003640
ENSSSCG00045008677	3.2436e-52	0.728942	0.128	0.034	6.69965e-48	Beige adipocytes	ENSSSCG00045008677
ENSSSCG00045017782	5.00044e-52	0.606383	0.115	0.028	1.03284e-47	Beige adipocytes	ENSSSCG00045017782
ENSSSCG000450051341	6.27716e-52	0.972011	0.528	0.342	1.29655e-47	Beige adipocytes	ENSSSCG00045005134
ELMO11	6.86869e-52	0.592953	0.766	0.573	1.41873e-47	Beige adipocytes	ELMO1
TLE1	2.28878e-51	0.974387	0.38	0.202	4.72748e-47	Beige adipocytes	TLE1
CORO1C	6.64679e-51	0.926443	0.34	0.169	1.37289e-46	Beige adipocytes	CORO1C
ENSSSCG00045028374	7.06243e-51	0.989926	0.35	0.177	1.45874e-46	Beige adipocytes	ENSSSCG00045028374
IL7	1.31198e-50	0.723072	0.138	0.04	2.70989e-46	Beige adipocytes	IL7
ENSSSCG000450093741	2.8069e-50	0.84236	0.246	0.101	5.79764e-46	Beige adipocytes	ENSSSCG00045009374
ENSSSCG00045035361	4.96065e-50	0.853911	0.247	0.103	1.02462e-45	Beige adipocytes	ENSSSCG00045035361
EPHB4	1.50339e-49	0.705072	0.137	0.04	3.10525e-45	Beige adipocytes	EPHB4
EPHB1	1.6229e-49	1.00973	0.228	0.092	3.35211e-45	Beige adipocytes	EPHB1
SVIL	2.65718e-49	0.638963	0.697	0.514	5.4884e-45	Beige adipocytes	SVIL
ENPP6	1.77071e-48	0.611512	0.108	0.027	3.65741e-44	Beige adipocytes	ENPP6
PIP5K1C	2.19099e-48	0.811029	0.195	0.072	4.52548e-44	Beige adipocytes	PIP5K1C
ENSSSCG00045030940	2.77367e-48	0.934699	0.241	0.102	5.72901e-44	Beige adipocytes	ENSSSCG00045030940
ENSSSCG000450296011	5.38118e-48	0.893867	0.51	0.324	1.11148e-43	Beige adipocytes	ENSSSCG00045029601
MYOM2	5.48578e-48	0.750195	0.13	0.037	1.13309e-43	Beige adipocytes	MYOM2
ENSSSCG00045012989	6.18982e-48	1.18761	0.48	0.309	1.27851e-43	Beige adipocytes	ENSSSCG00045012989
ENSSSCG000450287961	8.43247e-47	0.936864	0.324	0.163	1.74173e-42	Beige adipocytes	ENSSSCG00045028796
PLD5	5.54824e-46	0.955602	0.24	0.103	1.14599e-41	Beige adipocytes	PLD5
NRG1	1.22701e-45	1.31048	0.366	0.203	2.53438e-41	Beige adipocytes	NRG1
COLGALT2	2.16307e-45	0.856168	0.239	0.102	4.46783e-41	Beige adipocytes	COLGALT2
DENND4A	3.46131e-45	0.871154	0.456	0.281	7.14933e-41	Beige adipocytes	DENND4A
COG3	6.38292e-45	0.877151	0.429	0.259	1.31839e-40	Beige adipocytes	COG3
ENSSSCG00045030259	8.01525e-45	0.930081	0.276	0.13	1.65555e-40	Beige adipocytes	ENSSSCG00045030259
ENSSSCG000450312711	8.90642e-45	0.862688	0.252	0.112	1.83962e-40	Beige adipocytes	ENSSSCG00045031271
ENSSSCG00045001349	9.42433e-45	0.872458	0.165	0.058	1.9466e-40	Beige adipocytes	ENSSSCG00045001349
ELK31	1.18417e-44	0.810644	0.332	0.169	2.44591e-40	Beige adipocytes	ELK3
UVRAG	6.2818e-44	0.746965	0.651	0.487	1.29751e-39	Beige adipocytes	UVRAG
ENSSSCG00045025961	1.40225e-43	0.882349	0.282	0.134	2.89635e-39	Beige adipocytes	ENSSSCG00045025961
ANKRD6	3.80127e-43	1.20289	0.359	0.194	7.85152e-39	Beige adipocytes	ANKRD6
SMTN1	1.8126e-42	0.752032	0.224	0.095	3.74392e-38	Beige adipocytes	SMTN
PECAM11	3.99001e-42	0.592921	0.648	0.461	8.24137e-38	Beige adipocytes	PECAM1
ENSSSCG000450118172	4.06418e-42	0.909335	0.479	0.313	8.39457e-38	Beige adipocytes	ENSSSCG00045011817
SKA3	3.36551e-41	0.798532	0.488	0.322	6.95146e-37	Beige adipocytes	SKA3
ENSSSCG00045031175	3.66776e-41	0.779857	0.199	0.081	7.57577e-37	Beige adipocytes	ENSSSCG00045031175
CMTM81	1.2323e-40	0.809171	0.432	0.263	2.54532e-36	Beige adipocytes	CMTM8
ENSSSCG00045038153	8.06323e-40	0.839968	0.598	0.437	1.66546e-35	Beige adipocytes	ENSSSCG00045038153
ENSSSCG00045008804	1.2236e-39	0.75494	0.185	0.073	2.52734e-35	Beige adipocytes	ENSSSCG00045008804
DENND2A	1.26072e-39	0.845803	0.384	0.224	2.60402e-35	Beige adipocytes	DENND2A
SHC1	1.61262e-39	0.635567	0.117	0.035	3.33086e-35	Beige adipocytes	SHC1
ENSSSCG000450168551	2.68264e-39	0.842361	0.187	0.075	5.54099e-35	Beige adipocytes	ENSSSCG00045016855
NECTIN2	6.55075e-39	0.776458	0.462	0.295	1.35306e-34	Beige adipocytes	NECTIN2
ENSSSCG00045011263	2.12828e-38	0.788332	0.103	0.029	4.39597e-34	Beige adipocytes	ENSSSCG00045011263
ENSSSCG000450367581	2.20325e-38	0.836737	0.534	0.37	4.55082e-34	Beige adipocytes	ENSSSCG00045036758
FLI11	2.49941e-38	0.588345	0.561	0.368	5.16253e-34	Beige adipocytes	FLI1
ENSSSCG00045012885	3.87683e-38	0.772685	0.219	0.097	8.00759e-34	Beige adipocytes	ENSSSCG00045012885
ENSSSCG00045036180	7.35998e-38	0.763335	0.173	0.068	1.5202e-33	Beige adipocytes	ENSSSCG00045036180
ENSSSCG00045008661	1.54596e-37	0.755994	0.501	0.342	3.19318e-33	Beige adipocytes	ENSSSCG00045008661
PCDH171	3.40901e-37	0.913491	0.213	0.094	7.0413e-33	Beige adipocytes	PCDH17
ENSSSCG000450166351	3.68155e-37	0.778133	0.226	0.104	7.60424e-33	Beige adipocytes	ENSSSCG00045016635
ENSSSCG000450171391	5.46256e-37	0.749023	0.167	0.065	1.12829e-32	Beige adipocytes	ENSSSCG00045017139
ENSSSCG00045037643	6.12564e-37	0.680851	0.526	0.362	1.26525e-32	Beige adipocytes	ENSSSCG00045037643
NUDT4	6.98667e-37	0.578668	0.132	0.044	1.4431e-32	Beige adipocytes	NUDT4
ENSSSCG00045034544	1.57249e-36	1.0119	0.312	0.171	3.24797e-32	Beige adipocytes	ENSSSCG00045034544
ENSSSCG00045010572	1.62637e-36	0.832788	0.285	0.149	3.35927e-32	Beige adipocytes	ENSSSCG00045010572
CCL21	2.31525e-36	0.787326	0.182	0.074	4.78215e-32	Beige adipocytes	CCL21
GSDMD	4.08199e-36	0.762461	0.126	0.042	8.43134e-32	Beige adipocytes	GSDMD
ENSSSCG000450111571	5.65314e-36	0.879093	0.279	0.145	1.16766e-31	Beige adipocytes	ENSSSCG00045011157
ENSSSCG000450086101	7.35201e-36	0.640047	0.578	0.415	1.51856e-31	Beige adipocytes	ENSSSCG00045008610
ENSSSCG000450068661	2.07973e-35	0.765717	0.346	0.196	4.29568e-31	Beige adipocytes	ENSSSCG00045006866
ENSSSCG00045002143	3.3539e-35	0.777301	0.405	0.249	6.92748e-31	Beige adipocytes	ENSSSCG00045002143
ENSSSCG00045036791	1.42705e-34	0.751681	0.206	0.093	2.94757e-30	Beige adipocytes	ENSSSCG00045036791
FAM49A	1.61141e-34	0.799633	0.262	0.133	3.32836e-30	Beige adipocytes	FAM49A
ARHGAP27	3.89082e-34	0.549861	0.118	0.039	8.0365e-30	Beige adipocytes	ARHGAP27
RASAL22	2.21137e-33	0.536337	0.679	0.523	4.56758e-29	Beige adipocytes	RASAL2
TGFBR2	5.98076e-33	0.66001	0.532	0.377	1.23533e-28	Beige adipocytes	TGFBR2
ENSSSCG00045021842	7.92901e-33	0.575304	0.621	0.482	1.63774e-28	Beige adipocytes	ENSSSCG00045021842
PDE2A	8.12437e-33	0.688268	0.145	0.056	1.67809e-28	Beige adipocytes	PDE2A
ENSSSCG00045024880	9.73182e-33	0.594406	0.107	0.034	2.01011e-28	Beige adipocytes	ENSSSCG00045024880
HDAC9	2.19386e-32	0.372475	0.627	0.454	4.53143e-28	Beige adipocytes	HDAC9
ENSSSCG00045025756	9.058e-32	0.55381	0.114	0.038	1.87093e-27	Beige adipocytes	ENSSSCG00045025756
ENSSSCG000450163631	1.17204e-31	0.501489	0.427	0.26	2.42085e-27	Beige adipocytes	ENSSSCG00045016363
ENSSSCG00045038457	1.53563e-31	0.835054	0.43	0.291	3.17185e-27	Beige adipocytes	ENSSSCG00045038457
ENSSSCG00045007640	2.21429e-31	0.800945	0.324	0.19	4.57361e-27	Beige adipocytes	ENSSSCG00045007640
ENSSSCG00045023341	2.40555e-31	0.59401	0.181	0.078	4.96866e-27	Beige adipocytes	ENSSSCG00045023341
ENSSSCG00045008564	2.46998e-31	0.804781	0.214	0.103	5.10173e-27	Beige adipocytes	ENSSSCG00045008564
PGM2L1	5.07392e-31	0.652813	0.186	0.083	1.04802e-26	Beige adipocytes	PGM2L1
ENSSSCG000450095181	6.74837e-31	0.502793	0.741	0.616	1.39388e-26	Beige adipocytes	ENSSSCG00045009518
ENSSSCG00045032213	6.83728e-31	0.754966	0.396	0.252	1.41224e-26	Beige adipocytes	ENSSSCG00045032213
ZSWIM6	1.21582e-30	0.650808	0.546	0.406	2.51127e-26	Beige adipocytes	ZSWIM6
ENSSSCG00045006610	9.61348e-30	0.524871	0.105	0.035	1.98566e-25	Beige adipocytes	ENSSSCG00045006610
ENSSSCG000450083781	2.47755e-29	0.771756	0.345	0.214	5.11737e-25	Beige adipocytes	ENSSSCG00045008378
ENSSSCG00045036753	5.29066e-29	0.786259	0.288	0.165	1.09279e-24	Beige adipocytes	ENSSSCG00045036753
PRKCE	6.21585e-29	0.582214	0.573	0.438	1.28388e-24	Beige adipocytes	PRKCE
GNB1	2.01033e-28	0.578832	0.591	0.463	4.15235e-24	Beige adipocytes	GNB1
TCN2	2.42099e-28	0.645621	0.153	0.064	5.00056e-24	Beige adipocytes	TCN2
ENSSSCG00045014866	3.70648e-28	0.744589	0.251	0.137	7.65574e-24	Beige adipocytes	ENSSSCG00045014866
ENSSSCG000450197161	5.70959e-28	0.497659	0.618	0.462	1.17931e-23	Beige adipocytes	ENSSSCG00045019716
ENSSSCG000450293761	5.98298e-28	0.738836	0.201	0.099	1.23578e-23	Beige adipocytes	ENSSSCG00045029376
DLGAP1	6.74061e-28	0.799973	0.234	0.123	1.39227e-23	Beige adipocytes	DLGAP1
ENSSSCG00045036805	7.76714e-28	0.905861	0.258	0.144	1.6043e-23	Beige adipocytes	ENSSSCG00045036805
CCM2L	2.99509e-27	0.52434	0.101	0.035	6.18636e-23	Beige adipocytes	CCM2L
ENSSSCG000450028581	3.1444e-27	0.770663	0.309	0.188	6.49475e-23	Beige adipocytes	ENSSSCG00045002858
ENSSSCG000450261981	3.29253e-27	0.615636	0.432	0.291	6.80073e-23	Beige adipocytes	ENSSSCG00045026198
MCF2L2	5.23037e-27	0.658495	0.232	0.121	1.08033e-22	Beige adipocytes	MCF2L2
ENSSSCG00045012799	5.87671e-27	0.560782	0.125	0.049	1.21384e-22	Beige adipocytes	ENSSSCG00045012799
ANGPT2	6.84921e-27	0.812743	0.118	0.045	1.4147e-22	Beige adipocytes	ANGPT2
PEAR11	1.24018e-26	0.689397	0.232	0.123	2.56158e-22	Beige adipocytes	PEAR1
ELOVL71	2.04204e-26	0.713886	0.283	0.165	4.21784e-22	Beige adipocytes	ELOVL7
TNFSF101	2.06074e-26	0.653345	0.357	0.228	4.25645e-22	Beige adipocytes	TNFSF10
RGMB	2.45481e-26	0.566935	0.134	0.055	5.07042e-22	Beige adipocytes	RGMB
ENSSSCG00045007677	2.45974e-26	0.63282	0.246	0.133	5.08059e-22	Beige adipocytes	ENSSSCG00045007677
CHST9	4.95523e-26	0.929749	0.197	0.099	1.0235e-21	Beige adipocytes	CHST9
CAVIN2	9.00331e-26	0.666238	0.184	0.088	1.85963e-21	Beige adipocytes	CAVIN2
SLC38A1	9.30316e-26	0.603282	0.14	0.059	1.92157e-21	Beige adipocytes	SLC38A1
EDA	1.32461e-25	0.654392	0.463	0.329	2.73598e-21	Beige adipocytes	EDA
GCNT3	1.89163e-25	0.560414	0.12	0.047	3.90717e-21	Beige adipocytes	GCNT3
ENSSSCG00045018790	2.29003e-25	0.54008	0.11	0.041	4.73005e-21	Beige adipocytes	ENSSSCG00045018790
ARHGAP26	2.75187e-25	0.740322	0.409	0.282	5.68399e-21	Beige adipocytes	ARHGAP26
WASF3	4.10344e-25	0.73522	0.362	0.238	8.47565e-21	Beige adipocytes	WASF3
LMBR1	5.85719e-25	0.742332	0.346	0.223	1.2098e-20	Beige adipocytes	LMBR1
DMTN	6.99685e-25	0.577392	0.105	0.039	1.4452e-20	Beige adipocytes	DMTN
PDE4B	1.49244e-24	0.636937	0.217	0.114	3.08264e-20	Beige adipocytes	PDE4B
ENSSSCG00045001999	1.75752e-24	0.550022	0.145	0.063	3.63016e-20	Beige adipocytes	ENSSSCG00045001999
ENSSSCG000450085521	2.73846e-24	0.492834	0.69	0.589	5.65629e-20	Beige adipocytes	ENSSSCG00045008552
ENSSSCG000450325381	3.23591e-24	0.64416	0.314	0.197	6.68376e-20	Beige adipocytes	ENSSSCG00045032538
CACNA2D11	3.70329e-24	0.690478	0.489	0.372	7.64915e-20	Beige adipocytes	CACNA2D1
ENSSSCG00045008929	4.89595e-24	0.512171	0.1	0.037	1.01126e-19	Beige adipocytes	ENSSSCG00045008929
ENSSSCG00045019626	5.08126e-24	0.621352	0.233	0.128	1.04953e-19	Beige adipocytes	ENSSSCG00045019626
NR2F1	5.15606e-24	0.567712	0.103	0.038	1.06498e-19	Beige adipocytes	NR2F1
ENSSSCG00045005122	5.75447e-24	0.622252	0.239	0.134	1.18859e-19	Beige adipocytes	ENSSSCG00045005122
RFTN2	1.2563e-23	0.662526	0.299	0.185	2.59489e-19	Beige adipocytes	RFTN2
ETV61	1.3786e-23	0.540243	0.509	0.38	2.84751e-19	Beige adipocytes	ETV6
ENSSSCG000450159781	1.45866e-23	0.459376	0.729	0.619	3.01287e-19	Beige adipocytes	ENSSSCG00045015978
ENSSSCG00045013531	2.13539e-23	0.447525	0.619	0.486	4.41065e-19	Beige adipocytes	ENSSSCG00045013531
DDAH1	3.02923e-23	0.750394	0.128	0.055	6.25688e-19	Beige adipocytes	DDAH1
ENSSSCG00045031484	4.71464e-23	0.383469	0.807	0.712	9.7381e-19	Beige adipocytes	ENSSSCG00045031484
ENSSSCG00045017546	5.49449e-23	0.696258	0.307	0.194	1.13489e-18	Beige adipocytes	ENSSSCG00045017546
NR2F21	9.7122e-23	0.653113	0.167	0.082	2.00605e-18	Beige adipocytes	NR2F2
ENSSSCG00045026646	1.17183e-22	0.63336	0.172	0.085	2.42042e-18	Beige adipocytes	ENSSSCG00045026646
SLC8A11	1.46526e-22	0.465671	0.505	0.369	3.02649e-18	Beige adipocytes	SLC8A1
KLHL3	1.57135e-22	0.591456	0.178	0.089	3.24562e-18	Beige adipocytes	KLHL3
ENSSSCG00045008178	2.0681e-22	0.452704	0.638	0.52	4.27167e-18	Beige adipocytes	ENSSSCG00045008178
FAM174B	2.97605e-22	0.644481	0.128	0.056	6.14704e-18	Beige adipocytes	FAM174B
ENSSSCG000450369761	3.04021e-22	0.614371	0.387	0.268	6.27954e-18	Beige adipocytes	ENSSSCG00045036976
TTC9	3.24251e-22	0.50432	0.109	0.044	6.69741e-18	Beige adipocytes	TTC9
UBTD1	4.54277e-22	0.608622	0.188	0.098	9.38309e-18	Beige adipocytes	UBTD1
EFNB21	1.00431e-21	0.614739	0.222	0.124	2.0744e-17	Beige adipocytes	EFNB2
SH2D3C1	1.17148e-21	0.532794	0.143	0.066	2.41969e-17	Beige adipocytes	SH2D3C
TM6SF1	1.18175e-21	0.483499	0.108	0.044	2.44091e-17	Beige adipocytes	TM6SF1
SPTBN11	2.24375e-21	0.328719	0.826	0.718	4.63446e-17	Beige adipocytes	SPTBN1
TMOD2	2.78448e-21	0.651183	0.152	0.073	5.75134e-17	Beige adipocytes	TMOD2
ENSSSCG000450139841	1.12144e-20	0.564043	0.331	0.218	2.31633e-16	Beige adipocytes	ENSSSCG00045013984
ENSSSCG000450236531	1.21204e-20	0.466214	0.58	0.464	2.50346e-16	Beige adipocytes	ENSSSCG00045023653
ENSSSCG000450278171	1.22456e-20	0.495101	0.135	0.062	2.52934e-16	Beige adipocytes	ENSSSCG00045027817
TBC1D9	3.30033e-20	0.630494	0.26	0.159	6.81683e-16	Beige adipocytes	TBC1D9
RYR21	3.47653e-20	1.23989	0.379	0.283	7.18077e-16	Beige adipocytes	RYR2
ENSSSCG000450022231	3.93169e-20	0.517918	0.511	0.398	8.12091e-16	Beige adipocytes	ENSSSCG00045002223
ENSSSCG00045006409	4.67491e-20	0.716273	0.186	0.1	9.65603e-16	Beige adipocytes	ENSSSCG00045006409
ENSSSCG000450209652	4.9169e-20	0.37136	0.528	0.395	1.01558e-15	Beige adipocytes	ENSSSCG00045020965
ENSSSCG00045015896	9.78703e-20	0.610771	0.256	0.158	2.02151e-15	Beige adipocytes	ENSSSCG00045015896
ST6GAL1	1.03534e-19	0.64037	0.264	0.163	2.1385e-15	Beige adipocytes	ST6GAL1
ENSSSCG00045016523	1.81054e-19	0.601795	0.196	0.11	3.73968e-15	Beige adipocytes	ENSSSCG00045016523
ENSSSCG000450364841	2.18895e-19	0.638415	0.214	0.124	4.52127e-15	Beige adipocytes	ENSSSCG00045036484
PLCB41	4.74939e-19	0.454666	0.464	0.339	9.80986e-15	Beige adipocytes	PLCB4
ENSSSCG00045022504	6.40561e-19	0.481735	0.414	0.29	1.32308e-14	Beige adipocytes	ENSSSCG00045022504
MTHFD2L	8.34893e-19	0.634828	0.217	0.128	1.72447e-14	Beige adipocytes	MTHFD2L
ENSSSCG00045016647	8.81107e-19	0.521904	0.147	0.073	1.81993e-14	Beige adipocytes	ENSSSCG00045016647
NFATC2	3.01432e-18	0.567962	0.168	0.09	6.22608e-14	Beige adipocytes	NFATC2
WLS	3.72307e-18	0.718039	0.254	0.162	7.69001e-14	Beige adipocytes	WLS
GRIK41	3.84464e-18	0.652785	0.21	0.122	7.9411e-14	Beige adipocytes	GRIK4
NEDD4L	1.05883e-17	0.497205	0.403	0.292	2.18701e-13	Beige adipocytes	NEDD4L
ENSSSCG00045006497	1.26868e-17	0.596714	0.173	0.095	2.62045e-13	Beige adipocytes	ENSSSCG00045006497
IGF2BP2	2.59409e-17	0.642912	0.252	0.161	5.35809e-13	Beige adipocytes	IGF2BP2
PRKD21	3.0096e-17	0.537468	0.209	0.123	6.21633e-13	Beige adipocytes	PRKD2
ADD1	3.06565e-17	0.452786	0.488	0.376	6.3321e-13	Beige adipocytes	ADD1
GCNT1	3.12309e-17	0.674639	0.17	0.094	6.45074e-13	Beige adipocytes	GCNT1
GRIA3	4.16147e-17	0.563975	0.109	0.05	8.59552e-13	Beige adipocytes	GRIA3
RAB11A	4.37587e-17	0.47388	0.144	0.074	9.03836e-13	Beige adipocytes	RAB11A
BBS9	7.64097e-17	0.448827	0.547	0.448	1.57824e-12	Beige adipocytes	BBS9
ENSSSCG00045038668	8.60538e-17	0.504641	0.397	0.294	1.77744e-12	Beige adipocytes	ENSSSCG00045038668
ICA11	8.65972e-17	0.53873	0.187	0.106	1.78867e-12	Beige adipocytes	ICA1
ENSSSCG00045030530	1.28914e-16	0.599314	0.3	0.206	2.66273e-12	Beige adipocytes	ENSSSCG00045030530
MPDZ1	1.88572e-16	0.427309	0.479	0.375	3.89494e-12	Beige adipocytes	MPDZ
ENSSSCG00045035764	2.18323e-16	0.435833	0.522	0.422	4.50947e-12	Beige adipocytes	ENSSSCG00045035764
ENSSSCG000450002561	2.258e-16	0.529922	0.333	0.232	4.66389e-12	Beige adipocytes	ENSSSCG00045000256
ENSSSCG000450324321	2.3024e-16	0.612334	0.283	0.191	4.75561e-12	Beige adipocytes	ENSSSCG00045032432
AK5	2.59013e-16	0.514858	0.108	0.05	5.34991e-12	Beige adipocytes	AK5
FAM107B	3.80464e-16	0.445917	0.349	0.241	7.85849e-12	Beige adipocytes	FAM107B
YES11	4.45276e-16	0.540358	0.352	0.256	9.19718e-12	Beige adipocytes	YES1
ENSSSCG000450234061	6.37848e-16	0.307313	0.453	0.334	1.31747e-11	Beige adipocytes	ENSSSCG00045023406
ENSSSCG00045034465	8.15015e-16	0.653816	0.237	0.152	1.68341e-11	Beige adipocytes	ENSSSCG00045034465
ENSSSCG00045008600	8.9408e-16	0.481711	0.291	0.195	1.84672e-11	Beige adipocytes	ENSSSCG00045008600
STAP1	1.14165e-15	0.647471	0.147	0.08	2.35807e-11	Beige adipocytes	STAP1
CERS4	1.72487e-15	0.563776	0.158	0.087	3.56271e-11	Beige adipocytes	CERS4
EGLN11	1.94858e-15	0.536989	0.35	0.255	4.02479e-11	Beige adipocytes	EGLN1
ENSSSCG000450180001	2.36347e-15	0.622691	0.205	0.124	4.88174e-11	Beige adipocytes	ENSSSCG00045018000
NHSL21	2.52111e-15	0.537864	0.352	0.253	5.20735e-11	Beige adipocytes	NHSL2
ENSSSCG00045007292	2.59112e-15	0.538948	0.296	0.204	5.35195e-11	Beige adipocytes	ENSSSCG00045007292
DDIT4	3.91602e-15	0.511903	0.187	0.111	8.08853e-11	Beige adipocytes	DDIT4
KSR11	4.7151e-15	0.441992	0.414	0.314	9.73903e-11	Beige adipocytes	KSR1
CEP68	4.88907e-15	0.49973	0.206	0.126	1.00984e-10	Beige adipocytes	CEP68
FAM222B	4.91867e-15	0.481182	0.445	0.35	1.01595e-10	Beige adipocytes	FAM222B
ENSSSCG00045023828	5.09516e-15	0.598152	0.158	0.088	1.05241e-10	Beige adipocytes	ENSSSCG00045023828
ENSSSCG00045007968	5.576e-15	0.557381	0.288	0.197	1.15172e-10	Beige adipocytes	ENSSSCG00045007968
KCNN31	5.81477e-15	0.56216	0.192	0.115	1.20104e-10	Beige adipocytes	KCNN3
SYN2	6.3514e-15	0.539941	0.106	0.051	1.31188e-10	Beige adipocytes	SYN2
ENSSSCG000450216651	6.63779e-15	0.461098	0.575	0.496	1.37104e-10	Beige adipocytes	ENSSSCG00045021665
MTMR2	8.13476e-15	0.550342	0.315	0.226	1.68024e-10	Beige adipocytes	MTMR2
MACF1	8.62916e-15	0.351068	0.745	0.653	1.78235e-10	Beige adipocytes	MACF1
ADAM101	1.07411e-14	0.453761	0.41	0.313	2.21858e-10	Beige adipocytes	ADAM10
ENSSSCG000450192591	1.30814e-14	0.516042	0.571	0.468	2.70197e-10	Beige adipocytes	ENSSSCG00045019259
FMNL2	1.51894e-14	0.408244	0.517	0.431	3.13737e-10	Beige adipocytes	FMNL2
CENPC	1.62694e-14	0.498873	0.333	0.243	3.36044e-10	Beige adipocytes	CENPC
TNFRSF11A1	1.78909e-14	0.464372	0.182	0.106	3.69538e-10	Beige adipocytes	TNFRSF11A
ENSSSCG00045013674	1.87279e-14	0.563475	0.21	0.132	3.86825e-10	Beige adipocytes	ENSSSCG00045013674
ENSSSCG00045037063	2.0754e-14	0.409354	0.466	0.369	4.28673e-10	Beige adipocytes	ENSSSCG00045037063
MMP16	2.08739e-14	0.564815	0.267	0.18	4.31151e-10	Beige adipocytes	MMP16
RUNX1T11	2.21551e-14	0.38686	0.665	0.57	4.57614e-10	Beige adipocytes	RUNX1T1
ENSSSCG000450045641	2.45932e-14	0.645039	0.386	0.296	5.07972e-10	Beige adipocytes	ENSSSCG00045004564
ENSSSCG00045038549	3.38007e-14	0.537387	0.401	0.311	6.98153e-10	Beige adipocytes	ENSSSCG00045038549
ENSSSCG00045008239	3.88639e-14	0.465195	0.156	0.088	8.02735e-10	Beige adipocytes	ENSSSCG00045008239
ENSSSCG00045000955	6.74899e-14	0.575889	0.455	0.362	1.394e-09	Beige adipocytes	ENSSSCG00045000955
ENSSSCG000450003311	6.90238e-14	0.459088	0.363	0.266	1.42569e-09	Beige adipocytes	ENSSSCG00045000331
ENSSSCG00045039474	7.49529e-14	0.506066	0.35	0.261	1.54815e-09	Beige adipocytes	ENSSSCG00045039474
SYNE21	9.12281e-14	0.411517	0.607	0.51	1.88432e-09	Beige adipocytes	SYNE2
ENSSSCG00045031946	1.31857e-13	0.409848	0.119	0.062	2.7235e-09	Beige adipocytes	ENSSSCG00045031946
ADD3	1.33762e-13	0.369452	0.52	0.428	2.76286e-09	Beige adipocytes	ADD3
MFSD4A1	1.43953e-13	0.3871	0.123	0.064	2.97336e-09	Beige adipocytes	MFSD4A
ADAM19	1.59091e-13	0.558046	0.225	0.146	3.28602e-09	Beige adipocytes	ADAM19
ENSSSCG000450056632	1.60001e-13	0.426061	0.413	0.316	3.30483e-09	Beige adipocytes	ENSSSCG00045005663
ENSSSCG000450169031	2.61113e-13	0.323656	0.232	0.147	5.39329e-09	Beige adipocytes	ENSSSCG00045016903
GRK51	2.68032e-13	0.444397	0.467	0.373	5.5362e-09	Beige adipocytes	GRK5
CHST151	3.00117e-13	0.405557	0.244	0.16	6.19893e-09	Beige adipocytes	CHST15
NMNAT2	3.47947e-13	0.578556	0.194	0.122	7.18685e-09	Beige adipocytes	NMNAT2
ENSSSCG00045009836	4.49281e-13	0.484054	0.431	0.345	9.27989e-09	Beige adipocytes	ENSSSCG00045009836
RORA2	4.70222e-13	0.336765	0.551	0.462	9.71243e-09	Beige adipocytes	RORA
STAB1	5.98349e-13	0.429646	0.202	0.126	1.23589e-08	Beige adipocytes	STAB1
ARHGAP421	6.12154e-13	0.565748	0.386	0.303	1.2644e-08	Beige adipocytes	ARHGAP42
MAN1A1	6.3257e-13	0.436934	0.406	0.315	1.30657e-08	Beige adipocytes	MAN1A1
DIP2C	7.55388e-13	0.36883	0.534	0.44	1.56025e-08	Beige adipocytes	DIP2C
ENSSSCG000450169801	1.0198e-12	0.440716	0.434	0.351	2.1064e-08	Beige adipocytes	ENSSSCG00045016980
RCSD11	1.19687e-12	0.446764	0.269	0.185	2.47214e-08	Beige adipocytes	RCSD1
PPP1R13B1	1.36749e-12	0.39735	0.382	0.291	2.82455e-08	Beige adipocytes	PPP1R13B
SESN3	1.41856e-12	0.481497	0.366	0.28	2.93004e-08	Beige adipocytes	SESN3
FZD6	1.64176e-12	0.442735	0.104	0.053	3.39105e-08	Beige adipocytes	FZD6
ASAP21	1.88284e-12	0.469701	0.337	0.254	3.88901e-08	Beige adipocytes	ASAP2
NTNG1	2.15013e-12	0.441745	0.116	0.062	4.44109e-08	Beige adipocytes	NTNG1
ENSSSCG00045029646	2.23305e-12	0.539697	0.235	0.16	4.61237e-08	Beige adipocytes	ENSSSCG00045029646
ENSSSCG00045035159	2.50359e-12	0.526233	0.281	0.203	5.17116e-08	Beige adipocytes	ENSSSCG00045035159
RNF1522	3.58139e-12	0.476252	0.152	0.089	7.39735e-08	Beige adipocytes	RNF152
ENSSSCG000450375041	3.97396e-12	0.376772	0.513	0.43	8.20822e-08	Beige adipocytes	ENSSSCG00045037504
ENSSSCG000450340091	5.12926e-12	0.380744	0.267	0.183	1.05945e-07	Beige adipocytes	ENSSSCG00045034009
RBMS2	5.47257e-12	0.472922	0.303	0.224	1.13036e-07	Beige adipocytes	RBMS2
ENSSSCG00045028463	5.76969e-12	0.570427	0.129	0.072	1.19173e-07	Beige adipocytes	ENSSSCG00045028463
THSD4	6.39802e-12	0.546967	0.25	0.172	1.32151e-07	Beige adipocytes	THSD4
JMY	9.55855e-12	0.55735	0.204	0.136	1.97432e-07	Beige adipocytes	JMY
ENSSSCG00045016322	1.0176e-11	0.307344	0.615	0.539	2.10186e-07	Beige adipocytes	ENSSSCG00045016322
SLCO3A11	1.03202e-11	0.445968	0.326	0.244	2.13164e-07	Beige adipocytes	SLCO3A1
NEBL1	1.32249e-11	0.455546	0.403	0.327	2.7316e-07	Beige adipocytes	NEBL
ENSSSCG00045016030	1.33249e-11	0.548341	0.202	0.135	2.75226e-07	Beige adipocytes	ENSSSCG00045016030
RGS31	1.33808e-11	0.488743	0.214	0.144	2.7638e-07	Beige adipocytes	RGS3
ENSSSCG000450222451	1.46031e-11	0.557364	0.298	0.224	3.01626e-07	Beige adipocytes	ENSSSCG00045022245
ENSSSCG00045029665	1.50549e-11	0.578221	0.268	0.195	3.10959e-07	Beige adipocytes	ENSSSCG00045029665
ENSSSCG000450309041	1.93135e-11	0.550849	0.131	0.076	3.9892e-07	Beige adipocytes	ENSSSCG00045030904
RAPGEF51	2.12832e-11	0.407917	0.465	0.385	4.39605e-07	Beige adipocytes	RAPGEF5
ENSSSCG000450312501	2.17108e-11	0.499656	0.346	0.27	4.48436e-07	Beige adipocytes	ENSSSCG00045031250
TIMP32	2.30305e-11	0.337933	0.506	0.408	4.75696e-07	Beige adipocytes	TIMP3
ATP2B4	3.23808e-11	0.46487	0.383	0.304	6.68826e-07	Beige adipocytes	ATP2B4
ENSSSCG000450043041	6.72169e-11	0.451255	0.192	0.125	1.38836e-06	Beige adipocytes	ENSSSCG00045004304
LIPC1	6.75129e-11	0.451101	0.201	0.134	1.39448e-06	Beige adipocytes	LIPC
MEF2A	8.10528e-11	0.28351	0.628	0.547	1.67415e-06	Beige adipocytes	MEF2A
CTNNAL11	9.0381e-11	0.346542	0.658	0.572	1.86682e-06	Beige adipocytes	CTNNAL1
ENSSSCG00045026001	9.43449e-11	0.442498	0.128	0.074	1.94869e-06	Beige adipocytes	ENSSSCG00045026001
CYFIP1	9.98716e-11	0.432312	0.381	0.305	2.06285e-06	Beige adipocytes	CYFIP1
CDC42BPB1	1.06921e-10	0.420725	0.406	0.334	2.20844e-06	Beige adipocytes	CDC42BPB
PALM	1.1211e-10	0.51735	0.174	0.113	2.31564e-06	Beige adipocytes	PALM
RALGDS	1.45146e-10	0.389298	0.127	0.073	2.99799e-06	Beige adipocytes	RALGDS
SPSB1	2.20215e-10	0.47487	0.181	0.119	4.54854e-06	Beige adipocytes	SPSB1
ENSSSCG000450377581	2.46086e-10	0.409539	0.121	0.07	5.08291e-06	Beige adipocytes	ENSSSCG00045037758
COL8A1	2.49316e-10	0.307362	0.37	0.285	5.14962e-06	Beige adipocytes	COL8A1
COL4A5	2.55468e-10	0.537828	0.19	0.127	5.27669e-06	Beige adipocytes	COL4A5
SNX9	2.77198e-10	0.319159	0.469	0.39	5.72553e-06	Beige adipocytes	SNX9
ENSSSCG00045016809	3.55336e-10	0.576586	0.228	0.164	7.33947e-06	Beige adipocytes	ENSSSCG00045016809
RCAN3	3.91814e-10	0.475176	0.137	0.083	8.09291e-06	Beige adipocytes	RCAN3
ENSSSCG00045025971	6.09576e-10	0.343387	0.1	0.054	1.25908e-05	Beige adipocytes	ENSSSCG00045025971
ENSSSCG000450319441	8.19418e-10	0.540845	0.249	0.181	1.69251e-05	Beige adipocytes	ENSSSCG00045031944
ARHGEF122	9.33529e-10	0.350052	0.49	0.419	1.9282e-05	Beige adipocytes	ARHGEF12
DIP2B	1.10804e-09	0.281706	0.574	0.495	2.28865e-05	Beige adipocytes	DIP2B
Gucy1a31	1.13548e-09	0.392575	0.241	0.172	2.34533e-05	Beige adipocytes	Gucy1a3
DISC1	1.37114e-09	0.389657	0.223	0.156	2.8321e-05	Beige adipocytes	DISC1
MCF2L1	1.39291e-09	0.527528	0.247	0.183	2.87705e-05	Beige adipocytes	MCF2L
ENSSSCG00045021131	1.57581e-09	0.456798	0.207	0.143	3.25484e-05	Beige adipocytes	ENSSSCG00045021131
CHSY32	2.37587e-09	0.358776	0.394	0.317	4.90735e-05	Beige adipocytes	CHSY3
ENSSSCG00045009957	2.78478e-09	0.406913	0.117	0.07	5.75196e-05	Beige adipocytes	ENSSSCG00045009957
RIN21	2.85894e-09	0.252852	0.571	0.491	5.90514e-05	Beige adipocytes	RIN2
ENSSSCG00045017837	2.87726e-09	0.398609	0.213	0.15	5.94299e-05	Beige adipocytes	ENSSSCG00045017837
ENSSSCG00045016312	3.4513e-09	0.37507	0.109	0.063	7.12867e-05	Beige adipocytes	ENSSSCG00045016312
MAGI2	4.55523e-09	0.364431	0.33	0.257	9.40883e-05	Beige adipocytes	MAGI2
ENSSSCG000450242801	5.00867e-09	0.365717	0.461	0.393	0.000103454	Beige adipocytes	ENSSSCG00045024280
ZDHHC17	5.30552e-09	0.330262	0.439	0.371	0.000109586	Beige adipocytes	ZDHHC17
TPD52	5.46307e-09	0.413148	0.153	0.099	0.00011284	Beige adipocytes	TPD52
GPCPD1	6.05958e-09	0.514557	0.35	0.283	0.000125161	Beige adipocytes	GPCPD1
REV3L	6.4181e-09	0.33905	0.503	0.428	0.000132566	Beige adipocytes	REV3L
ST3GAL1	6.62827e-09	0.452254	0.287	0.222	0.000136907	Beige adipocytes	ST3GAL1
CAMSAP2	6.8235e-09	0.407752	0.28	0.216	0.000140939	Beige adipocytes	CAMSAP2
ENSSSCG00045006508	7.4406e-09	0.401146	0.117	0.071	0.000153686	Beige adipocytes	ENSSSCG00045006508
SMYD2	1.07947e-08	0.401725	0.112	0.067	0.000222965	Beige adipocytes	SMYD2
ENSSSCG000450330701	1.13275e-08	0.511965	0.167	0.113	0.00023397	Beige adipocytes	ENSSSCG00045033070
C13H3orf70	1.17878e-08	0.455176	0.218	0.159	0.000243476	Beige adipocytes	C13H3orf70
ENSSSCG000450033351	1.19981e-08	0.327611	0.47	0.399	0.00024782	Beige adipocytes	ENSSSCG00045003335
REPS2	1.30934e-08	0.386016	0.235	0.172	0.000270443	Beige adipocytes	REPS2
ENSSSCG00045016283	1.32256e-08	0.436482	0.163	0.109	0.000273175	Beige adipocytes	ENSSSCG00045016283
FAM102A	1.41282e-08	0.38007	0.144	0.094	0.000291818	Beige adipocytes	FAM102A
RECK1	2.02134e-08	0.449874	0.165	0.112	0.000417508	Beige adipocytes	RECK
ENSSSCG00045034317	2.48855e-08	0.444388	0.248	0.188	0.000514009	Beige adipocytes	ENSSSCG00045034317
SH3PXD2A	2.61704e-08	0.578495	0.314	0.256	0.00054055	Beige adipocytes	SH3PXD2A
ENSSSCG000450008881	2.75723e-08	0.259903	0.484	0.407	0.000569505	Beige adipocytes	ENSSSCG00045000888
ABAT	3.25018e-08	0.63254	0.1	0.059	0.000671325	Beige adipocytes	ABAT
NPTN	3.57169e-08	0.383003	0.342	0.277	0.000737732	Beige adipocytes	NPTN
GJA1	4.01701e-08	0.350189	0.115	0.071	0.000829714	Beige adipocytes	GJA1
ENSSSCG000450286861	4.0553e-08	0.28924	0.512	0.445	0.000837622	Beige adipocytes	ENSSSCG00045028686
ARHGEF31	4.10166e-08	0.262272	0.485	0.414	0.000847197	Beige adipocytes	ARHGEF3
UNC5B	4.49931e-08	0.507023	0.147	0.099	0.000929333	Beige adipocytes	UNC5B
ENSSSCG00045013659	5.05319e-08	0.404218	0.318	0.254	0.00104374	Beige adipocytes	ENSSSCG00045013659
ENSSSCG00045018165	5.61778e-08	0.417176	0.336	0.277	0.00116035	Beige adipocytes	ENSSSCG00045018165
FMNL31	6.50278e-08	0.329028	0.166	0.112	0.00134315	Beige adipocytes	FMNL3
ENSSSCG000450372501	6.66619e-08	0.301387	0.129	0.081	0.0013769	Beige adipocytes	ENSSSCG00045037250
CGNL1	7.2999e-08	0.282726	0.373	0.304	0.0015078	Beige adipocytes	CGNL1
ENSSSCG000450233741	7.43747e-08	0.400529	0.264	0.204	0.00153621	Beige adipocytes	ENSSSCG00045023374
ENSSSCG00045006542	7.94021e-08	0.315253	0.103	0.062	0.00164005	Beige adipocytes	ENSSSCG00045006542
ZCCHC24	8.12066e-08	0.341939	0.351	0.285	0.00167732	Beige adipocytes	ZCCHC24
DLG1	8.41403e-08	0.301641	0.656	0.608	0.00173792	Beige adipocytes	DLG1
ENSSSCG000450374211	8.42838e-08	0.383767	0.135	0.088	0.00174088	Beige adipocytes	ENSSSCG00045037421
ENSSSCG000450334022	8.83309e-08	0.640834	0.177	0.124	0.00182447	Beige adipocytes	ENSSSCG00045033402
ENSSSCG00045030461	9.53651e-08	0.293905	0.505	0.438	0.00196977	Beige adipocytes	ENSSSCG00045030461
ENSSSCG00045015169	9.71954e-08	0.318145	0.329	0.263	0.00200757	Beige adipocytes	ENSSSCG00045015169
ZFP28	1.01376e-07	0.385123	0.107	0.065	0.00209392	Beige adipocytes	ZFP28
TMEM87B	1.05761e-07	0.43222	0.193	0.14	0.00218449	Beige adipocytes	TMEM87B
IPO11	1.28328e-07	0.341804	0.331	0.269	0.00265061	Beige adipocytes	IPO11
ENSSSCG00045024599	1.59112e-07	0.301959	0.207	0.15	0.00328646	Beige adipocytes	ENSSSCG00045024599
ENSSSCG00045004566	1.75301e-07	0.296572	0.362	0.299	0.00362084	Beige adipocytes	ENSSSCG00045004566
S1PR11	1.76238e-07	0.326124	0.142	0.094	0.0036402	Beige adipocytes	S1PR1
ENSSSCG000450042391	1.80515e-07	0.272885	0.476	0.407	0.00372854	Beige adipocytes	ENSSSCG00045004239
SNRK1	2.00014e-07	0.348507	0.345	0.283	0.00413128	Beige adipocytes	SNRK
CCNL1	2.05834e-07	0.370014	0.328	0.271	0.0042515	Beige adipocytes	CCNL1
TNIK1	2.70136e-07	0.369037	0.375	0.313	0.00557966	Beige adipocytes	TNIK
ENSSSCG00045016366	2.84407e-07	0.330913	0.111	0.07	0.00587442	Beige adipocytes	ENSSSCG00045016366
EXOC6	2.90379e-07	0.347087	0.262	0.203	0.00599778	Beige adipocytes	EXOC6
LDLRAD41	3.59025e-07	0.398682	0.278	0.223	0.00741567	Beige adipocytes	LDLRAD4
ENSSSCG00045016730	4.02543e-07	0.360954	0.183	0.132	0.00831452	Beige adipocytes	ENSSSCG00045016730
RPGRIP1L	4.42998e-07	0.287058	0.531	0.471	0.00915013	Beige adipocytes	RPGRIP1L
ENSSSCG00045013205	4.55861e-07	0.392032	0.158	0.111	0.00941582	Beige adipocytes	ENSSSCG00045013205
ENSSSCG00045012880	5.22345e-07	0.397169	0.201	0.15	0.010789	Beige adipocytes	ENSSSCG00045012880
ENSSSCG00045025204	5.44833e-07	0.455595	0.111	0.071	0.0112535	Beige adipocytes	ENSSSCG00045025204
OXR1	5.56306e-07	0.319664	0.319	0.259	0.0114905	Beige adipocytes	OXR1
DUS2	5.67841e-07	0.302352	0.441	0.389	0.0117288	Beige adipocytes	DUS2
TMEM178B	5.72491e-07	0.521219	0.2	0.15	0.0118248	Beige adipocytes	TMEM178B
VGLL4	6.50705e-07	0.327881	0.442	0.383	0.0134403	Beige adipocytes	VGLL4
SERINC5	9.29065e-07	0.349995	0.363	0.308	0.0191898	Beige adipocytes	SERINC5
ITPKC	1.19369e-06	0.417235	0.117	0.078	0.0246556	Beige adipocytes	ITPKC
ENSSSCG00045026581	1.2944e-06	0.297338	0.46	0.408	0.0267358	Beige adipocytes	ENSSSCG00045026581
ENSSSCG00045018340	1.40471e-06	0.315276	0.362	0.307	0.0290142	Beige adipocytes	ENSSSCG00045018340
CTBP21	1.50186e-06	0.313702	0.319	0.262	0.031021	Beige adipocytes	CTBP2
ENSSSCG000450193061	1.80103e-06	0.276473	0.448	0.382	0.0372003	Beige adipocytes	ENSSSCG00045019306
GAB1	1.86471e-06	0.36381	0.458	0.412	0.0385157	Beige adipocytes	GAB1
ENSSSCG00045014270	2.01248e-06	0.314087	0.411	0.358	0.0415677	Beige adipocytes	ENSSSCG00045014270
CADPS2	2.10723e-06	0.258529	0.335	0.275	0.0435248	Beige adipocytes	CADPS2
UACA1	2.16364e-06	0.31958	0.398	0.345	0.0446901	Beige adipocytes	UACA
TNRC6A	3.22653e-06	0.33505	0.537	0.492	0.0666439	Beige adipocytes	TNRC6A
ZMYND8	3.57202e-06	0.361315	0.302	0.251	0.0737802	Beige adipocytes	ZMYND8
PRKCA	3.94875e-06	0.530151	0.272	0.225	0.0815615	Beige adipocytes	PRKCA
ENSSSCG000450005331	3.98028e-06	0.378914	0.239	0.19	0.0822127	Beige adipocytes	ENSSSCG00045000533
TEK1	4.35025e-06	0.377751	0.206	0.156	0.0898544	Beige adipocytes	TEK
SOCS5	4.38719e-06	0.297385	0.356	0.305	0.0906173	Beige adipocytes	SOCS5
SHB1	5.06564e-06	0.355268	0.159	0.116	0.104631	Beige adipocytes	SHB
ENSSSCG00045012565	5.51262e-06	0.364615	0.132	0.093	0.113863	Beige adipocytes	ENSSSCG00045012565
ENSSSCG00045005223	5.99169e-06	0.331947	0.31	0.264	0.123758	Beige adipocytes	ENSSSCG00045005223
AFAP1	7.04787e-06	0.404373	0.182	0.138	0.145574	Beige adipocytes	AFAP1
LUZP11	7.47507e-06	0.289567	0.282	0.231	0.154398	Beige adipocytes	LUZP1
ENSSSCG00045024000	7.62823e-06	0.3003	0.105	0.069	0.157561	Beige adipocytes	ENSSSCG00045024000
ENSSSCG000450340151	7.79519e-06	0.328985	0.116	0.079	0.16101	Beige adipocytes	ENSSSCG00045034015
PLXNA41	8.64782e-06	0.380319	0.317	0.268	0.178621	Beige adipocytes	PLXNA4
ENSSSCG00045020183	8.73985e-06	0.352071	0.28	0.231	0.180522	Beige adipocytes	ENSSSCG00045020183
NPEPPS	1.02048e-05	0.25802	0.409	0.358	0.21078	Beige adipocytes	NPEPPS
ENSSSCG000450087611	1.10424e-05	0.296454	0.246	0.196	0.228081	Beige adipocytes	ENSSSCG00045008761
ENSSSCG00045007459	1.22734e-05	0.313113	0.36	0.311	0.253507	Beige adipocytes	ENSSSCG00045007459
TANC11	1.3687e-05	0.25894	0.377	0.327	0.282705	Beige adipocytes	TANC1
ENSSSCG000450342691	1.43074e-05	0.292839	0.266	0.217	0.295518	Beige adipocytes	ENSSSCG00045034269
TRPC11	1.59891e-05	0.348426	0.272	0.226	0.330255	Beige adipocytes	TRPC1
USP541	1.6145e-05	0.399657	0.232	0.186	0.333475	Beige adipocytes	USP54
SCMH1	2.32664e-05	0.27363	0.328	0.28	0.480567	Beige adipocytes	SCMH1
RIPOR1	2.43413e-05	0.322753	0.131	0.094	0.50277	Beige adipocytes	RIPOR1
ENSSSCG00045013955	2.77554e-05	0.316349	0.197	0.154	0.573287	Beige adipocytes	ENSSSCG00045013955
ENSSSCG000450364771	2.78901e-05	0.329147	0.255	0.209	0.57607	Beige adipocytes	ENSSSCG00045036477
B4GALT5	2.89544e-05	0.297957	0.371	0.324	0.598053	Beige adipocytes	B4GALT5
ENSSSCG00045002426	3.19567e-05	0.393033	0.206	0.164	0.660065	Beige adipocytes	ENSSSCG00045002426
ENSSSCG00045019484	3.2512e-05	0.314273	0.101	0.068	0.671536	Beige adipocytes	ENSSSCG00045019484
VSTM41	3.54298e-05	0.468687	0.184	0.144	0.731802	Beige adipocytes	VSTM4
ENSSSCG00045012483	3.59942e-05	0.266222	0.288	0.242	0.74346	Beige adipocytes	ENSSSCG00045012483
HDGFL31	3.62527e-05	0.321784	0.274	0.23	0.748799	Beige adipocytes	HDGFL3
ENSSSCG000450017241	4.26098e-05	0.497737	0.226	0.184	0.880106	Beige adipocytes	ENSSSCG00045001724
SUN1	4.38787e-05	0.3485	0.27	0.228	0.906315	Beige adipocytes	SUN1
ENSSSCG00045027378	4.42572e-05	0.258952	0.375	0.327	0.914133	Beige adipocytes	ENSSSCG00045027378
ENSSSCG00045014726	5.12275e-05	0.262606	0.48	0.437	1	Beige adipocytes	ENSSSCG00045014726
RB1CC1	5.56091e-05	0.297736	0.342	0.301	1	Beige adipocytes	RB1CC1
ENSSSCG00045027907	6.32643e-05	0.254273	0.344	0.299	1	Beige adipocytes	ENSSSCG00045027907
HLTF	7.36501e-05	0.371937	0.184	0.145	1	Beige adipocytes	HLTF
NR6A1	7.99389e-05	0.260516	0.325	0.279	1	Beige adipocytes	NR6A1
MYO6	9.50578e-05	0.313093	0.3	0.26	1	Beige adipocytes	MYO6
DCLK2	0.000101345	0.387439	0.211	0.171	1	Beige adipocytes	DCLK2
CTDSPL1	0.000109569	0.250566	0.329	0.285	1	Beige adipocytes	CTDSPL
RAB12	0.000116119	0.25566	0.174	0.136	1	Beige adipocytes	RAB12
RGS19	0.000142119	0.302001	0.113	0.082	1	Beige adipocytes	RGS19
NCKAP1	0.000150514	0.254485	0.398	0.358	1	Beige adipocytes	NCKAP1
ENSSSCG00045016008	0.0001554	0.318894	0.282	0.243	1	Beige adipocytes	ENSSSCG00045016008
Jup	0.000198625	0.39156	0.173	0.138	1	Beige adipocytes	Jup
SLC44A21	0.000198987	0.256423	0.172	0.135	1	Beige adipocytes	SLC44A2
ENSSSCG000450309981	0.000259589	0.395272	0.168	0.134	1	Beige adipocytes	ENSSSCG00045030998
FAM60A	0.000269573	0.28896	0.117	0.086	1	Beige adipocytes	FAM60A
ENSSSCG00045001669	0.000273867	0.265324	0.126	0.094	1	Beige adipocytes	ENSSSCG00045001669
PLXNA2	0.000287619	0.380854	0.171	0.137	1	Beige adipocytes	PLXNA2
ENSSSCG000450089351	0.000297075	0.344382	0.114	0.084	1	Beige adipocytes	ENSSSCG00045008935
LASP1	0.000310491	0.361863	0.145	0.112	1	Beige adipocytes	LASP1
ENSSSCG00045033125	0.000329514	0.317635	0.114	0.084	1	Beige adipocytes	ENSSSCG00045033125
ENSSSCG00045016642	0.000399575	0.334414	0.138	0.106	1	Beige adipocytes	ENSSSCG00045016642
EPHA41	0.00046235	0.280078	0.114	0.084	1	Beige adipocytes	EPHA4
RALA	0.00048301	0.256706	0.101	0.073	1	Beige adipocytes	RALA
ENSSSCG000450033041	0.000542137	0.26974	0.111	0.082	1	Beige adipocytes	ENSSSCG00045003304
ENSSSCG00045028308	0.000583886	0.251338	0.318	0.283	1	Beige adipocytes	ENSSSCG00045028308
ENSSSCG00045015813	0.000587975	0.263848	0.183	0.148	1	Beige adipocytes	ENSSSCG00045015813
SLC38A21	0.000635678	0.296839	0.183	0.15	1	Beige adipocytes	SLC38A2
SLC7A7	0.00077792	0.27265	0.154	0.121	1	Beige adipocytes	SLC7A7
ENSSSCG00045005213	0.000930989	0.38084	0.119	0.091	1	Beige adipocytes	ENSSSCG00045005213
ENSSSCG00045026795	0.000971666	0.319543	0.107	0.08	1	Beige adipocytes	ENSSSCG00045026795
TASOR	0.00101062	0.260317	0.349	0.317	1	Beige adipocytes	TASOR
ENSSSCG00045021306	0.00109601	0.260762	0.389	0.356	1	Beige adipocytes	ENSSSCG00045021306
ENSSSCG00045003064	0.00120048	0.28005	0.33	0.3	1	Beige adipocytes	ENSSSCG00045003064
KLHL7	0.00159973	0.337483	0.215	0.185	1	Beige adipocytes	KLHL7
ENSSSCG00045024931	0.00164753	0.290336	0.137	0.109	1	Beige adipocytes	ENSSSCG00045024931
NSD2	0.00168961	0.276221	0.116	0.089	1	Beige adipocytes	NSD2
NFIX	0.0022788	0.25272	0.285	0.254	1	Beige adipocytes	NFIX
ADAMTS6	0.00247227	0.30939	0.2	0.17	1	Beige adipocytes	ADAMTS6
ZYG11B	0.00257199	0.270338	0.207	0.178	1	Beige adipocytes	ZYG11B
MCF2L.11	0.0031208	0.305495	0.113	0.089	1	Beige adipocytes	MCF2L.1
STX6	0.00319711	0.339052	0.12	0.096	1	Beige adipocytes	STX6
SMARCA4	0.00321831	0.269053	0.193	0.164	1	Beige adipocytes	SMARCA4
NID21	0.00359434	0.271733	0.207	0.179	1	Beige adipocytes	NID2
PDE5A1	0.00375729	0.385239	0.226	0.201	1	Beige adipocytes	PDE5A
ENSSSCG00045008410	0.00398148	0.269077	0.241	0.212	1	Beige adipocytes	ENSSSCG00045008410
AP1AR	0.00401402	0.363204	0.169	0.143	1	Beige adipocytes	AP1AR
FRMD5	0.00403907	0.361468	0.168	0.141	1	Beige adipocytes	FRMD5
ENSSSCG000450057091	0.00428739	0.397513	0.112	0.089	1	Beige adipocytes	ENSSSCG00045005709
LIMK2	0.00494549	0.280984	0.238	0.212	1	Beige adipocytes	LIMK2
ENSSSCG000450316271	0.00531613	0.267187	0.274	0.25	1	Beige adipocytes	ENSSSCG00045031627
ENSSSCG00045003851	0.00548066	0.302076	0.196	0.171	1	Beige adipocytes	ENSSSCG00045003851
STXBP1	0.00565616	0.305415	0.201	0.175	1	Beige adipocytes	STXBP1
GLCE	0.00666185	0.265839	0.291	0.267	1	Beige adipocytes	GLCE
MPRIP1	0.00821334	0.302801	0.205	0.182	1	Beige adipocytes	MPRIP
STT3B	0.00828755	0.26959	0.28	0.257	1	Beige adipocytes	STT3B
DDX1	0.00937802	0.273404	0.153	0.129	1	Beige adipocytes	DDX1
ELOVL61	0	1.73788	0.992	0.681	0	Fibroblasts	ELOVL6
SPON1	0	1.72676	0.661	0.32	0	Fibroblasts	SPON1
ACLY	0	1.71975	0.81	0.345	0	Fibroblasts	ACLY
SCD	0	1.68833	0.546	0.15	0	Fibroblasts	SCD
THRSP	0	1.64932	0.528	0.166	0	Fibroblasts	THRSP
ME1	0	1.59759	0.806	0.371	0	Fibroblasts	ME1
ACACA1	0	1.59021	0.974	0.634	0	Fibroblasts	ACACA
FASN	0	1.53437	0.64	0.289	0	Fibroblasts	FASN
ADAM121	0	1.31224	0.615	0.335	0	Fibroblasts	ADAM12
COL3A1	0	1.28681	0.864	0.582	0	Fibroblasts	COL3A1
DGAT21	0	1.15731	0.7	0.362	0	Fibroblasts	DGAT2
LPL1	0	1.14053	0.807	0.499	0	Fibroblasts	LPL
GBE11	0	1.11747	0.877	0.607	0	Fibroblasts	GBE1
PCDH91	0	1.07974	0.8	0.542	0	Fibroblasts	PCDH9
GSN	1.1902e-285	0.886224	0.824	0.628	2.45836e-281	Fibroblasts	GSN
CA3	1.89867e-283	1.20499	0.562	0.284	3.92171e-279	Fibroblasts	CA3
PLPP3	3.19577e-283	1.00287	0.811	0.612	6.60085e-279	Fibroblasts	PLPP3
COL5A2	2.37163e-280	0.930487	0.809	0.619	4.89859e-276	Fibroblasts	COL5A2
ENSSSCG00045027262	3.1562e-259	1.18931	0.593	0.351	6.51914e-255	Fibroblasts	ENSSSCG00045027262
CLMP1	3.66099e-248	1.10269	0.611	0.373	7.56177e-244	Fibroblasts	CLMP
ADAMTS18	5.93996e-246	1.24261	0.445	0.2	1.2269e-241	Fibroblasts	ADAMTS18
MID11	3.84553e-216	0.913739	0.741	0.54	7.94294e-212	Fibroblasts	MID1
COL6A61	2.12565e-215	1.1211	0.547	0.316	4.39054e-211	Fibroblasts	COL6A6
MLLT31	3.88988e-214	1.04055	0.632	0.42	8.03454e-210	Fibroblasts	MLLT3
A-FABP	2.19065e-212	1.0702	0.536	0.303	4.52479e-208	Fibroblasts	A-FABP
ADIPOR21	5.72725e-200	0.98498	0.595	0.366	1.18296e-195	Fibroblasts	ADIPOR2
NEGR11	1.92418e-161	0.894614	0.567	0.368	3.9744e-157	Fibroblasts	NEGR1
EBF21	5.67176e-159	0.787002	0.674	0.49	1.1715e-154	Fibroblasts	EBF2
ENSSSCG000450271951	3.44619e-157	0.838454	0.636	0.461	7.11811e-153	Fibroblasts	ENSSSCG00045027195
EXT1	9.61715e-157	0.667017	0.835	0.717	1.98642e-152	Fibroblasts	EXT1
ENSSSCG000450095182	6.28635e-156	0.667531	0.763	0.601	1.29845e-151	Fibroblasts	ENSSSCG00045009518
FAP1	1.16208e-154	0.974766	0.542	0.367	2.40027e-150	Fibroblasts	FAP
SLC25A36	1.08784e-146	0.792975	0.646	0.495	2.24694e-142	Fibroblasts	SLC25A36
ACSL11	1.72136e-137	0.947609	0.429	0.247	3.55548e-133	Fibroblasts	ACSL1
ENSSSCG000450271121	7.53847e-132	0.657463	0.705	0.531	1.55707e-127	Fibroblasts	ENSSSCG00045027112
MGP	2.16823e-131	0.759764	0.603	0.439	4.47849e-127	Fibroblasts	MGP
ENSSSCG000450250491	3.29914e-124	0.597194	0.767	0.634	6.81438e-120	Fibroblasts	ENSSSCG00045025049
PID1	1.61712e-122	0.610535	0.728	0.582	3.34016e-118	Fibroblasts	PID1
ENSSSCG000450347461	2.65259e-121	0.508077	0.833	0.681	5.47893e-117	Fibroblasts	ENSSSCG00045034746
EHBP11	3.98193e-118	0.461334	0.889	0.776	8.22468e-114	Fibroblasts	EHBP1
GPC62	3.77612e-115	0.537933	0.791	0.644	7.79958e-111	Fibroblasts	GPC6
NTM1	9.49365e-115	0.569889	0.679	0.482	1.96091e-110	Fibroblasts	NTM
ENSSSCG000450076131	3.15204e-112	0.452498	0.877	0.791	6.51053e-108	Fibroblasts	ENSSSCG00045007613
PDZRN31	1.02826e-111	0.705257	0.598	0.439	2.12387e-107	Fibroblasts	PDZRN3
TBX201	1.35156e-109	0.959344	0.322	0.173	2.79165e-105	Fibroblasts	TBX20
FOCAD	3.34354e-107	0.821688	0.535	0.404	6.90607e-103	Fibroblasts	FOCAD
ACSS21	5.43327e-107	0.820897	0.507	0.358	1.12224e-102	Fibroblasts	ACSS2
POSTN1	2.91861e-106	0.797331	0.498	0.333	6.02838e-102	Fibroblasts	POSTN
COL1A2	1.31054e-105	0.654165	0.638	0.498	2.70691e-101	Fibroblasts	COL1A2
IGF1	7.4957e-105	0.880004	0.451	0.301	1.54824e-100	Fibroblasts	IGF1
FAM78B1	1.07359e-101	0.976625	0.347	0.201	2.21749e-97	Fibroblasts	FAM78B
ENSSSCG000450320131	3.68151e-101	0.366822	0.846	0.738	7.60417e-97	Fibroblasts	ENSSSCG00045032013
ENSSSCG00045009332	7.60753e-96	0.771703	0.469	0.327	1.57134e-91	Fibroblasts	ENSSSCG00045009332
TSHR1	2.17343e-90	0.914044	0.314	0.178	4.48922e-86	Fibroblasts	TSHR
DLC11	2.02977e-85	0.276384	0.89	0.789	4.1925e-81	Fibroblasts	DLC1
ENSSSCG00045000649	1.56131e-83	0.877495	0.294	0.165	3.22488e-79	Fibroblasts	ENSSSCG00045000649
DCN	2.9786e-83	0.493658	0.678	0.566	6.1523e-79	Fibroblasts	DCN
ENSSSCG00045018663	9.35493e-83	0.55415	0.68	0.561	1.93226e-78	Fibroblasts	ENSSSCG00045018663
PPARG1	1.02404e-80	0.484761	0.665	0.513	2.11515e-76	Fibroblasts	PPARG
ENSSSCG00045022304	2.87295e-79	0.817839	0.352	0.223	5.93408e-75	Fibroblasts	ENSSSCG00045022304
ENSSSCG000450316112	1.31315e-77	0.342611	0.867	0.767	2.71231e-73	Fibroblasts	ENSSSCG00045031611
ENSSSCG000450392391	1.44908e-76	0.611973	0.531	0.409	2.99306e-72	Fibroblasts	ENSSSCG00045039239
ENSSSCG000450339792	5.20109e-75	0.344285	0.847	0.737	1.07429e-70	Fibroblasts	ENSSSCG00045033979
NAV2	6.25756e-75	0.752474	0.496	0.378	1.2925e-70	Fibroblasts	NAV2
ENSSSCG000450355871	5.94382e-74	0.787197	0.35	0.23	1.2277e-69	Fibroblasts	ENSSSCG00045035587
LUM	2.01579e-72	0.772167	0.259	0.143	4.16361e-68	Fibroblasts	LUM
LGALS1	8.39044e-70	0.695636	0.409	0.283	1.73304e-65	Fibroblasts	LGALS1
ENSSSCG00045009137	7.14722e-69	0.773752	0.374	0.255	1.47626e-64	Fibroblasts	ENSSSCG00045009137
ART4	6.0461e-68	0.792284	0.322	0.206	1.24882e-63	Fibroblasts	ART4
ENSSSCG000450313281	4.14041e-66	0.6793	0.444	0.333	8.55201e-62	Fibroblasts	ENSSSCG00045031328
JAZF11	1.09031e-64	0.629359	0.521	0.421	2.25205e-60	Fibroblasts	JAZF1
ENSSSCG00045009717	2.25906e-64	0.796009	0.272	0.163	4.66609e-60	Fibroblasts	ENSSSCG00045009717
TPST1	3.7534e-64	0.797891	0.384	0.275	7.75266e-60	Fibroblasts	TPST1
PLCB11	7.12805e-64	0.447309	0.679	0.583	1.4723e-59	Fibroblasts	PLCB1
PCSK6	1.24125e-63	0.824491	0.387	0.277	2.56381e-59	Fibroblasts	PCSK6
ENSSSCG000450039501	2.06699e-63	0.842623	0.319	0.212	4.26936e-59	Fibroblasts	ENSSSCG00045003950
PIK3R11	4.83904e-63	0.500101	0.642	0.552	9.99503e-59	Fibroblasts	PIK3R1
FNDC3B	8.80365e-63	0.37603	0.836	0.772	1.81839e-58	Fibroblasts	FNDC3B
HSD17B12	4.49906e-62	0.729423	0.412	0.308	9.2928e-58	Fibroblasts	HSD17B12
SETBP1	4.84608e-62	0.540871	0.573	0.471	1.00096e-57	Fibroblasts	SETBP1
COL1A1	8.44789e-62	0.666133	0.42	0.307	1.74491e-57	Fibroblasts	COL1A1
ENSSSCG000450342801	2.81803e-60	0.745015	0.328	0.218	5.82064e-56	Fibroblasts	ENSSSCG00045034280
ENSSSCG000450394622	2.1865e-59	0.695416	0.382	0.273	4.51623e-55	Fibroblasts	ENSSSCG00045039462
ENSSSCG00045008127	2.62352e-59	0.68952	0.125	0.052	5.41889e-55	Fibroblasts	ENSSSCG00045008127
COL14A11	1.19543e-58	0.55584	0.52	0.417	2.46917e-54	Fibroblasts	COL14A1
NXPH2	1.30998e-58	0.743035	0.162	0.077	2.70577e-54	Fibroblasts	NXPH2
AHCYL2	1.80033e-55	0.666741	0.39	0.288	3.71859e-51	Fibroblasts	AHCYL2
ACER31	1.65832e-54	0.409793	0.689	0.589	3.42527e-50	Fibroblasts	ACER3
PDGFRA	3.0089e-54	0.74652	0.312	0.21	6.21488e-50	Fibroblasts	PDGFRA
FABP3	4.21806e-54	0.653204	0.103	0.04	8.7124e-50	Fibroblasts	FABP3
ENSSSCG00045014432	2.73802e-53	0.756516	0.276	0.178	5.65538e-49	Fibroblasts	ENSSSCG00045014432
ENSSSCG00045006218	1.11621e-52	0.694681	0.406	0.313	2.30553e-48	Fibroblasts	ENSSSCG00045006218
GALNT161	4.16863e-52	0.763539	0.286	0.188	8.6103e-48	Fibroblasts	GALNT16
ENSSSCG000450327141	5.42448e-51	0.612287	0.429	0.333	1.12043e-46	Fibroblasts	ENSSSCG00045032714
ADIPOQ1	1.24796e-50	0.598544	0.378	0.271	2.57767e-46	Fibroblasts	ADIPOQ
DBI	8.07579e-50	0.763781	0.185	0.102	1.66805e-45	Fibroblasts	DBI
PSD3	5.20245e-49	0.389237	0.642	0.555	1.07457e-44	Fibroblasts	PSD3
LAMC1	7.57214e-47	0.379108	0.652	0.562	1.56403e-42	Fibroblasts	LAMC1
TMEM135	3.58805e-46	0.36667	0.7	0.622	7.41111e-42	Fibroblasts	TMEM135
FGF10	3.77618e-46	0.773355	0.173	0.095	7.7997e-42	Fibroblasts	FGF10
ENSSSCG000450288371	4.72408e-46	0.601163	0.417	0.332	9.75759e-42	Fibroblasts	ENSSSCG00045028837
EBF31	7.5203e-46	0.560544	0.409	0.319	1.55332e-41	Fibroblasts	EBF3
ENSSSCG00045008876	8.89743e-46	0.712443	0.306	0.215	1.83776e-41	Fibroblasts	ENSSSCG00045008876
ENSSSCG00045001923	8.22704e-45	0.587279	0.409	0.317	1.6993e-40	Fibroblasts	ENSSSCG00045001923
COL12A11	2.31215e-44	0.784665	0.297	0.206	4.77575e-40	Fibroblasts	COL12A1
CPEB4	2.7689e-43	0.578621	0.428	0.347	5.71917e-39	Fibroblasts	CPEB4
ENSSSCG000450062651	5.08066e-43	0.792619	0.255	0.171	1.04941e-38	Fibroblasts	ENSSSCG00045006265
ENSSSCG00045038004	6.59573e-43	0.686184	0.275	0.189	1.36235e-38	Fibroblasts	ENSSSCG00045038004
LPAR11	7.34496e-43	0.670055	0.313	0.225	1.5171e-38	Fibroblasts	LPAR1
ENSSSCG000450199281	4.48401e-42	0.592692	0.37	0.282	9.26173e-38	Fibroblasts	ENSSSCG00045019928
FOXO11	4.77454e-41	0.438531	0.585	0.518	9.86181e-37	Fibroblasts	FOXO1
ENSSSCG00045014170	1.24468e-40	0.591972	0.176	0.099	2.57089e-36	Fibroblasts	ENSSSCG00045014170
ECM21	3.31872e-39	0.594874	0.379	0.302	6.85481e-35	Fibroblasts	ECM2
TMCC1	2.06169e-38	0.317486	0.725	0.648	4.25842e-34	Fibroblasts	TMCC1
ENSSSCG000450164951	2.13328e-38	0.681932	0.23	0.151	4.4063e-34	Fibroblasts	ENSSSCG00045016495
ENSSSCG000450072891	2.49357e-37	0.3998	0.561	0.475	5.15046e-33	Fibroblasts	ENSSSCG00045007289
SIK21	3.83167e-37	0.335494	0.578	0.48	7.91431e-33	Fibroblasts	SIK2
CDH11	3.18097e-35	0.56779	0.333	0.251	6.57029e-31	Fibroblasts	CDH11
SVIL1	7.79947e-35	0.39423	0.578	0.514	1.61098e-30	Fibroblasts	SVIL
ENSSSCG000450133271	1.09978e-34	0.681696	0.176	0.107	2.27159e-30	Fibroblasts	ENSSSCG00045013327
NCAM1	8.69859e-33	0.629764	0.284	0.209	1.79669e-28	Fibroblasts	NCAM1
LDHB	2.10039e-32	0.688459	0.202	0.134	4.33836e-28	Fibroblasts	LDHB
SOBP1	2.70748e-32	0.590644	0.363	0.296	5.5923e-28	Fibroblasts	SOBP
ELOVL51	3.66605e-32	0.435647	0.491	0.423	7.57222e-28	Fibroblasts	ELOVL5
FGFR21	1.15276e-31	0.65149	0.239	0.169	2.38102e-27	Fibroblasts	FGFR2
SORL1	3.36294e-31	0.670333	0.245	0.177	6.94615e-27	Fibroblasts	SORL1
BICC1	6.90338e-31	0.2773	0.635	0.564	1.42589e-26	Fibroblasts	BICC1
ENSSSCG000450280041	1.24027e-30	0.684408	0.214	0.148	2.56178e-26	Fibroblasts	ENSSSCG00045028004
GXYLT2	4.91778e-30	0.614372	0.263	0.194	1.01577e-25	Fibroblasts	GXYLT2
ENSSSCG00045027473	1.00139e-29	0.541656	0.36	0.294	2.06838e-25	Fibroblasts	ENSSSCG00045027473
NTRK2	1.56815e-29	0.457018	0.38	0.307	3.23901e-25	Fibroblasts	NTRK2
CYP27A11	6.48529e-29	0.510829	0.377	0.311	1.33954e-24	Fibroblasts	CYP27A1
RBFOX2	8.35477e-29	0.317199	0.646	0.598	1.72568e-24	Fibroblasts	RBFOX2
ENSSSCG000450263471	2.47893e-28	0.494785	0.406	0.347	5.12024e-24	Fibroblasts	ENSSSCG00045026347
LTBP12	3.43727e-28	0.27702	0.549	0.478	7.09968e-24	Fibroblasts	LTBP1
MAP1B1	4.07367e-28	0.502612	0.35	0.278	8.41416e-24	Fibroblasts	MAP1B
ENSSSCG00045032639	8.26934e-28	0.571539	0.185	0.122	1.70803e-23	Fibroblasts	ENSSSCG00045032639
MPC2	1.88177e-27	0.691564	0.223	0.16	3.8868e-23	Fibroblasts	MPC2
TTC25	3.09452e-27	0.648819	0.148	0.092	6.39174e-23	Fibroblasts	TTC25
ENSSSCG00045016336	3.45423e-27	0.423974	0.484	0.432	7.13472e-23	Fibroblasts	ENSSSCG00045016336
ENSSSCG000450344711	4.91661e-27	0.34669	0.455	0.376	1.01553e-22	Fibroblasts	ENSSSCG00045034471
PCOLCE	1.91948e-26	0.547981	0.147	0.091	3.96469e-22	Fibroblasts	PCOLCE
RNF19	2.4365e-26	0.439035	0.467	0.421	5.03258e-22	Fibroblasts	RNF19
CREB5	5.76092e-26	0.316805	0.561	0.497	1.18992e-21	Fibroblasts	CREB5
ENSSSCG00045038897	7.85662e-26	0.434255	0.451	0.403	1.62278e-21	Fibroblasts	ENSSSCG00045038897
ENSSSCG00045027976	1.31131e-25	0.31742	0.545	0.493	2.70851e-21	Fibroblasts	ENSSSCG00045027976
PRKN1	1.73828e-25	0.294984	0.599	0.539	3.59042e-21	Fibroblasts	PRKN
PHF20L11	2.67384e-25	0.436276	0.457	0.407	5.52281e-21	Fibroblasts	PHF20L1
FERMT21	4.01351e-25	0.439306	0.421	0.37	8.2899e-21	Fibroblasts	FERMT2
PDE1A1	7.48341e-25	0.410455	0.429	0.377	1.5457e-20	Fibroblasts	PDE1A
PANK3	8.14647e-25	0.617496	0.226	0.167	1.68265e-20	Fibroblasts	PANK3
SGCD1	1.71265e-24	0.290449	0.501	0.424	3.53749e-20	Fibroblasts	SGCD
MGST1	2.24024e-24	0.617668	0.234	0.175	4.62721e-20	Fibroblasts	MGST1
ENSSSCG00045005244	5.25389e-24	0.393638	0.484	0.446	1.08519e-19	Fibroblasts	ENSSSCG00045005244
TRABD2B	1.43785e-23	0.573478	0.201	0.144	2.96988e-19	Fibroblasts	TRABD2B
GPC31	2.28388e-23	0.402134	0.39	0.329	4.71735e-19	Fibroblasts	GPC3
HLCS	2.48418e-23	0.485583	0.331	0.274	5.13108e-19	Fibroblasts	HLCS
ENSSSCG00045003589	3.04045e-23	0.54575	0.238	0.179	6.28006e-19	Fibroblasts	ENSSSCG00045003589
PNPO	3.75706e-23	0.540548	0.138	0.087	7.7602e-19	Fibroblasts	PNPO
TMTC2	4.16925e-23	0.337199	0.539	0.499	8.61158e-19	Fibroblasts	TMTC2
GNA141	1.69872e-22	0.462442	0.318	0.257	3.50871e-18	Fibroblasts	GNA14
WDR861	6.53167e-22	0.589041	0.214	0.16	1.34912e-17	Fibroblasts	WDR86
ENSSSCG00045018830	8.7138e-22	0.593035	0.208	0.153	1.79984e-17	Fibroblasts	ENSSSCG00045018830
SPARC	2.27211e-21	0.499558	0.314	0.261	4.69305e-17	Fibroblasts	SPARC
CAMK2D	3.86486e-21	0.317973	0.55	0.522	7.98288e-17	Fibroblasts	CAMK2D
RIPOR3	6.5083e-21	0.481133	0.147	0.097	1.34429e-16	Fibroblasts	RIPOR3
ENSSSCG00045009721	7.39216e-21	0.537321	0.212	0.157	1.52685e-16	Fibroblasts	ENSSSCG00045009721
ENSSSCG000450351681	1.10715e-20	0.469715	0.352	0.308	2.28682e-16	Fibroblasts	ENSSSCG00045035168
ANTXR12	1.89966e-20	0.314182	0.587	0.542	3.92374e-16	Fibroblasts	ANTXR1
ACO11	2.43208e-20	0.574183	0.287	0.239	5.02346e-16	Fibroblasts	ACO1
PTPN13	2.92233e-20	0.321018	0.486	0.443	6.03608e-16	Fibroblasts	PTPN13
ENSSSCG000450287311	3.43627e-20	0.340872	0.496	0.461	7.09763e-16	Fibroblasts	ENSSSCG00045028731
KDSR1	4.51165e-20	0.257363	0.515	0.455	9.31881e-16	Fibroblasts	KDSR
DAAM1	6.36932e-20	0.47518	0.389	0.351	1.31558e-15	Fibroblasts	DAAM1
SEC24D	7.96974e-20	0.477379	0.343	0.298	1.64615e-15	Fibroblasts	SEC24D
COL8A11	1.21126e-19	0.818547	0.335	0.282	2.50185e-15	Fibroblasts	COL8A1
ENSSSCG00045017527	2.71535e-19	0.50342	0.253	0.2	5.60856e-15	Fibroblasts	ENSSSCG00045017527
ENSSSCG000450250841	3.07059e-19	0.354944	0.482	0.443	6.3423e-15	Fibroblasts	ENSSSCG00045025084
OGN	3.50077e-19	0.552587	0.201	0.151	7.23085e-15	Fibroblasts	OGN
GATA41	5.7418e-19	0.543867	0.276	0.229	1.18597e-14	Fibroblasts	GATA4
CIDEA1	6.02358e-19	0.504246	0.308	0.26	1.24417e-14	Fibroblasts	CIDEA
CFD	8.39404e-19	0.40418	0.335	0.28	1.73379e-14	Fibroblasts	CFD
ENSSSCG00045005468	1.18142e-18	0.443359	0.103	0.062	2.44022e-14	Fibroblasts	ENSSSCG00045005468
MEIOB1	1.35892e-18	0.265663	0.557	0.505	2.80684e-14	Fibroblasts	MEIOB
ENSSSCG00045030460	3.44873e-18	0.461286	0.11	0.069	7.12336e-14	Fibroblasts	ENSSSCG00045030460
RTN4	4.31957e-18	0.303637	0.505	0.468	8.92207e-14	Fibroblasts	RTN4
ENSSSCG000450199931	6.64698e-18	0.455532	0.291	0.243	1.37293e-13	Fibroblasts	ENSSSCG00045019993
ENSSSCG000450172591	8.23432e-18	0.506409	0.226	0.176	1.7008e-13	Fibroblasts	ENSSSCG00045017259
TNIK2	1.39785e-17	0.417859	0.354	0.31	2.88725e-13	Fibroblasts	TNIK
TKT	4.84599e-17	0.546025	0.143	0.1	1.00094e-12	Fibroblasts	TKT
MRAS1	6.82161e-17	0.561926	0.257	0.213	1.409e-12	Fibroblasts	MRAS
LPIN11	1.30893e-16	0.269027	0.395	0.336	2.70359e-12	Fibroblasts	LPIN1
PRICKLE1	1.45542e-16	0.361901	0.401	0.358	3.00617e-12	Fibroblasts	PRICKLE1
DCAF6	1.61111e-16	0.316837	0.504	0.482	3.32775e-12	Fibroblasts	DCAF6
PTPRD	1.63131e-16	0.50167	0.232	0.184	3.36947e-12	Fibroblasts	PTPRD
ENSSSCG00045026107	1.70943e-16	0.485521	0.1	0.062	3.53084e-12	Fibroblasts	ENSSSCG00045026107
ENSSSCG00045013572	1.7362e-16	0.450643	0.302	0.256	3.58612e-12	Fibroblasts	ENSSSCG00045013572
ZBTB20	2.76472e-16	0.262702	0.528	0.497	5.71054e-12	Fibroblasts	ZBTB20
NUAK1	3.88524e-16	0.486623	0.277	0.234	8.02496e-12	Fibroblasts	NUAK1
ENSSSCG000450295331	1.04066e-15	0.312753	0.449	0.408	2.14948e-11	Fibroblasts	ENSSSCG00045029533
PRELP	2.48209e-15	0.478719	0.14	0.099	5.12676e-11	Fibroblasts	PRELP
ASPN	4.16495e-15	0.415182	0.11	0.072	8.60271e-11	Fibroblasts	ASPN
TMEM1822	1.19522e-14	0.466237	0.219	0.175	2.46874e-10	Fibroblasts	TMEM182
ENSSSCG00045020811	1.28092e-14	0.441429	0.128	0.088	2.64575e-10	Fibroblasts	ENSSSCG00045020811
ENSSSCG000450076481	1.45632e-14	0.406476	0.37	0.336	3.00802e-10	Fibroblasts	ENSSSCG00045007648
CYP1B1	2.19515e-14	0.500199	0.154	0.114	4.53408e-10	Fibroblasts	CYP1B1
ENSSSCG000450333001	3.32878e-14	0.510853	0.215	0.174	6.8756e-10	Fibroblasts	ENSSSCG00045033300
ADAM221	6.47191e-14	0.430899	0.228	0.185	1.33677e-09	Fibroblasts	ADAM22
PEBP1	7.65586e-14	0.431182	0.15	0.109	1.58132e-09	Fibroblasts	PEBP1
RPS15	1.01812e-13	0.326048	0.365	0.327	2.10293e-09	Fibroblasts	RPS15
NKD11	1.02086e-13	0.486052	0.252	0.212	2.10859e-09	Fibroblasts	NKD1
SESN11	1.04094e-13	0.261115	0.52	0.493	2.15007e-09	Fibroblasts	SESN1
SETD5	1.34778e-13	0.262079	0.53	0.523	2.78385e-09	Fibroblasts	SETD5
SRPX	1.88288e-13	0.470334	0.246	0.205	3.88909e-09	Fibroblasts	SRPX
ENSSSCG00045030082	1.95091e-13	0.456563	0.145	0.106	4.02961e-09	Fibroblasts	ENSSSCG00045030082
PPP2R5A1	4.1195e-13	0.283509	0.483	0.456	8.50883e-09	Fibroblasts	PPP2R5A
ATG7	8.2627e-13	0.259048	0.521	0.5	1.70666e-08	Fibroblasts	ATG7
SH3PXD2B	1.89228e-12	0.412411	0.354	0.329	3.9085e-08	Fibroblasts	SH3PXD2B
ENSSSCG00045032825	2.4779e-12	0.489211	0.241	0.206	5.1181e-08	Fibroblasts	ENSSSCG00045032825
ADD31	3.73429e-12	0.27653	0.452	0.429	7.71318e-08	Fibroblasts	ADD3
ENSSSCG00045027246	4.64767e-12	0.474089	0.156	0.119	9.59975e-08	Fibroblasts	ENSSSCG00045027246
ENSSSCG00045031670	5.44164e-12	0.464903	0.304	0.277	1.12397e-07	Fibroblasts	ENSSSCG00045031670
REXO2	9.4397e-12	0.38843	0.351	0.327	1.94977e-07	Fibroblasts	REXO2
ENSSSCG00045023594	9.52622e-12	0.282558	0.486	0.483	1.96764e-07	Fibroblasts	ENSSSCG00045023594
ENSSSCG00045020325	9.56388e-12	0.546149	0.128	0.095	1.97542e-07	Fibroblasts	ENSSSCG00045020325
ENSSSCG00045035913	1.14374e-11	0.397294	0.136	0.1	2.36239e-07	Fibroblasts	ENSSSCG00045035913
GBF1	1.42838e-11	0.355423	0.39	0.372	2.95032e-07	Fibroblasts	GBF1
ENSSSCG000450221751	2.23589e-11	0.454626	0.126	0.093	4.61824e-07	Fibroblasts	ENSSSCG00045022175
RORA3	3.31338e-11	0.252427	0.486	0.463	6.84378e-07	Fibroblasts	RORA
ENSSSCG00045030310	4.15869e-11	0.427272	0.247	0.215	8.58977e-07	Fibroblasts	ENSSSCG00045030310
ENSSSCG000450284711	5.86054e-11	0.412959	0.313	0.286	1.2105e-06	Fibroblasts	ENSSSCG00045028471
PRR161	7.06082e-11	0.268361	0.368	0.329	1.45841e-06	Fibroblasts	PRR16
TTC7B2	2.29825e-10	0.265493	0.441	0.427	4.74703e-06	Fibroblasts	TTC7B
BMPR1A1	4.6928e-10	0.333227	0.394	0.381	9.69299e-06	Fibroblasts	BMPR1A
ENSSSCG000450300511	5.88253e-10	0.423419	0.311	0.29	1.21504e-05	Fibroblasts	ENSSSCG00045030051
ALDH1A2	6.06424e-10	0.28769	0.338	0.306	1.25257e-05	Fibroblasts	ALDH1A2
ENSSSCG000450022451	7.46522e-10	0.408835	0.146	0.114	1.54194e-05	Fibroblasts	ENSSSCG00045002245
MAOA	7.64116e-10	0.351719	0.369	0.353	1.57828e-05	Fibroblasts	MAOA
SNTB12	9.03059e-10	0.273191	0.433	0.411	1.86527e-05	Fibroblasts	SNTB1
SLC25A21	9.30067e-10	0.325084	0.336	0.308	1.92105e-05	Fibroblasts	SLC25A21
TECR	9.80332e-10	0.504191	0.143	0.113	2.02488e-05	Fibroblasts	TECR
PLOD2	1.51876e-09	0.351241	0.362	0.343	3.137e-05	Fibroblasts	PLOD2
PLAAT31	3.06303e-09	0.474213	0.233	0.207	6.32669e-05	Fibroblasts	PLAAT3
ENSSSCG00045007013	3.24658e-09	0.433481	0.214	0.185	6.7058e-05	Fibroblasts	ENSSSCG00045007013
PWWP2A	4.20676e-09	0.448099	0.226	0.199	8.68907e-05	Fibroblasts	PWWP2A
TRARG11	5.60411e-09	0.536632	0.149	0.121	0.000115753	Fibroblasts	TRARG1
ENSSSCG000450052301	6.33683e-09	0.354081	0.338	0.318	0.000130887	Fibroblasts	ENSSSCG00045005230
HSD17B41	1.01785e-08	0.422839	0.275	0.254	0.000210237	Fibroblasts	HSD17B4
ENSSSCG000450367951	1.04491e-08	0.304331	0.116	0.087	0.000215825	Fibroblasts	ENSSSCG00045036795
SND1	1.51666e-08	0.355368	0.348	0.339	0.000313266	Fibroblasts	SND1
ENSSSCG00045000779	1.53375e-08	0.415807	0.144	0.115	0.000316795	Fibroblasts	ENSSSCG00045000779
PAK3	2.48345e-08	0.391003	0.181	0.152	0.000512957	Fibroblasts	PAK3
PRRX11	3.33822e-08	0.395896	0.17	0.142	0.000689509	Fibroblasts	PRRX1
ORC4	3.5056e-08	0.297704	0.414	0.416	0.000724081	Fibroblasts	ORC4
ENSSSCG00045038355	5.50787e-08	0.290879	0.408	0.406	0.00113765	Fibroblasts	ENSSSCG00045038355
GASK1B1	5.95314e-08	0.288167	0.21	0.178	0.00122962	Fibroblasts	GASK1B
LRP11	6.58204e-08	0.410642	0.275	0.258	0.00135952	Fibroblasts	LRP1
TGFB2	1.30629e-07	0.336	0.263	0.239	0.00269815	Fibroblasts	TGFB2
ENSSSCG00045022256	1.88153e-07	0.434028	0.167	0.143	0.0038863	Fibroblasts	ENSSSCG00045022256
ENSSSCG00045014834	1.88594e-07	0.374088	0.289	0.274	0.0038954	Fibroblasts	ENSSSCG00045014834
NID22	2.98628e-07	0.424091	0.201	0.177	0.00616816	Fibroblasts	NID2
ENSSSCG00045014070	3.87004e-07	0.326745	0.343	0.334	0.00799356	Fibroblasts	ENSSSCG00045014070
NEXN1	4.69058e-07	0.47957	0.197	0.176	0.00968839	Fibroblasts	NEXN
HERC4	5.33722e-07	0.284239	0.417	0.423	0.011024	Fibroblasts	HERC4
DUSP4	5.44886e-07	0.40948	0.105	0.082	0.0112546	Fibroblasts	DUSP4
CHSY1	5.66029e-07	0.389371	0.162	0.137	0.0116913	Fibroblasts	CHSY1
RGCC	5.95209e-07	0.441319	0.127	0.103	0.012294	Fibroblasts	RGCC
SLC12A21	6.45962e-07	0.35598	0.136	0.111	0.0133423	Fibroblasts	SLC12A2
MFAP5	6.67378e-07	0.352055	0.222	0.198	0.0137847	Fibroblasts	MFAP5
LRIG11	7.43514e-07	0.443894	0.217	0.198	0.0153573	Fibroblasts	LRIG1
NAV1	7.63179e-07	0.294493	0.364	0.355	0.0157635	Fibroblasts	NAV1
NSD1	8.13569e-07	0.266682	0.43	0.435	0.0168043	Fibroblasts	NSD1
MPC1	9.01363e-07	0.477704	0.207	0.189	0.0186177	Fibroblasts	MPC1
ACSS31	1.1272e-06	0.315513	0.306	0.291	0.0232824	Fibroblasts	ACSS3
LGR41	1.89368e-06	0.409004	0.172	0.15	0.0391139	Fibroblasts	LGR4
SDC21	2.04357e-06	0.362492	0.258	0.241	0.04221	Fibroblasts	SDC2
[truncated: 2,008 more rows]
