# Supplementary material for: Single-nucleus transcriptomics of epicardial adipose tissue from female pigs reveals effects of exercise training on resident innate and adaptive immune cells
Source: Cell Commun Signal. 2024 Apr 26;22:243. doi: 10.1186/s12964-024-01587-w (PMC11046969; doi:10.1186/s12964-024-01587-w)
Supplement: Supplementary file 13 — Supplementary Material 13: Dataset S2 [file 12964_2024_1587_MOESM13_ESM.xlsx]

## Sheet: CellChat_Ex
	source	target	ligand	receptor	prob	pval	interaction_name	interaction_name_2	pathway_name	annotation	evidence
1	Mesenchymal cells	B cells	FGF7	FGFR1	2.51942053327735e-05	0	FGF7_FGFR1	FGF7 - FGFR1	FGF	Secreted Signaling	PMC: 4393358
2	Mesenchymal cells	Beige adipocytes	FGF7	FGFR1	1.88957730155764e-05	0.03	FGF7_FGFR1	FGF7 - FGFR1	FGF	Secreted Signaling	PMC: 4393358
3	Mesenchymal cells	Endothelial cells	FGF7	FGFR1	2.51942053327735e-05	0	FGF7_FGFR1	FGF7 - FGFR1	FGF	Secreted Signaling	PMC: 4393358
4	Mesenchymal cells	Fibroblasts	FGF7	FGFR1	2.51942053327735e-05	0	FGF7_FGFR1	FGF7 - FGFR1	FGF	Secreted Signaling	PMC: 4393358
5	Mesenchymal cells	Macrophages	FGF7	FGFR1	2.51942053327735e-05	0	FGF7_FGFR1	FGF7 - FGFR1	FGF	Secreted Signaling	PMC: 4393358
6	Mesenchymal cells	Mesenchymal cells	FGF7	FGFR1	6.92810100751384e-05	0	FGF7_FGFR1	FGF7 - FGFR1	FGF	Secreted Signaling	PMC: 4393358
7	Mesenchymal cells	T cells	FGF7	FGFR1	2.51942053327735e-05	0	FGF7_FGFR1	FGF7 - FGFR1	FGF	Secreted Signaling	PMC: 4393358
8	Mesenchymal cells	Mesenchymal cells	FGF7	FGFR2	2.51942053327735e-05	0	FGF7_FGFR2	FGF7 - FGFR2	FGF	Secreted Signaling	PMC: 4393358
9	B cells	Fibroblasts	PDGFC	PDGFRA	3.33188860458594e-05	0	PDGFC_PDGFRA	PDGFC - PDGFRA	PDGF	Secreted Signaling	PMID: 15207812
10	Beige adipocytes	Fibroblasts	PDGFC	PDGFRA	3.33188860458594e-05	0	PDGFC_PDGFRA	PDGFC - PDGFRA	PDGF	Secreted Signaling	PMID: 15207812
11	Endothelial cells	Fibroblasts	PDGFC	PDGFRA	3.3048000793454e-05	0	PDGFC_PDGFRA	PDGFC - PDGFRA	PDGF	Secreted Signaling	PMID: 15207812
12	Macrophages	Fibroblasts	PDGFC	PDGFRA	3.33188860458594e-05	0	PDGFC_PDGFRA	PDGFC - PDGFRA	PDGF	Secreted Signaling	PMID: 15207812
13	Mesenchymal cells	Fibroblasts	PDGFC	PDGFRA	0.000131113	0	PDGFC_PDGFRA	PDGFC - PDGFRA	PDGF	Secreted Signaling	PMID: 15207812
14	Mesenchymal cells	Mesenchymal cells	PDGFC	PDGFRA	9.754480009057e-05	0	PDGFC_PDGFRA	PDGFC - PDGFRA	PDGF	Secreted Signaling	PMID: 15207812
15	B cells	B cells	IGF1	IGF1R	3.35919916691861e-05	0.01	IGF1_IGF1R	IGF1 - IGF1R	IGF	Secreted Signaling	PMID: 14604834
16	Endothelial cells	B cells	IGF1	IGF1R	3.33188860458594e-05	0.01	IGF1_IGF1R	IGF1 - IGF1R	IGF	Secreted Signaling	PMID: 14604834
17	Fibroblasts	B cells	IGF1	IGF1R	3.35919916691861e-05	0.01	IGF1_IGF1R	IGF1 - IGF1R	IGF	Secreted Signaling	PMID: 14604834
18	Macrophages	B cells	IGF1	IGF1R	3.35919916691861e-05	0.01	IGF1_IGF1R	IGF1 - IGF1R	IGF	Secreted Signaling	PMID: 14604834
19	Smooth muscle cells	B cells	IGF1	IGF1R	3.35919916691861e-05	0.01	IGF1_IGF1R	IGF1 - IGF1R	IGF	Secreted Signaling	PMID: 14604834
20	T cells	B cells	IGF1	IGF1R	3.33188860458594e-05	0.01	IGF1_IGF1R	IGF1 - IGF1R	IGF	Secreted Signaling	PMID: 14604834
21	B cells	Beige adipocytes	IGF1	IGF1R	0.000133262	0	IGF1_IGF1R	IGF1 - IGF1R	IGF	Secreted Signaling	PMID: 14604834
22	Beige adipocytes	Beige adipocytes	IGF1	IGF1R	0.000132179	0	IGF1_IGF1R	IGF1 - IGF1R	IGF	Secreted Signaling	PMID: 14604834
23	Endothelial cells	Beige adipocytes	IGF1	IGF1R	0.000132179	0	IGF1_IGF1R	IGF1 - IGF1R	IGF	Secreted Signaling	PMID: 14604834
24	Fibroblasts	Beige adipocytes	IGF1	IGF1R	0.000133262	0	IGF1_IGF1R	IGF1 - IGF1R	IGF	Secreted Signaling	PMID: 14604834
25	Macrophages	Beige adipocytes	IGF1	IGF1R	0.000133262	0	IGF1_IGF1R	IGF1 - IGF1R	IGF	Secreted Signaling	PMID: 14604834
26	Mesenchymal cells	Beige adipocytes	IGF1	IGF1R	0.000132179	0	IGF1_IGF1R	IGF1 - IGF1R	IGF	Secreted Signaling	PMID: 14604834
27	Smooth muscle cells	Beige adipocytes	IGF1	IGF1R	0.000133262	0	IGF1_IGF1R	IGF1 - IGF1R	IGF	Secreted Signaling	PMID: 14604834
28	T cells	Beige adipocytes	IGF1	IGF1R	0.000132179	0	IGF1_IGF1R	IGF1 - IGF1R	IGF	Secreted Signaling	PMID: 14604834
29	B cells	Endothelial cells	IGF1	IGF1R	0.000133262	0	IGF1_IGF1R	IGF1 - IGF1R	IGF	Secreted Signaling	PMID: 14604834
30	Beige adipocytes	Endothelial cells	IGF1	IGF1R	0.000132179	0	IGF1_IGF1R	IGF1 - IGF1R	IGF	Secreted Signaling	PMID: 14604834
31	Endothelial cells	Endothelial cells	IGF1	IGF1R	0.000132179	0	IGF1_IGF1R	IGF1 - IGF1R	IGF	Secreted Signaling	PMID: 14604834
32	Fibroblasts	Endothelial cells	IGF1	IGF1R	0.000133262	0	IGF1_IGF1R	IGF1 - IGF1R	IGF	Secreted Signaling	PMID: 14604834
33	Macrophages	Endothelial cells	IGF1	IGF1R	0.000133262	0	IGF1_IGF1R	IGF1 - IGF1R	IGF	Secreted Signaling	PMID: 14604834
34	Mesenchymal cells	Endothelial cells	IGF1	IGF1R	0.000132179	0	IGF1_IGF1R	IGF1 - IGF1R	IGF	Secreted Signaling	PMID: 14604834
35	Smooth muscle cells	Endothelial cells	IGF1	IGF1R	0.000133262	0	IGF1_IGF1R	IGF1 - IGF1R	IGF	Secreted Signaling	PMID: 14604834
36	T cells	Endothelial cells	IGF1	IGF1R	0.000132179	0	IGF1_IGF1R	IGF1 - IGF1R	IGF	Secreted Signaling	PMID: 14604834
37	B cells	Fibroblasts	IGF1	IGF1R	3.35919916691861e-05	0	IGF1_IGF1R	IGF1 - IGF1R	IGF	Secreted Signaling	PMID: 14604834
38	Beige adipocytes	Fibroblasts	IGF1	IGF1R	3.33188860458594e-05	0	IGF1_IGF1R	IGF1 - IGF1R	IGF	Secreted Signaling	PMID: 14604834
39	Endothelial cells	Fibroblasts	IGF1	IGF1R	3.33188860458594e-05	0	IGF1_IGF1R	IGF1 - IGF1R	IGF	Secreted Signaling	PMID: 14604834
40	Fibroblasts	Fibroblasts	IGF1	IGF1R	3.35919916691861e-05	0	IGF1_IGF1R	IGF1 - IGF1R	IGF	Secreted Signaling	PMID: 14604834
41	Macrophages	Fibroblasts	IGF1	IGF1R	3.35919916691861e-05	0	IGF1_IGF1R	IGF1 - IGF1R	IGF	Secreted Signaling	PMID: 14604834
42	Smooth muscle cells	Fibroblasts	IGF1	IGF1R	3.35919916691861e-05	0	IGF1_IGF1R	IGF1 - IGF1R	IGF	Secreted Signaling	PMID: 14604834
43	T cells	Fibroblasts	IGF1	IGF1R	3.33188860458594e-05	0	IGF1_IGF1R	IGF1 - IGF1R	IGF	Secreted Signaling	PMID: 14604834
44	B cells	Macrophages	IGF1	IGF1R	3.35919916691861e-05	0.03	IGF1_IGF1R	IGF1 - IGF1R	IGF	Secreted Signaling	PMID: 14604834
45	Endothelial cells	Macrophages	IGF1	IGF1R	3.33188860458594e-05	0.03	IGF1_IGF1R	IGF1 - IGF1R	IGF	Secreted Signaling	PMID: 14604834
46	Fibroblasts	Macrophages	IGF1	IGF1R	3.35919916691861e-05	0.03	IGF1_IGF1R	IGF1 - IGF1R	IGF	Secreted Signaling	PMID: 14604834
47	Macrophages	Macrophages	IGF1	IGF1R	3.35919916691861e-05	0.03	IGF1_IGF1R	IGF1 - IGF1R	IGF	Secreted Signaling	PMID: 14604834
48	Smooth muscle cells	Macrophages	IGF1	IGF1R	3.35919916691861e-05	0.03	IGF1_IGF1R	IGF1 - IGF1R	IGF	Secreted Signaling	PMID: 14604834
49	T cells	Macrophages	IGF1	IGF1R	3.33188860458594e-05	0.03	IGF1_IGF1R	IGF1 - IGF1R	IGF	Secreted Signaling	PMID: 14604834
50	B cells	Mesenchymal cells	IGF1	IGF1R	0.000191553	0	IGF1_IGF1R	IGF1 - IGF1R	IGF	Secreted Signaling	PMID: 14604834
51	Beige adipocytes	Mesenchymal cells	IGF1	IGF1R	0.000189996	0	IGF1_IGF1R	IGF1 - IGF1R	IGF	Secreted Signaling	PMID: 14604834
52	Endothelial cells	Mesenchymal cells	IGF1	IGF1R	0.000189996	0	IGF1_IGF1R	IGF1 - IGF1R	IGF	Secreted Signaling	PMID: 14604834
53	Fibroblasts	Mesenchymal cells	IGF1	IGF1R	0.000191553	0	IGF1_IGF1R	IGF1 - IGF1R	IGF	Secreted Signaling	PMID: 14604834
54	Macrophages	Mesenchymal cells	IGF1	IGF1R	0.000191553	0	IGF1_IGF1R	IGF1 - IGF1R	IGF	Secreted Signaling	PMID: 14604834
55	Mesenchymal cells	Mesenchymal cells	IGF1	IGF1R	0.000189996	0.04	IGF1_IGF1R	IGF1 - IGF1R	IGF	Secreted Signaling	PMID: 14604834
56	Smooth muscle cells	Mesenchymal cells	IGF1	IGF1R	0.000191553	0	IGF1_IGF1R	IGF1 - IGF1R	IGF	Secreted Signaling	PMID: 14604834
57	T cells	Mesenchymal cells	IGF1	IGF1R	0.000189996	0	IGF1_IGF1R	IGF1 - IGF1R	IGF	Secreted Signaling	PMID: 14604834
58	B cells	Smooth muscle cells	IGF1	IGF1R	3.35919916691861e-05	0.03	IGF1_IGF1R	IGF1 - IGF1R	IGF	Secreted Signaling	PMID: 14604834
59	Endothelial cells	Smooth muscle cells	IGF1	IGF1R	3.33188860458594e-05	0.03	IGF1_IGF1R	IGF1 - IGF1R	IGF	Secreted Signaling	PMID: 14604834
60	Fibroblasts	Smooth muscle cells	IGF1	IGF1R	3.35919916691861e-05	0.03	IGF1_IGF1R	IGF1 - IGF1R	IGF	Secreted Signaling	PMID: 14604834
61	Macrophages	Smooth muscle cells	IGF1	IGF1R	3.35919916691861e-05	0.03	IGF1_IGF1R	IGF1 - IGF1R	IGF	Secreted Signaling	PMID: 14604834
62	Smooth muscle cells	Smooth muscle cells	IGF1	IGF1R	3.35919916691861e-05	0.03	IGF1_IGF1R	IGF1 - IGF1R	IGF	Secreted Signaling	PMID: 14604834
63	T cells	Smooth muscle cells	IGF1	IGF1R	3.33188860458594e-05	0.03	IGF1_IGF1R	IGF1 - IGF1R	IGF	Secreted Signaling	PMID: 14604834
64	B cells	T cells	IGF1	IGF1R	3.33188860458594e-05	0	IGF1_IGF1R	IGF1 - IGF1R	IGF	Secreted Signaling	PMID: 14604834
65	Endothelial cells	T cells	IGF1	IGF1R	3.3048000793454e-05	0.01	IGF1_IGF1R	IGF1 - IGF1R	IGF	Secreted Signaling	PMID: 14604834
66	Fibroblasts	T cells	IGF1	IGF1R	3.33188860458594e-05	0	IGF1_IGF1R	IGF1 - IGF1R	IGF	Secreted Signaling	PMID: 14604834
67	Macrophages	T cells	IGF1	IGF1R	3.33188860458594e-05	0	IGF1_IGF1R	IGF1 - IGF1R	IGF	Secreted Signaling	PMID: 14604834
68	Smooth muscle cells	T cells	IGF1	IGF1R	3.33188860458594e-05	0	IGF1_IGF1R	IGF1 - IGF1R	IGF	Secreted Signaling	PMID: 14604834
69	T cells	T cells	IGF1	IGF1R	3.3048000793454e-05	0.01	IGF1_IGF1R	IGF1 - IGF1R	IGF	Secreted Signaling	PMID: 14604834
70	Mesenchymal cells	B cells	IL34	CSF1R	7.55788077023203e-05	0	IL34_CSF1R	IL34 - CSF1R	CSF	Secreted Signaling	KEGG: hsa04060
71	Mesenchymal cells	Macrophages	IL34	CSF1R	7.55788077023203e-05	0	IL34_CSF1R	IL34 - CSF1R	CSF	Secreted Signaling	KEGG: hsa04060
72	Mesenchymal cells	Mesenchymal cells	IL34	CSF1R	1.88957730155764e-05	0	IL34_CSF1R	IL34 - CSF1R	CSF	Secreted Signaling	KEGG: hsa04060
73	Beige adipocytes	Endothelial cells	SEMA3A	NRP1_PLXNA4	3.35919916691861e-05	0	SEMA3A_NRP1_PLXNA4	SEMA3A - (NRP1+PLXNA4)	SEMA3	Secreted Signaling	PMID: 27533782
74	Beige adipocytes	Mesenchymal cells	SEMA3A	NRP1_PLXNA4	0.000153919	0	SEMA3A_NRP1_PLXNA4	SEMA3A - (NRP1+PLXNA4)	SEMA3	Secreted Signaling	PMID: 27533782
75	B cells	Endothelial cells	SEMA3C	NRP1_PLXNA4	3.35919916691861e-05	0	SEMA3C_NRP1_PLXNA4	SEMA3C - (NRP1+PLXNA4)	SEMA3	Secreted Signaling	PMID: 27533782
76	Beige adipocytes	Endothelial cells	SEMA3C	NRP1_PLXNA4	3.35919916691861e-05	0	SEMA3C_NRP1_PLXNA4	SEMA3C - (NRP1+PLXNA4)	SEMA3	Secreted Signaling	PMID: 27533782
77	Endothelial cells	Endothelial cells	SEMA3C	NRP1_PLXNA4	0.000134354	0	SEMA3C_NRP1_PLXNA4	SEMA3C - (NRP1+PLXNA4)	SEMA3	Secreted Signaling	PMID: 27533782
78	Erythroid cells	Endothelial cells	SEMA3C	NRP1_PLXNA4	3.35919916691861e-05	0	SEMA3C_NRP1_PLXNA4	SEMA3C - (NRP1+PLXNA4)	SEMA3	Secreted Signaling	PMID: 27533782
79	Fibroblasts	Endothelial cells	SEMA3C	NRP1_PLXNA4	3.35919916691861e-05	0	SEMA3C_NRP1_PLXNA4	SEMA3C - (NRP1+PLXNA4)	SEMA3	Secreted Signaling	PMID: 27533782
80	Mesenchymal cells	Endothelial cells	SEMA3C	NRP1_PLXNA4	0.000503643	0	SEMA3C_NRP1_PLXNA4	SEMA3C - (NRP1+PLXNA4)	SEMA3	Secreted Signaling	PMID: 27533782
81	Smooth muscle cells	Endothelial cells	SEMA3C	NRP1_PLXNA4	3.35919916691861e-05	0	SEMA3C_NRP1_PLXNA4	SEMA3C - (NRP1+PLXNA4)	SEMA3	Secreted Signaling	PMID: 27533782
82	T cells	Endothelial cells	SEMA3C	NRP1_PLXNA4	3.35919916691861e-05	0	SEMA3C_NRP1_PLXNA4	SEMA3C - (NRP1+PLXNA4)	SEMA3	Secreted Signaling	PMID: 27533782
83	B cells	Mesenchymal cells	SEMA3C	NRP1_PLXNA4	0.000153919	0	SEMA3C_NRP1_PLXNA4	SEMA3C - (NRP1+PLXNA4)	SEMA3	Secreted Signaling	PMID: 27533782
84	Beige adipocytes	Mesenchymal cells	SEMA3C	NRP1_PLXNA4	0.000153919	0	SEMA3C_NRP1_PLXNA4	SEMA3C - (NRP1+PLXNA4)	SEMA3	Secreted Signaling	PMID: 27533782
85	Endothelial cells	Mesenchymal cells	SEMA3C	NRP1_PLXNA4	0.000615393	0	SEMA3C_NRP1_PLXNA4	SEMA3C - (NRP1+PLXNA4)	SEMA3	Secreted Signaling	PMID: 27533782
86	Erythroid cells	Mesenchymal cells	SEMA3C	NRP1_PLXNA4	0.000153919	0	SEMA3C_NRP1_PLXNA4	SEMA3C - (NRP1+PLXNA4)	SEMA3	Secreted Signaling	PMID: 27533782
87	Fibroblasts	Mesenchymal cells	SEMA3C	NRP1_PLXNA4	0.000153919	0	SEMA3C_NRP1_PLXNA4	SEMA3C - (NRP1+PLXNA4)	SEMA3	Secreted Signaling	PMID: 27533782
88	Mesenchymal cells	Mesenchymal cells	SEMA3C	NRP1_PLXNA4	0.00230383	0	SEMA3C_NRP1_PLXNA4	SEMA3C - (NRP1+PLXNA4)	SEMA3	Secreted Signaling	PMID: 27533782
89	Smooth muscle cells	Mesenchymal cells	SEMA3C	NRP1_PLXNA4	0.000153919	0	SEMA3C_NRP1_PLXNA4	SEMA3C - (NRP1+PLXNA4)	SEMA3	Secreted Signaling	PMID: 27533782
90	T cells	Mesenchymal cells	SEMA3C	NRP1_PLXNA4	0.000153919	0	SEMA3C_NRP1_PLXNA4	SEMA3C - (NRP1+PLXNA4)	SEMA3	Secreted Signaling	PMID: 27533782
91	Beige adipocytes	Endothelial cells	SEMA3D	NRP1_PLXNA4	3.35919916691861e-05	0	SEMA3D_NRP1_PLXNA4	SEMA3D - (NRP1+PLXNA4)	SEMA3	Secreted Signaling	PMID: 27533782
92	Mesenchymal cells	Endothelial cells	SEMA3D	NRP1_PLXNA4	3.35919916691861e-05	0	SEMA3D_NRP1_PLXNA4	SEMA3D - (NRP1+PLXNA4)	SEMA3	Secreted Signaling	PMID: 27533782
93	Beige adipocytes	Mesenchymal cells	SEMA3D	NRP1_PLXNA4	0.000153919	0	SEMA3D_NRP1_PLXNA4	SEMA3D - (NRP1+PLXNA4)	SEMA3	Secreted Signaling	PMID: 27533782
94	Mesenchymal cells	Mesenchymal cells	SEMA3D	NRP1_PLXNA4	0.000153919	0	SEMA3D_NRP1_PLXNA4	SEMA3D - (NRP1+PLXNA4)	SEMA3	Secreted Signaling	PMID: 27533782
95	B cells	Beige adipocytes	SEMA3C	NRP2_PLXNA4	7.51108581199673e-05	0	SEMA3C_NRP2_PLXNA4	SEMA3C - (NRP2+PLXNA4)	SEMA3	Secreted Signaling	PMID: 27533782
96	Beige adipocytes	Beige adipocytes	SEMA3C	NRP2_PLXNA4	7.51108581199673e-05	0	SEMA3C_NRP2_PLXNA4	SEMA3C - (NRP2+PLXNA4)	SEMA3	Secreted Signaling	PMID: 27533782
97	Endothelial cells	Beige adipocytes	SEMA3C	NRP2_PLXNA4	0.000300376	0	SEMA3C_NRP2_PLXNA4	SEMA3C - (NRP2+PLXNA4)	SEMA3	Secreted Signaling	PMID: 27533782
98	Erythroid cells	Beige adipocytes	SEMA3C	NRP2_PLXNA4	7.51108581199673e-05	0	SEMA3C_NRP2_PLXNA4	SEMA3C - (NRP2+PLXNA4)	SEMA3	Secreted Signaling	PMID: 27533782
99	Fibroblasts	Beige adipocytes	SEMA3C	NRP2_PLXNA4	7.51108581199673e-05	0	SEMA3C_NRP2_PLXNA4	SEMA3C - (NRP2+PLXNA4)	SEMA3	Secreted Signaling	PMID: 27533782
100	Mesenchymal cells	Beige adipocytes	SEMA3C	NRP2_PLXNA4	0.00112548	0	SEMA3C_NRP2_PLXNA4	SEMA3C - (NRP2+PLXNA4)	SEMA3	Secreted Signaling	PMID: 27533782
101	Smooth muscle cells	Beige adipocytes	SEMA3C	NRP2_PLXNA4	7.51108581199673e-05	0	SEMA3C_NRP2_PLXNA4	SEMA3C - (NRP2+PLXNA4)	SEMA3	Secreted Signaling	PMID: 27533782
102	T cells	Beige adipocytes	SEMA3C	NRP2_PLXNA4	7.51108581199673e-05	0	SEMA3C_NRP2_PLXNA4	SEMA3C - (NRP2+PLXNA4)	SEMA3	Secreted Signaling	PMID: 27533782
103	B cells	Mesenchymal cells	SEMA3C	NRP2_PLXNA4	8.88711428420418e-05	0	SEMA3C_NRP2_PLXNA4	SEMA3C - (NRP2+PLXNA4)	SEMA3	Secreted Signaling	PMID: 27533782
104	Beige adipocytes	Mesenchymal cells	SEMA3C	NRP2_PLXNA4	8.88711428420418e-05	0	SEMA3C_NRP2_PLXNA4	SEMA3C - (NRP2+PLXNA4)	SEMA3	Secreted Signaling	PMID: 27533782
105	Endothelial cells	Mesenchymal cells	SEMA3C	NRP2_PLXNA4	0.00035539	0	SEMA3C_NRP2_PLXNA4	SEMA3C - (NRP2+PLXNA4)	SEMA3	Secreted Signaling	PMID: 27533782
106	Erythroid cells	Mesenchymal cells	SEMA3C	NRP2_PLXNA4	8.88711428420418e-05	0	SEMA3C_NRP2_PLXNA4	SEMA3C - (NRP2+PLXNA4)	SEMA3	Secreted Signaling	PMID: 27533782
107	Fibroblasts	Mesenchymal cells	SEMA3C	NRP2_PLXNA4	8.88711428420418e-05	0	SEMA3C_NRP2_PLXNA4	SEMA3C - (NRP2+PLXNA4)	SEMA3	Secreted Signaling	PMID: 27533782
108	Mesenchymal cells	Mesenchymal cells	SEMA3C	NRP2_PLXNA4	0.00133141	0	SEMA3C_NRP2_PLXNA4	SEMA3C - (NRP2+PLXNA4)	SEMA3	Secreted Signaling	PMID: 27533782
109	Smooth muscle cells	Mesenchymal cells	SEMA3C	NRP2_PLXNA4	8.88711428420418e-05	0	SEMA3C_NRP2_PLXNA4	SEMA3C - (NRP2+PLXNA4)	SEMA3	Secreted Signaling	PMID: 27533782
110	T cells	Mesenchymal cells	SEMA3C	NRP2_PLXNA4	8.88711428420418e-05	0	SEMA3C_NRP2_PLXNA4	SEMA3C - (NRP2+PLXNA4)	SEMA3	Secreted Signaling	PMID: 27533782
111	Beige adipocytes	Beige adipocytes	SEMA3D	NRP2_PLXNA4	7.51108581199673e-05	0	SEMA3D_NRP2_PLXNA4	SEMA3D - (NRP2+PLXNA4)	SEMA3	Secreted Signaling	PMID: 27533782
112	Mesenchymal cells	Beige adipocytes	SEMA3D	NRP2_PLXNA4	7.51108581199673e-05	0	SEMA3D_NRP2_PLXNA4	SEMA3D - (NRP2+PLXNA4)	SEMA3	Secreted Signaling	PMID: 27533782
113	Beige adipocytes	Mesenchymal cells	SEMA3D	NRP2_PLXNA4	8.88711428420418e-05	0	SEMA3D_NRP2_PLXNA4	SEMA3D - (NRP2+PLXNA4)	SEMA3	Secreted Signaling	PMID: 27533782
114	Mesenchymal cells	Mesenchymal cells	SEMA3D	NRP2_PLXNA4	8.88711428420418e-05	0	SEMA3D_NRP2_PLXNA4	SEMA3D - (NRP2+PLXNA4)	SEMA3	Secreted Signaling	PMID: 27533782
115	B cells	Mesenchymal cells	FN1	ITGA2B_ITGB3	5.03871412015654e-05	0	FN1_ITGA2B_ITGB3	FN1 - (ITGA2B+ITGB3)	FN1	ECM-Receptor	KEGG: hsa04512
116	Beige adipocytes	Mesenchymal cells	FN1	ITGA2B_ITGB3	5.03871412015654e-05	0	FN1_ITGA2B_ITGB3	FN1 - (ITGA2B+ITGB3)	FN1	ECM-Receptor	KEGG: hsa04512
117	Endothelial cells	Mesenchymal cells	FN1	ITGA2B_ITGB3	5.03871412015654e-05	0	FN1_ITGA2B_ITGB3	FN1 - (ITGA2B+ITGB3)	FN1	ECM-Receptor	KEGG: hsa04512
118	Erythroid cells	Mesenchymal cells	FN1	ITGA2B_ITGB3	5.03871412015654e-05	0	FN1_ITGA2B_ITGB3	FN1 - (ITGA2B+ITGB3)	FN1	ECM-Receptor	KEGG: hsa04512
119	Fibroblasts	Mesenchymal cells	FN1	ITGA2B_ITGB3	5.03871412015654e-05	0	FN1_ITGA2B_ITGB3	FN1 - (ITGA2B+ITGB3)	FN1	ECM-Receptor	KEGG: hsa04512
120	Mesenchymal cells	Mesenchymal cells	FN1	ITGA2B_ITGB3	0.000151146	0	FN1_ITGA2B_ITGB3	FN1 - (ITGA2B+ITGB3)	FN1	ECM-Receptor	KEGG: hsa04512
121	Smooth muscle cells	Mesenchymal cells	FN1	ITGA2B_ITGB3	5.03871412015654e-05	0	FN1_ITGA2B_ITGB3	FN1 - (ITGA2B+ITGB3)	FN1	ECM-Receptor	KEGG: hsa04512
122	T cells	Mesenchymal cells	FN1	ITGA2B_ITGB3	5.03871412015654e-05	0	FN1_ITGA2B_ITGB3	FN1 - (ITGA2B+ITGB3)	FN1	ECM-Receptor	KEGG: hsa04512
123	Endothelial cells	Mesenchymal cells	VWF	ITGA2B_ITGB3	5.03871412015654e-05	0	VWF_ITGA2B_ITGB3	VWF - (ITGA2B+ITGB3)	VWF	ECM-Receptor	KEGG: hsa04512
124	Beige adipocytes	Mesenchymal cells	LAMA2	DAG1	3.35919916691861e-05	0	LAMA2_DAG1	LAMA2 - DAG1	LAMININ	ECM-Receptor	KEGG: hsa04512
125	Endothelial cells	Mesenchymal cells	LAMA2	DAG1	3.35919916691861e-05	0	LAMA2_DAG1	LAMA2 - DAG1	LAMININ	ECM-Receptor	KEGG: hsa04512
126	Erythroid cells	Mesenchymal cells	LAMA2	DAG1	3.35919916691861e-05	0	LAMA2_DAG1	LAMA2 - DAG1	LAMININ	ECM-Receptor	KEGG: hsa04512
127	Fibroblasts	Mesenchymal cells	LAMA2	DAG1	0.000134354	0	LAMA2_DAG1	LAMA2 - DAG1	LAMININ	ECM-Receptor	KEGG: hsa04512
128	Macrophages	Mesenchymal cells	LAMA2	DAG1	3.35919916691861e-05	0	LAMA2_DAG1	LAMA2 - DAG1	LAMININ	ECM-Receptor	KEGG: hsa04512
129	Mesenchymal cells	Mesenchymal cells	LAMA2	DAG1	9.23725468790675e-05	0	LAMA2_DAG1	LAMA2 - DAG1	LAMININ	ECM-Receptor	KEGG: hsa04512
130	Smooth muscle cells	Mesenchymal cells	LAMA2	DAG1	3.35919916691861e-05	0	LAMA2_DAG1	LAMA2 - DAG1	LAMININ	ECM-Receptor	KEGG: hsa04512
131	T cells	Mesenchymal cells	LAMA2	DAG1	3.35919916691861e-05	0	LAMA2_DAG1	LAMA2 - DAG1	LAMININ	ECM-Receptor	KEGG: hsa04512
132	Endothelial cells	Mesenchymal cells	LAMA3	DAG1	3.35919916691861e-05	0	LAMA3_DAG1	LAMA3 - DAG1	LAMININ	ECM-Receptor	KEGG: hsa04512
133	Mesenchymal cells	Mesenchymal cells	LAMA3	DAG1	0.000268673	0	LAMA3_DAG1	LAMA3 - DAG1	LAMININ	ECM-Receptor	KEGG: hsa04512
134	B cells	B cells	CDH2	CDH2	3.35919916691861e-05	0	CDH2_CDH2	CDH2 - CDH2	CDH	Cell-Cell Contact	KEGG: hsa04514
135	Macrophages	B cells	CDH2	CDH2	3.35919916691861e-05	0	CDH2_CDH2	CDH2 - CDH2	CDH	Cell-Cell Contact	KEGG: hsa04514
136	B cells	Macrophages	CDH2	CDH2	3.35919916691861e-05	0	CDH2_CDH2	CDH2 - CDH2	CDH	Cell-Cell Contact	KEGG: hsa04514
137	Macrophages	Macrophages	CDH2	CDH2	3.35919916691861e-05	0	CDH2_CDH2	CDH2 - CDH2	CDH	Cell-Cell Contact	KEGG: hsa04514
138	B cells	Mesenchymal cells	EFNA5	EPHA3	7.55788077023203e-05	0	EFNA5_EPHA3	EFNA5 - EPHA3	EPHA	Cell-Cell Contact	PMID: 15114347
139	Beige adipocytes	Mesenchymal cells	EFNA5	EPHA3	0.000100769	0	EFNA5_EPHA3	EFNA5 - EPHA3	EPHA	Cell-Cell Contact	PMID: 15114347
140	Endothelial cells	Mesenchymal cells	EFNA5	EPHA3	0.000226702	0	EFNA5_EPHA3	EFNA5 - EPHA3	EPHA	Cell-Cell Contact	PMID: 15114347
141	Erythroid cells	Mesenchymal cells	EFNA5	EPHA3	8.18765259999958e-05	0	EFNA5_EPHA3	EFNA5 - EPHA3	EPHA	Cell-Cell Contact	PMID: 15114347
142	Fibroblasts	Mesenchymal cells	EFNA5	EPHA3	0.000201518	0	EFNA5_EPHA3	EFNA5 - EPHA3	EPHA	Cell-Cell Contact	PMID: 15114347
143	Macrophages	Mesenchymal cells	EFNA5	EPHA3	0.000100769	0	EFNA5_EPHA3	EFNA5 - EPHA3	EPHA	Cell-Cell Contact	PMID: 15114347
144	Mesenchymal cells	Mesenchymal cells	EFNA5	EPHA3	0.000295952	0	EFNA5_EPHA3	EFNA5 - EPHA3	EPHA	Cell-Cell Contact	PMID: 15114347
145	Smooth muscle cells	Mesenchymal cells	EFNA5	EPHA3	0.000100769	0	EFNA5_EPHA3	EFNA5 - EPHA3	EPHA	Cell-Cell Contact	PMID: 15114347
146	T cells	Mesenchymal cells	EFNA5	EPHA3	0.000100769	0	EFNA5_EPHA3	EFNA5 - EPHA3	EPHA	Cell-Cell Contact	PMID: 15114347
147	Endothelial cells	Beige adipocytes	EFNB2	EPHB1	3.35919916691861e-05	0	EFNB2_EPHB1	EFNB2 - EPHB1	EPHB	Cell-Cell Contact	PMID: 15114347
148	Erythroid cells	B cells	NCAM1	FGFR1	3.35919916691861e-05	0	NCAM1_FGFR1	NCAM1 - FGFR1	NCAM	Cell-Cell Contact	PMID: 12791257
149	Fibroblasts	B cells	NCAM1	FGFR1	3.35919916691861e-05	0	NCAM1_FGFR1	NCAM1 - FGFR1	NCAM	Cell-Cell Contact	PMID: 12791257
150	Mesenchymal cells	B cells	NCAM1	FGFR1	3.35919916691861e-05	0.01	NCAM1_FGFR1	NCAM1 - FGFR1	NCAM	Cell-Cell Contact	PMID: 12791257
151	Fibroblasts	Beige adipocytes	NCAM1	FGFR1	2.51942053327735e-05	0	NCAM1_FGFR1	NCAM1 - FGFR1	NCAM	Cell-Cell Contact	PMID: 12791257
152	Erythroid cells	Endothelial cells	NCAM1	FGFR1	3.35919916691861e-05	0	NCAM1_FGFR1	NCAM1 - FGFR1	NCAM	Cell-Cell Contact	PMID: 12791257
153	Fibroblasts	Endothelial cells	NCAM1	FGFR1	3.35919916691861e-05	0	NCAM1_FGFR1	NCAM1 - FGFR1	NCAM	Cell-Cell Contact	PMID: 12791257
154	Mesenchymal cells	Endothelial cells	NCAM1	FGFR1	3.35919916691861e-05	0.01	NCAM1_FGFR1	NCAM1 - FGFR1	NCAM	Cell-Cell Contact	PMID: 12791257
155	Erythroid cells	Fibroblasts	NCAM1	FGFR1	3.35919916691861e-05	0	NCAM1_FGFR1	NCAM1 - FGFR1	NCAM	Cell-Cell Contact	PMID: 12791257
156	Fibroblasts	Fibroblasts	NCAM1	FGFR1	3.35919916691861e-05	0	NCAM1_FGFR1	NCAM1 - FGFR1	NCAM	Cell-Cell Contact	PMID: 12791257
157	Mesenchymal cells	Fibroblasts	NCAM1	FGFR1	3.35919916691861e-05	0.01	NCAM1_FGFR1	NCAM1 - FGFR1	NCAM	Cell-Cell Contact	PMID: 12791257
158	Erythroid cells	Macrophages	NCAM1	FGFR1	3.35919916691861e-05	0	NCAM1_FGFR1	NCAM1 - FGFR1	NCAM	Cell-Cell Contact	PMID: 12791257
159	Fibroblasts	Macrophages	NCAM1	FGFR1	3.35919916691861e-05	0	NCAM1_FGFR1	NCAM1 - FGFR1	NCAM	Cell-Cell Contact	PMID: 12791257
160	Mesenchymal cells	Macrophages	NCAM1	FGFR1	3.35919916691861e-05	0.01	NCAM1_FGFR1	NCAM1 - FGFR1	NCAM	Cell-Cell Contact	PMID: 12791257
161	Erythroid cells	Mesenchymal cells	NCAM1	FGFR1	9.23725468790675e-05	0	NCAM1_FGFR1	NCAM1 - FGFR1	NCAM	Cell-Cell Contact	PMID: 12791257
162	Fibroblasts	Mesenchymal cells	NCAM1	FGFR1	9.23725468790675e-05	0	NCAM1_FGFR1	NCAM1 - FGFR1	NCAM	Cell-Cell Contact	PMID: 12791257
163	Mesenchymal cells	Mesenchymal cells	NCAM1	FGFR1	9.23725468790675e-05	0.01	NCAM1_FGFR1	NCAM1 - FGFR1	NCAM	Cell-Cell Contact	PMID: 12791257
164	Erythroid cells	T cells	NCAM1	FGFR1	3.35919916691861e-05	0	NCAM1_FGFR1	NCAM1 - FGFR1	NCAM	Cell-Cell Contact	PMID: 12791257
165	Fibroblasts	T cells	NCAM1	FGFR1	3.35919916691861e-05	0	NCAM1_FGFR1	NCAM1 - FGFR1	NCAM	Cell-Cell Contact	PMID: 12791257
166	Mesenchymal cells	T cells	NCAM1	FGFR1	3.35919916691861e-05	0.01	NCAM1_FGFR1	NCAM1 - FGFR1	NCAM	Cell-Cell Contact	PMID: 12791257
167	Erythroid cells	Erythroid cells	NCAM1	NCAM1	3.35919916691861e-05	0	NCAM1_NCAM1	NCAM1 - NCAM1	NCAM	Cell-Cell Contact	KEGG: hsa04514
168	Fibroblasts	Erythroid cells	NCAM1	NCAM1	3.35919916691861e-05	0	NCAM1_NCAM1	NCAM1 - NCAM1	NCAM	Cell-Cell Contact	KEGG: hsa04514
169	Mesenchymal cells	Erythroid cells	NCAM1	NCAM1	3.35919916691861e-05	0.01	NCAM1_NCAM1	NCAM1 - NCAM1	NCAM	Cell-Cell Contact	KEGG: hsa04514
170	Erythroid cells	Fibroblasts	NCAM1	NCAM1	3.35919916691861e-05	0	NCAM1_NCAM1	NCAM1 - NCAM1	NCAM	Cell-Cell Contact	KEGG: hsa04514
171	Fibroblasts	Fibroblasts	NCAM1	NCAM1	3.35919916691861e-05	0	NCAM1_NCAM1	NCAM1 - NCAM1	NCAM	Cell-Cell Contact	KEGG: hsa04514
172	Mesenchymal cells	Fibroblasts	NCAM1	NCAM1	3.35919916691861e-05	0	NCAM1_NCAM1	NCAM1 - NCAM1	NCAM	Cell-Cell Contact	KEGG: hsa04514
173	Erythroid cells	Mesenchymal cells	NCAM1	NCAM1	3.35919916691861e-05	0.01	NCAM1_NCAM1	NCAM1 - NCAM1	NCAM	Cell-Cell Contact	KEGG: hsa04514
174	Fibroblasts	Mesenchymal cells	NCAM1	NCAM1	3.35919916691861e-05	0	NCAM1_NCAM1	NCAM1 - NCAM1	NCAM	Cell-Cell Contact	KEGG: hsa04514
175	Mesenchymal cells	Mesenchymal cells	NCAM1	NCAM1	3.35919916691861e-05	0.01	NCAM1_NCAM1	NCAM1 - NCAM1	NCAM	Cell-Cell Contact	KEGG: hsa04514
176	Erythroid cells	Erythroid cells	NCAM1	NCAM2	3.35919916691861e-05	0	NCAM1_NCAM2	NCAM1 - NCAM2	NCAM	Cell-Cell Contact	KEGG: hsa04514
177	Fibroblasts	Erythroid cells	NCAM1	NCAM2	3.35919916691861e-05	0	NCAM1_NCAM2	NCAM1 - NCAM2	NCAM	Cell-Cell Contact	KEGG: hsa04514
178	Mesenchymal cells	Erythroid cells	NCAM1	NCAM2	3.35919916691861e-05	0	NCAM1_NCAM2	NCAM1 - NCAM2	NCAM	Cell-Cell Contact	KEGG: hsa04514
179	Beige adipocytes	Beige adipocytes	NEGR1	NEGR1	3.35919916691861e-05	0	NEGR1_NEGR1	NEGR1 - NEGR1	NEGR	Cell-Cell Contact	KEGG: hsa04514
180	Endothelial cells	Beige adipocytes	NEGR1	NEGR1	3.35919916691861e-05	0	NEGR1_NEGR1	NEGR1 - NEGR1	NEGR	Cell-Cell Contact	KEGG: hsa04514
181	Erythroid cells	Beige adipocytes	NEGR1	NEGR1	3.35919916691861e-05	0.02	NEGR1_NEGR1	NEGR1 - NEGR1	NEGR	Cell-Cell Contact	KEGG: hsa04514
182	Fibroblasts	Beige adipocytes	NEGR1	NEGR1	0.000134354	0	NEGR1_NEGR1	NEGR1 - NEGR1	NEGR	Cell-Cell Contact	KEGG: hsa04514
183	Macrophages	Beige adipocytes	NEGR1	NEGR1	3.35919916691861e-05	0	NEGR1_NEGR1	NEGR1 - NEGR1	NEGR	Cell-Cell Contact	KEGG: hsa04514
184	Smooth muscle cells	Beige adipocytes	NEGR1	NEGR1	3.35919916691861e-05	0	NEGR1_NEGR1	NEGR1 - NEGR1	NEGR	Cell-Cell Contact	KEGG: hsa04514
185	T cells	Beige adipocytes	NEGR1	NEGR1	3.35919916691861e-05	0	NEGR1_NEGR1	NEGR1 - NEGR1	NEGR	Cell-Cell Contact	KEGG: hsa04514
186	Beige adipocytes	Endothelial cells	NEGR1	NEGR1	3.35919916691861e-05	0	NEGR1_NEGR1	NEGR1 - NEGR1	NEGR	Cell-Cell Contact	KEGG: hsa04514
187	Endothelial cells	Endothelial cells	NEGR1	NEGR1	3.35919916691861e-05	0	NEGR1_NEGR1	NEGR1 - NEGR1	NEGR	Cell-Cell Contact	KEGG: hsa04514
188	Erythroid cells	Endothelial cells	NEGR1	NEGR1	3.35919916691861e-05	0.02	NEGR1_NEGR1	NEGR1 - NEGR1	NEGR	Cell-Cell Contact	KEGG: hsa04514
189	Fibroblasts	Endothelial cells	NEGR1	NEGR1	0.000134354	0	NEGR1_NEGR1	NEGR1 - NEGR1	NEGR	Cell-Cell Contact	KEGG: hsa04514
190	Macrophages	Endothelial cells	NEGR1	NEGR1	3.35919916691861e-05	0	NEGR1_NEGR1	NEGR1 - NEGR1	NEGR	Cell-Cell Contact	KEGG: hsa04514
191	Smooth muscle cells	Endothelial cells	NEGR1	NEGR1	3.35919916691861e-05	0	NEGR1_NEGR1	NEGR1 - NEGR1	NEGR	Cell-Cell Contact	KEGG: hsa04514
192	T cells	Endothelial cells	NEGR1	NEGR1	3.35919916691861e-05	0	NEGR1_NEGR1	NEGR1 - NEGR1	NEGR	Cell-Cell Contact	KEGG: hsa04514
193	Beige adipocytes	Erythroid cells	NEGR1	NEGR1	3.35919916691861e-05	0.02	NEGR1_NEGR1	NEGR1 - NEGR1	NEGR	Cell-Cell Contact	KEGG: hsa04514
194	Endothelial cells	Erythroid cells	NEGR1	NEGR1	3.35919916691861e-05	0.02	NEGR1_NEGR1	NEGR1 - NEGR1	NEGR	Cell-Cell Contact	KEGG: hsa04514
195	Erythroid cells	Erythroid cells	NEGR1	NEGR1	3.35919916691861e-05	0.02	NEGR1_NEGR1	NEGR1 - NEGR1	NEGR	Cell-Cell Contact	KEGG: hsa04514
196	Fibroblasts	Erythroid cells	NEGR1	NEGR1	0.000134354	0	NEGR1_NEGR1	NEGR1 - NEGR1	NEGR	Cell-Cell Contact	KEGG: hsa04514
197	Macrophages	Erythroid cells	NEGR1	NEGR1	3.35919916691861e-05	0.02	NEGR1_NEGR1	NEGR1 - NEGR1	NEGR	Cell-Cell Contact	KEGG: hsa04514
198	Smooth muscle cells	Erythroid cells	NEGR1	NEGR1	3.35919916691861e-05	0.02	NEGR1_NEGR1	NEGR1 - NEGR1	NEGR	Cell-Cell Contact	KEGG: hsa04514
199	T cells	Erythroid cells	NEGR1	NEGR1	3.35919916691861e-05	0.02	NEGR1_NEGR1	NEGR1 - NEGR1	NEGR	Cell-Cell Contact	KEGG: hsa04514
200	Beige adipocytes	Fibroblasts	NEGR1	NEGR1	0.000134354	0	NEGR1_NEGR1	NEGR1 - NEGR1	NEGR	Cell-Cell Contact	KEGG: hsa04514
201	Endothelial cells	Fibroblasts	NEGR1	NEGR1	0.000134354	0	NEGR1_NEGR1	NEGR1 - NEGR1	NEGR	Cell-Cell Contact	KEGG: hsa04514
202	Erythroid cells	Fibroblasts	NEGR1	NEGR1	0.000134354	0	NEGR1_NEGR1	NEGR1 - NEGR1	NEGR	Cell-Cell Contact	KEGG: hsa04514
203	Fibroblasts	Fibroblasts	NEGR1	NEGR1	0.000537201	0	NEGR1_NEGR1	NEGR1 - NEGR1	NEGR	Cell-Cell Contact	KEGG: hsa04514
204	Macrophages	Fibroblasts	NEGR1	NEGR1	0.000134354	0	NEGR1_NEGR1	NEGR1 - NEGR1	NEGR	Cell-Cell Contact	KEGG: hsa04514
205	Mesenchymal cells	Fibroblasts	NEGR1	NEGR1	0.000134354	0	NEGR1_NEGR1	NEGR1 - NEGR1	NEGR	Cell-Cell Contact	KEGG: hsa04514
206	Smooth muscle cells	Fibroblasts	NEGR1	NEGR1	0.000134354	0	NEGR1_NEGR1	NEGR1 - NEGR1	NEGR	Cell-Cell Contact	KEGG: hsa04514
207	T cells	Fibroblasts	NEGR1	NEGR1	0.000134354	0	NEGR1_NEGR1	NEGR1 - NEGR1	NEGR	Cell-Cell Contact	KEGG: hsa04514
208	Beige adipocytes	Macrophages	NEGR1	NEGR1	3.35919916691861e-05	0	NEGR1_NEGR1	NEGR1 - NEGR1	NEGR	Cell-Cell Contact	KEGG: hsa04514
209	Endothelial cells	Macrophages	NEGR1	NEGR1	3.35919916691861e-05	0	NEGR1_NEGR1	NEGR1 - NEGR1	NEGR	Cell-Cell Contact	KEGG: hsa04514
210	Erythroid cells	Macrophages	NEGR1	NEGR1	3.35919916691861e-05	0.02	NEGR1_NEGR1	NEGR1 - NEGR1	NEGR	Cell-Cell Contact	KEGG: hsa04514
211	Fibroblasts	Macrophages	NEGR1	NEGR1	0.000134354	0	NEGR1_NEGR1	NEGR1 - NEGR1	NEGR	Cell-Cell Contact	KEGG: hsa04514
212	Macrophages	Macrophages	NEGR1	NEGR1	3.35919916691861e-05	0	NEGR1_NEGR1	NEGR1 - NEGR1	NEGR	Cell-Cell Contact	KEGG: hsa04514
213	Smooth muscle cells	Macrophages	NEGR1	NEGR1	3.35919916691861e-05	0	NEGR1_NEGR1	NEGR1 - NEGR1	NEGR	Cell-Cell Contact	KEGG: hsa04514
214	T cells	Macrophages	NEGR1	NEGR1	3.35919916691861e-05	0	NEGR1_NEGR1	NEGR1 - NEGR1	NEGR	Cell-Cell Contact	KEGG: hsa04514
215	Fibroblasts	Mesenchymal cells	NEGR1	NEGR1	0.000134354	0	NEGR1_NEGR1	NEGR1 - NEGR1	NEGR	Cell-Cell Contact	KEGG: hsa04514
216	Beige adipocytes	Smooth muscle cells	NEGR1	NEGR1	3.35919916691861e-05	0	NEGR1_NEGR1	NEGR1 - NEGR1	NEGR	Cell-Cell Contact	KEGG: hsa04514
217	Endothelial cells	Smooth muscle cells	NEGR1	NEGR1	3.35919916691861e-05	0	NEGR1_NEGR1	NEGR1 - NEGR1	NEGR	Cell-Cell Contact	KEGG: hsa04514
218	Erythroid cells	Smooth muscle cells	NEGR1	NEGR1	3.35919916691861e-05	0.02	NEGR1_NEGR1	NEGR1 - NEGR1	NEGR	Cell-Cell Contact	KEGG: hsa04514
219	Fibroblasts	Smooth muscle cells	NEGR1	NEGR1	0.000134354	0	NEGR1_NEGR1	NEGR1 - NEGR1	NEGR	Cell-Cell Contact	KEGG: hsa04514
220	Macrophages	Smooth muscle cells	NEGR1	NEGR1	3.35919916691861e-05	0	NEGR1_NEGR1	NEGR1 - NEGR1	NEGR	Cell-Cell Contact	KEGG: hsa04514
221	Smooth muscle cells	Smooth muscle cells	NEGR1	NEGR1	3.35919916691861e-05	0	NEGR1_NEGR1	NEGR1 - NEGR1	NEGR	Cell-Cell Contact	KEGG: hsa04514
222	T cells	Smooth muscle cells	NEGR1	NEGR1	3.35919916691861e-05	0	NEGR1_NEGR1	NEGR1 - NEGR1	NEGR	Cell-Cell Contact	KEGG: hsa04514
223	Beige adipocytes	T cells	NEGR1	NEGR1	3.35919916691861e-05	0	NEGR1_NEGR1	NEGR1 - NEGR1	NEGR	Cell-Cell Contact	KEGG: hsa04514
224	Endothelial cells	T cells	NEGR1	NEGR1	3.35919916691861e-05	0	NEGR1_NEGR1	NEGR1 - NEGR1	NEGR	Cell-Cell Contact	KEGG: hsa04514
225	Erythroid cells	T cells	NEGR1	NEGR1	3.35919916691861e-05	0.02	NEGR1_NEGR1	NEGR1 - NEGR1	NEGR	Cell-Cell Contact	KEGG: hsa04514
226	Fibroblasts	T cells	NEGR1	NEGR1	0.000134354	0	NEGR1_NEGR1	NEGR1 - NEGR1	NEGR	Cell-Cell Contact	KEGG: hsa04514
227	Macrophages	T cells	NEGR1	NEGR1	3.35919916691861e-05	0	NEGR1_NEGR1	NEGR1 - NEGR1	NEGR	Cell-Cell Contact	KEGG: hsa04514
228	Smooth muscle cells	T cells	NEGR1	NEGR1	3.35919916691861e-05	0	NEGR1_NEGR1	NEGR1 - NEGR1	NEGR	Cell-Cell Contact	KEGG: hsa04514
229	T cells	T cells	NEGR1	NEGR1	3.35919916691861e-05	0	NEGR1_NEGR1	NEGR1 - NEGR1	NEGR	Cell-Cell Contact	KEGG: hsa04514
230	Beige adipocytes	Beige adipocytes	PECAM1	PECAM1	0.000537201	0	PECAM1_PECAM1	PECAM1 - PECAM1	PECAM1	Cell-Cell Contact	KEGG: hsa04514
231	Endothelial cells	Beige adipocytes	PECAM1	PECAM1	0.000671411	0	PECAM1_PECAM1	PECAM1 - PECAM1	PECAM1	Cell-Cell Contact	KEGG: hsa04514
232	Erythroid cells	Beige adipocytes	PECAM1	PECAM1	0.000134354	0	PECAM1_PECAM1	PECAM1 - PECAM1	PECAM1	Cell-Cell Contact	KEGG: hsa04514
233	Fibroblasts	Beige adipocytes	PECAM1	PECAM1	0.000134354	0	PECAM1_PECAM1	PECAM1 - PECAM1	PECAM1	Cell-Cell Contact	KEGG: hsa04514
234	Macrophages	Beige adipocytes	PECAM1	PECAM1	0.000134354	0	PECAM1_PECAM1	PECAM1 - PECAM1	PECAM1	Cell-Cell Contact	KEGG: hsa04514
235	Mesenchymal cells	Beige adipocytes	PECAM1	PECAM1	0.000537201	0	PECAM1_PECAM1	PECAM1 - PECAM1	PECAM1	Cell-Cell Contact	KEGG: hsa04514
236	Smooth muscle cells	Beige adipocytes	PECAM1	PECAM1	0.000134354	0	PECAM1_PECAM1	PECAM1 - PECAM1	PECAM1	Cell-Cell Contact	KEGG: hsa04514
237	T cells	Beige adipocytes	PECAM1	PECAM1	0.000134354	0	PECAM1_PECAM1	PECAM1 - PECAM1	PECAM1	Cell-Cell Contact	KEGG: hsa04514
238	Beige adipocytes	Endothelial cells	PECAM1	PECAM1	0.000671411	0	PECAM1_PECAM1	PECAM1 - PECAM1	PECAM1	Cell-Cell Contact	KEGG: hsa04514
239	Endothelial cells	Endothelial cells	PECAM1	PECAM1	0.000839123	0	PECAM1_PECAM1	PECAM1 - PECAM1	PECAM1	Cell-Cell Contact	KEGG: hsa04514
240	Erythroid cells	Endothelial cells	PECAM1	PECAM1	0.000167937	0	PECAM1_PECAM1	PECAM1 - PECAM1	PECAM1	Cell-Cell Contact	KEGG: hsa04514
241	Fibroblasts	Endothelial cells	PECAM1	PECAM1	0.000167937	0	PECAM1_PECAM1	PECAM1 - PECAM1	PECAM1	Cell-Cell Contact	KEGG: hsa04514
242	Macrophages	Endothelial cells	PECAM1	PECAM1	0.000167937	0	PECAM1_PECAM1	PECAM1 - PECAM1	PECAM1	Cell-Cell Contact	KEGG: hsa04514
243	Mesenchymal cells	Endothelial cells	PECAM1	PECAM1	0.000671411	0	PECAM1_PECAM1	PECAM1 - PECAM1	PECAM1	Cell-Cell Contact	KEGG: hsa04514
244	Smooth muscle cells	Endothelial cells	PECAM1	PECAM1	0.000167937	0	PECAM1_PECAM1	PECAM1 - PECAM1	PECAM1	Cell-Cell Contact	KEGG: hsa04514
245	T cells	Endothelial cells	PECAM1	PECAM1	0.000167937	0	PECAM1_PECAM1	PECAM1 - PECAM1	PECAM1	Cell-Cell Contact	KEGG: hsa04514
246	Beige adipocytes	Erythroid cells	PECAM1	PECAM1	0.000134354	0	PECAM1_PECAM1	PECAM1 - PECAM1	PECAM1	Cell-Cell Contact	KEGG: hsa04514
247	Endothelial cells	Erythroid cells	PECAM1	PECAM1	0.000167937	0	PECAM1_PECAM1	PECAM1 - PECAM1	PECAM1	Cell-Cell Contact	KEGG: hsa04514
248	Beige adipocytes	Fibroblasts	PECAM1	PECAM1	0.000134354	0	PECAM1_PECAM1	PECAM1 - PECAM1	PECAM1	Cell-Cell Contact	KEGG: hsa04514
249	Endothelial cells	Fibroblasts	PECAM1	PECAM1	0.000167937	0	PECAM1_PECAM1	PECAM1 - PECAM1	PECAM1	Cell-Cell Contact	KEGG: hsa04514
250	Fibroblasts	Fibroblasts	PECAM1	PECAM1	3.35919916691861e-05	0	PECAM1_PECAM1	PECAM1 - PECAM1	PECAM1	Cell-Cell Contact	KEGG: hsa04514
251	Macrophages	Fibroblasts	PECAM1	PECAM1	3.35919916691861e-05	0.04	PECAM1_PECAM1	PECAM1 - PECAM1	PECAM1	Cell-Cell Contact	KEGG: hsa04514
252	Mesenchymal cells	Fibroblasts	PECAM1	PECAM1	0.000134354	0.01	PECAM1_PECAM1	PECAM1 - PECAM1	PECAM1	Cell-Cell Contact	KEGG: hsa04514
253	T cells	Fibroblasts	PECAM1	PECAM1	3.35919916691861e-05	0	PECAM1_PECAM1	PECAM1 - PECAM1	PECAM1	Cell-Cell Contact	KEGG: hsa04514
254	Beige adipocytes	Macrophages	PECAM1	PECAM1	0.000134354	0	PECAM1_PECAM1	PECAM1 - PECAM1	PECAM1	Cell-Cell Contact	KEGG: hsa04514
255	Endothelial cells	Macrophages	PECAM1	PECAM1	0.000167937	0	PECAM1_PECAM1	PECAM1 - PECAM1	PECAM1	Cell-Cell Contact	KEGG: hsa04514
256	Fibroblasts	Macrophages	PECAM1	PECAM1	3.35919916691861e-05	0.04	PECAM1_PECAM1	PECAM1 - PECAM1	PECAM1	Cell-Cell Contact	KEGG: hsa04514
257	Macrophages	Macrophages	PECAM1	PECAM1	3.35919916691861e-05	0.04	PECAM1_PECAM1	PECAM1 - PECAM1	PECAM1	Cell-Cell Contact	KEGG: hsa04514
258	Mesenchymal cells	Macrophages	PECAM1	PECAM1	0.000134354	0.02	PECAM1_PECAM1	PECAM1 - PECAM1	PECAM1	Cell-Cell Contact	KEGG: hsa04514
259	T cells	Macrophages	PECAM1	PECAM1	3.35919916691861e-05	0.04	PECAM1_PECAM1	PECAM1 - PECAM1	PECAM1	Cell-Cell Contact	KEGG: hsa04514
260	Beige adipocytes	Mesenchymal cells	PECAM1	PECAM1	0.000537201	0	PECAM1_PECAM1	PECAM1 - PECAM1	PECAM1	Cell-Cell Contact	KEGG: hsa04514
261	Endothelial cells	Mesenchymal cells	PECAM1	PECAM1	0.000671411	0	PECAM1_PECAM1	PECAM1 - PECAM1	PECAM1	Cell-Cell Contact	KEGG: hsa04514
262	Fibroblasts	Mesenchymal cells	PECAM1	PECAM1	0.000134354	0.01	PECAM1_PECAM1	PECAM1 - PECAM1	PECAM1	Cell-Cell Contact	KEGG: hsa04514
263	Macrophages	Mesenchymal cells	PECAM1	PECAM1	0.000134354	0.02	PECAM1_PECAM1	PECAM1 - PECAM1	PECAM1	Cell-Cell Contact	KEGG: hsa04514
264	Mesenchymal cells	Mesenchymal cells	PECAM1	PECAM1	0.000537201	0.01	PECAM1_PECAM1	PECAM1 - PECAM1	PECAM1	Cell-Cell Contact	KEGG: hsa04514
265	Smooth muscle cells	Mesenchymal cells	PECAM1	PECAM1	0.000134354	0.03	PECAM1_PECAM1	PECAM1 - PECAM1	PECAM1	Cell-Cell Contact	KEGG: hsa04514
266	T cells	Mesenchymal cells	PECAM1	PECAM1	0.000134354	0.01	PECAM1_PECAM1	PECAM1 - PECAM1	PECAM1	Cell-Cell Contact	KEGG: hsa04514
267	Beige adipocytes	Smooth muscle cells	PECAM1	PECAM1	0.000134354	0	PECAM1_PECAM1	PECAM1 - PECAM1	PECAM1	Cell-Cell Contact	KEGG: hsa04514
268	Endothelial cells	Smooth muscle cells	PECAM1	PECAM1	0.000167937	0	PECAM1_PECAM1	PECAM1 - PECAM1	PECAM1	Cell-Cell Contact	KEGG: hsa04514
269	Mesenchymal cells	Smooth muscle cells	PECAM1	PECAM1	0.000134354	0.03	PECAM1_PECAM1	PECAM1 - PECAM1	PECAM1	Cell-Cell Contact	KEGG: hsa04514
270	Beige adipocytes	T cells	PECAM1	PECAM1	0.000134354	0	PECAM1_PECAM1	PECAM1 - PECAM1	PECAM1	Cell-Cell Contact	KEGG: hsa04514
271	Endothelial cells	T cells	PECAM1	PECAM1	0.000167937	0	PECAM1_PECAM1	PECAM1 - PECAM1	PECAM1	Cell-Cell Contact	KEGG: hsa04514
272	Fibroblasts	T cells	PECAM1	PECAM1	3.35919916691861e-05	0	PECAM1_PECAM1	PECAM1 - PECAM1	PECAM1	Cell-Cell Contact	KEGG: hsa04514
273	Macrophages	T cells	PECAM1	PECAM1	3.35919916691861e-05	0.04	PECAM1_PECAM1	PECAM1 - PECAM1	PECAM1	Cell-Cell Contact	KEGG: hsa04514
274	Mesenchymal cells	T cells	PECAM1	PECAM1	0.000134354	0.01	PECAM1_PECAM1	PECAM1 - PECAM1	PECAM1	Cell-Cell Contact	KEGG: hsa04514
275	T cells	T cells	PECAM1	PECAM1	3.35919916691861e-05	0	PECAM1_PECAM1	PECAM1 - PECAM1	PECAM1	Cell-Cell Contact	KEGG: hsa04514
276	Beige adipocytes	Beige adipocytes	SEMA6A	PLXNA4	0.000268673	0	SEMA6A_PLXNA4	SEMA6A - PLXNA4	SEMA6	Cell-Cell Contact	PMID: 27533782
277	Endothelial cells	Beige adipocytes	SEMA6A	PLXNA4	3.35919916691861e-05	0	SEMA6A_PLXNA4	SEMA6A - PLXNA4	SEMA6	Cell-Cell Contact	PMID: 27533782
278	Beige adipocytes	Endothelial cells	SEMA6A	PLXNA4	0.000268673	0	SEMA6A_PLXNA4	SEMA6A - PLXNA4	SEMA6	Cell-Cell Contact	PMID: 27533782
279	Endothelial cells	Endothelial cells	SEMA6A	PLXNA4	3.35919916691861e-05	0	SEMA6A_PLXNA4	SEMA6A - PLXNA4	SEMA6	Cell-Cell Contact	PMID: 27533782
280	Mesenchymal cells	Endothelial cells	SEMA6A	PLXNA4	2.51942053327735e-05	0	SEMA6A_PLXNA4	SEMA6A - PLXNA4	SEMA6	Cell-Cell Contact	PMID: 27533782
281	Beige adipocytes	Mesenchymal cells	SEMA6A	PLXNA4	0.00187768	0	SEMA6A_PLXNA4	SEMA6A - PLXNA4	SEMA6	Cell-Cell Contact	PMID: 27533782
282	Endothelial cells	Mesenchymal cells	SEMA6A	PLXNA4	0.000235097	0	SEMA6A_PLXNA4	SEMA6A - PLXNA4	SEMA6	Cell-Cell Contact	PMID: 27533782
283	Mesenchymal cells	Mesenchymal cells	SEMA6A	PLXNA4	0.000176333	0	SEMA6A_PLXNA4	SEMA6A - PLXNA4	SEMA6	Cell-Cell Contact	PMID: 27533782

## Sheet: CellChat_Sed
	source	target	ligand	receptor	prob	pval	interaction_name	interaction_name_2	pathway_name	annotation	evidence
1	Macrophages	Fibroblasts	TGFB1	ACVR1C_TGFbR2	4.76937217940084e-07	0.02	TGFB1_ACVR1C_TGFBR2	TGFB1 - (ACVR1C+TGFBR2)	TGFb	Secreted Signaling	PMID: 27449815
2	Macrophages	Mesenchymal cells	TGFB1	ACVR1C_TGFbR2	2.31563754296868e-06	0	TGFB1_ACVR1C_TGFBR2	TGFB1 - (ACVR1C+TGFBR2)	TGFb	Secreted Signaling	PMID: 27449815
3	Macrophages	T cells	TGFB1	ACVR1C_TGFbR2	1.42685981406881e-06	0	TGFB1_ACVR1C_TGFBR2	TGFB1 - (ACVR1C+TGFBR2)	TGFb	Secreted Signaling	PMID: 27449815
4	Mesenchymal cells	Fibroblasts	TGFB2	ACVR1C_TGFbR2	1.18169576002503e-06	0	TGFB2_ACVR1C_TGFBR2	TGFB2 - (ACVR1C+TGFBR2)	TGFb	Secreted Signaling	PMID: 27449815
5	T cells	Fibroblasts	TGFB2	ACVR1C_TGFbR2	2.37810367871668e-07	0	TGFB2_ACVR1C_TGFBR2	TGFB2 - (ACVR1C+TGFBR2)	TGFb	Secreted Signaling	PMID: 27449815
6	Beige adipocytes	Mesenchymal cells	TGFB2	ACVR1C_TGFbR2	1.15942320533537e-06	0	TGFB2_ACVR1C_TGFBR2	TGFB2 - (ACVR1C+TGFBR2)	TGFb	Secreted Signaling	PMID: 27449815
7	Fibroblasts	Mesenchymal cells	TGFB2	ACVR1C_TGFbR2	1.15782068535564e-06	0	TGFB2_ACVR1C_TGFBR2	TGFB2 - (ACVR1C+TGFBR2)	TGFb	Secreted Signaling	PMID: 27449815
8	Mesenchymal cells	Mesenchymal cells	TGFB2	ACVR1C_TGFbR2	5.73738280071211e-06	0	TGFB2_ACVR1C_TGFBR2	TGFB2 - (ACVR1C+TGFBR2)	TGFb	Secreted Signaling	PMID: 27449815
9	T cells	Mesenchymal cells	TGFB2	ACVR1C_TGFbR2	1.15462394230201e-06	0	TGFB2_ACVR1C_TGFBR2	TGFB2 - (ACVR1C+TGFBR2)	TGFb	Secreted Signaling	PMID: 27449815
10	Beige adipocytes	T cells	TGFB2	ACVR1C_TGFbR2	7.14418208885088e-07	0	TGFB2_ACVR1C_TGFBR2	TGFB2 - (ACVR1C+TGFBR2)	TGFb	Secreted Signaling	PMID: 27449815
11	Fibroblasts	T cells	TGFB2	ACVR1C_TGFbR2	7.13430761464376e-07	0	TGFB2_ACVR1C_TGFBR2	TGFB2 - (ACVR1C+TGFBR2)	TGFb	Secreted Signaling	PMID: 27449815
12	Mesenchymal cells	T cells	TGFB2	ACVR1C_TGFbR2	3.53529081630944e-06	0	TGFB2_ACVR1C_TGFBR2	TGFB2 - (ACVR1C+TGFBR2)	TGFb	Secreted Signaling	PMID: 27449815
13	T cells	T cells	TGFB2	ACVR1C_TGFbR2	7.11460979044865e-07	0	TGFB2_ACVR1C_TGFBR2	TGFB2 - (ACVR1C+TGFBR2)	TGFb	Secreted Signaling	PMID: 27449815
14	Mesenchymal cells	Mesenchymal cells	WNT9A	FZD3_LRP5	2.39294931642709e-07	0	WNT9A_FZD3_LRP5	WNT9A - (FZD3+LRP5)	WNT	Secreted Signaling	KEGG: hsa04310; PMID: 23209147
15	Mesenchymal cells	Mesenchymal cells	WNT9A	FZD4_LRP5	5.35079575336573e-07	0	WNT9A_FZD4_LRP5	WNT9A - (FZD4+LRP5)	WNT	Secreted Signaling	KEGG: hsa04310; PMID: 23209147
16	Mesenchymal cells	T cells	WNT9A	FZD4_LRP5	5.35264852098529e-07	0	WNT9A_FZD4_LRP5	WNT9A - (FZD4+LRP5)	WNT	Secreted Signaling	KEGG: hsa04310; PMID: 23209147
17	Mesenchymal cells	Macrophages	WNT5A	FZD3	4.79584794668168e-07	0	WNT5A_FZD3	WNT5A - FZD3	ncWNT	Secreted Signaling	KEGG: hsa04310
18	Mesenchymal cells	Mesenchymal cells	WNT5A	FZD3	2.40290638485215e-07	0	WNT5A_FZD3	WNT5A - FZD3	ncWNT	Secreted Signaling	KEGG: hsa04310
19	Mesenchymal cells	Beige adipocytes	WNT5A	FZD4	2.3987548544298e-07	0	WNT5A_FZD4	WNT5A - FZD4	ncWNT	Secreted Signaling	KEGG: hsa04310
20	Mesenchymal cells	Endothelial cells	WNT5A	FZD4	2.3987548544298e-07	0	WNT5A_FZD4	WNT5A - FZD4	ncWNT	Secreted Signaling	KEGG: hsa04310
21	Mesenchymal cells	Fibroblasts	WNT5A	FZD4	2.3987548544298e-07	0	WNT5A_FZD4	WNT5A - FZD4	ncWNT	Secreted Signaling	KEGG: hsa04310
22	Mesenchymal cells	Mesenchymal cells	WNT5A	FZD4	1.20145203763536e-06	0	WNT5A_FZD4	WNT5A - FZD4	ncWNT	Secreted Signaling	KEGG: hsa04310
23	Mesenchymal cells	Smooth muscle cells	WNT5A	FZD4	2.3987548544298e-07	0	WNT5A_FZD4	WNT5A - FZD4	ncWNT	Secreted Signaling	KEGG: hsa04310
24	Mesenchymal cells	T cells	WNT5A	FZD4	1.19937627641103e-06	0	WNT5A_FZD4	WNT5A - FZD4	ncWNT	Secreted Signaling	KEGG: hsa04310
25	Mesenchymal cells	Endothelial cells	FGF1	FGFR1	2.39792454834492e-07	0	FGF1_FGFR1	FGF1 - FGFR1	FGF	Secreted Signaling	PMC: 4393358
26	Mesenchymal cells	Fibroblasts	FGF1	FGFR1	2.39792454834492e-07	0	FGF1_FGFR1	FGF1 - FGFR1	FGF	Secreted Signaling	PMC: 4393358
27	Mesenchymal cells	Macrophages	FGF1	FGFR1	9.58505345105057e-07	0	FGF1_FGFR1	FGF1 - FGFR1	FGF	Secreted Signaling	PMC: 4393358
28	Mesenchymal cells	Mesenchymal cells	FGF1	FGFR1	1.19896112416513e-06	0	FGF1_FGFR1	FGF1 - FGFR1	FGF	Secreted Signaling	PMC: 4393358
29	Mesenchymal cells	T cells	FGF1	FGFR1	2.39792454834492e-07	0	FGF1_FGFR1	FGF1 - FGFR1	FGF	Secreted Signaling	PMC: 4393358
30	Mesenchymal cells	Fibroblasts	FGF1	FGFR2	2.39792454834492e-07	0	FGF1_FGFR2	FGF1 - FGFR2	FGF	Secreted Signaling	PMC: 4393358
31	Mesenchymal cells	Mesenchymal cells	FGF1	FGFR2	2.39792454834492e-07	0	FGF1_FGFR2	FGF1 - FGFR2	FGF	Secreted Signaling	PMC: 4393358
32	Mesenchymal cells	T cells	FGF1	FGFR2	2.39792454834492e-07	0	FGF1_FGFR2	FGF1 - FGFR2	FGF	Secreted Signaling	PMC: 4393358
33	Mesenchymal cells	Endothelial cells	FGF7	FGFR1	2.39792454834492e-07	0	FGF7_FGFR1	FGF7 - FGFR1	FGF	Secreted Signaling	PMC: 4393358
34	T cells	Endothelial cells	FGF7	FGFR1	2.39792454834492e-07	0	FGF7_FGFR1	FGF7 - FGFR1	FGF	Secreted Signaling	PMC: 4393358
35	Mesenchymal cells	Fibroblasts	FGF7	FGFR1	2.39792454834492e-07	0	FGF7_FGFR1	FGF7 - FGFR1	FGF	Secreted Signaling	PMC: 4393358
36	T cells	Fibroblasts	FGF7	FGFR1	2.39792454834492e-07	0	FGF7_FGFR1	FGF7 - FGFR1	FGF	Secreted Signaling	PMC: 4393358
37	Mesenchymal cells	Macrophages	FGF7	FGFR1	9.58505345105057e-07	0	FGF7_FGFR1	FGF7 - FGFR1	FGF	Secreted Signaling	PMC: 4393358
38	T cells	Macrophages	FGF7	FGFR1	9.58505345105057e-07	0	FGF7_FGFR1	FGF7 - FGFR1	FGF	Secreted Signaling	PMC: 4393358
39	Mesenchymal cells	Mesenchymal cells	FGF7	FGFR1	1.19896112416513e-06	0	FGF7_FGFR1	FGF7 - FGFR1	FGF	Secreted Signaling	PMC: 4393358
40	T cells	Mesenchymal cells	FGF7	FGFR1	1.19896112416513e-06	0	FGF7_FGFR1	FGF7 - FGFR1	FGF	Secreted Signaling	PMC: 4393358
41	Mesenchymal cells	T cells	FGF7	FGFR1	2.39792454834492e-07	0	FGF7_FGFR1	FGF7 - FGFR1	FGF	Secreted Signaling	PMC: 4393358
42	T cells	T cells	FGF7	FGFR1	2.39792454834492e-07	0	FGF7_FGFR1	FGF7 - FGFR1	FGF	Secreted Signaling	PMC: 4393358
43	Mesenchymal cells	Fibroblasts	FGF7	FGFR2	2.39792454834492e-07	0	FGF7_FGFR2	FGF7 - FGFR2	FGF	Secreted Signaling	PMC: 4393358
44	T cells	Fibroblasts	FGF7	FGFR2	2.39792454834492e-07	0	FGF7_FGFR2	FGF7 - FGFR2	FGF	Secreted Signaling	PMC: 4393358
45	Mesenchymal cells	Mesenchymal cells	FGF7	FGFR2	2.39792454834492e-07	0	FGF7_FGFR2	FGF7 - FGFR2	FGF	Secreted Signaling	PMC: 4393358
46	T cells	Mesenchymal cells	FGF7	FGFR2	2.39792454834492e-07	0	FGF7_FGFR2	FGF7 - FGFR2	FGF	Secreted Signaling	PMC: 4393358
47	Mesenchymal cells	T cells	FGF7	FGFR2	2.39792454834492e-07	0	FGF7_FGFR2	FGF7 - FGFR2	FGF	Secreted Signaling	PMC: 4393358
48	T cells	T cells	FGF7	FGFR2	2.39792454834492e-07	0	FGF7_FGFR2	FGF7 - FGFR2	FGF	Secreted Signaling	PMC: 4393358
49	B cells	Endothelial cells	PDGFC	PDGFRA	1.19813139328336e-06	0	PDGFC_PDGFRA	PDGFC - PDGFRA	PDGF	Secreted Signaling	PMID: 15207812
50	Beige adipocytes	Endothelial cells	PDGFC	PDGFRA	2.39626508498966e-07	0	PDGFC_PDGFRA	PDGFC - PDGFRA	PDGF	Secreted Signaling	PMID: 15207812
51	Endothelial cells	Endothelial cells	PDGFC	PDGFRA	2.39460677005195e-07	0	PDGFC_PDGFRA	PDGFC - PDGFRA	PDGF	Secreted Signaling	PMID: 15207812
52	Macrophages	Endothelial cells	PDGFC	PDGFRA	2.39625991354424e-06	0	PDGFC_PDGFRA	PDGFC - PDGFRA	PDGF	Secreted Signaling	PMID: 15207812
53	Mesenchymal cells	Endothelial cells	PDGFC	PDGFRA	1.43676233940733e-06	0	PDGFC_PDGFRA	PDGFC - PDGFRA	PDGF	Secreted Signaling	PMID: 15207812
54	Smooth muscle cells	Endothelial cells	PDGFC	PDGFRA	2.39626508498966e-07	0	PDGFC_PDGFRA	PDGFC - PDGFRA	PDGF	Secreted Signaling	PMID: 15207812
55	T cells	Endothelial cells	PDGFC	PDGFRA	9.57842018970913e-07	0	PDGFC_PDGFRA	PDGFC - PDGFRA	PDGF	Secreted Signaling	PMID: 15207812
56	B cells	Fibroblasts	PDGFC	PDGFRA	1.19896112416513e-06	0	PDGFC_PDGFRA	PDGFC - PDGFRA	PDGF	Secreted Signaling	PMID: 15207812
57	Beige adipocytes	Fibroblasts	PDGFC	PDGFRA	2.39792454834492e-07	0.02	PDGFC_PDGFRA	PDGFC - PDGFRA	PDGF	Secreted Signaling	PMID: 15207812
58	Endothelial cells	Fibroblasts	PDGFC	PDGFRA	2.39626508498966e-07	0.03	PDGFC_PDGFRA	PDGFC - PDGFRA	PDGF	Secreted Signaling	PMID: 15207812
59	Mesenchymal cells	Fibroblasts	PDGFC	PDGFRA	1.437757327177e-06	0	PDGFC_PDGFRA	PDGFC - PDGFRA	PDGF	Secreted Signaling	PMID: 15207812
60	Smooth muscle cells	Fibroblasts	PDGFC	PDGFRA	2.39792454834492e-07	0.03	PDGFC_PDGFRA	PDGFC - PDGFRA	PDGF	Secreted Signaling	PMID: 15207812
61	T cells	Fibroblasts	PDGFC	PDGFRA	9.58505344468816e-07	0	PDGFC_PDGFRA	PDGFC - PDGFRA	PDGF	Secreted Signaling	PMID: 15207812
62	B cells	Mesenchymal cells	PDGFC	PDGFRA	1.19813139328336e-06	0	PDGFC_PDGFRA	PDGFC - PDGFRA	PDGF	Secreted Signaling	PMID: 15207812
63	Beige adipocytes	Mesenchymal cells	PDGFC	PDGFRA	2.39626508498966e-07	0	PDGFC_PDGFRA	PDGFC - PDGFRA	PDGF	Secreted Signaling	PMID: 15207812
64	Endothelial cells	Mesenchymal cells	PDGFC	PDGFRA	2.39460677005195e-07	0	PDGFC_PDGFRA	PDGFC - PDGFRA	PDGF	Secreted Signaling	PMID: 15207812
65	Macrophages	Mesenchymal cells	PDGFC	PDGFRA	2.39625991354424e-06	0	PDGFC_PDGFRA	PDGFC - PDGFRA	PDGF	Secreted Signaling	PMID: 15207812
66	Mesenchymal cells	Mesenchymal cells	PDGFC	PDGFRA	1.43676233940733e-06	0	PDGFC_PDGFRA	PDGFC - PDGFRA	PDGF	Secreted Signaling	PMID: 15207812
67	Smooth muscle cells	Mesenchymal cells	PDGFC	PDGFRA	2.39626508498966e-07	0	PDGFC_PDGFRA	PDGFC - PDGFRA	PDGF	Secreted Signaling	PMID: 15207812
68	T cells	Mesenchymal cells	PDGFC	PDGFRA	9.57842018970913e-07	0	PDGFC_PDGFRA	PDGFC - PDGFRA	PDGF	Secreted Signaling	PMID: 15207812
69	B cells	T cells	PDGFC	PDGFRA	1.19813139328336e-06	0	PDGFC_PDGFRA	PDGFC - PDGFRA	PDGF	Secreted Signaling	PMID: 15207812
70	Beige adipocytes	T cells	PDGFC	PDGFRA	2.39626508498966e-07	0	PDGFC_PDGFRA	PDGFC - PDGFRA	PDGF	Secreted Signaling	PMID: 15207812
71	Endothelial cells	T cells	PDGFC	PDGFRA	2.39460677005195e-07	0	PDGFC_PDGFRA	PDGFC - PDGFRA	PDGF	Secreted Signaling	PMID: 15207812
72	Macrophages	T cells	PDGFC	PDGFRA	2.39625991354424e-06	0	PDGFC_PDGFRA	PDGFC - PDGFRA	PDGF	Secreted Signaling	PMID: 15207812
73	Mesenchymal cells	T cells	PDGFC	PDGFRA	1.43676233940733e-06	0	PDGFC_PDGFRA	PDGFC - PDGFRA	PDGF	Secreted Signaling	PMID: 15207812
74	Smooth muscle cells	T cells	PDGFC	PDGFRA	2.39626508498966e-07	0	PDGFC_PDGFRA	PDGFC - PDGFRA	PDGF	Secreted Signaling	PMID: 15207812
75	T cells	T cells	PDGFC	PDGFRA	9.57842018970913e-07	0	PDGFC_PDGFRA	PDGFC - PDGFRA	PDGF	Secreted Signaling	PMID: 15207812
76	Macrophages	Endothelial cells	VEGFA	FLT1	4.79584794668168e-07	0	VEGFA_VEGFR1	VEGFA - VEGFR1	VEGF	Secreted Signaling	KEGG: hsa04370; PMID: 16633338
77	Mesenchymal cells	Endothelial cells	VEGFA	FLT1	2.39792454834492e-07	0	VEGFA_VEGFR1	VEGFA - VEGFR1	VEGF	Secreted Signaling	KEGG: hsa04370; PMID: 16633338
78	T cells	Endothelial cells	VEGFA	FLT1	2.39792454834492e-07	0	VEGFA_VEGFR1	VEGFA - VEGFR1	VEGF	Secreted Signaling	KEGG: hsa04370; PMID: 16633338
79	Mesenchymal cells	Macrophages	VEGFA	FLT1	4.79584794668168e-07	0	VEGFA_VEGFR1	VEGFA - VEGFR1	VEGF	Secreted Signaling	KEGG: hsa04370; PMID: 16633338
80	T cells	Macrophages	VEGFA	FLT1	4.79584794668168e-07	0	VEGFA_VEGFR1	VEGFA - VEGFR1	VEGF	Secreted Signaling	KEGG: hsa04370; PMID: 16633338
81	Macrophages	Mesenchymal cells	VEGFA	FLT1	4.79584794668168e-07	0	VEGFA_VEGFR1	VEGFA - VEGFR1	VEGF	Secreted Signaling	KEGG: hsa04370; PMID: 16633338
82	Mesenchymal cells	Mesenchymal cells	VEGFA	FLT1	2.39792454834492e-07	0	VEGFA_VEGFR1	VEGFA - VEGFR1	VEGF	Secreted Signaling	KEGG: hsa04370; PMID: 16633338
83	T cells	Mesenchymal cells	VEGFA	FLT1	2.39792454834492e-07	0	VEGFA_VEGFR1	VEGFA - VEGFR1	VEGF	Secreted Signaling	KEGG: hsa04370; PMID: 16633338
84	Mesenchymal cells	Beige adipocytes	VEGFD	FLT4	2.39792454834492e-07	0	VEGFD_VEGFR3	VEGFD - VEGFR3	VEGF	Secreted Signaling	KEGG: hsa04370; PMID: 16633338
85	Macrophages	Mesenchymal cells	VEGFA	FLT1_KDR	4.81080494909957e-07	0	VEGFA_VEGFR1R2	VEGFA - VEGFR1R2	VEGF	Secreted Signaling	PMID: 16633338
86	Mesenchymal cells	Mesenchymal cells	VEGFA	FLT1_KDR	2.40540305314603e-07	0	VEGFA_VEGFR1R2	VEGFA - VEGFR1R2	VEGF	Secreted Signaling	PMID: 16633338
87	T cells	Mesenchymal cells	VEGFA	FLT1_KDR	2.40540305314603e-07	0	VEGFA_VEGFR1R2	VEGFA - VEGFR1R2	VEGF	Secreted Signaling	PMID: 16633338
88	Mesenchymal cells	Beige adipocytes	VEGFD	FLT4_KDR	2.3987548544298e-07	0	VEGFD_VEGFR2R3	VEGFD - VEGFR2R3	VEGF	Secreted Signaling	PMID: 16633338
89	Mesenchymal cells	Beige adipocytes	IGF1	IGF1R	1.9064468179694e-06	0	IGF1_IGF1R	IGF1 - IGF1R	IGF	Secreted Signaling	PMID: 14604834
90	T cells	Beige adipocytes	IGF1	IGF1R	1.91402532260238e-06	0	IGF1_IGF1R	IGF1 - IGF1R	IGF	Secreted Signaling	PMID: 14604834
91	Mesenchymal cells	Endothelial cells	IGF1	IGF1R	2.37976358915051e-06	0	IGF1_IGF1R	IGF1 - IGF1R	IGF	Secreted Signaling	PMID: 14604834
92	T cells	Endothelial cells	IGF1	IGF1R	2.3892236219276e-06	0	IGF1_IGF1R	IGF1 - IGF1R	IGF	Secreted Signaling	PMID: 14604834
93	B cells	Mesenchymal cells	IGF1	IGF1R	3.57705725574782e-06	0	IGF1_IGF1R	IGF1 - IGF1R	IGF	Secreted Signaling	PMID: 14604834
94	Beige adipocytes	Mesenchymal cells	IGF1	IGF1R	3.57458178359852e-06	0	IGF1_IGF1R	IGF1 - IGF1R	IGF	Secreted Signaling	PMID: 14604834
95	Endothelial cells	Mesenchymal cells	IGF1	IGF1R	3.56964110386998e-06	0	IGF1_IGF1R	IGF1 - IGF1R	IGF	Secreted Signaling	PMID: 14604834
96	Fibroblasts	Mesenchymal cells	IGF1	IGF1R	3.57705725574782e-06	0.02	IGF1_IGF1R	IGF1 - IGF1R	IGF	Secreted Signaling	PMID: 14604834
97	Mesenchymal cells	Mesenchymal cells	IGF1	IGF1R	7.11467231203171e-06	0	IGF1_IGF1R	IGF1 - IGF1R	IGF	Secreted Signaling	PMID: 14604834
98	T cells	Mesenchymal cells	IGF1	IGF1R	7.14295454711462e-06	0	IGF1_IGF1R	IGF1 - IGF1R	IGF	Secreted Signaling	PMID: 14604834
99	Mesenchymal cells	Smooth muscle cells	IGF1	IGF1R	1.9064468179694e-06	0	IGF1_IGF1R	IGF1 - IGF1R	IGF	Secreted Signaling	PMID: 14604834
100	T cells	Smooth muscle cells	IGF1	IGF1R	1.91402532260238e-06	0	IGF1_IGF1R	IGF1 - IGF1R	IGF	Secreted Signaling	PMID: 14604834
101	B cells	T cells	IGF1	IGF1R	1.43651380760671e-06	0	IGF1_IGF1R	IGF1 - IGF1R	IGF	Secreted Signaling	PMID: 14604834
102	Beige adipocytes	T cells	IGF1	IGF1R	1.43551968040421e-06	0	IGF1_IGF1R	IGF1 - IGF1R	IGF	Secreted Signaling	PMID: 14604834
103	Endothelial cells	T cells	IGF1	IGF1R	1.43353554815762e-06	0	IGF1_IGF1R	IGF1 - IGF1R	IGF	Secreted Signaling	PMID: 14604834
104	Mesenchymal cells	T cells	IGF1	IGF1R	2.85719415116488e-06	0	IGF1_IGF1R	IGF1 - IGF1R	IGF	Secreted Signaling	PMID: 14604834
105	T cells	T cells	IGF1	IGF1R	2.86855206522145e-06	0	IGF1_IGF1R	IGF1 - IGF1R	IGF	Secreted Signaling	PMID: 14604834
106	Mesenchymal cells	B cells	IL34	CSF1R	1.91833641865774e-06	0	IL34_CSF1R	IL34 - CSF1R	CSF	Secreted Signaling	KEGG: hsa04060
107	T cells	B cells	IL34	CSF1R	9.59169129333406e-07	0	IL34_CSF1R	IL34 - CSF1R	CSF	Secreted Signaling	KEGG: hsa04060
108	Mesenchymal cells	Macrophages	IL34	CSF1R	4.79582724662925e-06	0	IL34_CSF1R	IL34 - CSF1R	CSF	Secreted Signaling	KEGG: hsa04060
109	T cells	Macrophages	IL34	CSF1R	2.39791937331816e-06	0	IL34_CSF1R	IL34 - CSF1R	CSF	Secreted Signaling	KEGG: hsa04060
110	Mesenchymal cells	B cells	CSF1	CSF1R	9.59169129333406e-07	0	CSF1_CSF1R	CSF1 - CSF1R	CSF	Secreted Signaling	KEGG: hsa04060
111	Mesenchymal cells	Macrophages	CSF1	CSF1R	2.39791937331816e-06	0	CSF1_CSF1R	CSF1 - CSF1R	CSF	Secreted Signaling	KEGG: hsa04060
112	Mesenchymal cells	Endothelial cells	ADIPOQ	ADIPOR2	7.19377019501112e-07	0	ADIPOQ_ADIPOR2	ADIPOQ - ADIPOR2	ADIPONECTIN	Secreted Signaling	PMID: 21284979
113	T cells	Endothelial cells	ADIPOQ	ADIPOR2	1.91833641865774e-06	0	ADIPOQ_ADIPOR2	ADIPOQ - ADIPOR2	ADIPONECTIN	Secreted Signaling	PMID: 21284979
114	Mesenchymal cells	Fibroblasts	ADIPOQ	ADIPOR2	7.19377019501112e-07	0.03	ADIPOQ_ADIPOR2	ADIPOQ - ADIPOR2	ADIPONECTIN	Secreted Signaling	PMID: 21284979
115	T cells	Fibroblasts	ADIPOQ	ADIPOR2	1.91833641865774e-06	0	ADIPOQ_ADIPOR2	ADIPOQ - ADIPOR2	ADIPONECTIN	Secreted Signaling	PMID: 21284979
116	Mesenchymal cells	Macrophages	ADIPOQ	ADIPOR2	5.75498717597024e-06	0.03	ADIPOQ_ADIPOR2	ADIPOQ - ADIPOR2	ADIPONECTIN	Secreted Signaling	PMID: 21284979
117	T cells	Macrophages	ADIPOQ	ADIPOR2	1.53464852712108e-05	0.02	ADIPOQ_ADIPOR2	ADIPOQ - ADIPOR2	ADIPONECTIN	Secreted Signaling	PMID: 21284979
118	Fibroblasts	Mesenchymal cells	ADIPOQ	ADIPOR2	1.19896112416513e-06	0	ADIPOQ_ADIPOR2	ADIPOQ - ADIPOR2	ADIPONECTIN	Secreted Signaling	PMID: 21284979
119	Macrophages	Mesenchymal cells	ADIPOQ	ADIPOR2	1.43873437414575e-05	0.01	ADIPOQ_ADIPOR2	ADIPOQ - ADIPOR2	ADIPONECTIN	Secreted Signaling	PMID: 21284979
120	Mesenchymal cells	Mesenchymal cells	ADIPOQ	ADIPOR2	3.59687474746942e-06	0	ADIPOQ_ADIPOR2	ADIPOQ - ADIPOR2	ADIPONECTIN	Secreted Signaling	PMID: 21284979
121	T cells	Mesenchymal cells	ADIPOQ	ADIPOR2	9.59160849356115e-06	0	ADIPOQ_ADIPOR2	ADIPOQ - ADIPOR2	ADIPONECTIN	Secreted Signaling	PMID: 21284979
122	Fibroblasts	T cells	ADIPOQ	ADIPOR2	1.91833641865774e-06	0	ADIPOQ_ADIPOR2	ADIPOQ - ADIPOR2	ADIPONECTIN	Secreted Signaling	PMID: 21284979
123	Macrophages	T cells	ADIPOQ	ADIPOR2	2.30195512722139e-05	0	ADIPOQ_ADIPOR2	ADIPOQ - ADIPOR2	ADIPONECTIN	Secreted Signaling	PMID: 21284979
124	Mesenchymal cells	T cells	ADIPOQ	ADIPOR2	5.75498717597024e-06	0	ADIPOQ_ADIPOR2	ADIPOQ - ADIPOR2	ADIPONECTIN	Secreted Signaling	PMID: 21284979
125	T cells	T cells	ADIPOQ	ADIPOR2	1.53464852712108e-05	0	ADIPOQ_ADIPOR2	ADIPOQ - ADIPOR2	ADIPONECTIN	Secreted Signaling	PMID: 21284979
126	Mesenchymal cells	B cells	C3	C3AR1	2.39792454834492e-07	0	C3_C3AR1	C3 - C3AR1	COMPLEMENT	Secreted Signaling	KEGG: hsa04080
127	Mesenchymal cells	Macrophages	C3	C3AR1	1.43875300399638e-06	0	C3_C3AR1	C3 - C3AR1	COMPLEMENT	Secreted Signaling	KEGG: hsa04080
128	Beige adipocytes	Mesenchymal cells	SEMA3C	NRP1_PLXNA2	5.36192070574262e-07	0	SEMA3C_NRP1_PLXNA2	SEMA3C - (NRP1+PLXNA2)	SEMA3	Secreted Signaling	PMID: 27533782
129	Endothelial cells	Mesenchymal cells	SEMA3C	NRP1_PLXNA2	5.36192070574262e-07	0	SEMA3C_NRP1_PLXNA2	SEMA3C - (NRP1+PLXNA2)	SEMA3	Secreted Signaling	PMID: 27533782
130	Erythroid cells	Mesenchymal cells	SEMA3C	NRP1_PLXNA2	5.36192070574262e-07	0	SEMA3C_NRP1_PLXNA2	SEMA3C - (NRP1+PLXNA2)	SEMA3	Secreted Signaling	PMID: 27533782
131	Mesenchymal cells	Mesenchymal cells	SEMA3C	NRP1_PLXNA2	1.39408069611771e-05	0	SEMA3C_NRP1_PLXNA2	SEMA3C - (NRP1+PLXNA2)	SEMA3	Secreted Signaling	PMID: 27533782
132	T cells	Mesenchymal cells	SEMA3C	NRP1_PLXNA2	5.36192070574262e-07	0	SEMA3C_NRP1_PLXNA2	SEMA3C - (NRP1+PLXNA2)	SEMA3	Secreted Signaling	PMID: 27533782
133	Beige adipocytes	Mesenchymal cells	SEMA3C	NRP1_PLXNA4	1.60857448671302e-06	0	SEMA3C_NRP1_PLXNA4	SEMA3C - (NRP1+PLXNA4)	SEMA3	Secreted Signaling	PMID: 27533782
134	Endothelial cells	Mesenchymal cells	SEMA3C	NRP1_PLXNA4	1.60857448671302e-06	0	SEMA3C_NRP1_PLXNA4	SEMA3C - (NRP1+PLXNA4)	SEMA3	Secreted Signaling	PMID: 27533782
135	Erythroid cells	Mesenchymal cells	SEMA3C	NRP1_PLXNA4	1.60857448671302e-06	0	SEMA3C_NRP1_PLXNA4	SEMA3C - (NRP1+PLXNA4)	SEMA3	Secreted Signaling	PMID: 27533782
136	Mesenchymal cells	Mesenchymal cells	SEMA3C	NRP1_PLXNA4	4.18212548394501e-05	0	SEMA3C_NRP1_PLXNA4	SEMA3C - (NRP1+PLXNA4)	SEMA3	Secreted Signaling	PMID: 27533782
137	T cells	Mesenchymal cells	SEMA3C	NRP1_PLXNA4	1.60857448671302e-06	0	SEMA3C_NRP1_PLXNA4	SEMA3C - (NRP1+PLXNA4)	SEMA3	Secreted Signaling	PMID: 27533782
138	Beige adipocytes	T cells	SEMA3C	NRP1_PLXNA4	4.79584794668168e-07	0	SEMA3C_NRP1_PLXNA4	SEMA3C - (NRP1+PLXNA4)	SEMA3	Secreted Signaling	PMID: 27533782
139	Endothelial cells	T cells	SEMA3C	NRP1_PLXNA4	4.79584794668168e-07	0	SEMA3C_NRP1_PLXNA4	SEMA3C - (NRP1+PLXNA4)	SEMA3	Secreted Signaling	PMID: 27533782
140	Erythroid cells	T cells	SEMA3C	NRP1_PLXNA4	4.79584794668168e-07	0	SEMA3C_NRP1_PLXNA4	SEMA3C - (NRP1+PLXNA4)	SEMA3	Secreted Signaling	PMID: 27533782
141	Mesenchymal cells	T cells	SEMA3C	NRP1_PLXNA4	1.24690551621409e-05	0	SEMA3C_NRP1_PLXNA4	SEMA3C - (NRP1+PLXNA4)	SEMA3	Secreted Signaling	PMID: 27533782
142	T cells	T cells	SEMA3C	NRP1_PLXNA4	4.79584794668168e-07	0	SEMA3C_NRP1_PLXNA4	SEMA3C - (NRP1+PLXNA4)	SEMA3	Secreted Signaling	PMID: 27533782
143	Beige adipocytes	Mesenchymal cells	SEMA3D	NRP1_PLXNA2	5.36192070574262e-07	0	SEMA3D_NRP1_PLXNA2	SEMA3D - (NRP1+PLXNA2)	SEMA3	Secreted Signaling	PMID: 27533782
144	Mesenchymal cells	Mesenchymal cells	SEMA3D	NRP1_PLXNA2	2.68095460284491e-06	0	SEMA3D_NRP1_PLXNA2	SEMA3D - (NRP1+PLXNA2)	SEMA3	Secreted Signaling	PMID: 27533782
145	Beige adipocytes	Mesenchymal cells	SEMA3D	NRP1_PLXNA4	1.60857448671302e-06	0	SEMA3D_NRP1_PLXNA4	SEMA3D - (NRP1+PLXNA4)	SEMA3	Secreted Signaling	PMID: 27533782
146	Mesenchymal cells	Mesenchymal cells	SEMA3D	NRP1_PLXNA4	8.04282068366048e-06	0	SEMA3D_NRP1_PLXNA4	SEMA3D - (NRP1+PLXNA4)	SEMA3	Secreted Signaling	PMID: 27533782
147	Beige adipocytes	T cells	SEMA3D	NRP1_PLXNA4	4.79584794668168e-07	0	SEMA3D_NRP1_PLXNA4	SEMA3D - (NRP1+PLXNA4)	SEMA3	Secreted Signaling	PMID: 27533782
148	Mesenchymal cells	T cells	SEMA3D	NRP1_PLXNA4	2.39791937331816e-06	0	SEMA3D_NRP1_PLXNA4	SEMA3D - (NRP1+PLXNA4)	SEMA3	Secreted Signaling	PMID: 27533782
149	Beige adipocytes	Mesenchymal cells	SEMA3C	NRP2_PLXNA2	4.79584794668168e-07	0	SEMA3C_NRP2_PLXNA2	SEMA3C - (NRP2+PLXNA2)	SEMA3	Secreted Signaling	PMID: 27533782
150	Endothelial cells	Mesenchymal cells	SEMA3C	NRP2_PLXNA2	4.79584794668168e-07	0	SEMA3C_NRP2_PLXNA2	SEMA3C - (NRP2+PLXNA2)	SEMA3	Secreted Signaling	PMID: 27533782
151	Erythroid cells	Mesenchymal cells	SEMA3C	NRP2_PLXNA2	4.79584794668168e-07	0	SEMA3C_NRP2_PLXNA2	SEMA3C - (NRP2+PLXNA2)	SEMA3	Secreted Signaling	PMID: 27533782
152	Mesenchymal cells	Mesenchymal cells	SEMA3C	NRP2_PLXNA2	1.24690551621409e-05	0	SEMA3C_NRP2_PLXNA2	SEMA3C - (NRP2+PLXNA2)	SEMA3	Secreted Signaling	PMID: 27533782
153	T cells	Mesenchymal cells	SEMA3C	NRP2_PLXNA2	4.79584794668168e-07	0	SEMA3C_NRP2_PLXNA2	SEMA3C - (NRP2+PLXNA2)	SEMA3	Secreted Signaling	PMID: 27533782
154	Beige adipocytes	Beige adipocytes	SEMA3C	NRP2_PLXNA4	2.39792454834492e-07	0.03	SEMA3C_NRP2_PLXNA4	SEMA3C - (NRP2+PLXNA4)	SEMA3	Secreted Signaling	PMID: 27533782
155	Endothelial cells	Beige adipocytes	SEMA3C	NRP2_PLXNA4	2.39792454834492e-07	0	SEMA3C_NRP2_PLXNA4	SEMA3C - (NRP2+PLXNA4)	SEMA3	Secreted Signaling	PMID: 27533782
156	Erythroid cells	Beige adipocytes	SEMA3C	NRP2_PLXNA4	2.39792454834492e-07	0	SEMA3C_NRP2_PLXNA4	SEMA3C - (NRP2+PLXNA4)	SEMA3	Secreted Signaling	PMID: 27533782
157	Mesenchymal cells	Beige adipocytes	SEMA3C	NRP2_PLXNA4	6.23456645064693e-06	0	SEMA3C_NRP2_PLXNA4	SEMA3C - (NRP2+PLXNA4)	SEMA3	Secreted Signaling	PMID: 27533782
158	T cells	Beige adipocytes	SEMA3C	NRP2_PLXNA4	2.39792454834492e-07	0	SEMA3C_NRP2_PLXNA4	SEMA3C - (NRP2+PLXNA4)	SEMA3	Secreted Signaling	PMID: 27533782
159	Beige adipocytes	Mesenchymal cells	SEMA3C	NRP2_PLXNA4	1.43875300399638e-06	0	SEMA3C_NRP2_PLXNA4	SEMA3C - (NRP2+PLXNA4)	SEMA3	Secreted Signaling	PMID: 27533782
160	Endothelial cells	Mesenchymal cells	SEMA3C	NRP2_PLXNA4	1.43875300399638e-06	0	SEMA3C_NRP2_PLXNA4	SEMA3C - (NRP2+PLXNA4)	SEMA3	Secreted Signaling	PMID: 27533782
161	Erythroid cells	Mesenchymal cells	SEMA3C	NRP2_PLXNA4	1.43875300399638e-06	0	SEMA3C_NRP2_PLXNA4	SEMA3C - (NRP2+PLXNA4)	SEMA3	Secreted Signaling	PMID: 27533782
162	Mesenchymal cells	Mesenchymal cells	SEMA3C	NRP2_PLXNA4	3.74062326456661e-05	0	SEMA3C_NRP2_PLXNA4	SEMA3C - (NRP2+PLXNA4)	SEMA3	Secreted Signaling	PMID: 27533782
163	T cells	Mesenchymal cells	SEMA3C	NRP2_PLXNA4	1.43875300399638e-06	0	SEMA3C_NRP2_PLXNA4	SEMA3C - (NRP2+PLXNA4)	SEMA3	Secreted Signaling	PMID: 27533782
164	Beige adipocytes	T cells	SEMA3C	NRP2_PLXNA4	2.39792454834492e-07	0	SEMA3C_NRP2_PLXNA4	SEMA3C - (NRP2+PLXNA4)	SEMA3	Secreted Signaling	PMID: 27533782
165	Endothelial cells	T cells	SEMA3C	NRP2_PLXNA4	2.39792454834492e-07	0	SEMA3C_NRP2_PLXNA4	SEMA3C - (NRP2+PLXNA4)	SEMA3	Secreted Signaling	PMID: 27533782
166	Erythroid cells	T cells	SEMA3C	NRP2_PLXNA4	2.39792454834492e-07	0	SEMA3C_NRP2_PLXNA4	SEMA3C - (NRP2+PLXNA4)	SEMA3	Secreted Signaling	PMID: 27533782
167	Mesenchymal cells	T cells	SEMA3C	NRP2_PLXNA4	6.23456645064693e-06	0	SEMA3C_NRP2_PLXNA4	SEMA3C - (NRP2+PLXNA4)	SEMA3	Secreted Signaling	PMID: 27533782
168	T cells	T cells	SEMA3C	NRP2_PLXNA4	2.39792454834492e-07	0	SEMA3C_NRP2_PLXNA4	SEMA3C - (NRP2+PLXNA4)	SEMA3	Secreted Signaling	PMID: 27533782
169	Beige adipocytes	Mesenchymal cells	SEMA3D	NRP2_PLXNA2	4.79584794668168e-07	0	SEMA3D_NRP2_PLXNA2	SEMA3D - (NRP2+PLXNA2)	SEMA3	Secreted Signaling	PMID: 27533782
170	Mesenchymal cells	Mesenchymal cells	SEMA3D	NRP2_PLXNA2	2.39791937331816e-06	0	SEMA3D_NRP2_PLXNA2	SEMA3D - (NRP2+PLXNA2)	SEMA3	Secreted Signaling	PMID: 27533782
171	Beige adipocytes	Beige adipocytes	SEMA3D	NRP2_PLXNA4	2.39792454834492e-07	0	SEMA3D_NRP2_PLXNA4	SEMA3D - (NRP2+PLXNA4)	SEMA3	Secreted Signaling	PMID: 27533782
172	Mesenchymal cells	Beige adipocytes	SEMA3D	NRP2_PLXNA4	1.19896112416513e-06	0	SEMA3D_NRP2_PLXNA4	SEMA3D - (NRP2+PLXNA4)	SEMA3	Secreted Signaling	PMID: 27533782
173	Beige adipocytes	Mesenchymal cells	SEMA3D	NRP2_PLXNA4	1.43875300399638e-06	0	SEMA3D_NRP2_PLXNA4	SEMA3D - (NRP2+PLXNA4)	SEMA3	Secreted Signaling	PMID: 27533782
174	Mesenchymal cells	Mesenchymal cells	SEMA3D	NRP2_PLXNA4	7.19372362001601e-06	0	SEMA3D_NRP2_PLXNA4	SEMA3D - (NRP2+PLXNA4)	SEMA3	Secreted Signaling	PMID: 27533782
175	Beige adipocytes	T cells	SEMA3D	NRP2_PLXNA4	2.39792454834492e-07	0	SEMA3D_NRP2_PLXNA4	SEMA3D - (NRP2+PLXNA4)	SEMA3	Secreted Signaling	PMID: 27533782
176	Mesenchymal cells	T cells	SEMA3D	NRP2_PLXNA4	1.19896112416513e-06	0	SEMA3D_NRP2_PLXNA4	SEMA3D - (NRP2+PLXNA4)	SEMA3	Secreted Signaling	PMID: 27533782
177	Mesenchymal cells	Mesenchymal cells	GAS6	AXL	2.39792454834492e-07	0	GAS6_AXL	GAS6 - AXL	GAS	Secreted Signaling	PMID: 27801848
178	Mesenchymal cells	B cells	GAS6	MERTK	2.39792454834492e-07	0	GAS6_MERTK	GAS6 - MERTK	GAS	Secreted Signaling	PMID: 27801848
179	Mesenchymal cells	Macrophages	GAS6	MERTK	4.79584794668168e-07	0	GAS6_MERTK	GAS6 - MERTK	GAS	Secreted Signaling	PMID: 27801848
180	Mesenchymal cells	Mesenchymal cells	GAS6	MERTK	2.39792454834492e-07	0	GAS6_MERTK	GAS6 - MERTK	GAS	Secreted Signaling	PMID: 27801848
181	Mesenchymal cells	T cells	GAS6	MERTK	2.39792454834492e-07	0	GAS6_MERTK	GAS6 - MERTK	GAS	Secreted Signaling	PMID: 27801848
182	Macrophages	B cells	LGALS9	PTPRC	4.79584794668168e-07	0	LGALS9_CD45	LGALS9 - CD45	GALECTIN	Secreted Signaling	PMID: 30120235
183	Macrophages	Macrophages	LGALS9	PTPRC	9.59169129333406e-07	0.04	LGALS9_CD45	LGALS9 - CD45	GALECTIN	Secreted Signaling	PMID: 30120235
184	Macrophages	Mesenchymal cells	LGALS9	PTPRC	4.79584794668168e-07	0	LGALS9_CD45	LGALS9 - CD45	GALECTIN	Secreted Signaling	PMID: 30120235
185	Macrophages	T cells	LGALS9	PTPRC	4.79584794668168e-07	0	LGALS9_CD45	LGALS9 - CD45	GALECTIN	Secreted Signaling	PMID: 30120235
186	Mesenchymal cells	Mesenchymal cells	PROS1	AXL	2.39792454834492e-07	0	PROS1_AXL	PROS1 - AXL	PROS	Secreted Signaling	PMID: 29531161
187	B cells	Mesenchymal cells	LAMA2	ITGA7_ITGB1	4.79584794668168e-07	0	LAMA2_ITGA7_ITGB1	LAMA2 - (ITGA7+ITGB1)	LAMININ	ECM-Receptor	KEGG: hsa04512
188	Beige adipocytes	Mesenchymal cells	LAMA2	ITGA7_ITGB1	4.79584794668168e-07	0	LAMA2_ITGA7_ITGB1	LAMA2 - (ITGA7+ITGB1)	LAMININ	ECM-Receptor	KEGG: hsa04512
189	Endothelial cells	Mesenchymal cells	LAMA2	ITGA7_ITGB1	2.8775018679783e-06	0	LAMA2_ITGA7_ITGB1	LAMA2 - (ITGA7+ITGB1)	LAMININ	ECM-Receptor	KEGG: hsa04512
190	Erythroid cells	Mesenchymal cells	LAMA2	ITGA7_ITGB1	4.79584794668168e-07	0	LAMA2_ITGA7_ITGB1	LAMA2 - (ITGA7+ITGB1)	LAMININ	ECM-Receptor	KEGG: hsa04512
191	Fibroblasts	Mesenchymal cells	LAMA2	ITGA7_ITGB1	4.79584794668168e-07	0	LAMA2_ITGA7_ITGB1	LAMA2 - (ITGA7+ITGB1)	LAMININ	ECM-Receptor	KEGG: hsa04512
192	Mesenchymal cells	Mesenchymal cells	LAMA2	ITGA7_ITGB1	5.27540744129791e-06	0	LAMA2_ITGA7_ITGB1	LAMA2 - (ITGA7+ITGB1)	LAMININ	ECM-Receptor	KEGG: hsa04512
193	Smooth muscle cells	Mesenchymal cells	LAMA2	ITGA7_ITGB1	4.79584794668168e-07	0	LAMA2_ITGA7_ITGB1	LAMA2 - (ITGA7+ITGB1)	LAMININ	ECM-Receptor	KEGG: hsa04512
194	T cells	Mesenchymal cells	LAMA2	ITGA7_ITGB1	2.39791937331816e-06	0	LAMA2_ITGA7_ITGB1	LAMA2 - (ITGA7+ITGB1)	LAMININ	ECM-Receptor	KEGG: hsa04512
195	B cells	Smooth muscle cells	LAMA2	ITGA7_ITGB1	2.39792454834492e-07	0	LAMA2_ITGA7_ITGB1	LAMA2 - (ITGA7+ITGB1)	LAMININ	ECM-Receptor	KEGG: hsa04512
196	Beige adipocytes	Smooth muscle cells	LAMA2	ITGA7_ITGB1	2.39792454834492e-07	0	LAMA2_ITGA7_ITGB1	LAMA2 - (ITGA7+ITGB1)	LAMININ	ECM-Receptor	KEGG: hsa04512
197	Endothelial cells	Smooth muscle cells	LAMA2	ITGA7_ITGB1	1.43875300399638e-06	0	LAMA2_ITGA7_ITGB1	LAMA2 - (ITGA7+ITGB1)	LAMININ	ECM-Receptor	KEGG: hsa04512
198	Erythroid cells	Smooth muscle cells	LAMA2	ITGA7_ITGB1	2.39792454834492e-07	0	LAMA2_ITGA7_ITGB1	LAMA2 - (ITGA7+ITGB1)	LAMININ	ECM-Receptor	KEGG: hsa04512
199	Fibroblasts	Smooth muscle cells	LAMA2	ITGA7_ITGB1	2.39792454834492e-07	0	LAMA2_ITGA7_ITGB1	LAMA2 - (ITGA7+ITGB1)	LAMININ	ECM-Receptor	KEGG: hsa04512
200	Mesenchymal cells	Smooth muscle cells	LAMA2	ITGA7_ITGB1	2.63771067814822e-06	0	LAMA2_ITGA7_ITGB1	LAMA2 - (ITGA7+ITGB1)	LAMININ	ECM-Receptor	KEGG: hsa04512
201	Smooth muscle cells	Smooth muscle cells	LAMA2	ITGA7_ITGB1	2.39792454834492e-07	0	LAMA2_ITGA7_ITGB1	LAMA2 - (ITGA7+ITGB1)	LAMININ	ECM-Receptor	KEGG: hsa04512
202	T cells	Smooth muscle cells	LAMA2	ITGA7_ITGB1	1.19896112416513e-06	0	LAMA2_ITGA7_ITGB1	LAMA2 - (ITGA7+ITGB1)	LAMININ	ECM-Receptor	KEGG: hsa04512
203	B cells	T cells	LAMA2	ITGA7_ITGB1	2.39792454834492e-07	0	LAMA2_ITGA7_ITGB1	LAMA2 - (ITGA7+ITGB1)	LAMININ	ECM-Receptor	KEGG: hsa04512
204	Beige adipocytes	T cells	LAMA2	ITGA7_ITGB1	2.39792454834492e-07	0	LAMA2_ITGA7_ITGB1	LAMA2 - (ITGA7+ITGB1)	LAMININ	ECM-Receptor	KEGG: hsa04512
205	Endothelial cells	T cells	LAMA2	ITGA7_ITGB1	1.43875300399638e-06	0	LAMA2_ITGA7_ITGB1	LAMA2 - (ITGA7+ITGB1)	LAMININ	ECM-Receptor	KEGG: hsa04512
206	Erythroid cells	T cells	LAMA2	ITGA7_ITGB1	2.39792454834492e-07	0	LAMA2_ITGA7_ITGB1	LAMA2 - (ITGA7+ITGB1)	LAMININ	ECM-Receptor	KEGG: hsa04512
207	Fibroblasts	T cells	LAMA2	ITGA7_ITGB1	2.39792454834492e-07	0	LAMA2_ITGA7_ITGB1	LAMA2 - (ITGA7+ITGB1)	LAMININ	ECM-Receptor	KEGG: hsa04512
208	Mesenchymal cells	T cells	LAMA2	ITGA7_ITGB1	2.63771067814822e-06	0	LAMA2_ITGA7_ITGB1	LAMA2 - (ITGA7+ITGB1)	LAMININ	ECM-Receptor	KEGG: hsa04512
209	Smooth muscle cells	T cells	LAMA2	ITGA7_ITGB1	2.39792454834492e-07	0	LAMA2_ITGA7_ITGB1	LAMA2 - (ITGA7+ITGB1)	LAMININ	ECM-Receptor	KEGG: hsa04512
210	T cells	T cells	LAMA2	ITGA7_ITGB1	1.19896112416513e-06	0	LAMA2_ITGA7_ITGB1	LAMA2 - (ITGA7+ITGB1)	LAMININ	ECM-Receptor	KEGG: hsa04512
211	Endothelial cells	Mesenchymal cells	LAMA3	ITGA7_ITGB1	4.79584794668168e-07	0	LAMA3_ITGA7_ITGB1	LAMA3 - (ITGA7+ITGB1)	LAMININ	ECM-Receptor	KEGG: hsa04512
212	Mesenchymal cells	Mesenchymal cells	LAMA3	ITGA7_ITGB1	4.31624659196363e-06	0	LAMA3_ITGA7_ITGB1	LAMA3 - (ITGA7+ITGB1)	LAMININ	ECM-Receptor	KEGG: hsa04512
213	Endothelial cells	Smooth muscle cells	LAMA3	ITGA7_ITGB1	2.39792454834492e-07	0	LAMA3_ITGA7_ITGB1	LAMA3 - (ITGA7+ITGB1)	LAMININ	ECM-Receptor	KEGG: hsa04512
214	Mesenchymal cells	Smooth muscle cells	LAMA3	ITGA7_ITGB1	2.15812795348803e-06	0	LAMA3_ITGA7_ITGB1	LAMA3 - (ITGA7+ITGB1)	LAMININ	ECM-Receptor	KEGG: hsa04512
215	Endothelial cells	T cells	LAMA3	ITGA7_ITGB1	2.39792454834492e-07	0	LAMA3_ITGA7_ITGB1	LAMA3 - (ITGA7+ITGB1)	LAMININ	ECM-Receptor	KEGG: hsa04512
216	Mesenchymal cells	T cells	LAMA3	ITGA7_ITGB1	2.15812795348803e-06	0	LAMA3_ITGA7_ITGB1	LAMA3 - (ITGA7+ITGB1)	LAMININ	ECM-Receptor	KEGG: hsa04512
217	B cells	Mesenchymal cells	LAMC1	ITGA7_ITGB1	4.79584794668168e-07	0	LAMC1_ITGA7_ITGB1	LAMC1 - (ITGA7+ITGB1)	LAMININ	ECM-Receptor	KEGG: hsa04512
218	Beige adipocytes	Mesenchymal cells	LAMC1	ITGA7_ITGB1	1.91833641865774e-06	0	LAMC1_ITGA7_ITGB1	LAMC1 - (ITGA7+ITGB1)	LAMININ	ECM-Receptor	KEGG: hsa04512
219	Endothelial cells	Mesenchymal cells	LAMC1	ITGA7_ITGB1	2.39791937331816e-06	0	LAMC1_ITGA7_ITGB1	LAMC1 - (ITGA7+ITGB1)	LAMININ	ECM-Receptor	KEGG: hsa04512
220	Erythroid cells	Mesenchymal cells	LAMC1	ITGA7_ITGB1	4.79584794668168e-07	0	LAMC1_ITGA7_ITGB1	LAMC1 - (ITGA7+ITGB1)	LAMININ	ECM-Receptor	KEGG: hsa04512
221	Fibroblasts	Mesenchymal cells	LAMC1	ITGA7_ITGB1	1.91833641865774e-06	0	LAMC1_ITGA7_ITGB1	LAMC1 - (ITGA7+ITGB1)	LAMININ	ECM-Receptor	KEGG: hsa04512
222	Macrophages	Mesenchymal cells	LAMC1	ITGA7_ITGB1	9.59169129333406e-07	0	LAMC1_ITGA7_ITGB1	LAMC1 - (ITGA7+ITGB1)	LAMININ	ECM-Receptor	KEGG: hsa04512
223	Mesenchymal cells	Mesenchymal cells	LAMC1	ITGA7_ITGB1	7.67330151470972e-06	0	LAMC1_ITGA7_ITGB1	LAMC1 - (ITGA7+ITGB1)	LAMININ	ECM-Receptor	KEGG: hsa04512
224	Smooth muscle cells	Mesenchymal cells	LAMC1	ITGA7_ITGB1	1.43875300399638e-06	0	LAMC1_ITGA7_ITGB1	LAMC1 - (ITGA7+ITGB1)	LAMININ	ECM-Receptor	KEGG: hsa04512
225	T cells	Mesenchymal cells	LAMC1	ITGA7_ITGB1	6.71414526532863e-06	0	LAMC1_ITGA7_ITGB1	LAMC1 - (ITGA7+ITGB1)	LAMININ	ECM-Receptor	KEGG: hsa04512
226	B cells	Smooth muscle cells	LAMC1	ITGA7_ITGB1	2.39792454834492e-07	0	LAMC1_ITGA7_ITGB1	LAMC1 - (ITGA7+ITGB1)	LAMININ	ECM-Receptor	KEGG: hsa04512
227	Beige adipocytes	Smooth muscle cells	LAMC1	ITGA7_ITGB1	9.59169129333406e-07	0	LAMC1_ITGA7_ITGB1	LAMC1 - (ITGA7+ITGB1)	LAMININ	ECM-Receptor	KEGG: hsa04512
228	Endothelial cells	Smooth muscle cells	LAMC1	ITGA7_ITGB1	1.19896112416513e-06	0	LAMC1_ITGA7_ITGB1	LAMC1 - (ITGA7+ITGB1)	LAMININ	ECM-Receptor	KEGG: hsa04512
229	Erythroid cells	Smooth muscle cells	LAMC1	ITGA7_ITGB1	2.39792454834492e-07	0	LAMC1_ITGA7_ITGB1	LAMC1 - (ITGA7+ITGB1)	LAMININ	ECM-Receptor	KEGG: hsa04512
230	Fibroblasts	Smooth muscle cells	LAMC1	ITGA7_ITGB1	9.59169129333406e-07	0	LAMC1_ITGA7_ITGB1	LAMC1 - (ITGA7+ITGB1)	LAMININ	ECM-Receptor	KEGG: hsa04512
231	Macrophages	Smooth muscle cells	LAMC1	ITGA7_ITGB1	4.79584794668168e-07	0	LAMC1_ITGA7_ITGB1	LAMC1 - (ITGA7+ITGB1)	LAMININ	ECM-Receptor	KEGG: hsa04512
232	Mesenchymal cells	Smooth muscle cells	LAMC1	ITGA7_ITGB1	3.83666547730037e-06	0	LAMC1_ITGA7_ITGB1	LAMC1 - (ITGA7+ITGB1)	LAMININ	ECM-Receptor	KEGG: hsa04512
233	Smooth muscle cells	Smooth muscle cells	LAMC1	ITGA7_ITGB1	7.19377019501112e-07	0	LAMC1_ITGA7_ITGB1	LAMC1 - (ITGA7+ITGB1)	LAMININ	ECM-Receptor	KEGG: hsa04512
234	T cells	Smooth muscle cells	LAMC1	ITGA7_ITGB1	3.35708390263881e-06	0	LAMC1_ITGA7_ITGB1	LAMC1 - (ITGA7+ITGB1)	LAMININ	ECM-Receptor	KEGG: hsa04512
235	B cells	T cells	LAMC1	ITGA7_ITGB1	2.39792454834492e-07	0	LAMC1_ITGA7_ITGB1	LAMC1 - (ITGA7+ITGB1)	LAMININ	ECM-Receptor	KEGG: hsa04512
236	Beige adipocytes	T cells	LAMC1	ITGA7_ITGB1	9.59169129333406e-07	0	LAMC1_ITGA7_ITGB1	LAMC1 - (ITGA7+ITGB1)	LAMININ	ECM-Receptor	KEGG: hsa04512
237	Endothelial cells	T cells	LAMC1	ITGA7_ITGB1	1.19896112416513e-06	0	LAMC1_ITGA7_ITGB1	LAMC1 - (ITGA7+ITGB1)	LAMININ	ECM-Receptor	KEGG: hsa04512
238	Erythroid cells	T cells	LAMC1	ITGA7_ITGB1	2.39792454834492e-07	0	LAMC1_ITGA7_ITGB1	LAMC1 - (ITGA7+ITGB1)	LAMININ	ECM-Receptor	KEGG: hsa04512
239	Fibroblasts	T cells	LAMC1	ITGA7_ITGB1	9.59169129333406e-07	0	LAMC1_ITGA7_ITGB1	LAMC1 - (ITGA7+ITGB1)	LAMININ	ECM-Receptor	KEGG: hsa04512
240	Macrophages	T cells	LAMC1	ITGA7_ITGB1	4.79584794668168e-07	0	LAMC1_ITGA7_ITGB1	LAMC1 - (ITGA7+ITGB1)	LAMININ	ECM-Receptor	KEGG: hsa04512
241	Mesenchymal cells	T cells	LAMC1	ITGA7_ITGB1	3.83666547730037e-06	0	LAMC1_ITGA7_ITGB1	LAMC1 - (ITGA7+ITGB1)	LAMININ	ECM-Receptor	KEGG: hsa04512
242	Smooth muscle cells	T cells	LAMC1	ITGA7_ITGB1	7.19377019501112e-07	0	LAMC1_ITGA7_ITGB1	LAMC1 - (ITGA7+ITGB1)	LAMININ	ECM-Receptor	KEGG: hsa04512
243	T cells	T cells	LAMC1	ITGA7_ITGB1	3.35708390263881e-06	0	LAMC1_ITGA7_ITGB1	LAMC1 - (ITGA7+ITGB1)	LAMININ	ECM-Receptor	KEGG: hsa04512
244	B cells	Mesenchymal cells	FN1	ITGA2B_ITGB3	1.43875300399638e-06	0	FN1_ITGA2B_ITGB3	FN1 - (ITGA2B+ITGB3)	FN1	ECM-Receptor	KEGG: hsa04512
245	Beige adipocytes	Mesenchymal cells	FN1	ITGA2B_ITGB3	5.75498717597024e-06	0	FN1_ITGA2B_ITGB3	FN1 - (ITGA2B+ITGB3)	FN1	ECM-Receptor	KEGG: hsa04512
246	Endothelial cells	Mesenchymal cells	FN1	ITGA2B_ITGB3	5.75498717597024e-06	0	FN1_ITGA2B_ITGB3	FN1 - (ITGA2B+ITGB3)	FN1	ECM-Receptor	KEGG: hsa04512
247	Erythroid cells	Mesenchymal cells	FN1	ITGA2B_ITGB3	1.43875300399638e-06	0	FN1_ITGA2B_ITGB3	FN1 - (ITGA2B+ITGB3)	FN1	ECM-Receptor	KEGG: hsa04512
248	Fibroblasts	Mesenchymal cells	FN1	ITGA2B_ITGB3	1.43875300399638e-06	0	FN1_ITGA2B_ITGB3	FN1 - (ITGA2B+ITGB3)	FN1	ECM-Receptor	KEGG: hsa04512
249	Mesenchymal cells	Mesenchymal cells	FN1	ITGA2B_ITGB3	1.72647628109336e-05	0	FN1_ITGA2B_ITGB3	FN1 - (ITGA2B+ITGB3)	FN1	ECM-Receptor	KEGG: hsa04512
250	Smooth muscle cells	Mesenchymal cells	FN1	ITGA2B_ITGB3	1.43875300399638e-06	0	FN1_ITGA2B_ITGB3	FN1 - (ITGA2B+ITGB3)	FN1	ECM-Receptor	KEGG: hsa04512
251	T cells	Mesenchymal cells	FN1	ITGA2B_ITGB3	5.75498717597024e-06	0	FN1_ITGA2B_ITGB3	FN1 - (ITGA2B+ITGB3)	FN1	ECM-Receptor	KEGG: hsa04512
252	Endothelial cells	Mesenchymal cells	VWF	ITGA2B_ITGB3	1.43875300399638e-06	0	VWF_ITGA2B_ITGB3	VWF - (ITGA2B+ITGB3)	VWF	ECM-Receptor	KEGG: hsa04512
253	Mesenchymal cells	Mesenchymal cells	VWF	ITGA2B_ITGB3	1.43875300399638e-06	0	VWF_ITGA2B_ITGB3	VWF - (ITGA2B+ITGB3)	VWF	ECM-Receptor	KEGG: hsa04512
254	T cells	Mesenchymal cells	VWF	ITGA2B_ITGB3	1.43875300399638e-06	0	VWF_ITGA2B_ITGB3	VWF - (ITGA2B+ITGB3)	VWF	ECM-Receptor	KEGG: hsa04512
255	Beige adipocytes	Mesenchymal cells	TNXB	ITGA2B_ITGB3	1.43875300399638e-06	0	TNXB_ITGA2B_ITGB3	TNXB - (ITGA2B+ITGB3)	TENASCIN	ECM-Receptor	KEGG: hsa04512
256	Endothelial cells	Mesenchymal cells	TNXB	ITGA2B_ITGB3	1.43875300399638e-06	0	TNXB_ITGA2B_ITGB3	TNXB - (ITGA2B+ITGB3)	TENASCIN	ECM-Receptor	KEGG: hsa04512
257	Mesenchymal cells	Mesenchymal cells	TNXB	ITGA2B_ITGB3	1.43875300399638e-06	0	TNXB_ITGA2B_ITGB3	TNXB - (ITGA2B+ITGB3)	TENASCIN	ECM-Receptor	KEGG: hsa04512
258	T cells	Mesenchymal cells	TNXB	ITGA2B_ITGB3	1.43875300399638e-06	0	TNXB_ITGA2B_ITGB3	TNXB - (ITGA2B+ITGB3)	TENASCIN	ECM-Receptor	KEGG: hsa04512
259	B cells	Mesenchymal cells	LAMA2	SV2C	2.39792454834492e-07	0	LAMA2_SV2C	LAMA2 - SV2C	LAMININ	ECM-Receptor	KEGG: hsa04512
260	Beige adipocytes	Mesenchymal cells	LAMA2	SV2C	2.39792454834492e-07	0	LAMA2_SV2C	LAMA2 - SV2C	LAMININ	ECM-Receptor	KEGG: hsa04512
261	Endothelial cells	Mesenchymal cells	LAMA2	SV2C	1.43875300399638e-06	0	LAMA2_SV2C	LAMA2 - SV2C	LAMININ	ECM-Receptor	KEGG: hsa04512
262	Erythroid cells	Mesenchymal cells	LAMA2	SV2C	2.39792454834492e-07	0	LAMA2_SV2C	LAMA2 - SV2C	LAMININ	ECM-Receptor	KEGG: hsa04512
263	Fibroblasts	Mesenchymal cells	LAMA2	SV2C	2.39792454834492e-07	0	LAMA2_SV2C	LAMA2 - SV2C	LAMININ	ECM-Receptor	KEGG: hsa04512
264	Mesenchymal cells	Mesenchymal cells	LAMA2	SV2C	2.63771067814822e-06	0	LAMA2_SV2C	LAMA2 - SV2C	LAMININ	ECM-Receptor	KEGG: hsa04512
265	Smooth muscle cells	Mesenchymal cells	LAMA2	SV2C	2.39792454834492e-07	0	LAMA2_SV2C	LAMA2 - SV2C	LAMININ	ECM-Receptor	KEGG: hsa04512
266	T cells	Mesenchymal cells	LAMA2	SV2C	1.19896112416513e-06	0	LAMA2_SV2C	LAMA2 - SV2C	LAMININ	ECM-Receptor	KEGG: hsa04512
267	Endothelial cells	Mesenchymal cells	LAMA3	SV2C	2.39792454834492e-07	0	LAMA3_SV2C	LAMA3 - SV2C	LAMININ	ECM-Receptor	KEGG: hsa04512
268	Mesenchymal cells	Mesenchymal cells	LAMA3	SV2C	2.15812795348803e-06	0	LAMA3_SV2C	LAMA3 - SV2C	LAMININ	ECM-Receptor	KEGG: hsa04512
269	B cells	Mesenchymal cells	LAMC1	SV2C	2.39792454834492e-07	0	LAMC1_SV2C	LAMC1 - SV2C	LAMININ	ECM-Receptor	KEGG: hsa04512
270	Beige adipocytes	Mesenchymal cells	LAMC1	SV2C	9.59169129333406e-07	0	LAMC1_SV2C	LAMC1 - SV2C	LAMININ	ECM-Receptor	KEGG: hsa04512
271	Endothelial cells	Mesenchymal cells	LAMC1	SV2C	1.19896112416513e-06	0	LAMC1_SV2C	LAMC1 - SV2C	LAMININ	ECM-Receptor	KEGG: hsa04512
272	Erythroid cells	Mesenchymal cells	LAMC1	SV2C	2.39792454834492e-07	0	LAMC1_SV2C	LAMC1 - SV2C	LAMININ	ECM-Receptor	KEGG: hsa04512
273	Fibroblasts	Mesenchymal cells	LAMC1	SV2C	9.59169129333406e-07	0	LAMC1_SV2C	LAMC1 - SV2C	LAMININ	ECM-Receptor	KEGG: hsa04512
274	Macrophages	Mesenchymal cells	LAMC1	SV2C	4.79584794668168e-07	0	LAMC1_SV2C	LAMC1 - SV2C	LAMININ	ECM-Receptor	KEGG: hsa04512
275	Mesenchymal cells	Mesenchymal cells	LAMC1	SV2C	3.83666547730037e-06	0	LAMC1_SV2C	LAMC1 - SV2C	LAMININ	ECM-Receptor	KEGG: hsa04512
276	Smooth muscle cells	Mesenchymal cells	LAMC1	SV2C	7.19377019501112e-07	0	LAMC1_SV2C	LAMC1 - SV2C	LAMININ	ECM-Receptor	KEGG: hsa04512
277	T cells	Mesenchymal cells	LAMC1	SV2C	3.35708390263881e-06	0	LAMC1_SV2C	LAMC1 - SV2C	LAMININ	ECM-Receptor	KEGG: hsa04512
278	Mesenchymal cells	Beige adipocytes	THBS2	CD47	2.39792454834492e-07	0	THBS2_CD47	THBS2 - CD47	THBS	ECM-Receptor	KEGG: hsa04512
279	Mesenchymal cells	Endothelial cells	THBS2	CD47	2.39792454834492e-07	0	THBS2_CD47	THBS2 - CD47	THBS	ECM-Receptor	KEGG: hsa04512
280	Mesenchymal cells	Macrophages	THBS2	CD47	9.59169129333406e-07	0	THBS2_CD47	THBS2 - CD47	THBS	ECM-Receptor	KEGG: hsa04512
281	Mesenchymal cells	Mesenchymal cells	THBS2	CD47	9.59169129333406e-07	0	THBS2_CD47	THBS2 - CD47	THBS	ECM-Receptor	KEGG: hsa04512
282	Mesenchymal cells	T cells	THBS2	CD47	2.39792454834492e-07	0	THBS2_CD47	THBS2 - CD47	THBS	ECM-Receptor	KEGG: hsa04512
283	B cells	Mesenchymal cells	LAMA2	DAG1	2.39792454834492e-07	0	LAMA2_DAG1	LAMA2 - DAG1	LAMININ	ECM-Receptor	KEGG: hsa04512
284	Beige adipocytes	Mesenchymal cells	LAMA2	DAG1	2.39792454834492e-07	0	LAMA2_DAG1	LAMA2 - DAG1	LAMININ	ECM-Receptor	KEGG: hsa04512
285	Endothelial cells	Mesenchymal cells	LAMA2	DAG1	1.43875300399638e-06	0	LAMA2_DAG1	LAMA2 - DAG1	LAMININ	ECM-Receptor	KEGG: hsa04512
286	Erythroid cells	Mesenchymal cells	LAMA2	DAG1	2.39792454834492e-07	0	LAMA2_DAG1	LAMA2 - DAG1	LAMININ	ECM-Receptor	KEGG: hsa04512
287	Fibroblasts	Mesenchymal cells	LAMA2	DAG1	2.39792454834492e-07	0	LAMA2_DAG1	LAMA2 - DAG1	LAMININ	ECM-Receptor	KEGG: hsa04512
288	Mesenchymal cells	Mesenchymal cells	LAMA2	DAG1	2.63771067814822e-06	0	LAMA2_DAG1	LAMA2 - DAG1	LAMININ	ECM-Receptor	KEGG: hsa04512
289	Smooth muscle cells	Mesenchymal cells	LAMA2	DAG1	2.39792454834492e-07	0	LAMA2_DAG1	LAMA2 - DAG1	LAMININ	ECM-Receptor	KEGG: hsa04512
290	T cells	Mesenchymal cells	LAMA2	DAG1	1.19896112416513e-06	0	LAMA2_DAG1	LAMA2 - DAG1	LAMININ	ECM-Receptor	KEGG: hsa04512
291	B cells	T cells	LAMA2	DAG1	2.39792454834492e-07	0	LAMA2_DAG1	LAMA2 - DAG1	LAMININ	ECM-Receptor	KEGG: hsa04512
292	Beige adipocytes	T cells	LAMA2	DAG1	2.39792454834492e-07	0	LAMA2_DAG1	LAMA2 - DAG1	LAMININ	ECM-Receptor	KEGG: hsa04512
293	Endothelial cells	T cells	LAMA2	DAG1	1.43875300399638e-06	0	LAMA2_DAG1	LAMA2 - DAG1	LAMININ	ECM-Receptor	KEGG: hsa04512
294	Erythroid cells	T cells	LAMA2	DAG1	2.39792454834492e-07	0	LAMA2_DAG1	LAMA2 - DAG1	LAMININ	ECM-Receptor	KEGG: hsa04512
295	Fibroblasts	T cells	LAMA2	DAG1	2.39792454834492e-07	0	LAMA2_DAG1	LAMA2 - DAG1	LAMININ	ECM-Receptor	KEGG: hsa04512
296	Mesenchymal cells	T cells	LAMA2	DAG1	2.63771067814822e-06	0	LAMA2_DAG1	LAMA2 - DAG1	LAMININ	ECM-Receptor	KEGG: hsa04512
297	Smooth muscle cells	T cells	LAMA2	DAG1	2.39792454834492e-07	0	LAMA2_DAG1	LAMA2 - DAG1	LAMININ	ECM-Receptor	KEGG: hsa04512
298	T cells	T cells	LAMA2	DAG1	1.19896112416513e-06	0	LAMA2_DAG1	LAMA2 - DAG1	LAMININ	ECM-Receptor	KEGG: hsa04512
299	Mesenchymal cells	Macrophages	LAMA3	DAG1	4.31624659196363e-06	0.01	LAMA3_DAG1	LAMA3 - DAG1	LAMININ	ECM-Receptor	KEGG: hsa04512
300	Endothelial cells	Mesenchymal cells	LAMA3	DAG1	2.39792454834492e-07	0	LAMA3_DAG1	LAMA3 - DAG1	LAMININ	ECM-Receptor	KEGG: hsa04512
301	Mesenchymal cells	Mesenchymal cells	LAMA3	DAG1	2.15812795348803e-06	0	LAMA3_DAG1	LAMA3 - DAG1	LAMININ	ECM-Receptor	KEGG: hsa04512
302	Endothelial cells	T cells	LAMA3	DAG1	2.39792454834492e-07	0	LAMA3_DAG1	LAMA3 - DAG1	LAMININ	ECM-Receptor	KEGG: hsa04512
303	Mesenchymal cells	T cells	LAMA3	DAG1	2.15812795348803e-06	0	LAMA3_DAG1	LAMA3 - DAG1	LAMININ	ECM-Receptor	KEGG: hsa04512
304	Mesenchymal cells	Macrophages	LAMC1	DAG1	7.67330151470972e-06	0.04	LAMC1_DAG1	LAMC1 - DAG1	LAMININ	ECM-Receptor	KEGG: hsa04512
305	B cells	Mesenchymal cells	LAMC1	DAG1	2.39792454834492e-07	0	LAMC1_DAG1	LAMC1 - DAG1	LAMININ	ECM-Receptor	KEGG: hsa04512
306	Beige adipocytes	Mesenchymal cells	LAMC1	DAG1	9.59169129333406e-07	0	LAMC1_DAG1	LAMC1 - DAG1	LAMININ	ECM-Receptor	KEGG: hsa04512
307	Endothelial cells	Mesenchymal cells	LAMC1	DAG1	1.19896112416513e-06	0	LAMC1_DAG1	LAMC1 - DAG1	LAMININ	ECM-Receptor	KEGG: hsa04512
308	Erythroid cells	Mesenchymal cells	LAMC1	DAG1	2.39792454834492e-07	0	LAMC1_DAG1	LAMC1 - DAG1	LAMININ	ECM-Receptor	KEGG: hsa04512
309	Fibroblasts	Mesenchymal cells	LAMC1	DAG1	9.59169129333406e-07	0	LAMC1_DAG1	LAMC1 - DAG1	LAMININ	ECM-Receptor	KEGG: hsa04512
310	Macrophages	Mesenchymal cells	LAMC1	DAG1	4.79584794668168e-07	0	LAMC1_DAG1	LAMC1 - DAG1	LAMININ	ECM-Receptor	KEGG: hsa04512
311	Mesenchymal cells	Mesenchymal cells	LAMC1	DAG1	3.83666547730037e-06	0	LAMC1_DAG1	LAMC1 - DAG1	LAMININ	ECM-Receptor	KEGG: hsa04512
312	Smooth muscle cells	Mesenchymal cells	LAMC1	DAG1	7.19377019501112e-07	0	LAMC1_DAG1	LAMC1 - DAG1	LAMININ	ECM-Receptor	KEGG: hsa04512
313	T cells	Mesenchymal cells	LAMC1	DAG1	3.35708390263881e-06	0	LAMC1_DAG1	LAMC1 - DAG1	LAMININ	ECM-Receptor	KEGG: hsa04512
314	B cells	T cells	LAMC1	DAG1	2.39792454834492e-07	0	LAMC1_DAG1	LAMC1 - DAG1	LAMININ	ECM-Receptor	KEGG: hsa04512
315	Beige adipocytes	T cells	LAMC1	DAG1	9.59169129333406e-07	0	LAMC1_DAG1	LAMC1 - DAG1	LAMININ	ECM-Receptor	KEGG: hsa04512
316	Endothelial cells	T cells	LAMC1	DAG1	1.19896112416513e-06	0	LAMC1_DAG1	LAMC1 - DAG1	LAMININ	ECM-Receptor	KEGG: hsa04512
317	Erythroid cells	T cells	LAMC1	DAG1	2.39792454834492e-07	0	LAMC1_DAG1	LAMC1 - DAG1	LAMININ	ECM-Receptor	KEGG: hsa04512
318	Fibroblasts	T cells	LAMC1	DAG1	9.59169129333406e-07	0	LAMC1_DAG1	LAMC1 - DAG1	LAMININ	ECM-Receptor	KEGG: hsa04512
319	Macrophages	T cells	LAMC1	DAG1	4.79584794668168e-07	0	LAMC1_DAG1	LAMC1 - DAG1	LAMININ	ECM-Receptor	KEGG: hsa04512
320	Mesenchymal cells	T cells	LAMC1	DAG1	3.83666547730037e-06	0	LAMC1_DAG1	LAMC1 - DAG1	LAMININ	ECM-Receptor	KEGG: hsa04512
321	Smooth muscle cells	T cells	LAMC1	DAG1	7.19377019501112e-07	0	LAMC1_DAG1	LAMC1 - DAG1	LAMININ	ECM-Receptor	KEGG: hsa04512
322	T cells	T cells	LAMC1	DAG1	3.35708390263881e-06	0	LAMC1_DAG1	LAMC1 - DAG1	LAMININ	ECM-Receptor	KEGG: hsa04512
323	Macrophages	B cells	CD22	PTPRC	4.79584794668168e-07	0	CD22_PTPRC	CD22 - PTPRC	CD22	Cell-Cell Contact	KEGG: hsa04514
324	Macrophages	Macrophages	CD22	PTPRC	9.59169129333406e-07	0.01	CD22_PTPRC	CD22 - PTPRC	CD22	Cell-Cell Contact	KEGG: hsa04514
325	Macrophages	Mesenchymal cells	CD22	PTPRC	4.79584794668168e-07	0	CD22_PTPRC	CD22 - PTPRC	CD22	Cell-Cell Contact	KEGG: hsa04514
326	Macrophages	T cells	CD22	PTPRC	4.79584794668168e-07	0	CD22_PTPRC	CD22 - PTPRC	CD22	Cell-Cell Contact	KEGG: hsa04514
327	Macrophages	Beige adipocytes	CD226	NECTIN2	4.79584794668168e-07	0.02	CD226_NECTIN2	CD226 - NECTIN2	CD226	Cell-Cell Contact	PMID: 24440149
328	Macrophages	Endothelial cells	CD226	NECTIN2	4.79584794668168e-07	0.02	CD226_NECTIN2	CD226 - NECTIN2	CD226	Cell-Cell Contact	PMID: 24440149
329	Macrophages	Mesenchymal cells	CD226	NECTIN2	1.91833641865774e-06	0	CD226_NECTIN2	CD226 - NECTIN2	CD226	Cell-Cell Contact	PMID: 24440149
330	Macrophages	T cells	CD226	NECTIN2	4.79584794668168e-07	0.02	CD226_NECTIN2	CD226 - NECTIN2	CD226	Cell-Cell Contact	PMID: 24440149
331	Beige adipocytes	T cells	ENTPD1	ADORA1	2.39792454834492e-07	0	ENTPD1_ADORA1	ENTPD1 - ADORA1	CD39	Cell-Cell Contact	PMID: 21677139
332	Endothelial cells	T cells	ENTPD1	ADORA1	2.39792454834492e-07	0	ENTPD1_ADORA1	ENTPD1 - ADORA1	CD39	Cell-Cell Contact	PMID: 21677139
333	Mesenchymal cells	T cells	ENTPD1	ADORA1	2.39792454834492e-07	0	ENTPD1_ADORA1	ENTPD1 - ADORA1	CD39	Cell-Cell Contact	PMID: 21677139
334	Smooth muscle cells	T cells	ENTPD1	ADORA1	2.39792454834492e-07	0	ENTPD1_ADORA1	ENTPD1 - ADORA1	CD39	Cell-Cell Contact	PMID: 21677139
335	T cells	T cells	ENTPD1	ADORA1	2.39792454834492e-07	0	ENTPD1_ADORA1	ENTPD1 - ADORA1	CD39	Cell-Cell Contact	PMID: 21677139
336	B cells	Macrophages	PTPRC	CD22	4.79584794668168e-07	0	PTPRC_CD22	PTPRC - CD22	CD45	Cell-Cell Contact	PMID: 12115612
337	Macrophages	Macrophages	PTPRC	CD22	9.59169129333406e-07	0.01	PTPRC_CD22	PTPRC - CD22	CD45	Cell-Cell Contact	PMID: 12115612
338	Mesenchymal cells	Macrophages	PTPRC	CD22	4.79584794668168e-07	0	PTPRC_CD22	PTPRC - CD22	CD45	Cell-Cell Contact	PMID: 12115612
339	T cells	Macrophages	PTPRC	CD22	4.79584794668168e-07	0	PTPRC_CD22	PTPRC - CD22	CD45	Cell-Cell Contact	PMID: 12115612
340	B cells	B cells	CDH2	CDH2	2.39792454834492e-07	0	CDH2_CDH2	CDH2 - CDH2	CDH	Cell-Cell Contact	KEGG: hsa04514
341	Macrophages	B cells	CDH2	CDH2	2.8775018679783e-06	0	CDH2_CDH2	CDH2 - CDH2	CDH	Cell-Cell Contact	KEGG: hsa04514
342	B cells	Macrophages	CDH2	CDH2	2.8775018679783e-06	0	CDH2_CDH2	CDH2 - CDH2	CDH	Cell-Cell Contact	KEGG: hsa04514
343	Macrophages	Macrophages	CDH2	CDH2	3.45289294880894e-05	0	CDH2_CDH2	CDH2 - CDH2	CDH	Cell-Cell Contact	KEGG: hsa04514
344	Mesenchymal cells	Mesenchymal cells	JAM3	JAM3	2.39792454834492e-07	0	JAM3_JAM3	JAM3 - JAM3	JAM	Cell-Cell Contact	KEGG: hsa04514
345	Smooth muscle cells	Mesenchymal cells	JAM3	JAM3	2.39792454834492e-07	0	JAM3_JAM3	JAM3 - JAM3	JAM	Cell-Cell Contact	KEGG: hsa04514
346	Mesenchymal cells	Smooth muscle cells	JAM3	JAM3	2.39792454834492e-07	0	JAM3_JAM3	JAM3 - JAM3	JAM	Cell-Cell Contact	KEGG: hsa04514
347	Smooth muscle cells	Smooth muscle cells	JAM3	JAM3	2.39792454834492e-07	0	JAM3_JAM3	JAM3 - JAM3	JAM	Cell-Cell Contact	KEGG: hsa04514
348	Mesenchymal cells	Endothelial cells	NCAM1	FGFR1	2.39792454834492e-07	0	NCAM1_FGFR1	NCAM1 - FGFR1	NCAM	Cell-Cell Contact	PMID: 12791257
349	T cells	Endothelial cells	NCAM1	FGFR1	2.39792454834492e-07	0	NCAM1_FGFR1	NCAM1 - FGFR1	NCAM	Cell-Cell Contact	PMID: 12791257
350	Mesenchymal cells	Fibroblasts	NCAM1	FGFR1	2.39792454834492e-07	0	NCAM1_FGFR1	NCAM1 - FGFR1	NCAM	Cell-Cell Contact	PMID: 12791257
351	T cells	Fibroblasts	NCAM1	FGFR1	2.39792454834492e-07	0	NCAM1_FGFR1	NCAM1 - FGFR1	NCAM	Cell-Cell Contact	PMID: 12791257
352	Mesenchymal cells	Macrophages	NCAM1	FGFR1	9.59169129333406e-07	0	NCAM1_FGFR1	NCAM1 - FGFR1	NCAM	Cell-Cell Contact	PMID: 12791257
353	T cells	Macrophages	NCAM1	FGFR1	9.59169129333406e-07	0.01	NCAM1_FGFR1	NCAM1 - FGFR1	NCAM	Cell-Cell Contact	PMID: 12791257
354	Mesenchymal cells	Mesenchymal cells	NCAM1	FGFR1	1.19896112416513e-06	0	NCAM1_FGFR1	NCAM1 - FGFR1	NCAM	Cell-Cell Contact	PMID: 12791257
355	T cells	Mesenchymal cells	NCAM1	FGFR1	1.19896112416513e-06	0	NCAM1_FGFR1	NCAM1 - FGFR1	NCAM	Cell-Cell Contact	PMID: 12791257
356	Mesenchymal cells	T cells	NCAM1	FGFR1	2.39792454834492e-07	0	NCAM1_FGFR1	NCAM1 - FGFR1	NCAM	Cell-Cell Contact	PMID: 12791257
357	T cells	T cells	NCAM1	FGFR1	2.39792454834492e-07	0	NCAM1_FGFR1	NCAM1 - FGFR1	NCAM	Cell-Cell Contact	PMID: 12791257
358	Mesenchymal cells	Mesenchymal cells	NCAM1	NCAM1	2.39792454834492e-07	0	NCAM1_NCAM1	NCAM1 - NCAM1	NCAM	Cell-Cell Contact	KEGG: hsa04514
359	T cells	Mesenchymal cells	NCAM1	NCAM1	2.39792454834492e-07	0	NCAM1_NCAM1	NCAM1 - NCAM1	NCAM	Cell-Cell Contact	KEGG: hsa04514
360	Mesenchymal cells	T cells	NCAM1	NCAM1	2.39792454834492e-07	0	NCAM1_NCAM1	NCAM1 - NCAM1	NCAM	Cell-Cell Contact	KEGG: hsa04514
361	T cells	T cells	NCAM1	NCAM1	2.39792454834492e-07	0	NCAM1_NCAM1	NCAM1 - NCAM1	NCAM	Cell-Cell Contact	KEGG: hsa04514
362	Beige adipocytes	Beige adipocytes	NECTIN3	NECTIN2	2.39792454834492e-07	0	NECTIN3_NECTIN2	NECTIN3 - NECTIN2	NECTIN	Cell-Cell Contact	PMID: 23027581
363	Endothelial cells	Beige adipocytes	NECTIN3	NECTIN2	2.39792454834492e-07	0	NECTIN3_NECTIN2	NECTIN3 - NECTIN2	NECTIN	Cell-Cell Contact	PMID: 23027581
364	Mesenchymal cells	Beige adipocytes	NECTIN3	NECTIN2	1.19896112416513e-06	0	NECTIN3_NECTIN2	NECTIN3 - NECTIN2	NECTIN	Cell-Cell Contact	PMID: 23027581
365	T cells	Beige adipocytes	NECTIN3	NECTIN2	2.39792454834492e-07	0	NECTIN3_NECTIN2	NECTIN3 - NECTIN2	NECTIN	Cell-Cell Contact	PMID: 23027581
366	Beige adipocytes	Endothelial cells	NECTIN3	NECTIN2	2.39792454834492e-07	0	NECTIN3_NECTIN2	NECTIN3 - NECTIN2	NECTIN	Cell-Cell Contact	PMID: 23027581
367	Endothelial cells	Endothelial cells	NECTIN3	NECTIN2	2.39792454834492e-07	0	NECTIN3_NECTIN2	NECTIN3 - NECTIN2	NECTIN	Cell-Cell Contact	PMID: 23027581
368	Mesenchymal cells	Endothelial cells	NECTIN3	NECTIN2	1.19896112416513e-06	0	NECTIN3_NECTIN2	NECTIN3 - NECTIN2	NECTIN	Cell-Cell Contact	PMID: 23027581
369	T cells	Endothelial cells	NECTIN3	NECTIN2	2.39792454834492e-07	0	NECTIN3_NECTIN2	NECTIN3 - NECTIN2	NECTIN	Cell-Cell Contact	PMID: 23027581
370	Beige adipocytes	Mesenchymal cells	NECTIN3	NECTIN2	9.59169129333406e-07	0	NECTIN3_NECTIN2	NECTIN3 - NECTIN2	NECTIN	Cell-Cell Contact	PMID: 23027581
371	Endothelial cells	Mesenchymal cells	NECTIN3	NECTIN2	9.59169129333406e-07	0	NECTIN3_NECTIN2	NECTIN3 - NECTIN2	NECTIN	Cell-Cell Contact	PMID: 23027581
372	Mesenchymal cells	Mesenchymal cells	NECTIN3	NECTIN2	4.79582724662925e-06	0	NECTIN3_NECTIN2	NECTIN3 - NECTIN2	NECTIN	Cell-Cell Contact	PMID: 23027581
373	T cells	Mesenchymal cells	NECTIN3	NECTIN2	9.59169129333406e-07	0	NECTIN3_NECTIN2	NECTIN3 - NECTIN2	NECTIN	Cell-Cell Contact	PMID: 23027581
374	Beige adipocytes	T cells	NECTIN3	NECTIN2	2.39792454834492e-07	0	NECTIN3_NECTIN2	NECTIN3 - NECTIN2	NECTIN	Cell-Cell Contact	PMID: 23027581
375	Endothelial cells	T cells	NECTIN3	NECTIN2	2.39792454834492e-07	0	NECTIN3_NECTIN2	NECTIN3 - NECTIN2	NECTIN	Cell-Cell Contact	PMID: 23027581
376	Mesenchymal cells	T cells	NECTIN3	NECTIN2	1.19896112416513e-06	0	NECTIN3_NECTIN2	NECTIN3 - NECTIN2	NECTIN	Cell-Cell Contact	PMID: 23027581
377	T cells	T cells	NECTIN3	NECTIN2	2.39792454834492e-07	0	NECTIN3_NECTIN2	NECTIN3 - NECTIN2	NECTIN	Cell-Cell Contact	PMID: 23027581
378	Beige adipocytes	Macrophages	NECTIN2	CD226	4.79584794668168e-07	0.02	NECTIN2_CD226	NECTIN2 - CD226	NECTIN	Cell-Cell Contact	KEGG: hsa04514
379	Endothelial cells	Macrophages	NECTIN2	CD226	4.79584794668168e-07	0.02	NECTIN2_CD226	NECTIN2 - CD226	NECTIN	Cell-Cell Contact	KEGG: hsa04514
380	Mesenchymal cells	Macrophages	NECTIN2	CD226	1.91833641865774e-06	0	NECTIN2_CD226	NECTIN2 - CD226	NECTIN	Cell-Cell Contact	KEGG: hsa04514
381	T cells	Macrophages	NECTIN2	CD226	4.79584794668168e-07	0.02	NECTIN2_CD226	NECTIN2 - CD226	NECTIN	Cell-Cell Contact	KEGG: hsa04514
382	Endothelial cells	Endothelial cells	NEGR1	NEGR1	2.39792454834492e-07	0	NEGR1_NEGR1	NEGR1 - NEGR1	NEGR	Cell-Cell Contact	KEGG: hsa04514
383	Erythroid cells	Endothelial cells	NEGR1	NEGR1	2.39792454834492e-07	0	NEGR1_NEGR1	NEGR1 - NEGR1	NEGR	Cell-Cell Contact	KEGG: hsa04514
384	Mesenchymal cells	Endothelial cells	NEGR1	NEGR1	1.19896112416513e-06	0	NEGR1_NEGR1	NEGR1 - NEGR1	NEGR	Cell-Cell Contact	KEGG: hsa04514
385	T cells	Endothelial cells	NEGR1	NEGR1	1.43875300399638e-06	0	NEGR1_NEGR1	NEGR1 - NEGR1	NEGR	Cell-Cell Contact	KEGG: hsa04514
386	Endothelial cells	Erythroid cells	NEGR1	NEGR1	2.39792454834492e-07	0	NEGR1_NEGR1	NEGR1 - NEGR1	NEGR	Cell-Cell Contact	KEGG: hsa04514
387	Erythroid cells	Erythroid cells	NEGR1	NEGR1	2.39792454834492e-07	0	NEGR1_NEGR1	NEGR1 - NEGR1	NEGR	Cell-Cell Contact	KEGG: hsa04514
388	Mesenchymal cells	Erythroid cells	NEGR1	NEGR1	1.19896112416513e-06	0	NEGR1_NEGR1	NEGR1 - NEGR1	NEGR	Cell-Cell Contact	KEGG: hsa04514
389	T cells	Erythroid cells	NEGR1	NEGR1	1.43875300399638e-06	0	NEGR1_NEGR1	NEGR1 - NEGR1	NEGR	Cell-Cell Contact	KEGG: hsa04514
390	Mesenchymal cells	Fibroblasts	NEGR1	NEGR1	1.19896112416513e-06	0	NEGR1_NEGR1	NEGR1 - NEGR1	NEGR	Cell-Cell Contact	KEGG: hsa04514
391	T cells	Fibroblasts	NEGR1	NEGR1	1.43875300399638e-06	0	NEGR1_NEGR1	NEGR1 - NEGR1	NEGR	Cell-Cell Contact	KEGG: hsa04514
392	Mesenchymal cells	Macrophages	NEGR1	NEGR1	7.19372362001601e-06	0.03	NEGR1_NEGR1	NEGR1 - NEGR1	NEGR	Cell-Cell Contact	KEGG: hsa04514
393	T cells	Macrophages	NEGR1	NEGR1	8.6324559241188e-06	0.02	NEGR1_NEGR1	NEGR1 - NEGR1	NEGR	Cell-Cell Contact	KEGG: hsa04514
394	Endothelial cells	Mesenchymal cells	NEGR1	NEGR1	1.19896112416513e-06	0	NEGR1_NEGR1	NEGR1 - NEGR1	NEGR	Cell-Cell Contact	KEGG: hsa04514
395	Erythroid cells	Mesenchymal cells	NEGR1	NEGR1	1.19896112416513e-06	0	NEGR1_NEGR1	NEGR1 - NEGR1	NEGR	Cell-Cell Contact	KEGG: hsa04514
396	Fibroblasts	Mesenchymal cells	NEGR1	NEGR1	1.19896112416513e-06	0	NEGR1_NEGR1	NEGR1 - NEGR1	NEGR	Cell-Cell Contact	KEGG: hsa04514
397	Macrophages	Mesenchymal cells	NEGR1	NEGR1	7.19372362001601e-06	0.03	NEGR1_NEGR1	NEGR1 - NEGR1	NEGR	Cell-Cell Contact	KEGG: hsa04514
398	Mesenchymal cells	Mesenchymal cells	NEGR1	NEGR1	5.994776870808e-06	0	NEGR1_NEGR1	NEGR1 - NEGR1	NEGR	Cell-Cell Contact	KEGG: hsa04514
399	T cells	Mesenchymal cells	NEGR1	NEGR1	7.19372362001601e-06	0	NEGR1_NEGR1	NEGR1 - NEGR1	NEGR	Cell-Cell Contact	KEGG: hsa04514
400	Endothelial cells	T cells	NEGR1	NEGR1	1.43875300399638e-06	0	NEGR1_NEGR1	NEGR1 - NEGR1	NEGR	Cell-Cell Contact	KEGG: hsa04514
401	Erythroid cells	T cells	NEGR1	NEGR1	1.43875300399638e-06	0	NEGR1_NEGR1	NEGR1 - NEGR1	NEGR	Cell-Cell Contact	KEGG: hsa04514
402	Fibroblasts	T cells	NEGR1	NEGR1	1.43875300399638e-06	0	NEGR1_NEGR1	NEGR1 - NEGR1	NEGR	Cell-Cell Contact	KEGG: hsa04514
403	Macrophages	T cells	NEGR1	NEGR1	8.6324559241188e-06	0.02	NEGR1_NEGR1	NEGR1 - NEGR1	NEGR	Cell-Cell Contact	KEGG: hsa04514
404	Mesenchymal cells	T cells	NEGR1	NEGR1	7.19372362001601e-06	0	NEGR1_NEGR1	NEGR1 - NEGR1	NEGR	Cell-Cell Contact	KEGG: hsa04514
405	T cells	T cells	NEGR1	NEGR1	8.6324559241188e-06	0	NEGR1_NEGR1	NEGR1 - NEGR1	NEGR	Cell-Cell Contact	KEGG: hsa04514
406	Fibroblasts	Mesenchymal cells	NRXN1	NLGN1	2.39792454834492e-07	0	NRXN1_NLGN1	NRXN1 - NLGN1	NRXN	Cell-Cell Contact	KEGG: hsa04514
407	Macrophages	Mesenchymal cells	NRXN1	NLGN1	4.79584794668168e-07	0	NRXN1_NLGN1	NRXN1 - NLGN1	NRXN	Cell-Cell Contact	KEGG: hsa04514
408	Mesenchymal cells	Mesenchymal cells	NRXN1	NLGN1	2.39792454834492e-07	0	NRXN1_NLGN1	NRXN1 - NLGN1	NRXN	Cell-Cell Contact	KEGG: hsa04514
409	T cells	Mesenchymal cells	NRXN1	NLGN1	2.39792454834492e-07	0	NRXN1_NLGN1	NRXN1 - NLGN1	NRXN	Cell-Cell Contact	KEGG: hsa04514
410	Beige adipocytes	Beige adipocytes	PECAM1	PECAM1	3.83666547730037e-06	0	PECAM1_PECAM1	PECAM1 - PECAM1	PECAM1	Cell-Cell Contact	KEGG: hsa04514
411	Endothelial cells	Beige adipocytes	PECAM1	PECAM1	4.79582724662925e-06	0	PECAM1_PECAM1	PECAM1 - PECAM1	PECAM1	Cell-Cell Contact	KEGG: hsa04514
412	Mesenchymal cells	Beige adipocytes	PECAM1	PECAM1	5.75498717597024e-06	0	PECAM1_PECAM1	PECAM1 - PECAM1	PECAM1	Cell-Cell Contact	KEGG: hsa04514
413	T cells	Beige adipocytes	PECAM1	PECAM1	3.83666547730037e-06	0	PECAM1_PECAM1	PECAM1 - PECAM1	PECAM1	Cell-Cell Contact	KEGG: hsa04514
414	Beige adipocytes	Endothelial cells	PECAM1	PECAM1	4.79582724662925e-06	0	PECAM1_PECAM1	PECAM1 - PECAM1	PECAM1	Cell-Cell Contact	KEGG: hsa04514
415	Endothelial cells	Endothelial cells	PECAM1	PECAM1	5.994776870808e-06	0	PECAM1_PECAM1	PECAM1 - PECAM1	PECAM1	Cell-Cell Contact	KEGG: hsa04514
416	Mesenchymal cells	Endothelial cells	PECAM1	PECAM1	7.19372362001601e-06	0	PECAM1_PECAM1	PECAM1 - PECAM1	PECAM1	Cell-Cell Contact	KEGG: hsa04514
417	T cells	Endothelial cells	PECAM1	PECAM1	4.79582724662925e-06	0	PECAM1_PECAM1	PECAM1 - PECAM1	PECAM1	Cell-Cell Contact	KEGG: hsa04514
418	Beige adipocytes	Mesenchymal cells	PECAM1	PECAM1	5.75498717597024e-06	0	PECAM1_PECAM1	PECAM1 - PECAM1	PECAM1	Cell-Cell Contact	KEGG: hsa04514
419	Endothelial cells	Mesenchymal cells	PECAM1	PECAM1	7.19372362001601e-06	0	PECAM1_PECAM1	PECAM1 - PECAM1	PECAM1	Cell-Cell Contact	KEGG: hsa04514
420	Mesenchymal cells	Mesenchymal cells	PECAM1	PECAM1	8.6324559241188e-06	0	PECAM1_PECAM1	PECAM1 - PECAM1	PECAM1	Cell-Cell Contact	KEGG: hsa04514
421	T cells	Mesenchymal cells	PECAM1	PECAM1	5.75498717597024e-06	0	PECAM1_PECAM1	PECAM1 - PECAM1	PECAM1	Cell-Cell Contact	KEGG: hsa04514
422	Beige adipocytes	T cells	PECAM1	PECAM1	3.83666547730037e-06	0	PECAM1_PECAM1	PECAM1 - PECAM1	PECAM1	Cell-Cell Contact	KEGG: hsa04514
423	Endothelial cells	T cells	PECAM1	PECAM1	4.79582724662925e-06	0	PECAM1_PECAM1	PECAM1 - PECAM1	PECAM1	Cell-Cell Contact	KEGG: hsa04514
424	Mesenchymal cells	T cells	PECAM1	PECAM1	5.75498717597024e-06	0	PECAM1_PECAM1	PECAM1 - PECAM1	PECAM1	Cell-Cell Contact	KEGG: hsa04514
425	T cells	T cells	PECAM1	PECAM1	3.83666547730037e-06	0	PECAM1_PECAM1	PECAM1 - PECAM1	PECAM1	Cell-Cell Contact	KEGG: hsa04514
426	Beige adipocytes	Mesenchymal cells	SEMA6A	PLXNA2	2.15812795348803e-06	0	SEMA6A_PLXNA2	SEMA6A - PLXNA2	SEMA6	Cell-Cell Contact	PMID: 27533782
427	Endothelial cells	Mesenchymal cells	SEMA6A	PLXNA2	2.39792454834492e-07	0	SEMA6A_PLXNA2	SEMA6A - PLXNA2	SEMA6	Cell-Cell Contact	PMID: 27533782
428	Macrophages	Mesenchymal cells	SEMA6A	PLXNA2	9.59169129333406e-07	0	SEMA6A_PLXNA2	SEMA6A - PLXNA2	SEMA6	Cell-Cell Contact	PMID: 27533782
429	Mesenchymal cells	Mesenchymal cells	SEMA6A	PLXNA2	4.79584794668168e-07	0	SEMA6A_PLXNA2	SEMA6A - PLXNA2	SEMA6	Cell-Cell Contact	PMID: 27533782
430	T cells	Mesenchymal cells	SEMA6A	PLXNA2	2.39792454834492e-07	0	SEMA6A_PLXNA2	SEMA6A - PLXNA2	SEMA6	Cell-Cell Contact	PMID: 27533782
431	Beige adipocytes	Beige adipocytes	SEMA6A	PLXNA4	2.15812795348803e-06	0	SEMA6A_PLXNA4	SEMA6A - PLXNA4	SEMA6	Cell-Cell Contact	PMID: 27533782
432	Endothelial cells	Beige adipocytes	SEMA6A	PLXNA4	2.39792454834492e-07	0	SEMA6A_PLXNA4	SEMA6A - PLXNA4	SEMA6	Cell-Cell Contact	PMID: 27533782
433	Mesenchymal cells	Beige adipocytes	SEMA6A	PLXNA4	4.79584794668168e-07	0	SEMA6A_PLXNA4	SEMA6A - PLXNA4	SEMA6	Cell-Cell Contact	PMID: 27533782
434	T cells	Beige adipocytes	SEMA6A	PLXNA4	2.39792454834492e-07	0	SEMA6A_PLXNA4	SEMA6A - PLXNA4	SEMA6	Cell-Cell Contact	PMID: 27533782
435	Beige adipocytes	Mesenchymal cells	SEMA6A	PLXNA4	1.94228162460108e-05	0	SEMA6A_PLXNA4	SEMA6A - PLXNA4	SEMA6	Cell-Cell Contact	PMID: 27533782
436	Endothelial cells	Mesenchymal cells	SEMA6A	PLXNA4	2.15812795348803e-06	0	SEMA6A_PLXNA4	SEMA6A - PLXNA4	SEMA6	Cell-Cell Contact	PMID: 27533782
437	Macrophages	Mesenchymal cells	SEMA6A	PLXNA4	8.63245592411879e-06	0.02	SEMA6A_PLXNA4	SEMA6A - PLXNA4	SEMA6	Cell-Cell Contact	PMID: 27533782
438	Mesenchymal cells	Mesenchymal cells	SEMA6A	PLXNA4	4.31624659196363e-06	0	SEMA6A_PLXNA4	SEMA6A - PLXNA4	SEMA6	Cell-Cell Contact	PMID: 27533782
439	T cells	Mesenchymal cells	SEMA6A	PLXNA4	2.15812795348803e-06	0	SEMA6A_PLXNA4	SEMA6A - PLXNA4	SEMA6	Cell-Cell Contact	PMID: 27533782
440	Beige adipocytes	T cells	SEMA6A	PLXNA4	2.15812795348803e-06	0	SEMA6A_PLXNA4	SEMA6A - PLXNA4	SEMA6	Cell-Cell Contact	PMID: 27533782
441	Endothelial cells	T cells	SEMA6A	PLXNA4	2.39792454834492e-07	0	SEMA6A_PLXNA4	SEMA6A - PLXNA4	SEMA6	Cell-Cell Contact	PMID: 27533782
442	Mesenchymal cells	T cells	SEMA6A	PLXNA4	4.79584794668168e-07	0	SEMA6A_PLXNA4	SEMA6A - PLXNA4	SEMA6	Cell-Cell Contact	PMID: 27533782
443	T cells	T cells	SEMA6A	PLXNA4	2.39792454834492e-07	0	SEMA6A_PLXNA4	SEMA6A - PLXNA4	SEMA6	Cell-Cell Contact	PMID: 27533782
