# Supplementary material for: Single-nucleus transcriptomics of epicardial adipose tissue from female pigs reveals effects of exercise training on resident innate and adaptive immune cells
Source: Cell Commun Signal. 2024 Apr 26;22:243. doi: 10.1186/s12964-024-01587-w (PMC11046969; doi:10.1186/s12964-024-01587-w)
Supplement: Supplementary file 14 — Supplementary Material 14: Dataset S3 [file 12964_2024_1587_MOESM14_ESM.xlsx]

## Sheet: Endothelial cells
	logFC	logCPM	PValue	PValue_Adj
ACACA	-1.67143	11.0223	0	0
ABCA9	1.92862	10.8822	0	0
ME1	-1.88744	10.4923	0	0
ACLY	-2.17512	10.4999	0	0
LAMA2	1.82603	10.9615	0	0
GPM6A	-2.13575	10.8094	0	0
ELOVL6	-1.96851	11.2671	0	0
SCD	-1.95167	10.2287	0	0
CDON	-1.81511	11.0354	5.43472210425371e-322	1.07432598425596e-318
MTR	1.8475	10.5624	1.11067345209791e-307	1.97599913862739e-304
DLC1	1.36306	11.8723	6.53358442324015e-301	1.05671818612605e-297
FKBP5	1.43	10.8183	6.65178305955986e-300	9.86182270105245e-297
SCARA5	2.11164	10.4334	3.01469048554449e-298	4.1257198791017e-295
SESTD1	1.41547	10.7843	2.81875471148358e-295	3.58203321942888e-292
THRSP	-1.69732	10.2207	8.67902844998507e-279	1.0293906343579e-275
ZBTB16	1.17793	11.3865	2.69438685821291e-274	2.99598978715412e-271
LTBP2	-1.91971	10.3331	2.35044490222639e-243	2.45980972091234e-240
FRMD	-1.63197	10.4048	3.29746541004122e-226	3.25917817278018e-223
ENSSSCG00045005164	1.69261	10.5864	6.11853305410328e-224	5.72920113502903e-221
FN1	1.72406	10.8736	1.79981864376988e-221	1.6010286745655e-218
EBF1	0.868695	12.5763	8.73712601295534e-206	7.40200994745183e-203
ENSSSCG00045022504	-1.57967	10.4782	6.6215318669381e-205	5.35471242930435e-202
STK39	1.35669	10.5872	8.65934041234144e-205	6.69818805547681e-202
PKHD1L1	-1.59721	10.4371	4.03641031274919e-198	2.99215732808837e-195
WWC1	-1.65962	10.2608	8.11291380843202e-196	5.77347398263256e-193
PLEKHA7	-1.5195	10.3422	2.70559499127193e-191	1.85135540345072e-188
ENSSSCG00045008178	1.10219	10.7683	5.71991860407667e-191	3.76900266241215e-188
PLSCR	1.24581	10.579	4.34708819207222e-186	2.76210878661274e-183
KAZN	-1.5159	10.5049	1.81633974477717e-180	1.1142931172183e-177
PDK4	1.61294	10.2995	5.46720565639245e-180	3.24223519442927e-177
RBFOX1	2.27773	10.4114	6.66043438214664e-180	3.82244477718615e-177
MITF	1.19597	10.6105	1.38801782895699e-179	7.71694537342929e-177
ENSSSCG00045016726	-1.46073	10.1391	1.37472991963124e-178	7.41146060610889e-176
SLC24A3	-1.28314	10.4961	2.77123227263001e-175	1.45008804006943e-172
ENSSSCG00045007289	1.20014	10.7403	1.19783699434281e-174	6.08877656181513e-172
PID1	1.2641	11.2268	2.35861788893506e-171	1.16561585727899e-168
GATA5	-1.44817	10.1463	2.64652813671364e-162	1.27255086703439e-159
GPX3	1.4563	10.3213	3.20356553628749e-160	1.49985880147607e-157
ARHGAP18	-1.11899	10.6873	3.86393698234661e-160	1.76264879110073e-157
B3GALT5	-1.51383	10.1859	1.1202219836191e-156	4.98246732764185e-154
ENSSSCG00045007938	-1.50421	10.1728	1.20222600946102e-154	5.21678120349293e-152
ENSSSCG00045017933	-1.42839	10.3097	1.7794646149292e-153	7.53772737242988e-151
ABCA8	1.35067	10.3982	5.22897447735664e-149	2.16345778899191e-146
CADM2	1.70222	10.2558	2.69862438928932e-147	1.09116423886014e-144
ENSSSCG00045024958	-1.3741	10.3689	5.76381675145765e-146	2.27875697389295e-143
LAMC1	0.983756	10.9149	6.68140046286009e-144	2.58410425292921e-141
ENSSSCG00045028826	-1.44516	10.2006	4.1601876684994e-142	1.57476380447389e-139
NOVA1	1.2023	10.6663	3.57191020948092e-140	1.3239136361849e-137
DTX2	-1.30811	10.1792	5.74401416623513e-140	2.08554604145896e-137
ENSSSCG00045033296	1.36135	10.1542	6.38214095495494e-135	2.27089339459207e-132
FASN	-1.11412	10.3803	1.50256262642254e-134	5.24158660523204e-132
CDK14	-0.890691	11.3759	3.62191677629903e-130	1.23918310321415e-127
THSD4	-1.39452	10.2649	1.16331062204042e-128	3.90499231636247e-126
ANKRD6	-1.3572	10.2688	5.36134565711963e-127	1.76636482566325e-124
ENSSSCG00045007633	1.05331	10.5144	2.85874338006104e-123	9.24725517721198e-121
IGFBP5	1.12954	10.6294	5.13632828869142e-122	1.63179315328766e-119
MYO1D	-1.06752	10.6723	6.56657748867133e-121	2.04957859826231e-118
TMSB4	1.08692	10.6481	2.97506430047201e-120	9.12575327063752e-118
MED13L	0.630292	11.5463	5.34713913055545e-119	1.61238902155444e-116
ZBTB7C	-1.30369	10.6815	3.19796031100926e-118	9.48248531552761e-116
ENSSSCG00045027976	0.945882	10.7365	9.87874178661638e-118	2.881191723372e-115
ENSSSCG00045019541	1.47294	10.2929	2.21197583196173e-117	6.34730032684373e-115
ENSSSCG00045039226	1.36354	10.3634	1.97199054030134e-115	5.56883868293669e-113
UAP1	1.19682	10.3516	3.43370580816379e-114	9.54516563016282e-112
ARHGAP10	0.896866	10.7812	4.23883918834025e-114	1.16020289230402e-111
RNF180	1.23204	10.2924	2.97763542529359e-112	8.02653209869671e-110
ENSSSCG00045008909	-1.21115	10.1593	1.97439784188018e-110	5.24276298580453e-108
GLUL	1.27066	10.4218	3.66569783489691e-110	9.59065149715455e-108
ADAMTS9	-0.989454	10.8556	1.13595254821323e-109	2.92894663554516e-107
PTP	-1.24678	10.1686	1.04910068739456e-108	2.66636433277666e-106
STON2	1.13898	10.4075	1.5633214158178e-108	3.91733117025555e-106
ENSSSCG00045014833	1.29495	10.1834	2.32631903298953e-108	5.748269710544e-106
AGTR1	1.2615	10.2623	2.78446369314251e-105	6.78608131023265e-103
GBE1	-0.669256	10.8007	3.38726469948721e-104	8.14362517142931e-102
SAT1	0.930769	10.588	1.10942669855872e-103	2.6317080525411e-101
ZNF385D	1.58253	10.2953	1.21419522977405e-103	2.84233517538291e-101
ENSSSCG00045013471	-1.14067	10.4273	8.80725091591799e-103	2.03493248110516e-100
ENSSSCG00045002854	-0.969989	10.4609	1.5868057445205e-102	3.61934115394412e-100
GHR	0.690025	11.5345	3.28840928930362e-102	7.40558097037983e-100
ENSSSCG00045030638	-1.18071	10.221	1.0997966489672e-100	2.44581027272193e-98
ENSSSCG00045031611	0.76212	11.4679	1.98679135755435e-99	4.36382778299375e-97
FMO1	1.06769	10.5181	2.59358342242021e-99	5.62712715466805e-97
SOX6	-0.786323	10.8712	6.33126701483787e-99	1.35710327061422e-96
ENSSSCG00045000698	0.827152	10.6571	6.53616503557667e-99	1.38434419223743e-96
SETBP1	0.915445	10.8008	3.04906521454523e-98	6.38187285082048e-96
PLCE1	-1.12885	10.4073	3.55913241172056e-98	7.36285171359541e-96
KRT8	-1.05885	10.1516	5.63272821375782e-98	1.15186054771225e-95
ENSSSCG00045010159	-1.09385	10.2276	1.31359889641841e-96	2.65570885979317e-94
ENSSSCG00045029793	-1.20366	10.1808	2.12918402381822e-96	4.25621494019662e-94
SLC16A7	0.970423	10.5225	3.22098654360075e-95	6.36717462191123e-93
FBN1	0.962152	10.8861	4.31776106265353e-95	8.44146011710647e-93
EBF2	0.965692	10.9157	1.08051257792844e-94	2.08949992107878e-92
KLF9	1.02344	10.3277	1.63956734506588e-94	3.13650996086742e-92
FAM117B	-1.08829	10.2724	5.72723726854097e-94	1.08397104515545e-91
IL1RAP	1.18868	10.1973	8.14116352227886e-93	1.52462568657751e-90
ENSSSCG00045023732	-1.0452	10.2131	1.06961684178073e-91	1.98224512834593e-89
ENSSSCG00045014501	-1.04709	10.1693	2.91521628912138e-91	5.34686731956273e-89
TPT1	0.948996	10.5977	3.67091996707121e-90	6.66421807491468e-88
GLIS3	0.989395	10.6513	2.258438605995e-89	4.05857386255121e-87
ENSSSCG00045027122	-1.07777	10.1482	5.45278849500118e-89	9.7010560114566e-87
PARD3	0.704478	11.0086	5.66572706501613e-89	9.98009408056455e-87
ENSSSCG00045007677	-1.09804	10.1681	6.1330694007299e-89	1.06973958537633e-86
DDR2	0.929631	10.4413	1.30848462142239e-88	2.26012134948793e-86
MGP	0.852829	10.6125	6.62849609981026e-88	1.1339189818435e-85
ENSSSCG00045003080	-0.988389	10.1003	9.14778506524589e-88	1.54998327710276e-85
ENSSSCG00045007623	-1.04395	10.1192	1.19550940994435e-87	2.00653848229433e-85
NTRK2	0.985481	10.4295	2.18320327292348e-86	3.63003452603567e-84
GGT5	1.08568	10.1723	3.18375099246416e-86	5.24464017656758e-84
CXCL16	-1.00208	10.1175	5.9814461163055e-86	9.76292732616432e-84
COL4A5	-1.05498	10.1654	5.80359829333569e-85	9.3865288397032e-83
ENSSSCG00045010449	-1.13212	10.305	3.12399464345486e-84	5.00711609925275e-82
ENSSSCG00045028723	-0.994814	10.1125	4.33111262172443e-84	6.87989505831244e-82
LRRC36	-0.981012	10.2673	1.07060353217038e-83	1.68558472927815e-81
ADAM22	1.08811	10.2555	5.33620023763212e-83	8.32774898488711e-81
SPARCL1	0.92911	10.5514	7.31176204960232e-83	1.13116137934326e-80
ENSSSCG00045032052	1.12904	10.1847	2.32393523709155e-82	3.56423550026687e-80
CYP27A1	0.968648	10.3943	3.4591345998664e-82	5.25995415950625e-80
CDH11	-0.971006	10.3468	6.16490095978508e-82	9.29489431996071e-80
CPE	-1.08782	10.1663	6.69095208145566e-82	1.00032544942166e-79
COL1A2	-0.686032	10.658	1.04568221069939e-81	1.55031101754607e-79
DAPK1	0.760506	10.844	2.96262445587042e-81	4.35603733011493e-79
SYNPO2	1.01867	10.5044	6.68690668785207e-81	9.75137351504723e-79
VIPR2	-1.08969	10.165	8.4538820571013e-81	1.22278874534869e-78
ENSSSCG00045002480	1.07955	10.3676	1.88860871154517e-80	2.70969657960485e-78
ENSSSCG00045005005	1.0593	10.269	1.97808492264041e-80	2.81536870869564e-78
ENSSSCG00045016738	1.14586	10.1464	7.18571054492979e-80	1.01461092305433e-77
HPGD	1.19156	10.2324	1.14682951772637e-79	1.60655464172203e-77
ENSSSCG00045000915	0.919704	10.5404	2.53038232873709e-79	3.51703375082512e-77
PLXNA4	-0.98723	10.4075	1.71021438407425e-78	2.35863752767945e-76
CXADR	-0.976954	10.1141	1.21858435034776e-77	1.66767955207976e-75
ENSSSCG00045006780	-0.981714	10.1102	3.26390381007767e-76	4.4326803576406e-74
SCD5	-1.00307	10.2032	3.74972164385995e-76	5.0538861943873e-74
GSN	0.68873	11.0697	8.75392016239126e-76	1.17098491435416e-73
FOXO3	0.672187	10.8802	1.22313597136659e-75	1.62394119899873e-73
ABCA1	0.937125	10.3002	2.64188064980521e-75	3.48160730671737e-73
ARHGAP24	1.06184	10.3945	3.38336582533675e-75	4.4259898087181e-73
ENSSSCG00045006770	1.02663	10.1829	9.18275482958293e-75	1.19248460710299e-72
RPS20	0.926622	10.523	1.26022584805706e-74	1.62468681614371e-72
ENSSSCG00045004220	0.954264	10.1155	1.54066432779008e-74	1.97193950041103e-72
MATN2	-0.798706	10.447	1.88042737665513e-74	2.3896202470051e-72
RPS8	0.879675	10.645	3.27522638880599e-74	4.13259238888279e-72
TMEFF2	1.06112	10.3808	2.08167008035844e-72	2.60809805631387e-70
NRXN1	1.2608	10.3007	1.16726713855463e-71	1.45222724909269e-69
ENSSSCG00045018107	-0.929938	10.1148	2.53763324841629e-71	3.1352106335121e-69
ZEB2	0.696771	10.9111	2.63464572729887e-71	3.23261945754305e-69
RPL7A	0.949734	10.399	2.68378841225898e-71	3.27036161934928e-69
CFH	0.945408	10.324	3.51396836974236e-71	4.25285790925757e-69
ENSSSCG00045038463	0.868683	10.9534	1.30072152705508e-70	1.56359031674574e-68
ADAMTS18	-0.837684	10.2146	1.86924341066478e-70	2.23192681336491e-68
CFD	0.946365	10.3816	2.296813384111e-70	2.72417379444792e-68
IL6ST	0.664114	10.7289	4.69892724290935e-70	5.53633209129803e-68
DGAT2	-0.837723	10.4425	6.76444072283947e-70	7.91751084868665e-68
ENSSSCG00045000888	-0.662938	10.5763	1.43980456190529e-69	1.6742198013632e-67
PLAC8	-0.912647	10.1656	1.44998216683781e-69	1.6751060214423e-67
ENSSSCG00045032013	0.702697	11.6568	4.49996485617703e-69	5.16508869395132e-67
RPL27A	0.918995	10.421	7.8024729225158e-69	8.89832024131273e-67
ENSSSCG00045016356	0.884659	10.402	1.04534286699426e-68	1.18456655711433e-66
SH3D19	0.658406	10.7892	1.95167779481677e-68	2.1976139017459e-66
FBLN5	0.948026	10.2093	3.1507971361354e-68	3.52552401565943e-66
PLCL1	-0.848596	10.7044	4.41167063265424e-68	4.90550201409697e-66
VEGFD	0.973967	10.1509	6.05729932162412e-68	6.69350386528041e-66
ENSSSCG00045017073	-0.833417	10.1649	7.45055672841879e-68	8.18227498489498e-66
GPC3	0.886428	10.4326	1.30157493436796e-67	1.42063310781229e-65
PLD1	-0.780193	10.8024	2.72440460750583e-67	2.95548063244733e-65
ENSSSCG00045020346	-0.915151	10.1093	1.26596520938527e-66	1.36501739637414e-64
ENSSSCG00045018712	0.89878	10.5841	2.36288339792481e-66	2.53241316460724e-64
ENSSSCG00045038195	-0.922548	10.1798	3.70258166670701e-66	3.94446888816674e-64
AKT3	0.699528	10.8858	8.66355505930274e-66	9.17460167024137e-64
RPLP1	0.827535	10.6466	9.3697227658057e-66	9.86371229150588e-64
TGFB2	-0.835023	10.2944	1.13607573196452e-65	1.18893666749298e-63
SLC46A3	0.927386	10.1397	1.62332075648641e-65	1.6889181040146e-63
RORA	0.739109	10.6229	2.07289342995763e-65	2.14411901234745e-63
ENSSSCG00045022052	-0.906688	10.1093	5.78951468564223e-65	5.95382981342548e-63
ENSSSCG00045025622	0.882387	10.3784	1.15184143569109e-64	1.17772476910231e-62
WT1	-0.950021	10.1876	1.34166738071776e-64	1.36397739259141e-62
FAM107B	-0.904257	10.3143	2.94468766077231e-64	2.97664421436365e-62
GPC6	0.699312	11.0198	5.79439808741029e-64	5.8241884956563e-62
ENSSSCG00045017658	1.21835	10.2941	6.34894269485052e-64	6.34573255528571e-62
HMGA2	0.889929	10.102	6.99021338877958e-64	6.94764728490377e-62
C8orf34	0.94972	10.3073	1.19045456677927e-63	1.17663206653167e-61
DCN	0.62054	10.8232	1.2800698833765e-63	1.25821675663819e-61
ENSSSCG00045025049	0.647322	11.0164	1.3055919175729e-63	1.27625196733734e-61
ENSSSCG00045005035	0.893528	10.2699	1.78534004767236e-63	1.73568222886005e-61
PCOLCE2	0.896287	10.2718	1.99953387239076e-63	1.93335364802739e-61
ARHGAP28	-0.670537	10.7306	2.89159929865113e-63	2.78078070931364e-61
ZEB1	0.571974	11.3149	3.58251910357496e-63	3.42669878342485e-61
PIK3R1	0.680014	10.7602	3.67326467772387e-63	3.49470865675858e-61
ASPH	0.747944	10.5259	4.22738080966299e-63	4.00049638216565e-61
ENSSSCG00045030032	0.783916	10.4108	4.96380572990777e-63	4.67254326670842e-61
CFAP100	-0.830346	10.0932	8.61345829628095e-63	8.06537034469128e-61
NECTIN3	0.837041	10.2967	1.18937676100729e-62	1.1078639767058e-60
ENSSSCG00045014650	0.940159	10.1961	3.30160178180658e-62	3.0593123593813e-60
RSPO1	-0.748092	10.0725	7.46834630646178e-62	6.88442223514308e-60
ENSSSCG00045023317	0.891364	10.2463	1.44943276119191e-61	1.32921949764769e-59
ENSSSCG00045006430	0.739116	10.4872	1.60440553387106e-61	1.46379378733847e-59
ENSSSCG00045033284	-0.808419	10.0914	2.31071386337004e-61	2.09744440526614e-59
TTN	-0.845102	10.0966	3.22766503937853e-61	2.91489282820221e-59
ENSSSCG00045029987	0.952513	10.1202	3.63205776613658e-61	3.26353230895635e-59
ENSSSCG00045027883	0.79478	10.7793	9.55751937317992e-61	8.54461443056502e-59
ENSSSCG00045038222	0.86763	10.435	1.07032179041072e-60	9.52104748659855e-59
ENSSSCG00045013531	0.640521	10.7084	2.00065784465877e-60	1.77083103056339e-58
BNC2	-0.59211	11.3213	7.54076744568837e-60	6.64147493199217e-58
MLXIP	0.793693	10.2965	1.21370592637316e-59	1.06369665695098e-57
RPS27A	0.906772	10.3656	2.0406575541017e-59	1.77967345808938e-57
AKAP13	0.523624	11.1018	3.67100496250397e-59	3.18589508721503e-57
IGF1R	0.597619	11.0184	4.07502574621043e-59	3.51935840052571e-57
ENSSSCG00045004239	0.754184	10.521	3.02807483173974e-58	2.60253523340492e-56
UST	0.814901	10.2869	4.30821592954221e-58	3.68497450011949e-56
ENSSSCG00045002320	-0.883777	10.2439	6.27766405590605e-58	5.34382398175237e-56
SEMA3C	-0.776462	10.678	6.46080640422303e-58	5.47353365416819e-56
RGMA	0.886278	10.2104	1.318900087526e-57	1.11206405010308e-55
ENSSSCG00045022546	0.749413	10.3949	2.54214469286942e-57	2.13336302975659e-55
AUH	0.672409	10.5311	6.78650710433143e-57	5.6684858165803e-55
ITM2B	0.740588	10.3625	8.45710201854788e-57	7.03085523420492e-55
KIF3B	0.840209	10.1812	9.54602139360763e-57	7.89922170296155e-55
ENSSSCG00045024519	-0.861498	10.1807	1.07386282887011e-56	8.84495073538337e-55
SLC6A4	0.867503	10.121	1.15892394697344e-56	9.50157416617716e-55
TACC1	0.592205	10.7558	1.57824059830779e-56	1.28800360020614e-54
EDA	0.826233	10.5196	2.35193287882215e-56	1.9106501300057e-54
ENSSSCG00045023834	0.730572	10.4041	2.65030121854645e-56	2.14325040814363e-54
ENSSSCG00045022329	0.720212	10.4461	8.8733954589329e-56	7.14328409999435e-54
TENM2	-0.923138	10.3566	9.75028144313007e-56	7.81384041237509e-54
ART4	0.87673	10.3047	1.1502245871735e-55	9.17652270421688e-54
ARID5B	0.71457	10.4526	2.25977310655446e-55	1.79480461333528e-53
CDH20	-0.853536	10.1126	3.01756958259833e-55	2.38602579751141e-53
COMMD6	0.623348	10.7314	3.21994403330691e-55	2.53477983613112e-53
ENSSSCG00045011521	0.903912	10.2278	5.94432481451664e-55	4.65883184031125e-53
TACC2	-0.717838	10.2997	7.84856081207083e-55	6.1242870792786e-53
ENSSSCG00045032851	0.854179	10.1084	2.0409846894471e-54	1.58564011397176e-52
ROR1	0.859786	10.4881	6.7269957001708e-54	5.20347741311908e-52
COL1A1	-0.649249	10.3745	7.56895069363161e-54	5.82940267490909e-52
MYO3B	0.934369	10.1091	9.19408719259532e-54	7.05051746739066e-52
RPS12	0.800367	10.4597	1.55209887788577e-53	1.18512408311012e-51
CPXM2	-0.815902	10.2093	5.06632481580465e-53	3.85192242726413e-51
ENSSSCG00045003142	0.858252	10.1598	5.29237212377618e-53	4.00666350868519e-51
DIAPH3	-1.0119	10.1739	6.28861739905749e-53	4.74071153163694e-51
RBPJ	0.678875	10.6333	8.84052217648555e-53	6.63635991737782e-51
CST3	0.827015	10.3076	2.19684828694651e-52	1.64219024676746e-50
TXNIP	0.707491	10.4797	2.91949133449072e-52	2.17324980468303e-50
CHSY3	0.817018	10.5886	3.17865793933249e-52	2.35631264161101e-50
SPTBN1	0.447085	11.4307	3.59552547777574e-52	2.6542736006269e-50
PRKCZ	-0.772614	10.1113	4.28559942992179e-52	3.15062394453465e-50
FAU	0.88062	10.2795	4.333351715882e-52	3.17261976861139e-50
ENSSSCG00045036723	-0.754383	10.1517	6.90620374992591e-52	5.03558487356278e-50
ENSSSCG00045026017	0.672878	10.3595	7.33515608837409e-52	5.32652089666382e-50
NFIA	0.397553	11.8941	7.54968708814124e-52	5.4600196335415e-50
MKX	-0.782815	10.0985	9.65146718480445e-52	6.95179160667433e-50
RPL32	0.859057	10.2715	1.14160038722549e-51	8.18960181013253e-50
HLCS	-0.635932	10.2929	1.18905156039926e-51	8.49574952251537e-50
BACH2	0.778347	10.3768	1.67563429177918e-51	1.19244838740174e-49
ENSSSCG00045007047	0.780828	10.0924	2.00623025036601e-51	1.42202559299848e-49
ACSL1	-0.672213	10.2384	2.09463310165445e-51	1.47879434569581e-49
ENSSSCG00045037972	0.834975	10.3232	5.29148700557566e-51	3.72098202830816e-49
ENSSSCG00045036261	0.477063	11.0812	7.28686610809631e-51	5.10396200508431e-49
ENSSSCG00045024727	0.652025	10.7693	8.09929705918511e-51	5.65076839137107e-49
ENSSSCG00045001381	-0.825285	10.1414	9.35339021921547e-51	6.50024083554931e-49
FLNB	-0.731825	10.4489	1.4790543082555e-50	1.02388541627135e-48
GPR1	0.925295	10.1694	1.52976572214833e-50	1.05488612258686e-48
ENSSSCG00045038153	-0.607898	10.5618	3.2057517714795e-50	2.20206678634717e-48
ENSSSCG00045033629	0.772618	10.4864	4.81659137807508e-50	3.29584527720514e-48
FRMPD4	-0.816462	10.234	4.98766087115722e-50	3.39982661144667e-48
TNRC6B	0.517851	10.8293	6.33741443266281e-50	4.30339466303451e-48
RPL26	0.837222	10.2882	8.14525879788685e-50	5.50997335639562e-48
HS3ST5	0.931396	10.2106	1.57077608243593e-49	1.05854838191734e-47
INSR	0.680261	10.3813	2.19965400366506e-49	1.47675639166812e-47
FTH1	0.855336	10.3554	2.33226634204725e-49	1.55990039441213e-47
DDX5	-0.450006	10.7041	2.63413856596471e-49	1.75520446543364e-47
UPK1B	-0.724287	10.09	4.76283379197676e-49	3.16177522362158e-47
SCRN1	-0.691891	10.0761	4.92458440380859e-49	3.25699929844456e-47
RPS7	0.797333	10.3539	7.72529841949046e-49	5.09039941411684e-47
GALNT15	0.774876	10.0995	1.03153408514652e-48	6.77196417300431e-47
DENND2A	0.744949	10.2791	1.04464625728938e-48	6.83283145714535e-47
ENSSSCG00045016336	-0.533464	10.5049	1.09341419671738e-48	7.12561610761862e-47
ADIPOR2	-0.583347	10.3941	1.27882160768407e-48	8.30347270887126e-47
BNC1	-0.691292	10.0757	1.7530080698009e-48	1.1341006025392e-46
RPS3	0.84966	10.2721	2.02814676490341e-48	1.30734634399987e-46
SMIM14	0.753187	10.3056	2.30500376823314e-48	1.48044483901212e-46
ENSSSCG00045001326	0.571934	10.662	3.62336706282486e-48	2.3188245832632e-46
KXD1	0.783055	10.3712	6.72158031186644e-48	4.28615180388587e-46
UNC5B	-0.748313	10.1284	7.6939997971658e-48	4.88871251397774e-46
TMEM132D	0.798382	10.1334	1.0251800034446e-47	6.49073930294766e-46
ENSSSCG00045031627	0.761732	10.2629	1.34020942619582e-47	8.45520067427302e-46
PDGFRA	0.733536	10.29	1.38812808283572e-47	8.72656774619446e-46
SGSM1	0.768478	10.1242	1.58666291182658e-47	9.93954924799534e-46
ENSSSCG00045007383	0.807342	10.1167	1.80442919565844e-47	1.12640701122664e-45
EEF1A1	0.657863	10.5873	4.00410760909212e-47	2.4908069396279e-45
RPS16	0.821371	10.2873	5.19819873928936e-47	3.22233985263753e-45
PRKAR2B	0.743839	10.4578	5.42152167397131e-47	3.34910736463971e-45
NSUN3	0.788872	10.1668	5.7848184271601e-47	3.56116625043617e-45
ENSSSCG00045003033	0.701721	10.3817	5.85544717172343e-47	3.59221588386661e-45
ENSSSCG00045000409	0.669217	10.4267	6.67044942372113e-47	4.07814315111418e-45
WASF3	0.733117	10.2718	7.06068125459837e-47	4.30193767810135e-45
SESN1	0.615895	10.5489	7.7068609386169e-47	4.67961648324004e-45
C9orf72	0.706397	10.4866	8.87025279076727e-47	5.36770977552859e-45
SSBP2	0.518266	10.894	9.89522382250708e-47	5.96765854326181e-45
RPL19	0.813668	10.3159	1.13953825077049e-46	6.84916385792496e-45
ENSSSCG00045024312	0.775891	10.2079	3.65349620211973e-46	2.18853033440782e-44
ENSSSCG00045038566	0.683642	10.3824	5.45052568150239e-46	3.25403699327547e-44
PTGR1	0.846769	10.1463	7.05376577012884e-46	4.197108589176e-44
ENSSSCG00045037134	0.756815	10.1114	8.50753999425906e-46	5.0452548012621e-44
HLF	0.788682	10.2236	8.58550926273279e-46	5.07457791672024e-44
ENSSSCG00045002797	-0.718891	10.2726	1.18427814255302e-45	6.9766531238943e-44
LAMA3	-0.660334	10.5193	1.19305167403545e-45	7.00514268408075e-44
GFPT2	0.827848	10.1537	1.25381894010385e-45	7.33772788269328e-44
ENSSSCG00045011908	0.700522	10.0736	1.68315712480694e-45	9.81804865817714e-44
ENSSSCG00045021028	0.673791	10.4057	2.90627068449131e-45	1.68972097214983e-43
ENSSSCG00045032714	0.684192	10.4143	3.06426823956875e-45	1.77577837948429e-43
ENSSSCG00045015972	-0.8393	10.2632	3.676811755926e-45	2.12383629706752e-43
ENSSSCG00045013197	-0.735747	10.1131	4.43725457997448e-45	2.55479599457366e-43
RPL23	0.783309	10.3569	5.58405622175154e-45	3.20470787874779e-43
RPL24	0.802207	10.2703	6.0927175941946e-45	3.48538709705197e-43
TSC22D3	0.753451	10.2493	9.06194811805439e-45	5.16734355667646e-43
CHST9	-0.798265	10.1378	1.08266789334612e-44	6.15391197780215e-43
ENSSSCG00045004304	-0.757915	10.2095	1.32018934809571e-44	7.4800919401181e-43
ENSSSCG00045022434	0.812782	10.1438	1.66190069461167e-44	9.38630960566231e-43
SLC20A1	-0.704751	10.1631	1.97771072830177e-44	1.11346365719041e-42
AOX1	0.773934	10.2068	2.58624743386764e-44	1.45148038157537e-42
ZNF704	0.62833	10.621	3.73214996030536e-44	2.08800880326392e-42
MFAP5	0.72261	10.2685	4.52895685489373e-44	2.52585176819481e-42
DNAJC1	0.604998	10.4656	6.59425503026961e-44	3.66619972636021e-42
ENSSSCG00045022197	0.723654	10.2389	8.45933094396155e-44	4.68847217520311e-42
ENSSSCG00045021464	0.777704	10.2223	8.79521672458207e-44	4.85949381201986e-42
CELF2	0.495677	11.6169	8.95728398429789e-44	4.93371638899826e-42
ADAMTS15	-0.662437	10.0935	1.14023279026537e-43	6.26107455913925e-42
ENSSSCG00045038258	0.709319	10.2731	1.59517575668228e-43	8.73223750373365e-42
MCU	-0.573458	10.6692	1.78274690441683e-43	9.72909514615947e-42
SAMHD1	0.683743	10.2851	3.6801527538865e-43	2.00225069248913e-41
BCHE	-0.743928	10.1475	4.12575578302223e-43	2.2378451565777e-41
RPL30	0.780305	10.2035	4.86034586511032e-43	2.62828003909355e-41
ENSSSCG00045012209	-0.719268	10.1684	1.5519354669713e-42	8.36681330087464e-41
GALNTL6	0.753138	10.1328	1.75900206480579e-42	9.45450324319029e-41
PCSK6	0.694905	10.414	1.93514757693676e-42	1.03699429341211e-40
CA3	-0.612103	10.3038	1.95071472559205e-42	1.0421971676579e-40
CYP3A46	0.821891	10.145	1.97645399803617e-42	1.05278721793597e-40
RPL23A	0.789429	10.2944	2.07413957146407e-42	1.1015228989826e-40
RPL29	0.82141	10.2598	2.62772542161444e-42	1.3913649695221e-40
TGFBR3	0.555263	10.6037	2.94196678262897e-42	1.55313148456237e-40
ZFAND5	0.743929	10.1949	3.72142103716712e-42	1.95881070036214e-40
STRBP	-0.647043	10.209	4.34464068021599e-42	2.28010331391512e-40
ENSSSCG00045002934	-0.615484	10.081	5.16017167264245e-42	2.7001357125877e-40
CREB5	0.602866	10.9063	8.17469708736113e-42	4.26498638947923e-40
RPS23	0.761547	10.265	1.18885657438056e-41	6.18448751894869e-40
DDIT4	0.780208	10.1459	1.21053344380239e-41	6.27889227367007e-40
RBM47	-0.668858	10.188	1.33875173097048e-41	6.92375931560926e-40
TEAD4	-0.672856	10.1378	1.7624781481502e-41	9.0887677489102e-40
RPS3A	0.779123	10.2488	2.21901737102111e-41	1.14099820947505e-39
EFHD1	0.722291	10.1183	2.34269590780261e-41	1.20112112091401e-39
ENSSSCG00045039346	0.756641	10.1308	2.7991629908272e-41	1.43103186120134e-39
RPL28	0.721845	10.4111	4.13476176854308e-41	2.10778070556303e-39
ENSSSCG00045021263	0.686255	10.2566	6.35152096616316e-41	3.22856884311454e-39
RPL37	0.737937	10.3228	6.4088061497541e-41	3.2484065586973e-39
ENSSSCG00045013112	-0.52272	10.0595	1.19577692602049e-40	6.04376911671323e-39
CRIM1	-0.508855	10.8424	1.29076124634062e-40	6.50536355060794e-39
MALT1	-0.605399	10.2878	1.41863673454825e-40	7.12965145320565e-39
RPL6	0.696881	10.3858	1.45162004908895e-40	7.27486543474407e-39
PBX1	0.49069	10.9621	1.49002295876634e-40	7.44634788185732e-39
PLSCR1	0.724055	10.1741	1.65473301011234e-40	8.24631792238337e-39
LTBP1	0.592239	10.9522	1.71859701964699e-40	8.54065909959204e-39
ENSSSCG00045022304	0.731776	10.3291	1.84643083211619e-40	9.15037630478529e-39
DPYSL2	0.646946	10.3131	2.08860880401934e-40	1.03217886756411e-38
ENSSSCG00045005134	0.646387	10.3738	1.0052773058134e-39	4.95426275560281e-38
TCF7L2	0.46399	10.9106	1.54199124632154e-39	7.5783332219079e-38
LDLRAD4	0.712145	10.2371	1.80065962103612e-39	8.82521634100653e-38
RPS18	0.737241	10.2797	2.3543044744268e-39	1.15069865122328e-37
RAI14	0.724637	10.318	2.85541564001039e-39	1.39179999045e-37
ENSSSCG00045005379	0.535108	10.5787	3.80235864481776e-39	1.84829952595499e-37
RPL18	0.750874	10.2682	3.98400829614671e-39	1.93132129691406e-37
ENSSSCG00045014314	0.660447	10.4008	4.45336932483704e-39	2.1529862407113e-37
RPL34	0.735509	10.2659	4.71479717135715e-39	2.27319665245569e-37
RFX5	0.692269	10.1186	7.43055225259846e-39	3.57289067908052e-37
COQ8A	0.736609	10.1336	8.33994442523099e-39	3.99935178623408e-37
RUNX2	0.710084	10.2425	1.23244390537865e-38	5.89419610768591e-37
RERG	-0.761502	10.2724	1.77161912670869e-38	8.45010077299578e-37
RPL18A	0.75521	10.2702	1.97504486245606e-38	9.39519335506838e-37
UGDH	0.739778	10.1425	2.28705049659774e-38	1.08503774359921e-36
CCPG1	0.657844	10.2715	2.99344709276517e-38	1.41639407519641e-36
HELZ	0.535284	10.5445	3.13392921129853e-38	1.47893195220722e-36
MORC4	0.679758	10.2028	3.62379671176301e-38	1.70558114547555e-36
RPLP0	0.73578	10.2915	4.07162241427932e-38	1.91129905995893e-36
ENSSSCG00045030135	-0.662155	10.1891	4.21363745194209e-38	1.97275852388162e-36
ENSSSCG00045033813	0.758969	10.1912	4.85064016212836e-38	2.2650325229508e-36
MTUS1	0.585287	10.4273	5.33284026590308e-38	2.48367961179795e-36
RNF217	0.610743	10.3496	5.96869575721067e-38	2.77256047562755e-36
FBXO32	0.696606	10.0999	6.12122237268951e-38	2.83600695918019e-36
RPL9	0.705453	10.3058	7.58482723509495e-38	3.50497821661232e-36
TAOK3	0.546278	10.5245	7.67714531783502e-38	3.53844798833168e-36
ACTN2	0.665532	10.0956	7.70593298181858e-38	3.54253885476833e-36
ALDH1A1	0.715225	10.1215	8.5793108153569e-38	3.93387934835089e-36
FAM214A	0.548129	10.5935	8.91244050111644e-38	4.07612413766999e-36
ENSSSCG00045028996	0.686047	10.1594	9.54516819449298e-38	4.35430993200576e-36
TNXB	0.668863	10.2731	1.02316756998085e-37	4.65554328325557e-36
SLC2A13	0.609561	10.3457	1.32611041165586e-37	6.01857916677789e-36
TSPAN5	-0.672959	10.4211	1.82793784953713e-37	8.27502348119975e-36
ENSSSCG00045018715	0.649628	10.3831	1.97718262840529e-37	8.92793303095394e-36
MBNL1	0.405382	11.0931	4.12897727729102e-37	1.85971227190594e-35
ETV1	0.686777	10.1965	4.26635203019e-37	1.91524340511364e-35
HK2	-0.59698	10.1246	4.27379929082185e-37	1.91524340511364e-35
SH3RF1	-0.629153	10.2422	4.62414214954735e-37	2.06703801463811e-35
RPS10	0.74142	10.2791	4.87951027535405e-37	2.17572349144922e-35
GNAI1	0.65233	10.3185	5.41941972594524e-37	2.4104224086073e-35
STAG1	0.402114	11.0931	7.42296811194439e-37	3.29331734861852e-35
ENSSSCG00045004139	0.679121	10.1127	9.08197084952495e-37	4.01933690009698e-35
ENSSSCG00045011753	-0.713806	10.1363	9.4451765129343e-37	4.16970559160333e-35
TTC14	0.549859	10.4126	1.07549449483637e-36	4.73616894990937e-35
ENSSSCG00045030664	-0.621357	10.5816	1.52167952060838e-36	6.68449391386262e-35
CAT	0.652449	10.3391	1.88900267338647e-36	8.27764693650709e-35
RFTN2	0.689461	10.211	1.99171958022192e-36	8.70631033211994e-35
SLC25A13	-0.581919	10.2186	2.23095944632706e-36	9.72818615431486e-35
CDC14B	0.589853	10.3811	2.23808562357979e-36	9.73539885797264e-35
BCAR3	-0.65318	10.2116	2.33408723519453e-36	1.01282307320356e-34
FBXL20	0.543938	10.4434	2.81127622599665e-36	1.21692008118507e-34
RPL7	0.743939	10.2433	2.96569132472605e-36	1.28064597956799e-34
ENSSSCG00045036758	0.594504	10.4469	3.32948915931115e-36	1.43426008797348e-34
ENSSSCG00045029466	0.718194	10.1732	3.56081278177652e-36	1.53020338648758e-34
RPS28	0.70638	10.273	3.93038761666796e-36	1.68495243585879e-34
DKK3	-0.678202	10.1465	4.17788909718897e-36	1.78675059923291e-34
IQGAP2	0.708862	10.2656	4.38845033386128e-36	1.87230023716369e-34
GCNT1	-0.638072	10.1156	5.54578279313721e-36	2.36040721705034e-34
SHTN1	-0.646138	10.1035	6.9300729796145e-36	2.94255198998381e-34
MXI1	0.655065	10.243	7.02380023440642e-36	2.97524833262678e-34
ENSSSCG00045020811	-0.663208	10.1147	7.04575346663327e-36	2.97745843051954e-34
ENSSSCG00045013976	0.520698	10.5508	9.97941315774121e-36	4.20719761823161e-34
FAM102B	0.691292	10.1544	1.08235124917096e-35	4.55227212151315e-34
KAT6B	0.519732	10.5375	1.20883648608627e-35	5.07226649150018e-34
PLCXD3	0.732788	10.1379	1.34846328921087e-35	5.64482597137661e-34
THRB	0.465994	11.0585	1.37856511337209e-35	5.75728918591618e-34
ENSSSCG00045033763	-0.525188	10.0627	1.49002881961548e-35	6.20822077980772e-34
ENSSSCG00045018784	0.632339	10.6479	2.93513271405352e-35	1.22006883447958e-33
SLC1A3	0.610626	10.4698	4.06912420197079e-35	1.68750090156789e-33
PTPRE	-0.624972	10.2207	4.15112683340154e-35	1.71750459286155e-33
ENSSSCG00045010503	0.635156	10.2193	4.92029918874501e-35	2.03102187626363e-33
ENSSSCG00045022617	0.629795	10.2258	4.96864780185218e-35	2.04150607489035e-33
TFDP2	0.536854	10.5502	4.96101088459813e-35	2.04150607489035e-33
ENSSSCG00045030151	-0.649372	10.2397	5.4817563826315e-35	2.24714119362666e-33
ENSSSCG00045001919	0.675	10.1362	5.61311746994296e-35	2.29570052661506e-33
ENSSSCG00045020233	-0.618717	10.1707	6.45199820793547e-35	2.63274082838027e-33
PCMTD1	0.554965	10.4242	6.50380581655627e-35	2.64780799273118e-33
PIK3CB	-0.496168	10.4595	6.96140415046991e-35	2.8276333616669e-33
RPS2	0.656926	10.3563	7.3849288072544e-35	2.99283071548663e-33
ENSSSCG00045017035	0.50835	10.6255	9.21178859105518e-35	3.72470297326052e-33
RPL8	0.663801	10.3872	1.00958082073481e-34	4.07289169652904e-33
TMSB10	0.627268	10.518	1.38893897918686e-34	5.59063651102112e-33
MMP16	0.712446	10.233	1.53131628391869e-34	6.14980767656826e-33
ACSS2	-0.482051	10.3848	1.93556951069693e-34	7.75579215423628e-33
ENSSSCG00045009332	0.550611	10.4149	2.87519236170495e-34	1.14949544510321e-32
PLCB1	0.484087	11.1202	3.2188942577599e-34	1.28402124977144e-32
MAP1B	-0.585455	10.3942	3.63403055988997e-34	1.44637668212534e-32
RPL35	0.643678	10.3515	3.87680394007077e-34	1.53955845754016e-32
ADAMTS5	-0.597871	10.5315	4.05600012322826e-34	1.60713359003016e-32
TUFT1	-0.614931	10.1016	4.98535388297671e-34	1.9709873540453e-32
RHOQ	0.665559	10.2079	5.93098652815486e-34	2.33964925326836e-32
SELENBP1	0.649015	10.1508	6.15845794841809e-34	2.42400719823686e-32
ZCCHC24	0.571459	10.3393	6.4745036060991e-34	2.54277910940638e-32
ENSSSCG00045030530	0.668607	10.1846	6.81292555554333e-34	2.6697964440236e-32
SF3B1	0.438763	10.6578	7.61968313459913e-34	2.97937983840996e-32
EGFR	0.558348	10.3762	7.7412254538349e-34	3.02026627300826e-32
RPL13	0.674819	10.3292	1.13770355125577e-33	4.42907743553422e-32
CSMD2	0.657436	10.1262	1.17841091906727e-33	4.57753464216721e-32
SOBP	0.597079	10.3531	1.33309465459905e-33	5.16712135075636e-32
ENSSSCG00045007613	0.374683	11.6042	1.36942525450523e-33	5.29640102237011e-32
RPS11	0.627719	10.3797	1.66974466874524e-33	6.44391049927258e-32
ENSSSCG00045024999	-0.574635	10.1877	1.69230266495289e-33	6.51683045718115e-32
RPS15A	0.690823	10.2392	1.84240727853333e-33	7.07953950159534e-32
GPR155	0.650296	10.1418	2.31867222715816e-33	8.89040896408852e-32
SSH2	0.435817	10.9556	2.36027185468227e-33	9.03045087454889e-32
TENT5A	0.593855	10.0859	2.40697219584427e-33	9.18936530821145e-32
CEP120	0.595787	10.3024	3.25519843274369e-33	1.24011210528786e-31
ALDH1A2	-0.591634	10.4254	3.44714844786947e-33	1.31043200931722e-31
ZMAT4	0.607664	10.0914	3.74880703379936e-33	1.42206878333314e-31
COL14A1.1	0.592325	10.3573	4.3645601104311e-33	1.65212529626978e-31
SEMA3D	-0.658209	10.1942	4.44130617256547e-33	1.67760675405759e-31
RGS7	-0.630889	10.1632	4.61259763062191e-33	1.73861704335581e-31
NCOA2	0.527986	10.4204	5.46099803358529e-33	2.05405107855213e-31
WNT2B	-0.550268	10.0758	5.68765567491004e-33	2.13479076186339e-31
SNRNP70	0.500172	10.475	7.47610330548998e-33	2.8001548191152e-31
ENSSSCG00045015073	0.595669	10.0954	1.0738885099164e-32	4.01377110922745e-31
TRPV5	0.639487	10.0969	1.36512648239749e-32	5.09160697030059e-31
ADAMTSL1	0.686926	10.1322	1.37204896763241e-32	5.10672033120256e-31
ARNTL	-0.590058	10.1368	1.60406783536419e-32	5.95782272629737e-31
RPL5	0.676535	10.2384	1.87886659263739e-32	6.96394073950244e-31
DYNC1I1	0.701058	10.2483	2.20009464236194e-32	8.13760577593789e-31
TNFSF10	0.603863	10.3212	2.48472174422425e-32	9.17130384885761e-31
ENSSSCG00045037155	0.598019	10.0852	2.86868335818472e-32	1.05666140011313e-30
ENSSSCG00045028004	-0.59057	10.16	3.13677000218275e-32	1.15302221299242e-30
JAK1	0.490416	10.5451	4.09675140248216e-32	1.50278977735175e-30
ENSSSCG00045008127	-0.494193	10.076	6.95171952620965e-32	2.54481568088057e-30
CASC1	0.616905	10.2096	7.3747585551678e-32	2.69413407505114e-30
PNISR	0.440134	10.693	7.59856826445242e-32	2.77020754083756e-30
ENSSSCG00045007863	-0.576356	10.0849	9.13598529067494e-32	3.3238919081063e-30
GRIK4	0.664081	10.1301	1.24005006303092e-31	4.49957906437127e-30
ST3GAL1	-0.548933	10.2857	1.24180390118953e-31	4.49957906437127e-30
ENSSSCG00045033686	0.610396	10.0911	1.79202891916092e-31	6.48007855707153e-30
ENSSSCG00045014908	-0.596006	10.1807	2.05224090651597e-31	7.40596713343319e-30
ENSSSCG00045033546	0.622174	10.2318	2.30816412681096e-31	8.31266153443193e-30
COL25A1	0.586356	10.0777	2.8621978278003e-31	1.02871437483626e-29
TOX	-0.647558	10.1848	3.62887753723288e-31	1.30164032792158e-29
EPS8	0.534198	10.7035	3.91135351322774e-31	1.40013863891016e-29
PTK2B	-0.568584	10.2657	4.23987461138086e-31	1.51165549521196e-29
PLPP3	0.45125	11.2633	4.23967341742927e-31	1.51165549521196e-29
MASP1	0.50835	10.0713	4.27604044974878e-31	1.52150071282961e-29
ATP8A2	0.580512	10.0868	4.49355833597252e-31	1.59570651407759e-29
ENSSSCG00045038808	0.624377	10.2116	5.24562846588276e-31	1.85906326765977e-29
ENSSSCG00045016799	0.622258	10.2798	5.41857132350473e-31	1.91653682736526e-29
ENSSSCG00045009721	0.648765	10.2057	7.52977490769671e-31	2.65798066235778e-29
ENSSSCG00045003299	-0.633074	10.1331	7.81221948803753e-31	2.75222172102328e-29
ENSSSCG00045002914	0.493093	10.4769	7.88620852454105e-31	2.77279715138557e-29
NEK7	0.501261	10.4519	8.40305353231494e-31	2.94869280854862e-29
ANG	0.526674	10.3311	9.60288026422511e-31	3.36308745631553e-29
ORC4	0.47861	10.4853	1.0190214988512e-30	3.56177042948167e-29
ENSSSCG00045001923	0.574945	10.3891	1.11817083609478e-30	3.90066222450239e-29
ANTXR2	0.536846	10.3628	1.17687459774845e-30	4.09741212691636e-29
RPS27	0.629056	10.2479	1.33561711304763e-30	4.64100860512313e-29
DPP6	0.56568	10.0816	1.51353831008147e-30	5.24899806523576e-29
IL13RA1	0.634307	10.1747	1.69222343514268e-30	5.85726597949872e-29
ENSSSCG00045008164	0.495896	10.4364	1.86436531850484e-30	6.44056764689702e-29
ENSSSCG00045029692	0.509228	10.066	2.21095360814202e-30	7.62307667489432e-29
DKK2	0.74978	10.1433	2.25780100193054e-30	7.76954306099539e-29
ENSSSCG00045012780	0.712842	10.2077	2.88717052590266e-30	9.91614880817263e-29
ASIC2	0.550886	10.0822	3.2888803399513e-30	1.12524460503057e-28
ENSSSCG00045003713	-0.554859	10.2881	3.28889435453822e-30	1.12524460503057e-28
RIPOR3	0.604233	10.1362	3.40187361628832e-30	1.1616647506216e-28
HSD11B1L	0.642524	10.2849	4.33134687039851e-30	1.47622590366398e-28
RPL39	0.681936	10.2246	4.4986298125319e-30	1.53030827905841e-28
WDR17	0.627708	10.1274	4.51454161742723e-30	1.5327902655658e-28
RPL37A	0.666558	10.2044	4.61152132915817e-30	1.56273478032482e-28
ENSSSCG00045027533	0.710375	10.3192	5.06475409867208e-30	1.71306160018013e-28
ENSSSCG00045002925	0.573678	10.2208	5.28030051297896e-30	1.78257735154476e-28
ENSSSCG00045029646	0.615335	10.1902	7.16031884335327e-30	2.41267485875186e-28
PCCA	0.480216	10.518	1.14446320809638e-29	3.84552873118166e-28
ITIH4	0.628992	10.0936	1.14559621579803e-29	3.84552873118166e-28
AFMID	-0.516464	10.077	1.16488945897145e-29	3.90292812891922e-28
P2RX7	-0.55879	10.1334	1.21098002877801e-29	4.04972663383264e-28
RPS15	0.596175	10.4442	1.33730960433109e-29	4.4638039719802e-28
TUT7	0.501509	10.4278	1.37946733377971e-29	4.59589950098781e-28
EFNB2	-0.58688	10.2439	1.39434818223891e-29	4.62814337877099e-28
CLEC3B	0.669377	10.3003	1.39418935552779e-29	4.62814337877099e-28
RPS9	0.622907	10.3048	1.41185743988167e-29	4.67753365231562e-28
ENSSSCG00045026962	0.537723	10.854	1.54424291419276e-29	5.10662187479615e-28
VCAM1	0.585053	10.0944	1.56401845860965e-29	5.16242159501377e-28
ENSSSCG00045030284	0.567303	10.0874	1.82886773745222e-29	6.02544183648379e-28
PLAC9	0.590563	10.1198	2.80475769310906e-29	9.22355713828155e-28
ENSSSCG00045027112	0.508254	10.69	3.29979631968363e-29	1.08314900965852e-27
MYO9A	0.424528	10.6606	3.36883255484275e-29	1.10377348035373e-27
SERPING1	0.610699	10.1915	3.41441343652067e-29	1.11665127663859e-27
ENSSSCG00045037491	-0.574788	10.0994	3.90019447190469e-29	1.27318091467259e-27
ENSSSCG00045030593	0.612633	10.1797	4.20095021067755e-29	1.36884808055246e-27
PDGFRL	0.621059	10.1352	4.27389035588069e-29	1.39006916492639e-27
PLCH2	-0.369211	10.053	4.34856743633383e-29	1.41177670182144e-27
ENSSSCG00045024965	0.593775	10.2131	6.67123559103849e-29	2.16189348634182e-27
BMP3	-0.45702	10.0621	8.20652517503692e-29	2.65458707980149e-27
ENSSSCG00045019793	0.612978	10.1654	8.321067709752e-29	2.68675345960432e-27
ENSSSCG00045030775	0.462668	10.4671	9.27734140781565e-29	2.99009385845015e-27
ENSSSCG00045021010	0.593661	10.2078	9.65018417312504e-29	3.10463700947681e-27
ENSSSCG00045010553	0.511092	10.4572	1.01447164337428e-28	3.25784566918264e-27
MTUS2	0.621548	10.1501	1.09218728601809e-28	3.50109982081943e-27
Gucy1a3	0.662814	10.246	1.2638586877094e-28	4.04412048795647e-27
ENSSSCG00045032026	-0.403122	10.9586	1.43332649808184e-28	4.57815291335259e-27
SDC2	0.65777	10.2724	1.58489709848618e-28	5.05320865218057e-27
ENSSSCG00045034186	-0.452911	10.0614	2.54721048488588e-28	8.10687329814037e-27
LRRTM4	0.652649	10.1266	2.64144246030718e-28	8.39176835916519e-27
SULF1	-0.539531	10.7046	2.7988188565356e-28	8.8758977320187e-27
ENSSSCG00045007292	-0.535174	10.2335	2.91420972519421e-28	9.22539238806587e-27
TANC1	-0.429026	10.4702	2.95315911856782e-28	9.33208772263591e-27
PLLP	-0.545781	10.1043	3.16967510252414e-28	9.99852655124236e-27
LRP2BP	0.60256	10.2121	3.5551318402845e-28	1.11945753222127e-26
FNDC3B	0.328406	11.3797	4.01123515084502e-28	1.26084601711456e-26
LPL	-0.394604	10.6298	4.49999138391312e-28	1.41198142347792e-26
ENSSSCG00045006265	-0.533633	10.1555	4.67687623779342e-28	1.46489973849617e-26
RAP1A	0.528319	10.3743	5.41168341626617e-28	1.69207837713166e-26
DUSP10	0.592487	10.1069	5.80959078403194e-28	1.8133057831353e-26
TTC25	-0.481581	10.1003	5.87190875846662e-28	1.82954691281751e-26
ENSSSCG00045036795	-0.540649	10.1096	6.10205324995921e-28	1.89793058339203e-26
COL14A1	0.490452	10.6088	6.60987647431081e-28	2.05229166412676e-26
ENSSSCG00045004559	0.539074	10.0862	6.85738850106165e-28	2.12543203523324e-26
SLC40A1	0.536046	10.3545	7.01835681522977e-28	2.17154062782179e-26
CLIC5	-0.5542	10.4881	7.15999782379129e-28	2.21151946671998e-26
ENSSSCG00045034746	0.411473	11.1469	9.93792548510387e-28	3.06422239697544e-26
ENSSSCG00045020847	-0.444753	10.5402	1.28919595583631e-27	3.96818083914944e-26
SV2C	0.536229	10.081	1.37107115632698e-27	4.21290620763616e-26
PITPNC1	0.454572	11.1897	1.44823704386147e-27	4.44234228402403e-26
ALDH1A3	-0.589039	10.1872	1.73009335257668e-27	5.29777811285571e-26
FMNL2	0.474863	10.642	1.74594803832103e-27	5.33714115975421e-26
ENSSSCG00045008115	0.561513	10.1106	1.81043946521273e-27	5.52479048466546e-26
EBF3	0.488521	10.4603	1.84096845713209e-27	5.608333873431e-26
ENSSSCG00045034110	0.60246	10.1908	1.99107852694599e-27	6.04828062836904e-26
MEIOB	0.46772	10.6057	1.99218281615663e-27	6.04828062836904e-26
ENSSSCG00045008247	0.542547	10.2889	2.11495332722708e-27	6.41007404509318e-26
XYLT1	0.666252	10.3309	2.55869463063569e-27	7.74179186626522e-26
MTURN	0.594248	10.1246	3.07701479608968e-27	9.29425640700027e-26
ENSSSCG00045026018	0.738144	10.3227	3.22049380877552e-27	9.71115344947887e-26
PPM1L	-0.553498	10.3978	3.393243715254e-27	1.02147544734491e-25
ADGRL3	0.618439	10.3557	3.49731330848428e-27	1.05102535593317e-25
EEF1B2	0.633382	10.1521	4.17908132537556e-27	1.25379487115947e-25
UBE4B	0.487358	10.3773	4.55302369839893e-27	1.36368425283191e-25
GGT1	0.499836	10.0749	4.85626918698925e-27	1.45206529589455e-25
ENSSSCG00045018139	0.4427	10.5699	5.62883986108726e-27	1.68024647598328e-25
PHYH	0.618871	10.1454	7.09535068719539e-27	2.11446204482233e-25
ZNF536	0.615678	10.1223	7.13969786494506e-27	2.1241198112916e-25
AXL	0.580776	10.12	7.23355545762372e-27	2.14845050328186e-25
ARMC2Â	0.614288	10.2204	8.07542538810738e-27	2.39449821799697e-25
ENSSSCG00045035350	0.554249	10.0851	9.38494502453637e-27	2.77816234495053e-25
GRK3	0.616644	10.1524	1.09744626651457e-26	3.24330008763466e-25
ENSSSCG00045013464	0.575417	10.1119	1.19788706381967e-26	3.53426347469582e-25
EIF4EBP2	0.582128	10.2079	2.22937055878497e-26	6.56667741909659e-25
APH1B	0.564598	10.1818	2.75839668076672e-26	8.1115099747968e-25
TMOD2	0.551591	10.0955	2.77766834553998e-26	8.15470256361414e-25
ENSSSCG00045011769	0.530943	10.3165	3.50415083199049e-26	1.02705679492492e-24
MBNL2	0.425396	10.6512	4.23225027250013e-26	1.23842047036266e-24
SYNE3	0.588389	10.2166	4.34620540385414e-26	1.26967718128028e-24
RPLP2	0.58711	10.283	4.86127137929006e-26	1.41781769031065e-24
ENSSSCG00045012387	0.516151	10.0701	6.20798543924817e-26	1.80763124303869e-24
ENSSSCG00045020473	0.652703	10.1804	6.36906257884219e-26	1.85150314281342e-24
ENSSSCG00045013354	0.534547	10.0897	6.93059299213667e-26	2.01145481114361e-24
SCP2	0.527113	10.0883	7.56454329025384e-26	2.19186953871183e-24
EYA1	0.615962	10.2671	1.12250210194232e-25	3.24722518628548e-24
PPP2R2C	-0.497299	10.0793	1.16744797306298e-25	3.37176410531873e-24
ENSSSCG00045010429	0.60779	10.13	1.18836183779676e-25	3.42660380166e-24
PLA2G4A	0.574411	10.1941	1.43294075350321e-25	4.12515355106401e-24
ASTN2	0.563761	10.1163	1.45351574558603e-25	4.17762498056884e-24
ENSSSCG00045031752	0.563977	10.0988	1.46267213991516e-25	4.19716129697267e-24
FYN	0.420276	10.7146	1.7358712660632e-25	4.97308948382133e-24
TAGLN	0.635087	10.1509	1.75508989688003e-25	5.02006500890558e-24
CD55	-0.55011	10.1057	1.76071828498871e-25	5.02808009762988e-24
CDA	0.584153	10.1334	1.81595817364177e-25	5.17751792744563e-24
RPS5	0.592219	10.2198	1.87707785227483e-25	5.34321473117143e-24
MBTD1	0.481637	10.4238	2.16233443150337e-25	6.14538208799945e-24
RAPGEF2	-0.343031	10.8635	2.20580699984108e-25	6.25893338663042e-24
ARL13B	0.522545	10.2852	2.27666233874758e-25	6.44969739946787e-24
ENSSSCG00045035719	0.573905	10.0995	2.47855168729651e-25	7.01047902522928e-24
WBP1L	0.484057	10.3656	2.49415407828171e-25	7.04341193757301e-24
FLT4	-0.486207	10.0802	2.93751536620383e-25	8.28230362601145e-24
LRP1B	0.569376	10.1234	3.07685663664447e-25	8.6614488010351e-24
ENSSSCG00045035461	-0.498818	10.2031	3.3747945378598e-25	9.48514528010486e-24
ENSSSCG00045003813	0.593052	10.1324	4.10041699092304e-25	1.15063909598599e-23
NRCAM	0.569424	10.1006	4.99751763727051e-25	1.40017065015243e-23
SKAP1	-0.581999	10.1586	5.40239764176718e-25	1.51122730258931e-23
NACA	0.600873	10.1957	5.47545437312181e-25	1.52925916408493e-23
ENSSSCG00045012565	0.575301	10.1104	6.42974352655369e-25	1.79297127086076e-23
ENSSSCG00045025239	0.577635	10.1228	6.54881889255354e-25	1.82331826161847e-23
PTGS1	-0.527878	10.1238	6.86842864041064e-25	1.90931584283665e-23
ENSSSCG00045020323	0.580068	10.1426	8.80004560062569e-25	2.44245883433279e-23
ENSSSCG00045028118	0.576026	10.1053	8.91817591395555e-25	2.47139046238603e-23
ENSSSCG00045002902	-0.483246	10.0723	9.2409982609879e-25	2.55686780810631e-23
ENSSSCG00045018977	0.510896	10.0892	9.46170940901523e-25	2.61387068471723e-23
MACF1	-0.289025	10.9779	9.91940663353598e-25	2.73606454910447e-23
ENSSSCG00045010840	0.566752	10.0975	1.02471795850027e-24	2.82209863772109e-23
RUNX1	0.610014	10.2643	1.02833784188685e-24	2.82769065610647e-23
ENSSSCG00045022404	0.663191	10.2744	1.12201877194429e-24	3.08053024254026e-23
C13H3orf70	0.591357	10.2297	1.14500600714774e-24	3.13879843962488e-23
ENSSSCG00045033289	-0.515292	10.1731	1.1610095183725e-24	3.17777236021003e-23
ENSSSCG00045030940	-0.549092	10.1421	1.23852104323499e-24	3.38472010448445e-23
ENSSSCG00045006601	-0.434921	10.0637	1.28619013856746e-24	3.5096025698242e-23
ENSSSCG00045017005	0.385389	10.0576	1.29838161358195e-24	3.53744368870389e-23
ENSSSCG00045032213	0.497352	10.3413	1.32926829066277e-24	3.61605690507361e-23
ENSSSCG00045018817	-0.518885	10.1014	1.37212552356892e-24	3.72135241482273e-23
BNIP3	0.579258	10.1099	1.37215849818656e-24	3.72135241482273e-23
IGSF9	-0.382258	10.0546	1.65645720964667e-24	4.48554493406755e-23
COBLL1	-0.457302	10.5146	1.77587687322763e-24	4.80161481027247e-23
ENSSSCG00045019259	0.461168	10.7271	1.79527156586743e-24	4.84668838062935e-23
ENSSSCG00045021198	0.521267	10.0817	1.88750309688965e-24	5.08796478738846e-23
RUNDC3B	0.552096	10.1105	2.10038861880094e-24	5.65325475296331e-23
SRPX	0.537776	10.2654	2.21991144555116e-24	5.96592817640493e-23
UNKL	0.502755	10.2385	2.2341048149665e-24	5.99501640468613e-23
ENSSSCG00045019364	0.527585	10.0924	2.4751368925705e-24	6.63180127345208e-23
NAP1L1	0.517893	10.3062	2.56976574246666e-24	6.87499283071044e-23
PTGER3	0.634777	10.2065	2.61081266701958e-24	6.97431954338519e-23
ENSSSCG00045017694	0.474805	10.5223	2.77403481026186e-24	7.39922838221421e-23
BBS9	0.405708	10.5846	2.92342043912105e-24	7.78601392700637e-23
ENSSSCG00045025604	0.536114	10.2675	3.35949724939179e-24	8.93405314856941e-23
ENSSSCG00045003459	-0.376956	10.0557	3.43739232323643e-24	9.12755922726856e-23
ENSSSCG00045003858	0.607304	10.1947	3.56399816233384e-24	9.44964102922227e-23
YBX3	0.571959	10.2327	3.76269810559123e-24	9.96163124949012e-23
ENSSSCG00045000135	0.515404	10.0897	4.77287826270771e-24	1.2617277440094e-22
SLC38A1	-0.517099	10.0953	4.80030912220844e-24	1.26709643313368e-22
ENSSSCG00045010751	-0.591878	10.2178	5.22726351132414e-24	1.37571368535455e-22
ENSSSCG00045003028	0.569676	10.131	5.22534967491944e-24	1.37571368535455e-22
ACVR1C	0.623916	10.2249	5.81676676997257e-24	1.52859819209131e-22
ENSSSCG00045036376	0.510048	10.2511	5.85286457093356e-24	1.53581583453509e-22
ENSSSCG00045003132	-0.545205	10.145	6.11740213159674e-24	1.60286747162353e-22
ZNF521	0.461487	10.6122	6.97040634761946e-24	1.82368381368379e-22
ENSSSCG00045032221	0.644954	10.1234	7.53690908497094e-24	1.96900366418088e-22
GATA6	-0.531913	10.2175	7.73628003276892e-24	2.0181254847946e-22
FGF7	0.597658	10.1742	8.30659498542909e-24	2.16372813156323e-22
RPL38	0.571526	10.2452	8.54435889552554e-24	2.22240773553063e-22
RBL2	0.551624	10.1934	8.74126181266644e-24	2.2703034877248e-22
CALD1	-0.354534	11.1466	1.38562045256878e-23	3.59352382968675e-22
ZDHHC2	-0.487124	10.0833	1.43661274426591e-23	3.72034604559459e-22
CREBBP	0.391036	10.574	1.463983982042e-23	3.78571788146936e-22
ENSSSCG00045010572	0.539683	10.2013	1.47146630867015e-23	3.79954384579836e-22
ENSSSCG00045008410	0.532278	10.2455	1.54711960942112e-23	3.98910216974075e-22
C2CD5	0.486488	10.2976	1.7982288119052e-23	4.62985366029021e-22
ENSSSCG00045006866	-0.499894	10.2417	1.81301415989521e-23	4.66117556628551e-22
C1QTNF7	0.520459	10.0849	1.83856945385521e-23	4.7200561549117e-22
FOXO1	0.39257	10.6872	2.01268906267617e-23	5.15961831614866e-22
FAM126A	0.431865	10.4811	2.09647766020433e-23	5.36668115866119e-22
ENSSSCG00045022336	0.480003	10.0664	2.15289092175794e-23	5.50317275703958e-22
MCTP1	-0.502279	10.5097	2.2789674450598e-23	5.81708892612036e-22
KCTD3	0.403734	10.4709	2.30782570565934e-23	5.88231047698931e-22
CDK6	-0.393277	10.5991	2.55694283958969e-23	6.50794993692991e-22
GALR1	0.46663	10.0687	2.58397011712446e-23	6.56734462196589e-22
PLXDC1	0.538907	10.1257	2.68856939125524e-23	6.82344337229985e-22
ENSSSCG00045038271	-0.530445	10.0985	2.84974953030592e-23	7.22220710736078e-22
ENSSSCG00045011157	-0.4691	10.2556	2.98168631766455e-23	7.54582948471836e-22
ITGB5	0.507355	10.2893	3.24028210640105e-23	8.18861632883255e-22
ENSSSCG00045032490	-0.458414	10.2143	3.42172774647028e-23	8.6348877074401e-22
GNA14	0.514416	10.3719	3.6234886335982e-23	9.13108870826425e-22
ENSSSCG00045004718	0.376088	10.7403	3.78344002841751e-23	9.5206763147915e-22
FABP3	-0.400512	10.0689	4.35781503175331e-23	1.09505490437744e-21
ASB9	0.495428	10.0835	4.59609107170233e-23	1.153301216596e-21
ENSSSCG00045030967	0.506604	10.0885	4.68405169076477e-23	1.17206699902104e-21
RGS5	0.670236	10.1944	4.68158433831474e-23	1.17206699902104e-21
ENSSSCG00045008389	0.494078	10.0858	4.90084652981689e-23	1.22459214342658e-21
RPS29	0.571733	10.2418	5.34441307127619e-23	1.33355473984677e-21
FGF10	0.604419	10.1468	5.59472637262288e-23	1.39405849993464e-21
ENSSSCG00045008462	0.579841	10.1792	6.96191644830108e-23	1.73230007736678e-21
ENSSSCG00045001894	-0.381555	11.1395	7.42866479101019e-23	1.84585719688355e-21
KNTC1	-0.477324	10.0738	8.19942924882027e-23	2.03352064423856e-21
OMD	0.55276	10.1184	8.20677771099595e-23	2.03352064423856e-21
LHFPL3	0.597451	10.119	8.33377087010696e-23	2.06211568219851e-21
ENSSSCG00045016855	0.520483	10.0918	9.17729636877931e-23	2.26768444023545e-21
OGT	0.424231	10.4356	9.71824294323127e-23	2.39802025246917e-21
KCNIP1	0.682123	10.1653	9.77191483292469e-23	2.40792433230697e-21
MAPK10	-0.494422	10.3884	1.00057830827625e-22	2.46214227974312e-21
COL3A1	-0.319687	10.8373	1.01674586715676e-22	2.4984704036721e-21
ENSSSCG00045021588	0.581302	10.1796	1.03657187401823e-22	2.54367589112528e-21
N4BP2L1	0.553277	10.1228	1.08042945002884e-22	2.64764743050455e-21
ENSSSCG00045027473	-0.41363	10.3233	1.17159084829408e-22	2.86709391774416e-21
RPS13	0.597069	10.1694	1.26573665115258e-22	3.09323087371643e-21
TLE1	-0.45387	10.2485	1.33477744014915e-22	3.25747948390858e-21
ASCL3	0.564435	10.1146	1.38102549898983e-22	3.36572940445591e-21
GPM6B	0.574744	10.1741	1.47382377911906e-22	3.58697658745651e-21
FAM185A	0.520754	10.2276	1.48416306983779e-22	3.60720562506615e-21
AHCYL2	-0.4355	10.3272	1.5018422972197e-22	3.64519458524361e-21
ENSSSCG00045007912	0.363244	10.0547	1.70534075155303e-22	4.13347647287192e-21
ENSSSCG00045038637	0.477248	10.0821	1.8433809611375e-22	4.46198512647582e-21
GLCCI1	0.540918	10.1222	2.10491588309859e-22	5.0881193581803e-21
ENSSSCG00045039295	0.562055	10.1092	2.13979901654161e-22	5.16542256489713e-21
RACK1	0.580238	10.1999	2.15548251232371e-22	5.19623162286599e-21
ENSSSCG00045018272	0.499503	10.2215	2.23852571194547e-22	5.38912191356182e-21
FNBP4	0.402786	10.504	2.41083250012597e-22	5.79609743374881e-21
ENSSSCG00045039491	0.514683	10.0895	2.62450620024151e-22	6.30129417118714e-21
ENSSSCG00045019188	-0.502778	10.1001	2.65091227339636e-22	6.35611593746559e-21
ARHGEF12	0.395968	10.5674	3.23027163440128e-22	7.73482673588602e-21
LMNB1	-0.488487	10.0892	3.256933734135e-22	7.78818656774137e-21
ENSSSCG00045027491	0.451801	10.343	3.61744634230997e-22	8.63865609074318e-21
EFEMP1	-0.438528	10.6325	3.81766216230246e-22	9.10456133103527e-21
SPSB1	-0.537139	10.1497	3.94561991172174e-22	9.39712501331211e-21
ENSSSCG00045001349	-0.46089	10.0768	4.01760108547335e-22	9.54300946751086e-21
ENSSSCG00045016507	0.436761	10.7838	4.01484349903546e-22	9.54300946751086e-21
PNPLA3	-0.403043	10.0698	4.08175543302965e-22	9.68246812120406e-21
ENSSSCG00045020156	0.486218	10.0825	4.41591473990723e-22	1.04611902979613e-20
SESN3	0.488953	10.309	4.63494352481288e-22	1.09654627991949e-20
TMTC2	-0.35876	10.7116	4.6447706504549e-22	1.09741188103909e-20
ENSSSCG00045006817	0.47379	10.3352	4.78346282309507e-22	1.12868152633534e-20
IGF2BP2	0.560668	10.1758	4.84870900867827e-22	1.142561350641e-20
ENSSSCG00045030047	0.50163	10.2993	4.91525034605269e-22	1.15670924479661e-20
CLK1	0.439421	10.3612	5.05459484910047e-22	1.18792994663602e-20
ENSSSCG00045028674	-0.500613	10.1524	5.12783707372921e-22	1.2035534218828e-20
ENSSSCG00045014432	-0.417278	10.1888	5.77634533354645e-22	1.35397839037055e-20
ENSSSCG00045011727	0.530332	10.1948	5.83374872962709e-22	1.36465172505797e-20
ARHGAP15	0.54547	10.1267	5.83722085756348e-22	1.36465172505797e-20
ENSSSCG00045012712	0.374412	10.8188	5.96375619093018e-22	1.3924040209034e-20
RASSF6	0.464466	10.078	6.11004036561409e-22	1.42468844226265e-20
ANKFN1	0.440915	10.0697	6.15774444047356e-22	1.43393234738829e-20
NT5C2	0.409898	10.5059	7.12322095657347e-22	1.65659116390063e-20
NHLRC3	0.422915	10.4805	7.94357493684521e-22	1.84496268539704e-20
ENSSSCG00045021786	-0.464179	10.0793	8.09872492106938e-22	1.87854517693279e-20
NCOA1	0.404721	10.554	8.12590366459352e-22	1.88239520959353e-20
CHIC2	0.460337	10.2986	9.37093188552344e-22	2.16798763557019e-20
ALDH6A1	0.533144	10.0872	9.48434990919758e-22	2.19137752252642e-20
OXCT1	0.46071	10.5419	1.02548740100045e-21	2.36633545411141e-20
ARGLU1	0.410338	10.5209	1.09206925096153e-21	2.5167103683752e-20
SMAD6	-0.492415	10.2526	1.14968404492052e-21	2.64605806509456e-20
ELF2	0.410079	10.5343	1.16061878728234e-21	2.66777375252457e-20
CAMKK2	0.471775	10.2974	1.16893974775704e-21	2.68343316804458e-20
GGH	0.551121	10.1586	1.22284586554497e-21	2.80356324663796e-20
EIF1	0.559962	10.1725	1.33208489439673e-21	3.0500800973246e-20
ENSSSCG00045002096	0.467932	10.0784	1.4210827421771e-21	3.24967648664175e-20
ENSSSCG00045000331	-0.430247	10.4613	1.57135493750314e-21	3.5849185597477e-20
MPP6	-0.511239	10.1747	1.57171405576033e-21	3.5849185597477e-20
ENSSSCG00045004868	0.474503	10.2449	1.63555951090174e-21	3.72576687048052e-20
AKAP7	0.504519	10.2578	1.85587658700882e-21	4.22223789763094e-20
ENSSSCG00045032538	-0.403906	10.2695	1.87511836700426e-21	4.2605658834448e-20
ENSSSCG00045007894	0.535251	10.1254	1.92833275230719e-21	4.37588877503792e-20
MAK	0.481805	10.0747	2.2842659731712e-21	5.17699056416417e-20
STAC2	-0.478883	10.0825	2.45524109404935e-21	5.55740385550025e-20
ANO4	0.461147	10.0781	2.91193606758029e-21	6.58275153472947e-20
GULP1	0.405443	10.9098	3.23524290923814e-21	7.30434093886494e-20
ENSSSCG00045016247	-0.459268	10.3865	3.26615138720831e-21	7.36477811531345e-20
ENSSSCG00045037267	-0.367413	10.0603	3.49002260445798e-21	7.85961926024202e-20
MCTP2	0.545852	10.1722	3.5992185133177e-21	8.0952840164899e-20
SSPN	0.501688	10.2305	3.61949006992663e-21	8.13059947399806e-20
ENSSSCG00045027262	-0.378864	10.4866	3.72099452548887e-21	8.34807233328782e-20
NFKBIA	0.560617	10.1684	3.86333366066908e-21	8.65649485604076e-20
FNIP1	0.424199	10.4135	3.94550069699579e-21	8.82948464154116e-20
HSD17B12	-0.346563	10.3109	4.38416849973973e-21	9.79883690689317e-20
CDK19	0.443961	10.4419	4.55582950763678e-21	1.01697318406984e-19
FIG4	0.469398	10.3038	5.10939487321041e-21	1.13911333570534e-19
PPP1R17	0.425051	10.0678	5.22019616344628e-21	1.16235932345273e-19
ENSSSCG00045030269	-0.384477	10.3695	5.27668293334011e-21	1.17346832583817e-19
ENSSSCG00045028377	0.477414	10.0793	6.08757947778211e-21	1.352111441813e-19
ENSSSCG00045024571	-0.515701	10.1764	6.13588057819786e-21	1.36114029135559e-19
AQP1	0.579882	10.1393	7.77205644069802e-21	1.72195088588367e-19
ADGRL2	0.483879	10.5088	7.86787481915193e-21	1.74101195158622e-19
PDE3B	-0.336455	10.8063	8.70616395308929e-21	1.92411630918524e-19
EML2	-0.431074	10.0933	9.30398440940261e-21	2.0536871790035e-19
ENSSSCG00045027821	0.496774	10.0956	9.34659862203695e-21	2.06053700228822e-19
ENSSSCG00045017283	0.394764	10.6327	9.41373492769625e-21	2.07276928339906e-19
ENSSSCG00045039541	0.447783	10.0748	9.74628733156641e-21	2.14163181403118e-19
RPL15	0.567065	10.1785	9.75055797518552e-21	2.14163181403118e-19
ENSSSCG00045002886	0.53524	10.1623	9.83679435185088e-21	2.15790885713661e-19
REV3L	0.417788	10.5296	1.03307156079026e-20	2.26346996773639e-19
RIMBP2	0.461378	10.0808	1.08965673232739e-20	2.38451204487535e-19
H3F3A	0.516047	10.225	1.21664001420433e-20	2.65912069935003e-19
ADGRB3	0.466762	10.0809	1.60780767460546e-20	3.50975537900685e-19
ENSSSCG00045002448	0.487584	10.084	1.64112344068636e-20	3.57809156044742e-19
ENSSSCG00045035473	0.511426	10.1467	1.78237277598587e-20	3.88129670227229e-19
GRM5	0.45644	10.0731	1.81428449969416e-20	3.94595788924925e-19
KCNT2	0.525039	10.1262	1.89315260355103e-20	4.11246373257343e-19
ENSSSCG00045001843	-0.387782	10.2649	1.89616133238545e-20	4.1139763737158e-19
ZNF239	0.523344	10.1187	2.07199215950427e-20	4.48998934345194e-19
MARCH6	0.415188	10.4038	2.19793229327353e-20	4.7571062566459e-19
ENSSSCG00045014745	-0.449516	10.1043	2.21448343365506e-20	4.78710507511023e-19
KIAA1958	-0.480767	10.1385	2.38149747412932e-20	5.14189582065954e-19
ENSSSCG00045010195	0.516441	10.1426	2.65228457635763e-20	5.71961150278528e-19
ENSSSCG00045028566	0.461214	10.0794	2.68895833953884e-20	5.79167770202608e-19
EIF3M	-0.463066	10.2954	2.78158149327418e-20	5.98393184363253e-19
PELI1	0.503742	10.2884	2.88742762349825e-20	6.20413343594895e-19
ENSSSCG00045000919	0.491728	10.2226	3.19633220621277e-20	6.85958338730174e-19
SFRS11	0.359423	10.5633	3.46207371880499e-20	7.42093416039271e-19
RUFY3	0.469251	10.2504	3.50160289203598e-20	7.49663261759473e-19
PRKCB-tv2	-0.505957	10.2905	3.64464656912496e-20	7.79349845087767e-19
HS3ST2	0.407555	10.0663	3.71513590178645e-20	7.9346918161684e-19
NUPR1	0.482136	10.0985	4.09741008939831e-20	8.74065022787595e-19
ENSSSCG00045009518	-0.291267	10.8594	4.25801365857168e-20	9.07237377241302e-19
CACNG3	0.380611	10.0615	4.53964611473366e-20	9.6608665104338e-19
SKA3	0.420471	10.3785	4.81288433444687e-20	1.02301105369348e-18
TBX15	0.510791	10.11	5.25140659042559e-20	1.11488991229429e-18
ENSSSCG00045033807	-0.400325	10.0782	5.81748958627804e-20	1.23359901346213e-18
ENSSSCG00045023585	0.498162	10.1507	5.96410266711196e-20	1.26318274464987e-18
BCAS3	0.378788	10.7402	6.19114935289958e-20	1.30971151174122e-18
SLC5A3	0.493471	10.0964	6.21120534909842e-20	1.31239375731366e-18
LRP4	0.388748	10.064	6.34174930177696e-20	1.33838744754346e-18
COL6A1	0.467738	10.2411	7.81191187526716e-20	1.64670289304358e-18
RPL3	0.538263	10.2265	7.97895162798984e-20	1.67992341317831e-18
ISG12	0.519513	10.1129	8.25773880636509e-20	1.73656537948039e-18
APOA1	0.602225	10.2199	8.3498495258785e-20	1.75386272626806e-18
ENSSSCG00045012799	0.405767	10.0661	8.76745098328035e-20	1.83940708070213e-18
ENSSSCG00045031118	0.489838	10.1165	9.15667327805791e-20	1.91880299516994e-18
ENSSSCG00045016388	0.468703	10.0919	9.57502371949123e-20	2.00410878815845e-18
CLIC3	-0.317218	10.0515	1.06701439264299e-19	2.23069953695787e-18
CAPN2	-0.350995	10.4483	1.30056913781919e-19	2.71577764447667e-18
ENSSSCG00045039490	0.533182	10.1187	1.34881195572618e-19	2.81321377541905e-18
NSD2	-0.448781	10.1153	1.49903023851025e-19	3.12286264324777e-18
ATF7	0.354659	10.7265	1.52067290049516e-19	3.16424462838706e-18
ENSSSCG00045014789	0.469169	10.0868	1.63291532346503e-19	3.39383136913158e-18
ENSSSCG00045025914	-0.437667	10.081	1.99152038714615e-19	4.1343219612272e-18
DPP10	0.436066	10.075	2.03749325647795e-19	4.22483013123534e-18
ENSSSCG00045023856	0.525767	10.2562	2.07087453800849e-19	4.28904876667159e-18
CAMK2D	0.343013	10.7133	2.12066036756986e-19	4.38705448830645e-18
ENSSSCG00045019513	0.441742	10.3038	2.14325394864641e-19	4.42864471548992e-18
PNRC1	0.487	10.2748	2.19908800839601e-19	4.53874417138902e-18
RPS24	0.501429	10.2406	2.35781390521624e-19	4.8607030344962e-18
ATXN3	0.481511	10.1664	2.38397432901435e-19	4.90894528790444e-18
BTC	0.382927	10.0596	2.4036740304912e-19	4.94378782386925e-18
NDRG2	0.508226	10.1666	2.61404233644309e-19	5.37025718333245e-18
ENSSSCG00045030880	0.384748	10.4499	2.66524796973077e-19	5.46913801954788e-18
ENSSSCG00045017917	0.420787	10.0706	2.7635017109662e-19	5.66422338016126e-18
HPS3	0.494033	10.1486	2.7928725327016e-19	5.71783604479796e-18
UBE2B	0.515609	10.2021	2.81606516962755e-19	5.7586914290625e-18
NELL1	0.492218	10.1067	3.19765812449028e-19	6.53151959733716e-18
RELL1	0.48572	10.1043	3.36862184306912e-19	6.87283844151865e-18
LMX1A	0.455654	10.0871	3.8239972880314e-19	7.79298233119892e-18
ENSSSCG00045034033	-0.402311	10.0799	3.89356673571714e-19	7.9256802969272e-18
SORCS1	0.519845	10.1191	4.17367657936177e-19	8.48615771696289e-18
RPS6	0.515703	10.2012	4.58713763807352e-19	9.31618330125182e-18
RB1CC1	0.425342	10.3225	5.28455581070202e-19	1.07203571753933e-17
ENSSSCG00045031078	0.55888	10.1969	5.36094047587662e-19	1.08629261966197e-17
ENSSSCG00045026581	0.407591	10.4879	5.60044579498956e-19	1.13353277745915e-17
ENSSSCG00045001076	0.518067	10.2818	5.94781084426404e-19	1.20247162193525e-17
ATP2B1	-0.368884	10.3703	6.18822901887138e-19	1.24965700879388e-17
CD81	0.531502	10.1328	6.333155909194e-19	1.27747365964252e-17
ENSSSCG00045026217	0.493407	10.134	6.86693730187642e-19	1.38357510235202e-17
TEC	0.535305	10.1468	7.13543633985014e-19	1.43604692219767e-17
SPRY1	0.494219	10.2472	7.42837112608028e-19	1.4933124373344e-17
SPATS2L	0.406873	10.4418	7.56481341167518e-19	1.51902477886132e-17
CPM	0.506222	10.1045	8.16804144660452e-19	1.63830468293733e-17
ENSSSCG00045001915	0.518311	10.1759	8.20480012760206e-19	1.64382431385325e-17
FHL5	0.409648	10.0654	8.50220838788646e-19	1.70149369436319e-17
ENSSSCG00045015690	-0.362372	10.0592	8.54962799786388e-19	1.7090610304494e-17
ANKS1B	0.404162	10.0688	9.04373066689592e-19	1.80580260712397e-17
ID4	-0.392095	10.073	1.02512191991323e-18	2.04461256470586e-17
ENSSSCG00045032825	0.478043	10.2324	1.05804588211942e-18	2.10791649370512e-17
KLF2	0.527856	10.1519	1.15828000466874e-18	2.3050290338995e-17
RGMB	0.49974	10.0988	1.20138548839107e-18	2.3881395780967e-17
CLMP	-0.364974	10.4505	1.28607684929775e-18	2.55363763681431e-17
SF1	0.509641	10.1725	1.32731557907572e-18	2.63258321820916e-17
ENSSSCG00045023255	0.323193	10.7893	1.35362872970294e-18	2.68178270937027e-17
CLDN4	-0.293685	10.0499	1.35729921250806e-18	2.6860634360101e-17
UHRF1	-0.323275	10.0526	1.36136760692544e-18	2.69112123275673e-17
ENSSSCG00045032432	-0.421405	10.2557	1.40434409400394e-18	2.77133494042781e-17
ENSSSCG00045016746	0.464626	10.0725	1.4050610512427e-18	2.77133494042781e-17
GJA5	-0.473433	10.0878	1.50010747389149e-18	2.95552736079773e-17
ENSSSCG00045018165	0.421038	10.3114	1.51909508777982e-18	2.98962618436844e-17
CD163	0.548051	10.1493	1.5972062737004e-18	3.1398781011496e-17
RPS21	0.517847	10.2063	1.81411520358522e-18	3.56235359679742e-17
ENSSSCG00045001557	-0.426295	10.1369	1.97523670952653e-18	3.87446927223666e-17
ENSSSCG00045034281	0.43179	10.2778	1.98474008372077e-18	3.88882277857667e-17
TRPS1	0.339325	10.8802	1.99014552782468e-18	3.89512421182936e-17
MEOX2	0.510679	10.3846	2.0060174778892e-18	3.92187439001392e-17
ENSSSCG00045001992	-0.511881	10.1793	2.1058096854163e-18	4.11245445809455e-17
PAX5	0.39976	10.0692	2.15596039045743e-18	4.201171008393e-17
SCMH1	-0.392931	10.338	2.15468327552345e-18	4.201171008393e-17
ENSSSCG00045002019	0.403145	10.068	2.16885299065808e-18	4.22166997339146e-17
ENSSSCG00045005069	0.393762	10.4539	2.21441875633827e-18	4.30565290644964e-17
ENSSSCG00045027177	0.385098	10.0629	2.403705083649e-18	4.66859357458509e-17
KIRREL3	0.452884	10.0954	2.41490938024558e-18	4.68524021635215e-17
HNMT	0.495889	10.1408	2.43653425623331e-18	4.72204585540816e-17
NMT2	0.456833	10.2018	2.58385412667596e-18	5.00210541541806e-17
ENSSSCG00045008663	-0.421956	10.1148	2.7760418344693e-18	5.36832176924384e-17
ENSSSCG00045037297	0.497496	10.1343	2.81237048366299e-18	5.4326691937946e-17
ENSSSCG00045014270	0.398378	10.4758	2.91866482473038e-18	5.63188350290436e-17
RNF169	0.375233	10.4617	3.14170562010284e-18	6.05569714921447e-17
ENSSSCG00045002133	0.233064	10.0483	3.36723740273403e-18	6.48338967879232e-17
ENSSSCG00045009438	0.516946	10.3259	3.37257094630484e-18	6.48663888710371e-17
ZNF33B	0.509552	10.1547	3.49619034896918e-18	6.71714065858647e-17
ENSSSCG00045014125	0.483993	10.1232	3.52779079258058e-18	6.76808325297909e-17
MAMDC2	0.510119	10.1259	3.53031378717587e-18	6.76808325297909e-17
MRAS	-0.382211	10.1969	3.63895033370875e-18	6.96884449806376e-17
ENSSSCG00045033531	0.265058	10.0504	3.66837913202899e-18	7.01764872450837e-17
ENSSSCG00045034317	-0.395051	10.2085	3.68930348283714e-18	7.05009648369018e-17
ENSSSCG00045013616	0.43983	10.079	3.87823503700896e-18	7.40318450036764e-17
CYP4V2	0.507499	10.1298	4.18896505454054e-18	7.98776819778465e-17
RESF1	0.456407	10.3482	4.23047416590902e-18	8.0582832854055e-17
LRRC3B	-0.519084	10.1496	4.38196826464324e-18	8.33792485521581e-17
ENSSSCG00045008578	-0.358838	10.6576	4.47402113363417e-18	8.50398610988092e-17
ENSSSCG00045001664	0.380482	10.0683	4.63029501754336e-18	8.79163059307512e-17
F13A1	0.405628	10.0714	4.77368297046425e-18	9.05422107969398e-17
LRRC71	-0.348354	10.0601	5.0765196750214e-18	9.6183558613744e-17
FBXW8	0.469579	10.1359	5.11025308844376e-18	9.67196943579819e-17
RFLNA	-0.374033	10.0642	5.25065021977191e-18	9.92713263123934e-17
P3H2	0.466255	10.4689	5.32980694375755e-18	1.00660929231837e-16
ENSSSCG00045024178	0.474599	10.17	5.71109657456947e-18	1.07747740358606e-16
ENSSSCG00045001466	0.501665	10.1293	5.8872605617426e-18	1.10953657472418e-16
TNKS	0.387415	10.4406	6.10373866468874e-18	1.14911761463997e-16
TOR1AIP1	0.452131	10.2869	6.2481017038111e-18	1.17505261535416e-16
ENSSSCG00045036791	-0.457478	10.1091	6.82346128827997e-18	1.28190284878341e-16
MBOAT2	-0.43983	10.1572	7.0051499183815e-18	1.31464791348022e-16
PCDH11X	0.512089	10.1181	7.1040258800112e-18	1.33179899295342e-16
DLGAP2	0.410054	10.0748	7.44179359281963e-18	1.39365210326162e-16
AMDHD1	0.343377	10.0536	7.54106747809e-18	1.40927659141491e-16
KLF15	0.484983	10.0857	7.53498102467497e-18	1.40927659141491e-16
ENSSSCG00045020379	0.404904	10.0691	7.94005375079193e-18	1.48228222749569e-16
TMEM163	0.405435	10.0707	8.78701416392434e-18	1.63867682379851e-16
HDAC9	0.456812	10.6967	8.93871603548657e-18	1.66522195798264e-16
ADD3	0.378888	10.5672	9.21235325220201e-18	1.71440352207036e-16
RHOU	-0.382482	10.0726	9.25725817006667e-18	1.7209600846777e-16
Grb10	0.404347	10.3579	9.35932835154748e-18	1.7381191096282e-16
ENSSSCG00045024779	0.437691	10.1367	9.52851522380282e-18	1.76769358025731e-16
ENSSSCG00045011817	-0.379021	10.4824	9.58258999956225e-18	1.77587352793971e-16
NEDD4L	-0.386369	10.336	9.68810080747216e-18	1.79355880817625e-16
ENSSSCG00045034241	0.400004	10.0715	1.0094245821002e-17	1.86680589814394e-16
ENSSSCG00045010985	0.282352	10.0504	1.03769978486336e-17	1.91710455581557e-16
ENSSSCG00045026107	-0.413394	10.0816	1.1310417924815e-17	2.08695394099865e-16
CALCRL	0.435497	10.6333	1.13198277391023e-17	2.08695394099865e-16
C3	-0.469194	10.1387	1.30624937770837e-17	2.40574354853102e-16
CCDC122	0.477915	10.1712	1.33702924939702e-17	2.45988494064347e-16
GUCY1B1	0.514936	10.1396	1.34569865517408e-17	2.47327735270682e-16
MICU3	0.493354	10.1771	1.35117960204711e-17	2.48078805985759e-16
ENSSSCG00045016939	-0.39884	10.1224	1.3761890632725e-17	2.52410099223515e-16
NKD1	0.443793	10.2793	1.431631154315e-17	2.62308443526448e-16
PRRX1	0.468347	10.1757	1.52059128041105e-17	2.7832139372215e-16
DOCK7	0.400065	10.3045	1.52362622394741e-17	2.78590279036469e-16
OCIAD2	0.475072	10.0994	1.52643903185556e-17	2.7881803712261e-16
ENSSSCG00045008796	0.513827	10.1789	1.5885371383337e-17	2.89863222852255e-16
ENSSSCG00045009327	0.431654	10.0731	1.65362768335893e-17	3.01431251174578e-16
ENSSSCG00045038067	-0.433999	10.094	1.68353104817215e-17	3.06568074493661e-16
ENSSSCG00045037370	0.501667	10.1651	1.82829318535183e-17	3.3258858957663e-16
ENSSSCG00045002377	0.389896	10.0669	1.85115108069896e-17	3.36402746442443e-16
MTMR14	0.47292	10.1977	1.8660484540694e-17	3.3876395965662e-16
MARC2	0.482831	10.21	1.88727306873858e-17	3.42267840631275e-16
TEF	0.477342	10.1379	1.93619454823545e-17	3.50782456289786e-16
ENSSSCG00045025085	0.415847	10.0711	2.02779660033852e-17	3.67004367412233e-16
TBC1D19	0.471244	10.1655	2.05256099992579e-17	3.71108869407315e-16
RPL31	-0.373392	10.2136	2.12778235722278e-17	3.84318537231985e-16
ENSSSCG00045026251	0.479611	10.1168	2.42673037045126e-17	4.3786977708619e-16
ENSSSCG00045011025	0.500542	10.1075	2.43802976871037e-17	4.39462893770276e-16
FAM124A	-0.407179	10.0828	2.44121661134678e-17	4.39591950733508e-16
C1QB	0.443875	10.0824	2.51746580905509e-17	4.52863844377139e-16
OPCML	0.44941	10.1011	2.63240766767873e-17	4.73062270865377e-16
ENSSSCG00045038710	0.384668	10.0719	2.68885757477608e-17	4.8271912323755e-16
ARHGEF6	0.476885	10.2422	2.80701600273194e-17	5.03423605893185e-16
RHOJ	0.442652	10.3628	2.81459238305116e-17	5.04274049213123e-16
FAT3	0.472978	10.1081	2.86014128948178e-17	5.11919252325657e-16
APOD	0.410376	10.0723	2.91175017388758e-17	5.20632636619437e-16
LARP6	0.421641	10.0849	3.02661579463715e-17	5.40627726931623e-16
FAR2	-0.462281	10.1474	3.30531057262995e-17	5.89817255743827e-16
C1QA	0.436249	10.0789	3.36926964266627e-17	6.00628018163083e-16
FUT10	0.457313	10.2387	3.56906952822618e-17	6.35608768535256e-16
PLEK	0.447463	10.0899	3.57519223240902e-17	6.36062450067889e-16
ENSSSCG00045006915	0.389905	10.0681	3.69900109510008e-17	6.57431852976279e-16
ENSSSCG00045018266	0.493481	10.1378	3.76344944387475e-17	6.68218852854049e-16
ENSSSCG00045026834	0.429056	10.2423	5.06998576730277e-17	8.98407537709996e-16
ENSSSCG00045033556	0.46469	10.1221	5.0651790504555e-17	8.98407537709996e-16
ENSSSCG00045017573	0.440874	10.1644	5.08545887024862e-17	9.00252723986001e-16
SLA-DRA	0.505416	10.1165	5.17944401818589e-17	9.15979011208203e-16
ENSSSCG00045005016	0.450462	10.164	5.44025815135333e-17	9.61148289679514e-16
COX4I1	0.495511	10.1813	5.48088075227464e-17	9.67364578013077e-16
ENSSSCG00045036315	-0.353151	10.6713	5.64879685341496e-17	9.96013328236922e-16
FZD3	-0.419938	10.0874	5.81988429868993e-17	1.02516397582171e-15
PABPN1	0.464823	10.2363	6.50935238442218e-17	1.14547861791548e-15
PNN	0.408826	10.3462	6.7167810983878e-17	1.18081277195076e-15
FSTL5	0.414824	10.0773	6.82594256399781e-17	1.19881879719729e-15
REEP3	0.370789	10.5567	7.33629380265763e-17	1.28717951719016e-15
CABLES1	0.424359	10.2299	8.09418034816893e-17	1.41875431107659e-15
KCNJ8	0.440527	10.0809	8.28141529139046e-17	1.45014428591661e-15
ENSSSCG00045011144	0.395687	10.4135	8.66548943263198e-17	1.5159068092031e-15
FRS2	0.374208	10.4321	8.91185143367841e-17	1.55747297501545e-15
ENSSSCG00045013092	0.39139	10.3224	9.54089759833971e-17	1.66577143446577e-15
MAN1A1	-0.379416	10.3704	1.00255343358968e-16	1.74866942519549e-15
ENSSSCG00045001999	-0.419514	10.0839	1.01650457246701e-16	1.77126668450153e-15
NOX4	0.4759	10.2312	1.06620170307334e-16	1.85604642851055e-15
ABCA5	0.4751	10.129	1.13498266222262e-16	1.97384912449684e-15
IMMP2L	-0.317793	10.9998	1.23876916633568e-16	2.15224045295684e-15
ENSSSCG00045020203	0.426574	10.1986	1.29557563903225e-16	2.24874011649002e-15
ENSSSCG00045003962	-0.350431	10.0723	1.32618798933255e-16	2.29963065479683e-15
ENSSSCG00045016414	0.402409	10.0774	1.35471053742681e-16	2.34680186673422e-15
RAMP2	0.491334	10.1095	1.39938560996559e-16	2.42183554347256e-15
ENSSSCG00045009465	-0.294699	10.0532	1.4235277073258e-16	2.46122268620343e-15
GATM	0.360123	10.0596	1.44804162278008e-16	2.50117558358062e-15
STK32B	0.402751	10.0786	1.49085850897651e-16	2.57263469769167e-15
CLCN5	-0.42746	10.2238	1.52642881123665e-16	2.63146269192938e-15
CD2AP	-0.334342	10.3371	1.6032237533338e-16	2.76117655329735e-15
GRID2	0.494859	10.1557	1.73421054707364e-16	2.98388199642042e-15
ENSSSCG00045010583	0.453175	10.1104	1.79544982188467e-16	3.08626548610146e-15
ESRRB	0.387619	10.0663	1.82949382063387e-16	3.14174947518312e-15
ENSSSCG00045016809	-0.429662	10.1506	1.83816314669861e-16	3.15359310924927e-15
SERF2	0.477031	10.2594	1.86409702777735e-16	3.19500483826463e-15
CHD9	0.320742	10.7635	1.89198433995325e-16	3.23968175092476e-15
ENSSSCG00045018417	0.425265	10.2512	1.91347958104613e-16	3.27333800253767e-15
YES1	0.420169	10.3796	1.92382390671518e-16	3.28787234624109e-15
RSRP1	0.475255	10.158	1.96790473815665e-16	3.35998015321928e-15
MMD	0.519793	10.1959	1.97598015291474e-16	3.37053335575323e-15
ENSSSCG00045006811	-0.337033	10.3437	2.07816967793521e-16	3.54144796361544e-15
PDE1A	0.391254	10.4194	2.1219902614241e-16	3.61266303741591e-15
KDM6A	0.331946	10.6047	2.18243895607159e-16	3.70847865018812e-15
WNT9A	-0.378639	10.0964	2.18173213331784e-16	3.70847865018812e-15
CRY2	0.448012	10.156	2.45282559810032e-16	4.1639523106682e-15
ENSSSCG00045029327	0.365521	10.0689	2.47220871296188e-16	4.19285655026737e-15
SYNPR	0.402096	10.0778	2.52676804685696e-16	4.28130764967926e-15
ENSSSCG00045016642	-0.400293	10.1352	2.60451636033513e-16	4.40884401205731e-15
CCL14	0.469684	10.0825	2.64757213271124e-16	4.4774672826108e-15
KCNIP4	0.455836	10.12	2.7418658755812e-16	4.63252951495396e-15
DUSP11	0.459437	10.1958	2.79945579869335e-16	4.72534327462555e-15
ENSSSCG00045014364	-0.410439	10.1628	2.80682236083341e-16	4.73328688356277e-15
PGAP2	-0.367135	10.086	2.9197246932208e-16	4.91436348316852e-15
FAM102A	-0.40779	10.1128	2.9194029355203e-16	4.91436348316852e-15
ENSSSCG00045000620	0.461549	10.1851	2.94266239642403e-16	4.94828985772967e-15
OTUD6B	0.44768	10.1721	3.08649766403864e-16	5.18525778478862e-15
RDX	0.412472	10.3166	3.13261662865232e-16	5.25777192833523e-15
RALGPS2	0.432147	10.2495	3.28234266809006e-16	5.50387920904715e-15
ENSSSCG00045016881	0.339693	10.061	3.32717172842673e-16	5.57379587763088e-15
ARID4A	0.4263	10.2778	3.37657192295957e-16	5.65123152223647e-15
ENSSSCG00045015385	0.440746	10.236	3.3873130879948e-16	5.66388037110108e-15
GABRB2	0.354656	10.0621	3.48208274519171e-16	5.81687644316485e-15
FGF9	-0.31565	10.0573	3.57346023773475e-16	5.96392411721754e-15
ENSSSCG00045032756	0.255227	10.0492	3.59500464131871e-16	5.99425750456431e-15
ENSSSCG00045015753	0.391132	10.3722	3.7702279548998e-16	6.28053609977737e-15
PRKCG	-0.341528	10.0621	4.11929517585355e-16	6.85560154102998e-15
ENSSSCG00045033728	-0.376457	10.1441	4.21789072363367e-16	7.01313026767912e-15
PROS1	0.459011	10.1556	4.4563061603165e-16	7.40262772158645e-15
OSBPL1A	0.386719	10.4216	4.48650028550983e-16	7.44583270331208e-15
ENSSSCG00045005384	0.428919	10.1236	4.49895384378043e-16	7.45954220267453e-15
ENSSSCG00045010950	0.450827	10.1003	4.53203890547205e-16	7.50740262264928e-15
ENSSSCG00045015004	0.315842	10.6241	4.63109529049302e-16	7.66435500587547e-15
ENSSSCG00045029542	0.439358	10.1939	4.70578342056907e-16	7.78072424120301e-15
ENSSSCG00045036613	0.459893	10.2288	4.769359427241e-16	7.87852122284538e-15
ZNF638	0.408481	10.3061	4.82868545021956e-16	7.96912271288091e-15
ENSSSCG00045033960	0.336414	10.0593	4.94359800534244e-16	8.15120964903127e-15
FLRT3	-0.292906	10.056	5.11338480985085e-16	8.42335455111635e-15
TTC21B	0.418091	10.2371	5.16621329984467e-16	8.50250701364816e-15
TATDN3	0.461994	10.1189	5.34311670362016e-16	8.78552581091555e-15
IGSF21	0.364575	10.0671	5.42326563084365e-16	8.90907837842468e-15
INPP5F	0.442246	10.2111	5.51671449599605e-16	9.05423132825329e-15
ENSSSCG00045038759	0.363984	10.4569	5.57033168925159e-16	9.1338037864954e-15
POSTN	-0.417839	10.5215	5.68594755501661e-16	9.30622750241955e-15
ENSSSCG00045024810	0.466721	10.1191	5.68118511298127e-16	9.30622750241955e-15
GGACT	-0.37379	10.0978	5.78623344684162e-16	9.46166169602567e-15
ACOT9	0.452701	10.1687	6.00517533045819e-16	9.81065879744551e-15
ST3GAL6	0.431021	10.197	6.03264410193035e-16	9.84649277224247e-15
ENSSSCG00045005352	0.441183	10.0924	6.16300951322086e-16	1.00500552016235e-14
B3GALNT1	0.439992	10.0928	6.30778451172026e-16	1.02767210849831e-14
ENSSSCG00045008151	-0.327195	10.4118	6.65159999924559e-16	1.08269547654692e-14
NFASC	0.396112	10.0808	7.06577842717811e-16	1.14906091405782e-14
ENSSSCG00045002609	0.454531	10.1275	7.33022114973908e-16	1.19097684452062e-14
ENSSSCG00045017108	-0.332865	10.1222	7.55090059775522e-16	1.22571234064474e-14
KCNE3	-0.297909	10.0542	7.81695618076337e-16	1.26774354978998e-14
ENSSSCG00045026214	0.29385	10.8201	7.89745871615473e-16	1.27963285991902e-14
LEF1	0.358021	10.0653	8.05534396496183e-16	1.30402752029696e-14
ENSSSCG00045035613	-0.159412	10.0426	8.85411990505963e-16	1.43203315664469e-14
UBE3C	0.461873	10.1897	9.76859025043852e-16	1.57850126381064e-14
SNTG1	0.38096	10.0691	9.79503630609413e-16	1.58133839311906e-14
OTUD7A	0.376551	10.0728	1.00584027421449e-15	1.62238479769266e-14
SYTL5	0.428681	10.1002	1.01735686813474e-15	1.63947427907474e-14
CPNE4	0.411717	10.0862	1.0587591145106e-15	1.7046500820143e-14
CACNA2D1	0.373646	10.4724	1.10976177896854e-15	1.78515115819433e-14
BMP5	0.376373	10.0648	1.14550684838972e-15	1.84098575787728e-14
ENSSSCG00045033159	0.479289	10.1341	1.14941040634604e-15	1.84559210643523e-14
RCOR3	0.431788	10.252	1.16657850502086e-15	1.87146962874898e-14
ENSSSCG00045011854	0.474676	10.1367	1.26559773619726e-15	2.02849093015184e-14
ARFIP1	0.419519	10.2609	1.2909661186839e-15	2.06728876845232e-14
CEP83	-0.362038	10.2188	1.30125241316543e-15	2.08188684196279e-14
MFSD8	0.417762	10.2672	1.36653666257362e-15	2.18437140735375e-14
DISP1	-0.288711	10.5379	1.4448193223584e-15	2.30743093034814e-14
ENSSSCG00045024655	-0.410249	10.1676	1.53145849562235e-15	2.44360341664728e-14
ENSSSCG00045029573	-0.357198	10.065	1.55978524382143e-15	2.48657161942894e-14
ENSSSCG00045034127	0.370959	10.7382	1.57374190929644e-15	2.50657496045595e-14
ENSSSCG00045008754	-0.219269	10.0459	1.64152385687351e-15	2.61219596937715e-14
CWF19L2	0.442163	10.2119	1.69412441920206e-15	2.69349129061875e-14
ENSSSCG00045026585	0.383703	10.6233	1.73575233548705e-15	2.75721158934376e-14
ENSSSCG00045001028	0.459684	10.1143	1.79729314296136e-15	2.85242125837874e-14
ENSSSCG00045035653	0.301055	10.7459	1.84130507639367e-15	2.91966654314793e-14
NOL4	0.372339	10.0724	1.91520688530246e-15	3.03414476370579e-14
PAX8	0.402506	10.0978	1.95635383819127e-15	3.09657394441823e-14
ENSSSCG00045029376	-0.341283	10.169	2.17083736271022e-15	3.43301044622022e-14
ENSSSCG00045030402	0.428335	10.1074	2.20369117848301e-15	3.48187120394239e-14
CDH18	0.378887	10.0732	2.2211507950076e-15	3.50634372617393e-14
TMEM98	-0.391887	10.0858	2.27478010710159e-15	3.5878202912628e-14
ANO8	-0.324999	10.0763	2.36410262458277e-15	3.72539856456616e-14
SLA-DQB1	0.482234	10.1164	2.38893452805625e-15	3.76119771580962e-14
RBM39	0.317684	10.5865	2.50342557701515e-15	3.93797033074063e-14
RAD51B	-0.288405	10.844	2.56547701396157e-15	4.03201427167759e-14
PLA1A	0.45072	10.1029	2.61920646202803e-15	4.11282455127455e-14
SLC25A6	0.467923	10.106	2.69563197389238e-15	4.22909951036326e-14
PSEN1	0.394836	10.3319	2.78506300898921e-15	4.36555559409048e-14
CREBZF	0.441443	10.2034	2.83318972999732e-15	4.43708437380127e-14
GTDC1	0.37728	10.4113	2.83809592228907e-15	4.44085879977527e-14
VSIG10	0.431667	10.1489	2.87660629541015e-15	4.49716191578576e-14
DDX17	0.26705	10.8516	3.04904354224194e-15	4.76255782792155e-14
ENSSSCG00045039036	0.392867	10.0739	3.23084665112035e-15	5.04210462895457e-14
ENSSSCG00045009031	0.439954	10.1041	3.28326333952255e-15	5.11941613264204e-14
DOCK2	0.431674	10.0934	3.29125078445738e-15	5.12737676937664e-14
RAB31	0.432726	10.1796	3.39809258045617e-15	5.28919204714748e-14
CTNNBL1	0.425452	10.2185	3.45768636072439e-15	5.37724633248668e-14
RSBN1L	0.38544	10.3171	3.48628829801762e-15	5.4169917126665e-14
PRPF18	0.446496	10.2421	3.7455671727604e-15	5.81478059080107e-14
SLC49A3	-0.330915	10.0747	4.10158931892756e-15	6.35639160043904e-14
ENSSSCG00045018527	0.368352	10.0682	4.10086572634245e-15	6.35639160043904e-14
ZFP36L2	0.452008	10.1886	4.12318976236224e-15	6.38430540140876e-14
ENSSSCG00045028351	0.475036	10.1257	4.14576372690878e-15	6.4136767361247e-14
SLC35F3	0.406077	10.1047	4.26713562134583e-15	6.59570893478399e-14
JAZF1	0.345246	10.5894	4.37020678883541e-15	6.74916223786205e-14
ENSSSCG00045023390	-0.329835	10.4174	4.74914932734723e-15	7.32802391004636e-14
FHL2	0.413959	10.1077	4.8084940130447e-15	7.41316438354232e-14
PCDH7	-0.287355	10.053	5.23401070869664e-15	8.06218913579411e-14
ENSSSCG00045027195	0.35578	10.6153	5.260989199883e-15	8.09673519507945e-14
ENSSSCG00045036247	0.466706	10.1155	5.32256730510189e-15	8.18442479905512e-14
ANOS1	0.410994	10.0794	5.6131528314705e-15	8.6237998294207e-14
ENSSSCG00045011806	-0.236039	10.0469	5.63634636487882e-15	8.65196187899561e-14
MMP2	0.428748	10.1446	5.81616998173247e-15	8.9203000125002e-14
BEND5	0.43079	10.1307	6.00326736570945e-15	9.1993221105372e-14
KCNH7	0.357873	10.0685	6.1022620950498e-15	9.34297288580302e-14
ENSSSCG00045022426	-0.344959	10.0614	6.16220418545602e-15	9.42663582660775e-14
ENSSSCG00045001234	0.42859	10.3016	6.42244691747542e-15	9.81630181347123e-14
ENSSSCG00045027597	0.434622	10.1168	6.44348544846282e-15	9.84000425867828e-14
ENSSSCG00045032735	0.366728	10.4448	6.59998790931053e-15	1.00703589103382e-13
ENSSSCG00045004129	-0.428796	10.1856	6.67368578328626e-15	1.01740825852996e-13
ENSSSCG00045027399	0.439634	10.1603	6.73147808011844e-15	1.02534012434407e-13
RCAN2	0.419363	10.088	6.9971414867163e-15	1.0648943044497e-13
NCAM2	0.412685	10.0842	7.01768595755208e-15	1.06710812710093e-13
IRS1	0.437256	10.1182	7.11966594635685e-15	1.08169066483036e-13
CMTM8	-0.336193	10.4459	7.35208843463558e-15	1.11604953362288e-13
ENSSSCG00045032731	0.267688	10.9461	7.51911169607931e-15	1.14043065801319e-13
ENSSSCG00045024599	-0.407472	10.1487	7.53482927657613e-15	1.14184112146138e-13
KLHL13	0.440689	10.2441	7.57883324584957e-15	1.14753210448434e-13
SCAF11	0.343133	10.4764	7.67860238541888e-15	1.16164978774649e-13
KSR2	0.366574	10.0681	7.97454165706296e-15	1.20539567222436e-13
ENSSSCG00045027938	0.416323	10.0901	8.04303482171219e-15	1.21471674459322e-13
LGALS3	-0.431966	10.1599	8.20936862966071e-15	1.23878606692361e-13
PTH1R	0.403984	10.0746	8.35083341989217e-15	1.25906506248561e-13
PTBP2	0.35599	10.383	8.52185671623343e-15	1.28376251345054e-13
KIN	0.440664	10.1984	8.53288275623749e-15	1.28433601621168e-13
IL17B	0.456982	10.119	9.46208919735076e-15	1.42299263660243e-13
ENSSSCG00045029051	0.399949	10.2853	1.00613887700766e-14	1.51184263182798e-13
ENSSSCG00045006254	0.501913	10.129	1.01388658850526e-14	1.52219884355249e-13
ENSSSCG00045015228	0.397962	10.0678	1.02063464633349e-14	1.53103802638442e-13
FGL1	0.259883	10.052	1.03358450560509e-14	1.54915770338838e-13
ENSSSCG00045015498	0.38932	10.0773	1.04388566179157e-14	1.56328028694729e-13
SLC25A24	0.401125	10.244	1.0507759330378e-14	1.57227540998112e-13
ENSSSCG00045006861	0.392318	10.0863	1.05818091360799e-14	1.58202492722688e-13
CCDC14	0.379369	10.3135	1.12348950997149e-14	1.67825372560056e-13
ATG4C	0.434472	10.17	1.17511077620185e-14	1.75312283335492e-13
LUZP2	0.36392	10.0722	1.17558065324738e-14	1.75312283335492e-13
CLEC14A	0.462612	10.13	1.17673096020377e-14	1.75336855217632e-13
SLC5A10	0.388785	10.2214	1.18979966829603e-14	1.77135781578701e-13
ENSSSCG00045024341	-0.332171	10.2984	1.34071258992227e-14	1.99436602736682e-13
SLC25A11	-0.265936	10.0523	1.36480086334276e-14	2.02850226898337e-13
GRID1	0.442284	10.1572	1.38733385868913e-14	2.06027184306664e-13
ENSSSCG00045030440	0.384641	10.0662	1.41455928141592e-14	2.09895114058971e-13
GAL3ST3	-0.213785	10.0456	1.42138791838357e-14	2.10732603799684e-13
AKR1C3	0.44302	10.1117	1.46063364172331e-14	2.16370800332218e-13
HACD1	0.449765	10.1313	1.4838959923859e-14	2.196338901875e-13
ENSSSCG00045012822	0.457746	10.1543	1.48696037738394e-14	2.19904506018601e-13
HECA	0.45008	10.1711	1.50472866753854e-14	2.22347406346994e-13
CDH8	0.313167	10.0574	1.66401282533371e-14	2.45680101041593e-13
U2SURP	0.352967	10.3777	1.68008315159545e-14	2.47847092454682e-13
GPRC5B	0.422592	10.1952	1.72087682229352e-14	2.53654677261176e-13
ENSSSCG00045009701	0.372702	10.3229	1.73304454627803e-14	2.55236717904243e-13
C1R.1	0.401422	10.2048	1.75435300168054e-14	2.58161242786588e-13
P2RY12	0.400577	10.0831	1.76152572992121e-14	2.59002514553953e-13
FTO	0.300958	10.6524	1.80095319285979e-14	2.64580993015429e-13
ENSSSCG00045016229	0.423026	10.1802	1.87910341763754e-14	2.75834396891002e-13
ENSSSCG00045013060	0.37722	10.0767	2.01775467049866e-14	2.95942896478496e-13
HIPK3	0.385539	10.3795	2.1258033600732e-14	3.11533505593594e-13
DSTN	0.425695	10.135	2.13349337151071e-14	3.12403132284338e-13
CBFB	0.391975	10.2773	2.17257319285989e-14	3.17863895346795e-13
ENSSSCG00045014886	0.447099	10.1403	2.24203906814115e-14	3.27757740848802e-13
SPRED1	0.393892	10.3267	2.26249702105549e-14	3.30476884249575e-13
GPR161	0.418253	10.2218	2.30991138590323e-14	3.37125787256804e-13
KCNJ16	0.38273	10.0753	2.64078694486406e-14	3.85100332262923e-13
APBB1IP	0.4418	10.151	2.65911060601548e-14	3.87454846778226e-13
PURG.1	0.4243	10.2119	2.71723193792545e-14	3.9559961872039e-13
ENSSSCG00045027175	-0.378052	10.1042	2.7436784566178e-14	3.99123331330231e-13
ENSSSCG00045018683	-0.331576	10.0666	2.80274894591761e-14	4.07383223013237e-13
CLDN5	0.443847	10.0956	2.84203339757727e-14	4.12756050418753e-13
ENSSSCG00045021089	-0.33217	10.1662	2.87688740079498e-14	4.17477192068054e-13
GRK5	-0.328513	10.5386	2.90419504039559e-14	4.21096446321744e-13
BICRAL	0.312426	10.5806	2.93418713450905e-14	4.25098724023212e-13
PRRC2B	0.358603	10.333	3.0119474269837e-14	4.36009411500953e-13
ENSSSCG00045006460	0.30507	10.0587	3.18920570139927e-14	4.61293972630849e-13
ENSSSCG00045034502	0.423345	10.132	3.25068686840257e-14	4.69804793466695e-13
ANKRD13A	0.431267	10.1642	3.53229454658306e-14	5.10089710050806e-13
GSG1L	0.372944	10.0794	3.59860564640773e-14	5.19244063708353e-13
HIBADH	0.404705	10.2677	3.6615540337872e-14	5.27898766735073e-13
RNPC3	0.373321	10.2819	3.79025243102191e-14	5.46011182188751e-13
MED13	0.35094	10.4138	3.89924346030701e-14	5.61257608433026e-13
ENSSSCG00045035686	0.352007	10.3741	3.93899352568276e-14	5.66520887756039e-13
SH3BGRL2	0.451808	10.1279	3.98273504899582e-14	5.72349267016838e-13
ENSSSCG00045000677	0.390586	10.2607	4.21017603434678e-14	6.0454593887864e-13
USP13	0.406999	10.1113	4.24625084005953e-14	6.09234263673379e-13
TIMP2	0.370169	10.2794	4.36943917636124e-14	6.26403645339587e-13
ENSSSCG00045039533	0.416645	10.1128	4.65611277045333e-14	6.66963786627497e-13
MINDY2	0.398881	10.2665	4.69137911099666e-14	6.71474865355926e-13
ENSSSCG00045009929	0.373783	10.0876	4.91013763052643e-14	7.02220728172795e-13
EPSTI1	0.422454	10.1174	4.93225326613537e-14	7.0481701090614e-13
ENSSSCG00045034544	0.425756	10.1514	4.98166686605439e-14	7.11306863675551e-13
ZNF385B	0.314014	10.0614	5.02589246041747e-14	7.17046132825078e-13
ENSSSCG00045015383	0.342625	10.5274	5.05387619971973e-14	7.20460829080239e-13
SLC38A9	0.390826	10.2801	5.14061304472358e-14	7.32238964601099e-13
ASAP2	0.364887	10.3812	5.32887025214171e-14	7.58447445246825e-13
TMEM135	0.282726	10.8888	5.36017900865279e-14	7.62293722965163e-13
PHKA1	0.422826	10.1302	5.39455882510498e-14	7.66570256049862e-13
ENSSSCG00045008154	0.443546	10.1581	5.58453801124454e-14	7.92933086656438e-13
ADGRF4	0.316718	10.0623	5.65378146578701e-14	8.02124609711456e-13
TSPOAP1	-0.336299	10.0642	5.67467271295149e-14	8.0444702976988e-13
ENSSSCG00045038360	-0.290568	10.0596	5.72284672424606e-14	8.10630303113548e-13
PIP4K2A	0.366423	10.4947	6.2035780323539e-14	8.78025909097917e-13
ENSSSCG00045028981	0.436857	10.1615	6.54417845720002e-14	9.25496652877945e-13
RPL17-C18orf32	0.439081	10.2039	7.33867668961301e-14	1.03703254157987e-12
ENSSSCG00045033372	0.443136	10.1264	7.76063224913842e-14	1.09578895511446e-12
PSIP1	0.413446	10.1816	7.84535583498567e-14	1.10687332006527e-12
CGNL1	-0.367916	10.4342	7.90274858836398e-14	1.11408716430732e-12
FAM171A1	0.304571	10.7351	8.14216136134852e-14	1.14692947569083e-12
WIPI2	0.427116	10.154	8.21240983531289e-14	1.15590967863965e-12
ALAD	-0.357374	10.095	8.30354935059483e-14	1.16781380629591e-12
ENSSSCG00045000076	0.38477	10.074	8.94560879743161e-14	1.25711947958219e-12
HBP1	0.411965	10.2608	9.60085655520807e-14	1.34813606135522e-12
STXBP1	-0.353546	10.2035	9.66017695905551e-14	1.35539596434193e-12
CYYR1	-0.389817	10.6603	1.01905464499051e-13	1.42868409684997e-12
NPAS2	-0.267171	10.0523	1.13798537850753e-13	1.59416518653759e-12
TMEM59	0.436504	10.1541	1.14827580542412e-13	1.60731509475221e-12
TSNAX	0.413731	10.2332	1.15724676884206e-13	1.61859884154631e-12
ENSSSCG00045028883	0.34537	10.0682	1.16145576344804e-13	1.62320970051092e-12
YWHAB	0.434425	10.2104	1.20253117484269e-13	1.67929608568496e-12
GRIA1	0.350101	10.0731	1.2083744161043e-13	1.68613248916954e-12
ENSSSCG00045030178	0.415412	10.2144	1.24980852695305e-13	1.74258177923367e-12
UBR5	0.315562	10.5493	1.27788894219131e-13	1.7803384628446e-12
MAOA	0.335937	10.4641	1.30126407062602e-13	1.81148584354518e-12
YWHAZ	-0.256612	10.3982	1.32753432363992e-13	1.84661166160108e-12
SPRED2	0.368152	10.3528	1.33403354037543e-13	1.85420239975151e-12
ENSSSCG00045017762	0.423905	10.1233	1.33810863866035e-13	1.85841458160862e-12
ENSSSCG00045028031	0.40421	10.2114	1.36808768065964e-13	1.89856848101527e-12
ENSSSCG00045002594	-0.303509	10.687	1.38351277221487e-13	1.91698924273109e-12
ENSSSCG00045008681	0.445368	10.2072	1.38351649017296e-13	1.91698924273109e-12
ENSSSCG00045038319	-0.329893	10.1937	1.49060623020989e-13	2.06376462581044e-12
STAG2	0.35378	10.3658	1.52078429710366e-13	2.10390928691845e-12
KLHDC10	0.373789	10.3139	1.52357430221565e-13	2.10613134504419e-12
METTL24	0.394574	10.0708	1.53092574516139e-13	2.11465061585142e-12
GALNT13	0.363461	10.0764	1.60084304266792e-13	2.20951113825484e-12
RNF145	0.407534	10.1966	1.62261089617596e-13	2.23781941502841e-12
CSPP1	0.335178	10.3792	1.67542841847128e-13	2.30887273377402e-12
ENSSSCG00045013905	0.367072	10.2289	1.68211282884792e-13	2.31629019644222e-12
ACAP2	0.315331	10.5895	1.70311405778293e-13	2.34339537525259e-12
SCIN	-0.283129	10.056	1.71133300464997e-13	2.35288450430662e-12
SGCG	0.397707	10.0854	1.75431728349413e-13	2.4101203699339e-12
NPAS3	0.353564	10.5306	1.84379422848997e-13	2.53109129005131e-12
COMT	-0.310676	10.1227	1.85065499282874e-13	2.53855073071827e-12
ENSSSCG00045037694	0.406334	10.0861	1.85571808058784e-13	2.54353469736042e-12
CEP170	0.345974	10.3606	1.88145183078337e-13	2.57682136423918e-12
ENSSSCG00045039566	0.397012	10.0865	1.91323958544715e-13	2.61834195882233e-12
HECW2	0.385504	10.4105	1.95779516460095e-13	2.67725855291433e-12
TAFA1	0.34723	10.0708	1.96693593252431e-13	2.68769256340553e-12
RCN2	0.428946	10.1313	1.99678225891679e-13	2.72638167063612e-12
RPAP3	0.391384	10.2362	2.0312951360363e-13	2.77137820285443e-12
ENSSSCG00045001215	0.393737	10.1896	2.05698815318491e-13	2.80428170370213e-12
TTC33	0.414846	10.1258	2.08754036375999e-13	2.84157847066977e-12
FSTL1	0.37477	10.3013	2.08725969490004e-13	2.84157847066977e-12
ENSSSCG00045003706	0.348399	10.0676	2.09378294947277e-13	2.84789697661086e-12
PDZRN4	0.396787	10.0877	2.13172794393786e-13	2.8972934950801e-12
ENSSSCG00045009034	0.366947	10.3079	2.13875668751527e-13	2.90462749828887e-12
ENSSSCG00045008804	0.365112	10.0825	2.18800504969545e-13	2.96924468643263e-12
ENSSSCG00045011296	0.282854	10.0545	2.4544984211568e-13	3.32835224167687e-12
SYNC	-0.273457	10.0582	2.48543128830299e-13	3.36773100153835e-12
ENSSSCG00045002075	-0.369021	10.2337	2.52362103601237e-13	3.4168753311793e-12
ENSSSCG00045019041	0.338808	10.0651	2.65059024111173e-13	3.58605710871626e-12
ENSSSCG00045001449	0.299594	10.6285	2.69293363859808e-13	3.64057616749988e-12
ENSSSCG00045011939	0.309362	10.0632	2.86027819968432e-13	3.86387315494181e-12
IFIH1	0.420139	10.1346	2.8677543630082e-13	3.87103322247943e-12
NEGR1	0.391671	10.4693	2.8949379981834e-13	3.90476436131015e-12
SLC16A12	0.39064	10.0894	2.93598746924818e-13	3.95713280798442e-12
ENSSSCG00045004899	0.311197	10.0588	3.05999887869203e-13	4.11880577430705e-12
YPEL3	0.40435	10.0799	3.06057064450223e-13	4.11880577430705e-12
GK	-0.347824	10.2081	3.1444998875919e-13	4.22855612246013e-12
RGCC	-0.348901	10.1576	3.2221642212427e-13	4.32972233082544e-12
ENSSSCG00045004135	0.389753	10.0914	3.23490441679808e-13	4.34356109277394e-12
ENSSSCG00045021289	0.378141	10.3012	3.43594733598503e-13	4.61002556972169e-12
EDIL3	0.307806	10.0575	3.51554638917814e-13	4.71326946570221e-12
ENSSSCG00045010510	-0.339306	10.2168	3.5459155209788e-13	4.75040534892574e-12
PKIG	-0.333476	10.2369	3.68769298167134e-13	4.93662496891759e-12
ENSSSCG00045018954	-0.257526	10.4839	3.7188392086226e-13	4.97457656846651e-12
WAC	0.327286	10.4371	3.77221126989709e-13	5.04047339314804e-12
MAGI2	0.392673	10.2459	3.77376794990343e-13	5.04047339314804e-12
TRDN	0.299193	10.0604	3.86524428301569e-13	5.15878177337825e-12
LRFN5	0.485319	10.2949	3.89561946450769e-13	5.19542472961441e-12
RUFY2	0.372115	10.2641	3.93579038292462e-13	5.24506716873497e-12
ENSSSCG00045023379	-0.358048	10.1019	3.97622159154948e-13	5.29498191132161e-12
ENSSSCG00045012270	0.31157	10.0579	4.14903752482984e-13	5.52098179538127e-12
GRIA4	0.366869	10.0768	4.16125072464968e-13	5.53309504052634e-12
RPL27	0.439369	10.128	4.27387263232303e-13	5.67860104568028e-12
ENSSSCG00045028467	0.297877	10.7502	4.32842007913855e-13	5.74678519611597e-12
GALNT16	-0.349227	10.1801	4.43940267045514e-13	5.88973996346513e-12
ECHDC2	0.411645	10.1558	4.54134635574842e-13	6.02049873436067e-12
FGFR1	-0.307129	10.3876	4.55318169100029e-13	6.03169437562071e-12
ENSSSCG00045036239	0.435632	10.1351	4.64082236421262e-13	6.14321954476984e-12
ATG13	0.407052	10.1628	4.70416941074455e-13	6.22244445996701e-12
ENSSSCG00045015611	0.311799	10.0628	4.97735979385863e-13	6.57891590583498e-12
ENSSSCG00045018475	0.382906	10.1	5.00696142291633e-13	6.61312922606567e-12
SEMA3E	0.34797	10.0739	5.10116816680652e-13	6.73255807534532e-12
NAV2	0.362383	10.5706	5.13775013983234e-13	6.77581265661655e-12
PRKCE	0.332319	10.6552	5.20008416387853e-13	6.85294054515281e-12
ENSSSCG00045016612	0.413902	10.0899	5.33118050453458e-13	7.02050572584564e-12
EMP3	0.344813	10.0702	5.46469470022643e-13	7.19100469021659e-12
ENSSSCG00045027415	0.395443	10.09	5.50498206548757e-13	7.23866488744194e-12
ENSSSCG00045028624	0.354834	10.3216	5.54846452324817e-13	7.29045290495629e-12
CBFA2T2	0.354174	10.3874	5.69474450250802e-13	7.47713649034098e-12
SV2B	-0.218146	10.0467	5.76508152282337e-13	7.56390600092556e-12
ENSSSCG00045003137	0.26448	10.053	5.81265952750939e-13	7.62070933337653e-12
ENSSSCG00045008336	0.312206	10.0634	5.88887845968475e-13	7.71495115436313e-12
PPP3CB	0.422749	10.1461	5.93278018459229e-13	7.76668805259306e-12
CCDC82	0.400705	10.1511	5.93710064163148e-13	7.76668805259306e-12
CDH12	0.301384	10.0585	6.04681059004036e-13	7.89859083754831e-12
PANK3	-0.276972	10.1629	6.04326210686553e-13	7.89859083754831e-12
ENSSSCG00045010494	0.409562	10.128	6.53426496126768e-13	8.52906147658938e-12
CDKL5	0.380179	10.2205	6.56448363023562e-13	8.56222347987698e-12
CFLAR	0.367248	10.3858	6.62859050604635e-13	8.63950576506011e-12
REPS2	0.400669	10.2105	6.80237707529879e-13	8.85952346607912e-12
GRM3	0.292845	10.0575	6.84410038752455e-13	8.90734381817478e-12
ENSSSCG00045017679	0.308596	10.0613	7.13445455802438e-13	9.27844159662366e-12
EEF2	0.416526	10.2253	7.42715480365426e-13	9.65204610020548e-12
GABRB3	0.329825	10.0683	7.63820947268127e-13	9.91907917726077e-12
MX1	0.443199	10.128	7.83138574226578e-13	1.01625225193764e-11
NTN4	0.394813	10.1076	8.04271145407032e-13	1.04291457346476e-11
OGA	0.337308	10.347	8.05674076302203e-13	1.04397286900892e-11
LRRC1	-0.362452	10.1819	8.17737222753008e-13	1.0588328187772e-11
FAM107A	0.424604	10.1587	8.48096910101614e-13	1.09734488200857e-11
ENSSSCG00045005643	0.389263	10.0932	8.61074705783048e-13	1.11332704146702e-11
ENSSSCG00045028827	-0.325439	10.0706	8.74533286366897e-13	1.12990716759284e-11
ENSSSCG00045035090	0.38173	10.2333	8.76164834874321e-13	1.13119365582359e-11
FAM171B	0.321931	10.0666	8.84208375346694e-13	1.14075063131204e-11
MSI2	-0.245249	10.5993	8.93997806925233e-13	1.152544563986e-11
ENSSSCG00045039368	0.407125	10.1279	9.17943419143511e-13	1.1825583902956e-11
ENSSSCG00045030337	0.444902	10.1881	9.19546665489133e-13	1.18376662270023e-11
VPS36	0.388845	10.236	9.26352475177485e-13	1.19166571842969e-11
ESRRG	0.363867	10.0777	9.38544713895428e-13	1.20647752925676e-11
ACYP2	0.429826	10.1809	9.59491254242896e-13	1.23251327828414e-11
ENSSSCG00045013327	-0.390565	10.1158	9.63314028037832e-13	1.23653101535506e-11
ZDHHC17	0.339465	10.4317	9.67753300240148e-13	1.24133373933471e-11
ENSSSCG00045019993	0.403049	10.2406	1.00495039015413e-12	1.28811760743747e-11
ENSSSCG00045012134	0.352532	10.3469	1.01655081103574e-12	1.3020486306074e-11
SPAG6	0.235666	10.0499	1.04989147789434e-12	1.34378555994376e-11
ENSSSCG00045001222	0.366209	10.3044	1.05995320835893e-12	1.3556885355797e-11
ENSSSCG00045015766	0.436892	10.1463	1.08111707057727e-12	1.38176392260346e-11
SLC25A36	-0.1829	10.5495	1.09165627861651e-12	1.39423236560419e-11
ENSSSCG00045013937	-0.36577	10.1719	1.09462849930688e-12	1.3970255115616e-11
PDCD4	0.378529	10.2335	1.11102998322002e-12	1.4169415363059e-11
ENSSSCG00045033112	0.402011	10.1096	1.11418647661024e-12	1.41994925539919e-11
LONRF3	0.387768	10.0948	1.14245168809352e-12	1.45492898946827e-11
UHRF1BP1L	0.392562	10.2299	1.14958200683228e-12	1.46296233787933e-11
ZNF618	0.325996	10.4322	1.19624958219055e-12	1.52126349655125e-11
MKLN1	0.294976	10.621	1.19767578974673e-12	1.521989283956e-11
IDS	0.431189	10.1078	1.21876443082853e-12	1.54768293996219e-11
KYNU	0.359713	10.0799	1.27311021926353e-12	1.61554236169168e-11
ANKRD44	0.329211	10.509	1.28334226694453e-12	1.62736580692873e-11
NRXN3	0.374281	10.0883	1.29645997377875e-12	1.64282901663089e-11
PGAM5	0.408768	10.1308	1.36062557821552e-12	1.72291029623006e-11
ENSSSCG00045038758	0.41796	10.1432	1.41430846626236e-12	1.78904026561985e-11
LRRC4C	0.359964	10.0726	1.41486125216521e-12	1.78904026561985e-11
TIMP3	0.336702	10.953	1.42445854389409e-12	1.79989644562641e-11
DBT	0.380852	10.2256	1.43644076281113e-12	1.81374858844378e-11
YIPF4	0.411346	10.1907	1.48885896892467e-12	1.87860212171197e-11
ST14	-0.292524	10.0606	1.52867627402673e-12	1.92747552028416e-11
ENSSSCG00045006351	0.350419	10.0744	1.54119403401898e-12	1.94188265292009e-11
ENSSSCG00045005356	0.428218	10.1811	1.54475393791108e-12	1.94499060929766e-11
ENSSSCG00045026526	0.351263	10.47	1.55623560845478e-12	1.95806136563076e-11
PAPSS2	0.397548	10.1606	1.61865397854664e-12	2.03515709769069e-11
C2CD2	0.404403	10.1362	1.67212747874253e-12	2.10090536541725e-11
ENSSSCG00045029578	0.326207	10.063	1.68090598115017e-12	2.11044448204959e-11
FAM135A	0.35861	10.2895	1.68782495654944e-12	2.11763708053392e-11
RASA2	0.350835	10.3407	1.75008550266781e-12	2.19420515700937e-11
USP54	0.385197	10.2463	1.79635858392486e-12	2.25063489905685e-11
RPL35A	0.433336	10.147	1.80239041722451e-12	2.2566029495314e-11
SRRM1	0.354344	10.3046	1.87911666493423e-12	2.35101016778094e-11
CD58	0.414832	10.1756	2.03596046618193e-12	2.54545134601846e-11
CUL3	0.346147	10.3428	2.10578754582699e-12	2.63090352723371e-11
ENSSSCG00045036838	-0.225292	10.0512	2.13706003357443e-12	2.66810070577703e-11
FAS	0.401516	10.0941	2.14258440995477e-12	2.67312196616447e-11
MINK1	-0.31495	10.1293	2.14862979016434e-12	2.67878574609767e-11
ENSSSCG00045036388	0.418958	10.1176	2.18275356471052e-12	2.71942357631407e-11
ZBTB44	0.343263	10.3053	2.25253612072119e-12	2.80439958878592e-11
ENSSSCG00045004186	0.381003	10.1306	2.26977824338101e-12	2.82388984111829e-11
PHYHIPL	-0.306446	10.0644	2.27395832727215e-12	2.82711338927315e-11
MARCKS	0.408866	10.1734	2.35049632791317e-12	2.92022906214408e-11
PCLO	0.341951	10.0746	2.38972694708795e-12	2.96689686780473e-11
ENSSSCG00045037526	-0.343263	10.3593	2.48782481376335e-12	3.08653356078548e-11
ADCY8	0.346906	10.0717	2.50653393259128e-12	3.10757806235063e-11
DCAKD	0.356079	10.2744	2.54612313740618e-12	3.15226699635305e-11
EIF4E3	0.388289	10.2038	2.54499522901538e-12	3.15226699635305e-11
SLC35D2	0.399112	10.2087	2.60555996261575e-12	3.22361038212077e-11
ENSSSCG00045020337	0.428301	10.1095	2.67503023165788e-12	3.30725940593644e-11
ENSSSCG00045026880	0.27929	10.6982	2.69129721686285e-12	3.32506033230604e-11
GAS7	0.373525	10.1711	2.7213908467621e-12	3.35990732510372e-11
ENSSSCG00045015342	0.428871	10.1854	2.73399388675259e-12	3.373126576922e-11
SLC1A2	0.322101	10.063	2.77365532051764e-12	3.4196882749362e-11
RPL36A	0.424773	10.1148	2.88786125226476e-12	3.5580290539503e-11
MOB1B	0.366366	10.231	3.0427926443843e-12	3.74631999558762e-11
ENSSSCG00045012794	0.35737	10.2008	3.06354492940469e-12	3.76926195290725e-11
ENSSSCG00045009717	-0.322496	10.1766	3.14572428222276e-12	3.86769735349171e-11
ENSSSCG00045028837	-0.297905	10.3897	3.1745749744996e-12	3.90047398973220e-11
VGLL3	-0.372271	10.1587	3.2107576830842e-12	3.94220772531063e-11
ENSSSCG00045001030	-0.30858	10.4493	3.24883638452606e-12	3.98346299911117e-11
SPOCK3	0.349985	10.0783	3.24749525278308e-12	3.98346299911117e-11
IRF2BP2	0.454154	10.1111	3.31940248554234e-12	4.06718248073579e-11
LCLAT1	-0.315683	10.2248	3.4510529451538e-12	4.22558038177779e-11
TMOD3	0.321382	10.5401	3.46535129770965e-12	4.24016952802973e-11
ENSSSCG00045012857	0.423074	10.1381	3.50135855187286e-12	4.28128316126255e-11
ATP2C1	0.332851	10.3537	3.65519725656991e-12	4.46631966975517e-11
ENSSSCG00045012601	0.397955	10.1121	3.66180510775672e-12	4.47132290131089e-11
COL4A3BP	0.290198	10.5346	3.69332498928241e-12	4.50671775612643e-11
ENSSSCG00045019196	0.321145	10.066	3.69637544907554e-12	4.50734856850603e-11
ENSSSCG00045010863	-0.327728	10.4328	3.77930722218674e-12	4.60531882122769e-11
ENSSSCG00045027767	0.395276	10.09	3.79821941006581e-12	4.62203293601101e-11
KCNK1	-0.2696	10.0557	3.79761274670112e-12	4.62203293601101e-11
PUM2	0.2685	10.7041	3.83105083948142e-12	4.65879873446438e-11
ENSSSCG00045038874	-0.353004	10.1055	4.05740794071117e-12	4.93069294215795e-11
CD247	0.396564	10.1006	4.16768849277774e-12	5.06125228498353e-11
ENSSSCG00045019619	-0.336876	10.2048	4.21700642069528e-12	5.11765083428306e-11
SERINC3	0.447859	10.1366	4.31009106981419e-12	5.22348979721146e-11
KBTBD6	0.312029	10.0653	4.30943547146419e-12	5.22348979721146e-11
ENSSSCG00045024427	0.310684	10.6676	4.32069478137846e-12	5.23277609635835e-11
ENSSSCG00045009689	0.433914	10.1216	4.35762652989024e-12	5.27391384988280e-11
LANCL3	0.276921	10.0585	4.64984241393457e-12	5.62374890457579e-11
CCDC68	0.448485	10.1778	4.72606392614304e-12	5.71205185529965e-11
PLXDC2	0.224202	11.3947	4.81145137295148e-12	5.81130559240868e-11
CCND1	-0.303923	10.0955	4.89748053827418e-12	5.91119920328602e-11
ENSSSCG00045002223	0.321324	10.5918	4.94534131571598e-12	5.96491982019681e-11
ENSSSCG00045019698	0.250348	10.0545	4.9771927362291e-12	5.99927072969187e-11
PLAGL1	0.369616	10.1735	4.99213031134373e-12	6.01320178531593e-11
ENSSSCG00045022728	0.29013	10.0609	5.10269876928161e-12	6.14222691503986e-11
ENSSSCG00045024352	0.366794	10.0968	5.12386068825163e-12	6.16352978395434e-11
ENSSSCG00045020287	0.386951	10.2674	5.31859249102787e-12	6.39345128431601e-11
EPB41L4A	-0.287949	10.6746	5.5618194829149e-12	6.68131873197427e-11
ENSSSCG00045026383	-0.367031	10.1166	5.61458652155443e-12	6.74015578980937e-11
WBP2	0.432436	10.1291	5.72902208117708e-12	6.87289493231432e-11
ENSSSCG00045002837	-0.321117	10.111	5.86398326829523e-12	7.03006242090569e-11
PKNOX2	0.389353	10.1184	5.8891477054056e-12	7.05547655399805e-11
PXYLP1	0.343513	10.0896	6.387243611035e-12	7.64706938653592e-11
ABAT	0.329006	10.076	6.41806345274044e-12	7.67880073219269e-11
EZH2	-0.373885	10.1081	6.46852796519757e-12	7.73397721967943e-11
ENSSSCG00045015169	0.338503	10.3081	6.5051168615024e-12	7.77250061000599e-11
MORC1	0.307518	10.0685	6.54669626242405e-12	7.81693108756954e-11
ENSSSCG00045008036	0.281788	10.057	6.67078553975442e-12	7.95975489857619e-11
GDPD5	-0.280809	10.0696	6.83053654507889e-12	8.14491123817014e-11
UNC93A	0.370326	10.078	7.03072054228406e-12	8.37800061405062e-11
ENSSSCG00045030970	0.172814	10.0465	7.3846262506815e-12	8.79383437924193e-11
ENSSSCG00045027915	0.358148	10.2766	7.56571694262839e-12	9.00345619573925e-11
ENSSSCG00045028463	0.354912	10.0813	7.86537262588767e-12	9.3537997585005e-11
ENSSSCG00045022879	0.29242	10.0588	8.30626923897696e-12	9.87153213297522e-11
EPHB1	0.39205	10.1085	8.43116012202244e-12	1.00132690074033e-10
RAI2	0.29883	10.0669	8.96337260351214e-12	1.06382496323605e-10
ENSSSCG00045024535	0.329243	10.0731	9.02861102201155e-12	1.07085345795072e-10
WDR11	0.368417	10.1855	9.23562944720818e-12	1.09467743834298e-10
ENSSSCG00045016399	0.359264	10.2529	9.45820606925973e-12	1.12031254446205e-10
NSDHL	-0.295617	10.0677	9.75402097607159e-12	1.15458274907046e-10
TP53INP1	0.420803	10.1363	1.02857156057582e-11	1.21670988259338e-10
TTLL7	-0.325922	10.1897	1.04545505480204e-11	1.23585985913509e-10
ENSSSCG00045017634	0.376484	10.1073	1.07052112577167e-11	1.26465081996041e-10
ENSSSCG00045025511	0.333016	10.0684	1.07276991079752e-11	1.266466455408e-10
ENSSSCG00045019456	0.322336	10.0635	1.10371158969169e-11	1.30213082839555e-10
FOLR3	0.391196	10.0904	1.12141663206593e-11	1.32214203453181e-10
KLHL8	0.37801	10.1063	1.17452348833624e-11	1.3838375749e-10
SLC36A4	0.37187	10.1807	1.19016497689872e-11	1.40133852442125e-10
ENSSSCG00045001681	0.353669	10.087	1.20418944194437e-11	1.41691364825611e-10
PDE10A	0.359884	10.4434	1.23616258325185e-11	1.45357359673719e-10
COG7	0.386112	10.1723	1.2641247483479e-11	1.48547182284395e-10
VAMP2	0.404819	10.114	1.28812169253878e-11	1.51267148725792e-10
ACTA2	0.370686	10.0849	1.30372115833552e-11	1.52998041741077e-10
KIAA1549	0.377472	10.1083	1.32481942134872e-11	1.55371538069974e-10
FAM49A	0.419047	10.1318	1.3314350326114e-11	1.56044536661327e-10
ENSSSCG00045039287	0.366291	10.202	1.37997549336737e-11	1.61627017791302e-10
ENSSSCG00045039046	0.296484	10.059	1.3853904065017e-11	1.62154478434683e-10
TIMP1	0.345377	10.0821	1.39192272842165e-11	1.62811947806375e-10
IL15	-0.323405	10.218	1.41267829537266e-11	1.65131140295499e-10
COLEC12	0.299708	10.7169	1.44072866778513e-11	1.68299433542779e-10
PLAC1	0.295868	10.0647	1.51021411140023e-11	1.76300651285575e-10
CD200R1L	0.273426	10.0579	1.5300801244869e-11	1.78502658981944e-10
ENSSSCG00045016621	0.302592	10.0709	1.60236126606068e-11	1.86812642755476e-10
JAK2	0.324155	10.3228	1.60964259153714e-11	1.87538646666911e-10
HEY2	-0.286655	10.0625	1.61699934498712e-11	1.88272482635248e-10
RFTN1	0.340358	10.454	1.7512289033637e-11	2.03767909874059e-10
ADGRL1	-0.321232	10.1095	1.79579059467633e-11	2.08816408299913e-10
ENSSSCG00045032387	0.315197	10.0672	1.80833731345428e-11	2.10138008776389e-10
NSD3	0.300117	10.4565	1.82435564519905e-11	2.11861039711073e-10
ID3	0.404238	10.1067	1.83094797891142e-11	2.12487902758076e-10
BCLAF3	0.384869	10.1531	1.87465805356255e-11	2.17418783773999e-10
ENSSSCG00045015708	0.324795	10.0707	1.95005612595621e-11	2.26015951380371e-10
ZNF654	0.365871	10.2677	1.96290971535386e-11	2.27357596001696e-10
NEFL	0.141815	10.0439	1.97467872482127e-11	2.28510306260081e-10
CDH24	-0.20761	10.0507	1.97543056055311e-11	2.28510306260081e-10
ENSSSCG00045032070	-0.252456	10.0532	2.05939971626278e-11	2.38068748226323e-10
RPA3	0.334908	10.0732	2.10174815536122e-11	2.42806502805399e-10
ENSSSCG00045038781	-0.322158	10.0728	2.10815200018732e-11	2.43388268886001e-10
SNX9	0.297848	10.4399	2.11952692471932e-11	2.44542824368881e-10
CRTC3	0.345539	10.2905	2.13759008291319e-11	2.4646704578813e-10
PLS3	0.372646	10.2923	2.24986164033617e-11	2.5924409613485e-10
ENSSSCG00045035193	0.31826	10.076	2.36057608483184e-11	2.7182530178151e-10
ENSSSCG00045013625	0.414413	10.1043	2.391944474655e-11	2.75259276510913e-10
ENSSSCG00045001050	-0.2869	10.0623	2.42423278461447e-11	2.78794605501461e-10
ENSSSCG00045016246	-0.324843	10.0849	2.44393955831469e-11	2.80879384250495e-10
FRMD4A	0.333974	10.4961	2.54755109213343e-11	2.92598331053234e-10
ENSSSCG00045013771	0.339478	10.3186	2.61353449492239e-11	2.99983175478479e-10
ENSSSCG00045022245	0.35529	10.3095	2.64687648918398e-11	3.03614310890214e-10
ENSSSCG00045030277	0.396936	10.1307	2.82231568692117e-11	3.23529757641846e-10
ENSSSCG00045025729	-0.232491	10.0544	2.82637655056329e-11	3.23786640122804e-10
LRP8	-0.300646	10.0713	2.90774934675794e-11	3.32894264016541e-10
KLHL24	0.367953	10.2674	2.94674755624894e-11	3.3714203069598e-10
ENSSSCG00045006357	0.338252	10.2518	2.96647144333483e-11	3.39180549154049e-10
ENSSSCG00045007783	0.290721	10.0617	3.00654097761081e-11	3.4354123656181e-10
ENSSSCG00045029447	0.378574	10.2526	3.23469371574774e-11	3.69373786244339e-10
AAMDC	0.364929	10.0887	3.30441138574219e-11	3.7709289906183e-10
ENSSSCG00045026067	0.278676	10.0597	3.35206941013262e-11	3.82286326126086e-10
BBS1	0.377614	10.1086	3.40934337891213e-11	3.88569045831043e-10
ISG15	0.281712	10.0578	3.44281211672063e-11	3.92132332705356e-10
ENSSSCG00045016324	0.382933	10.1881	3.45045498607922e-11	3.92751405357233e-10
DHX40	0.388286	10.1208	3.50717827155937e-11	3.98952740596629e-10
ENSSSCG00045019937	0.354906	10.3068	3.58481919417206e-11	4.07524078488914e-10
SNX25	0.393512	10.1446	3.65670423521967e-11	4.15430555867134e-10
ENSSSCG00045028005	0.267532	10.6406	3.67000815328605e-11	4.16675909732687e-10
CTBP2	0.321335	10.3457	3.81979905687311e-11	4.33405899367535e-10
ENSSSCG00045011103	-0.197598	10.0472	3.85998672929131e-11	4.37686576805747e-10
ENSSSCG00045009900	0.359421	10.1653	3.89333023909048e-11	4.40905399641367e-10
IMPG1	0.27317	10.0594	3.89186598979723e-11	4.40905399641367e-10
ENSSSCG00045018251	-0.158773	10.0445	3.979354135131e-11	4.50074312893297e-10
MARCH4	0.202289	10.0479	3.97907066820436e-11	4.50074312893297e-10
DYM	0.279888	10.5412	3.9820185345064e-11	4.50089528255421e-10
SMARCA2	0.316208	10.4884	4.00592167310474e-11	4.52503825309247e-10
ENSSSCG00045016292	0.231616	10.0536	4.15331732710469e-11	4.68855765015987e-10
WIPI1	0.379478	10.1232	4.20650318818509e-11	4.74558644394425e-10
KIAA1522	-0.328565	10.0852	4.26673447845958e-11	4.81048625515047e-10
ACOT13	0.401383	10.0931	4.30779503064283e-11	4.85370369792062e-10
COL5A2	0.245004	11.0124	4.33867683814776e-11	4.88231496695047e-10
ENSSSCG00045012353	0.365213	10.1754	4.33723838210589e-11	4.88231496695047e-10
NRG1	-0.380933	10.2002	4.38449254641984e-11	4.93075264812613e-10
PHF11	0.341853	10.2937	4.47719007168835e-11	5.03181860804849e-10
POU2F1	0.307159	10.4276	4.56925454531878e-11	5.13204593533879e-10
SQSTM1	0.395764	10.1419	4.59554657185827e-11	5.15831981450666e-10
PNPLA2	0.413363	10.1159	4.71810813243931e-11	5.29255118437754e-10
ENSSSCG00045008661	-0.24978	10.4001	4.796294989202e-11	5.37686730642047e-10
ENSSSCG00045009362	0.30763	10.4414	4.80954774015188e-11	5.38832895749636e-10
APAF1	0.32881	10.2501	4.90954526353462e-11	5.49689866479197e-10
BNIP3L	0.370982	10.1627	4.97808497266239e-11	5.5701326885935e-10
SOCS5	0.319271	10.3938	5.14067311897625e-11	5.74844220362705e-10
BMPR1B	-0.358079	10.1048	5.17260526117662e-11	5.78051634432118e-10
SETD3	0.337786	10.2396	5.19304141358028e-11	5.79971122341536e-10
PRKD3	0.333677	10.328	5.20583965895124e-11	5.81035717518203e-10
FCHO2	0.291844	10.53	5.2144084380288e-11	5.8162721329762e-10
ENSSSCG00045005468	-0.325307	10.0829	5.23130734975692e-11	5.83146547992014e-10
VWF	0.380197	10.3737	5.26900725379316e-11	5.8698126519871e-10
GPR180	0.394012	10.1747	5.27630634251474e-11	5.87426571587483e-10
B3GNT2	0.346293	10.1306	5.30381644369363e-11	5.90120064726413e-10
ENSSSCG00045038576	0.302448	10.0609	5.34558027830703e-11	5.94395117071002e-10
MID1	0.295873	10.8692	5.38988926124062e-11	5.98947656756602e-10
SYN2	0.295771	10.0678	5.54806490445246e-11	6.16139967010698e-10
PPM1B	0.321577	10.3676	5.58845162124406e-11	6.20237946310375e-10
FGGY	0.349825	10.3175	5.65927722625791e-11	6.27706989603207e-10
MAPK14	0.357783	10.2306	5.74692370943501e-11	6.36672075860625e-10
ENSSSCG00045007841	-0.276656	10.0599	5.74726183931293e-11	6.36672075860625e-10
ENSSSCG00045009301	0.31405	10.0748	5.82960262114542e-11	6.45391787385178e-10
GRIA3	0.286996	10.0617	5.8550080183188e-11	6.47801291380036e-10
ENSSSCG00045035925	0.329124	10.0782	5.97620364828048e-11	6.6079949724399e-10
ACKR3	0.325861	10.0748	6.05711155031903e-11	6.69329637215688e-10
RAD1	0.342524	10.081	6.09291375144453e-11	6.72867961216323e-10
PDE5A	0.363652	10.2077	6.13004373312205e-11	6.76548437071802e-10
ENSSSCG00045007834	0.298614	10.0577	6.40336423800234e-11	7.06275593045875e-10
ENSSSCG00045002031	0.411843	10.1494	6.44576223019902e-11	7.10511498373425e-10
ENSSSCG00045038425	0.34916	10.1767	6.54392376646000e-11	7.20885125257523e-10
RGS7BP	0.297266	10.0625	6.61007487201524e-11	7.27721794851629e-10
LRP1	0.331264	10.2505	6.6301577514301e-11	7.29481363980785e-10
RELN	0.37435	10.1437	6.77337837645058e-11	7.44778582790063e-10
PAPPA2	0.300493	10.0643	7.03945800064843e-11	7.73557734956987e-10
ASPDH	0.40126	10.1339	7.20778538769097e-11	7.91566110076606e-10
CNNM2	0.373313	10.1174	7.27883403937583e-11	7.988756100835e-10
CA12	0.296821	10.067	7.34255674884174e-11	8.05372546970675e-10
ENSSSCG00045039148	0.343403	10.0929	7.44405498038819e-11	8.15499890123684e-10
ENSSSCG00045018416	-0.38701	10.1274	7.44170077311871e-11	8.15499890123684e-10
KCNQ1	0.360275	10.1382	7.47171199433578e-11	8.18026019022941e-10
ENSSSCG00045023026	0.382659	10.0724	7.48024175570302e-11	8.18456218177813e-10
DTWD1	0.373723	10.1039	7.84222378431747e-11	8.5753536168895e-10
SEMA6D	0.368343	10.2337	7.96020353456894e-11	8.69901603707101e-10
AMD1	-0.337373	10.1201	8.00833068390017e-11	8.74623764255788e-10
ENSSSCG00045019928	0.357054	10.2888	8.02867922218955e-11	8.76308172036652e-10
CDK9	0.377648	10.1638	8.22236794396365e-11	8.96898516805993e-10
ENSSSCG00045006037	0.352397	10.0933	8.49206017431045e-11	9.25749035301209e-10
CRLF3	0.382721	10.2114	8.63001665247891e-11	9.40212040809873e-10
ENSSSCG00045017702	0.367342	10.2735	8.63541784907033e-11	9.40224718193453e-10
CPNE1	0.323749	10.3371	8.90402829412617e-11	9.68878087955955e-10
ENSSSCG00045015473	0.376799	10.1107	9.07198845608353e-11	9.86551018472996e-10
RSF1	0.300695	10.4325	9.13061976666998e-11	9.9232044147114e-10
ENSSSCG00045017695	0.279804	10.0527	9.35218981964437e-11	1.01578027522157e-09
GRM1	0.245228	10.0547	9.50927197580170e-11	1.03221145650694e-09
TMC6	-0.239782	10.0568	9.76860344271011e-11	1.05968729814829e-09
POLR2G	0.347869	10.0728	9.77430642606567e-11	1.05968729814829e-09
ENSSSCG00045011325	0.317527	10.3581	9.85382781755232e-11	1.06765804325258e-09
ENSSSCG00045036637	0.274353	10.0591	9.92275560523417e-11	1.0744719718364e-09
EWSR1	0.322237	10.3203	1.00979820017549e-10	1.09278100847458e-09
CRNKL1	0.392424	10.1021	1.01417939565188e-10	1.09685505337645e-09
H2AFJ	0.350771	10.0624	1.02358781301013e-10	1.10635788464539e-09
GRIN2B	0.315587	10.0766	1.05189036905817e-10	1.13625874656429e-09
DBI	-0.268057	10.1123	1.06383167471625e-10	1.14846051728621e-09
ENSSSCG00045011498	-0.205947	10.0494	1.11373963699454e-10	1.20160957439478e-09
OSTF1	0.370194	10.2573	1.11692443086956e-10	1.20431530603638e-09
GCDH	0.351848	10.0836	1.12268983400079e-10	1.20979859701442e-09
ENSSSCG00045007921	0.383423	10.1448	1.12446413814739e-10	1.21097708727484e-09
ENSSSCG00045011929	-0.333666	10.105	1.15521069727779e-10	1.24333657079668e-09
TIAL1	0.352451	10.2733	1.17173291212344e-10	1.260356725489e-09
ANGEL2	0.384187	10.1664	1.17968518903984e-10	1.26814375819986e-09
ENSSSCG00045001388	0.365112	10.1791	1.20277861401239e-10	1.29218806291633e-09
ENSSSCG00045016029	-0.29745	10.1102	1.213760711273e-10	1.30319956634025e-09
CDKN1C	0.304402	10.059	1.22200318660725e-10	1.31114138610417e-09
ARRDC1	-0.264362	10.0901	1.22263142012636e-10	1.31114138610417e-09
ENSSSCG00045025259	0.310181	10.0715	1.22436522423097e-10	1.31220974122248e-09
PTPRR	0.344988	10.0888	1.22594719339716e-10	1.31311417927326e-09
PLCH1	0.263798	10.0569	1.2346582400257e-10	1.32164890182294e-09
KMT2E	0.24909	10.7482	1.23553548530597e-10	1.32179265298127e-09
ENSSSCG00045019723	0.300006	10.4311	1.24061705522095e-10	1.32643137196129e-09
SNAP25	0.234176	10.0525	1.25647350959639e-10	1.3425777903441e-09
STK38	0.348877	10.2268	1.27702641360645e-10	1.36372010350974e-09
PRKCA	-0.323883	10.2262	1.28452757062364e-10	1.37090761901411e-09
TMEM150C	0.323034	10.3094	1.29932922276745e-10	1.38587327351653e-09
ENSSSCG00045016737	0.36964	10.0961	1.31603825459489e-10	1.40285419937074e-09
PSD3	0.265815	10.8204	1.33125705895684e-10	1.41822720574259e-09
SYT9	0.293204	10.0611	1.35346943475917e-10	1.44102781052067e-09
SFRP4	0.234383	10.0546	1.35853388937929e-10	1.44555481016429e-09
ENSSSCG00045011542	0.407492	10.1285	1.37512816009331e-10	1.46233742356367e-09
SAMSN1	0.311805	10.0711	1.38392349235031e-10	1.47081140097996e-09
AIG1	0.351717	10.4181	1.40976300754573e-10	1.49737872640275e-09
TBL1X	-0.211455	10.5887	1.4365098890686e-10	1.52487753200594e-09
SQLE	-0.301144	10.0879	1.44382254794451e-10	1.53172611511514e-09
ENSSSCG00045014948	0.324135	10.3215	1.45623662319044e-10	1.543975313658e-09
TUT4	0.296695	10.4545	1.4612290456548e-10	1.54834579816823e-09
PCM1	0.292477	10.3959	1.47459687858661e-10	1.56158053969848e-09
SLC5A11	0.254661	10.0558	1.48794035169581e-10	1.57477375354076e-09
ENSSSCG00045031114	0.382652	10.0923	1.54469476155529e-10	1.63386828197564e-09
ENSSSCG00045036495	0.338506	10.075	1.55461679294189e-10	1.64338605842122e-09
ENSSSCG00045002858	0.361827	10.2403	1.55865993554074e-10	1.64668164567727e-09
ENSSSCG00045003576	0.313005	10.074	1.56551452518423e-10	1.65294177552242e-09
SMAD4	0.297615	10.3854	1.62324731509003e-10	1.71288214607157e-09
ENSSSCG00045011173	0.343626	10.2383	1.63896901211266e-10	1.72844681058069e-09
ENSSSCG00045019284	0.312	10.2758	1.66697092327152e-10	1.75693600094334e-09
KDM2B	0.358964	10.1618	1.68609981985917e-10	1.77604510924302e-09
ENSSSCG00045011808	0.288741	10.6387	1.68731666433907e-10	1.77627519380215e-09
COL8A1	-0.372779	10.429	1.71131847264108e-10	1.80047705184846e-09
HOMER2	-0.301249	10.0865	1.71259927731185e-10	1.80075967746188e-09
CLIC4	-0.230746	10.5585	1.73746710361011e-10	1.8258285434334e-09
ENSSSCG00045028823	0.277292	10.4844	1.79572070802294e-10	1.88593076248148e-09
ENSSSCG00045011840	-0.33321	10.1	1.88450765184861e-10	1.97801036189018e-09
ENSSSCG00045035361	0.365752	10.1365	1.89331126074345e-10	1.98607904716313e-09
HTR2C	0.290639	10.0655	1.91962309749912e-10	2.01249349013594e-09
ENSSSCG00045022653	0.356516	10.0889	1.92819116120111e-10	2.02028556825259e-09
BCR	-0.304807	10.2089	1.95833675494778e-10	2.05066328471313e-09
USP28	0.368773	10.1143	1.99050062526625e-10	2.08311744847717e-09
KDR	-0.348246	10.1562	2.01476757335836e-10	2.10727395047728e-09
ENSSSCG00045015486	0.226659	10.0526	2.11781711044653e-10	2.21375347896323e-09
CD63	0.40016	10.154	2.12107094792782e-10	2.21585280297028e-09
MMS22L	-0.320613	10.0865	2.12337356461097e-10	2.21695651924846e-09
ENSSSCG00045037555	0.341683	10.0816	2.12523982528989e-10	2.21760362062947e-09
ENSSSCG00045008265	0.296015	10.0696	2.13099530783354e-10	2.2223058336264e-09
ENSSSCG00045033484	0.374572	10.0904	2.16359017423174e-10	2.25497555886098e-09
BCL2L1	0.372612	10.1839	2.17496338170342e-10	2.26550196275676e-09
PDE6C	0.279137	10.0567	2.2201274885617e-10	2.31119298706854e-09
RFX7	0.31461	10.3967	2.24632817750532e-10	2.33710085415189e-09
ENSSSCG00045025091	0.381919	10.3048	2.24899678235976e-10	2.33850974605275e-09
ENSSSCG00045008359	0.311205	10.3985	2.25833895041935e-10	2.34685211839431e-09
SULF2	-0.333263	10.0907	2.26398665811476e-10	2.35134773114534e-09
ECM2	0.337169	10.3036	2.28753212737701e-10	2.37441564049967e-09
ENSSSCG00045015909	0.354448	10.1238	2.31537935122479e-10	2.40191918586824e-09
RAP2A	0.336376	10.2096	2.31849967804304e-10	2.40375453217155e-09
TAF1D	0.321799	10.3159	2.35836475759866e-10	2.44366146781816e-09
KCNB1	-0.268842	10.115	2.39371914601734e-10	2.47885083392285e-09
CERS4	0.349334	10.102	2.40301252145004e-10	2.48702709535298e-09
ENSSSCG00045000953	-0.278048	10.0857	2.41909693781656e-10	2.50221823376131e-09
PRDM5	0.313999	10.2323	2.43947920305353e-10	2.52183466016998e-09
ENSSSCG00045008240	0.305983	10.0574	2.52210870229444e-10	2.60573960061094e-09
ARHGAP8	-0.265188	10.0603	2.56757976695311e-10	2.65117885280689e-09
BMF	0.314075	10.0671	2.60484787967539e-10	2.68810026840515e-09
GSTA4	0.291841	10.0633	2.60748543142019e-10	2.68926222089256e-09
EEF1D	0.38916	10.1378	2.61378239865391e-10	2.69419482354877e-09
ENSSSCG00045028381	-0.12966	10.0423	2.62234848415747e-10	2.70145928671948e-09
ENSSSCG00045033051	0.355754	10.5163	2.71781156351493e-10	2.79809815188716e-09
ENSSSCG00045010659	0.233027	10.0506	2.71930285234833e-10	2.79809815188716e-09
TSPAN11	0.343621	10.1166	2.72689891261124e-10	2.80429240198072e-09
ENSSSCG00045005361	0.218229	10.0506	2.75371061481177e-10	2.83022909001248e-09
ERCC6L2	0.338459	10.2485	2.9326536200511e-10	3.01240418904902e-09
M1AP	0.270619	10.0588	2.95945978050987e-10	3.03818516763133e-09
ANXA8	-0.266032	10.0639	2.96647579463108e-10	3.04363153761716e-09
ENSSSCG00045001394	0.339922	10.2048	2.9787674255342e-10	3.0544813410766e-09
ARHGAP5	-0.248225	10.325	3.00158468570251e-10	3.07610559581413e-09
ENSSSCG00045003974	0.364247	10.1801	3.08874010756832e-10	3.16360249014094e-09
CIRBP	0.326796	10.2683	3.11702969972985e-10	3.19074081633451e-09
AGO4	0.329423	10.212	3.14539807977501e-10	3.21792853578362e-09
GABRR2	0.269336	10.0605	3.17135168000152e-10	3.24261596200616e-09
ACVR1	0.346193	10.2519	3.1793542063014e-10	3.24893111340081e-09
C1QC	0.317205	10.0616	3.18454925352559e-10	3.25237174336818e-09
ENSSSCG00045008876	0.331425	10.2593	3.27236631442277e-10	3.34014165805482e-09
IFFO2	-0.246428	10.0642	3.28924631850354e-10	3.35544617273489e-09
ENSSSCG00045035678	-0.377867	10.1742	3.33332034591299e-10	3.39845858304516e-09
ENSSSCG00045020593	0.368327	10.1953	3.52177452141553e-10	3.58853897540113e-09
KCNC1	0.196661	10.0494	3.52650807748141e-10	3.59130539247120e-09
ADHFE1	0.368521	10.0897	3.56616431740543e-10	3.62961266424256e-09
RUFY1	0.352769	10.2079	3.58715574207342e-10	3.64889009761168e-09
ENSSSCG00045011561	0.302026	10.0658	3.62453426650522e-10	3.68480509345111e-09
ADRA1B	0.272336	10.0635	3.62849227643161e-10	3.68672222101626e-09
ENSSSCG00045001669	0.371569	10.1197	3.66605848610947e-10	3.72276521269256e-09
CTCFL	0.217375	10.0478	3.68867247269626e-10	3.74359223968848e-09
MIA3	0.346711	10.1944	3.80564383957034e-10	3.85798110168609e-09
ENSSSCG00045008378	0.329271	10.2314	3.80572021441126e-10	3.85798110168609e-09
SIRT1	0.347699	10.1762	3.81352036868678e-10	3.8636868382293e-09
ENSSSCG00045032867	0.247472	10.7477	3.85053608485124e-10	3.89896912268574e-09
ENSSSCG00045015210	0.267441	10.0615	3.86072673187653e-10	3.90706423702022e-09
ENSSSCG00045023105	0.270654	10.0594	3.92739642064249e-10	3.97227457189599e-09
CMIP	-0.227905	10.6282	3.95269052498598e-10	3.99558620056964e-09
SLC4A8	0.246494	10.0528	4.03803338443604e-10	4.07953730508242e-09
C5	0.299339	10.0711	4.04684695155184e-10	4.08612111890232e-09
ENSSSCG00045029521	-0.225877	10.0531	4.08900904450961e-10	4.12635053379867e-09
KIAA1211L	0.23649	10.055	4.1500175016695e-10	4.18554202790261e-09
PRPF39	0.326291	10.2651	4.15916088749087e-10	4.19238704528896e-09
NME2	0.387839	10.1095	4.21596807913406e-10	4.24724168153307e-09
KL	-0.253903	10.0587	4.33618082451466e-10	4.36587396994569e-09
AP3B2	0.317973	10.081	4.35088189533463e-10	4.37819795248294e-09
ENSSSCG00045009545	0.379602	10.1332	4.4023728119503e-10	4.42750789697048e-09
ARIH2	0.329177	10.2488	4.46445101693237e-10	4.48740384419456e-09
C21orf91	0.377356	10.1806	4.5304603300595e-10	4.55118123840139e-09
SLIT1	0.268313	10.0607	4.5665633305921e-10	4.58486050872258e-09
DENND6A	0.324535	10.2895	4.61147228885019e-10	4.62733804235384e-09
ENSSSCG00045000434	0.171122	10.0471	4.66699059817816e-10	4.68040753845477e-09
GPD2	-0.283467	10.1634	4.68148461269637e-10	4.69229818278767e-09
MPC2	-0.224497	10.161	4.79036942651807e-10	4.79873099477382e-09
ENSSSCG00045030460	0.323632	10.0979	4.84825974461097e-10	4.85398925809644e-09
PHC3	0.289827	10.4123	4.9120349581535e-10	4.91507389991613e-09
ENSSSCG00045031960	0.347598	10.1065	5.00311675466716e-10	5.00339798663763e-09
GREB1L	-0.335688	10.1168	5.04104449734799e-10	5.03849565462461e-09
PML	0.362243	10.1693	5.06201006289723e-10	5.05660982756904e-09
LBR	0.36581	10.109	5.08969313940203e-10	5.0814102493323e-09
HINT1	0.360362	10.074	5.10039135346146e-10	5.08923514130302e-09
TGFBR2	0.269785	10.533	5.12307643327377e-10	5.10900520315996e-09
EDNRA	0.346547	10.0867	5.18348878750394e-10	5.16635568730995e-09
ENSSSCG00045022891	0.357393	10.1199	5.28630452801089e-10	5.26588151499674e-09
IL13RA2	0.277591	10.0645	5.30967272151844e-10	5.28619963002432e-09
ENSSSCG00045015581	0.345955	10.1846	5.43884965166234e-10	5.41177707789288e-09
ENSSSCG00045013955	0.364352	10.1683	5.47433260185386e-10	5.44403864279385e-09
ENSSSCG00045036162	0.273989	10.0614	5.48771793786e-10	5.45430110795907e-09
ENSSSCG00045028527	0.334087	10.081	5.50008196286141e-10	5.46353758801046e-09
ENSSSCG00045004087	0.227286	10.0522	5.51428079834431e-10	5.47458536179373e-09
GCNT4	0.271484	10.065	5.52653707944986e-10	5.4836933173727e-09
ENSSSCG00045016980	0.288178	10.4055	5.57774613567647e-10	5.53142037345709e-09
SGIP1	0.358962	10.108	5.59615131033623e-10	5.54658094496891e-09
ENSSSCG00045020965	-0.260345	10.9183	5.62151132839525e-10	5.56861403360133e-09
TPST1	0.303614	10.3409	5.68119568016736e-10	5.62460502759363e-09
NDST3	0.242528	10.0521	5.76270574447959e-10	5.7021300278107e-09
ENSSSCG00045031590	0.269559	10.5607	5.83398415323239e-10	5.76945036521164e-09
KANSL1	0.231802	10.7538	5.87725172259564e-10	5.80901029981661e-09
ECM1	0.301177	10.0684	5.9331796225374e-10	5.86103268542825e-09
CADPS	0.223039	10.0531	5.946015623076e-10	5.87045304939762e-09
ENSSSCG00045025024	0.342256	10.1974	6.133214162691e-10	6.05191420789992e-09
NAV1	0.267854	10.4813	6.15908075878339e-10	6.07406905651415e-09
ENSSSCG00045012598	0.343981	10.1524	6.19122588454882e-10	6.10238779567912e-09
ENSSSCG00045003704	0.174186	10.0456	6.31884560332251e-10	6.22472769261965e-09
ENSSSCG00045025926	0.227189	10.0511	6.3923046640063e-10	6.29360776299591e-09
KIF21A	-0.29991	10.1464	6.41984455011899e-10	6.31722645968844e-09
OSBPL3	-0.318925	10.1876	6.43565530147883e-10	6.32928377383139e-09
TMCC1	-0.171345	10.867	6.52145510555696e-10	6.41012197695933e-09
NTRK3	0.305701	10.0763	6.56185999381173e-10	6.44627560187215e-09
EDEM2	0.344345	10.1228	6.5747941005473e-10	6.45541732024487e-09
ENSSSCG00045003906	0.25786	10.0541	6.63897115108025e-10	6.51483374235348e-09
ENSSSCG00045011743	0.258469	10.059	6.66515412572359e-10	6.53692155737312e-09
DDX3X	0.365073	10.2069	6.68331387384986e-10	6.55112050301172e-09
ENSSSCG00045023598	0.376877	10.2604	6.80133156042747e-10	6.66313269777341e-09
ENSSSCG00045013090	-0.31284	10.0947	6.86887891856287e-10	6.72560400881409e-09
ENSSSCG00045016870	-0.181708	10.0466	7.01447095721443e-10	6.86438134212332e-09
ENSSSCG00045023786	0.354039	10.1837	7.17243465748175e-10	7.01510637664969e-09
ENSSSCG00045038239	0.190816	10.0485	7.19158377854726e-10	7.02997071451287e-09
ENSSSCG00045009137	0.299719	10.352	7.22029373895297e-10	7.05415957768876e-09
ENSSSCG00045022658	-0.276633	10.0675	7.39206775164312e-10	7.2180174187422e-09
PLVAP	0.380919	10.1245	7.45556248433959e-10	7.27602370591803e-09
IZUMO4	0.298456	10.0664	7.73699813191889e-10	7.54654242132506e-09
GPRC5C	-0.279304	10.0709	7.79249899248554e-10	7.59651230549645e-09
EHBP1	0.217882	11.2775	7.97489788731961e-10	7.77006617268911e-09
ENSSSCG00045011019	0.372227	10.1316	8.16199064490018e-10	7.94800085185655e-09
TYMS	-0.199519	10.0473	8.36110985396185e-10	8.13744559145707e-09
ITGB3	0.317628	10.1964	8.46818329408295e-10	8.23714865965171e-09
PGM1	0.352556	10.2101	8.72197296252079e-10	8.47937819542117e-09
IRF2	0.331532	10.2849	8.86642022716849e-10	8.61510006889976e-09
ENSSSCG00045022941	0.372191	10.1553	8.90595902619372e-10	8.64879459798103e-09
ENSSSCG00045032226	0.379744	10.092	8.95052107526365e-10	8.68732790234674e-09
ENSSSCG00045019639	0.280235	10.4258	9.23262398175078e-10	8.9562493598325e-09
ANO1	0.29732	10.0587	9.25319678433842e-10	8.97131465886457e-09
MVP	-0.281178	10.1775	9.28162360111495e-10	8.99397415508911e-09
ENSSSCG00045014904	0.349063	10.1605	9.42249623219134e-10	9.12551064055069e-09
CD59	0.371479	10.0998	9.52052687568099e-10	9.21543490996955e-09
COP1	0.273802	10.511	9.65017731072383e-10	9.33585125258770e-09
SMARCA5	0.336807	10.2245	9.68295032993284e-10	9.36246572390409e-09
ENSSSCG00045023497	0.370762	10.1147	9.73275970126814e-10	9.40551482049221e-09
RNF43	-0.289145	10.0746	9.85364449069468e-10	9.51716553387345e-09
ENSSSCG00045021566	0.326454	10.2027	1.01946472493543e-09	9.84118118357364e-09
NCKAP1	0.2815	10.4495	1.02868767691586e-09	9.9248277982701e-09
TRIP10	0.338907	10.0904	1.03228453123524e-09	9.95413230092475e-09
ENSSSCG00045019844	0.366675	10.1502	1.04046067269784e-09	1.00225214751274e-08
KIAA0930	-0.244664	10.1056	1.04050346605364e-09	1.00225214751274e-08
PIP4K2C	-0.194305	10.0488	1.08350518972567e-09	1.0431082700438e-08
KLHL23	0.29418	10.0677	1.08551988934785e-09	1.04448265826867e-08
ENSSSCG00045023353	-0.210802	10.0512	1.09257628994376e-09	1.05070404185889e-08
WASHC3	0.304612	10.3468	1.10570353888554e-09	1.06275373637562e-08
CTSB	0.373528	10.1211	1.14534733713774e-09	1.1002632005949e-08
GIPC2	-0.310855	10.1118	1.15046447040647e-09	1.10458248208319e-08
ENSSSCG00045017609	0.327829	10.0969	1.15391963992304e-09	1.10730228230155e-08
ENSSSCG00045025116	0.38144	10.1396	1.15793858766055e-09	1.1105598605428e-08
VIT	0.214045	10.0525	1.16082693586017e-09	1.11273017326984e-08
ENSSSCG00045038602	0.300325	10.0628	1.1625658135207e-09	1.11379689759541e-08
PNRC2	0.393227	10.1013	1.17319634902579e-09	1.12337654712152e-08
HAS1	0.226036	10.0551	1.19341616413043e-09	1.1421230218421e-08
CDH13	-0.285508	11.2082	1.19496769962826e-09	1.14299302925196e-08
PBX1.1	0.374221	10.1123	1.20976651819741e-09	1.15652639039496e-08
RAB9A	0.34754	10.146	1.26563056478257e-09	1.20928213630756e-08
ENSSSCG00045033125	-0.315441	10.1026	1.27402938165253e-09	1.21665360864091e-08
MAX	0.376849	10.1531	1.28001969961756e-09	1.22171837317039e-08
ENSSSCG00045029483	-0.25067	10.6293	1.31174020652025e-09	1.25132278896524e-08
ENSSSCG00045025473	0.126881	10.0436	1.32633904133815e-09	1.26457116208183e-08
VPS4B	0.365068	10.1531	1.32908333393448e-09	1.26650892308668e-08
SLC2A12	0.335575	10.0892	1.36299299580747e-09	1.29812678738815e-08
STAP1	0.31825	10.0892	1.36514612079077e-09	1.29948178892395e-08
DPYSL5	0.207389	10.0516	1.3667124073321e-09	1.30027702881526e-08
ISYNA1	-0.242044	10.0768	1.36907015165693e-09	1.30182400150339e-08
LDB2	-0.263349	11.5038	1.4159521332258e-09	1.34568399584509e-08
LHPP	-0.261851	10.1015	1.50548703512501e-09	1.43001173742173e-08
ENSSSCG00045038668	0.293639	10.3263	1.53065265909111e-09	1.45313988569317e-08
PRPSAP1	0.386913	10.1402	1.58277924190112e-09	1.50182535960868e-08
ENSSSCG00045009988	0.360094	10.1521	1.60233506665035e-09	1.51957053149128e-08
ENSSSCG00045032021	-0.303685	10.0935	1.60400927200808e-09	1.52034784007969e-08
ENSSSCG00045018224	0.248548	10.6819	1.62705201298009e-09	1.54136753796213e-08
SEMA6A	0.32368	10.5568	1.67331135280544e-09	1.58434711430344e-08
ANGPTL1	0.210782	10.0504	1.68596166091627e-09	1.59547573985965e-08
ABHD18	0.357798	10.1296	1.72929976233122e-09	1.63561786664725e-08
ENSSSCG00045031853	0.321922	10.1025	1.74958980292526e-09	1.6539294465379e-08
C1orf74	0.329888	10.1225	1.75777100469066e-09	1.66078087862196e-08
ZFC3H1	0.302459	10.3206	1.77798061736478e-09	1.67898371356352e-08
ARHGAP1	0.356774	10.1002	1.78806607572487e-09	1.68650249367948e-08
CCNI	0.371405	10.1664	1.78836531754397e-09	1.68650249367948e-08
LRRC7	0.326466	10.0946	1.78878658061558e-09	1.68650249367948e-08
ENSSSCG00045003009	0.28912	10.3721	1.81241897969142e-09	1.70697438156114e-08
ANKRD35	-0.231332	10.0566	1.81183430427189e-09	1.70697438156114e-08
ENSSSCG00045034212	0.356194	10.1644	1.83113726003529e-09	1.72369116366602e-08
ENSSSCG00045023829	0.340365	10.2072	1.85967598660357e-09	1.74962958633866e-08
ENSSSCG00045012271	0.355703	10.1494	1.87857091955949e-09	1.76647226373588e-08
ENSSSCG00045022031	0.202205	10.0513	1.88417427184052e-09	1.77080530746512e-08
RAPGEF6	0.291422	10.3756	1.89503172311481e-09	1.78006913336513e-08
PRKAA2	-0.285847	10.1055	1.91378817978929e-09	1.79673907686708e-08
PRELP	0.329346	10.1248	1.9206939128305e-09	1.8022713820236e-08
HSPB1	0.380343	10.1669	1.9533060119707e-09	1.83190655028839e-08
EIF2AK4	0.307518	10.2691	1.97129773707547e-09	1.84780600844624e-08
DUSP4	-0.224245	10.0867	1.99923481042908e-09	1.87300613545781e-08
GLIS2	-0.277174	10.0746	2.00882889579423e-09	1.88100394131974e-08
PTGIS	0.276195	10.3401	2.04214094719405e-09	1.91119040460438e-08
TASP1	0.263049	10.4237	2.04469993457233e-09	1.91157417424994e-08
CFDP1	0.279669	10.4749	2.04405941002023e-09	1.91157417424994e-08
LANCL1	0.351271	10.1419	2.10368165793809e-09	1.96568279287692e-08
ARFGAP1	-0.269043	10.1166	2.11022763469786e-09	1.97076429653069e-08
MAP1LC3B	0.366752	10.1114	2.12396193919057e-09	1.98255020252568e-08
SLC12A4	-0.263353	10.0844	2.16537828463298e-09	2.02014919045125e-08
ENSSSCG00045003589	0.314215	10.2218	2.17108750701713e-09	2.02441393277472e-08
NXPH1	0.228715	10.0561	2.19643248298446e-09	2.04697382424183e-08
RELB	-0.283159	10.0853	2.22848733079736e-09	2.07576011006365e-08
ENSSSCG00045017813	0.152645	10.0447	2.25746901641284e-09	2.10165522087917e-08
ENSSSCG00045020893	0.344628	10.1725	2.27080254465418e-09	2.11296276526896e-08
PTPN1	0.337449	10.1822	2.27572353754021e-09	2.11643478601035e-08
ENSSSCG00045009229	-0.234477	10.058	2.28857037745055e-09	2.12727040675145e-08
SPPL3	0.292723	10.4068	2.29562182681335e-09	2.13271059638832e-08
CAPRIN2	0.33066	10.0995	2.31489611973263e-09	2.1494946172319e-08
FBXO39	0.36205	10.1274	2.34465362172311e-09	2.17599022347813e-08
ENSSSCG00045005247	0.327453	10.1855	2.35604829503975e-09	2.18542519379834e-08
ENSSSCG00045019008	0.347669	10.1308	2.39149874898971e-09	2.2171523837038e-08
BTF3	0.394052	10.1034	2.39593117181397e-09	2.22010476446575e-08
ENSSSCG00045021938	0.284386	10.0615	2.47168924053999e-09	2.28911105041369e-08
ENSSSCG00045021097	0.340073	10.0789	2.48629694087867e-09	2.30024487130381e-08
LAPTM4A	0.357113	10.1221	2.4855348952255e-09	2.30024487130381e-08
HSDL2	0.338855	10.1612	2.53159819847989e-09	2.34093885390622e-08
ZNF146	-0.245399	10.3212	2.5610993111723e-09	2.36698794000345e-08
ENSSSCG00045015279	0.285713	10.0644	2.59879898517552e-09	2.40058321626468e-08
RFX2	-0.304557	10.5552	2.6419930129391e-09	2.43921627883754e-08
ENSSSCG00045015090	0.252855	10.062	2.6435612649658e-09	2.43939826063312e-08
NABP1	0.367261	10.1116	2.65163252056247e-09	2.44557771764266e-08
COG3	0.313741	10.2972	2.69477694248541e-09	2.48279526586007e-08
ENSSSCG00045007553	0.177315	10.0482	2.69362639607686e-09	2.48279526586007e-08
GDAP2	0.334358	10.1834	2.7070022744481e-09	2.49276798471564e-08
UHRF2	0.327516	10.2173	2.72905533275837e-09	2.51177565572189e-08
BICD1	0.380452	10.2658	2.77368553769657e-09	2.55153254401032e-08
S1PR1	0.388202	10.1832	2.79440755746334e-09	2.56926640076643e-08
ECHDC1	0.35754	10.1142	2.81661115916262e-09	2.58834344693503e-08
ENSSSCG00045017072	0.358768	10.0902	2.85382645824479e-09	2.62118877225777e-08
ENSSSCG00045006860	0.353371	10.1389	2.86300806240714e-09	2.62826503809523e-08
MAP1LC3A	0.311139	10.0687	2.94424075019464e-09	2.70144338250195e-08
DCLRE1C	0.324593	10.1155	2.94616761254262e-09	2.70181793787349e-08
ASS1	-0.311847	10.1047	2.98576844080206e-09	2.73672366462182e-08
MCF2	0.172594	10.0469	3.02648350607357e-09	2.77261421506462e-08
ENSSSCG00045009950	0.264371	10.0643	3.05570695672721e-09	2.79794557216334e-08
ENSSSCG00045000527	0.342574	10.1442	3.06315050119056e-09	2.80331844478813e-08
ENSSSCG00045021364	0.33084	10.41	3.08321355502685e-09	2.82022891298111e-08
ENSSSCG00045022375	0.30222	10.0744	3.09838672982542e-09	2.83265150618315e-08
REEP1	0.335287	10.0949	3.10745605521142e-09	2.83948385609997e-08
SRSF7	0.358271	10.147	3.12905291854498e-09	2.85775053767113e-08
ENSSSCG00045014910	0.2915	10.3427	3.13066923203347e-09	2.85775968738366e-08
SOX5	0.179825	12.0553	3.14629009828733e-09	2.87054600710922e-08
ENSSSCG00045010427	0.227693	10.057	3.26184676607869e-09	2.97444981113819e-08
USP18	0.315216	10.0733	3.27311446916804e-09	2.98319567218077e-08
PHTF2	0.308433	10.2393	3.28228556323815e-09	2.99002265517512e-08
LRRC8D	-0.274666	10.1707	3.39898045005233e-09	3.09474212829483e-08
HNRNPH3	0.311895	10.2659	3.44695320047643e-09	3.13681556980441e-08
SERPINI1	0.252367	10.0626	3.45768820811914e-09	3.14497601792677e-08
TSHR	-0.342838	10.2186	3.54584174979627e-09	3.22350897141673e-08
PSMD6	0.326513	10.0819	3.57172428450138e-09	3.24538032408397e-08
RECK	0.337324	10.1336	3.59638230899175e-09	3.26611728735437e-08
ENSSSCG00045008322	0.328581	10.2262	3.650572153216e-09	3.31363924376866e-08
ENSSSCG00045034277	0.342131	10.1129	3.69348942866747e-09	3.3508857942592e-08
CST6	0.27624	10.0736	3.71142253018804e-09	3.36517825409791e-08
ENSSSCG00045018594	-0.16671	10.0468	3.71302620021032e-09	3.36517825409791e-08
SLC24A2	0.25791	10.0623	3.82551831977643e-09	3.46536641686062e-08
BMT2	0.322786	10.2283	3.83601339197662e-09	3.47310505122932e-08
ENSSSCG00045002246	0.23014	10.0518	3.88741903410715e-09	3.51785717374366e-08
ENSSSCG00045031926	0.349635	10.1588	3.8977445847412e-09	3.52540792613781e-08
TTC12	-0.264106	10.0633	3.90215030896153e-09	3.52759939769993e-08
MON2	0.288444	10.3671	3.96726431850839e-09	3.58464192435666e-08
ENSSSCG00045034551	0.330193	10.0669	3.9784628348145e-09	3.592935649451e-08
MEIS1	-0.310325	10.3229	4.03567669208916e-09	3.64275616585278e-08
ENSSSCG00045004746	0.244837	10.06	4.03947379003803e-09	3.6443345942478e-08
ENSSSCG00045039349	0.335538	10.1467	4.20071329436427e-09	3.78788090319486e-08
CTPS2	0.326876	10.1334	4.37197164172269e-09	3.94031142238543e-08
PPP2R2B	0.354307	10.1155	4.3959822351043e-09	3.95994531365775e-08
ENSSSCG00045024215	0.254795	10.0569	4.43949754127881e-09	3.99712048364835e-08
CCL19	0.20946	10.0501	4.45459899207944e-09	4.008688450586e-08
ENSSSCG00045020974	0.292144	10.2975	4.50059559282992e-09	4.0480331745216e-08
ENSSSCG00045031745	0.347893	10.1678	4.51994511649333e-09	4.06338269669191e-08
CUL5	0.285657	10.3475	4.54236899373914e-09	4.08147912967742e-08
ZFYVE1	0.326288	10.1818	4.57742522512332e-09	4.11090217971575e-08
TMEM88	0.296769	10.0597	4.59727151795712e-09	4.12664266276363e-08
AMBRA1	0.279721	10.4249	4.6384368353971e-09	4.16149418752142e-08
ENSSSCG00045005881	0.347511	10.2364	4.64227325262369e-09	4.16283686680585e-08
ENSSSCG00045004269	0.360511	10.1638	4.70933790627037e-09	4.22084789372575e-08
RNF130	0.302277	10.3717	4.76005613733139e-09	4.26415703621666e-08
ENSSSCG00045018114	0.288583	10.4266	4.77208527331721e-09	4.27278153485589e-08
ELAVL2	0.214729	10.0515	4.84798636421062e-09	4.33855761597944e-08
ZNF451	0.325709	10.1645	4.9627812518817e-09	4.43905687542621e-08
FAM20B	-0.286091	10.1028	4.97594671611712e-09	4.44859638323817e-08
ACSL4	0.302933	10.2518	5.00859550766637e-09	4.47553604605186e-08
ENSSSCG00045037247	0.298145	10.0875	5.03600853437272e-09	4.49777248167796e-08
ELF1	0.279638	10.4153	5.06872075753385e-09	4.52471705957274e-08
ENSSSCG00045000810	-0.259491	10.1372	5.09512721465217e-09	4.54600843911117e-08
ENSSSCG00045012865	-0.175918	10.0476	5.13132248162556e-09	4.57600793336342e-08
AHR	0.34638	10.1413	5.16824001652218e-09	4.6066211489953e-08
PUM1	0.262441	10.5127	5.2519468259601e-09	4.67888763047852e-08
ENSSSCG00045037421	0.34838	10.1392	5.27270194370562e-09	4.69502704106439e-08
NUP58	0.346128	10.1335	5.29131480930294e-09	4.70924371047066e-08
[truncated: 15,792 more rows]

## Sheet: Beige adipocytes
	logFC	logCPM	PValue	PValue_Adj
ELOVL6	-2.13984	11.3915	4.34088706441526e-155	6.62245730547193e-151
ACACA	-1.85852	11.1485	5.57333618260687e-114	4.25134084009252e-110
ME1	-2.57945	10.7156	7.52948308913911e-109	3.82899313359687e-105
ACLY	-2.40485	10.6869	6.85669968701386e-93	2.61514526062709e-89
SCD	-2.03796	10.4908	1.59367722030956e-49	4.86262793460853e-46
THRSP	-1.91128	10.4759	4.9502705458884e-45	1.25868879080122e-41
FILIP1L	-1.49086	11.1895	5.68424118011533e-40	1.23883976348342e-36
FKBP5	1.41787	10.8718	4.92582308683466e-36	9.3935446265937e-33
ZBTB16	1.13782	11.2195	4.55460292866671e-32	7.72055803108215e-29
DGAT2	-1.41736	10.6179	1.22395118770243e-30	1.86725993195882e-27
CACNA2D1	1.31383	10.9064	3.11503239602117e-29	4.32026674851809e-26
GBE1	-0.982454	10.9258	1.20886023858559e-28	1.53686431665514e-25
PDK4	1.64434	10.4971	2.14563095338844e-28	2.51798044806877e-25
MCTP2	1.35734	10.7439	1.31726274047335e-25	1.43544002633296e-22
FASN	-1.35288	10.5585	2.79981622426461e-24	2.84759975449206e-21
DAPK1	0.84189	11.6423	9.5926280114137e-24	9.14657080888297e-21
PRKCA	-1.3714	10.6234	8.95157916723874e-23	8.03325245737613e-20
ADAMTS9	-1.25789	10.8432	1.95343147729046e-22	1.65564170097462e-19
FN1	1.30931	10.8262	7.09608644442403e-22	5.69778393663858e-19
UVRAG	0.826983	11.1015	3.25060582967429e-19	2.47956212687555e-16
HDAC9	0.969514	11.2153	3.70973292334815e-19	2.69503264183807e-16
ENSSSCG00045022504	-1.03749	10.7774	4.93002870553095e-19	3.41875081507183e-16
RYR2	1.51598	11.055	1.04408548983673e-18	6.92546444910832e-16
NRP2	-1.07874	11.0513	2.24315591169715e-18	1.42589944120216e-15
TSPAN18	-1.07844	10.8678	4.40157123830184e-18	2.68601483246132e-15
SEMA3A	-1.4193	10.6743	5.40836507915343e-18	3.17346221721403e-15
PKHD1L1	0.931799	10.8941	6.54891966908874e-17	3.70038216561548e-14
OSBPL6	1.1034	10.6671	4.60006450326085e-16	2.50637800220527e-13
ADIPOR2	-0.954073	10.5788	7.72828529103595e-16	4.06561104827739e-13
ENSSSCG00045008681	0.962589	10.7326	1.37701751383927e-15	7.00259306371063e-13
MTR	1.09104	10.6219	2.49602893947632e-15	1.22836830647261e-12
ENSSSCG00045039407	-0.783387	11.4419	1.28415068217644e-14	6.12218837727617e-12
COL3A1	-0.782982	10.8722	2.10430103167318e-14	9.72824743612303e-12
CLMP	-0.962278	10.583	2.86909397822045e-14	1.28737934505092e-11
CHP2	1.12124	10.6469	3.13873896876528e-14	1.36813147735666e-11
SNCAIP	1.19523	10.8793	3.50000519501991e-14	1.47763572943588e-11
SYNPR	1.23487	10.7265	3.58367343924538e-14	1.47763572943588e-11
FOXO3	0.754662	10.9772	1.2202260571682e-13	4.89888650741003e-11
LPL	-0.788401	10.7645	1.44686900184306e-13	5.65985474156865e-11
DOCK9	0.546451	11.8452	2.06934886991011e-13	7.89249658983716e-11
SESTD1	0.782651	10.952	6.15352806722187e-13	2.28971278520822e-10
SH3PXD2A	-0.976375	10.6754	1.04122261781842e-12	3.78211720415186e-10
ENSSSCG00045021035	0.702268	11.2217	2.00031878442721e-12	6.93565076709581e-10
ENSSSCG00045026526	0.942138	10.6491	1.95631705808838e-12	6.93565076709581e-10
PLCB4	0.915176	10.9575	2.78834518064436e-12	9.45310979464675e-10
ENSSSCG00045000211	0.969702	10.3897	3.80886158673549e-12	1.25138498419269e-09
ENSSSCG00045018250	0.899401	10.9507	3.85521068806086e-12	1.25138498419269e-09
EMCN	0.833009	10.7921	4.11178728458619e-12	1.30686305861764e-09
TMSB4	0.810636	10.6246	4.46871124200783e-12	1.39131956547085e-09
ENSSSCG00045034277	1.15875	10.4578	5.57799795883533e-12	1.70195873719984e-09
GLUL	0.936782	10.5597	7.76876728274761e-12	2.32392771893329e-09
SKA3	0.728767	10.8228	9.27523659627391e-12	2.72121172139913e-09
MAMDC2	1.12261	10.4406	1.22403733833677e-11	3.52337993088034e-09
TNFSF10	0.850006	10.6705	1.31752874073254e-11	3.72226267937326e-09
RGMB	0.982183	10.4378	1.48725183738984e-11	4.12536618749444e-09
SLC38A1	-0.980117	10.4555	1.56884576397469e-11	4.27398410271391e-09
CDON	-0.762665	10.7202	1.87985205663852e-11	5.03140753966268e-09
ENSSSCG00045006265	-0.925938	10.4138	2.11554805951917e-11	5.56462089586629e-09
CYYR1	1.11342	10.6317	2.85701686933342e-11	7.38756768788995e-09
GPX3	0.97327	10.5019	3.20652171029215e-11	8.15311586870285e-09
MMRN1	0.862999	10.9813	3.63201529669709e-11	9.08361071580505e-09
EPHB1	-0.996459	10.5788	4.38250540489515e-11	1.06126194376318e-08
MBNL1	0.554619	11.2057	4.33011867819715e-11	1.06126194376318e-08
VAT1L	1.01906	10.4165	5.68972489037648e-11	1.35628817074349e-08
CADM2	1.02356	10.4261	8.04331302148464e-11	1.88782743778107e-08
FAP	-0.823045	10.5671	1.25327478262098e-10	2.89696364904025e-08
ENSSSCG00045013531	0.613604	11.0033	1.35558110676099e-10	3.0866784126486e-08
STAB1	-0.902855	10.5171	1.81883418733702e-10	4.08060799441375e-08
ENSSSCG00045016201	-0.926256	10.3949	2.34527427240363e-10	5.18543540576663e-08
PCMTD1	0.743664	10.6921	5.52233922917597e-10	1.2035543897187e-07
CA3	-0.834682	10.5018	5.9780568938237e-10	1.28452445031232e-07
STAG1	0.539956	11.2086	6.29728125466029e-10	1.3343239280708e-07
ENSSSCG00045023353	-0.776132	10.3649	7.73472693456926e-10	1.61645197416149e-07
ENSSSCG00045018712	0.759625	10.6038	1.24440693573851e-09	2.56549624481441e-07
ENSSSCG00045033070	0.925818	10.4841	1.3201577972046e-09	2.68537698055378e-07
EGLN1	0.756479	10.6569	1.4119677504224e-09	2.83433947374265e-07
TXNIP	0.728577	10.6895	1.44760729826207e-09	2.86814246003716e-07
RFTN2	0.781083	10.5997	1.55595605813664e-09	3.04329046447854e-07
ENSSSCG00045018000	0.953921	10.547	1.59098235103611e-09	3.07240844903886e-07
KRT8	-0.817074	10.3974	1.71327767687848e-09	3.25045068273981e-07
TNIK	-0.774127	10.7393	1.74709593592465e-09	3.25045068273981e-07
ANKH	0.796275	10.7111	1.73334525747584e-09	3.25045068273981e-07
ACSS2	-0.7312	10.5731	1.87518044813257e-09	3.44671721888079e-07
IGF1	-0.766476	10.6616	1.95416196201713e-09	3.5491303443492e-07
ETV4	-0.726966	10.3623	2.16704316311412e-09	3.88946005840811e-07
MRAS	-0.858733	10.4844	2.59092799977532e-09	4.59618576332236e-07
ENSSSCG00045004239	0.701048	10.8586	2.84769984390531e-09	4.93687600211585e-07
FMNL2	0.668541	10.9663	2.83369301573488e-09	4.93687600211585e-07
ENSSSCG00045007047	0.723481	10.3698	3.03611690561412e-09	5.19263204315409e-07
CFLAR	0.699234	10.6747	3.06329892425189e-09	5.19263204315409e-07
GCNT3	0.915185	10.4396	3.31628807934019e-09	5.55970230092462e-07
ENSSSCG00045002448	0.777381	10.383	3.51441981098619e-09	5.82782485178319e-07
STAP1	0.950713	10.4778	3.56851669272771e-09	5.85390222196278e-07
ZMAT4	0.744003	10.3718	3.77456130827544e-09	6.12603269351597e-07
TMEM132D	0.879724	10.4087	3.95260253807201e-09	6.34746361271859e-07
ENSSSCG00045002480	0.789087	10.5145	4.02554064582559e-09	6.39725500965784e-07
ENSSSCG00045038463	0.872923	10.6538	4.88407055191338e-09	7.66531210800343e-07
ENSSSCG00045038566	0.73636	10.6668	4.92396818684017e-09	7.66531210800343e-07
ENSSSCG00045037370	-1.07617	10.626	5.08926332733227e-09	7.84260619411931e-07
ENSSSCG00045036988	0.858176	10.4216	5.52670279248793e-09	8.43153778021958e-07
TAOK3	0.709054	10.7099	6.9713294972654e-09	1.04269218441452e-06
ACSL1	-0.753223	10.5131	6.9221102274664e-09	1.04269218441452e-06
ARHGAP24	0.920843	10.5642	1.11903095744729e-08	1.6574695424093e-06
ENSSSCG00045028004	-0.811042	10.4118	1.16722975018683e-08	1.71223625662021e-06
ENSSSCG00045037643	0.601421	10.9315	1.59290894935886e-08	2.31442085061131e-06
ADAM19	-0.796132	10.5425	1.71989622212519e-08	2.46608533923971e-06
SPTBN1	0.455603	11.5205	1.72962199330525e-08	2.46608533923971e-06
TMOD3	0.681942	10.7341	1.74991201945173e-08	2.47191275636626e-06
RGMA	0.818224	10.4687	2.62090985739729e-08	3.63496370767755e-06
ENSSSCG00045008378	0.681967	10.6474	2.60075059399229e-08	3.63496370767755e-06
MAP1B	-0.829801	10.528	3.07434952140123e-08	4.2254302971619e-06
ENSSSCG00045001326	0.565204	10.8812	3.21383747124505e-08	4.37770575547451e-06
AKAP13	0.485434	11.2675	3.3081519570802e-08	4.46629789886863e-06
PLD5	0.813618	10.5764	3.43451120819707e-08	4.59621956072408e-06
CRIM1	0.617499	10.9514	3.48937173458932e-08	4.62903088546911e-06
LAMA2	0.838576	10.8151	4.01644928512757e-08	5.28232330119881e-06
COL1A1	-0.711262	10.5215	4.56624991577251e-08	5.95407766795089e-06
CPNE4	0.729781	10.3757	6.23045802816787e-08	8.05524302353636e-06
ENSSSCG00045028246	-0.821551	10.6541	6.87716964976877e-08	8.81664707368676e-06
ENSSSCG00045005164	0.917203	10.6524	7.04727666871426e-08	8.95943773815873e-06
ENSSSCG00045036863	-0.727628	10.4599	7.66530845095052e-08	9.66462361385959e-06
NELL1	0.889981	10.4201	7.91481848828985e-08	9.89741564404507e-06
ENSSSCG00045031328	-0.665874	10.5589	8.10652235958978e-08	1.00547239933253e-05
COL1A2	-0.547538	10.7325	8.77462431361049e-08	1.0795618429713e-05
CACNB2	0.90845	10.6844	9.11733930813714e-08	1.11275302787952e-05
ENSSSCG00045013464	0.804321	10.3971	9.50058395323644e-08	1.15032467294107e-05
ADAM12	-0.77453	10.6862	9.6336652317993e-08	1.15725351792386e-05
GHR	0.419348	11.4096	9.71152613425541e-08	1.15749252112657e-05
ARHGAP26	0.669956	10.7886	1.02988983586651e-07	1.19030297999844e-05
AHCYL2	-0.700869	10.5678	1.01481029081548e-07	1.19030297999844e-05
ENSSSCG00045019364	0.72046	10.3796	1.027202464932e-07	1.19030297999844e-05
ENSSSCG00045022245	0.718246	10.6181	1.02665335692979e-07	1.19030297999844e-05
LRRC1	0.644623	10.6684	1.17398645452178e-07	1.3466419060289e-05
ENSSSCG00045002233	0.549391	10.3526	1.27175236544737e-07	1.44789955875112e-05
MED13L	0.390243	11.6677	1.34296493240939e-07	1.5176498525065e-05
DPP6	0.673108	10.3718	1.38236276509816e-07	1.55068576061305e-05
ENSSSCG00045026962	-0.560396	11.4875	1.39253514082632e-07	1.55069460645594e-05
STON2	0.614246	11.0529	1.56880899874921e-07	1.72185252409482e-05
COG3	0.579235	10.7453	1.56812508078677e-07	1.72185252409482e-05
ELF2	0.62112	10.7368	1.62874817775626e-07	1.77487015713211e-05
PARD6G	0.559532	11.0479	1.66105095992459e-07	1.79723357763188e-05
SCARA5	0.914438	10.5002	1.72847881891898e-07	1.85701921559352e-05
FBXL20	0.605386	10.6807	1.78173705457185e-07	1.88765142392696e-05
SH3BGRL2	0.768322	10.5016	1.78148899114875e-07	1.88765142392696e-05
ADAMTS18	-0.738096	10.5063	1.96599849507033e-07	2.0685015890202e-05
COL25A1	0.654005	10.369	2.07928429362663e-07	2.17270967010739e-05
FAT3	0.709128	10.3807	2.18682380093417e-07	2.26953632020759e-05
ENSSSCG00045026044	-0.688616	10.9195	2.22247546554998e-07	2.28467581923945e-05
ENSSSCG00045021566	0.615207	10.6754	2.2313627233002e-07	2.28467581923945e-05
TMEM178B	-0.81363	10.5491	2.66874912308076e-07	2.71429577478134e-05
NMNAT2	0.7939	10.512	2.76046853253558e-07	2.78898728028893e-05
ENSSSCG00045018139	0.598394	10.7383	3.05772954598036e-07	3.06899486536029e-05
POSTN	-0.643469	10.5793	3.24422336478498e-07	3.21388776968569e-05
KLF9	0.659344	10.5776	3.24370934358253e-07	3.21388776968569e-05
ENSSSCG00045004220	0.645062	10.3638	3.26785362219284e-07	3.21641128130155e-05
PDE5A	0.780637	10.5653	3.87732795526209e-07	3.79182790291529e-05
ENSSSCG00045030461	0.534828	10.8165	3.97190713302677e-07	3.85958058735391e-05
TSC22D3	0.765196	10.4508	4.1466432708302e-07	3.99911919793042e-05
PKP4	0.51516	10.9646	4.16793361609161e-07	3.99911919793042e-05
ENSSSCG00045010790	0.472467	10.9826	4.21000379057121e-07	4.01423861430965e-05
ENSSSCG00045008178	0.498466	11.1037	4.30387569515972e-07	4.07825637300352e-05
DAAM1	-0.659416	10.6106	4.33127522766219e-07	4.07888486871694e-05
ENSSSCG00045014833	0.791617	10.4164	4.74565186951642e-07	4.41461371471601e-05
AKAP7	0.736258	10.4485	4.72062387537203e-07	4.41461371471601e-05
SYN2	0.789046	10.43	4.78470756707833e-07	4.4239696147483e-05
TBX20	-0.778314	10.4429	4.82490345007807e-07	4.43426066472235e-05
RBPJ	0.698649	10.8395	5.01809404484231e-07	4.58419417653379e-05
ENSSSCG00045022546	0.712338	10.5186	5.1109790191061e-07	4.64125570925492e-05
DENND4A	0.541847	10.7849	6.22936637080879e-07	5.61922492331065e-05
ENSSSCG00045019188	0.686194	10.598	6.26159043630579e-07	5.61922492331065e-05
ENSSSCG00045008068	0.66417	10.5307	7.01057639481682e-07	6.25458207481436e-05
ABCA9	0.779412	10.7285	7.32997827935085e-07	6.50152026917306e-05
SPON1	-0.774723	10.6356	7.5230950925037e-07	6.63423923301945e-05
SSBP2	0.459009	11.1017	7.5840484432758e-07	6.64955419831125e-05
ENSSSCG00045003142	0.753965	10.4228	7.89687494314885e-07	6.88426995043879e-05
GLIS3	0.499017	11.2848	7.96220641520576e-07	6.90178528808972e-05
ENSSSCG00045035159	0.671441	10.5887	8.16043017452064e-07	7.03364535268288e-05
CTNNA2	0.727021	10.4368	8.60073056070374e-07	7.37150255247732e-05
IGF1R	0.513762	11.0631	9.04507463724639e-07	7.70903121038162e-05
ENSSSCG00045010583	0.738245	10.3962	9.26945761708283e-07	7.85638030034532e-05
SLC6A4	0.695896	10.3815	9.49091830803028e-07	7.99963810537624e-05
PDE2A	0.748536	10.4559	1.09654443814435e-06	9.19169337820337e-05
ENSSSCG00045029987	0.651823	10.3767	1.14376947834499e-06	9.535162383405e-05
ENSSSCG00045032634	-0.694186	10.6362	1.16799021067324e-06	9.68416231197334e-05
ENSSSCG00045024312	0.734189	10.439	1.31929829121327e-06	0.000108796
DLC1	0.539699	11.4831	1.35586084182506e-06	0.00011121
ENSSSCG00045038549	0.597305	10.7296	1.37870678448421e-06	0.000112479
ENSSSCG00045038258	0.694	10.4564	1.4550842709018e-06	0.000118079
DPP10	0.612479	10.365	1.54109942345435e-06	0.000124397
PUM2	0.48347	10.9077	1.57856167637645e-06	0.00012675
ENSSSCG00045007640	0.58917	10.6105	1.69697583745613e-06	0.000135545
INSR	0.654037	10.5656	1.9525782349663e-06	0.000155149
DENND2A	-0.552046	10.7152	2.09080665279527e-06	0.000165271
MBNL2	0.504533	10.8254	2.15520495889925e-06	0.000168614
MCTP1	0.699197	10.7276	2.14979478342425e-06	0.000168614
ENSSSCG00045013354	0.630076	10.3752	2.24921601237502e-06	0.000175072
ENSSSCG00045021028	0.552155	10.7337	2.35979332996751e-06	0.000182746
HRH1	0.755085	10.4413	2.72021610113786e-06	0.000208849
TRPV5	0.718153	10.381	2.72424094649976e-06	0.000208849
KIF3B	0.671065	10.4567	2.79206984374807e-06	0.000212979
ENSSSCG00045023699	0.752282	10.5787	2.82066545855319e-06	0.00021409
CLVS1	-0.76097	10.5368	2.96057923202445e-06	0.000223597
TACC1	0.600503	10.7639	2.98786532874038e-06	0.000224546
MID1	-0.517294	10.9857	3.02441211573202e-06	0.000226179
AKT3	0.505892	10.917	3.06950703473436e-06	0.000228431
PHTF2	0.639873	10.5278	3.09968747862077e-06	0.000229557
ENSSSCG00045029646	0.665756	10.5398	3.23876301196731e-06	0.000238698
CNOT6L	0.570617	10.601	3.3047893373367e-06	0.000242394
ENSSSCG00045023255	0.457593	10.954	3.34181535906684e-06	0.000243937
ENSSSCG00045008600	0.585366	10.5758	3.71633968408843e-06	0.000269983
NEK7	0.593885	10.6641	3.84710706269674e-06	0.000278159
NSUN3	0.721247	10.4442	3.95849386257888e-06	0.000284862
ENSSSCG00045030775	0.584443	10.6347	4.16214055049599e-06	0.000298111
ENSSSCG00045033296	0.578478	10.3581	4.24208208183953e-06	0.000301255
HS3ST5	0.673676	10.3901	4.24553394630362e-06	0.000301255
SEMA3D	0.602301	10.8205	4.31179504643991e-06	0.00030454
THRB	0.468655	11.1446	4.34740638167989e-06	0.000305311
ENSSSCG00045018417	0.658681	10.487	4.36272308482745e-06	0.000305311
PCDH9	-0.541849	10.825	4.40602945072394e-06	0.000306193
N4BP2L1	0.642298	10.402	4.41547272979648e-06	0.000306193
ENSSSCG00045038457	0.558711	10.8155	4.59202226552828e-06	0.000316995
ADAMTS15	-0.673605	10.4084	4.76341773004035e-06	0.000325878
ENSSSCG00045004304	-0.638732	10.4922	4.76206519839338e-06	0.000325878
ZNF385D	0.786823	10.4339	4.89418192967494e-06	0.000333329
ENSSSCG00045016980	0.501905	10.74	4.91612065907331e-06	0.000333335
NPNT	-0.479465	10.3489	5.00946448146351e-06	0.000338161
ENSSSCG00045014650	0.612725	10.4314	5.04982477902999e-06	0.000339384
ENSSSCG00045004564	0.601734	10.7422	5.19261566665187e-06	0.00034745
ENSSSCG00045017917	0.535488	10.3589	5.47958934385291e-06	0.000365051
RNF145	0.667126	10.4976	5.53318377157869e-06	0.000367018
CCM2L	-0.632669	10.4101	5.61205772435324e-06	0.000370639
CTNNAL1	0.444082	11.1095	5.67140371893509e-06	0.000372944
CD163	0.783779	10.4494	5.90215633565743e-06	0.000386452
PLS3	0.683873	10.4721	5.94717364481391e-06	0.000387735
TIMP3	0.569544	10.9756	6.32201212139886e-06	0.00041042
SYTL5	0.619925	10.384	6.69696266657674e-06	0.000432919
DAPK2	-0.703891	10.4147	7.10574616990281e-06	0.000457406
ABCA1	0.566288	10.6326	7.37128130317509e-06	0.000472505
SLC2A13	0.609526	10.6017	7.56714242525647e-06	0.000483031
TEF	0.6604	10.4045	7.66739809939665e-06	0.000487391
CAPRIN2	0.610062	10.375	8.19058788452202e-06	0.000518488
ELMO1	0.387816	11.4223	9.01872051774839e-06	0.000568552
RPL31	-0.646859	10.4556	9.13717909162923e-06	0.000572673
CHST9	0.772056	10.5737	9.196695235906e-06	0.000572673
PHIP	0.507195	10.7251	9.19639128728402e-06	0.000572673
ENSSSCG00045006866	0.548955	10.6592	9.49295873623408e-06	0.000586334
ENSSSCG00045007383	0.650595	10.3884	9.46150212680465e-06	0.000586334
DPYSL2	0.567362	10.5937	9.75251986731665e-06	0.000599937
GALNT16	-0.618317	10.4248	9.86981326343419e-06	0.000604714
SAMD4A	-0.493244	10.9091	1.01806237536788e-05	0.000621262
ADGRL2	0.593142	10.6011	1.03018041329494e-05	0.00062394
ENSSSCG00045000135	0.588402	10.3734	1.03062973677298e-05	0.00062394
RAI14	0.515952	10.8259	1.06973090766962e-05	0.000645052
ARNTL	-0.617036	10.4042	1.12016084727674e-05	0.000672802
ENSSSCG00045024701	-0.610651	10.387	1.14586647796714e-05	0.000685543
ENSSSCG00045012345	0.668683	10.4339	1.15631648458144e-05	0.000688328
ARHGEF10	-0.531447	10.5748	1.159546404894e-05	0.000688328
COG7	0.659138	10.4437	1.20447097728911e-05	0.000709862
ENSSSCG00045009504	-0.607501	10.3846	1.20512756564332e-05	0.000709862
ENSSSCG00045024880	0.634826	10.4154	1.23990238292912e-05	0.000727537
C2CD5	0.592165	10.5237	1.25790197623539e-05	0.00073527
ENSSSCG00045025785	0.652002	10.4356	1.2847473295872e-05	0.000748096
ENSSSCG00045008796	0.62605	11.4809	1.41615133330633e-05	0.000821475
SHC1	-0.595197	10.4217	1.45126600916231e-05	0.000838656
ZNF521	0.45661	11.4043	1.45761262113484e-05	0.000839145
ENSSSCG00045032052	0.637314	10.4032	1.48210603262284e-05	0.000844622
ENSSSCG00045035587	-0.612924	10.4424	1.48373540280692e-05	0.000844622
ENSSSCG00045027883	0.511456	10.6977	1.47301616378559e-05	0.000844622
ENSSSCG00045000256	0.556199	10.6554	1.54349868055861e-05	0.000872134
ENSSSCG00045006430	0.650372	10.5653	1.54079897111421e-05	0.000872134
ENSSSCG00045035678	0.667989	10.4606	1.56931988588232e-05	0.000883452
GALNTL6	0.648173	10.4162	1.57855126821086e-05	0.000885382
LUZP2	0.503695	10.3569	1.61905839838828e-05	0.000904775
CORO1C	0.531122	10.6453	1.6758751448264e-05	0.000933108
MMP16	0.62448	10.6127	1.69846076690628e-05	0.000942244
DDIT4	0.608354	10.4777	1.74087202039775e-05	0.000962273
GRK3	0.666185	10.4252	1.81266611434939e-05	0.000998341
PPFIA2	0.63483	10.3817	1.83100591603668e-05	0.00100481
RB1CC1	0.529394	10.6185	1.87361601517273e-05	0.00102451
ENSSSCG00045026632	0.634875	10.4228	1.88648213076234e-05	0.00102786
NRXN1	0.743503	10.4589	2.02620321050392e-05	0.00109616
ENSSSCG00045035585	0.59893	10.4274	2.02487066916281e-05	0.00109616
SOX5	0.370517	11.5523	2.04303559945303e-05	0.00110136
ENSSSCG00045020156	0.537894	10.3638	2.07687522196455e-05	0.00111566
ENSSSCG00045016809	0.613506	10.5378	2.21560790176975e-05	0.00118601
NTM	-0.486854	10.7166	2.25347640618547e-05	0.00120206
ENSSSCG00045022375	0.474135	10.3531	2.31024856559666e-05	0.0012274
SOS1	0.44037	10.8769	2.31705462789581e-05	0.0012274
KCNIP1	0.7816	10.4076	2.37674087070958e-05	0.00125033
TCF7L2	0.408215	11.0427	2.37755381675164e-05	0.00125033
CCNL1	0.506068	10.5975	2.38494301317867e-05	0.00125033
RALGPS2	0.576425	10.5465	2.4015555996113e-05	0.00125473
ENSSSCG00045031627	0.562464	10.5686	2.49764958297174e-05	0.00130048
ENSSSCG00045037198	0.601674	10.5441	2.55731070971995e-05	0.00132702
CDH11	-0.553951	10.4498	2.56971902592532e-05	0.00132894
TUT7	0.535363	10.6056	2.67843328958703e-05	0.00137583
GALNT15	0.444811	10.3488	2.67455009584197e-05	0.00137583
INPP5F	0.595191	10.4561	2.71393690648539e-05	0.00138939
MAX	0.607792	10.4043	2.74436276714031e-05	0.00140027
ENSSSCG00045026018	0.64045	11.0977	2.81929290834238e-05	0.0014337
SAMHD1	0.646469	10.4488	2.89957997153717e-05	0.00146963
MYO9A	0.44402	10.847	3.0141050688899e-05	0.00152262
SCN3A	0.683553	10.5218	3.11409334055735e-05	0.00156794
LTBP2	-0.582694	10.398	3.16250290807334e-05	0.00158708
ENSSSCG00045032026	-0.404007	11.1086	3.22669526778641e-05	0.00160893
ENSSSCG00045016621	0.448074	10.3529	3.22713208094209e-05	0.00160893
FOLR3	0.530812	10.3734	3.25319922514018e-05	0.00161664
ENSSSCG00045036162	0.507275	10.3578	3.29418129633297e-05	0.00163116
TENM3	-0.466333	11.2342	3.30379728842048e-05	0.00163116
ENSSSCG00045012565	0.60415	10.4276	3.50492558106747e-05	0.00172488
ENSSSCG00045024535	0.520243	10.3655	3.54252810021425e-05	0.00173778
STK39	0.498921	10.6987	3.60620766252608e-05	0.00176334
OTUD7B	0.576588	10.495	3.63665368478429e-05	0.00177255
TNRC6B	0.400653	10.9766	3.65926750654524e-05	0.00177789
ENSSSCG00045027296	0.383154	10.3442	3.68235087350635e-05	0.00178343
KSR1	-0.439539	10.7118	3.73955786302678e-05	0.0018054
PLXNA4	-0.569309	10.6913	3.77681570378893e-05	0.00181764
TUT4	0.466933	10.7159	4.00192637956217e-05	0.00191992
ASIC2	0.527153	10.3699	4.0166616067567e-05	0.00192095
TTC14	0.495619	10.6473	4.11522855127892e-05	0.00196194
SNRNP70	0.4478	10.7157	4.17957849457254e-05	0.00198641
ENSSSCG00045008677	0.616789	10.4385	4.19764832793772e-05	0.0019888
HELZ	0.500245	10.7474	4.21377689362771e-05	0.00199026
ENSSSCG00045026017	0.524298	10.561	4.27845891770803e-05	0.00201457
ENSSSCG00045022329	0.551962	10.5857	4.31615335317618e-05	0.00202607
PCCA	0.493043	10.7168	4.34816468505103e-05	0.00203483
ENSSSCG00045032851	0.548106	10.379	4.43995051829403e-05	0.00207143
CGNL1	-0.478704	10.6914	4.53343658641501e-05	0.0021086
MTUS2	0.609406	10.3939	4.62612658213487e-05	0.00214517
ENSSSCG00045002133	0.378455	10.3448	4.74547053975512e-05	0.00219385
ENSSSCG00045038912	0.553864	10.4462	4.85571266672875e-05	0.00223803
ENSSSCG00045030530	0.535404	10.6038	4.90599203908545e-05	0.00225439
GAB1	0.492327	10.8368	4.93542764841216e-05	0.00226111
SF1	0.610268	10.4322	5.03385081015513e-05	0.00229929
ENSSSCG00045013659	0.527825	10.6248	5.19408754389405e-05	0.00236435
CDK14	-0.388434	11.0032	5.20728148847684e-05	0.00236435
USP25	0.492109	10.6866	5.24302362634264e-05	0.00237352
RESF1	0.60824	10.478	5.27106812770844e-05	0.00237915
ENSSSCG00045001697	0.453146	10.9526	5.35055177064967e-05	0.00240791
C13H3orf70	0.596764	10.5333	5.3977885554954e-05	0.00242202
MLXIP	0.565715	10.5477	5.43378166792204e-05	0.00243102
ENSSSCG00045001681	0.526928	10.3745	5.54160388168286e-05	0.00247201
ADAMTS6	-0.602536	10.5199	5.6074119554445e-05	0.00249407
LHFPL3	0.574637	10.3795	5.67589007076444e-05	0.00251719
ENSSSCG00045008389	0.547763	10.3733	5.71675695318127e-05	0.00252797
ENSSSCG00045031175	-0.540704	10.489	5.92615770837917e-05	0.00261299
ENSSSCG00045005709	0.69309	10.4485	5.98709964745345e-05	0.00263225
SPARCL1	0.60269	10.5339	6.0174251640755e-05	0.00263798
EDA	0.509179	10.9233	6.22661871197132e-05	0.00272187
HLCS	-0.53321	10.5572	6.29000379653794e-05	0.00274172
PLSCR	0.507585	10.7311	6.36222725906516e-05	0.0027653
ENSSSCG00045016726	-0.488719	10.361	6.46698044718621e-05	0.00280285
ENSSSCG00045038153	0.42507	11.0674	6.69617426501391e-05	0.00289396
COL14A1.1	0.581103	10.4872	6.84667273801689e-05	0.00295065
RPL24	0.549965	10.4711	6.91955077831396e-05	0.00297365
Gucy1a3	0.570003	10.5551	7.04374437478985e-05	0.00301031
KCND3	0.459447	10.357	7.04432533304042e-05	0.00301031
FTO	0.43294	10.8721	7.12377617358646e-05	0.00303576
CST3	0.536867	10.5332	7.20597256250662e-05	0.00304527
LDLRAD4	0.533863	10.5814	7.19716221823681e-05	0.00304527
PRLR	0.451272	10.3547	7.17931262104327e-05	0.00304527
TFPI	0.595958	10.4688	7.41772926801294e-05	0.0031261
MRPS30	0.619271	10.4918	7.47184876104165e-05	0.00314023
EPS8	0.591854	10.6029	7.78345509248066e-05	0.00325327
EMP2	0.581377	10.4351	7.76342536358943e-05	0.00325327
ENSSSCG00045024965	0.580302	10.434	7.94210185740739e-05	0.00331051
ENSSSCG00045034127	0.541893	10.8113	7.96720100649283e-05	0.00331192
OTULINL	0.561354	10.3962	8.03921611178443e-05	0.00333278
ARMC2Â	0.581842	10.4452	8.25392236661199e-05	0.00341252
HLF	0.58925	10.4283	8.44114243569462e-05	0.00348049
ENSSSCG00045025961	-0.538747	10.6123	8.61299923117392e-05	0.00353226
IMPG1	0.364651	10.3445	8.60523811970926e-05	0.00353226
ENSSSCG00045004146	0.587515	10.4172	8.64510218560145e-05	0.00353592
ENSSSCG00045020337	0.468825	10.3602	9.03614485917334e-05	0.00368597
BTBD9	0.427609	10.9517	9.19746648924928e-05	0.00374177
TTC17	0.431182	10.6772	9.30908544724017e-05	0.00377711
HECA	0.582824	10.4389	9.3460642587932e-05	0.00378206
RUFY1	0.549014	10.4682	9.4903689674535e-05	0.00383029
MRTFB	0.440849	10.8313	9.93161786748952e-05	0.0039978
IL27RA	-0.533695	10.3723	0.000103566	0.00414699
ENSSSCG00045014908	-0.52204	10.4168	0.00010331	0.00414699
F13A1	0.581316	10.3755	0.000105142	0.00419906
RECK	0.594323	10.4745	0.000106235	0.00423164
ENSSSCG00045016316	0.568116	10.3991	0.000106516	0.00423179
FAM214A	0.397973	10.8074	0.000108764	0.00430989
YWHAZ	-0.445757	10.6108	0.000109264	0.00431848
NEBL	0.574036	10.8911	0.000111552	0.00439027
BCAS3	0.436677	10.9357	0.000112232	0.00439027
VEGFD	0.543271	10.3733	0.000112116	0.00439027
CCDC17	0.503001	10.4919	0.000111998	0.00439027
ATP8A2	0.493065	10.3725	0.000113667	0.00443041
NCKAP1	0.451106	10.6901	0.000113838	0.00443041
SRRM1	0.488846	10.5427	0.000115057	0.00446645
ENSSSCG00045020348	0.561438	10.4083	0.000116164	0.00449798
SNRK	-0.461611	10.6424	0.000116944	0.0045167
FAM163A	-0.602701	10.3965	0.000117444	0.00452457
TNKS	0.456915	10.6804	0.000118842	0.00456689
SLC35F3	0.536789	10.3731	0.000120852	0.00462086
ENSSSCG00045026581	0.431397	10.8019	0.000120733	0.00462086
CALD1	-0.349098	11.1473	0.000123533	0.00471155
KYNU	0.522653	10.3701	0.000124965	0.00475427
ENSSSCG00045019541	0.660436	10.4593	0.000126308	0.00479343
ISG12	0.503363	10.3774	0.000128256	0.00485527
PTPRE	0.426234	10.766	0.000130692	0.00493526
ENSSSCG00045032639	-0.501449	10.3804	0.000131567	0.00495601
PPM1E	0.614549	10.4015	0.00013204	0.00496157
UST	0.606383	10.461	0.00013463	0.00504648
KLHL13	0.552845	10.445	0.000136729	0.00511258
ARHGEF12	0.412351	10.8222	0.000139259	0.00519445
NECTIN3	0.521944	10.5653	0.000140344	0.00522215
TFDP2	0.474045	10.7236	0.000147294	0.00546743
PITPNC1	0.406272	11.0721	0.000148961	0.00551588
ENSSSCG00045021010	0.549556	10.4897	0.00014989	0.00553685
PTBP3	0.522492	10.5402	0.000152426	0.00561693
CDH18	0.457328	10.3612	0.00015605	0.00572283
JPH1	0.541873	10.3993	0.000155763	0.00572283
KLHL4	0.565984	10.6413	0.000156985	0.00574332
IL1RAP	0.548767	10.3876	0.000161399	0.00589069
GABBR2	0.533314	10.381	0.000162066	0.00590089
CD47	0.498901	10.5835	0.000162727	0.00591086
ENSSSCG00045005379	0.425822	10.7826	0.000164836	0.00595319
DUSP4	-0.512497	10.3784	0.000164422	0.00595319
PLVAP	0.428206	10.3501	0.000165063	0.00595319
ENSSSCG00045017108	-0.511703	10.3757	0.000167831	0.00603873
PTPRR	0.432141	10.3558	0.000168671	0.0060547
ENSSSCG00045035555	0.477884	10.3703	0.000169832	0.00606782
GJC2	-0.29	10.3375	0.000169731	0.00606782
ENSSSCG00045035764	0.387273	10.8754	0.000171732	0.00612137
SLC16A7	0.552598	10.6149	0.000174054	0.00618967
ENSSSCG00045029129	0.545798	10.4639	0.000179204	0.006358
CENPC	0.472867	10.6291	0.000182072	0.00642983
CSRNP3	0.323077	10.3423	0.00018171	0.00642983
CAMK4	0.474834	10.3618	0.000186169	0.00655935
WASHC5	0.5286	10.4401	0.000186799	0.00656637
ENSSSCG00045027262	-0.468947	10.5525	0.000188939	0.00662634
ZBTB37	0.50693	10.3836	0.000193929	0.00678575
OTUD7A	0.468325	10.3638	0.00019547	0.00682401
KIAA1324L	0.544355	10.3835	0.000196468	0.00684318
ANG	0.560395	10.4815	0.000200408	0.00696453
RPL27A	0.504725	10.5325	0.000203105	0.0070422
SEMA3C	-0.457318	10.6173	0.000206378	0.00713945
FIGN	-0.494644	10.4797	0.000213997	0.00738629
ENSSSCG00045031926	0.541482	10.4186	0.00021635	0.00745064
ENSSSCG00045035193	0.489918	10.3723	0.000220461	0.00757511
ENSSSCG00045036613	0.519055	10.4529	0.00022883	0.007845
MX1	0.417026	10.3535	0.000229546	0.00785191
ADD1	0.374257	10.7823	0.000230883	0.00787996
CNST	0.511898	10.481	0.000238802	0.00811117
CASC1	0.5725	10.4225	0.000239252	0.00811117
ENSSSCG00045030032	0.450333	10.5899	0.000239055	0.00811117
CRYL1	0.522829	10.4431	0.000240054	0.00812033
PIKFYVE	0.528271	10.455	0.000244011	0.0082359
ENSSSCG00045019484	-0.511264	10.4069	0.000245527	0.0082482
SF3B1	0.396748	10.8666	0.000245997	0.0082482
CCDC122	0.534248	10.433	0.000244941	0.0082482
WLS	0.525791	10.5788	0.000251662	0.00841963
CDK19	0.494561	10.6214	0.000252404	0.00842597
ENSSSCG00045028996	0.506635	10.4121	0.000254563	0.0084795
NCALD	0.585569	10.5089	0.000261163	0.00868039
ENSSSCG00045006228	-0.306018	10.3407	0.0002634	0.00873571
BRCC3	0.522491	10.4664	0.000265906	0.0087997
ENSSSCG00045010503	0.495258	10.4718	0.000270713	0.00893937
SESN1	0.425543	10.7115	0.000271941	0.00896053
ENSSSCG00045019698	0.401619	10.3507	0.000279123	0.00917736
ENSSSCG00045014825	0.317463	10.3423	0.000282147	0.00925685
NPR1	0.528501	10.4406	0.000283919	0.00929501
ENSSSCG00045002914	0.458892	10.6421	0.000291411	0.00951984
ENSSSCG00045001144	0.427979	10.3562	0.000295031	0.00961749
ENSSSCG00045031611	0.399022	11.1949	0.000296796	0.00965442
QKI	0.307656	11.0717	0.000298501	0.0096892
ANKHD1	0.411134	10.7729	0.000300471	0.00973245
MEIS1	0.515483	10.5367	0.000301516	0.00974561
ENSSSCG00045027817	0.526097	10.4333	0.000304168	0.00981056
LIPA	-0.501775	10.4648	0.000305337	0.00982747
CREBBP	0.397262	10.7725	0.000308386	0.00988389
ENSSSCG00045015383	0.436223	10.6923	0.000308109	0.00988389
CELF2	0.456151	11.2193	0.000312427	0.00997153
ENSSSCG00045010553	0.47045	10.6257	0.000311794	0.00997153
AHR	0.517047	10.4185	0.00031498	0.0099903
CDH10	0.306868	10.3412	0.00031412	0.0099903
UAP1	0.528147	10.4976	0.000314672	0.0099903
ENSSSCG00045020811	-0.52112	10.3773	0.000316798	0.0100271
UGP2	0.494723	10.4868	0.000320747	0.0101311
MFSD8	0.492715	10.5133	0.000324295	0.010222
SLC24A3	-0.443813	10.5564	0.000325906	0.0102516
ATP11C	0.511373	10.5259	0.000330559	0.0103766
ECHDC1	0.488256	10.3896	0.000334993	0.0104942
ENSSSCG00045023915	0.415216	10.355	0.000353806	0.0109932
ENSSSCG00045002426	-0.529861	10.5123	0.000353145	0.0109932
BRINP1	0.341164	10.3455	0.000352416	0.0109932
ENSSSCG00045036261	0.340571	11.1723	0.000352815	0.0109932
ENSSSCG00045022398	-0.497052	10.3803	0.000356435	0.0110524
AUH	0.387488	10.7176	0.000358297	0.0110876
ENSSSCG00045020846	0.464863	10.3681	0.000362566	0.011197
ENSSSCG00045003576	0.418063	10.3575	0.000366152	0.0112849
ENSSSCG00045033686	0.537141	10.3901	0.000368596	0.0113373
ENSSSCG00045023829	0.488616	10.5002	0.000374462	0.0114898
CAVIN1	-0.466267	10.4203	0.000375059	0.0114898
GSG1L	0.432626	10.3624	0.00038187	0.0116526
ZDHHC17	0.410761	10.7428	0.000381901	0.0116526
TBX5	-0.472553	10.368	0.000384141	0.0116975
GRIA3	0.551659	10.427	0.000386367	0.0117419
ENSSSCG00045018527	0.389925	10.3521	0.000392323	0.0118992
RTN4	-0.371599	10.7845	0.000394359	0.0119372
ENSSSCG00045004559	0.455193	10.3657	0.000399331	0.0120638
GRM5	0.454048	10.366	0.000400653	0.0120798
OCIAD2	0.455875	10.3625	0.000405235	0.0121938
SLC13A1	0.358371	10.3482	0.000406752	0.0122154
GRID2	0.519749	10.4039	0.000409115	0.0122622
SLC35E1	0.494379	10.3699	0.000414881	0.0123863
ENSSSCG00045011157	0.475948	10.5899	0.000414292	0.0123863
EIF4E3	0.488263	10.4734	0.000418891	0.0124816
ENSSSCG00045007289	0.440068	10.8191	0.000422389	0.0125613
SMAD2	0.446026	10.5844	0.000426613	0.0126377
ENSSSCG00045029813	0.505826	10.4359	0.00042624	0.0126377
ENSSSCG00045018165	0.422679	10.6191	0.00043155	0.0127592
PCGF5	0.455195	10.6277	0.000433151	0.0127817
MEF2A	0.340015	11.0709	0.000435019	0.0128121
FAM107A	0.493311	10.3872	0.000436381	0.0128274
CCPG1	0.484807	10.5213	0.000440919	0.0129359
PRPS2	0.422361	10.3696	0.000442982	0.0129715
ENSSSCG00045027597	0.527601	10.4138	0.000454411	0.0132806
TSPAN4	0.419146	10.3595	0.000458328	0.0133695
SLC8A1	0.443284	11.0441	0.000462294	0.0134594
ENSSSCG00045019723	0.414437	10.6738	0.00047793	0.0138852
KLHL24	0.459847	10.5043	0.000478736	0.0138852
PTPRC	0.540119	10.4164	0.000481012	0.0139226
TEC	0.487879	10.3861	0.000481852	0.0139226
BEND5	0.515339	10.4059	0.000484264	0.0139659
CAMKK2	0.512247	10.5084	0.000487545	0.0140339
NCKAP1L	0.346668	10.3453	0.00049498	0.0142211
CTRC	0.386227	10.3484	0.000500833	0.0143622
ENSSSCG00045039459	-0.302277	10.3413	0.000503483	0.0144112
TSHR	-0.547671	10.4658	0.000512381	0.0146384
ENSSSCG00045039148	0.479833	10.3797	0.000514334	0.0146393
ENSSSCG00045003640	0.412726	10.6459	0.000514275	0.0146393
SAT1	0.41092	10.7029	0.000522478	0.0148158
REEP3	0.413826	10.7447	0.000521834	0.0148158
HACD1	0.484668	10.3951	0.000525761	0.0148537
CYBRD1	0.505429	10.5071	0.000525425	0.0148537
ENSSSCG00045028823	0.357278	10.7273	0.000530212	0.0149518
BNIP3L	0.475681	10.4414	0.000535232	0.0150441
ENSSSCG00045010483	0.451849	10.5788	0.000535457	0.0150441
PFKP	0.392123	10.3566	0.000537586	0.0150761
GCNT1	-0.51767	10.4855	0.000543742	0.0151929
ENSSSCG00045003906	0.290553	10.3409	0.00054302	0.0151929
NLGN1	0.450304	10.3674	0.000551565	0.0153833
MEOX2	0.565718	10.4335	0.000553931	0.0154211
KDM6A	0.3801	10.8028	0.000563901	0.0156701
ENSSSCG00045009701	0.466059	10.5698	0.000565325	0.0156811
HK2	-0.429842	10.3728	0.000566909	0.0156965
CABCOCO1	0.524336	10.4194	0.000568865	0.0157221
RPS18	0.477497	10.4795	0.000570086	0.0157274
ANKS1B	0.425249	10.3575	0.000577631	0.0159067
ENSSSCG00045003579	0.521813	10.3968	0.000580159	0.0159476
ENSSSCG00045015896	0.441907	10.5416	0.000588956	0.0161313
XYLT1	0.552723	10.4694	0.000588181	0.0161313
CASZ1	0.445514	10.3793	0.000594605	0.0162277
ENSSSCG00045005347	0.299126	10.3408	0.000593767	0.0162277
ENSSSCG00045017759	0.455986	10.5548	0.000596824	0.0162302
ENSSSCG00045006761	0.387544	10.3513	0.000596695	0.0162302
PLXNA2	-0.499684	10.4821	0.00060193	0.016327
ENSSSCG00045006817	0.44895	10.5912	0.000602525	0.016327
CPE	-0.524116	10.4074	0.000605014	0.0163654
ENSSSCG00045015528	0.415701	10.6845	0.000606431	0.0163747
CACNG3	0.39023	10.3533	0.000609802	0.0164366
ENSSSCG00045038288	0.530977	10.5128	0.000618676	0.0166464
ENSSSCG00045008164	0.444282	10.6357	0.000621357	0.0166891
TEK	-0.508558	10.5269	0.000629591	0.0168806
ENSSSCG00045007630	-0.484214	10.4962	0.000635347	0.017005
RELN	0.405121	11.4464	0.000638443	0.0170281
ENSSSCG00045009438	0.514195	10.425	0.000638074	0.0170281
SLC46A3	0.493271	10.3765	0.000641626	0.0170738
ZFAND6	0.444805	10.5472	0.000642634	0.0170738
MACF1	-0.273	11.2669	0.000643511	0.0170738
SOX6	-0.352202	10.7565	0.000645729	0.0171029
EXOC5	0.472954	10.5146	0.000648446	0.0171451
ENSSSCG00045029692	0.343241	10.3475	0.000650065	0.0171581
ENSSSCG00045028624	0.445887	10.5655	0.000657546	0.0172671
IL10RA	0.360038	10.3504	0.000657064	0.0172671
TTC25	-0.423767	10.3668	0.000657589	0.0172671
NTN1	-0.396142	11.0721	0.00065986	0.0172969
ENSSSCG00045017546	0.437539	10.6095	0.000663605	0.0173476
GRID1	0.524743	10.4057	0.000664065	0.0173476
CEP120	0.450619	10.5153	0.000666146	0.0173722
TRDN	0.373455	10.3503	0.000676011	0.0175994
PDE4D	0.379532	11.0382	0.000681392	0.0177092
RABGGTB	0.514818	10.3902	0.000698701	0.0181282
SHB	-0.458541	10.4592	0.000707263	0.0183192
ENSSSCG00045003335	0.398032	10.8477	0.000725973	0.0187719
ENSSSCG00045020764	0.495878	10.4072	0.00073934	0.0190852
ENSSSCG00045005643	0.465895	10.3736	0.000755226	0.0194624
ENSSSCG00045003851	-0.441779	10.4853	0.000765785	0.0197012
COL6A6	-0.503002	10.5914	0.000769744	0.0197697
ENSSSCG00045034544	-0.503702	10.7152	0.000771853	0.0197906
GRHL2	0.352794	10.3476	0.000783096	0.0200452
ARID5B	0.452786	10.6426	0.000794968	0.020315
ENSSSCG00045037012	0.404968	10.3559	0.000806376	0.020572
ENSSSCG00045037021	-0.276658	12.0451	0.000812607	0.0206619
SFMBT1	0.484913	10.4345	0.000811632	0.0206619
SFRS11	0.339495	10.8248	0.000816884	0.0207361
ZNF536	0.489396	10.3846	0.000824304	0.0208897
JAK1	0.352855	10.7698	0.000830626	0.0209802
AEBP2	0.416732	10.6187	0.000829352	0.0209802
ENSSSCG00045020965	0.384364	10.9719	0.000835707	0.0210736
DCAF15	-0.244779	10.3361	0.000842084	0.0211994
RAB31	0.473032	10.4877	0.000860242	0.0216209
SMAD3	-0.416295	10.6199	0.000864083	0.0216817
LRRC7	0.490861	10.3876	0.000868936	0.021748
PSD3	-0.36393	10.9187	0.000869577	0.021748
ARL6IP1	0.493895	10.4274	0.000876167	0.0218769
MTHFR	-0.411536	10.356	0.000882902	0.0220091
TESK2	0.486194	10.3926	0.000894644	0.0222654
SYNE2	0.340368	11.0281	0.000898048	0.0223137
TTC7B	-0.381873	10.6615	0.000901068	0.0223523
TRPC7	0.293784	10.3437	0.000902656	0.0223547
LRRTM3	0.325443	10.3443	0.000904094	0.0223547
PAX5	0.412731	10.3592	0.000910661	0.0224806
ENSSSCG00045037408	0.501436	10.4079	0.000914895	0.0225372
ENSSSCG00045000522	0.454794	10.5522	0.000915904	0.0225372
FLT4	-0.397402	10.781	0.00091874	0.0225705
ENSSSCG00045018050	0.465031	10.3916	0.000920792	0.0225846
PDZRN3	-0.406957	10.7175	0.000923867	0.0226236
ENSSSCG00045007999	0.375968	10.3532	0.00092907	0.0227146
SLC22A23	0.484661	10.5047	0.000932512	0.0227259
NT5E	0.309322	10.3439	0.000931138	0.0227259
ENSSSCG00045009118	0.274032	10.3404	0.000938729	0.0227683
ENSSSCG00045019242	0.401946	10.6035	0.00093688	0.0227683
ENSSSCG00045000203	0.257313	10.3401	0.000938729	0.0227683
RUNDC3B	0.472451	10.3767	0.000940619	0.0227779
ENSSSCG00045005035	0.505516	10.48	0.000947741	0.0228778
ENSSSCG00045036795	-0.382547	10.3737	0.000946738	0.0228778
ENSSSCG00045024779	0.438746	10.589	0.000954122	0.0229954
FAM78B	-0.52162	10.4949	0.000960552	0.0231138
ENSSSCG00045039226	0.574909	10.5476	0.000989952	0.0237722
ARGLU1	0.392528	10.6762	0.000991029	0.0237722
ENSSSCG00045002195	0.47337	10.3916	0.000999671	0.0239409
ENSSSCG00045011561	0.405657	10.3587	0.0010012	0.0239409
IQCH	0.398465	10.3562	0.00100459	0.0239469
ENSSSCG00045015501	0.319183	11.1939	0.0010038	0.0239469
ENSSSCG00045000989	0.352031	10.3478	0.0010146	0.0241477
ENSSSCG00045038675	0.374627	10.3503	0.00102079	0.0242572
GBF1	-0.387474	10.6518	0.00102691	0.0243648
ENSSSCG00045000649	-0.457199	10.4429	0.00102994	0.0243986
ARHGAP1	0.445049	10.3743	0.00103667	0.0244138
IGSF21	0.327913	10.3467	0.00103562	0.0244138
ENSSSCG00045022434	0.485254	10.3768	0.00103414	0.0244138
RNF167	-0.28243	10.341	0.00103698	0.0244138
ENSSSCG00045022728	0.444153	10.3693	0.00104462	0.0245557
PLEKHA7	-0.442058	10.46	0.00105264	0.0246683
ENSSSCG00045007894	0.501899	10.4074	0.00105217	0.0246683
ENSSSCG00045004033	0.453792	10.478	0.0010564	0.0247184
ENSSSCG00045025403	0.430697	10.5372	0.001067	0.0249282
ENSSSCG00045008971	0.48849	10.3861	0.00107706	0.0251249
TMEM150C	0.501696	10.4937	0.00108349	0.0252363
ENSSSCG00045039533	0.498583	10.382	0.00109152	0.0253844
ENSSSCG00045037063	0.355779	10.7728	0.00109437	0.025412
UBASH3B	0.542485	10.5191	0.0011055	0.0255653
PLXDC1	0.459505	10.3686	0.00110847	0.0255653
NIPBL	0.326053	10.96	0.00110797	0.0255653
RTN1	0.460827	10.5781	0.00110383	0.0255653
CCDC126	0.451366	10.3768	0.00110935	0.0255653
LPAR1	-0.463705	10.4903	0.00112823	0.025922
ENSSSCG00045027491	0.444561	10.5447	0.00112731	0.025922
ENSSSCG00045034471	-0.399288	10.5485	0.00113166	0.0259618
BCL10	0.44471	10.3798	0.00113395	0.0259752
CCDC14	0.463129	10.5023	0.00114088	0.0260948
ENSSSCG00045022243	0.34273	10.35	0.00114301	0.0261045
ENSSSCG00045034660	-0.391537	10.3567	0.00114535	0.0261188
ENSSSCG00045002249	-0.300926	10.3405	0.00115861	0.0263817
RELL1	0.514828	10.4149	0.0011613	0.0263995
ENSSSCG00045034627	-0.430849	10.6198	0.00116285	0.0263995
AACS	-0.442523	10.4027	0.0011717	0.0265608
SMYD3	0.332217	11.1755	0.00117382	0.0265695
YES1	0.41463	10.6722	0.00117694	0.0266006
ENSSSCG00045022997	0.393069	10.3606	0.00119151	0.02689
MTUS1	0.436563	10.5507	0.00119774	0.0269135
RPL32	0.447994	10.4533	0.00119784	0.0269135
TFRC	0.419717	10.3731	0.00119591	0.0269135
HSD17B12	-0.399626	10.5833	0.00121919	0.0273528
ZEB1	0.315082	11.3291	0.00122216	0.0273792
COL5A2	-0.326928	11.0706	0.00124594	0.0278711
ENSSSCG00045033546	0.46221	10.4792	0.00124794	0.027875
PECAM1	0.313694	11.1086	0.00125286	0.0279438
CYP3A46	0.476257	10.4096	0.0012558	0.0279685
ITGA2B	0.35924	10.6953	0.00125822	0.0279817
ENSSSCG00045026646	-0.447035	10.4678	0.00126768	0.028151
MTHFD2L	0.464955	10.5214	0.00127979	0.0283374
COP1	0.335693	10.7432	0.00127977	0.0283374
ENSSSCG00045015978	-0.285572	11.3236	0.00128525	0.0284171
LURAP1L	-0.401784	10.3594	0.0012881	0.0284389
ALDH9A1	0.454546	10.3855	0.00129526	0.0285557
MDFI	-0.361303	10.3483	0.00130476	0.0286821
SLC9A7	0.386564	10.3548	0.00130299	0.0286821
FGF13	-0.561324	10.4265	0.00132796	0.0291502
DIAPH3	-0.478161	10.3834	0.00133041	0.0291619
EML4	-0.370761	10.6682	0.00133448	0.0292092
ARL13B	0.41722	10.5413	0.00133683	0.0292188
RFX2	0.39799	10.7787	0.00134905	0.0294437
ENSSSCG00045008138	0.262955	10.34	0.00136949	0.029847
ENSSSCG00045004305	0.316147	10.9749	0.00137541	0.0299334
ZER1	0.443352	10.4142	0.00138031	0.0299972
PURG.1	0.465432	10.4746	0.00139605	0.0302961
ENSSSCG00045010035	0.414655	10.6309	0.0014185	0.0307396
IRF2	0.417914	10.5532	0.00142216	0.0307752
ACTB	-0.421113	10.4958	0.00143652	0.031042
POU2F2	0.426873	10.3665	0.00144259	0.031129
ENSSSCG00045028374	0.435845	10.6957	0.00145469	0.0313458
ENSSSCG00045028673	0.462741	10.4407	0.00145976	0.0313663
ENSSSCG00045029679	0.377669	10.3533	0.00145949	0.0313663
CFD	0.46838	10.5031	0.00147027	0.0315477
TMEM30A	0.475348	10.4319	0.00147813	0.0316718
RIN2	0.3168	10.9432	0.00148818	0.0317979
ENSSSCG00045014961	0.404283	10.3612	0.00148762	0.0317979
ENSSSCG00045016356	0.495684	10.4661	0.0015191	0.032413
ARID4A	0.451845	10.5262	0.00154133	0.0328415
KLF7	0.435231	10.6075	0.00155972	0.033187
GLCE	0.44744	10.6214	0.00156523	0.0332578
NFIA	0.247239	11.829	0.00158261	0.0335803
FNIP1	0.400924	10.643	0.00158971	0.0336841
ATP2C1	0.444176	10.5699	0.00159378	0.0337236
DIP2C	0.33208	10.8769	0.00160042	0.0338172
ENSSSCG00045025482	0.415295	10.4565	0.00162428	0.0341793
ENSSSCG00045023121	0.240392	10.3394	0.00162281	0.0341793
LMP2	0.257244	10.3392	0.00162281	0.0341793
ENSSSCG00045016312	-0.484552	10.4187	0.00163497	0.0343568
PLAC1	0.312405	10.3458	0.00164418	0.0344555
ENSSSCG00045035361	0.421812	10.5369	0.00164318	0.0344555
ENSSSCG00045037265	-0.405387	10.3669	0.00166457	0.034835
ENSSSCG00045032920	0.456669	10.4762	0.0016714	0.03493
PCF11	0.421671	10.494	0.00167862	0.0350328
ENSSSCG00045001246	0.254756	10.3392	0.00169523	0.0353048
H2AFJ	0.342329	10.3492	0.00169628	0.0353048
FRMD	-0.403964	10.4778	0.00170574	0.0354534
ENSSSCG00045011521	0.445109	10.433	0.0017145	0.0355517
LRMDA	0.448819	10.6342	0.00171513	0.0355517
ENSSSCG00045016939	-0.448321	10.4141	0.00174191	0.0360577
ENSSSCG00045015992	-0.407855	10.3611	0.00174765	0.0361276
KCNT2	0.472388	10.3876	0.00176565	0.036401
SPAG9	0.345073	10.7365	0.00176436	0.036401
RASAL2	0.290048	11.1774	0.00178122	0.0366725
TRMT2B	0.449354	10.3892	0.00178377	0.0366754
SLC7A7	0.460509	10.4565	0.00179876	0.0369339
DBNDD2	0.314588	10.3458	0.00181001	0.037115
NRG1	-0.485121	10.8962	0.00181741	0.0371737
TPT1	0.377614	10.6598	0.00181775	0.0371737
ENSSSCG00045029327	0.400038	10.3613	0.00182281	0.0371775
ENSSSCG00045011908	0.324369	10.3462	0.00182168	0.0371775
ENSSSCG00045007523	0.336207	10.7813	0.00182528	0.0371781
SNTG1	0.469958	10.3853	0.00183965	0.0373971
COLEC12	0.481514	10.6897	0.00184093	0.0373971
NEGR1	-0.389071	10.5718	0.00185615	0.0376069
ENSSSCG00045018617	0.247725	10.3389	0.00185619	0.0376069
ENSSSCG00045030802	0.430013	10.6241	0.00187994	0.0380375
RPS27A	0.423819	10.5049	0.00189828	0.0383579
GABRA5	0.248166	10.3391	0.00190664	0.0384757
EMB	0.312376	10.3462	0.00191425	0.0385784
ABCD4	-0.427558	10.3861	0.00192105	0.0386134
SLC36A4	0.474545	10.4264	0.00192011	0.0386134
ENSSSCG00045035925	0.416941	10.3685	0.00192625	0.038667
SERINC3	0.443361	10.4032	0.0019363	0.0388176
ENSSSCG00045009031	0.419755	10.3618	0.00194157	0.0388722
TXNL4B	0.421587	10.3737	0.00194993	0.0389884
ENSSSCG00045005047	0.380875	10.6192	0.00195973	0.0391331
COL12A1	-0.432521	10.4753	0.00197614	0.0394091
ENSSSCG00045011387	0.435048	10.5179	0.00201685	0.0401191
PARD3	0.302357	11.1642	0.002017	0.0401191
ENSSSCG00045020287	0.394838	10.5275	0.0020307	0.040339
ENSSSCG00045016283	0.460866	10.47	0.00203624	0.0403964
ENSSSCG00045032013	0.371403	11.4237	0.00204906	0.040598
PEBP4	0.369478	10.3545	0.00206233	0.040808
ENSSSCG00045027399	0.448549	10.4228	0.00206666	0.0408406
CTPS2	0.464714	10.4032	0.00207488	0.04095
YIPF4	0.447972	10.4393	0.0020983	0.0413587
ENSSSCG00045025239	0.425871	10.3696	0.00211645	0.0416627
MTURN	0.43381	10.3825	0.00212051	0.0416888
ENSSSCG00045038637	0.347029	10.3507	0.00212992	0.0417661
ENSSSCG00045027938	0.346983	10.3512	0.00212992	0.0417661
ENSSSCG00045019206	0.34688	10.3515	0.00213695	0.0418259
PTPRK	0.311874	10.948	0.00213845	0.0418259
UACA	0.370751	10.7323	0.0021469	0.0419374
AQR	0.441813	10.4383	0.00216269	0.042138
ENSSSCG00045038143	-0.410677	10.3816	0.00216072	0.042138
ENSSSCG00045032867	0.34155	10.8527	0.00217468	0.0422097
ENSSSCG00045021000	0.434236	10.4061	0.00217294	0.0422097
ENSSSCG00045023331	0.384599	10.3574	0.00216986	0.0422097
ZMYM2	0.396701	10.6102	0.0021784	0.0422282
ENSSSCG00045021289	0.423663	10.5324	0.00218453	0.0422796
ENSSSCG00045011774	-0.345369	10.3515	0.00218659	0.0422796
FOXP1	0.219114	11.7997	0.00219372	0.0423258
GALNT13	0.345846	10.3513	0.00219453	0.0423258
ENSSSCG00045009151	0.29375	10.3431	0.00220474	0.0424159
DBT	0.471205	10.4482	0.00220476	0.0424159
AGTR1	0.522136	10.4161	0.00225305	0.0432904
RNASEH2B	0.424543	10.3748	0.00225814	0.0433335
FRS2	0.376812	10.6573	0.00228687	0.0437967
KCNJ13	0.356129	10.3514	0.00228802	0.0437967
ENSSSCG00045031118	0.465628	10.4114	0.00230778	0.0439545
RPL26	0.414834	10.4796	0.00230537	0.0439545
ENSSSCG00045020473	0.439268	10.3809	0.00230407	0.0439545
CSNK1A1	0.396875	10.5392	0.00230241	0.0439545
ENSSSCG00045008127	-0.393981	10.3678	0.00231283	0.0439648
PABPN1	0.397868	10.5116	0.00231409	0.0439648
ENSSSCG00045000915	0.371379	10.6163	0.002321	0.0440413
ENSSSCG00045017181	0.34629	10.7347	0.00233064	0.0441692
RPL9	0.426115	10.4655	0.00234061	0.0442106
FAM174B	0.456623	10.4379	0.0023389	0.0442106
ENSSSCG00045014821	0.331856	10.3514	0.00234286	0.0442106
FAM135A	0.438048	10.5111	0.00234731	0.0442106
ENSSSCG00045014506	0.427644	10.4087	0.00234558	0.0442106
PPHLN1	0.41887	10.5039	0.00236888	0.0445617
PGM5	0.373168	11.0511	0.00237454	0.0446133
UNKL	0.410295	10.4832	0.00240701	0.0451677
ENSSSCG00045002246	0.277547	10.3421	0.00243268	0.0454572
ENSSSCG00045021269	0.345067	10.3483	0.00243436	0.0454572
ENSSSCG00045003971	0.293709	10.3426	0.00243268	0.0454572
TMEM144	0.277557	10.3424	0.00243268	0.0454572
ENSSSCG00045011325	0.376228	10.6401	0.00243922	0.0454923
PSMD6	0.39284	10.3587	0.00247516	0.0461063
ZFP36L2	0.451706	10.4532	0.00248354	0.046206
FAM185A	0.42442	10.4629	0.00249422	0.0463482
SGCE	0.425284	10.3804	0.00250262	0.0464476
ENSSSCG00045019716	0.297495	11.0378	0.00250788	0.0464887
ENSSSCG00045024427	0.315194	10.8374	0.00252362	0.0467236
SCN3B	0.450427	10.4581	0.00252838	0.0467551
ENSSSCG00045036915	0.30602	10.3458	0.00253145	0.0467552
PLCD3	0.433636	10.3996	0.00253896	0.0468371
DDX17	0.272048	11.0718	0.00254808	0.0469488
EXT1	-0.310153	11.2701	0.00255269	0.046977
SEMA4B	0.313945	10.348	0.00256746	0.0471918
VPS8	0.354667	10.6116	0.00257259	0.0472291
SMIM14	0.431048	10.5074	0.00258247	0.047343
POPDC3	0.362306	10.3544	0.00258668	0.047343
ENSSSCG00045011591	0.382095	10.3616	0.0025881	0.047343
GLRA3	0.312334	10.345	0.00260055	0.0475138
BDKRB2	0.301155	10.3427	0.00261979	0.047751
SEPTIN11	-0.406344	10.5187	0.00261924	0.047751
ZC3H7A	0.404756	10.5111	0.00262594	0.0478059
ZNF704	0.398548	10.768	0.00264186	0.0479811
ENSSSCG00045005663	0.387192	10.8133	0.002641	0.0479811
ARHGAP6	0.364636	10.8053	0.0026468	0.0480137
AIF1	0.397709	10.373	0.00265788	0.0480625
TNFAIP8L3	0.392777	10.7413	0.00265618	0.0480625
GAS6	0.462055	10.3933	0.00265894	0.0480625
ZNF207	0.386584	10.5583	0.00266471	0.0480771
ENSSSCG00045017005	0.310374	10.3456	0.00266605	0.0480771
MYO3B	0.389431	10.3607	0.00270025	0.0486364
ENSSSCG00045005267	0.309671	10.3454	0.00273852	0.0492675
CD200	0.36736	10.3608	0.00276118	0.0495583
ENSSSCG00045007073	0.342126	10.3609	0.00276118	0.0495583
ENSSSCG00045024999	-0.403515	10.4426	0.00276608	0.0495879
ENSSSCG00045006457	0.223243	10.3384	0.00280542	0.050027
ENSSSCG00045014910	0.37763	10.5878	0.0028105	0.050027
ENSSSCG00045017164	0.240357	10.3389	0.00280542	0.050027
S100PBP	0.425896	10.4093	0.00281338	0.050027
CD80	0.240338	10.3386	0.00280542	0.050027
ENSSSCG00045029714	0.273035	10.3421	0.00281353	0.050027
RNF128	0.257227	10.3388	0.00280542	0.050027
ZFYVE1	0.443349	10.4599	0.0028467	0.0505578
SLC40A1	0.402344	10.5546	0.0028596	0.050728
ARFIP1	0.423719	10.5239	0.00289484	0.0512935
LAMC1	0.341132	10.9272	0.00290788	0.0514379
PHACTR1	0.460783	10.4499	0.00291648	0.0514379
RORA	0.336017	10.9836	0.00291403	0.0514379
ENSSSCG00045017019	0.238737	10.3387	0.00291367	0.0514379
ENSSSCG00045034348	0.444943	10.5467	0.00296227	0.0521852
ENSSSCG00045037490	0.430941	10.3864	0.00298991	0.0526114
ENSSSCG00045013362	0.239414	10.3388	0.00299704	0.0526761
ENSSSCG00045014625	0.406228	10.4045	0.00300202	0.0527028
AHCTF1	0.448188	10.4978	0.00300659	0.0527224
DHX35	0.400546	10.4561	0.00301626	0.0528314
CCDC42	0.238486	10.3388	0.00302627	0.0528965
ENSSSCG00045031367	0.41433	10.3808	0.00302692	0.0528965
HSPA12A	-0.431106	10.3915	0.00303979	0.0530001
RFX7	0.389128	10.6355	0.00303709	0.0530001
PRKAR2B	0.37205	10.6024	0.00305652	0.0531702
RASGEF1A	0.238998	10.3388	0.00305413	0.0531702
APAF1	0.390112	10.4989	0.00306386	0.0532372
RBL2	0.453758	10.4395	0.0030787	0.0534343
ENSSSCG00045030259	0.401202	10.586	0.00308952	0.053561
ENSSSCG00045033288	0.438795	10.3926	0.00309948	0.0536727
AFF3	0.352334	10.7484	0.0031058	0.0537212
ENSSSCG00045029996	0.294249	10.9342	0.0031209	0.0539105
ENSSSCG00045011950	0.410469	10.427	0.00312381	0.0539105
SLC4A5	0.364509	10.3564	0.00312956	0.0539487
ENSSSCG00045014789	0.40973	10.3694	0.00314321	0.0541228
SEL1L3	0.444509	10.4558	0.00316137	0.0543742
ENSSSCG00045009957	0.4406	10.4265	0.00317259	0.0545057
ESRRB	0.332353	10.351	0.00320313	0.054845
ENSSSCG00045020513	0.332346	10.3509	0.00320313	0.054845
SMCHD1	0.318129	10.7633	0.00320208	0.054845
ENSSSCG00045025440	0.44703	10.3935	0.00321428	0.0549743
SYTL2	0.477443	10.4489	0.00322065	0.0550215
TRIM13	0.391302	10.4094	0.00322459	0.0550273
CASP9	0.288943	10.3448	0.00323328	0.0551138
ENSSSCG00045018188	-0.352679	10.3558	0.00325381	0.0554019
ENSSSCG00045026834	0.403697	10.5321	0.00327313	0.0556296
GALM	0.383509	10.4016	0.00327447	0.0556296
EFCAB11	0.417063	10.4895	0.0033182	0.0563097
ZMPSTE24	0.35978	10.6648	0.00334147	0.0566417
ENSSSCG00045014233	-0.282384	10.341	0.00337985	0.0570387
ENSSSCG00045005607	-0.28238	10.3412	0.00337985	0.0570387
ENSSSCG00045006025	0.330025	10.3505	0.00337978	0.0570387
RNF141	0.383735	10.3676	0.00337835	0.0570387
ETV6	0.312615	10.8678	0.0033918	0.0571772
ENSSSCG00045034423	0.408942	10.4125	0.00342482	0.0575875
EWSR1	0.380184	10.5712	0.00342747	0.0575875
ENSSSCG00045030214	0.47631	10.5144	0.00342278	0.0575875
TBC1D23	0.41445	10.5014	0.00344177	0.0577008
WDR20	0.4241	10.3934	0.00343895	0.0577008
ENSSSCG00045009717	-0.389154	10.4326	0.00346199	0.057976
FCHO2	0.332868	10.7277	0.00346643	0.0579866
SLIT1	0.326914	10.3487	0.00347703	0.0581003
GLRA2	0.310803	10.3481	0.0034931	0.0582412
ENSSSCG00045006915	0.360235	10.3558	0.00349273	0.0582412
ENSSSCG00045013616	0.401917	10.3677	0.00350741	0.0584159
ENSSSCG00045039482	0.445356	10.4407	0.00352667	0.0586727
ENSSSCG00045025601	0.352206	10.3581	0.00354912	0.0589819
ENSSSCG00045016229	0.416723	10.4082	0.00355369	0.0589936
ADAR	0.434083	10.3896	0.00357941	0.0593559
ARHGAP29	0.314047	10.7946	0.0036035	0.0596905
ZC3HAV1	0.409387	10.4728	0.0036107	0.0597208
RBM45	0.433904	10.4277	0.00361316	0.0597208
LGALS3	-0.394904	10.3795	0.00362947	0.0599255
WDR33	0.32887	10.783	0.00363856	0.0600106
ENSSSCG00045007921	0.448662	10.3953	0.00366518	0.0603845
DTX2	-0.383031	10.373	0.00369442	0.0608005
NELL2	0.314953	10.3471	0.00373453	0.0613945
OGA	0.361537	10.6273	0.00377578	0.0618725
ADGRB3	0.401059	10.3679	0.00377469	0.0618725
ASPN	-0.37492	10.3584	0.00376883	0.0618725
PLAUR	-0.37788	10.3608	0.00380307	0.0622528
GBA2	-0.388122	10.3774	0.00380766	0.0622611
ENSSSCG00045013955	0.39423	10.4869	0.0038263	0.0624989
TATDN3	0.413338	10.3775	0.00383331	0.0625401
KIAA1958	0.400566	10.3773	0.00383701	0.0625401
FCF1	0.375829	10.3764	0.00386741	0.0629683
ENSSSCG00045013674	0.407525	10.5123	0.00387195	0.0629748
SETD3	0.459403	10.4965	0.00388832	0.0631738
ENSSSCG00045002084	-0.435309	10.3736	0.00391119	0.0634103
FSTL5	0.379364	10.3648	0.00390727	0.0634103
CADPS2	0.376181	10.6475	0.00391728	0.0634416
ENSSSCG00045003299	0.371266	10.368	0.00393165	0.0636069
PCOLCE2	0.48414	10.4576	0.00393962	0.0636682
ENSSSCG00045016799	0.378908	10.475	0.00397296	0.0639936
CARD11	0.277515	10.3418	0.00397653	0.0639936
ENSSSCG00045025516	0.261192	10.3413	0.00397653	0.0639936
ENSSSCG00045008135	0.261226	10.3419	0.00397653	0.0639936
KIF23	0.276869	10.3419	0.00400281	0.0643089
ENSSSCG00045033402	0.502239	10.5241	0.00400455	0.0643089
NUP37	0.439146	10.3963	0.00400975	0.0643246
CCDC196	0.260993	10.3414	0.0040212	0.0644406
RNF38	0.355654	10.6629	0.00402637	0.0644558
ENSSSCG00045008940	0.464563	10.4656	0.00403381	0.0645071
ABCC13	0.388934	10.3655	0.00406172	0.0648175
FAM102B	0.428031	10.4015	0.00405835	0.0648175
ASTN2	-0.513357	10.453	0.0040972	0.0648412
ENSSSCG00045002334	0.296692	10.3441	0.0040964	0.0648412
VWC2	0.260327	10.3416	0.00407822	0.0648412
SCNN1B	0.34591	10.356	0.0040843	0.0648412
ENSSSCG00045007952	0.281002	10.3446	0.0040964	0.0648412
HTR2C	0.296726	10.3447	0.0040964	0.0648412
ENSSSCG00045034191	0.296749	10.3448	0.0040964	0.0648412
ENSSSCG00045002807	0.312321	10.3445	0.0040964	0.0648412
ENSSSCG00045024659	0.338914	10.7656	0.00412261	0.0651725
CDV3	-0.403913	10.4285	0.00412668	0.0651725
ENSSSCG00045025085	0.349296	10.3561	0.00415515	0.0655542
KLF2	0.384612	10.3977	0.00418924	0.0660238
NAP1L1	0.385542	10.502	0.00419628	0.0660666
CRY2	0.445086	10.4047	0.00421964	0.0662974
TTC21B	0.424733	10.4815	0.00421812	0.0662974
COMMD6	0.27528	11.0327	0.00424303	0.0665964
ENSSSCG00045026347	-0.356832	10.6735	0.00425935	0.0667838
PTGS1	-0.335348	10.3628	0.00427331	0.0669339
UHRF1BP1L	0.416062	10.4977	0.00428635	0.0670693
LRRTM4	0.401817	10.3707	0.0042957	0.0671467
ENSSSCG00045030342	0.396055	10.5428	0.00431618	0.0673978
EYA1	0.411218	10.4663	0.00435828	0.0679856
ENSSSCG00045004654	-0.371691	10.3593	0.00438844	0.0682399
LGALS12	-0.385965	10.3757	0.00438038	0.0682399
EFHD1	0.422608	10.3794	0.00439248	0.0682399
DLG5	-0.389525	10.4122	0.00438839	0.0682399
HSPB8	0.302706	10.348	0.00440833	0.0684166
ENSSSCG00045012160	0.26578	10.3443	0.00442176	0.0685553
PHYH	0.403793	10.3934	0.00442739	0.0685729
ENSSSCG00045025330	0.355488	10.3561	0.00446296	0.0690536
ENSSSCG00045022390	0.416794	10.3981	0.00447728	0.0692051
AGO4	0.435028	10.4665	0.00450227	0.0695209
TM4SF1	-0.397823	10.4212	0.00451229	0.0695815
CEP68	0.381381	10.4958	0.00451532	0.0695815
ENSSSCG00045007350	0.392607	10.3731	0.0045316	0.0697619
ENSSSCG00045034110	0.419725	10.4357	0.00453865	0.0698001
ENSSSCG00045016903	-0.380941	10.5355	0.00454492	0.069826
ENSSSCG00045038239	0.257992	10.3415	0.00458021	0.0702975
ENSSSCG00045028566	0.371065	10.367	0.0046368	0.0709031
ENSSSCG00045032213	0.345042	10.7316	0.00463826	0.0709031
ENSSSCG00045015029	0.300541	10.3447	0.00463192	0.0709031
CATSPER2	-0.417589	10.3943	0.0046332	0.0709031
PLAC9	0.404281	10.3832	0.00464673	0.0709614
MB21D2	-0.390299	10.4122	0.00466212	0.0711253
ETV1	0.395294	10.4623	0.00467711	0.0712826
DCLK2	-0.403156	10.5305	0.00468959	0.0714015
ENSSSCG00045030702	0.358323	10.6102	0.00469613	0.0714299
PSIP1	0.412155	10.4395	0.00471747	0.071683
PRKCZ	-0.356274	10.537	0.00472354	0.0717038
ESYT2	0.368957	10.56	0.00475181	0.0720612
ENSSSCG00045038396	0.30259	10.3496	0.00479333	0.072403
PCBD1	0.3175	10.3496	0.00479333	0.072403
TMPRSS15	0.317484	10.3494	0.00479333	0.072403
VOPP1	-0.431152	10.4061	0.00478115	0.072403
TCF4	0.249497	11.4281	0.00484481	0.0726595
CCND1	-0.406634	10.3949	0.00485049	0.0726595
ENSSSCG00045016023	0.256424	10.3417	0.00482294	0.0726595
STAU2	0.34546	10.6298	0.00485318	0.0726595
ENSSSCG00045016507	0.316697	10.8754	0.00483621	0.0726595
PANK3	-0.400922	10.4259	0.00484371	0.0726595
CFAP58	0.223172	10.3375	0.0048499	0.0726595
ENSSSCG00045022200	0.223229	10.3381	0.0048499	0.0726595
ENSSSCG00045005229	0.223199	10.3378	0.0048499	0.0726595
ENSSSCG00045004723	0.354671	10.3562	0.00486105	0.072706
ENSSSCG00045015094	-0.399863	10.5322	0.00489398	0.0730648
EYA4	0.445213	10.3998	0.00489462	0.0730648
DOCK2	0.390035	10.3743	0.00490061	0.0730827
LENG8	0.377699	10.4946	0.00493343	0.0735005
ENSSSCG00045032226	0.342881	10.3783	0.00495665	0.0737743
FAM237B	0.221086	10.3377	0.00497474	0.0738535
LIMK2	-0.365899	10.5246	0.00497649	0.0738535
PRPF39	0.37614	10.5352	0.00497174	0.0738535
ENSSSCG00045034269	0.3712	10.5547	0.00500282	0.074172
ENSSSCG00045020964	0.282629	10.964	0.00503255	0.0745403
ENSSSCG00045023777	0.252212	11.1535	0.00507232	0.0746584
GLIPR1	0.35221	10.3572	0.00506364	0.0746584
ENSSSCG00045024481	-0.372122	10.3847	0.0050635	0.0746584
MYOCD	0.305735	10.3478	0.00506854	0.0746584
USP7	0.396628	10.4797	0.0050698	0.0746584
ENSSSCG00045016855	-0.424149	10.4995	0.00507477	0.0746584
ENSSSCG00045010449	-0.412669	10.9073	0.00506123	0.0746584
CEP70	0.372841	10.4077	0.00509628	0.0749025
PLA2G4A	0.446223	10.4256	0.00514852	0.0755249
ENSSSCG00045002143	0.350722	10.7728	0.00514434	0.0755249
ENSSSCG00045013705	-0.380328	10.3707	0.00518391	0.0759709
SMPDL3B	-0.360408	10.3627	0.00519454	0.0760536
ENSSSCG00045033573	0.247155	10.3413	0.00524339	0.0766952
DYM	0.320304	10.7841	0.00525399	0.0767032
ENSSSCG00045000698	0.335328	10.7842	0.00525209	0.0767032
LIPC	0.415402	10.5131	0.00527257	0.0769009
TBL2	-0.382218	10.3725	0.00531233	0.0774068
HS3ST2	0.350908	10.358	0.00534381	0.0777911
MED14	-0.368997	10.4044	0.0053835	0.0782943
ADCY8	0.348961	10.3572	0.00539683	0.0784133
ASCL3	0.368714	10.3669	0.00542429	0.0787373
ENSSSCG00045037155	0.369257	10.3606	0.00546749	0.079289
ENSSSCG00045038808	0.402144	10.4736	0.00548195	0.0794232
PLCXD3	0.457929	10.3963	0.00549194	0.0794924
ENSSSCG00045037134	0.411658	10.3731	0.00550529	0.0796102
CLK1	0.356123	10.602	0.00551725	0.0797075
TMEM192	0.369862	10.3709	0.00554025	0.0799641
RPLP1	0.31274	10.6857	0.0055524	0.0799882
ENSSSCG00045030215	0.404455	10.3796	0.00554802	0.0799882
SLC12A2	-0.338544	10.3747	0.00557007	0.0801669
ENSSSCG00045036903	0.312964	10.3501	0.0056201	0.0808107
ENSSSCG00045033813	0.399748	10.4176	0.00564623	0.0809316
ENSSSCG00045026778	-0.395519	10.3981	0.00564767	0.0809316
HECW2	0.342797	10.6011	0.00565503	0.0809316
RPL6	0.373922	10.5304	0.00565182	0.0809316
ENSSSCG00045034009	0.389119	10.5811	0.00565177	0.0809316
DCK	-0.366758	10.5563	0.00566806	0.0809662
COLGALT2	0.392338	10.5607	0.00566496	0.0809662
KIAA2012	0.324431	10.3526	0.00567822	0.0810355
ENSSSCG00045029833	0.284295	10.3464	0.00570121	0.0812116
RAB3C	0.299686	10.3473	0.00570121	0.0812116
ALOX5AP	0.284314	10.3468	0.00570916	0.081249
ENSSSCG00045026067	0.283971	10.3466	0.00573584	0.0815526
MAPK14	0.384359	10.5035	0.00574432	0.0815873
RSBN1	0.396695	10.4071	0.00574897	0.0815873
ENSSSCG00045034281	0.389701	10.5339	0.00582527	0.0824769
RPL5	0.403282	10.4527	0.00582788	0.0824769
ADAM22	0.457211	10.424	0.00581878	0.0824769
ABCA5	0.387396	10.4155	0.00585931	0.0825389
ENSSSCG00045035350	0.381512	10.3619	0.00585746	0.0825389
ENSSSCG00045007417	0.26752	10.3418	0.00585124	0.0825389
RAB1A	0.370111	10.549	0.00584278	0.0825389
ENSSSCG00045036204	0.280466	10.9006	0.00585402	0.0825389
ENSSSCG00045039349	0.400776	10.4151	0.00587211	0.0826429
ENSSSCG00045028883	0.383517	10.3737	0.00591797	0.0832116
NCK1	-0.344178	10.6188	0.00592753	0.0832266
BRINP3	0.284568	10.3471	0.00592995	0.0832266
SREK1IP1	0.397932	10.4232	0.00593703	0.0832493
CDKN1B	0.328577	10.3617	0.00598031	0.0837087
ENSSSCG00045000725	0.297358	10.3469	0.0059893	0.0837087
ENSSSCG00045030269	-0.350844	10.6166	0.00598895	0.0837087
HS3ST6	-0.340427	10.3565	0.00599173	0.0837087
ENSSSCG00045036637	0.217798	10.3378	0.00601565	0.0839659
ENSSSCG00045008151	0.291351	10.9878	0.00609399	0.0848368
ENSSSCG00045036882	0.414872	10.4528	0.00609472	0.0848368
CADPS	0.296858	10.3472	0.00608842	0.0848368
PPM1B	0.354069	10.6014	0.00610149	0.0848536
ADAMTSL1	0.368619	10.7048	0.00612638	0.0851221
FCGR3A	0.343684	10.3649	0.0061476	0.0853393
WDR17	0.413673	10.3806	0.00619889	0.085973
TMTC2	-0.313837	10.7702	0.00622748	0.0862127
KCNB2	-0.468606	10.5471	0.00622338	0.0862127
ENSSSCG00045009301	0.359791	10.363	0.00629572	0.0870784
ENSSSCG00045031078	0.366217	10.4006	0.00630997	0.0871965
ENSSSCG00045006252	0.36748	10.574	0.00633698	0.0874283
PRG4	0.393478	10.3689	0.00633821	0.0874283
CAPN2	0.318642	10.637	0.00634582	0.0874543
MCPH1	0.406477	10.4362	0.00635561	0.0875101
NIPAL1	0.264971	10.3438	0.00642373	0.0882886
GNAI1	0.384719	10.4674	0.00641869	0.0882886
ENSSSCG00045021867	0.244682	10.3411	0.00647865	0.0889447
ENSSSCG00045021907	0.376358	10.5472	0.00648312	0.0889447
SV2C	0.322206	10.3542	0.00652888	0.0892056
PTGR1	0.385448	10.403	0.00652725	0.0892056
ENSSSCG00045007783	0.307829	10.354	0.00652888	0.0892056
ENSSSCG00045029466	0.416276	10.4521	0.00652096	0.0892056
PPP4R2	0.388169	10.4651	0.00653138	0.0892056
CTDSPL	0.343305	10.6289	0.00653797	0.0892158
ENSSSCG00045006632	0.388065	10.3767	0.00654553	0.0892391
ABCA8	0.441533	10.539	0.00655655	0.0893096
ENSSSCG00045013821	0.310266	10.3544	0.00656279	0.0893148
ARL15	0.281685	11.298	0.00659658	0.0895295
CREBL2	0.36073	10.3707	0.00660416	0.0895295
CRTC3	0.384051	10.5403	0.00660791	0.0895295
TRIB1	-0.258828	10.3406	0.00659329	0.0895295
IDI1	-0.239698	10.3412	0.00659329	0.0895295
MYO1B	-0.379952	10.5106	0.0066535	0.0900672
ENSSSCG00045023317	0.424311	10.4426	0.0066797	0.0903417
ENSSSCG00045006157	0.361406	10.5154	0.00672527	0.0908775
EPHB4	0.378204	10.4356	0.00675356	0.091179
SELENOH	0.243148	10.3408	0.00676572	0.0911818
AXL	0.379184	10.3663	0.00676267	0.0911818
RPL7	0.374108	10.4421	0.00677418	0.0911948
ENSSSCG00045001028	0.372353	10.3803	0.00678926	0.0911948
ENSSSCG00045037788	0.393991	10.3871	0.00679059	0.0911948
PPP1R3B	0.245052	10.3411	0.00678182	0.0911948
IL6ST	0.294327	10.9274	0.0068144	0.0913583
ACTN2	0.345258	10.3595	0.00681878	0.0913583
ENSSSCG00045023497	0.369376	10.3886	0.00682074	0.0913583
IFNGR1	0.377566	10.4249	0.00688485	0.0921362
SEMA3E	0.350607	10.3619	0.00690297	0.092217
ENSSSCG00045017072	0.309256	10.3639	0.00690245	0.092217
ENSSSCG00045008552	-0.240012	11.216	0.00692919	0.0924183
TNFAIP1	-0.353725	10.3642	0.00693016	0.0924183
ZNF644	0.309734	10.7326	0.00694834	0.092499
PWWP2A	-0.378233	10.4606	0.0069447	0.092499
TBC1D8	0.416038	10.475	0.00697271	0.0927425
MICU2	0.302247	10.691	0.00703295	0.0933224
SNAP25	0.261555	10.3436	0.00704078	0.0933224
OSR1	0.40595	10.3922	0.00702914	0.0933224
ENSSSCG00045023594	0.282599	10.8531	0.00703862	0.0933224
C3AR1	0.301446	10.3498	0.00707331	0.0936723
TRPC5	0.334181	10.357	0.00709415	0.0938667
PHF1	0.3025	10.3494	0.00713507	0.0940818
KCNJ6	0.317448	10.3493	0.00713507	0.0940818
ENSSSCG00045035383	0.287379	10.349	0.00713507	0.0940818
PHEX	0.287396	10.3493	0.00713507	0.0940818
ENSSSCG00045034280	-0.383276	10.4445	0.00717173	0.0943059
ANKRD13C	0.354052	10.5209	0.00718916	0.0943059
BICD1	0.420122	10.4028	0.00716741	0.0943059
SNX2	0.346643	10.5457	0.00718448	0.0943059
VPS54	0.315134	10.6891	0.00718383	0.0943059
ENSSSCG00045029578	0.324408	10.3563	0.00718641	0.0943059
VASH2	-0.354902	10.3657	0.0072383	0.0947415
GPR137C	-0.452437	10.4664	0.00724721	0.0947415
ZFC3H1	0.332776	10.5627	0.00724155	0.0947415
SORBS1	0.260968	10.8883	0.00723629	0.0947415
LRRC36	-0.401435	10.3921	0.00726274	0.094812
ENSSSCG00045030402	0.386851	10.3858	0.00726502	0.094812
ENSSSCG00045025634	0.333803	10.6706	0.00727762	0.0948952
GRM3	0.237749	10.3405	0.0073106	0.0952438
ENSSSCG00045033501	0.378026	10.3707	0.00732237	0.0953158
GREB1L	0.390112	10.3804	0.00733004	0.0953342
ENSSSCG00045013327	-0.407169	10.3833	0.00733701	0.0953436
GATA5	-0.27577	10.3459	0.00734562	0.0953743
EXOC1	0.346705	10.5199	0.00736595	0.095557
ENSSSCG00045006595	-0.356066	10.3664	0.0073939	0.095838
ENSSSCG00045017490	0.299215	10.3489	0.00740432	0.0958916
SLC25A36	-0.256892	10.7706	0.00741176	0.0959066
LSAMP	0.447329	10.5115	0.00744331	0.0962332
ENSSSCG00045012387	0.315478	10.354	0.0074639	0.0963361
KDM8	0.361991	10.3664	0.00745951	0.0963361
ENSSSCG00045018977	0.408109	10.3867	0.00748349	0.0965074
RGCC	-0.376886	10.3725	0.00751531	0.0967847
ENSSSCG00045028629	0.350034	10.3636	0.00751769	0.0967847
ENSSSCG00045030082	-0.411501	10.412	0.00763729	0.0982416
ENSSSCG00045005439	0.345422	10.3669	0.00764601	0.0982709
OSBPL1A	0.314914	10.7116	0.00769894	0.0988679
SLC5A10	0.401884	10.5014	0.00774063	0.0993197
TTC26	0.331704	10.3562	0.00780657	0.100082
LRP12	0.360495	10.4041	0.0078749	0.100873
ENSSSCG00045021931	0.430169	10.4818	0.00791854	0.101347
FGFR2	-0.395411	10.4181	0.00793503	0.101473
ENSSSCG00045018416	-0.358763	10.367	0.00795101	0.101592
ENSSSCG00045016642	-0.386807	10.439	0.00799502	0.102069
CDH12	0.305504	10.3541	0.00803732	0.102522
ENSSSCG00045003977	-0.351924	10.3722	0.008044	0.102522
LYN	0.340918	10.5464	0.00811307	0.103236
RAMP2	0.32862	10.361	0.00811351	0.103236
ARL8B	0.373461	10.5299	0.0081289	0.103345
ERG	0.292535	10.7942	0.00814353	0.103376
LHFPL2	-0.376189	10.5	0.00814487	0.103376
ENSSSCG00045003518	-0.378559	10.3733	0.00825804	0.104725
PTBP2	0.322615	10.6136	0.00826554	0.104733
ANKFY1	0.379294	10.5097	0.00827628	0.104782
ROMO1	0.205823	10.3367	0.00838436	0.105277
ENSSSCG00045034678	0.205872	10.3373	0.00838436	0.105277
SERPINB7	0.205881	10.3373	0.00838436	0.105277
ENSSSCG00045012547	0.18837	10.3372	0.00838436	0.105277
RORC	0.188339	10.3367	0.00838436	0.105277
ENSSSCG00045036819	0.29324	10.3511	0.00835452	0.105277
KANK3	0.353071	10.5417	0.00835302	0.105277
ENSSSCG00045038281	0.188344	10.3368	0.00838436	0.105277
ENSSSCG00045009268	0.205891	10.3374	0.00838436	0.105277
ENSSSCG00045024285	0.188343	10.3368	0.00838436	0.105277
ENSSSCG00045001418	-0.314885	10.3556	0.0084238	0.105663
ENSSSCG00045011366	0.306064	10.6996	0.00842897	0.105663
NDRG3	0.369513	10.4267	0.00845808	0.105941
ST8SIA6	0.189869	10.3373	0.0085175	0.106598
TSG101	0.380499	10.4433	0.00854406	0.106764
ZFYVE9	0.350673	10.5914	0.00854477	0.106764
CORIN	0.358262	10.3658	0.00860828	0.10729
FRMD4B	0.244522	11.3689	0.00862658	0.10729
AOX2	0.340292	10.3594	0.00861226	0.10729
ENSSSCG00045034339	0.343082	10.3637	0.00859974	0.10729
ENSSSCG00045014234	0.381276	10.439	0.00862904	0.10729
C3	-0.365174	10.3828	0.00861919	0.10729
ASIC1	0.203752	10.3371	0.00863874	0.107296
VAMP2	0.376234	10.3763	0.00866086	0.107296
HNRNPH3	0.356516	10.5106	0.00866472	0.107296
ENSSSCG00045022823	0.353041	10.4744	0.00867172	0.107296
ENSSSCG00045030110	0.284189	10.346	0.0086576	0.107296
ENSSSCG00045039127	0.374742	10.4322	0.00865286	0.107296
ENSSSCG00045011716	0.345266	10.3652	0.00872652	0.107886
ENSSSCG00045031509	0.297912	10.3461	0.00875617	0.108165
BABAM2	0.294031	10.7656	0.00878176	0.108279
ENSSSCG00045036495	0.337747	10.3609	0.00878665	0.108279
ENSSSCG00045035906	0.336237	10.3693	0.00877559	0.108279
OSER1	-0.267478	10.3429	0.0087997	0.108352
MLLT10	0.240176	10.9152	0.00881493	0.108452
RBBP6	0.356488	10.5524	0.00884788	0.10877
ENSSSCG00045006861	0.429394	10.3976	0.00886109	0.108844
ENSSSCG00045004718	0.289458	10.8563	0.00887231	0.108895
GABRB2	0.282519	10.3461	0.00888251	0.108932
FIG4	0.349612	10.5251	0.0089148	0.10924
ENSSSCG00045004948	0.287638	10.349	0.00901034	0.109686
NFE2L1	0.384265	10.4124	0.00901877	0.109686
ENSSSCG00045012134	0.367407	10.5707	0.00901302	0.109686
ENSSSCG00045037107	0.204184	10.3373	0.009001	0.109686
TIAM1	0.390775	10.4908	0.00899178	0.109686
ARHGAP18	-0.292351	10.8238	0.00897161	0.109686
CLEC14A	0.372017	10.3714	0.00900694	0.109686
ENSSSCG00045036388	0.413763	10.3783	0.0090213	0.109686
SLC15A5	0.204807	10.3374	0.00902305	0.109686
PPM1A	0.375991	10.4747	0.00901318	0.109686
SRSF1	0.382741	10.3933	0.00905243	0.109955
MAP4K4	-0.319941	10.6436	0.00908031	0.110206
ZC2HC1A	0.368918	10.4913	0.00910409	0.110236
ENSSSCG00045001222	0.355196	10.5488	0.00910908	0.110236
CARMIL1	0.352078	10.6112	0.00911218	0.110236
SHROOM4	0.395596	10.4153	0.00911893	0.110236
LRP2BP	0.370682	10.467	0.00909632	0.110236
MICOS13	-0.233343	10.3392	0.00914279	0.110408
ENSSSCG00045007595	0.265901	10.3456	0.00914759	0.110408
BACH2	0.394094	10.595	0.00916997	0.110591
TBC1D15	0.358143	10.4574	0.00922646	0.111184
GLI3	0.315646	10.8181	0.00925983	0.111498
LRRC43	-0.303151	10.6753	0.00929727	0.111684
ENSSSCG00045028293	0.29501	10.3492	0.00929168	0.111684
ENSSSCG00045038759	0.333168	10.6887	0.00929513	0.111684
MRPL14	0.39125	10.4027	0.00935341	0.11227
ENSSSCG00045035290	0.327455	10.5432	0.00937353	0.112423
SLC35F5	0.404719	10.3993	0.00938712	0.112498
ENSSSCG00045018936	0.188934	10.3368	0.00942209	0.11277
GABRB3	0.317218	10.3634	0.00943937	0.11277
WASL	0.377383	10.4751	0.00943318	0.11277
PSME4	0.324856	10.5845	0.00943239	0.11277
SPARC	-0.326135	10.4767	0.00946404	0.112976
CPNE1	0.34339	10.5776	0.00948997	0.113197
ENSSSCG00045033631	0.337664	10.3608	0.00950252	0.113258
PRR5	-0.379645	10.4712	0.00952047	0.113384
C2CD2	0.396387	10.4012	0.00955452	0.1137
KIF1B	0.273544	10.741	0.00956265	0.113708
ENSSSCG00045005916	-0.397323	10.3901	0.009588	0.113825
EMID1	-0.336011	10.3538	0.0095948	0.113825
SCFD1	0.336657	10.5383	0.00958519	0.113825
ENSSSCG00045013075	0.333753	10.6449	0.00969052	0.114871
ENSSSCG00045022210	0.327045	10.6592	0.00972928	0.115241
ENSSSCG00045017596	0.337153	10.3603	0.00974939	0.115389
STAG2	0.320916	10.5918	0.00976985	0.115542
BBS9	0.268918	10.9233	0.00982553	0.11611
ENSSSCG00045003080	-0.27967	10.3466	0.00987134	0.116561
ENSSSCG00045018023	0.376692	10.3707	0.0099302	0.117166
ENSSSCG00045027428	0.361018	10.4813	0.00995189	0.117331
APLF	0.36878	10.4272	0.00996062	0.117343
DGKI	0.346134	10.3679	0.00996993	0.117362
ENSSSCG00045009950	0.342033	10.3612	0.0100176	0.117721
ENSSSCG00045026043	0.248805	10.343	0.0100236	0.117721
ENSSSCG00045036455	0.264934	10.3434	0.0100236	0.117721
ENSSSCG00045018715	0.359418	10.5422	0.0100622	0.118084
CLIC5	0.382974	10.5273	0.0101056	0.11832
MAPK1	0.328583	10.5885	0.0101034	0.11832
XPO6	0.35079	10.4726	0.0100936	0.11832
ENSSSCG00045034104	0.345561	10.4683	0.0101516	0.118768
NOL4	0.343467	10.3612	0.0101619	0.118797
ZNF404	0.262982	10.3425	0.0101905	0.11904
BANK1	0.435926	10.4214	0.0102063	0.119134
SEPTIN4	-0.359896	10.3877	0.0102156	0.11915
PPA2	0.365443	10.4188	0.0102246	0.119165
ENSSSCG00045039295	0.332125	10.358	0.0102336	0.119179
ENSSSCG00045018663	-0.304133	10.8111	0.0102629	0.119281
ENSSSCG00045001821	0.363113	10.3711	0.0102643	0.119281
ALDH1A2	-0.369886	10.5321	0.0102659	0.119281
RFX5	0.405507	10.3768	0.0103314	0.119952
ENSSSCG00045029018	0.211059	10.3397	0.0105159	0.121197
KIN	0.366317	10.4486	0.0104967	0.121197
LMO2	0.368255	10.3908	0.0105547	0.121197
ENSSSCG00045038781	0.227916	10.3395	0.0105159	0.121197
COQ2	0.368196	10.382	0.0104904	0.121197
ENSSSCG00045015579	-0.351099	10.3628	0.0105737	0.121197
ELK3	-0.316655	10.6309	0.0104592	0.121197
CD84	0.211049	10.3396	0.0105159	0.121197
ENSSSCG00045009486	0.287376	10.3486	0.0105605	0.121197
ENSSSCG00045005260	0.244609	10.3402	0.0105159	0.121197
ENSSSCG00045017831	0.287328	10.3488	0.0105605	0.121197
SLC12A1	0.227893	10.3398	0.0105159	0.121197
ENSSSCG00045023653	0.263202	10.9935	0.0105205	0.121197
CNTN3	0.401773	10.4102	0.0105617	0.121197
PPP1CC	0.368204	10.3824	0.0104904	0.121197
ENSSSCG00045022336	0.256663	10.3478	0.0105605	0.121197
HDHD2	-0.351194	10.3636	0.0105737	0.121197
OXCT1	0.306139	10.6986	0.0106229	0.121669
ENSSSCG00045030190	0.347746	10.3807	0.0106323	0.121685
ENSSSCG00045023105	0.333383	10.3554	0.0106594	0.121903
ATP8A1	0.37359	10.4879	0.0106998	0.122274
SIAH2	0.326568	10.358	0.0107431	0.122493
HSD11B1	0.326544	10.358	0.0107431	0.122493
NMRAL1	0.287543	10.3577	0.0107431	0.122493
BAALC	0.245212	10.3427	0.0107737	0.122751
SPTLC2	0.372874	10.4796	0.010789	0.122834
PLPP2	-0.287158	10.3507	0.010809	0.12297
ENSSSCG00045027177	0.306669	10.3515	0.0108302	0.123119
ENSSSCG00045035362	0.22734	10.3398	0.0108658	0.123431
ENSSSCG00045007150	-0.412376	10.4033	0.0108892	0.123605
RNF169	0.300115	10.6822	0.0109072	0.123718
ENSSSCG00045031020	0.355925	10.4179	0.0109732	0.124373
BRAP	0.380562	10.4175	0.0109916	0.12449
SEMA6D	0.350108	10.4292	0.0110318	0.124852
ENSSSCG00045005906	0.342173	10.3767	0.0110544	0.125015
ENSSSCG00045032223	0.315054	10.3602	0.0111777	0.126317
ENSSSCG00045001449	0.327173	10.7525	0.0112126	0.126336
RBP4	-0.167725	10.334	0.0112337	0.126336
ENSSSCG00045011498	-0.167716	10.3339	0.0112337	0.126336
ENSSSCG00045002019	0.304167	10.3511	0.0112084	0.126336
PLCH2	-0.167705	10.3338	0.0112337	0.126336
GABRD	-0.199594	10.3362	0.0112374	0.126336
TMEM199	-0.199568	10.336	0.0112374	0.126336
ENSSSCG00045033146	0.274121	10.8248	0.0112595	0.126421
B3GALT5	-0.326308	10.3612	0.0112615	0.126421
OGT	0.312738	10.6372	0.0113138	0.126914
ENSSSCG00045035461	-0.337684	10.4298	0.0113277	0.126977
ENSSSCG00045022238	-0.241551	10.8814	0.0114444	0.128191
FHL5	0.212523	10.3398	0.0114569	0.128236
G3BP2	-0.350385	10.4097	0.0114949	0.128567
ENSSSCG00045007542	-0.365538	10.4769	0.0115218	0.128774
FAM76B	0.329254	10.385	0.011532	0.128794
ENSSSCG00045013390	0.334788	10.4172	0.011562	0.129034
RAB11A	0.339634	10.4433	0.0115813	0.129087
ENSSSCG00045039566	0.373272	10.3711	0.0116006	0.129087
RPL23A	0.340393	10.4665	0.0115875	0.129087
ENSSSCG00045006409	-0.399558	10.5155	0.011597	0.129087
ENSSSCG00045020948	0.211043	10.3398	0.0116095	0.129092
ENSSSCG00045003608	-0.367188	10.384	0.011639	0.129326
SPPL2A	0.369707	10.421	0.0116788	0.129674
H3F3B	0.310827	10.3673	0.0117068	0.12989
ENSSSCG00045024178	0.389851	10.4595	0.01174	0.130044
GNAQ	0.242584	11.1303	0.0117462	0.130044
RAB27A	0.363553	10.3909	0.0117389	0.130044
RAB39A	0.269756	10.3485	0.0117878	0.13041
SLC41A2	-0.351832	10.3724	0.0118118	0.130486
DPH5	-0.358649	10.3689	0.011811	0.130486
RAE1	0.350746	10.3741	0.0118399	0.130701
BTF3	0.372831	10.376	0.0119416	0.131729
MOCS2	0.37533	10.4026	0.011974	0.13199
IL33	0.436876	10.523	0.0120188	0.132389
EIF2AK4	0.34027	10.5205	0.0120354	0.132409
ENSSSCG00045003634	0.369962	10.419	0.012038	0.132409
ISCU	0.290373	10.3506	0.0121083	0.132704
ENSSSCG00045001205	0.275404	10.3505	0.0121083	0.132704
NOP2	0.305138	10.3504	0.0121083	0.132704
ENSSSCG00045018197	0.305162	10.3508	0.0121083	0.132704
ENSSSCG00045020232	0.297631	10.3579	0.0120827	0.132704
ENSSSCG00045019284	0.353338	10.5114	0.0121507	0.133073
ENSSSCG00045036151	0.26163	10.7023	0.0122435	0.133993
TADA2A	0.345719	10.4245	0.0123284	0.13473
SLAMF6	0.234706	10.3428	0.0123246	0.13473
SH3D19	0.276101	10.9712	0.0123656	0.134965
ENSSSCG00045011939	0.275377	10.351	0.0123677	0.134965
YIPF1	0.345825	10.5403	0.0123769	0.134966
TALDO1	-0.356766	10.3781	0.0123854	0.134966
KCTD20	0.360653	10.4522	0.0124112	0.13515
CCDC125	-0.347649	10.4184	0.0124695	0.135689
NIPAL2	0.370972	10.3964	0.0125235	0.136162
ENSSSCG00045021665	-0.270103	11.0435	0.0125309	0.136162
UBE2B	0.336452	10.4535	0.0126136	0.136963
COL4A3BP	0.274529	10.7555	0.0126607	0.137209
ACAP2	0.283599	10.7697	0.0126863	0.137209
ENSSSCG00045034270	-0.215673	10.3402	0.0126902	0.137209
ESF1	-0.359797	10.4262	0.0126665	0.137209
CTBP2	0.312164	10.6032	0.0126665	0.137209
ADAM9	0.368156	10.4635	0.0126762	0.137209
ORC2	0.380425	10.4124	0.0127492	0.137749
ENSSSCG00045024987	0.242743	10.3429	0.0127882	0.138016
NACA	0.372529	10.4353	0.012792	0.138016
SUN1	0.331767	10.5541	0.0128803	0.138871
TGFBR3	0.293914	10.7395	0.0129184	0.139183
LGR5	0.252755	10.345	0.0130715	0.140535
NOS2	-0.390408	10.4175	0.0130691	0.140535
ENSSSCG00045007101	0.347256	10.4779	0.0130567	0.140535
C16H5orf51	0.357915	10.3827	0.0130903	0.140557
ENSSSCG00045006490	0.374372	10.4107	0.013092	0.140557
ENSSSCG00045004186	0.375869	10.3924	0.0131385	0.140858
ENSSSCG00045026198	0.307396	10.7949	0.0131369	0.140858
ENSSSCG00045004196	0.329287	10.5773	0.0132631	0.142094
TM4SF4	0.278623	10.3527	0.0133197	0.142201
E2F8	0.307733	10.3529	0.0133197	0.142201
TAFA2	0.252023	10.3453	0.0133095	0.142201
TMEM140	0.29324	10.3527	0.0133197	0.142201
LRCH2	0.327723	10.3737	0.0132845	0.142201
ENSSSCG00045007192	-0.328098	10.3774	0.0133409	0.142327
ENSSSCG00045023389	0.323304	10.3628	0.0133986	0.142844
ENSSSCG00045031849	0.243731	10.3432	0.0134112	0.142878
GAPDH	-0.33386	10.4022	0.0134333	0.143014
ENSSSCG00045027951	-0.418125	10.4491	0.0134443	0.143031
HDGFL3	0.326122	10.5605	0.0134773	0.143282
RBMS2	0.318573	10.5939	0.0134987	0.14341
KCNJ8	0.238595	10.3431	0.0135138	0.14347
ENSSSCG00045008359	0.310241	10.6008	0.0135381	0.143628
ENSSSCG00045033372	0.363467	10.3963	0.0135681	0.143684
NDRG2	0.350221	10.4207	0.0135717	0.143684
ENSSSCG00045027729	0.291915	10.353	0.0135557	0.143684
TSPAN9	0.279774	10.7205	0.0136001	0.143886
LRFN5	0.372428	10.3881	0.0136213	0.14401
ENSSSCG00045001466	0.38727	10.4024	0.013661	0.144329
ENSSSCG00045033313	0.24992	10.8186	0.0137206	0.144859
ENSSSCG00045020279	-0.335355	10.3725	0.0137779	0.145363
ENSSSCG00045005247	0.343995	10.4629	0.0138091	0.145592
INTS14	-0.352481	10.3913	0.0138276	0.145686
GGACT	-0.336137	10.3765	0.0138551	0.145775
RUVBL1	-0.316537	10.3557	0.0138482	0.145775
ENSSSCG00045031590	0.269933	10.7641	0.0138934	0.145994
ENSSSCG00045034767	0.380266	10.3959	0.0138951	0.145994
ENSSSCG00045028049	0.284557	10.6625	0.0139716	0.146697
ENSSSCG00045020203	0.38189	10.4492	0.0140001	0.146794
ENSSSCG00045033610	0.369562	10.4495	0.0139983	0.146794
CEP170	0.29329	10.6696	0.0140947	0.147685
RABGAP1L	0.322642	10.6229	0.0141204	0.147853
ENSSSCG00045035086	0.170577	10.3361	0.0144948	0.148311
ENSSSCG00045027650	0.170585	10.3362	0.0144948	0.148311
ENSSSCG00045016334	0.170582	10.3361	0.0144948	0.148311
CLNK	0.170579	10.336	0.0144948	0.148311
ENSSSCG00045014752	0.343629	10.4583	0.0144055	0.148311
ADGRG7	0.188311	10.3365	0.0144948	0.148311
FGL1	0.188291	10.3361	0.0144948	0.148311
FAM222A	0.170569	10.336	0.0144948	0.148311
ENSSSCG00045016881	0.188314	10.3364	0.0144948	0.148311
ENSSSCG00045016388	0.350351	10.3757	0.0143383	0.148311
ENSSSCG00045034215	0.188329	10.3367	0.0144948	0.148311
MNT	0.18832	10.3365	0.0144948	0.148311
SLC43A2	0.363263	10.3836	0.0144888	0.148311
ENSSSCG00045019673	0.170577	10.336	0.0144948	0.148311
CIAO2B	0.188286	10.3362	0.0144948	0.148311
PRSS35	0.17059	10.3362	0.0144948	0.148311
ENSSSCG00045012712	0.269305	11.0033	0.0142633	0.148311
ENSSSCG00045033629	0.262214	11.1284	0.0142082	0.148311
ENSSSCG00045017484	0.188295	10.3362	0.0144948	0.148311
ENSSSCG00045030147	0.188321	10.3365	0.0144948	0.148311
ENSSSCG00045007212	0.323844	10.6048	0.0144163	0.148311
ENSSSCG00045037546	0.188318	10.3364	0.0144948	0.148311
ENSSSCG00045021464	0.377254	10.4248	0.0144526	0.148311
MYBPC1	0.188314	10.3365	0.0144948	0.148311
ENSSSCG00045031713	0.170591	10.3362	0.0144948	0.148311
ENSSSCG00045002590	0.188296	10.3362	0.0144948	0.148311
ACVR1C	0.336903	10.4584	0.0142126	0.148311
CD300LB	0.170573	10.3359	0.0144948	0.148311
NRSN1	0.170565	10.3359	0.0144948	0.148311
ENSSSCG00045012612	0.188309	10.3365	0.0144948	0.148311
ELAVL2	0.188266	10.3359	0.0144948	0.148311
HSPB1	0.341925	10.3921	0.0141899	0.148311
BST2	0.170592	10.3362	0.0144948	0.148311
ENSSSCG00045022184	0.18834	10.3367	0.0144948	0.148311
MINDY2	0.331212	10.5327	0.0145504	0.148781
FMO1	0.420001	10.4432	0.0146018	0.149206
RSF1	0.278984	10.6495	0.0146151	0.149243
ENSSSCG00045038982	0.330851	10.3754	0.0146687	0.149689
ENSSSCG00045019928	-0.323021	10.4734	0.0147338	0.150053
NKAIN2	0.373858	10.402	0.0147247	0.150053
ENSSSCG00045038343	0.295395	10.7301	0.0147254	0.150053
SMARCA2	0.291128	10.6654	0.0147462	0.150078
PDK3	0.341831	10.3898	0.0147914	0.150439
ENSSSCG00045027415	0.282054	10.3548	0.0148029	0.150455
ENSSSCG00045011168	-0.353419	10.3756	0.0148148	0.150476
ENSSSCG00045028308	0.303098	10.5992	0.0148865	0.151104
FKBP1B	0.339517	10.3728	0.0149979	0.15196
ANTXR2	0.312677	10.6447	0.0149988	0.15196
VIRMA	0.341467	10.5053	0.0150007	0.15196
TBC1D31	0.376875	10.4258	0.0150345	0.152201
ENSSSCG00045027473	-0.319892	10.551	0.0150761	0.15242
IFIT3	0.294636	10.3546	0.0150664	0.15242
ENSSSCG00045032923	-0.215777	11.4292	0.0152821	0.154294
TMEM222	0.314993	10.3591	0.015312	0.154294
PHKB	0.287736	10.6334	0.0153053	0.154294
PARP14	0.314967	10.36	0.015312	0.154294
ENSSSCG00045023026	0.314971	10.3591	0.015312	0.154294
TXK	0.272941	10.3485	0.0153262	0.154334
AP3M2	-0.261301	10.3457	0.0153482	0.154352
ENSSSCG00045023322	0.184935	10.3365	0.0153473	0.154352
ABHD18	0.364356	10.399	0.0153831	0.154601
KLHDC2	0.342554	10.4433	0.0154178	0.154848
ENSSSCG00045008436	0.303128	10.3555	0.015478	0.15535
BMI1	0.240973	10.3474	0.0155346	0.155411
PARP12	0.326559	10.3751	0.0155447	0.155411
MED27	0.215935	10.3422	0.0155554	0.155411
TRPC1	0.313639	10.5622	0.0155227	0.155411
TP53INP1	0.358728	10.3894	0.0155274	0.155411
ENSSSCG00045006120	0.232434	10.342	0.0155554	0.155411
HSD3B7	0.22062	10.3428	0.0155554	0.155411
ENSSSCG00045028527	0.321512	10.3658	0.0156219	0.155973
ENSSSCG00045034241	0.308581	10.3637	0.0156526	0.156178
WSB1	0.333844	10.6902	0.0156862	0.156411
CALU	-0.3341	10.4792	0.0157056	0.156461
TMLHE	0.361516	10.401	0.0157118	0.156461
ENSSSCG00045022832	-0.319172	10.5092	0.0157475	0.156715
CDH23	0.342134	10.3947	0.0157944	0.156977
ENSSSCG00045002886	0.346149	10.4165	0.0157898	0.156977
ENSSSCG00045036723	-0.333034	10.3981	0.0158119	0.156993
MORC4	0.378053	10.4269	0.0158166	0.156993
MECOM	-0.261897	11.194	0.015868	0.157299
ZNF624	0.34168	10.3836	0.0158665	0.157299
KLF12	0.262607	11.1162	0.0159007	0.15752
RPS20	0.329166	10.5792	0.0159169	0.157579
ENSSSCG00045030464	0.230731	10.3423	0.0159455	0.157759
ANKFN1	0.324403	10.359	0.0159596	0.157797
ENSSSCG00045032033	0.1696	10.336	0.0159715	0.157811
ENSSSCG00045037149	0.269172	10.3477	0.0159885	0.157857
GMPR2	-0.297584	10.3626	0.0159968	0.157857
CERS4	0.368203	10.4547	0.0160832	0.158607
RPL34	0.333074	10.4518	0.0161166	0.158834
NAA16	0.330065	10.4979	0.0161577	0.159136
SSR2	0.358454	10.3937	0.0161768	0.159215
C8orf34	0.390089	10.4934	0.0161866	0.159215
ENSSSCG00045020648	0.338807	10.5193	0.0161998	0.159243
ESYT3	0.231028	10.3416	0.0162393	0.159527
ENSSSCG00045032432	-0.316011	10.584	0.0163116	0.160105
SPEF2	0.346116	10.3728	0.0163191	0.160105
SRSF2	0.350375	10.4198	0.0163452	0.160111
INSYN2B	0.17188	10.3361	0.0163491	0.160111
ENSSSCG00045006293	0.256894	10.3472	0.0163511	0.160111
RUNX1T1	0.242175	11.1898	0.0163663	0.160157
TCN1	-0.16445	10.334	0.0164206	0.160585
RCHY1	0.34407	10.395	0.0164343	0.160616
ENSSSCG00045011144	0.320472	10.6177	0.016446	0.160627
MTMR2	0.314445	10.6125	0.0165021	0.161073
ENSSSCG00045000465	0.231058	10.3416	0.0165317	0.161246
ENSSSCG00045017762	0.329312	10.392	0.016541	0.161246
TAF9B	0.266244	10.3472	0.0166183	0.161895
MYO1D	-0.277434	10.8945	0.0167167	0.162751
TPM4	-0.353241	10.4161	0.0167325	0.162801
RCBTB2	0.307399	10.5808	0.0168049	0.163012
HSPH1	-0.303042	10.3583	0.0167686	0.163012
ENSSSCG00045011609	0.381239	10.3795	0.0168077	0.163012
ANXA11	0.352534	10.4255	0.016777	0.163012
ENSSSCG00045023519	0.369709	10.3859	0.0167876	0.163012
TKT	-0.312592	10.3698	0.0168654	0.163468
HSPA8	-0.332846	10.3733	0.0169176	0.16387
ENSSSCG00045028565	0.227829	10.3392	0.0169968	0.163895
DIPK1A	0.35672	10.4683	0.0169377	0.163895
ENSSSCG00045004216	0.210974	10.339	0.0169968	0.163895
VIT	0.227883	10.3394	0.0169968	0.163895
ENSSSCG00045006174	0.210962	10.3391	0.0169968	0.163895
ENSSSCG00045010061	-0.360112	10.3904	0.0170061	0.163895
POF1B	0.210976	10.3391	0.0169968	0.163895
ENSSSCG00045008253	0.210991	10.3394	0.0169968	0.163895
ENTPD1	0.353614	10.5935	0.0170232	0.163956
PDXDC1	0.326904	10.4973	0.0170412	0.164026
CYP2R1	0.365641	10.3906	0.0170884	0.164336
DBI	-0.301078	10.3725	0.017095	0.164336
ENSSSCG00045011351	0.178594	10.3363	0.0171192	0.164361
NOX1	0.209908	10.3391	0.0171149	0.164361
ENSSSCG00045019780	0.177824	10.3364	0.0171379	0.164438
ENSSSCG00045028910	0.260647	10.3473	0.0172008	0.164937
ENSSSCG00045018844	0.354871	10.3892	0.0172179	0.164998
ENSSSCG00045004995	0.332063	10.4191	0.0172767	0.165457
ENSSSCG00045028761	0.222199	10.3389	0.0173452	0.166009
SNX24	0.30823	10.5572	0.0173762	0.166141
ENSSSCG00045016030	0.311021	10.4951	0.0173808	0.166141
ENSSSCG00045014948	0.339581	10.5728	0.0174026	0.166246
ENSSSCG00045010780	0.291213	10.3601	0.017434	0.166278
ENSSSCG00045020379	0.275324	10.3497	0.0174387	0.166278
FXR1	0.316088	10.5099	0.0174177	0.166278
ENSSSCG00045010787	0.298898	10.6727	0.0175276	0.167021
CYSLTR2	0.315367	10.3626	0.0175476	0.167107
HPS3	0.351296	10.4076	0.0176147	0.167642
ENSSSCG00045003463	0.290792	10.3557	0.0176501	0.167874
RAB21	0.332792	10.4871	0.0177029	0.168157
RPS6KA5	0.328798	10.5476	0.0177132	0.168157
IGFBP5	0.336786	10.7302	0.017724	0.168157
SPOCK3	0.331588	10.3742	0.0177004	0.168157
ENSSSCG00045010474	0.371178	10.4634	0.0177504	0.168198
ZNF566	0.282379	10.366	0.017742	0.168198
ENSSSCG00045038882	-0.326869	10.3864	0.0178593	0.169126
AGBL2	0.299729	10.3618	0.017909	0.169321
ENSSSCG00045026383	-0.265607	10.3501	0.0179132	0.169321
SHFL	-0.20513	10.3374	0.0179002	0.169321
RNF14	-0.2851	10.3641	0.0179767	0.169656
STT3B	0.326025	10.585	0.017982	0.169656
ENSSSCG00045008247	0.295989	10.5511	0.0179795	0.169656
RAD54L	-0.209696	10.338	0.0180234	0.169941
ENSSSCG00045008742	0.285374	10.3496	0.0180565	0.17007
ACAD9	-0.282335	10.3495	0.0180704	0.17007
GPRC5C	-0.347449	10.3804	0.0180705	0.17007
NCBP3	0.332436	10.3911	0.0180896	0.170145
ENSSSCG00045001460	0.33799	10.4645	0.0181017	0.170154
ENSSSCG00045010189	0.343473	10.5037	0.0181482	0.170486
ENSSSCG00045013976	0.294321	10.7566	0.0181612	0.170503
FGF10	0.403717	10.3988	0.0182897	0.171498
LDAH	0.355078	10.422	0.0182832	0.171498
NNT	0.330479	10.4883	0.0183667	0.172114
CDC37L1	0.361326	10.4071	0.0184272	0.17247
ENSSSCG00045011014	0.281459	10.3477	0.018427	0.17247
MAP3K1	0.251405	10.9259	0.0184811	0.172762
ZNF169	0.340654	10.3912	0.0184773	0.172762
UBE3D	0.318895	10.3824	0.0185068	0.172896
ENSSSCG00045007297	0.194807	10.339	0.0185301	0.172911
ENSSSCG00045038425	0.36746	10.4746	0.0185424	0.172911
ENSSSCG00045037797	0.193601	10.339	0.0185327	0.172911
FHIT	0.322251	10.3686	0.0185601	0.172971
AK5	-0.376655	10.4272	0.0186101	0.173225
BBS7	0.331195	10.3894	0.0186018	0.173225
TFB1M	0.3519	10.4058	0.0186338	0.17334
ENSSSCG00045022668	-0.217082	10.3417	0.0187218	0.174053
ERLIN2	0.278513	10.352	0.0188498	0.174984
POGLUT1	0.350483	10.4282	0.0188595	0.174984
EMC2	0.263775	10.352	0.0188498	0.174984
RNF180	0.390928	10.4495	0.0188679	0.174984
ENSSSCG00045036446	-0.287109	10.351	0.0190278	0.176146
ENSSSCG00045020350	0.2588	10.3497	0.0190076	0.176146
CYP2A19	-0.248195	10.3512	0.0190278	0.176146
HMGCLL1	0.222717	10.342	0.0190931	0.176643
LIG3	-0.269963	10.3508	0.0191692	0.177239
UBXN7	0.345982	10.4121	0.0191813	0.177244
BCAT1	0.352294	10.4	0.0192267	0.177556
ENSSSCG00045028933	0.17181	10.3361	0.0192753	0.177897
RNLS	-0.357329	10.4225	0.0193909	0.178639
EMP3	0.278452	10.352	0.0193932	0.178639
IQGAP1	0.309161	10.6412	0.0193707	0.178639
ENSSSCG00045035035	0.360248	10.4047	0.0194025	0.178639
UBTD1	-0.338009	10.4879	0.0194191	0.178684
FLNC	-0.225682	10.3435	0.019457	0.178709
ENSSSCG00045020301	-0.267463	10.3431	0.019457	0.178709
ENSSSCG00045031414	-0.244283	10.343	0.019457	0.178709
CHORDC1	-0.301947	10.3996	0.0194939	0.17894
FLT3	0.252727	10.3446	0.0196119	0.179807
GEM	0.252698	10.3447	0.0196119	0.179807
GRM1	0.222642	10.3422	0.0196719	0.179878
RPL19	0.344612	10.4543	0.0196687	0.179878
MSR1	0.270128	10.3477	0.0196532	0.179878
ENSSSCG00045025644	0.200633	10.3393	0.0196785	0.179878
ENSSSCG00045017671	0.323939	10.5629	0.019653	0.179878
EDEM2	0.328759	10.4158	0.0197207	0.180155
ENSSSCG00045026069	0.273331	10.3501	0.019798	0.180753
ENSSSCG00045004746	0.267159	10.3545	0.0198427	0.180944
ENSSSCG00045036738	0.310193	10.3547	0.0198427	0.180944
CSPP1	0.310237	10.6405	0.0199329	0.181658
WASF3	0.305916	10.6946	0.0199779	0.181851
ENSSSCG00045034465	0.326371	10.5471	0.0199665	0.181851
ENSSSCG00045001230	0.204073	10.3395	0.0199977	0.181923
ENSSSCG00045010950	0.362358	10.3781	0.0200117	0.181942
ENSSSCG00045015510	0.203621	10.3394	0.0200239	0.181945
ENSSSCG00045025914	-0.290758	10.3529	0.020116	0.182673
ENSSSCG00045027989	0.335805	10.3789	0.0201398	0.18278
TMEM59	0.309318	10.4242	0.0201518	0.18278
ENSSSCG00045026707	-0.260064	10.8287	0.0201777	0.182906
ENSSSCG00045008256	0.264572	10.3522	0.0202499	0.183234
WDFY1	0.344809	10.411	0.0202303	0.183234
ERBIN	0.268507	10.7826	0.0202478	0.183234
NFAT5	0.175246	11.6689	0.0203214	0.183555
ENSSSCG00045024225	0.357819	10.4265	0.020307	0.183555
ENSSSCG00045035653	0.315336	10.7092	0.0203192	0.183555
TXNL1	-0.306116	10.4281	0.020334	0.183557
ABAT	0.38511	10.4249	0.0203457	0.183557
ENSSSCG00045015830	0.358501	10.4017	0.0204021	0.183879
ENSSSCG00045017428	0.353419	10.41	0.0204156	0.183879
ENSSSCG00045029274	0.287547	10.3676	0.0204176	0.183879
STK32B	0.322222	10.3689	0.0204556	0.184105
USP47	0.274364	10.6994	0.020491	0.184105
ENSSSCG00045015708	0.253837	10.3525	0.0204701	0.184105
ENSSSCG00045005073	0.298738	10.3565	0.0204887	0.184105
THOC5	0.325254	10.3966	0.0205354	0.184396
CTSB	0.35077	10.3963	0.0205583	0.184492
RPS28	0.343857	10.4745	0.0206669	0.185358
GTPBP2	0.262718	10.3586	0.0208509	0.186137
NRCAM	0.327563	10.3699	0.020877	0.186137
FKBP15	0.320284	10.4876	0.0208321	0.186137
ENSSSCG00045034690	0.28436	10.3569	0.020888	0.186137
ZNF174	0.27653	10.3592	0.0208509	0.186137
KAT6B	0.293692	10.7208	0.0208649	0.186137
CAMK1D	0.299024	10.7334	0.0208149	0.186137
CCDC85A	0.403056	10.4767	0.0208057	0.186137
MRPS25	0.24858	10.3448	0.0208739	0.186137
ENSSSCG00045011097	0.301316	10.3587	0.0208509	0.186137
NAB1	0.352563	10.452	0.0208761	0.186137
ENSSSCG00045010082	0.333371	10.3889	0.020927	0.186305
ZNF655	0.30622	10.3629	0.0209312	0.186305
LAPTM4A	0.324853	10.3772	0.020999	0.1868
PRDX2	-0.294247	10.354	0.0210467	0.187115
COBLL1	0.310243	10.6159	0.021113	0.187594
ENSSSCG00045030967	0.298015	10.3597	0.0211312	0.187647
ENSSSCG00045027745	0.338642	10.5711	0.0212299	0.188414
TSGA10	0.335307	10.412	0.021274	0.188695
ZNF746	0.289462	10.3764	0.0213193	0.188988
ENSSSCG00045019259	0.266915	11.0609	0.0213587	0.189227
BUD23	0.271727	10.3563	0.0213918	0.18941
ENSSSCG00045035090	0.317766	10.504	0.0215523	0.190711
CDH7	0.236065	10.3445	0.0215734	0.190711
GPR39	0.306377	10.3601	0.0215763	0.190711
NCOA7	0.326805	10.5912	0.0216111	0.190909
P2RY12	0.30345	10.3717	0.0216332	0.190993
ENSSSCG00045014273	0.232785	10.3443	0.0216676	0.191186
GGTA1P	-0.273508	10.661	0.0217537	0.191835
ENSSSCG00045029454	0.285798	10.3544	0.0217991	0.192124
SMIM15	-0.280804	10.3554	0.0218326	0.192308
ENSSSCG00045031960	0.321503	10.3928	0.0219128	0.192904
RASA2	0.28388	10.5914	0.0219576	0.193186
ENSSSCG00045019619	-0.311515	10.4086	0.0220543	0.193925
ZEB2	0.290972	10.9289	0.0220678	0.193932
UBE4B	0.295143	10.6038	0.0221689	0.193992
ENSSSCG00045038995	0.27031	10.3519	0.0221754	0.193992
VAPB	0.316673	10.4852	0.0221416	0.193992
SECISBP2	0.35517	10.4293	0.0221617	0.193992
CFH	0.375698	10.4423	0.0221764	0.193992
GRIN2B	0.289901	10.3563	0.0221163	0.193992
ENSSSCG00045011808	0.283862	10.7005	0.0221178	0.193992
ZDHHC3	0.347044	10.4173	0.022139	0.193992
ENSSSCG00045008610	0.25095	11.0643	0.0222022	0.194107
ENSSSCG00045001807	0.322034	10.3905	0.022231	0.194136
USP13	0.300764	10.3905	0.022231	0.194136
ACKR4	-0.23046	10.3448	0.022318	0.194784
PLPP3	-0.270131	11.1779	0.0223448	0.194907
ENSSSCG00045006274	0.33371	10.5079	0.0224482	0.195697
ENSSSCG00045001839	0.294482	10.5642	0.0225283	0.196283
ENSSSCG00045029447	0.352208	10.4356	0.0225479	0.196342
DCAKD	0.29787	10.5057	0.0225947	0.196413
ENSSSCG00045033289	-0.337959	10.3921	0.0225901	0.196413
ENSSSCG00045035541	0.331832	10.38	0.0225743	0.196413
TIPIN	0.256534	10.3468	0.0227004	0.196437
ENSSSCG00045021218	-0.300615	10.3572	0.0226706	0.196437
ZSWIM4	0.240975	10.3469	0.0227004	0.196437
ENSSSCG00045004817	0.297047	10.5582	0.0226817	0.196437
RXFP1	0.24095	10.3466	0.0227004	0.196437
ENSSSCG00045034440	0.242442	10.8577	0.022678	0.196437
IP6K2	0.302077	10.5637	0.0226883	0.196437
ATP7A	0.347122	10.3985	0.0226223	0.196437
KSR2	0.292196	10.3567	0.0227286	0.196569
TMEM209	0.271461	10.3469	0.0227879	0.19697
ENSSSCG00045014429	-0.265102	10.3543	0.0228378	0.197178
ENSSSCG00045002655	0.320835	10.3775	0.0228351	0.197178
ENSSSCG00045004139	0.346597	10.4349	0.0228533	0.1972
CDYL2	0.34403	10.4046	0.0229615	0.19791
ENSSSCG00045014886	0.355848	10.4094	0.0229518	0.19791
CD58	0.334387	10.4318	0.0229804	0.197961
PGM3	-0.255344	10.3587	0.0230201	0.198191
MARCH7	0.282403	10.6431	0.0230862	0.198582
NOX4	0.328865	10.4771	0.0230915	0.198582
AAGAB	0.317183	10.5156	0.0231314	0.198811
CREB5	-0.282291	10.9579	0.0231702	0.198811
CHEK2	-0.244552	10.3429	0.0231508	0.198811
SLC17A5	0.346465	10.3909	0.0231619	0.198811
ADGRL4	-0.331511	10.388	0.023253	0.199384
TXLNG	0.347598	10.4378	0.0232632	0.199384
RAPGEF6	0.279705	10.6226	0.0232909	0.199397
RAB9A	0.342333	10.4262	0.0232828	0.199397
ENSSSCG00045038938	-0.321914	10.4032	0.0233115	0.199462
ENSSSCG00045007495	0.307941	10.3587	0.0233629	0.19979
ENSSSCG00045016635	-0.302295	10.5161	0.0234122	0.200099
PTPRD	-0.34643	10.4353	0.0234524	0.20033
FAM76A	0.329149	10.478	0.0236361	0.201483
ENSSSCG00045031853	0.328208	10.3681	0.0236564	0.201483
ENSSSCG00045039491	0.29369	10.366	0.0236665	0.201483
ENSSSCG00045028895	0.338322	10.4043	0.0236429	0.201483
ENSSSCG00045015228	0.290749	10.3572	0.023652	0.201483
PCYT1A	0.320536	10.4682	0.0236138	0.201483
PHF8	0.334708	10.4428	0.0236815	0.201498
SLC25A24	0.308071	10.4947	0.0237331	0.201712
EPSTI1	0.350552	10.4027	0.0237275	0.201712
CRHR1	0.199184	10.3414	0.0239935	0.201741
UBE2K	0.26547	10.6609	0.0238266	0.201741
ENSSSCG00045034746	-0.187172	11.1136	0.0238686	0.201741
CLTB	-0.313515	10.362	0.0237738	0.201741
ARL6IP6	0.317165	10.4595	0.0239277	0.201741
ENOX2	0.345058	10.4006	0.0239654	0.201741
ENSSSCG00045037713	0.2159	10.3417	0.0239935	0.201741
FBN1	0.287336	10.8975	0.0238023	0.201741
PHACTR3	0.21592	10.3416	0.0239935	0.201741
ENSSSCG00045025278	0.318034	10.3757	0.0240011	0.201741
BSDC1	0.322262	10.4517	0.0239281	0.201741
MBTD1	0.279351	10.6418	0.0238642	0.201741
ENSSSCG00045017348	0.336981	10.4725	0.0238011	0.201741
STAC3	-0.179846	10.3361	0.0239124	0.201741
ENSSSCG00045003730	-0.173881	10.3353	0.0239124	0.201741
GDPD5	-0.283792	10.3572	0.0238949	0.201741
HDAC11	0.215879	10.3414	0.0239935	0.201741
ETV5	0.215879	10.3415	0.0239935	0.201741
STOML2	0.215891	10.3415	0.0239935	0.201741
GDA	0.232393	10.3418	0.0239935	0.201741
ZNF3	-0.210471	10.3391	0.0240515	0.202054
LCP1	0.298247	10.3613	0.0240931	0.202181
XPO7	0.28783	10.5084	0.024091	0.202181
ENSSSCG00045018322	0.214974	10.3413	0.0241469	0.202444
TLE4	0.349189	10.4212	0.024151	0.202444
PLPPR1	0.215406	10.3414	0.0241948	0.2027
ZNF133	0.315792	10.4953	0.0242232	0.202826
RARG	0.299647	10.3804	0.0242486	0.202928
AIG1	0.294654	10.5902	0.0242659	0.202961
C1QA	0.291809	10.356	0.0242951	0.203094
SCG5	0.214366	10.3415	0.0245245	0.204899
NTRK2	0.355561	10.5618	0.0245886	0.205322
CABLES1	0.349296	10.5122	0.0246535	0.205751
ENSSSCG00045007459	0.286876	10.6562	0.0248338	0.206199
SLC35C1	0.213406	10.3415	0.0247567	0.206199
ENSSSCG00045002385	0.152583	10.3352	0.0250585	0.206199
ENSSSCG00045014432	-0.312357	10.4522	0.0249589	0.206199
KCTD2	0.26017	10.3492	0.0249471	0.206199
ARHGEF33	0.170506	10.3351	0.0250585	0.206199
ENSSSCG00045028210	0.170544	10.3356	0.0250585	0.206199
ENSSSCG00045027188	0.275321	10.3495	0.0249471	0.206199
ENSSSCG00045039261	0.170514	10.3353	0.0250585	0.206199
MRAP2	0.152597	10.3354	0.0250585	0.206199
ENSSSCG00045020596	0.152601	10.3354	0.0250585	0.206199
ENSSSCG00045001349	-0.375813	10.4924	0.0247275	0.206199
MCF2	0.17054	10.3356	0.0250585	0.206199
KLHL8	0.328445	10.3845	0.0250045	0.206199
SLC4A1	0.170554	10.3358	0.0250585	0.206199
OSTN	0.170517	10.3354	0.0250585	0.206199
ENSSSCG00045025331	0.170501	10.3352	0.0250585	0.206199
TMPRSS11E	0.170556	10.3357	0.0250585	0.206199
CRYBB3	0.152586	10.3353	0.0250585	0.206199
TOR1B	0.152608	10.3356	0.0250585	0.206199
ENSSSCG00045013214	0.152585	10.3352	0.0250585	0.206199
RTL5	0.152592	10.3354	0.0250585	0.206199
ENSSSCG00045023113	0.17053	10.3354	0.0250585	0.206199
ENSSSCG00045001585	0.152579	10.3352	0.0250585	0.206199
USF1	0.152586	10.3353	0.0250585	0.206199
ENSSSCG00045015381	0.17056	10.3358	0.0250585	0.206199
ENSSSCG00045006351	0.268948	10.3495	0.0252016	0.20707
MITF	0.280534	10.8653	0.0252322	0.20707
RSRC1	0.294488	10.6193	0.0252107	0.20707
TM2D1	0.303664	10.4153	0.0252311	0.20707
ENSSSCG00045001087	-0.282174	10.3634	0.0252122	0.20707
ENSSSCG00045006188	0.360097	10.3843	0.0253086	0.207585
IKBKB	0.331405	10.4645	0.0253337	0.207679
ENSSSCG00045007745	0.272117	10.3494	0.0254483	0.208507
WBP1L	0.274709	10.5767	0.0254718	0.208587
DDC	0.216903	10.342	0.0255179	0.208633
PARP15	0.167429	10.3355	0.0255157	0.208633
ENSSSCG00045002563	0.226307	10.3417	0.0255185	0.208633
NUDT6	0.350896	10.4095	0.0255334	0.208643
PLA1A	0.289643	10.3637	0.025835	0.210995
ENSSSCG00045037324	0.258577	10.7387	0.0258792	0.211243
UBE2H	0.243245	10.8403	0.0260535	0.212439
PTGER3	0.331823	10.4411	0.0260456	0.212439
ENSSSCG00045022072	-0.343185	10.4634	0.0261131	0.212811
ENSSSCG00045006220	0.293338	10.5459	0.0261445	0.212953
ENSSSCG00045016322	0.210821	11.0039	0.0261693	0.213041
ENSSSCG00045016008	-0.273231	10.5635	0.0263268	0.214209
ENSSSCG00045011404	0.294727	10.4995	0.0263745	0.214368
ZDHHC7	0.308438	10.3999	0.0263698	0.214368
ENSSSCG00045003705	0.248753	10.3467	0.0264146	0.21458
UBE2A	0.263766	10.3511	0.0264977	0.214684
ZNF470.1	0.327614	10.3843	0.0264922	0.214684
FAM98C	0.16728	10.3358	0.0264481	0.214684
ENSSSCG00045016470	0.207114	10.3414	0.026495	0.214684
METTL24	0.263729	10.3513	0.0264977	0.214684
ENSSSCG00045011541	0.167634	10.3358	0.026576	0.215204
ENSSSCG00045011373	-0.14109	10.3332	0.0266435	0.215439
PCDH11X	0.31382	10.376	0.0266474	0.215439
ENSSSCG00045008011	-0.141082	10.3332	0.0266435	0.215439
PLEKHG4B	0.277911	10.6304	0.0267501	0.215545
ENSSSCG00045019283	-0.333036	10.4262	0.0268019	0.215545
LIMS2	0.321129	10.3847	0.0268001	0.215545
LGALS9	-0.27214	10.3646	0.0267771	0.215545
TP63	0.210617	10.3415	0.0267106	0.215545
ENSSSCG00045008115	0.327096	10.3694	0.0267334	0.215545
ENSSSCG00045016292	0.222603	10.3445	0.026778	0.215545
LRP10	0.323369	10.3674	0.0267648	0.215545
ENSSSCG00045010761	0.263041	10.3511	0.0267679	0.215545
ENSSSCG00045020323	0.348722	10.3798	0.0267594	0.215545
ENSSSCG00045017073	-0.316988	10.4383	0.0268198	0.215576
NSMCE2	0.27852	10.7105	0.0268517	0.215607
ENSSSCG00045039516	0.309669	10.3725	0.0268519	0.215607
ENSSSCG00045005552	0.148621	10.3351	0.0269162	0.216009
EIF5A	-0.21709	10.3472	0.0269567	0.216221
ENSSSCG00045033334	-0.318086	10.398	0.027124	0.217448
ENSSSCG00045016232	0.193856	10.3385	0.0273391	0.217677
TWSG1	0.31007	10.4007	0.0272474	0.217677
LMBR1	0.291182	10.6641	0.0274094	0.217677
ENSSSCG00045030460	-0.270449	10.3615	0.0273888	0.217677
SENP3	0.296869	10.3666	0.027369	0.217677
WSCD2	0.243882	10.3493	0.0272063	0.217677
PPP3CB	0.333472	10.4195	0.0271915	0.217677
NRDE2	0.332703	10.4057	0.0273721	0.217677
DYNLRB2	0.149172	10.3351	0.0272552	0.217677
ENSSSCG00045028872	0.150536	10.3352	0.0272713	0.217677
COLQ	0.176566	10.3384	0.0273391	0.217677
TSNAX	0.32214	10.4441	0.0272995	0.217677
ENSSSCG00045013340	0.176578	10.3387	0.0273391	0.217677
ENSSSCG00045032470	0.346506	10.39	0.0274009	0.217677
CLCN5	0.345717	10.4617	0.0272947	0.217677
ENSSSCG00045019946	0.19386	10.3388	0.0273391	0.217677
CLDN2	0.176548	10.3382	0.0273391	0.217677
ENSSSCG00045035690	0.19386	10.3385	0.0273391	0.217677
CDKL5	0.32918	10.4618	0.0275067	0.217785
RSRP1	0.332605	10.4181	0.0274726	0.217785
FMNL3	-0.325241	10.4686	0.0274894	0.217785
IKZF5	0.313698	10.3815	0.0274867	0.217785
ENSSSCG00045031484	0.173811	11.4162	0.0274457	0.217785
ENSSSCG00045028826	-0.306747	10.3783	0.0275086	0.217785
CCDC82	0.33155	10.4195	0.0276557	0.218836
ENSSSCG00045002870	0.310825	10.4043	0.0277723	0.219644
FNTB	0.311133	10.3791	0.0278575	0.220204
ENSSSCG00045039277	0.316508	10.376	0.0279152	0.220546
ENSSSCG00045028180	0.270392	10.3559	0.0280278	0.221287
METTL16	0.324179	10.4304	0.028038	0.221287
MED15	0.318206	10.4	0.0281741	0.222246
ENSSSCG00045035391	0.190947	10.3386	0.0282015	0.222249
ENSSSCG00045032302	-0.319263	10.3822	0.0282036	0.222249
ENSSSCG00045023488	0.30682	10.394	0.0282576	0.22256
ENSSSCG00045012353	0.330974	10.4259	0.0282858	0.222667
ENSSSCG00045030351	0.156087	10.3354	0.0283965	0.223318
NFATC2	0.331798	10.4735	0.0283978	0.223318
CDKL1	0.273591	11.0367	0.0284416	0.223547
TBXAS1	0.302413	10.3713	0.0284614	0.223587
ENSSSCG00045009672	-0.329579	10.4216	0.0284762	0.223589
ENSSSCG00045033611	0.268184	10.6361	0.028495	0.223621
TYW5	0.257616	10.3515	0.028555	0.223977
JAZF1	-0.273716	10.6895	0.0286151	0.224333
UBAP2L	0.321344	10.4346	0.0286449	0.224451
UBE2L6	0.272836	10.3576	0.0286658	0.224499
MRPS18A	0.253798	10.3532	0.0287052	0.224693
ENSSSCG00045036477	-0.318222	10.5693	0.0287853	0.224974
LRP1B	-0.375849	10.5169	0.0287602	0.224974
ENSSSCG00045021661	0.319299	10.4553	0.0287802	0.224974
PIAS1	0.273435	10.7073	0.0288303	0.225142
ENSSSCG00045038726	0.306557	10.3976	0.0288363	0.225142
MAP1LC3B	0.303608	10.4037	0.028902	0.225539
PRIM1	0.281454	10.3557	0.0289463	0.225769
HACE1	0.306081	10.4738	0.0289611	0.22577
ENSSSCG00045037894	0.220622	10.3437	0.0292228	0.226076
CCDC84	0.236691	10.3434	0.0292228	0.226076
ENSSSCG00045028377	0.236719	10.3443	0.0292228	0.226076
ENSSSCG00045019316	0.297201	10.3773	0.0290537	0.226076
DOC2B	0.265137	10.3624	0.0291822	0.226076
NLRP12L	0.285554	10.3876	0.0290451	0.226076
ENSSSCG00045018043	0.220598	10.3435	0.0292228	0.226076
ENSSSCG00045013745	0.236705	10.3441	0.0292228	0.226076
TDRP	-0.310789	10.3736	0.0291065	0.226076
RSBN1L	0.301502	10.5693	0.0290223	0.226076
ENSSSCG00045022828	0.193514	10.339	0.0291372	0.226076
PCIF1	0.220673	10.3438	0.0292228	0.226076
ENSSSCG00045021724	0.25764	10.3562	0.0290907	0.226076
C1QC	0.236739	10.3439	0.0292228	0.226076
ENSSSCG00045037197	0.236732	10.344	0.0292228	0.226076
ENSSSCG00045027462	0.290882	10.5101	0.0293089	0.226628
ENSSSCG00045029772	-0.196791	10.3413	0.0294567	0.22754
ENSSSCG00045036847	-0.21568	10.3406	0.0294567	0.22754
LANCL3	0.298377	10.3635	0.0296018	0.228545
GABRA2	0.199244	10.3415	0.0296479	0.228785
ENSSSCG00045015169	0.290081	10.6154	0.0297237	0.229254
RPRD2	0.238782	10.7139	0.029753	0.229365
SLC1A3	0.275179	10.583	0.0298023	0.229628
CASS4	0.220993	10.3441	0.0300089	0.231103
ENSSSCG00045031959	-0.321616	10.3836	0.0301654	0.232074
PAK1	0.325049	10.4151	0.0301578	0.232074
ENSSSCG00045000362	0.339331	10.4033	0.0301929	0.232169
ENSSSCG00045026217	0.312233	10.4079	0.0302125	0.232202
IFIH1	0.306572	10.3895	0.0302731	0.232513
ENSSSCG00045033904	0.32823	10.3756	0.0302834	0.232513
TIMM22	-0.248191	10.3505	0.0303003	0.232526
EFNB2	0.303668	10.5269	0.0303885	0.233085
ENSSSCG00045028466	0.346779	10.4563	0.0305537	0.234039
EPHA7	0.293682	10.3564	0.0305294	0.234039
TMEM163	0.250957	10.3558	0.0305742	0.234039
KANK1	-0.26362	10.3829	0.0305599	0.234039
CLEC1A	-0.309708	10.3632	0.0306302	0.23435
ENSSSCG00045028796	0.299156	10.6423	0.0307039	0.234797
ENSSSCG00045023247	0.31992	10.3778	0.0307358	0.234923
ENSSSCG00045036793	0.291199	10.5166	0.0308818	0.235257
ENSSSCG00045002813	0.304007	10.3759	0.0308875	0.235257
ENSSSCG00045019271	0.323854	10.43	0.0308604	0.235257
[truncated: 13,257 more rows]

## Sheet: Smooth muscle cells
	logFC	logCPM	PValue	PValue_Adj
ELOVL6	-2.75438	11.7808	2.32365346127525e-243	3.3641854812343e-239
ACACA	-2.53429	11.4636	1.21167982489445e-179	8.77135025241092e-176
ME1	-2.82191	11.0195	4.04985187432907e-122	1.95445851455121e-118
ACLY	-2.89815	10.9712	4.20643249459128e-113	1.52251824141731e-109
SCD	-2.52305	10.7653	8.81567572912267e-69	2.55266706412476e-65
GBE1	-1.55708	11.2047	2.67934798465177e-58	6.46526668696472e-55
THRSP	-2.15167	10.7042	6.55829324534114e-52	1.35644242294356e-48
DGAT2	-1.85977	10.8859	7.55925789991919e-47	1.35864267605971e-43
LPL	-1.59176	11.0618	8.4457688109804e-47	1.35864267605971e-43
FASN	-1.71356	10.803	1.25421811033662e-32	1.81585698014535e-29
COL3A1	-1.16247	11.1808	2.24953058720611e-30	2.96079125832455e-27
CA3	-1.48746	10.7777	1.33956234138944e-27	1.61618196488635e-24
ADIPOR2	-1.33666	10.8256	2.41505314313247e-25	2.68962610817476e-22
FKBP5	1.05829	11.0713	1.14746010244355e-21	1.18663766879841e-18
NTM	-1.15081	10.9487	2.17309804712258e-21	2.09747423508272e-18
ACSS2	-1.17701	10.8389	4.73188606740548e-21	4.28176540524354e-18
CLMP	-1.34378	10.7554	6.81899292641048e-21	5.80737526991594e-18
ENSSSCG00045006265	-1.32054	10.6165	9.02443529956827e-21	7.25865412595275e-18
PCDH9	-1.07228	11.1334	4.13404025265221e-20	3.15013867252098e-17
SPON1	-1.28254	10.7714	1.97138254191567e-17	1.42708382209275e-14
GRID2	1.64015	10.7083	5.25235709468513e-17	3.62112504842149e-14
ADAMTS18	-1.22654	10.7427	1.7616631045322e-16	1.15933447397351e-13
SLC25A36	-0.879503	10.9441	2.88023140646641e-16	1.81304305664438e-13
COL1A2	-0.934008	10.9319	2.08119374724386e-15	1.25548012802486e-12
ACSL1	-1.11141	10.704	6.65535853510429e-15	3.8542512348496e-12
ENSSSCG00045034746	-0.675847	11.3164	7.03326288228223e-15	3.90045300426034e-12
PDK4	1.22193	10.6892	7.27394882684275e-15	3.90045300426034e-12
EHBP1	-0.643663	11.4385	9.57692929169142e-15	4.85324595756902e-12
ENSSSCG00045027262	-1.16156	10.7212	9.72124138482537e-15	4.85324595756902e-12
MID1	-0.920188	10.9765	2.60725102042704e-14	1.23103235901529e-11
PTPRK	0.830131	11.5805	2.63586152296409e-14	1.23103235901529e-11
ENSSSCG00045009717	-1.13194	10.6323	3.44410512547586e-14	1.55824231270748e-11
CRIM1	0.978704	11.2862	8.75612977550446e-13	3.84155293605314e-10
ENSSSCG00045034471	-0.968196	10.7674	1.54688697373561e-12	6.58700870757182e-10
ZBTB16	0.666732	11.4401	1.60125997513963e-12	6.62372626287758e-10
ENSSSCG00045016738	1.34746	10.8247	4.08833676572243e-12	1.64419276928137e-09
MRAS	-1.02979	10.6483	6.59517623169983e-12	2.58067463466352e-09
ENSSSCG00045034280	-0.997478	10.6619	1.41917529940177e-11	5.40705789072074e-09
COL6A6	-1.00913	10.7411	3.29270961470401e-11	1.22235512312012e-08
IGF1R	0.795661	11.0398	3.96225341050985e-11	1.43413762193404e-08
ENSSSCG00045011854	0.967328	10.8808	4.52003494799664e-11	1.59612356041696e-08
A-FABP	-0.872392	10.7934	5.264580531663e-11	1.81477611755755e-08
ENSSSCG00045008127	-0.86523	10.5803	2.58210398994749e-10	8.69388408522319e-08
FN1	0.903065	10.9707	2.94840063230336e-10	9.70157826238365e-08
HSD17B12	-0.865101	10.7797	4.28204203187956e-10	1.37767565639005e-07
IL1RAP	1.02546	10.7908	5.6187542116895e-10	1.76844181471392e-07
ENSSSCG00045027122	1.03676	10.713	1.09537382944649e-09	3.3571175880546e-07
MGST1	-0.903775	10.6621	1.11301038974044e-09	3.3571175880546e-07
SYNPO2	0.570829	11.8836	1.7646952159676e-09	5.21413415036306e-07
HDAC9	0.794332	11.0775	1.93105822464254e-09	5.59157219527495e-07
HACD1	0.908602	10.6299	2.00609809437841e-09	5.69495847262955e-07
DLC1	0.429432	12.717	3.19550127799315e-09	8.76163413054592e-07
ENSSSCG00045019716	0.705375	11.2746	3.20739472937515e-09	8.76163413054592e-07
MECOM	-0.654862	11.2609	3.56762282318828e-09	9.56519319150368e-07
PDE3B	-0.653312	10.9878	4.92351452341065e-09	1.29604805945344e-06
SESTD1	0.765313	10.8452	7.95523446727077e-09	2.05671222530618e-06
SOX13	0.854566	10.7787	9.17387318613113e-09	2.33016378927731e-06
ENSSSCG00045016356	0.818686	10.7645	1.00942891889568e-08	2.51974342892614e-06
RAPGEF5	0.715085	10.9701	1.46209612483867e-08	3.58783520261259e-06
ACER3	-0.59286	11.0323	1.6631947463008e-08	4.01328892282383e-06
ENSSSCG00045000522	0.872675	10.8068	2.44770066312931e-08	5.8094770820961e-06
DBI	-0.869929	10.6153	2.89097711887409e-08	6.75089785920307e-06
EFNA5	-0.593859	11.0914	3.81209305112808e-08	8.76055288797338e-06
FBXO32	0.864807	10.6237	4.81260547776201e-08	1.08870159542248e-05
STK38L	0.754107	10.9417	6.36169994015389e-08	1.41349200592307e-05
ENSSSCG00045009518	-0.549698	11.1993	6.44360218199494e-08	1.41349200592307e-05
ENSSSCG00045039462	-0.722556	10.8792	1.06190877467852e-07	2.2946739163874e-05
PIP4K2A	0.718438	10.8994	1.1190956399428e-07	2.3826862757488e-05
ARHGAP22	-0.82381	10.6231	1.14358343043271e-07	2.39953636316012e-05
LIPA	-0.7888	10.6563	1.36657202277791e-07	2.82646139225409e-05
ARNTL	-0.761697	10.5951	1.4563584875102e-07	2.96974058903841e-05
MLLT3	-0.761945	10.8461	1.7045367557173e-07	3.4275393262882e-05
FAP	-0.664407	10.8187	1.81377352591432e-07	3.59723467235445e-05
MYO1D	0.720787	11.0281	2.47691130196589e-07	4.84604349052191e-05
RUSC2	0.640906	10.9411	2.64448394148607e-07	5.1049118006447e-05
SPARCL1	0.598416	11.1557	2.85348855026953e-07	5.43589568826345e-05
ENSSSCG00045006866	0.671816	10.8986	2.89804345456026e-07	5.44907443313292e-05
ENSSSCG00045014833	0.716941	10.5786	3.88485704334486e-07	7.21089234276242e-05
ADIPOQ	-0.722839	10.7233	4.08843043793873e-07	7.49269568107303e-05
ENSSSCG00045005663	0.759739	10.9238	4.23052462033131e-07	7.6561919316446e-05
ENSSSCG00045019259	0.565858	11.188	4.57403574489806e-07	8.17566537217706e-05
ENSSSCG00045005164	0.773949	10.9927	5.71335839590658e-07	0.000100876
GNAI1	0.706898	10.7607	6.25720332096625e-07	0.000109147
ENSSSCG00045038938	-0.721809	10.6113	6.76465160754926e-07	0.000116594
ENSSSCG00045028004	-0.734179	10.5939	7.1547869421264e-07	0.000121867
PARD3	0.502324	11.2838	8.55262758152425e-07	0.000143982
NIBAN1	0.915347	10.7444	9.93723192257815e-07	0.000165369
PLPP3	-0.640107	11.0945	1.05454778795183e-06	0.000173497
CAV1	0.57427	11.058	1.16265194810705e-06	0.000189133
ADGRL2	0.573194	11.088	1.25030203599344e-06	0.000198922
MCTP1	0.703882	10.6958	1.24689389174041e-06	0.000198922
CRTC3	0.605587	10.9497	1.38512171933557e-06	0.000217976
LGALS12	-0.678826	10.5774	1.47429806683565e-06	0.000229515
ENSSSCG00045031611	0.388458	12.3222	1.50062092497697e-06	0.000231128
MTR	0.677298	10.757	1.541752634147e-06	0.000234963
IGF1	-0.738501	10.7052	1.60218355309394e-06	0.000241629
PCOLCE	-0.657121	10.5775	1.85972115630084e-06	0.000277578
ENSSSCG00045000649	-0.803218	10.6167	2.29249792174234e-06	0.000338681
ADAMTS9	-0.57535	11.0036	2.4841845541506e-06	0.000363293
ENSSSCG00045033608	0.770217	10.6246	2.70068751891916e-06	0.000391006
SLC8A1	0.626444	11.829	2.76553880045744e-06	0.00039643
ENSSSCG00045026660	0.780622	10.668	3.21910142906578e-06	0.000452487
TSHR	-0.768518	10.6157	3.2131093478972e-06	0.000452487
GALR1	0.758612	10.7514	3.262561909327e-06	0.000454186
HLCS	-0.690524	10.7256	3.62028435489703e-06	0.000499185
ATP1A2	0.728923	10.6091	4.61565098807162e-06	0.000630428
ENSSSCG00045005134	0.655794	10.9351	4.94619468691548e-06	0.000669262
DTL	0.807794	10.6324	5.12152971816692e-06	0.00068657
FOCAD	-0.599811	10.8127	5.32971929112965e-06	0.000706234
NTN1	-0.752403	10.6466	5.36577731421463e-06	0.000706234
ENSSSCG00045025049	-0.51966	11.09	5.55912394889568e-06	0.00072509
ENSSSCG00045038114	0.771837	10.7306	5.70761370796337e-06	0.000735405
RBPMS	0.430633	11.6517	5.73979681038717e-06	0.000735405
ENSSSCG00045019928	-0.665223	10.6993	5.93811823039441e-06	0.000754141
ENSSSCG00045009327	0.668278	10.7353	7.45925409292437e-06	0.000923035
ENSSSCG00045027195	-0.614288	10.8389	7.404749427131e-06	0.000923035
ENSSSCG00045009575	0.692606	10.5955	7.41957562008417e-06	0.000923035
KLF12	0.431289	11.385	8.77347570660566e-06	0.00107646
CADM2	0.711564	10.5941	8.93251829162884e-06	0.00108676
EPS8	0.487834	11.8604	1.01771365685333e-05	0.00122787
ENSSSCG00045028796	0.771194	10.7657	1.10093921236191e-05	0.00131731
ENSSSCG00045003142	0.687402	10.7123	1.11696110208786e-05	0.00131765
COQ8A	0.677866	10.6133	1.11942799729526e-05	0.00131765
GJC1	0.485298	11.2229	1.15415311632215e-05	0.00134757
ZC2HC1A	0.682981	10.6845	1.18369284711311e-05	0.001371
ENSSSCG00045032013	0.335409	13.174	1.33621910672629e-05	0.00153538
TPM1	0.514524	11.1076	1.46898895036747e-05	0.00164868
IGFBP5	0.668406	10.7958	1.46117484242581e-05	0.00164868
ENSSSCG00045036100	-0.59759	10.567	1.44924956568064e-05	0.00164868
PANK3	-0.661684	10.6456	1.5725717081804e-05	0.00175136
TBL1XR1	0.545562	10.8875	1.64314313615789e-05	0.00181599
SLC35F3	0.559347	10.5669	1.70484210156837e-05	0.0018699
ARHGAP6	0.4679	11.408	1.82908815599904e-05	0.00199109
LRCH1	0.576219	10.9219	1.87557267405519e-05	0.00202646
CACNB2	0.436411	11.916	1.96905170600774e-05	0.0021117
RNLS	-0.662376	10.6554	2.16517505176518e-05	0.00230496
AK4	-0.617135	10.683	2.35296820662702e-05	0.00247451
TNRC6B	0.440704	11.1083	2.37572161771232e-05	0.00247451
PACSIN2	0.521223	10.9724	2.36248272114352e-05	0.00247451
RBFOX1	0.736584	10.6426	2.42655006914918e-05	0.0025094
PLCE1	0.668412	10.7639	2.57242266962756e-05	0.00264139
ENSSSCG00045026017	0.572579	10.7559	2.62392591674466e-05	0.0026753
COL1A1	-0.5712	10.7494	2.9751357870444e-05	0.00301217
PLCH2	-0.484454	10.5539	3.01755146573652e-05	0.0030339
ENSSSCG00045026707	-0.566517	10.7593	3.19899864749991e-05	0.00319414
RTN3	-0.601478	10.7106	3.24645751729252e-05	0.00321109
ENSSSCG00045016336	-0.500996	10.8539	3.26032786957297e-05	0.00321109
PLD1	0.539114	10.91	3.30967684713343e-05	0.00323767
VAMP1	0.485091	10.558	3.33276189232003e-05	0.00323837
ENSSSCG00045037198	0.657139	10.7209	3.54658655607084e-05	0.00342317
TMCC1	-0.411787	11.1713	3.66316302682682e-05	0.00351227
PTPRR	0.872403	10.6737	3.72109495008825e-05	0.00352118
FNBP1	0.530393	10.9071	3.7036730981894e-05	0.00352118
DUSP4	-0.52729	10.5757	3.80379733225999e-05	0.00357606
CD200	0.57237	10.5769	3.86244717356126e-05	0.00360777
ATG7	-0.491442	10.9306	4.17618054607298e-05	0.00385352
STK39	0.519969	10.888	4.17876951809239e-05	0.00385352
ENSSSCG00045033979	-0.42654	11.3742	4.28102053323323e-05	0.00392282
MCTP2	0.601147	10.5928	4.44869300897109e-05	0.00402551
LRIG1	-0.637875	10.685	4.43342782525479e-05	0.00402551
KIF3B	0.613662	10.607	4.49005626449538e-05	0.0040377
ENSSSCG00045037643	0.578477	10.7641	4.58783555062742e-05	0.00410017
DSTN	0.681721	10.7445	5.10172564736235e-05	0.0044898
PLAAT3	-0.619485	10.6301	5.1168446362411e-05	0.0044898
ENSSSCG00045021303	0.758983	10.6776	5.0634229865938e-05	0.0044898
PPARD	-0.633249	10.6397	5.54259552588387e-05	0.00477653
PNRC1	0.583553	10.7257	5.53514294764894e-05	0.00477653
ENSSSCG00045030748	0.589539	10.7045	5.53199320327166e-05	0.00477653
KCTD20	0.593533	10.7127	5.70300513826125e-05	0.00488569
PLIN1	-0.61075	10.6674	6.24542231701078e-05	0.0053189
CPM	0.890758	10.7015	6.35110530211539e-05	0.00537727
SORBS2	0.774228	11.1065	6.49340673907726e-05	0.00546579
DDX5	-0.447188	10.9567	6.58215450547159e-05	0.00547681
GSN	-0.409498	11.1644	6.56424590696116e-05	0.00547681
PPARG	-0.461139	11.0433	6.67835743477163e-05	0.0055251
MPC2	-0.615711	10.6333	7.26374778437802e-05	0.00597526
NEBL	-0.618674	10.6858	7.53822640532006e-05	0.00616601
ELOVL5	-0.519027	10.8296	7.83666789141857e-05	0.00637412
ANG	0.606104	10.6674	8.48849400882974e-05	0.00686572
ENSSSCG00045037155	0.597142	10.6002	8.58479842055079e-05	0.00690504
PNN	0.559056	10.7376	9.09975456551787e-05	0.0072788
ENSSSCG00045014432	-0.593917	10.6499	9.18718543791914e-05	0.00730836
ENSSSCG00045004948	0.70723	10.803	9.32163555429617e-05	0.00733471
PCSK6	-0.672378	10.6612	9.29404097030272e-05	0.00733471
ENSSSCG00045032634	0.594958	10.894	9.47449149224115e-05	0.00741469
FAM241B	0.474662	10.5632	9.58795103641821e-05	0.00743636
TRPV5	0.585306	10.576	9.60491517456417e-05	0.00743636
ENSSSCG00045027847	0.558921	10.8163	0.000102647	0.0079049
LGALS1	-0.565102	10.7656	0.000103814	0.00795249
FZD4	-0.509953	10.9108	0.000105297	0.00802365
MTUS1	0.5358	10.8018	0.00010751	0.00814934
ENSSSCG00045017108	-0.594555	10.5928	0.000111018	0.00837148
ENSSSCG00045016029	0.583161	10.7674	0.000113544	0.00851757
LDLRAD4	0.57919	10.7489	0.000114589	0.00855162
LUM	-0.587606	10.6347	0.000117335	0.00871164
AKAP13	0.375486	11.2761	0.000122465	0.00904618
LMBR1	0.605874	10.6577	0.000126182	0.00920011
FAM78B	-0.620375	10.6126	0.000125947	0.00920011
ENSSSCG00045027137	-0.516721	10.5668	0.000126456	0.00920011
ENSSSCG00045028471	-0.552728	10.7133	0.00014235	0.0102309
SEC31B	-0.477143	10.5644	0.000142067	0.0102309
ENSSSCG00045003148	-0.477217	10.5643	0.000142743	0.0102309
TNIK	-0.543452	10.7106	0.000144915	0.0103305
ENSSSCG00045036613	0.581468	10.6575	0.00014556	0.0103305
YWHAZ	-0.485131	10.7802	0.000154401	0.0109045
ENSSSCG00045024069	-0.542155	10.5798	0.00015986	0.0111809
SLC25A13	-0.598723	10.6469	0.000159546	0.0111809
FABP3	-0.463145	10.5566	0.000161921	0.0112706
VKORC1L1	-0.514859	10.7382	0.000164449	0.0113376
ENSSSCG00045022256	-0.573283	10.6082	0.000164445	0.0113376
AKT3	0.417068	11.0924	0.000165551	0.0113594
PREX2	-0.500878	10.8836	0.000179007	0.0122249
MICU3	0.485274	10.971	0.000180913	0.012297
OXR1	-0.543723	10.6995	0.000188616	0.0127607
ARHGAP26	0.519253	10.8141	0.000191199	0.0128156
HK2	-0.531997	10.5875	0.000190337	0.0128156
SIK2	-0.445172	10.9072	0.000197576	0.0131821
AHCYL2	-0.551202	10.7304	0.000201475	0.0133805
ENSSSCG00045001894	0.458241	11.741	0.000202824	0.0134086
NR2F2	0.537731	10.7371	0.000206097	0.0135631
MAP3K8	0.491276	10.5676	0.000212204	0.0139018
ENSSSCG00045037255	0.511949	10.8736	0.000216887	0.0140811
NRG4	-0.543574	10.6	0.000216411	0.0140811
CACNA1C	0.37988	11.5357	0.000218326	0.0141113
CNNM2	0.749341	10.7411	0.000221639	0.0142618
ZMAT4	0.440742	10.5593	0.000226151	0.0144877
COPG1	-0.558573	10.6651	0.00022992	0.0146643
CFH	0.607985	10.6246	0.000233834	0.0148485
ENSSSCG00045007633	0.459169	10.8009	0.000235197	0.0148698
ENSSSCG00045016972	0.528365	10.7323	0.0002364	0.0148808
ENSSSCG00045003950	-0.585092	10.6734	0.000253813	0.0159078
ENSSSCG00045038808	0.548451	10.6913	0.000256946	0.0160348
GRK3	0.531903	10.7853	0.000258996	0.0160933
ENSSSCG00045031884	-0.539289	10.597	0.000269699	0.0166157
ENSSSCG00045019895	-0.511759	10.5702	0.000269059	0.0166157
WDR86	-0.573419	10.6424	0.000271101	0.0166313
ENSSSCG00045001418	-0.371135	10.5482	0.000280316	0.0171241
ENSSSCG00045026526	0.510463	10.9594	0.000281903	0.0171487
FNBP4	0.4692	10.8309	0.000315556	0.0188009
MTHFD2L	0.602691	10.6149	0.00031507	0.0188009
ENSSSCG00045026962	0.416285	11.3603	0.000313787	0.0188009
ENSSSCG00045017694	0.433437	10.9885	0.000312283	0.0188009
ENSSSCG00045007047	0.443834	10.559	0.000313386	0.0188009
ENSSSCG00045026251	-0.458775	10.867	0.000328588	0.0194971
ENSSSCG00045031627	0.571088	10.6717	0.000330675	0.0195409
DNAJC10	0.532885	10.6534	0.000339937	0.0200065
NEK7	0.479141	10.8006	0.000346404	0.0203046
ENSSSCG00045020325	-0.469984	10.5741	0.000369592	0.0215764
ENSSSCG00045028996	0.540875	10.5878	0.000374577	0.0217796
C16orf87	0.548987	10.6438	0.000380812	0.0220536
ENSSSCG00045038153	-0.534047	10.7146	0.000390535	0.0225266
ENSSSCG00045007383	0.524503	10.5796	0.000394836	0.0226843
ENSSSCG00045022329	0.417505	11.0296	0.000397222	0.0227312
TMSB4	0.400205	10.8777	0.000410948	0.0234241
ISM1	0.635548	10.5973	0.000413191	0.0234595
ENSSSCG00045016266	0.560096	10.5945	0.000420606	0.0237872
ENSSSCG00045022304	-0.568796	10.6986	0.000423512	0.0238584
ENSSSCG00045038463	0.52651	10.8159	0.000430706	0.0241696
TLN2	-0.419823	10.935	0.000435436	0.0243407
LDHB	-0.546854	10.6207	0.000442796	0.0245893
ENSSSCG00045016238	0.43253	10.5664	0.00044328	0.0245893
LSAMP	0.701947	10.9761	0.000445516	0.024619
RPL31	-0.525486	10.6267	0.000457165	0.0251667
ENSSSCG00045031328	-0.519102	10.7701	0.000461604	0.0253148
ACO1	-0.506999	10.6593	0.000476195	0.0260164
ABCD2	-0.51171	10.5709	0.00048013	0.0261328
MITF	0.449448	10.9172	0.000484416	0.0262673
USP18	0.415801	10.5537	0.000487248	0.0263223
FRRS1L	0.451833	10.569	0.000491562	0.0264566
ENSSSCG00045019041	0.573159	10.6257	0.000493396	0.026457
ADAMTS15	-0.54775	10.5968	0.000497494	0.0265783
RTN4	-0.425376	10.8714	0.000530287	0.0282261
PNPO	-0.479138	10.5878	0.00053668	0.0284617
STK24	0.53509	10.6661	0.000545597	0.028829
ENSSSCG00045021166	-0.473031	10.5656	0.000550775	0.0289968
ENSSSCG00045003852	0.536389	10.6588	0.000557851	0.0290524
ABCA5	0.546297	10.6355	0.000554613	0.0290524
ARHGAP10	0.376134	11.5695	0.000557222	0.0290524
SESN1	-0.411662	10.8615	0.000577504	0.0299681
ALOX15	0.538017	10.6164	0.000581094	0.0300467
ENSSSCG00045009332	-0.490786	10.7924	0.000586626	0.0302248
SCARA5	0.53406	10.6335	0.00063691	0.0326992
ENSSSCG00045024352	0.436972	10.5627	0.000665821	0.0340628
PEBP1	-0.520002	10.6004	0.000668793	0.0340943
SLC7A2	0.468609	10.9114	0.000672496	0.034149
WSB1	0.403125	10.8809	0.000674584	0.034149
BACH2	0.543253	10.6438	0.00070322	0.0354746
NHSL2	-0.475136	10.9316	0.00071051	0.0357179
ENSSSCG00045013889	0.34705	11.5483	0.000721216	0.0361307
TTC25	-0.468809	10.5754	0.000730059	0.0362098
ENSSSCG00045030284	0.692782	10.6782	0.000740303	0.0362098
TBX20	-0.541463	10.6491	0.000734041	0.0362098
PLS3	0.511676	10.7409	0.000736569	0.0362098
AK2	-0.414551	10.5611	0.000734258	0.0362098
FHL5	0.523477	10.7471	0.00074028	0.0362098
COMT	-0.505266	10.5989	0.000725965	0.0362098
FAIM	0.456317	10.5713	0.000760344	0.0370649
ENSSSCG00045011428	0.292025	10.5455	0.0007653	0.0371813
CIDEA	-0.484334	10.6898	0.000770721	0.0373194
ACSS3	-0.498908	10.7075	0.000789329	0.038093
MPC1	-0.488871	10.6276	0.000791961	0.0380931
COL5A2	-0.329829	11.2664	0.000808104	0.0387408
GPAT4	-0.533085	10.6537	0.000815869	0.0389296
NAV1	-0.55164	10.6537	0.000817419	0.0389296
ENSSSCG00045032825	-0.541074	10.6469	0.000854309	0.0405531
COL25A1	0.509133	10.5752	0.000873549	0.0411963
ENSSSCG00045012601	-0.608228	10.6622	0.000871722	0.0411963
TMEM132D	0.496967	10.5919	0.00088139	0.0414311
ENSSSCG00045030147	0.5349	10.5909	0.000885215	0.0414762
ENSSSCG00045027856	0.474096	10.7323	0.000905026	0.0421317
ENSSSCG00045004063	-0.514805	10.6654	0.000902883	0.0421317
NEGR1	-0.48354	10.7992	0.000911745	0.0423085
NCOA2	0.428388	10.82	0.000933818	0.0430005
ENSSSCG00045003851	-0.508201	10.5874	0.000935567	0.0430005
ENSSSCG00045013377	0.485671	10.8923	0.00093163	0.0430005
INSIG1	-0.382723	10.5514	0.000948626	0.0434627
ENSSSCG00045029987	0.474804	10.5853	0.000963334	0.0439973
NAP1L1	0.493823	10.7168	0.000983329	0.0447693
CSMD2	0.522195	10.6041	0.00105982	0.0481006
TRARG1	-0.497063	10.5784	0.00108405	0.0490466
ENSSSCG00045018272	0.485048	10.6706	0.00109847	0.0495442
GSK3B	-0.32235	10.9884	0.00111435	0.050104
ZCCHC10	0.367469	10.5555	0.00112372	0.0503692
BCL2L1	0.481413	10.6362	0.00113826	0.0507644
PRKN	-0.377745	11.0417	0.00113955	0.0507644
HK1	-0.506032	10.6366	0.001146	0.0508949
CARF	0.492063	10.6216	0.00116233	0.0514626
TMEM144	0.391127	10.5592	0.0011694	0.0516175
HMGA2	0.394991	10.5592	0.0011743	0.0516765
TGFB2	-0.499803	10.6598	0.00117916	0.051733
SND1	-0.48275	10.7045	0.00119432	0.0522399
ADAMTSL1	0.560882	10.6227	0.0012264	0.053161
ENSSSCG00045024178	0.505422	10.624	0.00122094	0.053161
EEF1A1	0.417145	10.8794	0.00122528	0.053161
ENSSSCG00045037612	0.269705	10.5446	0.00123174	0.0532333
ZEB1	0.321401	11.5513	0.00124345	0.0534203
ENSSSCG00045025116	0.599891	10.9356	0.00124029	0.0534203
ENSSSCG00045016141	-0.435434	10.5628	0.00125152	0.0536079
C1QB	0.401384	10.5595	0.0012639	0.0539788
PDZRN4	0.726579	10.6884	0.00132617	0.0564715
USP2	0.301414	10.5452	0.00136731	0.0580523
PAX5	0.372886	10.5582	0.00137169	0.0580683
CAB39	0.496884	10.7121	0.00138461	0.0584441
NALCN	-0.509076	10.6116	0.00143503	0.0603965
ENSSSCG00045027473	-0.496869	10.683	0.00145872	0.0612154
ENSSSCG00045010503	0.503726	10.6397	0.00147878	0.0618782
RAD52	-0.465765	10.6092	0.00150336	0.0627254
ENSSSCG00045027246	-0.486014	10.601	0.00150862	0.0627637
ENSSSCG00045017596	0.403137	10.5617	0.00151319	0.0627734
FHAD1	0.577816	10.6991	0.00153227	0.0633833
ENSSSCG00045015981	0.47355	10.6268	0.00158287	0.0650111
RELL1	0.481506	10.5872	0.00157871	0.0650111
GLDN	0.663308	10.6736	0.00158509	0.0650111
CDC42EP2	-0.36712	10.551	0.00159572	0.0652621
ENSSSCG00045005578	-0.483183	10.5744	0.00160256	0.0653573
ENSSSCG00045016576	0.498976	10.6977	0.00162363	0.0660305
TSPAN9	0.426097	10.6513	0.00165492	0.0671145
GAS7	-0.451921	10.5736	0.0016609	0.0671691
ENSSSCG00045005625	0.38499	10.5587	0.00168639	0.06801
ENSSSCG00045006188	0.519391	10.5969	0.00169836	0.0681131
EFHD1	0.49593	10.6005	0.0016957	0.0681131
ENSSSCG00045002233	0.41137	10.5578	0.00172192	0.0688672
KLHL24	0.463	10.672	0.0017473	0.0696897
EBF2	-0.292511	11.4612	0.00175613	0.0698497
ENSSSCG00045017405	-0.446877	10.577	0.00176764	0.0699231
KLF9	0.443561	10.7207	0.00176584	0.0699231
ENSSSCG00045029578	0.301769	10.5483	0.00178412	0.0703827
IFT57	0.506524	10.6371	0.00179912	0.0707818
ENSSSCG00045013572	-0.489201	10.6922	0.00180474	0.0708103
COL8A1	-0.525418	10.6981	0.00181466	0.0710071
ENSSSCG00045016939	-0.46093	10.5874	0.00182204	0.0711038
ENSSSCG00045027112	-0.366411	11.0655	0.00183487	0.0714118
PDK3	0.460594	10.5872	0.00185555	0.0720233
GPX4	-0.461816	10.5877	0.00191114	0.0739827
GOLGA3	-0.467178	10.6043	0.00191907	0.0740916
CIRBP	0.434457	10.7006	0.00193485	0.0745019
ENSSSCG00045039200	-0.46523	10.5839	0.00197231	0.0757429
TLE4	0.4807	10.7088	0.00198692	0.0761021
ENSSSCG00045013327	-0.474281	10.5793	0.0020249	0.0773524
MRTFB	0.385186	10.8002	0.0020337	0.077484
ENSSSCG00045004766	0.44557	10.7456	0.0020589	0.0782381
PTBP3	0.453688	10.7101	0.00207408	0.0786089
ENSSSCG00045039453	-0.363614	10.8866	0.00208236	0.0786808
ENSSSCG00045023834	0.406993	10.7181	0.00208685	0.0786808
ENSSSCG00045006595	-0.371242	10.5599	0.00210913	0.0793142
SORL1	-0.48488	10.6232	0.00212579	0.0797336
NUDT4	0.451176	10.577	0.00213346	0.0798144
SFMBT1	0.456216	10.6057	0.00213922	0.0798237
MFSD6	0.475628	10.5987	0.00215065	0.0800438
WNT9A	0.307639	10.5482	0.00216706	0.0804481
ENSSSCG00045015972	0.567735	10.6381	0.00218333	0.0808445
TECR	-0.434142	10.5847	0.00229678	0.0848285
ENSSSCG00045022715	0.460131	10.5959	0.0023243	0.0854093
ZNF385D	0.576796	10.6385	0.002324	0.0854093
FAM76A	0.466032	10.6792	0.00234838	0.0860757
ABHD2	0.495871	10.7315	0.00238397	0.0869789
ENSSSCG00045012612	0.26831	10.5442	0.00238504	0.0869789
PNPLA3	-0.368194	10.5523	0.002412	0.0877412
PIAS1	0.414952	10.8665	0.00245016	0.0889058
SMURF1	0.396737	10.8968	0.00251154	0.0908017
ENSSSCG00045033501	0.494764	10.7689	0.00251495	0.0908017
BPNT1	-0.412509	10.5636	0.00254262	0.0915722
EPB41L4A	-0.483978	10.6498	0.00255526	0.0917991
ADAM12	-0.531542	10.8031	0.00259059	0.0928382
DIP2C	0.38502	10.9755	0.00261948	0.0936417
CCDC102B	0.251697	10.5438	0.00265364	0.0946292
DDX54	0.369001	10.5577	0.00266133	0.0946703
DCAKD	0.445912	10.7053	0.00269026	0.0954646
ENSSSCG00045031718	-0.468587	10.6329	0.00270588	0.095784
INSR	0.404408	10.7197	0.00271436	0.0958499
LONP2	-0.414465	10.744	0.0027232	0.0959283
SCARB1	-0.457537	10.6562	0.00276158	0.0965754
PHACTR1	0.522654	10.6876	0.00275267	0.0965754
HSPD1	-0.429265	10.5965	0.00275564	0.0965754
RFTN1	-0.482798	10.7515	0.00285512	0.0996059
ENSSSCG00045006025	0.298537	10.5479	0.00288227	0.100311
ENSSSCG00045027698	0.348412	10.5576	0.00292437	0.101533
PEBP4	0.331113	10.5536	0.00296122	0.102566
JAM3	0.430893	10.7471	0.00297854	0.102919
PLSCR	0.391405	10.872	0.00301546	0.103454
TMEM164	-0.470879	10.6476	0.0030112	0.103454
ENSSSCG00045008873	0.497199	10.5796	0.0030109	0.103454
MMP11	0.416607	10.5676	0.00304956	0.104377
ENSSSCG00045016726	-0.404438	10.5599	0.00308758	0.105429
ENSSSCG00045020965	0.314391	11.4336	0.00310232	0.105435
ENSSSCG00045000296	-0.387709	10.7511	0.00310195	0.105435
ENSSSCG00045018139	0.355564	10.9427	0.00311599	0.105652
ENSSSCG00045012822	0.338005	11.0537	0.00312343	0.105657
TKT	-0.42518	10.5951	0.00315867	0.1066
CTDSPL	0.394058	10.966	0.00320491	0.107908
RECK	0.476956	10.6543	0.00322458	0.108319
SRPK2	-0.371901	10.8888	0.0032512	0.108709
TUBB	-0.427505	10.5873	0.00324708	0.108709
NFAT5	-0.282887	11.0949	0.00331911	0.110724
ENSSSCG00045020098	-0.347801	10.5549	0.00332988	0.110828
ENSSSCG00045002279	-0.430133	10.5673	0.00337008	0.111908
LHFPL3	0.718143	10.9387	0.00341209	0.112786
S100A6	0.401328	10.5748	0.00340679	0.112786
ENSSSCG00045024958	0.423813	10.6106	0.00345754	0.114028
N4BP3	-0.348638	10.5551	0.00347598	0.114304
ASCL3	0.417314	10.5824	0.00348171	0.114304
ENSSSCG00045028696	0.514416	10.706	0.00354322	0.11606
ENSSSCG00045026880	0.316239	11.1236	0.00355617	0.116222
ENSSSCG00045025017	0.472381	10.7367	0.00356674	0.116305
ENSSSCG00045013140	-0.429163	10.5879	0.00363214	0.11738
ENSSSCG00045028837	-0.432054	10.7306	0.00361786	0.11738
ENSSSCG00045005127	-0.455894	10.5956	0.00360922	0.11738
ENSSSCG00045008876	-0.474267	10.6464	0.00362448	0.11738
ENSSSCG00045039295	0.343618	10.559	0.00368731	0.118294
ETS2	0.43375	10.5791	0.0036931	0.118294
FKBP4	-0.369517	10.5547	0.00368294	0.118294
ENSSSCG00045028527	0.360939	10.5593	0.00368731	0.118294
ZBTB7C	0.484794	11.0968	0.0037289	0.118914
ENSSSCG00045032302	-0.412955	10.5688	0.003723	0.118914
AUH	0.377636	10.8742	0.00375408	0.119295
TMEM135	-0.276357	11.1696	0.00376957	0.119295
ENSSSCG00045029585	0.292336	10.5472	0.00377379	0.119295
RABGAP1	0.382287	10.9282	0.003768	0.119295
KCNB1	-0.467885	10.593	0.00379217	0.119615
ITPRID2	0.426191	10.6892	0.00380921	0.119891
CLDN10	0.378476	10.5585	0.00382379	0.120089
SRSF7	0.423104	10.6051	0.00389157	0.121953
ENSSSCG00045028566	0.350017	10.5623	0.00392304	0.122673
ENSSSCG00045024610	0.460669	10.6281	0.00394025	0.122946
ENSSSCG00045030310	-0.445633	10.6236	0.00396118	0.123311
ENSSSCG00045029361	0.35217	10.5565	0.00396897	0.123311
ENSSSCG00045008586	0.410423	10.6837	0.00399601	0.123885
TRPS1	-0.267203	11.2191	0.00406428	0.125732
ENSSSCG00045013129	0.379465	10.5698	0.00409525	0.12642
ENSSSCG00045026214	0.284221	11.321	0.00417946	0.128745
TAOK3	0.400124	10.8243	0.00421862	0.129243
LGALS9	0.249028	10.5434	0.0042224	0.129243
ENSSSCG00045022143	0.228134	10.5432	0.0042224	0.129243
ENSSSCG00045006430	0.433991	10.7594	0.00426893	0.130239
GRIN2B	0.362805	10.5619	0.00427295	0.130239
ENSSSCG00045010583	0.399326	10.5798	0.00429908	0.130761
ELMO1	0.379411	10.8123	0.00433383	0.131266
SLC41A2	-0.372873	10.5712	0.00432649	0.131266
MPDZ	0.355551	10.9311	0.00442968	0.133889
FDFT1	-0.446382	10.6093	0.0044488	0.134187
VASN	-0.344818	10.5518	0.00447219	0.134612
KCNH5	0.246234	10.5433	0.00450911	0.135442
ENSSSCG00045017181	0.39004	10.7445	0.00462107	0.138517
QSOX2	0.297859	10.5469	0.00464262	0.138876
CTNNAL1	-0.293545	11.0276	0.00467076	0.139429
ENSSSCG00045007329	0.282895	11.289	0.00469813	0.139429
ENSSSCG00045026217	0.474221	10.6196	0.00468595	0.139429
POR	-0.410978	10.5785	0.00469962	0.139429
FUT10	0.445768	10.6939	0.00477073	0.141249
FBLN5	0.476146	10.669	0.0047837	0.141344
UBE4B	0.383813	10.7527	0.00480565	0.141415
ENSSSCG00045036795	-0.427305	10.5863	0.00479667	0.141415
ENSSSCG00045014908	-0.445842	10.6184	0.00482303	0.141639
ENSSSCG00045024427	0.27872	11.2403	0.00486104	0.142466
SRPRB	-0.351871	10.5667	0.00494048	0.144502
ENSSSCG00045022532	0.23034	10.5429	0.0049628	0.144862
ENSSSCG00045033851	-0.357935	10.559	0.00498292	0.144865
ETV1	0.457267	10.6739	0.00498074	0.144865
ENSSSCG00045029294	0.417285	10.6087	0.00502041	0.145371
ENSSSCG00045026018	0.417578	10.5966	0.00501201	0.145371
IRF2	0.430135	10.6607	0.00505088	0.145961
ENSSSCG00045009301	0.312967	10.5534	0.00508203	0.14621
ENSSSCG00045017200	0.3273	10.5532	0.00508976	0.14621
ALDH1A2	-0.438388	10.6518	0.00507967	0.14621
ERLIN2	-0.394497	10.569	0.00511273	0.146578
ENSSSCG00045010993	0.359707	10.5714	0.00515241	0.147424
ENSSSCG00045019303	0.258012	10.5464	0.00518937	0.148189
PDGFB	-0.31899	10.5491	0.00522497	0.148619
UHMK1	0.391684	10.5765	0.0052182	0.148619
NFASC	0.38491	10.572	0.00525158	0.148791
LPIN1	-0.408693	10.7252	0.0052464	0.148791
RWDD4	0.327954	10.5534	0.0052755	0.149177
ENSSSCG00045025980	0.441064	10.6509	0.00529749	0.149507
ENSSSCG00045018663	-0.361619	11.0616	0.00531468	0.1497
TMEM163	0.319437	10.5552	0.0053569	0.150597
SLC16A12	0.497618	10.6775	0.00537612	0.150844
ENSSSCG00045026347	-0.379707	10.7969	0.0053957	0.150884
ENSSSCG00045010681	0.359481	10.7472	0.00539838	0.150884
ENSSSCG00045038885	0.46605	10.6263	0.00540912	0.150892
HACD4	-0.267234	10.5443	0.00542746	0.151113
ENSSSCG00045024142	-0.423725	10.7331	0.00547852	0.15139
ASAP2	0.417197	10.7285	0.00547924	0.15139
ENSSSCG00045030446	-0.416173	10.6187	0.00546196	0.15139
DGCR8	-0.355847	10.5666	0.00546087	0.15139
ENSSSCG00045003608	-0.392927	10.5804	0.00549099	0.151426
SOX5	0.185025	12.3885	0.0055042	0.151502
WWC1	0.370022	10.5716	0.00552353	0.151745
DEK	0.39494	10.6757	0.00553559	0.151788
PTGR1	0.412018	10.5899	0.00560757	0.153427
AIFM1	-0.408747	10.5887	0.00561653	0.153427
USP5	-0.27028	10.5464	0.00562891	0.153475
CST9	0.325987	10.5582	0.00567474	0.153568
EPSTI1	0.433659	10.5821	0.00564502	0.153568
ENSSSCG00045018830	-0.431398	10.652	0.00566064	0.153568
ZNF205	0.343529	10.5586	0.00567474	0.153568
N4BP2L1	0.426263	10.5842	0.00568727	0.15362
TMTC3	0.428349	10.6507	0.00573116	0.154517
C3	-0.393284	10.5701	0.00577072	0.155295
ENSSSCG00045029259	0.352825	10.5594	0.00579132	0.15556
SLC38A9	0.36856	10.8623	0.00581598	0.155812
ENSSSCG00045030429	0.345075	10.5655	0.00582223	0.155812
ARHGAP24	0.327746	11.2352	0.0058564	0.156437
TRPC4	0.443163	10.5831	0.00587473	0.156638
HTR2C	0.301235	10.5525	0.00591993	0.157553
ENSSSCG00045038723	-0.431522	10.6552	0.00601757	0.159858
ARL6IP1	-0.409135	10.5962	0.00606083	0.160374
GNPNAT1	-0.398842	10.579	0.00607023	0.160374
TXNRD1	-0.427873	10.634	0.00606153	0.160374
EIF3M	0.425583	10.6561	0.00609712	0.160791
ENSSSCG00045035587	-0.450754	10.6282	0.00612034	0.16111
PITPNM2	0.419266	10.6925	0.00621451	0.162701
XPO1	-0.427529	10.6974	0.00620872	0.162701
ENSSSCG00045028686	-0.4071	10.7743	0.00619481	0.162701
ENSSSCG00045037894	0.418244	10.5719	0.00628659	0.164291
ENSSSCG00045030202	-0.42043	10.6126	0.00630843	0.164565
ENSSSCG00045021840	-0.374179	10.742	0.00632918	0.164809
DAPK2	-0.453278	10.6357	0.00639984	0.166081
ASTN2	0.409556	10.5803	0.00641943	0.166081
METTL15	-0.447657	10.6409	0.00642222	0.166081
MSANTD2	0.422249	10.6437	0.00644563	0.166081
COBLL1	0.365265	10.7731	0.0064489	0.166081
ENSSSCG00045034121	0.305367	10.5497	0.00645834	0.166081
TSPAN4	0.266672	10.5491	0.00645834	0.166081
CPE	0.464456	10.6919	0.00647518	0.166219
SLC24A3	-0.405615	10.8192	0.00656998	0.168354
ENSSSCG00045018527	0.300238	10.5503	0.00658551	0.168454
ENSSSCG00045027438	-0.447764	10.6443	0.00671549	0.171476
PHTF2	0.420967	10.7087	0.00674361	0.171891
ENSSSCG00045017794	-0.384054	10.5621	0.00690751	0.175144
GRIA4	0.321678	10.5533	0.00690579	0.175144
FAT3	0.465166	10.6277	0.00690248	0.175144
STAT1	0.414121	10.6712	0.00698901	0.1769
PIK3R5	0.270644	10.549	0.00701596	0.177014
ENSSSCG00045033631	0.348931	10.5594	0.00701797	0.177014
GRK4	0.410911	10.5896	0.00710356	0.178124
TACC1	0.356172	10.8722	0.00710281	0.178124
NUDCD3	0.399917	10.5889	0.00711119	0.178124
IGFBP7	0.321922	11.3952	0.00710586	0.178124
PGRMC2	-0.392387	10.6505	0.00714146	0.178574
ENSSSCG00045024948	0.353013	10.566	0.00732959	0.182962
ZNF664	0.402473	10.6658	0.00734929	0.183138
RCAN2	0.451899	10.9003	0.00736822	0.183294
PDHX	-0.381412	10.6329	0.00754155	0.187284
NECTIN3	0.409079	10.7057	0.00764996	0.189651
CHCHD10	-0.347499	10.5552	0.00770536	0.190311
SSBP2	0.261981	11.3713	0.00769961	0.190311
PLCL1	0.330723	11.4429	0.00771604	0.190311
LTBP1	0.30804	11.2125	0.00778241	0.191007
RNF145	0.42884	10.6732	0.00778382	0.191007
SPNS3	0.261092	10.5463	0.00777647	0.191007
ENSSSCG00045007741	0.206862	10.5422	0.00781784	0.191517
KLHL4	0.292611	10.5521	0.00786462	0.192338
ENSSSCG00045019541	0.436361	10.8968	0.00793329	0.19369
ENSSSCG00045000620	-0.421341	10.594	0.00796045	0.193841
ENSSSCG00045018960	0.419784	10.6117	0.00796627	0.193841
WT1	0.401185	10.5827	0.00801237	0.194636
MLXIP	0.418148	10.6545	0.0081376	0.196773
ENSSSCG00045035227	0.404304	10.7074	0.00811864	0.196773
ENSSSCG00045004080	-0.353023	10.5637	0.00814112	0.196773
ITGA2B	0.31954	10.8937	0.00815863	0.196868
PHF20L1	-0.338658	10.8218	0.00818141	0.197089
ZRANB1	0.421415	10.6385	0.0083147	0.199967
SLC16A9	-0.344801	10.5558	0.00837449	0.201071
ENSSSCG00045002480	0.393813	10.6735	0.00843312	0.202143
CTSW	0.224975	10.5425	0.00846879	0.202329
ENSSSCG00045024516	-0.411066	10.6709	0.00845999	0.202329
PACRG	0.363987	10.5677	0.00862597	0.205406
ENSSSCG00045037021	0.275109	11.5457	0.00861405	0.205406
ENSSSCG00045009438	0.363359	10.5891	0.00867851	0.205979
LAMA2	0.386853	10.8791	0.0086767	0.205979
ENSSSCG00045000076	0.205897	10.5418	0.0087097	0.206111
ENSSSCG00045036058	-0.210239	10.5406	0.00871252	0.206111
RPL17-C18orf32	0.413259	10.6395	0.00878822	0.206888
ENSSSCG00045007613	-0.186952	12.0896	0.00877577	0.206888
MRPS34	-0.296576	10.5485	0.00876665	0.206888
ENSSSCG00045007477	-0.418165	10.6496	0.00883722	0.207562
EEF1B2	0.395491	10.6027	0.00884553	0.207562
ENSSSCG00045003200	0.206679	10.5419	0.00886751	0.207741
ENSSSCG00045008389	0.331123	10.5606	0.00897633	0.20995
ENSSSCG00045022175	-0.405754	10.6303	0.00903575	0.210999
ENSSSCG00045019619	-0.391453	10.6057	0.00910755	0.211992
ABCA1	0.402482	10.7054	0.00910376	0.211992
TTLL7	0.406093	10.7707	0.00914802	0.212252
ERBB3	0.209549	10.5421	0.0091394	0.212252
SNX10	-0.439439	10.6114	0.00917986	0.21265
STK32B	0.304171	10.5544	0.00922363	0.213322
C16orf72	0.362859	10.6024	0.00927037	0.213893
ISOC1	-0.342431	10.5555	0.00927784	0.213893
PDS5A	-0.308431	10.8398	0.00933998	0.21451
FYN	-0.353857	10.8815	0.00936302	0.21451
PAC1	-0.420103	10.5982	0.00936388	0.21451
ENSSSCG00045022745	0.212824	10.5422	0.00934706	0.21451
WFDC1	0.415049	10.5857	0.00944174	0.215952
ENSSSCG00045012475	0.363737	10.5815	0.00950436	0.217041
ENSSSCG00045021961	-0.326489	10.5577	0.00955569	0.217697
ENSSSCG00045001028	0.356857	10.5826	0.00956317	0.217697
RALGPS2	0.407805	10.7732	0.00960439	0.218292
AHCYL1	0.415476	10.5814	0.00964153	0.218638
PHF8	0.406243	10.6182	0.0096498	0.218638
BRD1	0.291389	10.5516	0.00972983	0.219812
ENSSSCG00045030051	-0.380671	10.7004	0.00973515	0.219812
MOSPD2	-0.42542	10.6657	0.00974718	0.219812
SAMHD1	0.40515	10.6201	0.00976421	0.219854
MTCP1	-0.323553	10.5528	0.00979704	0.220251
ABCA9	0.406515	10.8036	0.00990032	0.221697
NDRG3	-0.417875	10.61	0.00989631	0.221697
ENSSSCG00045017310	-0.204905	10.5404	0.0099073	0.221697
NDUFA9	-0.372434	10.569	0.0100695	0.224978
OSBPL8	0.344395	10.7933	0.0101644	0.225706
GREB1L	0.323567	10.5624	0.0101518	0.225706
ENSSSCG00045022061	0.362204	10.5867	0.0101513	0.225706
LUC7L	0.34054	10.7485	0.0101559	0.225706
SERINC2	-0.269335	10.5457	0.0102149	0.226134
YEATS4	-0.269327	10.5456	0.0102149	0.226134
GULP1	0.369207	10.9202	0.0102801	0.226884
ENSSSCG00045013390	0.384111	10.6314	0.0102715	0.226884
ENSSSCG00045006218	-0.397248	10.7432	0.0102971	0.226912
PLEKHA3	0.371482	10.5928	0.0103311	0.227315
MXI1	0.391843	10.6856	0.0104139	0.22879
THAP3	0.338788	10.5697	0.0104824	0.229946
ENSSSCG00045007185	0.352962	10.8569	0.0105028	0.230044
ZBTB25	0.382239	10.5851	0.0105724	0.23122
TSPAN18	-0.417195	10.6047	0.0105921	0.2313
CTSC	0.394185	10.5955	0.0106773	0.231988
PAOX	0.266645	10.5487	0.0106522	0.231988
ENSSSCG00045008243	-0.37181	10.57	0.0106877	0.231988
SEPTIN4	-0.362857	10.7281	0.0106726	0.231988
GATA3	-0.240602	10.5433	0.0108032	0.233794
ENSSSCG00045034982	-0.240551	10.5432	0.0108032	0.233794
CREB3L1	-0.292241	10.5482	0.0109762	0.237185
OSBPL6	0.414292	10.5955	0.0110245	0.237873
MCU	0.331628	10.9542	0.0111244	0.239671
MFHAS1	0.403013	10.734	0.0111433	0.239721
ENSSSCG00045009362	0.324803	10.7785	0.0111911	0.240394
FITM2	-0.214994	10.5427	0.0112349	0.24062
JARID2	-0.384888	10.7397	0.0112278	0.24062
CEP120	0.365684	10.7188	0.0112668	0.240947
LPIN2	0.407811	10.6153	0.0114261	0.243634
CD34	-0.345946	10.563	0.0114239	0.243634
PLXND1	-0.389512	10.5864	0.0114465	0.243709
RNF19	-0.301324	10.9243	0.0115883	0.245549
ENSSSCG00045017114	0.451426	10.6397	0.0116008	0.245549
ENSSSCG00045004374	-0.326208	10.5569	0.0115984	0.245549
PCGF5	0.362348	10.7806	0.0115758	0.245549
MSRB3	0.339086	10.9531	0.0116371	0.245788
HECW2	-0.420932	10.6656	0.011646	0.245788
RCAN1	0.437863	10.6418	0.0116939	0.246082
ENSSSCG00045001030	-0.358701	10.7399	0.0116789	0.246082
CAMK2G	0.388992	10.6923	0.0117737	0.247402
PWWP2A	-0.408728	10.6614	0.0118257	0.248135
ARPC4	0.353891	10.5952	0.0118936	0.249197
C1H15orf41	-0.401883	10.6498	0.0121335	0.253857
ENSSSCG00045009950	0.2748	10.5511	0.0122105	0.253999
CACNG3	0.274807	10.5512	0.0122105	0.253999
METAP1D	0.361269	10.6014	0.0121954	0.253999
ENSSSCG00045011940	0.274847	10.5514	0.0122105	0.253999
ENSSSCG00045011743	0.24993	10.5484	0.0122426	0.254302
ENSSSCG00045030936	0.27444	10.5508	0.0122793	0.254698
CLIC5	0.370723	10.6087	0.0123182	0.254822
RASGRP3	-0.372891	10.5725	0.0123398	0.254822
BMP5	0.392599	10.582	0.0123556	0.254822
XYLT2	-0.353252	10.5724	0.0123398	0.254822
GXYLT2	-0.409217	10.5984	0.0124803	0.257026
C15orf40	-0.278772	10.5548	0.012581	0.258733
SV2C	0.304496	10.5618	0.0126976	0.260761
CDH12	0.274515	10.5514	0.012741	0.261281
SLC6A4	0.292053	10.5513	0.0127919	0.261954
MRGPRF	0.301077	10.5539	0.0129664	0.263639
MAGI2	0.386685	10.6749	0.0129835	0.263639
ENSSSCG00045015896	0.380117	10.6064	0.0129278	0.263639
LGALSL	0.297177	10.5587	0.012962	0.263639
ENSSSCG00045026434	-0.293004	10.5483	0.0129394	0.263639
GALNT13	0.282642	10.5533	0.0129664	0.263639
ENSSSCG00045001466	0.474399	11.093	0.0130387	0.264113
CDC42EP1	-0.324022	10.5592	0.0130615	0.264113
IL17B	0.394282	10.7232	0.0130556	0.264113
ENSSSCG00045020348	0.304277	10.5614	0.0131401	0.265331
FBXO39	0.402771	10.62	0.0131632	0.265426
TTC7B	-0.274686	11.0118	0.0132117	0.265543
NELL2	0.259064	10.5508	0.0132008	0.265543
ENSSSCG00045018165	0.34165	10.6897	0.013224	0.265543
CHSY1	-0.413758	10.609	0.0133288	0.266932
FAM214A	0.297614	11.0332	0.01333	0.266932
ENSSSCG00045034215	0.361931	10.565	0.0133798	0.267559
LUZP2	0.305002	10.5551	0.013433	0.267883
ENSSSCG00045004051	0.402491	10.5911	0.0134202	0.267883
IFNGR1	-0.374698	10.5855	0.013462	0.268093
ENSSSCG00045009951	-0.217494	10.5408	0.013661	0.27168
ENSSSCG00045038524	-0.349576	10.5608	0.0137168	0.272417
LRP4	0.217091	10.5447	0.0138173	0.274037
ENSSSCG00045025866	-0.307574	10.559	0.013857	0.274449
PTPRC	0.375821	10.5864	0.0139528	0.275785
CAT	-0.387796	10.681	0.0139626	0.275785
ENSSSCG00045011193	0.348514	10.5803	0.0140255	0.27665
GRM5	0.321365	10.562	0.0140633	0.277018
GON4L	0.363323	10.6594	0.0142692	0.279204
CTNNA2	0.375385	10.6391	0.0142595	0.279204
FAM13B	0.362621	10.7084	0.0142707	0.279204
RFK	0.236398	10.545	0.0142424	0.279204
ENSSSCG00045030775	0.339152	10.7613	0.0142664	0.279204
PIR	0.331151	10.5665	0.0143136	0.279665
APIP	-0.331731	10.5662	0.0143635	0.280262
ENSSSCG00045028883	0.281032	10.5515	0.0144805	0.280278
ENSSSCG00045019698	0.185289	10.5412	0.014475	0.280278
ENSSSCG00045012000	0.185288	10.5412	0.014475	0.280278
ANXA8	0.185294	10.5413	0.014475	0.280278
FAM222B	-0.372249	10.7609	0.0144299	0.280278
PHKG2	0.185287	10.5413	0.014475	0.280278
ENSSSCG00045011823	-0.381391	10.6552	0.0145905	0.282031
ENSSSCG00045007920	0.282431	10.5538	0.014648	0.282765
ATP13A5	-0.403108	10.581	0.0147337	0.283536
MTMR7	0.378013	10.5818	0.0147467	0.283536
DKK2	0.511128	10.6718	0.0147662	0.283536
ENSSSCG00045011296	0.262243	10.5487	0.0147663	0.283536
SLC25A1	-0.356611	10.5745	0.014908	0.285878
ENSSSCG00045039063	-0.332455	10.5687	0.0149517	0.286336
MIA3	0.370726	10.6293	0.0149885	0.286662
MDM2	0.358555	10.6347	0.0150968	0.288352
ECM1	-0.308137	10.5602	0.0151855	0.289666
ENSSSCG00045032052	0.346403	10.6072	0.0153772	0.292936
SSC4D	-0.377166	10.611	0.0154527	0.293987
NKD1	-0.379244	10.6529	0.0156069	0.295754
FMO1	0.386106	10.6506	0.0155778	0.295754
CDC42BPB	0.345821	10.7632	0.0155911	0.295754
KCNIP1	0.354391	10.5778	0.0156457	0.296102
SVIL	-0.322861	10.9317	0.0156937	0.296237
ATE1	0.322709	10.5684	0.0156761	0.296237
XPA	-0.336781	10.5786	0.0158201	0.298036
ENSSSCG00045003552	-0.303292	10.5567	0.0158302	0.298036
ENSSSCG00045037555	0.343978	10.5736	0.0158722	0.298052
MCF2L.1	0.221828	10.5448	0.0158635	0.298052
PEX11A	-0.352711	10.5741	0.0159141	0.298072
ENSSSCG00045000389	0.300979	10.559	0.015935	0.298072
PDE4C	0.355957	10.5735	0.0159285	0.298072
ENSSSCG00045022405	0.228728	10.5448	0.0160228	0.299327
NREP	0.365733	10.6914	0.0160865	0.300129
DR1	0.341419	10.5714	0.0161846	0.30157
GPR45	0.22112	10.545	0.0162223	0.301885
ARSG	0.235982	10.5449	0.0162571	0.302145
ENSSSCG00045037499	0.362952	10.5823	0.0163219	0.30296
PPP2R3C	0.345553	10.5732	0.0163929	0.303177
CDK19	0.350472	10.7775	0.0163964	0.303177
GALNT3	0.184881	10.541	0.0163702	0.303177
ENSSSCG00045031118	0.296508	10.5753	0.016449	0.303761
NSD1	-0.273301	10.8686	0.0164945	0.304214
EXT1	-0.229058	11.5357	0.0165437	0.304346
UBA2	0.342651	10.8036	0.0165429	0.304346
ENSSSCG00045034039	-0.32823	10.5619	0.0166216	0.305391
ENSSSCG00045024312	0.355662	10.6261	0.0166598	0.305703
SGIP1	0.356646	10.9079	0.0167128	0.306288
TPST1	-0.379244	10.6902	0.0167396	0.306392
TMEM147	-0.327079	10.5626	0.0168019	0.306857
ENSSSCG00045009312	0.397066	10.6377	0.0168074	0.306857
NELL1	0.301691	10.5664	0.0168711	0.307252
ENSSSCG00045033828	-0.304721	10.5564	0.0168715	0.307252
PDGFRL	0.354736	10.5814	0.0169595	0.308466
TAFA5	0.191315	10.5413	0.0172046	0.312533
ENSSSCG00045018712	0.351771	10.7777	0.0172333	0.312662
ENSSSCG00045002594	-0.286198	11.0645	0.0173408	0.314218
ENSSSCG00045028591	0.266579	10.5478	0.0174465	0.315343
ENSSSCG00045032504	0.246818	10.5475	0.0174465	0.315343
AEBP2	0.297372	10.7971	0.0175949	0.317629
ERP27	0.195748	10.5414	0.0177309	0.319308
ENSSSCG00045028710	0.383864	10.7335	0.017732	0.319308
ZFP64	0.381568	10.6182	0.0178887	0.321729
NUCB1	-0.336993	10.58	0.0179349	0.322161
ENSSSCG00045016737	0.368687	10.5933	0.0179636	0.322179
RPL37A	0.360171	10.6354	0.0179805	0.322179
PITPNC1	0.333665	10.8507	0.0181248	0.324364
OCIAD2	0.38039	10.5826	0.0181757	0.324874
RPL38	0.32031	10.6804	0.0182489	0.32578
ENSSSCG00045028308	0.358589	10.7191	0.0183116	0.326124
REEP3	0.321959	10.8486	0.0183132	0.326124
ENSSSCG00045031123	-0.337714	10.58	0.0184223	0.32686
LYPD6	0.238108	10.5456	0.0184165	0.32686
LRCH4	-0.327359	10.5586	0.0183897	0.32686
JAZF1	-0.349493	10.8085	0.0185018	0.327869
ENSSSCG00045023727	0.2036	10.5418	0.0185851	0.328213
ENSSSCG00045022210	0.34393	10.7654	0.0185892	0.328213
RELCH	0.326451	10.6869	0.0185606	0.328213
HBP1	-0.327876	10.677	0.0187302	0.328299
LTO1	0.303074	10.5608	0.0186799	0.328299
CDK1	0.334347	10.5757	0.0187116	0.328299
ENSSSCG00045033686	0.328686	10.5711	0.0187141	0.328299
ENSSSCG00045024263	0.389955	10.5781	0.0186321	0.328299
ENSSSCG00045039127	0.353644	10.5952	0.0186717	0.328299
TIMP2	0.350352	10.6747	0.0188361	0.328644
FAM71F2	-0.182011	10.5397	0.0189406	0.328644
ATP6V1FNB	-0.182013	10.5397	0.0189406	0.328644
KDSR	-0.334766	10.8627	0.0190275	0.328644
ARHGAP20	-0.372396	10.5951	0.0190573	0.328644
ZNF536	0.326376	10.5807	0.0190266	0.328644
SQLE	-0.344666	10.5682	0.0190769	0.328644
ENSSSCG00045039459	-0.243148	10.5449	0.019028	0.328644
SLC35C2	-0.2431	10.5449	0.019028	0.328644
ENSSSCG00045037855	0.3756	10.653	0.0188237	0.328644
ENSSSCG00045038982	0.312622	10.5704	0.0189615	0.328644
EIF4A2	-0.319235	10.6849	0.0190903	0.328644
PGM5	0.357735	10.9683	0.0190337	0.328644
PEX26	-0.219481	10.5458	0.019028	0.328644
ENSSSCG00045036442	0.340253	10.7006	0.0188653	0.328644
ENSSSCG00045035812	-0.355825	10.5832	0.019133	0.328988
ENSSSCG00045012780	0.350752	10.6589	0.01918	0.329405
ENSSSCG00045037888	0.25557	10.5503	0.019294	0.33097
ENSSSCG00045004001	0.359472	10.7077	0.019324	0.331092
ENSSSCG00045012565	0.329605	10.5771	0.0193501	0.331148
PPM1L	0.374605	10.9528	0.0193946	0.331517
ENSSSCG00045018224	0.264104	11.0216	0.0195337	0.333502
ENSSSCG00045015556	0.227131	11.6968	0.0196222	0.334152
GATA6	0.348941	10.5918	0.0196411	0.334152
SSX2IP	-0.396639	10.6148	0.0196392	0.334152
ARHGAP36	0.185369	10.5411	0.0196943	0.334271
TNFSF10	0.361542	10.5939	0.0196928	0.334271
ENSSSCG00045038429	0.326159	10.5702	0.0197693	0.334447
PRR16	-0.345583	10.7853	0.0197832	0.334447
PAX8	0.271795	10.5553	0.019797	0.334447
VCAM1	0.371035	10.5779	0.0197958	0.334447
HLF	0.355433	10.5976	0.0199334	0.336019
KHSRP	0.301065	10.5533	0.0199365	0.336019
ENSSSCG00045036805	0.326505	10.5886	0.0200138	0.336931
ENSSSCG00045005054	0.341132	10.608	0.0200911	0.337839
AGGF1	0.376451	10.6506	0.0201595	0.337874
FERMT2	-0.270812	11.0942	0.0201633	0.337874
ENSSSCG00045035887	0.25489	10.5504	0.0201287	0.337874
ENSSSCG00045010376	-0.223013	10.5454	0.020289	0.339588
PALLD	0.380613	10.7576	0.020326	0.339815
GPAT3	0.331236	10.5864	0.020466	0.341761
ENSSSCG00045034164	0.433424	10.7441	0.020491	0.341785
DDB2	0.355002	10.5854	0.0205537	0.342042
ENSSSCG00045034544	0.34616	10.612	0.0205526	0.342042
ENSSSCG00045018954	0.332571	10.7987	0.0206844	0.343822
ENSSSCG00045015470	-0.362473	10.6254	0.02076	0.344683
SLCO3A1	0.353429	10.9908	0.0208172	0.345229
RCN2	0.366367	10.6122	0.0208406	0.345229
ENSSSCG00045000701	0.322744	10.593	0.0208938	0.345715
SLC2A12	0.279742	10.5582	0.0209436	0.346143
ENSSSCG00045037424	-0.339737	10.583	0.0209801	0.346351
DDX6	-0.313371	10.7226	0.021102	0.347966
SLC43A2	-0.306198	10.5602	0.0213126	0.348821
FGD6	0.389636	10.6562	0.0212604	0.348821
TFB2M	-0.213428	10.5423	0.021321	0.348821
MON1B	0.264906	10.5558	0.0212621	0.348821
ENSSSCG00045026107	-0.321219	10.5541	0.021185	0.348821
ENSSSCG00045009672	-0.375624	10.6012	0.0213224	0.348821
ENSSSCG00045018070	0.264589	10.5535	0.0212073	0.348821
ENSSSCG00045024678	0.324107	10.5744	0.0214315	0.35021
ENSSSCG00045022390	0.354129	10.5809	0.0214854	0.350695
CXXC5	-0.273266	10.5497	0.0215406	0.351198
RSBN1L	0.316202	10.7311	0.0215832	0.351498
SWAP70	0.339588	10.6063	0.0216104	0.351545
ENSSSCG00045010796	-0.279899	10.5541	0.0216522	0.35183
ENSSSCG00045028499	-0.245414	11.041	0.0217279	0.35249
ENSSSCG00045029121	-0.358892	10.6145	0.0217415	0.35249
ENSSSCG00045034324	0.305803	10.5678	0.0217713	0.352578
ENSSSCG00045007783	0.262956	10.5525	0.0218744	0.353851
CAMTA1	0.354741	10.6237	0.0219769	0.355113
ENSSSCG00045010492	0.396891	10.5757	0.0220528	0.355942
ADD3	-0.268396	10.9418	0.0221109	0.356482
ENSSSCG00045024860	-0.331625	10.568	0.0221445	0.356628
UBL5	-0.256532	10.5538	0.0222433	0.357821
PCDH11X	0.426126	10.6587	0.0223062	0.358435
KIN	0.351365	10.6346	0.0223694	0.358653
HNRNPUL1	-0.37728	10.6259	0.0223674	0.358653
ACOX2	-0.344536	10.6007	0.022563	0.36128
R3HCC1L	-0.344982	10.6045	0.0226074	0.36128
ENSSSCG00045007035	-0.35161	10.6152	0.022608	0.36128
KLHL23	0.363687	10.7086	0.0226734	0.361924
PNISR	0.256323	11.0098	0.0228863	0.364921
ENSSSCG00045010254	-0.344492	10.6036	0.0231545	0.368386
ENSSSCG00045038781	0.382502	10.5989	0.0231365	0.368386
FBN1	0.311784	10.908	0.0231888	0.368526
SNRNP70	0.281723	10.881	0.0232812	0.369433
ENSSSCG00045036618	-0.329851	10.5669	0.0232969	0.369433
ZC3HAV1	0.317708	10.5898	0.0233887	0.370483
AGTR1	0.398136	10.6973	0.0236056	0.370829
ENSSSCG00045038239	0.196146	10.5436	0.0236411	0.370829
RHBDF2	0.217083	10.5442	0.0236411	0.370829
ENSSSCG00045039046	0.217065	10.5445	0.0236411	0.370829
ENSSSCG00045001144	0.27477	10.5562	0.0234462	0.370829
ENSSSCG00045005260	0.342211	10.5717	0.0235996	0.370829
ARG2	0.217017	10.5439	0.0236411	0.370829
ENSSSCG00045026139	0.217065	10.5445	0.0236411	0.370829
ENSSSCG00045004428	0.196155	10.5437	0.0236411	0.370829
CNN1	-0.311957	10.5575	0.0237214	0.371284
ENSSSCG00045011097	0.344097	10.5721	0.0237067	0.371284
ENSSSCG00045006351	0.254406	10.5554	0.0237543	0.371398
ENSSSCG00045014397	0.388007	10.5976	0.0238721	0.372837
CHP1	-0.34109	10.583	0.0239504	0.373657
YLPM1	0.344597	10.6335	0.0239965	0.373973
STK38	0.334209	10.6603	0.0242478	0.376021
PSMC5	-0.292457	10.5701	0.0241696	0.376021
PPP2R5A	-0.258615	10.9385	0.0242069	0.376021
MACO1	0.353089	10.6904	0.0242636	0.376021
SLC9B1	0.368684	10.5762	0.0242837	0.376021
ENSSSCG00045027656	-0.324017	10.5829	0.0242637	0.376021
ROR1	0.391388	11.0627	0.0245283	0.379403
MATN2	-0.321555	10.6906	0.0246551	0.380956
ENSSSCG00045036347	-0.363277	10.6866	0.0247641	0.382232
ENSSSCG00045029287	0.355694	10.5817	0.0247933	0.382276
CCPG1	0.342168	10.7123	0.0249434	0.384181
SERINC3	0.355088	10.6176	0.0253074	0.388547
ENSSSCG00045032867	0.261135	11.0128	0.0253033	0.388547
DDX17	0.2347	11.1211	0.0252957	0.388547
ARFIP1	0.34645	10.6614	0.0254255	0.389379
ENSSSCG00045005223	0.328083	10.6787	0.025421	0.389379
POLR2G	0.27964	10.558	0.0254422	0.389379
TCF12	-0.175448	11.4385	0.0256494	0.392135
GPR176	0.363648	10.6626	0.0257073	0.392605
ENSSSCG00045005717	-0.358359	10.5952	0.0258814	0.394433
PPM1K	0.353567	10.6235	0.0258798	0.394433
HSDL2	0.356961	10.6275	0.0259175	0.394558
ENSSSCG00045033973	0.308166	10.5629	0.0259441	0.394558
GNAQ	-0.239023	11.0711	0.0260584	0.395879
CEP83	0.364649	10.6229	0.0261566	0.396353
NEFL	0.163393	10.5405	0.0268012	0.396353
ENSSSCG00045025473	0.163397	10.5405	0.0268012	0.396353
ENSSSCG00045004806	0.163368	10.5401	0.0268012	0.396353
SESN2	0.16338	10.5403	0.0268012	0.396353
ARGLU1	0.27102	10.8692	0.0262	0.396353
ENSSSCG00045025264	-0.310298	10.7151	0.0266328	0.396353
SLC28A3	0.163357	10.5401	0.0268012	0.396353
CKAP2L	0.163379	10.5403	0.0268012	0.396353
LRP1B	0.362744	10.5895	0.0268013	0.396353
ENSSSCG00045005244	-0.281706	10.8529	0.0264715	0.396353
ENSSSCG00045024205	0.163391	10.5404	0.0268012	0.396353
NEK1	-0.316549	10.7358	0.0263459	0.396353
CPEB4	-0.311111	10.793	0.0267184	0.396353
CLDN11	0.163386	10.5404	0.0268012	0.396353
ENSSSCG00045016292	0.163367	10.5401	0.0268012	0.396353
PHTF1	0.315953	10.5724	0.0263102	0.396353
OSTN	0.163388	10.5404	0.0268012	0.396353
ENSSSCG00045013331	0.163385	10.5403	0.0268012	0.396353
EGLN1	0.333399	10.6976	0.026612	0.396353
ELAVL1	-0.337944	10.5827	0.0265889	0.396353
LOC100514340	0.236816	11.4835	0.026506	0.396353
ENSSSCG00045018417	0.337082	10.6918	0.0267616	0.396353
VPS28	-0.302783	10.5621	0.0262163	0.396353
ROPN1L	0.163369	10.5401	0.0268012	0.396353
PLPPR1	0.16339	10.5404	0.0268012	0.396353
PANK1	0.350668	10.579	0.0269647	0.397329
RCVRN	0.163839	10.5406	0.0268964	0.397329
MYO3B	0.258164	10.5498	0.0269386	0.397329
ENSSSCG00045022242	0.337008	10.8478	0.0269771	0.397329
SENP6	0.253894	10.9477	0.0270402	0.397854
ENSSSCG00045027177	0.211951	10.5438	0.0271921	0.399683
OXNAD1	-0.341134	10.5932	0.027223	0.39973
ENSSSCG00045013338	-0.252608	10.5513	0.027458	0.402366
ENSSSCG00045016010	-0.275098	10.5506	0.027458	0.402366
RBM47	-0.343053	10.5994	0.0275309	0.403025
VTCN1	-0.342703	10.5957	0.0282165	0.409406
ENSSSCG00045033719	0.261333	10.5577	0.0281011	0.409406
ENSSSCG00045036495	0.290061	10.5569	0.0281011	0.409406
ENSSSCG00045025327	0.279324	10.5576	0.0281011	0.409406
ENSSSCG00045038699	0.319042	10.6741	0.0280583	0.409406
SMC6	0.34917	10.6103	0.0284953	0.409406
ENSSSCG00045029813	0.313831	10.5832	0.0281353	0.409406
PADI2	0.181761	10.5408	0.0283628	0.409406
ENOSF1	0.279244	10.5579	0.0281422	0.409406
GCLC	-0.22	10.5463	0.0284568	0.409406
ENSSSCG00045014890	-0.328877	10.6939	0.0282729	0.409406
ATP8B3	0.180553	10.5407	0.0284523	0.409406
ENSSSCG00045039491	0.324607	10.5812	0.0283255	0.409406
CD86	0.226738	10.5462	0.028349	0.409406
ENSSSCG00045008264	0.20647	10.5469	0.028349	0.409406
ENSSSCG00045028823	0.294145	10.8401	0.0281682	0.409406
PPM1E	0.422988	10.608	0.0283143	0.409406
RPRD1A	-0.291401	10.7114	0.0284074	0.409406
ENSSSCG00045010739	0.371946	10.6415	0.028504	0.409406
ENSSSCG00045012345	0.323432	10.5801	0.028608	0.410493
TSPAN12	-0.33473	10.6008	0.028643	0.410562
MBTD1	0.337177	10.7674	0.028698	0.410562
ENSSSCG00045000912	-0.225161	10.5471	0.0286745	0.410562
FKBP11	-0.282088	10.5576	0.0287591	0.410692
CAP2	0.346777	10.7217	0.0287638	0.410692
AGBL5	0.182218	10.5409	0.0288886	0.412069
SP1	0.338431	10.6401	0.0289949	0.413177
FOXN2	-0.340793	10.6817	0.0290987	0.414248
IFIH1	0.322008	10.581	0.0291839	0.415053
KDM5A	-0.30537	10.6696	0.0293456	0.416943
ENSSSCG00045001664	0.234533	10.5544	0.0295307	0.418648
ENSSSCG00045028192	0.280665	10.9376	0.0295812	0.418648
NDE1	0.373149	10.6047	0.0295613	0.418648
ENSSSCG00045011350	0.253267	10.5551	0.0295307	0.418648
ENSSSCG00045022757	0.345096	10.6093	0.0296179	0.418652
ENSSSCG00045019271	0.313344	10.5768	0.0296393	0.418652
SLC25A16	-0.315129	10.5969	0.0297331	0.419002
ENSSSCG00045007981	-0.343611	10.5989	0.0297509	0.419002
ENSSSCG00045001222	0.305849	10.7356	0.0296969	0.419002
NAT9	-0.309703	10.5653	0.0298549	0.419723
FBXO21	0.346715	10.6408	0.0298877	0.419723
ENSSSCG00045016855	0.365264	10.6957	0.0299181	0.419723
STXBP1	-0.312629	10.6269	0.0298944	0.419723
GRIP1	0.340931	10.5952	0.0299948	0.420334
PIK3CB	0.317614	10.7015	0.0300197	0.420334
ENSSSCG00045013616	0.235795	10.5495	0.0308408	0.420757
ENSSSCG00045006267	0.274889	10.5578	0.030195	0.420757
MAPT	0.23604	10.5498	0.0302234	0.420757
TOM1L1	0.292	10.5736	0.0308698	0.420757
ENSSSCG00045001681	0.275484	10.5574	0.0304143	0.420757
ENSSSCG00045000919	0.30912	10.6088	0.0310875	0.420757
CAMK4	0.253504	10.5552	0.0307593	0.420757
ENSSSCG00045016881	0.16245	10.54	0.0305331	0.420757
STAG2	0.3102	10.7573	0.0310841	0.420757
ENSSSCG00045005699	-0.330821	10.5973	0.0308012	0.420757
PBLD	0.252798	10.5551	0.0309303	0.420757
DDX21	-0.274767	10.5551	0.0307981	0.420757
ENSSSCG00045022171	0.295661	10.5769	0.0311252	0.420757
ITPRIP	0.23602	10.549	0.0302234	0.420757
LINS1	0.244843	10.552	0.0303834	0.420757
MPRIP	-0.294024	10.7217	0.0306319	0.420757
EDNRA	0.304358	10.9345	0.0309999	0.420757
ENSSSCG00045017259	-0.349088	10.5862	0.0309507	0.420757
PHF19	0.244217	10.552	0.0307103	0.420757
ENSSSCG00045039009	0.300868	10.5631	0.0305818	0.420757
PDIA3	-0.34502	10.6039	0.0309824	0.420757
ENSSSCG00045014296	0.244799	10.5517	0.0303834	0.420757
ENSSSCG00045005272	0.207291	10.5463	0.0304899	0.420757
SYN3	0.259228	10.5527	0.0310945	0.420757
CCDC126	0.294664	10.5691	0.0310323	0.420757
NCKAP1	0.275296	10.8472	0.0307576	0.420757
ENSSSCG00045017734	0.382176	10.8295	0.0302325	0.420757
ENSSSCG00045000159	0.161466	10.54	0.0304058	0.420757
LRP2BP	0.334972	10.6395	0.0305402	0.420757
ENSSSCG00045016621	0.23607	10.5496	0.0302234	0.420757
PDE1A	0.250906	11.0489	0.0311181	0.420757
ENSSSCG00045001915	0.319619	10.7258	0.0311191	0.420757
ENSSSCG00045017283	0.261506	10.9378	0.0306597	0.420757
NUAK1	-0.353045	10.6474	0.0307113	0.420757
WWC3	0.310462	10.6799	0.0309551	0.420757
ENSSSCG00045038882	-0.333586	10.6166	0.0304529	0.420757
ENSSSCG00045010741	0.350045	10.7174	0.0305588	0.420757
ENSSSCG00045002549	0.199973	10.5438	0.0311975	0.420948
EIF4G2	-0.306606	10.7605	0.0311962	0.420948
ENSSSCG00045016495	-0.313773	10.7206	0.031456	0.421496
CD58	0.353798	10.6162	0.0314614	0.421496
RIOK1	0.270456	10.5575	0.0314709	0.421496
ASPDH	0.336551	10.5981	0.0314696	0.421496
MPP2	0.225139	10.5461	0.0313302	0.421496
CAV2	-0.305885	10.5871	0.031471	0.421496
SERTAD1	0.169441	10.5405	0.031457	0.421496
BUD31	-0.250698	10.5514	0.031395	0.421496
ENSSSCG00045037494	-0.280328	10.5563	0.031551	0.422176
ENSSSCG00045013976	0.289249	10.9098	0.0316126	0.42261
ATP8A2	0.283322	10.5648	0.0317009	0.422792
ATP9A	-0.348785	10.5928	0.0317138	0.422792
GABBR2	0.293518	10.5638	0.0317009	0.422792
ZFR	0.280032	10.7907	0.0318361	0.423314
FAT1	0.264311	10.9724	0.0318079	0.423314
ENSSSCG00045022075	0.26916	10.555	0.0318406	0.423314
PKN2	0.316856	10.7724	0.0319229	0.424019
ENSSSCG00045027399	0.33595	10.5966	0.0321294	0.42637
FAM163A	0.223331	10.549	0.0321775	0.426617
CCDC125	-0.334738	10.5767	0.0323925	0.429075
ENSSSCG00045005508	0.174988	10.5407	0.0324688	0.4293
PCNX1	0.28387	10.8137	0.0324462	0.4293
ARHGEF12	0.259896	10.96	0.0325704	0.430027
ENSSSCG00045006274	0.328502	10.6893	0.0325832	0.430027
ENSSSCG00045016221	-0.26088	10.5584	0.0327001	0.431176
ENSSSCG00045007478	0.296473	10.6005	0.0327527	0.431478
SF3B1	0.242167	10.9651	0.032787	0.431537
FRMD4A	0.241963	11.325	0.0328763	0.431988
U2AF1	0.339701	10.5821	0.032881	0.431988
CNIH3	-0.362794	10.6011	0.0329981	0.43235
ICOSLG	-0.269559	10.5511	0.0329513	0.43235
ZNF385B	0.254411	10.5501	0.0329697	0.43235
CLIC4	0.279158	10.8931	0.0330338	0.432427
EBF1	0.137196	12.7133	0.0331862	0.433835
CCDC77	0.253945	10.5516	0.0332013	0.433835
TMEM86A	-0.254752	10.5531	0.0332967	0.434688
HERC4	-0.263711	10.8207	0.0334111	0.435789
TBC1D20	-0.32233	10.5898	0.033467	0.436126
ENSSSCG00045017837	0.34663	10.622	0.0335686	0.437056
B3GNTL1	0.298314	10.5733	0.0337098	0.4385
ENSSSCG00045027821	0.327755	10.578	0.0338592	0.440048
ENSSSCG00045032490	-0.331245	10.6599	0.0340037	0.44153
ENSSSCG00045027533	0.327571	10.5893	0.0343696	0.445881
CHD4	-0.303698	10.6856	0.0344424	0.446425
MPPED2	0.352071	10.6649	0.0345254	0.446875
FAM49B	0.299622	10.6162	0.0345389	0.446875
GSS	0.29343	10.5621	0.0346993	0.448151
ENSSSCG00045034873	0.25891	10.5618	0.0346993	0.448151
ENSSSCG00045037261	0.24486	10.5494	0.0350436	0.450187
ANAPC13	-0.216468	10.5438	0.0349939	0.450187
NPR1	-0.291007	10.5684	0.034989	0.450187
ENSSSCG00045031867	-0.216436	10.5439	0.0349939	0.450187
KRT8	-0.298594	10.5776	0.0350229	0.450187
ENSSSCG00045012050	-0.317714	10.5799	0.0350346	0.450187
TSPAN7	0.362264	10.6244	0.0352964	0.4527
ENSSSCG00045028576	0.161778	10.5402	0.0353183	0.4527
ENSSSCG00045008140	0.327428	10.5947	0.035333	0.4527
ENSSSCG00045003634	0.330119	10.5915	0.0353926	0.453062
EIF2B1	-0.282747	10.5582	0.0355061	0.454115
ARPC1A	0.212585	10.5464	0.0356257	0.455242
FBXL20	0.298913	10.8042	0.0357519	0.455875
NCALD	0.328728	10.8369	0.0357697	0.455875
ENSSSCG00045000698	0.248746	10.9831	0.0357575	0.455875
GBF1	-0.299757	10.7884	0.0358226	0.456147
CAMK1D	0.305957	10.7184	0.0358657	0.456295
ENSSSCG00045018837	0.320973	10.5797	0.03611	0.458999
ENSSSCG00045037596	-0.302435	10.5762	0.0362759	0.460704
ENSSSCG00045003335	0.2613	10.9554	0.03654	0.46223
SRP14	-0.225073	10.5486	0.0365355	0.46223
JAK1	0.273899	10.8864	0.0365871	0.46223
PRRC1	-0.357041	10.6025	0.0364682	0.46223
ISLR	-0.262798	10.5604	0.0365042	0.46223
ENSSSCG00045025084	0.242433	11.1246	0.0365877	0.46223
BDH2	0.275671	10.5623	0.0367518	0.463092
HEG1	-0.314816	10.7332	0.0367205	0.463092
ENSSSCG00045003021	-0.328311	10.6337	0.0367235	0.463092
RPL3	0.319339	10.6336	0.0368004	0.463302
ENSSSCG00045008247	0.318697	10.7215	0.0369508	0.464436
DDX19A	0.300743	10.5869	0.0369868	0.464436
TMEM64	0.319806	10.5797	0.0369683	0.464436
PTCD2	0.284605	10.5608	0.0370822	0.465231
HNRNPH1	0.246312	10.8995	0.0371352	0.465492
SORBS1	0.252994	11.1985	0.037236	0.466352
HMGCR	-0.198326	10.5446	0.0374917	0.468339
COPS5	-0.312906	10.5711	0.0374423	0.468339
KANSL2	0.325597	10.5953	0.037482	0.468339
ENSSSCG00045038310	-0.332603	10.6019	0.0375894	0.46875
IL6ST	0.243999	11.1225	0.0375591	0.46875
NSUN3	0.343177	10.6348	0.0376472	0.469067
TRPA1	0.251105	10.5518	0.0379373	0.471464
SPTLC2	0.312697	10.5898	0.0379258	0.471464
ENSSSCG00045030032	0.276413	10.7938	0.0379055	0.471464
TESK2	0.323673	10.5897	0.037991	0.471727
ENSSSCG00045019284	-0.327631	10.636	0.0382282	0.474265
ZFAND5	0.298334	10.6206	0.0383643	0.475546
ENSSSCG00045028624	0.279042	10.7139	0.0387377	0.477381
RPS7	0.262715	10.726	0.0385764	0.477381
ENSSSCG00045031577	-0.309655	10.6433	0.0386822	0.477381
THOC5	0.290676	10.5991	0.0386244	0.477381
FBXO46	0.242742	10.5494	0.0387945	0.477381
GRK7	0.251797	10.5593	0.0388091	0.477381
ASB7	0.302309	10.5743	0.0385814	0.477381
ENSSSCG00045005291	-0.294396	10.7548	0.0387531	0.477381
ENSSSCG00045001009	0.32714	10.649	0.0387025	0.477381
NDST2	-0.232905	10.5544	0.0389529	0.478338
RASSF2	-0.256811	10.555	0.0389529	0.478338
CAVIN2	-0.283912	10.5816	0.0391585	0.480282
ENSSSCG00045027626	0.267061	10.5591	0.0391776	0.480282
MED24	-0.274776	10.5667	0.0392163	0.48035
UBAP2	-0.280954	10.7806	0.0392689	0.480587
PCYOX1	-0.324238	10.5947	0.0393208	0.480816
B4GALT4	-0.28532	10.5612	0.0394332	0.481784
ATP7A	0.306264	10.5908	0.039518	0.482413
CREBZF	0.319909	10.6427	0.0395855	0.48283
GGACT	-0.26464	10.5625	0.0401515	0.485541
BTG4	0.174893	10.5433	0.0401767	0.485541
HKDC1	0.174866	10.5428	0.0401767	0.485541
ENSSSCG00045018580	0.19613	10.5431	0.0401767	0.485541
ENSSSCG00045003996	0.174887	10.5431	0.0401767	0.485541
FYCO1	0.30364	10.5793	0.0401501	0.485541
HS3ST6	-0.264601	10.5623	0.0401515	0.485541
FOXO4	0.174869	10.5429	0.0401767	0.485541
ENSSSCG00045009361	0.19612	10.5436	0.0401767	0.485541
ENSSSCG00045008135	-0.248539	10.5485	0.0400195	0.485541
TFPI2	0.262809	10.5616	0.0400669	0.485541
GRIK4	0.352261	10.7695	0.0404404	0.485963
DHX40	0.317185	10.5919	0.0403811	0.485963
FBXL2	0.328014	10.5866	0.0403991	0.485963
ADARB1	0.343042	10.6787	0.0403192	0.485963
ENSSSCG00045031393	0.320483	10.6547	0.0404121	0.485963
ENSSSCG00045028467	0.279547	10.9148	0.0403379	0.485963
KANK1	0.351842	10.6772	0.0404466	0.485963
ENSSSCG00045013631	-0.294922	10.5665	0.0406159	0.487593
ENSSSCG00045039541	0.278022	10.5603	0.0407018	0.487944
ENSSSCG00045025851	-0.309151	10.6154	0.0407126	0.487944
NAT8L	-0.153229	10.5388	0.0411767	0.488253
ENSSSCG00045022375	0.243015	10.5564	0.0408259	0.488253
ENSSSCG00045003439	-0.153211	10.5386	0.0411767	0.488253
VIPR2	0.318943	10.5791	0.0411248	0.488253
ZBTB11	-0.305057	10.5867	0.0409162	0.488253
ENSSSCG00045033148	-0.153222	10.5387	0.0411767	0.488253
ENSSSCG00045032660	-0.153225	10.5387	0.0411767	0.488253
EIF4H	-0.30552	10.6457	0.0411158	0.488253
CTCF	-0.288392	10.6811	0.0410361	0.488253
ENSSSCG00045007044	-0.153217	10.5386	0.0411767	0.488253
DRG1	-0.301315	10.5786	0.0408474	0.488253
TMUB1	-0.1532	10.5385	0.0411767	0.488253
ENSSSCG00045002784	-0.153233	10.5388	0.0411767	0.488253
ARHGAP5	-0.287402	10.7734	0.0412981	0.488891
ENSSSCG00045037841	0.305544	10.596	0.0412752	0.488891
PARVA	0.266572	11.0003	0.0415476	0.489714
COLEC11	-0.185727	10.5414	0.041646	0.489714
LEP	-0.185737	10.5415	0.041646	0.489714
GABRR2	0.244662	10.5567	0.041672	0.489714
RPL34	0.283377	10.6729	0.0414282	0.489714
ATP11C	0.332011	10.6639	0.0415262	0.489714
TSPAN6	-0.185719	10.5411	0.041646	0.489714
SPAG5	-0.153831	10.5389	0.0415851	0.489714
ENSSSCG00045030891	-0.185702	10.5411	0.041646	0.489714
TXNRD3	0.29533	10.5947	0.0418377	0.490913
PUM2	0.223129	11.0358	0.0418418	0.490913
MAOA	-0.284472	10.8055	0.0419849	0.491817
RAB4A	0.288366	10.5685	0.0419868	0.491817
PDHA1	-0.2933	10.5722	0.0421646	0.492417
ACP4	-0.155232	10.539	0.0421184	0.492417
FOXO3	0.215585	11.131	0.0421741	0.492417
SNX14	0.302046	10.7075	0.0421179	0.492417
ENSSSCG00045030461	0.24369	10.7908	0.0423105	0.493214
PCSK5	0.322513	10.7617	0.0423049	0.493214
BTBD6	0.191546	10.5434	0.042368	0.493486
TWNK	-0.186507	10.5417	0.0424193	0.493687
ENSSSCG00045024571	-0.33603	10.5927	0.0425699	0.495042
SEC63	0.298977	10.6518	0.042633	0.495378
SNAP23	0.3277	10.6043	0.042732	0.49613
TNKS	0.264012	10.8451	0.0428149	0.496693
RORA	0.251413	11.1123	0.042863	0.496854
NDUFV2	0.32781	10.6297	0.0430347	0.497252
HDAC6	0.322857	10.5798	0.0430004	0.497252
ARHGAP35	-0.276164	10.7922	0.0429556	0.497252
CCNH	0.287197	10.5811	0.0429688	0.497252
DAB2	-0.293762	10.7615	0.0431638	0.498345
ENSSSCG00045020562	0.271356	10.5663	0.043333	0.499105
CDH13	0.311003	10.8349	0.0433285	0.499105
SMARCA2	-0.285232	10.7658	0.0433196	0.499105
RPS20	0.249471	10.8417	0.0433751	0.499193
ATOH8	-0.288131	10.5643	0.0436305	0.499796
ENSSSCG00045022853	0.270827	10.5703	0.0436261	0.499796
ENSSSCG00045009669	-0.268185	10.5644	0.0436305	0.499796
LRRC58	-0.306804	10.5901	0.0436029	0.499796
ZNF566	0.234464	10.5537	0.0436346	0.499796
ENSSSCG00045031927	0.234502	10.5536	0.0436346	0.499796
CWF19L2	0.299384	10.6347	0.0437277	0.500466
ENSSSCG00045026067	0.175019	10.5428	0.0438465	0.501429
ENSSSCG00045024393	0.293453	10.563	0.044089	0.50143
ENSSSCG00045001388	0.325964	10.639	0.0440266	0.50143
ENSSSCG00045020156	0.249157	10.5631	0.044089	0.50143
ENSSSCG00045010039	0.266276	10.5633	0.044089	0.50143
HMGN1	0.293448	10.5632	0.044089	0.50143
WIPI2	0.304933	10.607	0.0439842	0.50143
ENSSSCG00045027962	0.174694	10.5428	0.0438949	0.50143
CREB5	-0.289024	10.8611	0.0442003	0.501514
GPR155	0.332429	10.6127	0.0441959	0.501514
CNTN6	0.176436	10.5429	0.0441739	0.501514
CYP2A19	-0.25681	10.5562	0.0443648	0.502986
CMTM8	-0.34468	10.618	0.0445005	0.503397
ENSSSCG00045013659	0.270186	10.6382	0.0445053	0.503397
ENSSSCG00045003028	0.307794	10.6032	0.044482	0.503397
MAP3K1	-0.302955	10.6885	0.0445581	0.5036
ENSSSCG00045038651	0.235014	10.5538	0.0447373	0.504076
HEY2	0.287359	10.5726	0.0446398	0.504076
ENSSSCG00045023732	-0.278754	10.5757	0.0447089	0.504076
CRYZ	0.256015	10.5564	0.0447394	0.504076
PPP1R35	0.183186	10.543	0.0447908	0.504262
ENSSSCG00045029768	0.311702	10.6578	0.0448419	0.504446
SNX9	0.283131	10.7959	0.0448974	0.504677
ENSSSCG00045019109	-0.227789	10.5506	0.0449928	0.505358
ENSSSCG00045036481	0.185802	10.5458	0.0456516	0.509202
ENSSSCG00045011254	0.185804	10.5453	0.0456516	0.509202
ENSSSCG00045001807	-0.337776	10.5908	0.0455604	0.509202
ENSSSCG00045003789	0.206385	10.5459	0.0456516	0.509202
SULF1	0.284027	10.9422	0.0455624	0.509202
XIRP2	0.185806	10.5457	0.0456516	0.509202
CYP2J34	0.185798	10.5458	0.0456516	0.509202
ENSSSCG00045031840	0.206394	10.5459	0.0456516	0.509202
GDA	0.185789	10.5457	0.0456516	0.509202
ENSSSCG00045015073	0.225579	10.5517	0.0458574	0.510318
ENSSSCG00045006915	0.225615	10.5516	0.0458574	0.510318
NDOR1	0.20608	10.5511	0.0458574	0.510318
KDM6A	0.234409	10.9552	0.0460896	0.512274
SEC24D	-0.279544	10.7516	0.046104	0.512274
HSPA12A	-0.295804	10.6252	0.0461619	0.512525
ENSSSCG00045022434	0.304917	10.5725	0.0462466	0.513033
GNB4	0.298546	10.659	0.0462786	0.513033
PKP4	0.302095	10.8525	0.0463501	0.513433
ENSSSCG00045020473	0.29812	10.5823	0.0464831	0.514513
RIMBP2	0.307764	10.5741	0.0468176	0.516363
PPIB	-0.289608	10.5658	0.0469356	0.516363
ENSSSCG00045002051	0.216217	10.5482	0.0468884	0.516363
ENSSSCG00045033637	0.196231	10.5484	0.0468884	0.516363
ENSSSCG00045026688	-0.26982	10.5661	0.0469356	0.516363
SHISA6	0.216193	10.5482	0.0468884	0.516363
RAD51B	-0.253037	11.0387	0.0467668	0.516363
ENSSSCG00045003652	0.235977	10.5487	0.0468884	0.516363
LRRC8D	-0.304817	10.5899	0.0470453	0.517177
MAP1B	-0.260229	10.9678	0.0471661	0.517326
ENSSSCG00045037012	0.225873	10.5512	0.04711	0.517326
ZDHHC15	0.215907	10.5485	0.047131	0.517326
KCNJ16	0.273287	10.5646	0.0472642	0.51801
RPL5	0.299615	10.6487	0.047307	0.518087
GYG1	0.25031	10.5638	0.0474388	0.519042
MEIOB	-0.228124	10.939	0.0474659	0.519042
LRRTM3	0.40841	10.7412	0.0475522	0.519593
ENSSSCG00045012209	0.298628	10.5768	0.0476127	0.519862
ENSSSCG00045010510	-0.304327	10.6423	0.0476913	0.519993
ENSSSCG00045017428	0.32051	10.5991	0.0476966	0.519993
PABPC1	-0.28697	10.6714	0.0477838	0.520295
COPG2	0.303179	10.6013	0.0477961	0.520295
FIG4	0.304929	10.709	0.0480266	0.522411
TMEM45B	0.141126	10.5392	0.0496243	0.525667
JAKMIP1	0.141164	10.5397	0.0496243	0.525667
ATP8A1	0.293784	10.7019	0.0490774	0.525667
ENSSSCG00045002246	0.141154	10.5396	0.0496243	0.525667
MRPL18	0.163361	10.54	0.0496243	0.525667
HIPK3	0.250243	10.8027	0.0488498	0.525667
ARHGEF33	0.141136	10.5394	0.0496243	0.525667
BBOX1	0.141147	10.5395	0.0496243	0.525667
ENSSSCG00045036360	0.141132	10.5393	0.0496243	0.525667
RIMS4	0.141134	10.5394	0.0496243	0.525667
EPHA4	0.324992	10.5848	0.0486374	0.525667
BEND5	0.302659	10.5931	0.0496354	0.525667
ENSSSCG00045027767	0.257051	10.5607	0.0497957	0.525667
ENSSSCG00045037297	0.296449	10.5683	0.0487503	0.525667
FAM107B	0.305977	10.6817	0.049726	0.525667
ENSSSCG00045008564	0.301723	10.5833	0.0495301	0.525667
ENSSSCG00045025736	0.141146	10.5395	0.0496243	0.525667
INO80B	0.163334	10.5397	0.0496243	0.525667
ENSSSCG00045037713	0.141128	10.5392	0.0496243	0.525667
ENSSSCG00045007269	0.342431	10.63	0.0487473	0.525667
ENSSSCG00045024358	0.190886	10.5455	0.0492178	0.525667
LYN	-0.296386	10.5745	0.0497069	0.525667
ENSSSCG00045005552	0.141131	10.5392	0.0496243	0.525667
CCNB2	0.141146	10.5395	0.0496243	0.525667
RNF149	0.301821	10.6544	0.0493827	0.525667
PDZRN3	-0.256379	10.9716	0.0491907	0.525667
C19orf38	0.141132	10.5393	0.0496243	0.525667
CYP24A1	0.141133	10.5393	0.0496243	0.525667
PNP	0.20105	10.548	0.0498145	0.525667
KIAA2012	0.237392	10.5541	0.0493154	0.525667
ENSSSCG00045035670	0.163331	10.5396	0.0496243	0.525667
ENSSSCG00045029789	0.16336	10.54	0.0496243	0.525667
PTI	0.141139	10.5394	0.0496243	0.525667
MRS2	0.290629	10.5653	0.0490791	0.525667
APBA2	0.141154	10.5396	0.0496243	0.525667
OGN	-0.319522	10.61	0.0490808	0.525667
ENSSSCG00045009426	0.163359	10.54	0.0496243	0.525667
C1H14orf28	0.215322	10.5489	0.0490555	0.525667
ENSSSCG00045020421	0.421345	10.6576	0.0485159	0.525667
PON3	-0.287085	10.566	0.0497904	0.525667
PCMTD1	0.288247	10.7343	0.0488181	0.525667
SUZ12	-0.326013	10.6444	0.0499053	0.526241
ENSSSCG00045023653	-0.242322	11.1136	0.0501345	0.528274
UNC45A	-0.228995	10.5496	0.0501768	0.528335
ESYT3	0.158449	10.5393	0.0502184	0.528388
PRKCB-tv2	0.278445	10.6366	0.050402	0.529166
ENSSSCG00045025622	0.296999	10.667	0.0503671	0.529166
GPR39	0.207185	10.5512	0.0503948	0.529166
ENSSSCG00045024965	0.309168	10.5921	0.0504461	0.529245
SMPDL3B	0.144528	10.5398	0.0506091	0.52973
ENSSSCG00045031798	0.190605	10.5458	0.0506386	0.52973
FRMPD4	0.337294	10.6064	0.0505738	0.52973
ENSSSCG00045001697	0.243748	10.9333	0.0506229	0.52973
ENSSSCG00045016879	-0.315603	10.643	0.0507313	0.529934
ZNF777	0.265353	10.5634	0.0507154	0.529934
TBC1D30	0.176969	10.5429	0.050945	0.531399
ENSSSCG00045003974	0.30009	10.6425	0.050936	0.531399
ENSSSCG00045015007	0.14615	10.5399	0.0510604	0.532219
CRNKL1	0.276045	10.5875	0.051099	0.532238
NXPH2	-0.308403	10.5642	0.0512946	0.533892
ADRM1	0.194218	10.5459	0.0514007	0.533952
SEL1L2	0.190713	10.5459	0.051411	0.533952
ENSSSCG00045014650	0.277669	10.6367	0.0513845	0.533952
KMT2E	-0.218861	11.0353	0.0516486	0.535357
KIAA1958	0.282495	10.5992	0.0516138	0.535357
ANKFY1	0.264405	10.6822	0.0516572	0.535357
HDGFL3	0.288997	10.7064	0.0517753	0.536052
RCCD1	0.194699	10.546	0.0517983	0.536052
SFRS11	0.26103	10.8496	0.0520392	0.53816
DCUN1D2	0.286896	10.5724	0.0520765	0.538161
ENSSSCG00045012134	0.293573	10.7528	0.0522427	0.539493
ENSSSCG00045028118	0.27779	10.5755	0.0523378	0.540091
ENSSSCG00045033402	-0.329298	10.6899	0.052394	0.540285
SLC26A3	0.185566	10.5432	0.0526556	0.541168
ENSSSCG00045011168	-0.23985	10.5584	0.0527039	0.541168
ENSSSCG00045021035	0.286338	10.7931	0.0526072	0.541168
ENSSSCG00045023141	-0.315808	10.6506	0.0526912	0.541168
ENSSSCG00045011032	0.201152	10.5459	0.0525581	0.541168
PPCDC	0.196312	10.5459	0.0526635	0.541168
ENSSSCG00045020764	0.297947	10.6168	0.0528188	0.54193
ENSSSCG00045016186	0.195405	10.5462	0.0528529	0.54193
CTDNEP1	-0.227763	10.5513	0.0530006	0.542121
SLC1A5	-0.252269	10.5698	0.0530213	0.542121
TRAF3	-0.230337	10.5526	0.0530006	0.542121
ENSSSCG00045002783	-0.230366	10.5525	0.0530006	0.542121
ENSSSCG00045017695	0.182619	10.5433	0.0530875	0.542414
G2E3	0.295441	10.6122	0.0531547	0.542718
ELF1	0.291688	10.7042	0.0531954	0.54275
MSH2	0.255909	10.5633	0.0532861	0.543293
ENSSSCG00045017662	0.204359	10.5461	0.0534244	0.54432
CHERP	0.233069	10.5576	0.0536286	0.546016
ENSSSCG00045010082	-0.300707	10.5822	0.0537372	0.546738
ENSSSCG00045017056	0.299012	10.6588	0.0538716	0.546952
ENSSSCG00045014162	-0.299959	10.6607	0.0537975	0.546952
ENSSSCG00045008663	-0.273934	10.5948	0.0538357	0.546952
LGR5	0.196573	10.5435	0.0539217	0.547077
ASIC2	0.256459	10.5596	0.0540678	0.548175
EYA4	0.322478	10.6086	0.0541359	0.548481
ENSSSCG00045022188	0.136755	10.5392	0.054344	0.550204
VWF	0.292615	10.606	0.0544696	0.550706
NELFCD	0.256653	10.5654	0.0544504	0.550706
TMEM170B	-0.271197	10.5667	0.0545521	0.550934
ENSSSCG00045000331	-0.30662	10.8077	0.0546043	0.550934
ENSSSCG00045001130	-0.271555	10.5674	0.0546063	0.550934
CYB5A	-0.284162	10.5842	0.0547692	0.552042
DNAJC25	-0.285792	10.5853	0.0547924	0.552042
LPGAT1	-0.329508	10.629	0.0550598	0.554351
RNF150	0.318429	10.6606	0.0551621	0.554609
LITAF	-0.285833	10.6019	0.0551394	0.554609
GPCPD1	-0.295827	10.6726	0.0552382	0.55498
ATXN1	0.268638	10.9253	0.0552757	0.55498
ENSSSCG00045003579	0.257245	10.5588	0.0556502	0.557532
ENSSSCG00045020337	0.366171	11.1914	0.0556834	0.557532
RSRC1	0.277192	10.8133	0.0556591	0.557532
PRUNE2	-0.286962	10.566	0.0556839	0.557532
G3BP2	-0.299961	10.6157	0.0558394	0.558317
CPNE4	0.247918	10.5584	0.0558185	0.558317
ENSSSCG00045031367	0.258986	10.579	0.0559588	0.559101
ENSSSCG00045022997	0.221021	10.5491	0.0559951	0.559101
WDFY1	0.277151	10.5981	0.0561279	0.560041
ENSSSCG00045033546	0.278663	10.6547	0.0562064	0.560438
BASP1	0.269922	10.5656	0.0564006	0.561987
ENSSSCG00045005564	0.145252	10.5395	0.0568496	0.563745
GRIA2	-0.242444	10.5583	0.0567607	0.563745
AKT2	-0.285408	10.6021	0.0567988	0.563745
MIA2	0.281628	10.5806	0.0568184	0.563745
H2AFV	0.290102	10.5897	0.0567747	0.563745
ENSSSCG00045011775	0.245263	10.5579	0.0567962	0.563745
MRPL22	-0.28772	10.6073	0.056767	0.563745
ENSSSCG00045006365	0.14562	10.5395	0.0569637	0.564104
KLHL11	-0.281696	10.5601	0.0569433	0.564104
CUL2	0.290306	10.7236	0.0570939	0.565007
ARCN1	-0.295865	10.622	0.0573432	0.5667
CARMIL1	0.269024	10.717	0.0573102	0.5667
ZNF644	0.256313	10.9221	0.0574729	0.567594
ENSSSCG00045011517	0.148484	10.5396	0.0576883	0.569333
SLC35F5	0.299751	10.5985	0.0579269	0.571298
COG7	0.292189	10.6269	0.0582545	0.574138
ENSSSCG00045006023	0.319655	10.6203	0.0586087	0.574286
CDH18	0.230644	10.5538	0.0585711	0.574286
BIRC3	-0.272043	10.6279	0.0583505	0.574286
ENSSSCG00045038258	0.29127	10.664	0.0588063	0.574286
EMC10	0.242896	10.5555	0.0587315	0.574286
ENSSSCG00045013464	0.25463	10.57	0.0584797	0.574286
DYNLT3	0.242948	10.5562	0.0587315	0.574286
TNPO1	0.242477	10.8038	0.0587525	0.574286
KLF2	0.224505	10.5562	0.0587315	0.574286
IRS1	0.291794	10.6012	0.0588145	0.574286
KCNJ13	0.242931	10.5559	0.0587315	0.574286
CENPC	0.300017	10.6988	0.0584208	0.574286
ARID5B	0.27202	10.784	0.058548	0.574286
ENSSSCG00045013416	0.242832	10.5562	0.0588248	0.574286
EIPR1	-0.221817	10.5615	0.0588761	0.574399
ENSSSCG00045037798	0.224509	10.5552	0.0589267	0.574505
KIAA0930	-0.274729	10.5724	0.0591897	0.576681
ENSSSCG00045034124	-0.308166	10.6209	0.059241	0.576793
SLC25A24	0.270399	10.6634	0.0596114	0.58001
MAP3K13	0.279596	10.7022	0.0597796	0.581255
ABCC5	0.240943	10.6525	0.0599133	0.582165
KLHL7	0.298363	10.6275	0.059966	0.582285
ENSSSCG00045023127	-0.290528	10.5926	0.0600776	0.582978
CPNE1	0.245409	10.7503	0.0601607	0.583003
ZNF350	0.279171	10.596	0.0601274	0.583003
TRIM25	-0.254722	10.5537	0.0604883	0.583718
ENSSSCG00045007677	0.241518	10.5558	0.0605167	0.583718
MSMB	0.241407	10.5557	0.0602795	0.583718
PPIP5K1	0.305209	10.5819	0.0604082	0.583718
IL34	-0.30273	10.6048	0.0604878	0.583718
DECR2	-0.260495	10.5607	0.0603694	0.583718
PLIN3	-0.254712	10.5534	0.0604883	0.583718
PANK2	0.274303	10.5836	0.0605659	0.583804
DHCR7	0.219177	10.5589	0.0606231	0.583966
ENSSSCG00045014821	0.231758	10.5622	0.0607699	0.584603
RAB43	0.231763	10.5624	0.0607699	0.584603
ENSSSCG00045001533	-0.222282	10.5479	0.0609841	0.585885
TSTA3	-0.222293	10.5479	0.0609841	0.585885
FBXW5	-0.242463	10.5596	0.0610304	0.58594
ENSSSCG00045036473	0.285403	10.5862	0.0611883	0.58684
ILF3	-0.276977	10.5949	0.0612051	0.58684
CSAD	-0.309012	10.6298	0.0612862	0.587229
FMR1	0.284449	10.5979	0.0614857	0.588361
ENSSSCG00045024341	-0.294272	10.6654	0.061475	0.588361
ENSSSCG00045006497	0.248579	10.5628	0.0615647	0.588728
NUTF2	0.232581	10.5632	0.0616499	0.589153
MACF1	-0.186113	11.1331	0.0617849	0.590054
ENSSSCG00045017491	-0.233452	10.5542	0.06183	0.590095
ENSSSCG00045033296	0.297131	10.5949	0.0619318	0.590678
INIP	-0.197833	10.5475	0.062165	0.592263
SEC62	0.295052	10.6274	0.0622007	0.592263
ENSSSCG00045035035	0.290034	10.5991	0.0622208	0.592263
SKIL	-0.261355	10.5954	0.062262	0.592266
STAU2	0.289503	10.7711	0.0625966	0.595058
ENSSSCG00045021988	0.287627	10.7034	0.0628692	0.597257
UACA	0.24998	10.8017	0.0629412	0.597549
TFAP2D	0.135923	10.5392	0.0630263	0.597573
ENSSSCG00045018043	0.322213	10.6527	0.0629944	0.597573
ENSSSCG00045024280	-0.271254	10.725	0.0630693	0.59759
ENSSSCG00045038759	0.282285	10.7826	0.0631121	0.597604
NFIL3	-0.189334	10.5432	0.0633925	0.597913
UCP3	-0.165629	10.5435	0.0633925	0.597913
MFSD12	-0.16567	10.5434	0.0633925	0.597913
KRI1	-0.189329	10.5432	0.0633925	0.597913
ENSSSCG00045002061	-0.189315	10.5434	0.0633925	0.597913
VAV1	-0.16565	10.5438	0.0633925	0.597913
ENSSSCG00045002075	0.294501	10.6151	0.0638161	0.599201
PDGFC	0.290651	10.798	0.0638187	0.599201
DHX35	0.285758	10.635	0.0635908	0.599201
KCNH7	0.215461	10.5534	0.0638134	0.599201
MLLT11	0.196319	10.5524	0.0638134	0.599201
HMGB1	-0.239729	10.7876	0.0638038	0.599201
NCL	0.234407	10.5824	0.0637049	0.599201
TSFM	-0.162973	10.5425	0.0638861	0.599444
ENSSSCG00045017751	0.136398	10.5392	0.0639523	0.599677
ANAPC5	0.231446	10.5625	0.0640726	0.600416
ZNF276	-0.249604	10.5605	0.0641729	0.600967
ENSSSCG00045032021	0.222866	10.5583	0.0642269	0.601084
SUV39H2	-0.21788	10.5474	0.0643134	0.601504
SNRPE	-0.221753	10.5473	0.064501	0.602481
PLCXD3	0.309513	10.5887	0.0644802	0.602481
IQCH	0.22642	10.5559	0.0646691	0.603662
ADIG	-0.319948	10.591	0.0649134	0.605162
ENSSSCG00045035030	-0.26064	10.5764	0.0648768	0.605162
ENSSSCG00045028410	0.203342	10.5487	0.0650475	0.606021
PELI1	0.265597	10.8158	0.0651378	0.606083
ZBTB20	-0.221978	10.9754	0.0651035	0.606083
RPS18	-0.262336	10.6975	0.0669791	0.60705
ENSSSCG00045033228	0.257213	10.5629	0.0661741	0.60705
NAA20	-0.246377	10.5647	0.06708	0.60705
TNIP2	0.153326	10.5423	0.0677321	0.60705
NRAS	0.248847	10.5613	0.0669553	0.60705
ENSSSCG00045006211	0.223475	10.5596	0.0677399	0.60705
ENSSSCG00045023255	0.204623	10.9973	0.0668166	0.60705
AHSA2P	-0.235271	10.5553	0.0674337	0.60705
ENSSSCG00045014905	0.287478	10.5722	0.0677575	0.60705
LMNA	-0.318806	10.6233	0.0657181	0.60705
ENSSSCG00045028388	0.232667	10.5558	0.0657865	0.60705
CLNK	0.153288	10.542	0.0677321	0.60705
FAM174B	0.174863	10.5427	0.0677321	0.60705
GABRG2	0.153307	10.5421	0.0677321	0.60705
DONSON	0.257699	10.5612	0.0668332	0.60705
EFR3B	0.275741	10.6782	0.0658679	0.60705
CDS1	0.1533	10.542	0.0677321	0.60705
PLCB4	0.273944	10.8831	0.0672841	0.60705
EZH2	0.244928	10.5655	0.0662634	0.60705
GYS1	0.174851	10.5426	0.0677321	0.60705
MRPL11	0.174855	10.5427	0.0677321	0.60705
NIFK	0.223455	10.5601	0.0677399	0.60705
ENSSSCG00045022404	0.322982	10.7469	0.0661134	0.60705
CDIP1	0.153304	10.5421	0.0677321	0.60705
ENSSSCG00045032851	0.223447	10.5601	0.0677399	0.60705
ENSSSCG00045036450	-0.192811	11.0639	0.0674298	0.60705
RPA1	-0.228916	10.5658	0.06708	0.60705
ENSSSCG00045034507	0.174865	10.5427	0.0677321	0.60705
ENSSSCG00045020232	0.249151	10.5628	0.0657061	0.60705
EOGT	-0.263022	10.5681	0.0671675	0.60705
ENSSSCG00045017490	0.174856	10.5428	0.0677321	0.60705
ACBD4	-0.265392	10.5634	0.0660221	0.60705
RNF144B	0.251086	10.559	0.0677399	0.60705
ZNF521	-0.277857	10.7938	0.0666961	0.60705
GPC6	-0.200336	11.647	0.0675779	0.60705
ACTR6	0.274193	10.5867	0.0661943	0.60705
ELAC2	0.174842	10.542	0.0677321	0.60705
ENSSSCG00045037212	0.174832	10.5424	0.0677321	0.60705
EIF3A	-0.254809	10.6057	0.0672897	0.60705
MED14	0.258853	10.6096	0.0654606	0.60705
ENSSSCG00045021028	0.236158	10.7832	0.0673873	0.60705
UBE2L6	0.214638	10.5522	0.0666239	0.60705
NRP2	-0.303108	10.6161	0.0672519	0.60705
RAMP3	0.226974	10.5562	0.0656708	0.60705
OSBPL2	-0.278286	10.5768	0.0659778	0.60705
HAUS4	0.153304	10.5421	0.0677321	0.60705
ENSSSCG00045038281	0.153283	10.5419	0.0677321	0.60705
DRC7	0.153297	10.5422	0.0677321	0.60705
NDUFA4L2	-0.21992	10.5477	0.0662761	0.60705
ENSSSCG00045003589	-0.329769	10.5952	0.0665505	0.60705
MKNK1	-0.289116	10.6066	0.066311	0.60705
ENSSSCG00045017717	-0.284487	10.6651	0.0674266	0.60705
ENSSSCG00045030755	0.153333	10.5424	0.0677321	0.60705
ENSSSCG00045000615	0.153298	10.5421	0.0677321	0.60705
ENSSSCG00045019568	0.153323	10.5422	0.0677321	0.60705
ENSSSCG00045020893	0.311873	10.6619	0.0668741	0.60705
METTL4	-0.253131	10.5634	0.0674468	0.60705
ENSSSCG00045028348	-0.26973	10.6457	0.0661442	0.60705
ALDH1A1	-0.294705	10.5677	0.0664379	0.60705
ST8SIA6	0.153327	10.5424	0.0677321	0.60705
ENSSSCG00045028725	0.249136	10.7039	0.0679881	0.608011
OS9	0.267159	10.634	0.0679593	0.608011
ENSSSCG00045039117	-0.27194	10.5618	0.0679907	0.608011
SORCS1	0.282682	10.5869	0.0680998	0.608611
ZKSCAN1	-0.281464	10.5798	0.0681973	0.609106
MGLL	-0.284587	10.6505	0.0682569	0.609262
COMTD1	0.186281	10.5499	0.0684763	0.609342
CCDC130	0.186287	10.55	0.0684763	0.609342
ENSSSCG00045039370	-0.288108	10.5773	0.0684681	0.609342
CCDC88C	0.239698	10.5649	0.0684156	0.609342
IP6K1	0.232908	10.7734	0.0683485	0.609342
PTP4A1	0.202041	10.553	0.0686722	0.61071
ENSSSCG00045039244	0.322384	10.6217	0.0687962	0.611437
ENSSSCG00045002471	0.293763	10.6331	0.0689305	0.612255
ENSSSCG00045000983	0.17159	10.5423	0.0690209	0.612306
PKHD1L1	0.249094	10.6326	0.069002	0.612306
RHBDL3	0.170638	10.5422	0.0693222	0.613742
TMEM131	0.237034	10.8973	0.0692396	0.613742
ENSSSCG00045038919	0.205519	10.5499	0.0693522	0.613742
MRE11	0.230256	10.5557	0.0693081	0.613742
MSI2	-0.226864	10.9292	0.0695334	0.614969
LRFN2	-0.212184	10.5554	0.0699061	0.616885
IDUA	-0.228634	10.5652	0.0698472	0.616885
ENSSSCG00045001238	0.324514	10.6544	0.0699205	0.616885
ENSSSCG00045030638	0.311511	10.6555	0.0698505	0.616885
CCDC34	-0.187318	10.5471	0.0700622	0.617707
CLCN3	0.280656	10.6034	0.070099	0.617707
ENSSSCG00045008526	-0.235375	10.5562	0.0702815	0.618939
GRXCR1	0.17142	10.5425	0.0704191	0.619774
GLUL	0.25195	10.7494	0.0706299	0.620874
ENSSSCG00045037629	-0.292234	10.5959	0.0706271	0.620874
ENSSSCG00045002245	-0.271428	10.5675	0.0707644	0.621302
RNF187	-0.248374	10.5665	0.0707644	0.621302
WDR89	0.259496	10.5753	0.0708807	0.621801
ENSSSCG00045012582	0.250616	10.5821	0.0709071	0.621801
RFLNA	0.16489	10.5446	0.0727598	0.622586
AK5	0.185773	10.5453	0.0727598	0.622586
ENSSSCG00045024827	0.18578	10.5452	0.0727598	0.622586
CLPTM1L	0.164862	10.5447	0.0727598	0.622586
ENSSSCG00045002854	0.265128	10.6245	0.0716145	0.622586
ENSSSCG00045002334	0.171039	10.5426	0.0712784	0.622586
THAP6	0.196127	10.5475	0.0719589	0.622586
ENSSSCG00045003569	0.164855	10.5447	0.0727598	0.622586
TWSG1	-0.26389	10.5796	0.0714139	0.622586
JCAD	-0.273368	10.5781	0.0722375	0.622586
ENSSSCG00045032145	0.274492	10.6131	0.071903	0.622586
ENSSSCG00045015086	-0.246676	10.6644	0.0727235	0.622586
ENSSSCG00045003311	0.196172	10.5482	0.0719589	0.622586
ENSSSCG00045022854	0.222475	10.5599	0.0714113	0.622586
ENSSSCG00045029882	-0.27058	10.7247	0.0718258	0.622586
ENSSSCG00045022225	0.282377	10.5754	0.0724272	0.622586
CCDC42	0.16484	10.5448	0.0727598	0.622586
ENSSSCG00045007297	0.171896	10.5427	0.0718587	0.622586
TXK	0.164859	10.5449	0.0727598	0.622586
PPP2R5E	0.245752	10.8144	0.0722884	0.622586
SLC5A11	0.164859	10.5448	0.0727598	0.622586
ENSSSCG00045017527	-0.30252	10.6596	0.0727219	0.622586
COL14A1.1	0.272259	10.7344	0.0722753	0.622586
ME2	0.254792	10.5826	0.0725903	0.622586
LPCAT4	0.185741	10.5447	0.0727598	0.622586
ENSSSCG00045005439	0.257484	10.5797	0.0718588	0.622586
MYOCD	0.341493	10.6821	0.0720754	0.622586
TBCB	0.155288	10.5417	0.0719058	0.622586
GARNL3	0.18576	10.5452	0.0727598	0.622586
ENSSSCG00045002377	0.175866	10.547	0.0719589	0.622586
SS18L2	0.269499	10.5704	0.0711609	0.622586
RTN1	0.175838	10.5472	0.0719589	0.622586
EXOSC5	0.172502	10.5426	0.0712462	0.622586
LIPE	-0.265819	10.5834	0.0720162	0.622586
TRNT1	0.164854	10.545	0.0727598	0.622586
ELMOD2	0.185777	10.5453	0.0727598	0.622586
OLFM3	0.216165	10.548	0.0719589	0.622586
ENSSSCG00045007192	-0.263354	10.5778	0.0715918	0.622586
CASC1	0.283031	10.6126	0.0714859	0.622586
ENSSSCG00045003463	0.196153	10.5479	0.0719589	0.622586
FAM50A	-0.238473	10.5626	0.0725546	0.622586
ENSSSCG00045008935	-0.267741	10.5821	0.0729282	0.623659
ENSSSCG00045021236	0.184548	10.5446	0.0731756	0.62415
ENSSSCG00045020993	0.282898	10.6435	0.0732443	0.62415
TSGA10	0.266606	10.5876	0.0732297	0.62415
LCORL	0.251532	10.6844	0.0731285	0.62415
ENSSSCG00045035168	-0.264105	10.736	0.0731752	0.62415
C17orf80	-0.267428	10.5632	0.0731449	0.62415
CEP68	0.285148	10.607	0.0733433	0.624626
DCTPP1	0.195062	10.5477	0.0734872	0.625117
DNAJC11	-0.298084	10.6099	0.0734652	0.625117
HDAC10	-0.237596	10.5573	0.0738421	0.625563
TDG	0.222509	10.5639	0.0738206	0.625563
ENSSSCG00045009123	0.192906	10.5502	0.0736683	0.625563
RAB2B	0.222499	10.5646	0.0738206	0.625563
ENSSSCG00045007834	0.19625	10.5478	0.0738152	0.625563
AP5Z1	0.26628	10.5637	0.0738206	0.625563
ISOC2	-0.237605	10.5572	0.0738421	0.625563
SLC6A6	0.216096	10.5508	0.0740065	0.626588
BTG3	0.265268	10.5785	0.0740888	0.626918
COPB2	-0.252254	10.5689	0.0741876	0.627388
NYX	0.18371	10.545	0.0742629	0.627658
CCDC85A	-0.296733	10.6262	0.0746368	0.63045
PAQR6	-0.213356	10.5687	0.0750433	0.631672
ANP32A	0.246377	10.5673	0.0749264	0.631672
BICC1	-0.210614	11.0954	0.0750018	0.631672
ENSSSCG00045031023	0.192686	10.548	0.0749668	0.631672
VWC2L	0.183448	10.5451	0.0749119	0.631672
MEF2A	0.215104	10.9436	0.0750159	0.631672
SYNE3	0.299279	10.6447	0.0750956	0.631745
FAM177A1	0.214737	10.5572	0.0753647	0.631807
SCP2	0.214782	10.5573	0.0753647	0.631807
EFHC1	0.257812	10.5755	0.0753561	0.631807
ENSSSCG00045002863	0.157101	10.5422	0.0753198	0.631807
CCDC39	0.21478	10.5573	0.0753647	0.631807
RPUSD1	0.21475	10.5573	0.0753647	0.631807
SLC40A1	0.201167	10.6909	0.0755766	0.633217
EIF2AK4	0.227956	10.7089	0.0757058	0.633219
ENSSSCG00045027989	0.250363	10.5971	0.0757081	0.633219
ENSSSCG00045014153	0.18641	10.5451	0.0757047	0.633219
ASB18	0.155767	10.5423	0.0759101	0.63381
CD9	0.281977	10.6094	0.075853	0.63381
TPD52L1	0.15875	10.5422	0.0758737	0.63381
BORCS7	-0.238181	10.5857	0.075962	0.633878
ENSSSCG00045028910	0.179869	10.5471	0.0761868	0.634476
H2AFY2	-0.173748	10.5431	0.0761428	0.634476
RBM27	0.273418	10.6497	0.0761361	0.634476
ENSSSCG00045004443	-0.221541	10.5492	0.076209	0.634476
DIPK1A	0.299199	10.6416	0.076483	0.636264
ANKRD44	-0.228755	10.9062	0.0765116	0.636264
ENSSSCG00045032071	0.184263	10.5454	0.0766222	0.636817
ENSSSCG00045021289	0.282227	10.7068	0.0767889	0.637547
ENSSSCG00045001878	-0.250793	10.5748	0.0768582	0.637547
ENSSSCG00045025901	-0.234896	10.5571	0.0768741	0.637547
ENSSSCG00045028956	-0.219545	10.5492	0.0769302	0.637547
ENSSSCG00045019456	0.158947	10.5424	0.0769259	0.637547
PRDX4	0.18459	10.5455	0.0771507	0.638935
POLR3B	-0.26446	10.6165	0.0771858	0.638935
ENSSSCG00045033300	-0.309062	10.6063	0.0773037	0.639544
B4GALT6	-0.215701	10.5573	0.0774036	0.63964
P3H2	0.229932	11.2644	0.077398	0.63964
ENSSSCG00045027976	-0.22685	10.949	0.0774736	0.639853
ENSSSCG00045022009	-0.280084	10.6467	0.0777454	0.641001
ENSSSCG00045034260	0.263882	10.5684	0.0777303	0.641001
GEMIN7	-0.221014	10.5579	0.0777454	0.641001
ENSSSCG00045015909	0.296964	10.638	0.0779095	0.641255
TRDN	0.172097	10.5446	0.0779533	0.641255
NONO	-0.286232	10.6459	0.0778505	0.641255
ENSSSCG00045022272	0.245074	10.7573	0.077913	0.641255
CRY1	0.302733	10.6265	0.078044	0.641636
SMARCAL1	-0.289243	10.6133	0.0781683	0.642293
ENSSSCG00045016799	0.253219	10.6785	0.0787284	0.642911
NRXN1	0.28349	10.6045	0.0788877	0.642911
SUCLG1	-0.27102	10.6488	0.0788133	0.642911
NRCAM	0.225693	10.5602	0.0787403	0.642911
ENSSSCG00045004904	0.193461	10.5499	0.0789292	0.642911
ENSSSCG00045018069	0.230339	10.5578	0.0784804	0.642911
GALNT15	0.183966	10.5474	0.0783675	0.642911
ENSSSCG00045023699	0.292121	10.6562	0.0785453	0.642911
ENSSSCG00045016031	0.186801	10.5475	0.0788247	0.642911
ENSSSCG00045031437	0.267009	10.5928	0.0784478	0.642911
SREK1IP1	0.269214	10.6061	0.0784344	0.642911
ENSSSCG00045036738	0.34196	10.6314	0.0788621	0.642911
RUNDC3B	0.255329	10.5664	0.0788712	0.642911
NKIRAS1	-0.237572	10.5576	0.0784662	0.642911
GJB1	0.163951	10.5447	0.078954	0.642911
TDRD3	-0.241317	10.7386	0.078658	0.642911
CELF5	0.168954	10.5426	0.0790396	0.643246
GRB2	0.275397	10.6384	0.0791506	0.643788
NFIA	0.143586	11.7688	0.0794091	0.645528
ENSSSCG00045022443	0.174952	10.5447	0.0795261	0.646116
ENSSSCG00045038125	0.2513	10.6889	0.0796679	0.646905
ENSSSCG00045038758	0.27088	10.6087	0.0798378	0.647921
RRAGA	-0.157459	10.5401	0.0803094	0.648614
ATL2	-0.246612	10.7476	0.0802802	0.648614
NFKBIA	0.255679	10.6038	0.0800871	0.648614
SLC16A13	-0.1575	10.5404	0.0803094	0.648614
ZFP37	-0.157579	10.5407	0.080494	0.648614
TARBP2	-0.15757	10.5407	0.0804829	0.648614
CRLF3	-0.273037	10.6533	0.0803406	0.648614
MRPL40	-0.157551	10.5407	0.0803929	0.648614
ENSSSCG00045029475	-0.157554	10.5407	0.0805055	0.648614
ENSSSCG00045026992	-0.2374	10.5723	0.0803065	0.648614
ENSSSCG00045039431	-0.157513	10.5403	0.0803094	0.648614
RABL3	0.251697	10.5686	0.0804272	0.648614
RIBC1	-0.157494	10.5404	0.0803094	0.648614
ENSSSCG00045029131	-0.266757	10.577	0.0806043	0.649049
CNST	0.272902	10.6341	0.0808211	0.650432
ENSSSCG00045012021	-0.299666	10.5962	0.0809827	0.651371
EXOC3	0.234347	10.5814	0.0813596	0.653676
SERPING1	0.239581	10.6341	0.0813571	0.653676
CDK5RAP1	-0.257246	10.5906	0.0814773	0.654259
RGMA	-0.255693	10.6566	0.081559	0.654513
ENSSSCG00045038240	0.233329	10.5574	0.0815993	0.654513
NOS2	0.266021	10.5826	0.0818199	0.655918
ENSSSCG00045014859	-0.263855	10.68	0.0822268	0.656273
ARHGEF26	-0.299611	10.6437	0.0821911	0.656273
ENSSSCG00045010304	-0.254612	10.5714	0.0819304	0.656273
CAMKMT	0.283764	10.8117	0.0821166	0.656273
PSMD1	-0.288375	10.661	0.0822227	0.656273
GCNT1	-0.24727	10.5555	0.082032	0.656273
SCG3	0.216977	10.5504	0.0820386	0.656273
HSD17B4	-0.256247	10.6808	0.0821993	0.656273
PSMD9	-0.241612	10.5682	0.0823734	0.65672
ADORA1	-0.236488	10.5574	0.082366	0.65672
PFN2	-0.192758	10.5447	0.0828915	0.656892
ASB13	0.249073	10.562	0.0829682	0.656892
ENSSSCG00045038614	-0.192766	10.5446	0.0828915	0.656892
DPP6	0.220618	10.56	0.0826974	0.656892
PPFIA1	0.286047	10.6256	0.0828795	0.656892
ENSSSCG00045016950	-0.205508	10.5515	0.0829849	0.656892
C1R.1	0.247917	10.6423	0.0825188	0.656892
ENSSSCG00045031348	-0.169496	10.5451	0.0828915	0.656892
TNFAIP6	-0.16953	10.5454	0.0828915	0.656892
ENSSSCG00045029833	-0.192764	10.5452	0.0828915	0.656892
KDM2B	0.28323	10.6035	0.0829495	0.656892
RXYLT1	0.181769	10.5452	0.0825492	0.656892
ENSSSCG00045035715	0.288187	10.5873	0.0829304	0.656892
ENSSSCG00045031557	0.227867	10.5574	0.0830516	0.65706
SDHB	-0.24546	10.5943	0.0833317	0.657525
ENSSSCG00045018362	-0.20532	10.5512	0.0833827	0.657525
PRRT1	-0.172318	10.5409	0.0833772	0.657525
ENSSSCG00045038861	-0.246453	10.597	0.0832294	0.657525
ENSSSCG00045011758	0.264101	10.7042	0.0832833	0.657525
ENSSSCG00045016962	0.289671	10.6423	0.0832778	0.657525
SLC33A1	-0.270458	10.6095	0.0835265	0.657941
KIFAP3	0.272784	10.7071	0.0835055	0.657941
PLA1A	0.224448	10.555	0.0835959	0.65813
OGA	0.287542	10.7241	0.0836919	0.658528
ENSSSCG00045032596	0.265342	10.6337	0.0841068	0.661074
NOTCH1	-0.254522	10.5707	0.0840644	0.661074
ZER1	0.254911	10.6007	0.0844876	0.663707
ENSSSCG00045022504	0.255106	10.8128	0.0847101	0.664733
RGS7BP	0.314605	10.6327	0.0846901	0.664733
ENSSSCG00045015259	0.20458	10.5547	0.0848453	0.665433
BCAS3	0.2142	11.3235	0.0849825	0.666149
ENSSSCG00045000138	0.27168	10.71	0.0851775	0.666955
ENSSSCG00045008685	-0.221787	10.5612	0.0851372	0.666955
SPTLC1	0.220359	10.5572	0.0853673	0.66808
AKIRIN2	-0.287268	10.5886	0.0855625	0.668885
DDX24	-0.277599	10.5753	0.0855486	0.668885
SPC24	0.16468	10.5445	0.0862893	0.673838
CCNL1	0.245968	10.707	0.0862753	0.673838
ENSSSCG00045000362	-0.269828	10.5649	0.0865216	0.674925
MYO6	0.255832	10.7097	0.0864853	0.674925
DDX59	0.204537	10.554	0.086744	0.675931
ENSSSCG00045003247	-0.286628	10.5925	0.0867123	0.675931
AFF3	0.253443	10.6485	0.0869713	0.677214
SMC4	0.247634	10.5733	0.0870958	0.677214
RB1CC1	0.272528	10.7181	0.087064	0.677214
ENSSSCG00045020223	-0.26606	10.6714	0.0870749	0.677214
ENSSSCG00045007921	0.248249	10.599	0.087249	0.678041
CALR3	-0.188303	10.5446	0.0874839	0.679502
RSPH9	0.118555	10.5385	0.0918838	0.679733
ENSSSCG00045030967	0.194459	10.5548	0.0884797	0.679733
CST3	0.244801	10.7145	0.0887914	0.679733
ENSSSCG00045005459	0.176758	10.5516	0.0922795	0.679733
ENSSSCG00045016282	0.118568	10.5387	0.0918838	0.679733
CYSTM1	-0.262102	10.6794	0.0879882	0.679733
LHCGR	-0.232011	10.5576	0.0902748	0.679733
ENSSSCG00045025195	0.141124	10.5391	0.0918838	0.679733
DIS3L	0.249055	10.6038	0.0890345	0.679733
ENSSSCG00045016334	0.118556	10.5386	0.0918838	0.679733
C12H17orf78	0.141118	10.5391	0.0918838	0.679733
ENSSSCG00045000938	0.118566	10.5387	0.0918838	0.679733
MGAT5B	0.120039	10.5388	0.09252	0.679733
SLC25A19	-0.125971	10.5381	0.0910531	0.679733
ENSSSCG00045036008	0.118551	10.5385	0.0918838	0.679733
ENSSSCG00045030130	0.118564	10.5386	0.0918838	0.679733
PDLIM4	0.118553	10.5385	0.0918838	0.679733
POLL	-0.123834	10.5377	0.089519	0.679733
TMSB10	-0.244475	10.798	0.091392	0.679733
ENSSSCG00045027106	0.118557	10.5386	0.0918838	0.679733
ADGRG7	0.118543	10.5384	0.0918838	0.679733
ENSSSCG00045009210	-0.123836	10.5377	0.089519	0.679733
ENSSSCG00045010482	0.215393	10.5526	0.0922795	0.679733
ENSSSCG00045010604	0.118552	10.5386	0.0918838	0.679733
KCNK4	0.141116	10.539	0.0918838	0.679733
ENSSSCG00045012387	0.196223	10.5526	0.0922795	0.679733
CHRD	-0.123845	10.5377	0.089519	0.679733
AAAS	0.118563	10.5386	0.0918838	0.679733
UBE2D3	0.228017	10.6937	0.0919616	0.679733
ZNF148	0.232781	10.7834	0.0875831	0.679733
IL22RA2	0.118557	10.5386	0.0918838	0.679733
NIPAL1	0.118549	10.5384	0.0918838	0.679733
TEC	0.215271	10.5614	0.0914609	0.679733
ENSSSCG00045023743	0.118543	10.5384	0.0918838	0.679733
ENSSSCG00045022837	0.118551	10.5385	0.0918838	0.679733
KCTD3	0.2262	10.7702	0.0893062	0.679733
PCDH7	-0.123819	10.5375	0.089519	0.679733
ENSSSCG00045031782	0.118555	10.5385	0.0918838	0.679733
MAP3K20	0.182389	11.2475	0.0897354	0.679733
ENSSSCG00045036484	0.267688	10.7107	0.0924755	0.679733
ENSSSCG00045037128	0.118537	10.5383	0.0918838	0.679733
CYBB	0.119476	10.5388	0.0923676	0.679733
SRPX	-0.263006	10.6595	0.0920132	0.679733
ENSSSCG00045003505	0.141096	10.5388	0.0918838	0.679733
PTGIS	0.262255	10.6595	0.0890013	0.679733
KIF21A	-0.261061	10.5792	0.0900198	0.679733
ENTPD1	0.251892	10.7687	0.0910263	0.679733
CASS4	0.11856	10.5386	0.0918838	0.679733
CXXC1	0.215431	10.5523	0.0922795	0.679733
ENSSSCG00045031234	0.118554	10.5385	0.0918838	0.679733
ENSSSCG00045027999	0.118568	10.5387	0.0918838	0.679733
TCF3	0.230503	10.5664	0.0877386	0.679733
DPY19L3	0.260295	10.7124	0.0921747	0.679733
MYO1E	0.25341	10.8335	0.0892357	0.679733
FLRT3	-0.123911	10.5379	0.0900082	0.679733
ENSSSCG00045015708	0.229771	10.5576	0.0890165	0.679733
ENSSSCG00045004551	-0.279055	10.577	0.0878743	0.679733
PRRC2A	-0.262643	10.5803	0.0919967	0.679733
ATP6V1H	0.273678	10.5919	0.0885224	0.679733
MRPS2	0.118551	10.5385	0.0918838	0.679733
CCDC183	0.118544	10.5384	0.0918838	0.679733
CHFR	0.234564	10.6365	0.0897093	0.679733
ENSSSCG00045036261	0.184246	11.1579	0.0900968	0.679733
RNASE9	0.118563	10.5386	0.0918838	0.679733
GTF3C2	0.232433	10.5659	0.0922801	0.679733
BMPR2	0.221987	10.8843	0.0925842	0.679733
ENSSSCG00045010831	-0.124928	10.538	0.0904958	0.679733
ENSSSCG00045020296	0.254004	10.6495	0.092545	0.679733
ENSSSCG00045021198	-0.241217	10.5604	0.0908143	0.679733
XRCC3	-0.123852	10.5378	0.089519	0.679733
CALML4	0.118544	10.5384	0.0918838	0.679733
ENSSSCG00045004997	-0.126612	10.5381	0.0913091	0.679733
PP2D1	0.118555	10.5385	0.0918838	0.679733
ENSSSCG00045033575	0.11856	10.5386	0.0918838	0.679733
SARS	0.249194	10.5827	0.0913084	0.679733
FRZB	0.224332	10.5581	0.0899124	0.679733
FCGR3A	0.176731	10.5519	0.0922795	0.679733
CFAP20	0.254577	10.5702	0.0904721	0.679733
GMCL1	0.279943	10.5965	0.0912755	0.679733
CDK5	-0.123841	10.5377	0.089519	0.679733
ARHGEF5	0.118559	10.5386	0.0918838	0.679733
ENSSSCG00045031496	-0.277322	10.6398	0.0880032	0.679733
C8A	0.11855	10.5384	0.0918838	0.679733
MCEE	-0.22681	10.5512	0.0882489	0.679733
ENSSSCG00045008602	0.232198	10.7384	0.0901088	0.679733
ENSSSCG00045038404	0.118567	10.5387	0.0918838	0.679733
ENSSSCG00045003690	0.20575	10.5551	0.0924028	0.679733
SGTB	0.214698	10.5662	0.0902068	0.679733
HBZ	-0.12386	10.5379	0.089519	0.679733
GPX6	0.118568	10.5387	0.0918838	0.679733
TGM1	-0.123851	10.5378	0.089519	0.679733
ENSSSCG00045032391	0.199948	10.5503	0.0898717	0.679733
ENSSSCG00045036204	-0.197841	10.543	0.0889425	0.679733
ENSSSCG00045038244	-0.225874	10.5508	0.092535	0.679733
ACTL6B.1	0.118552	10.5385	0.0918838	0.679733
NARS2	0.269698	10.6387	0.0898925	0.679733
ENSSSCG00045010885	0.118938	10.5388	0.0920363	0.679733
SDC1	-0.123859	10.5379	0.089519	0.679733
RNF180	0.269759	10.6776	0.0892092	0.679733
LPAR4	-0.123843	10.5377	0.089519	0.679733
ENSSSCG00045022245	0.270282	10.6801	0.0885951	0.679733
ENSSSCG00045023698	-0.126714	10.5381	0.0913452	0.679733
ENSSSCG00045006826	0.225268	10.5617	0.088882	0.679733
FAM111A	0.215375	10.5521	0.0922795	0.679733
DOK2	0.118551	10.5385	0.0918838	0.679733
ENSSSCG00045034462	0.118562	10.5386	0.0918838	0.679733
MAGED2	-0.20838	10.5523	0.0924083	0.679733
ENSSSCG00045036040	0.118563	10.5386	0.0918838	0.679733
ENSSSCG00045029521	0.120672	10.5389	0.092804	0.681001
SEPT2	-0.262676	10.5953	0.0929932	0.682044
ENSSSCG00045030854	0.223413	10.5589	0.0932502	0.682201
TSNARE1	0.223433	10.5591	0.0932502	0.682201
TXNDC16	0.260301	10.5804	0.0932037	0.682201
ENSSSCG00045009335	0.134723	10.5386	0.0931864	0.682201
ENSSSCG00045003303	0.205407	10.5589	0.0932502	0.682201
SPIRE1	0.23638	10.6563	0.093513	0.683778
ADCY8	0.262785	10.5623	0.0935886	0.683986
ENSSSCG00045003640	-0.25139	10.6008	0.0937349	0.684364
HMG20A	0.270781	10.6201	0.0937213	0.684364
ENSSSCG00045023406	0.193728	11.3466	0.0938709	0.685011
REXO2	-0.252349	10.7474	0.0939995	0.685494
ENSSSCG00045029514	0.133391	10.5388	0.0940318	0.685494
LPCAT2	0.195848	10.552	0.0941076	0.685702
JADE3	0.260137	10.653	0.0943412	0.686023
GAS2	0.226369	10.5729	0.0942218	0.686023
CYTH3	0.22549	10.9005	0.0942916	0.686023
FAM20C	0.223205	10.559	0.0943239	0.686023
RBM17	0.22864	10.5741	0.0943971	0.686085
IL10RB	-0.243128	10.563	0.0948589	0.687151
ETNK1	-0.25275	10.6717	0.0948562	0.687151
ENSSSCG00045039148	0.205435	10.5595	0.0947285	0.687151
ABL1	-0.225554	10.7445	0.0946724	0.687151
SUN1	0.250952	10.649	0.094876	0.687151
ENSSSCG00045025634	-0.226555	10.5643	0.0946058	0.687151
CLCN4	0.208474	10.5527	0.0948414	0.687151
[truncated: 12,479 more rows]

## Sheet: Mesenchymal cells
	logFC	logCPM	PValue	PValue_Adj
SOX5	1.40652	12.5057	9.76767551473227e-14	1.67017483626407e-09
ZBTB16	2.92435	10.8368	6.69776792368798e-11	5.72625668635704e-07
FOXO3	1.89293	10.6294	4.49873672196942e-10	1.92309748022388e-06
ANKH	-1.93182	8.60395	4.35138508033354e-10	1.92309748022388e-06
FKBP5	2.14597	10.66	3.36268471040175e-09	1.14997091726319e-05
SORBS1	2.88564	10.3321	4.76131796510187e-09	1.35689626475462e-05
GHR	1.94084	11.7561	4.14420486646407e-08	9.35275231130633e-05
PDK4	3.30531	9.38067	4.37581253233818e-08	9.35275231130633e-05
EFNA5	1.28433	11.2676	5.53502986548886e-08	0.000102397
PTPRK	1.4198	10.4356	5.98849328880552e-08	0.000102397
AUH	1.99281	9.76445	7.17009680282578e-08	0.000111456
TMEM135	1.54476	10.3265	2.78664539550063e-07	0.000340349
SESTD1	1.85429	10.0479	2.69151804706999e-07	0.000340349
TXNIP	2.67541	9.33924	2.49725703938325e-07	0.000340349
EHBP1	1.69329	10.8611	3.4687428305016e-07	0.000351624
MTR	2.57136	9.75592	3.49587672467744e-07	0.000351624
AKAP13	1.16967	10.8675	3.12565575922117e-07	0.000351624
GLUL	2.80939	10.1235	3.87048702750765e-07	0.000367061
ENSSSCG00045013471	1.44399	10.4542	4.07869046031903e-07	0.000367061
FBXL20	1.80032	9.57667	5.38911664947121e-07	0.000460743
CACNB2	1.61438	10.367	6.83552474188169e-07	0.000556574
MED13L	1.26495	11.1602	7.88191745212825e-07	0.000612604
NKD1	3.38657	8.9237	9.79720497179888e-07	0.000728358
NFIA	1.03877	11.6651	1.12649552783819e-06	0.000770478
STK39	2.10435	10.1103	1.09231432066421e-06	0.000770478
ENSSSCG00045005472	2.81449	8.90521	1.40034699443277e-06	0.000920944
DLG1	1.28052	10.4167	1.55789425275171e-06	0.000986609
ENSSSCG00045007289	2.17169	9.94765	1.89455956201816e-06	0.00115697
PRKAR2B	2.39892	10.0427	2.17929790032075e-06	0.00124213
ENSSSCG00045027438	3.18313	9.12099	2.15094761361597e-06	0.00124213
TEAD1	1.21836	10.5336	2.39502129096584e-06	0.00132105
OSGEPL1	2.66244	8.8333	2.76769007670527e-06	0.0014789
ENSSSCG00045015430	1.37944	9.73759	2.92884215803034e-06	0.00151758
THRB	1.39325	10.8592	3.33499388085031e-06	0.00157321
EBF1	1.74248	12.3962	3.49622175808226e-06	0.00157321
MEIOB	1.73718	10.12	3.26005878601565e-06	0.00157321
RBM45	3.01283	8.74853	3.29032171952444e-06	0.00157321
ENSSSCG00045025622	2.43527	9.58449	3.40993677622742e-06	0.00157321
SLC35F3	2.40854	8.9282	3.62856071590456e-06	0.00159089
NSUN3	2.77957	8.88536	3.79090620826349e-06	0.00162052
ENSSSCG00045032923	1.1408	10.5061	4.69171416730035e-06	0.00194361
CAMK1D	1.76119	10.5785	4.77407023235727e-06	0.00194361
CELF2	0.88134	11.7229	5.42519173499053e-06	0.00211577
ENSSSCG00045018784	2.41369	9.56628	5.44439313423278e-06	0.00211577
ENSSSCG00045011144	1.92986	9.39352	5.814222327957e-06	0.00220928
DDX17	1.18223	10.1914	6.28448475355776e-06	0.00233605
PTGER3	3.00202	9.23902	6.70913376635115e-06	0.00244084
ENSSSCG00045029987	2.96523	9.0081	7.0449463059149e-06	0.00250962
OXCT1	2.04949	10.0636	7.24288317704915e-06	0.00252747
ENSSSCG00045038258	2.21975	9.07664	7.52050010766019e-06	0.00254338
C9orf72	2.105	9.67471	7.58595968586572e-06	0.00254338
COL4A3BP	1.2784	9.85923	7.86585865744018e-06	0.00258651
GPX3	2.45019	9.07734	8.63673115855029e-06	0.00261367
FOXO1	1.43922	10.0393	8.42814747017088e-06	0.00261367
DENND5B	2.47816	9.10325	8.41478602212589e-06	0.00261367
ST13	2.73235	8.85321	8.31475941517507e-06	0.00261367
ENSSSCG00045030702	1.60447	9.31355	8.71273222643588e-06	0.00261367
KDSR	1.75204	9.97137	9.12650245924334e-06	0.00269059
ADIPOQ	2.63727	9.34211	1.00358333623943e-05	0.00290852
PKHD1L1	1.22104	10.6397	1.07523664808271e-05	0.00306425
ENSSSCG00045012780	2.95397	9.2167	1.13082084348892e-05	0.00306919
PARD3	1.07437	10.7319	1.12198397497754e-05	0.00306919
SSH2	1.40963	10.3971	1.12615370834001e-05	0.00306919
WBP1L	1.61376	9.52105	1.25786446248831e-05	0.00330896
ENSSSCG00045026249	-1.7331	8.29606	1.25364033104404e-05	0.00330896
ENSSSCG00045034440	1.18393	9.94873	1.2899780059295e-05	0.00334202
SOX6	0.953654	11.0794	1.31824489810157e-05	0.00336428
SAMHD1	1.86353	9.20366	1.56662206132281e-05	0.00393936
DOCK9	1.63098	9.83785	1.6334257866832e-05	0.00404782
PDE10A	1.79301	9.77358	1.69232274073448e-05	0.00413386
EYA1	2.43807	9.34016	1.87228342118578e-05	0.00444641
SAT1	1.78595	9.94268	1.86200400014456e-05	0.00444641
SH3D19	1.4583	9.92253	1.95754978195856e-05	0.00452326
RUNX1T1	1.18724	10.3241	1.9338934535213e-05	0.00452326
WASHC3	1.82455	9.25445	2.05617028836476e-05	0.00468779
PCNX1	1.25738	9.69582	2.14695442258902e-05	0.00483036
ASPH	1.9238	9.75349	2.25040098125503e-05	0.00499245
RBPMS	1.21874	10.2519	2.27739277840687e-05	0.00499245
ENSSSCG00045019513	1.65058	9.22281	2.33519546904172e-05	0.00505437
ENSSSCG00045011753	2.16842	9.18983	2.55426434993871e-05	0.00545942
ENSSSCG00045001449	1.35196	9.87968	2.64253529119748e-05	0.00556602
ENSSSCG00045012989	2.10642	9.24914	2.66924359119528e-05	0.00556602
CTNNAL1	1.27319	10.3566	2.74582572208247e-05	0.00558939
COBLL1	1.39547	9.9771	2.73930713108055e-05	0.00558939
INSR	1.80146	9.32349	3.03243533508247e-05	0.00610019
PTGIS	1.61426	9.3551	3.08139219412124e-05	0.00612317
ACVR1C	2.64796	9.3686	3.11547924537428e-05	0.00612317
COL1A1	-1.10249	8.89328	3.30184348718028e-05	0.00635952
PLIN1	2.4495	9.37889	3.31011851642267e-05	0.00635952
HELZ	1.47293	9.7333	3.42774491094942e-05	0.00644077
ENSSSCG00045002594	1.27052	10.7168	3.41614379037883e-05	0.00644077
ENSSSCG00045017694	1.59395	9.57678	3.58538356653594e-05	0.00666375
FOXP1	1.00202	10.9361	3.74190699350253e-05	0.00687988
C2CD5	1.83502	9.08417	3.91445156745372e-05	0.00712055
TNRC6B	1.1327	10.2156	4.11246056710176e-05	0.00726695
DLC1	1.59286	11.2282	4.16492989274996e-05	0.00726695
GABBR2	2.32731	9.03429	4.05296979217789e-05	0.00726695
FAM214A	1.52161	9.91853	4.15246014284764e-05	0.00726695
ENSSSCG00045007633	1.73271	9.92024	4.29721702933688e-05	0.00742203
ENSSSCG00045029996	1.10566	10.1467	4.3426383280704e-05	0.00742548
SESN1	1.423	9.90762	4.39200854015501e-05	0.00743554
NECTIN3	1.66752	9.24763	4.451238180819e-05	0.00746193
ENSSSCG00045001915	2.47202	8.95861	4.76926087099056e-05	0.00791744
LAMC1	1.52999	10.1733	4.88401182243482e-05	0.00802819
EPHA3	-1.46795	8.43031	4.92988021776017e-05	0.00802819
FBXW7	1.53178	9.47055	5.24065948367746e-05	0.00845378
PPARG	2.05719	10.0762	5.29382588750055e-05	0.00845973
NIPBL	1.12776	9.99154	5.38857052608942e-05	0.0085314
ENSSSCG00045026017	1.68215	9.23929	5.68889855995839e-05	0.00892426
SRPK2	1.25637	9.8101	5.83744401219805e-05	0.00901061
ENSSSCG00045033146	1.18221	10.0268	5.84933551911979e-05	0.00901061
ENSSSCG00045021464	2.31195	8.87582	6.3561681525759e-05	0.00970394
SF3B1	1.16225	9.85915	6.42941309831287e-05	0.0097289
ENSSSCG00045030530	2.15153	8.93751	6.54692381287193e-05	0.00981981
MGST3	2.89028	8.72934	6.66326565537129e-05	0.00990741
ENSSSCG00045029533	1.91712	9.47421	7.13532393318561e-05	0.0105178
CREBBP	1.31285	9.65388	7.23518455435959e-05	0.0105199
REEP3	1.51881	9.4735	7.25974612185202e-05	0.0105199
SIK2	1.80859	10.0723	7.37489784035247e-05	0.0105969
ENSSSCG00045010787	1.79141	9.31484	7.59456026789204e-05	0.0108216
JAK1	1.16066	9.68305	8.06030826152979e-05	0.011297
RNF19	1.62947	9.4213	8.05683217158472e-05	0.011297
ENSSSCG00045000409	1.81621	9.17541	8.19736444861871e-05	0.0113957
SCARA5	1.99129	9.29684	8.35475319142994e-05	0.0115208
ENSSSCG00045023245	1.28362	9.49471	8.80877061937723e-05	0.0116761
TCF7L2	1.26106	10.5394	8.71366605361991e-05	0.0116761
AOX1	2.09105	9.03117	8.77289901486917e-05	0.0116761
CD2AP	1.42703	9.24312	8.65068924669169e-05	0.0116761
ENSSSCG00045018960	2.2344	8.81353	8.63871065860888e-05	0.0116761
PPP2R5A	1.47995	9.64549	9.06892261771043e-05	0.0117477
NAA16	2.01385	8.86996	9.01183928568198e-05	0.0117477
GGH	2.51785	8.79891	9.02627731913574e-05	0.0117477
ENSSSCG00045003974	2.34133	8.72313	9.24563904300248e-05	0.0118048
ENSSSCG00045023834	1.64243	9.29788	9.25112164722448e-05	0.0118048
IL6ST	1.24137	9.90755	9.46303957325697e-05	0.011944
POGLUT1	2.33204	8.70914	9.4999085146989e-05	0.011944
SLC1A3	1.84801	9.95004	9.59729838257469e-05	0.0119784
MBNL1	1.02666	10.517	9.66770607943821e-05	0.0119788
SLC40A1	1.57469	9.58053	9.747799293835e-05	0.0119912
RPS6KB1	1.86019	8.90524	9.86563980214571e-05	0.0120495
KLHL24	1.73381	9.12033	9.994387025094e-05	0.0121201
PRPF18	2.51288	8.77888	0.000107198	0.0129083
GTF2I	1.41413	9.33084	0.000112434	0.0134441
SCD	-1.51182	8.36407	0.00011359	0.013488
RBL2	2.21062	8.81315	0.000119726	0.0141186
PLSCR	1.66178	9.5105	0.000125338	0.0146792
PFKFB3	2.06453	9.44712	0.000129977	0.0149711
KLF7	1.57556	9.26812	0.000130458	0.0149711
ENSSSCG00045015385	1.97518	8.97081	0.000130136	0.0149711
CYP3A46	2.37567	8.92875	0.000137075	0.0156256
ITCH	1.3499	9.4439	0.000138028	0.0156301
ENSSSCG00045033171	-1.7196	8.30093	0.000145778	0.016399
PTGR1	2.36772	9.06613	0.000148771	0.0166264
ENSSSCG00045004239	1.7598	9.59588	0.000157003	0.0167548
WAC	1.34168	9.39511	0.000159171	0.0167548
SOS1	1.08207	9.86068	0.000155096	0.0167548
ENSSSCG00045023317	1.83152	9.00065	0.000159881	0.0167548
FRS2	1.36294	9.40557	0.000160699	0.0167548
RHOJ	2.51472	8.80932	0.000154606	0.0167548
ENSSSCG00045024727	1.69313	9.71385	0.000158411	0.0167548
RAPGEF2	1.02161	10.104	0.000159234	0.0167548
CYBRD1	1.26814	9.51596	0.000155948	0.0167548
TNKS	1.43425	9.35257	0.000158558	0.0167548
DNAJC14	1.59662	9.1161	0.000152474	0.0167548
MMD	2.35963	9.07783	0.00016411	0.0167582
ENSSSCG00045018715	1.87844	9.49194	0.000164651	0.0167582
ENSSSCG00045008164	1.30519	9.41281	0.0001642	0.0167582
ENSSSCG00045002902	-1.56396	8.38112	0.000162871	0.0167582
TTC17	1.48006	9.38953	0.000167273	0.0169243
PLAAT3	1.9591	8.96963	0.000172059	0.0173061
ENSSSCG00045007523	1.03493	9.92723	0.000175933	0.0175565
LPIN1	1.95189	9.67518	0.000176602	0.0175565
TRPM7	1.19496	9.72991	0.00018049	0.0177777
CCPG1	1.70821	9.01947	0.000180906	0.0177777
PDCD4	2.04021	8.88687	0.000185281	0.0181035
ENSSSCG00045011960	2.15884	8.79657	0.000189345	0.0183955
ENSSSCG00045028499	1.02452	10.2255	0.000194726	0.0183957
LDLRAD4	2.03342	8.88871	0.000194482	0.0183957
ENSSSCG00045024659	1.1401	9.81196	0.000193397	0.0183957
ENSSSCG00045013570	-1.53462	8.309	0.00019164	0.0183957
ENSSSCG00045011808	1.52377	9.5853	0.000192421	0.0183957
ENSSSCG00045036863	2.28133	9.03738	0.000198487	0.018648
TAOK3	1.21833	9.71616	0.000201453	0.0188232
ENSSSCG00045024779	2.29534	8.7159	0.000203151	0.0188787
SLC2A13	1.84866	9.11849	0.000210066	0.0194158
MLLT10	1.10901	9.97567	0.000216038	0.0197542
ZFAND5	2.03521	8.89238	0.000215779	0.0197542
CABCOCO1	2.32381	8.74491	0.000220057	0.0200147
ENSSSCG00045001234	1.69271	9.42424	0.000223085	0.0201276
IL17B	2.47511	8.8005	0.000223653	0.0201276
ENSSSCG00045026955	1.54017	9.24226	0.000229866	0.0205784
ADIG	2.51683	8.81505	0.000236497	0.0210617
NCOA1	1.12881	9.63375	0.000237987	0.0210847
ENSSSCG00045000955	1.88157	9.39583	0.00024545	0.0216337
MTUS1	1.34102	9.41882	0.000254471	0.0223138
ENSSSCG00045032402	0.964072	10.1667	0.000256105	0.0223426
APBB2	1.05502	10.2293	0.000261692	0.0227141
FZD4	1.76496	9.32302	0.000276787	0.0237828
GULP1	1.60398	9.59444	0.000276586	0.0237828
ARIH2	1.64139	8.99289	0.000279229	0.0238256
ENSSSCG00045004305	1.13978	9.89928	0.000280071	0.0238256
PNPLA2	2.66861	8.64677	0.00028722	0.0243128
CSDE1	1.44321	9.09618	0.000292971	0.0244482
PCMT1	1.96099	8.84697	0.000291641	0.0244482
TIMP3	1.45513	9.85688	0.000294454	0.0244482
GPR180	2.18819	8.98293	0.000295969	0.0244482
TNFSF10	1.83225	9.01161	0.000295454	0.0244482
ENSSSCG00045036261	0.946755	10.3293	0.000299275	0.0246024
ENSSSCG00045018272	1.7151	8.94265	0.000303852	0.0248591
ENSSSCG00045027112	1.5124	10.0348	0.000307163	0.0250104
WWTR1	1.68289	9.18693	0.000314095	0.0252305
LMBR1	1.65958	9.01522	0.000314292	0.0252305
ATF7	1.24236	9.89363	0.000311825	0.0252305
ANKRD33B	1.95968	8.85545	0.000317667	0.0252641
ENSSSCG00045009689	2.17174	9.10909	0.00031728	0.0252641
ENSSSCG00045017181	0.862091	10.0388	0.000320911	0.025404
ATP6V1C1	1.77927	8.88141	0.000323338	0.0254781
MTURN	2.20853	8.67574	0.000326612	0.0256181
TMCC1	1.06197	10.368	0.000328639	0.0256593
ELF2	1.2135	9.59506	0.000330695	0.0256884
PCMTD1	1.32438	9.33626	0.000332016	0.0256884
SEMA3E	2.45063	8.79346	0.000333566	0.0256921
PUM2	1.01351	9.86752	0.000336054	0.0257677
ACAP2	1.09156	9.78978	0.000344806	0.0262037
ENSSSCG00045038759	1.24134	9.48731	0.000343927	0.0262037
FAM171A1	1.31508	9.80423	0.000347435	0.0262867
ENSSSCG00045022210	1.09758	9.51753	0.000351786	0.0264986
ELOVL5	1.50261	9.69002	0.000359044	0.0269267
ENSSSCG00045024427	1.41615	9.98367	0.000363526	0.0270258
NDRG1	1.27209	9.28045	0.000363138	0.0270258
HLF	2.06441	8.77542	0.000374479	0.0276001
ENSSSCG00045027195	1.6234	9.62763	0.000373392	0.0276001
ENSSSCG00045034605	1.07575	9.74207	0.000394581	0.0287104
ENSSSCG00045000919	2.03042	8.76277	0.000391402	0.0287104
MTMR3	1.09371	9.9743	0.000393659	0.0287104
ENSSSCG00045010483	1.15098	9.56472	0.000401565	0.0290948
MYO1D	0.927556	10.6998	0.000404367	0.0291741
TMEM51	-1.46363	8.37013	0.000408927	0.0293792
ENSSSCG00045007185	0.96128	9.77587	0.000414611	0.0296629
CAMKK2	1.12993	9.50735	0.000417002	0.0297096
UBE4B	1.32047	9.34547	0.000424192	0.0300965
ZMPSTE24	1.25961	9.40221	0.000434642	0.0303345
DISP1	1.07899	9.73896	0.00043331	0.0303345
CYP27A1	1.8124	9.37603	0.000430469	0.0303345
ARL13B	1.62198	8.98949	0.00043412	0.0303345
SSBP2	0.968768	10.2823	0.000442013	0.0305991
BNC2	0.628624	11.8674	0.000441157	0.0305991
GPR174	-1.57408	8.29331	0.000444616	0.0306552
VKORC1L1	1.40578	9.55929	0.000451949	0.0310357
ARMC2Â	1.71179	9.1372	0.000455237	0.0311364
CREBZF	1.85654	8.80937	0.000457191	0.0311454
ENSSSCG00045027665	2.14104	8.65474	0.000465927	0.0314897
PNN	1.4074	9.21897	0.000465849	0.0314897
DNAJC1	1.3918	9.44944	0.000475066	0.0316645
ENSSSCG00045028768	2.092	8.77719	0.00047592	0.0316645
CFTR	2.11806	9.1687	0.000472172	0.0316645
ENSSSCG00045031633	1.34624	9.41816	0.00047282	0.0316645
MBTD1	1.27941	9.4656	0.000484564	0.0321145
KIF1B	1.22034	9.55662	0.000490938	0.032254
MEIS1	1.18998	9.57612	0.000492827	0.032254
DIPK1A	1.87844	9.04668	0.000494204	0.032254
ATP2C1	1.3107	9.21885	0.000494213	0.032254
TLN2	1.19021	10.3964	0.000505399	0.0327753
ENSSSCG00045028471	1.60242	9.22605	0.000506034	0.0327753
ENSSSCG00045038317	1.76778	8.98195	0.000515964	0.0332923
ENSSSCG00045013075	1.32751	9.29337	0.000518264	0.033315
GPI	1.59964	9.05014	0.000522515	0.0334625
NOX4	2.6729	8.66922	0.000525164	0.0335067
ENSSSCG00045005035	1.61418	9.16333	0.000531002	0.0336492
BMPR1A	1.13069	9.53333	0.000531335	0.0336492
PARVA	1.08051	9.9942	0.000538673	0.033955
ENSSSCG00045014910	1.37795	9.13964	0.000540135	0.033955
ENSSSCG00045018139	1.17665	9.69427	0.000547463	0.0340403
ENSSSCG00045008947	1.77317	8.8604	0.000546554	0.0340403
ENSSSCG00045027012	1.00192	9.82251	0.000544965	0.0340403
ENSSSCG00045031718	2.24946	8.8613	0.000561364	0.0346526
PIK3CA	1.2194	9.27649	0.000559823	0.0346526
PBX1	0.961029	10.4127	0.000569145	0.0349083
DIP2C	1.11783	9.60092	0.00056959	0.0349083
UBXN7	1.91305	8.71926	0.000571799	0.0349186
RASGRF2	2.25635	8.87972	0.000592416	0.0360488
GGTA1P	1.26983	9.31341	0.000597843	0.03625
KIF3B	1.65337	8.90929	0.000609963	0.0366771
CIDEA	1.82106	9.12617	0.00060753	0.0366771
SRSF2	2.13841	8.63722	0.000611322	0.0366771
STAG1	0.893511	10.5787	0.000615632	0.0368066
ENSSSCG00045019177	1.60714	8.90016	0.000619145	0.0368877
ENSSSCG00045035585	2.11169	8.65317	0.000624704	0.0369613
TTC14	1.26947	9.35926	0.000624148	0.0369613
ENSSSCG00045019844	1.89867	8.69827	0.000635668	0.0374803
ENSSSCG00045006157	1.48671	9.07892	0.000641363	0.0376066
PTER	2.49324	8.59163	0.000642209	0.0376066
ENSSSCG00045003030	1.10483	9.5182	0.000653834	0.0381567
CYSTM1	1.56358	9.11403	0.000666103	0.0387405
ENSSSCG00045013889	1.29981	9.64239	0.000681192	0.0393809
ENSSSCG00045008495	1.32111	9.23633	0.000681721	0.0393809
CALU	1.56908	8.95965	0.000689784	0.0397125
ENSSSCG00045023598	1.82657	9.22414	0.000694923	0.0398152
HECA	2.11234	8.64921	0.000696225	0.0398152
IL6R	1.4452	9.25904	0.000704953	0.0401799
ADGRL2	1.61962	9.37124	0.000710054	0.0402929
ASCL3	2.11245	8.81385	0.000711648	0.0402929
RHOQ	1.81423	8.9028	0.000722245	0.0407192
AKAP7	1.69526	8.93966	0.000726321	0.0407192
ENSSSCG00045010751	1.33462	9.75423	0.000724538	0.0407192
TMEFF2	2.03684	8.90716	0.000734462	0.0410411
ENSSSCG00045006817	1.37046	9.25604	0.000752574	0.0419162
ZEB1	1.0581	10.4495	0.000763333	0.0422582
ENSSSCG00045034110	1.81083	8.9128	0.000763658	0.0422582
ENSSSCG00045038463	1.47356	9.69909	0.000792226	0.0435571
ENSSSCG00045034471	1.81575	9.61227	0.000791123	0.0435571
COQ8A	1.96912	8.73583	0.000801669	0.0439351
PLAGL1	2.03203	8.76022	0.000804536	0.0439513
BICRAL	1.10124	9.66754	0.000822157	0.0447709
PRKN	1.1069	10.068	0.000840426	0.0456205
ZNF207	1.46306	9.04261	0.000849418	0.0459626
IGF1R	0.979152	10.197	0.000864913	0.0465068
ENSSSCG00045017283	1.09139	10.0632	0.000862805	0.0465068
ENSSSCG00045019993	1.82981	9.03275	0.000873551	0.046824
ENSSSCG00045001381	-1.19963	8.64312	0.000895061	0.047827
MAGI3	0.943242	10.0643	0.000904699	0.0481914
SPIN1	1.62564	8.90762	0.000910766	0.0483198
SLTM	1.37593	9.1428	0.000912761	0.0483198
PACSIN2	1.30285	9.10306	0.000930302	0.0487952
LNPK	1.71539	8.75563	0.000929207	0.0487952
NCKAP1	1.23711	9.3936	0.000925522	0.0487952
CSNK2A1	1.6145	8.90315	0.000933431	0.0488096
UHRF1BP1L	1.64638	9.00254	0.000946333	0.0493334
RBM39	1.07876	9.56869	0.000960887	0.0496381
RSF1	1.10529	9.43159	0.00096072	0.0496381
PCDH10	-1.27915	8.28681	0.000956895	0.0496381
KIF3A	1.79624	8.79257	0.000964431	0.0496711
PURG.1	1.58634	8.89465	0.000968335	0.0497224
ABCA9	1.42921	9.82595	0.000984114	0.0502443
ENSSSCG00045032374	1.67118	8.73488	0.000987315	0.0502443
ENSSSCG00045034739	1.96109	8.73104	0.000985234	0.0502443
ZC2HC1A	1.12065	9.30118	0.00100727	0.0507806
SRRM1	1.63631	8.99161	0.00100168	0.0507806
GPR161	1.61424	8.90689	0.00101567	0.0507806
PLAA	2.09662	8.64574	0.00101168	0.0507806
PPP1R13B	1.46573	9.27942	0.00101405	0.0507806
ENSSSCG00045031611	1.0365	11.1684	0.00100953	0.0507806
LDB2	1.66012	9.87198	0.00102133	0.0509147
ENSSSCG00045019928	1.83981	9.13015	0.0010435	0.0518687
KCNIP4	2.47683	8.60786	0.00105324	0.0519154
GPC6	1.33216	10.5463	0.00105072	0.0519154
GADD45G	2.60909	8.65342	0.00105659	0.0519154
MON2	1.33877	9.18205	0.00105372	0.0519154
ENSSSCG00045002914	1.27527	9.36757	0.00105974	0.0519212
AOPEP	0.732682	10.8064	0.00107742	0.0524773
RNF38	1.2327	9.28562	0.0010803	0.0524773
IL15	2.11312	8.66921	0.00107623	0.0524773
VGLL4	1.08239	9.54765	0.00109593	0.052936
ENSSSCG00045038566	1.2617	9.35141	0.00109434	0.052936
ENSSSCG00045029542	1.99707	8.74399	0.00109939	0.0529533
SV2C	2.12235	9.052	0.00111738	0.0536686
KCTD3	1.08313	9.47552	0.00113388	0.0541572
ASIC2	2.49509	8.81127	0.00113374	0.0541572
ENSSSCG00045007442	-1.26365	8.31255	0.00114279	0.0544307
ADCY5	1.97092	8.74931	0.00114743	0.0544999
VPS36	1.80117	8.78681	0.00115499	0.0547069
CTPS2	2.42695	8.57299	0.00118351	0.0559027
MGP	1.32653	9.44656	0.00119319	0.0562048
RB1CC1	1.14078	9.22293	0.00120457	0.056585
WDR48	1.75778	8.76251	0.00120818	0.056599
ARMC4	2.35871	8.58746	0.0012179	0.0567855
GABRB1	1.82275	9.04426	0.0012188	0.0567855
RASSF8	0.900116	9.8252	0.00122925	0.0571167
GPR176	1.72455	9.06293	0.00123823	0.0572228
ENSSSCG00045033979	1.04341	10.7437	0.00123749	0.0572228
KCNK5	2.38149	8.59847	0.00126009	0.0577892
MCTP2	1.91034	9.08756	0.001264	0.0577892
ENSSSCG00045009386	1.42208	8.98113	0.00126199	0.0577892
MKLN1	1.03552	9.68555	0.00125713	0.0577892
CSAD	1.68624	9.03826	0.00127128	0.0579669
KLF12	0.736431	10.6547	0.00127821	0.0581278
ENSSSCG00045015501	1.33213	9.93275	0.00128517	0.0582893
MITF	1.1628	9.9507	0.0013033	0.0587997
ENSSSCG00045021364	1.64979	9.18593	0.00130189	0.0587997
ZFYVE9	1.10247	9.40887	0.0013087	0.0588882
NPAS3	1.21462	9.82533	0.00132061	0.0591127
ENSSSCG00045020223	1.47342	8.91491	0.00131753	0.0591127
FAM126A	1.18483	9.4501	0.00132913	0.059339
ENSSSCG00045022457	2.43088	8.58196	0.00134266	0.0597867
ADHFE1	2.43121	8.58359	0.00135889	0.059947
KLHL15	1.98043	8.73615	0.00135402	0.059947
MGST1	2.15583	8.68119	0.00136028	0.059947
SPATS2L	1.42169	9.18931	0.00135394	0.059947
PCYT1A	1.64309	8.92311	0.00137013	0.0602259
RAPGEF5	1.3363	9.37635	0.00138733	0.0605151
ENSSSCG00045011727	1.72981	8.87441	0.00138488	0.0605151
ZNF280D	1.21231	9.48333	0.00138715	0.0605151
ENSSSCG00045019279	1.92515	8.7185	0.00139909	0.0608729
CCNT2	1.32482	9.18326	0.00141308	0.0613256
CPNE1	1.20069	9.21151	0.00142472	0.0615182
PPM1A	1.53687	8.94505	0.00142307	0.0615182
SMYD3	0.901776	10.2273	0.00144338	0.0618828
PCGF5	1.24662	9.30397	0.00144402	0.0618828
ENSSSCG00045018583	1.60675	9.08191	0.00143694	0.0618828
MLXIP	1.33271	9.12621	0.00147143	0.0621235
CELF1	1.17629	9.35146	0.00145779	0.0621235
ARIH1	0.923076	9.79364	0.00146065	0.0621235
ENSSSCG00045031484	0.783421	10.5294	0.00146478	0.0621235
SPTBN1	0.754164	10.7016	0.00146186	0.0621235
SLC7A8	-1.43813	8.36984	0.00147113	0.0621235
ARL15	1.02674	10.3552	0.00149436	0.0626277
ENSSSCG00045024958	0.935793	10.2484	0.0014932	0.0626277
ENSSSCG00045020964	0.767322	10.117	0.00148867	0.0626277
KIAA2026	1.20343	9.22357	0.00150802	0.0629256
ENSSSCG00045019276	1.77112	8.8036	0.00150883	0.0629256
HBP1	1.38697	9.10056	0.00153981	0.0634652
ENSSSCG00045028520	1.28658	9.09672	0.00153072	0.0634652
NPR1	2.05702	8.64113	0.00153674	0.0634652
TMSB4	1.28776	9.17878	0.00153391	0.0634652
TLK1	1.17285	9.40509	0.00154033	0.0634652
RANBP6	1.42269	9.05396	0.00155854	0.0640614
SLC5A10	1.47633	8.9217	0.00157006	0.06438
ENSSSCG00045039346	2.11586	8.65921	0.0015833	0.0647314
ENSSSCG00045032222	2.00024	8.74911	0.0015862	0.0647314
KCTD9	1.26465	9.21193	0.00161739	0.0655235
ITGA2B	0.98387	9.54431	0.00161304	0.0655235
ENSSSCG00045008178	1.20307	9.74444	0.0016286	0.0655235
COPG1	1.70302	9.14745	0.00162841	0.0655235
NQO2	1.99068	8.6102	0.00162326	0.0655235
ENSSSCG00045028947	1.68951	8.82888	0.00162523	0.0655235
SETD5	0.944722	9.7159	0.00164477	0.0660185
MDM2	1.5868	8.90838	0.00166096	0.0665123
ENSSSCG00045013367	1.94719	8.72479	0.00166773	0.0666276
RPAP3	1.49689	8.9327	0.0016725	0.0666622
GNAI1	1.2895	9.40785	0.0016771	0.0666899
ENSSSCG00045019259	1.20701	9.84834	0.00170581	0.0676743
VAPA	1.25787	9.14366	0.00171768	0.0678745
NOVA1	1.30971	9.63111	0.00171879	0.0678745
ADD1	0.872758	9.67595	0.00175205	0.0690282
ENSSSCG00045026642	1.14533	9.37212	0.00177041	0.0695915
ACO1	1.73422	8.98007	0.0017873	0.0697394
CAV1	1.19964	9.39573	0.00178364	0.0697394
SYNE3	1.50059	8.94167	0.00178715	0.0697394
RBM41	1.53406	8.8667	0.00179049	0.0697394
RANBP17	1.03108	9.42289	0.00181168	0.0704042
NDRG2	2.0267	8.62699	0.00182916	0.0706542
ENSSSCG00045007938	-1.04838	8.81685	0.00182926	0.0706542
HSD17B4	1.54064	9.05339	0.00183051	0.0706542
ENSSSCG00045034449	1.66567	8.94477	0.00183552	0.0706881
TGFBR3	0.949803	9.83865	0.00185448	0.0712579
AGTR1	2.02142	8.78789	0.00187134	0.0714241
KDM2A	0.836471	10.0399	0.00186679	0.0714241
ENSSSCG00045015167	1.10511	9.3208	0.00186802	0.0714241
ENSSSCG00045021988	1.62262	8.82545	0.00188316	0.0717152
COG7	1.74777	8.76213	0.00189036	0.0718294
FMO1	1.9369	8.87386	0.00193287	0.0724784
RAPGEF6	1.34835	9.13744	0.00191306	0.0724784
CPEB3	1.47803	9.00678	0.00192608	0.0724784
RGS3	2.07403	8.64013	0.00193177	0.0724784
ENSSSCG00045000620	1.73117	8.8782	0.00193023	0.0724784
FCGR2B	-1.17651	8.43676	0.00192026	0.0724784
CTNNB1	1.56304	8.87843	0.00194025	0.0725959
ENSSSCG00045018114	1.25295	9.48392	0.00194578	0.0726439
HACD1	2.05904	8.63935	0.0019622	0.0730974
CST3	1.53751	8.88753	0.00197459	0.0733452
RAB11FIP2	1.6947	8.76479	0.00197743	0.0733452
HACD2	1.4103	9.31398	0.00198728	0.0735508
ATP9B	1.20966	9.28416	0.00202982	0.0747293
AQP7	2.49063	8.61416	0.00203014	0.0747293
ZSCAN23	-1.21277	8.29071	0.00203223	0.0747293
ENSSSCG00045034127	1.39832	9.66241	0.00206401	0.0757351
APLF	1.59935	8.71978	0.00207354	0.0757597
ENSSSCG00045028612	1.77111	8.67409	0.00206958	0.0757597
PCCA	1.04913	9.66584	0.00208614	0.0760574
UBN2	1.54967	8.86919	0.00209615	0.0762596
STK38	1.20844	9.07896	0.00212562	0.076274
ENSSSCG00045008552	0.864638	10.0486	0.00213669	0.076274
CCDC69	1.88618	8.72242	0.00213348	0.076274
ENSSSCG00045029466	1.91268	8.8637	0.00210222	0.076274
ORC4	1.07041	9.41121	0.00211532	0.076274
ENSSSCG00045039482	1.54454	8.87701	0.0021239	0.076274
WWP1	0.873782	9.72668	0.0021233	0.076274
RABGAP1	1.01088	9.49461	0.0021247	0.076274
ENSSSCG00045007648	1.38863	9.40975	0.00213245	0.076274
HNRNPF	1.69439	8.7461	0.00215027	0.0764395
FIG4	1.2375	9.07454	0.0021499	0.0764395
ENSSSCG00045011726	1.96212	8.60785	0.00216558	0.0768242
ENSSSCG00045029768	1.35851	9.17045	0.00217055	0.0768411
ENSSSCG00045032731	0.780878	10.3173	0.00220933	0.0777413
GPBP1	1.19545	9.15939	0.00221179	0.0777413
NHLRC3	1.13594	9.55738	0.00221417	0.0777413
ENSSSCG00045000677	1.36796	8.94764	0.00220123	0.0777413
CAPN2	0.897909	9.57951	0.00222435	0.0779388
ENSSSCG00045001326	0.977346	9.78799	0.00222915	0.0779473
LAMA2	1.33139	9.93039	0.00224308	0.0782744
ENSSSCG00045001349	1.96443	8.64164	0.00225053	0.0783744
ERBIN	1.0527	9.4918	0.00226409	0.0786862
ENSSSCG00045036548	1.47151	8.8437	0.00227031	0.0787426
NRF1	1.11918	9.37258	0.00228847	0.0792116
NARS2	1.98403	8.61408	0.0023001	0.0794534
SMARCA2	1.24616	9.25199	0.002315	0.0798069
ENSSSCG00045025264	1.11695	9.51198	0.00232786	0.079928
SETBP1	1.33191	9.77978	0.00232697	0.079928
DNM2	1.54676	8.78701	0.00236425	0.0810147
MECOM	1.27323	10.6564	0.00238325	0.0815022
ENSSSCG00045012712	1.05513	9.78552	0.0024009	0.0819421
AR	1.90281	8.74111	0.00240937	0.0820674
ENSSSCG00045030775	1.00742	9.50773	0.00242576	0.0824615
ENSSSCG00045028308	1.23838	9.07401	0.00243591	0.0824738
ENSSSCG00045031959	2.35925	8.55846	0.0024406	0.0824738
CNOT6L	1.15956	9.14371	0.00243879	0.0824738
ZCCHC2	1.70705	8.88283	0.00246166	0.0827835
ARHGEF3	0.95859	9.60671	0.00246428	0.0827835
ACER3	1.00624	10.3663	0.00246034	0.0827835
TMOD3	1.1118	9.3678	0.00248104	0.0831831
ENSSSCG00045026588	0.678089	10.6471	0.0025012	0.0835313
CAMKMT	1.16124	9.44687	0.00250063	0.0835313
LRP12	1.78159	8.68538	0.00250707	0.083564
ENSSSCG00045004110	1.76462	8.89126	0.00260519	0.0866655
ENSSSCG00045024519	1.07651	9.42379	0.00265685	0.0882125
LYAR	-1.21508	8.30616	0.00266415	0.0882515
ALOX15	1.37072	9.563	0.00266834	0.0882515
MBNL2	1.07613	9.59088	0.00267556	0.0882892
HP1BP3	1.50956	8.85387	0.00268498	0.0882892
TMEM184C	1.93567	8.60021	0.00268002	0.0882892
ENSSSCG00045038549	1.05677	9.28464	0.00269414	0.0883447
MAPK1	1.22001	9.06513	0.00270733	0.0883447
ZFYVE1	1.55328	8.79315	0.00270651	0.0883447
BTF3L4	1.93336	8.59782	0.00271002	0.0883447
RHEX	-1.28685	8.30051	0.00271249	0.0883447
ENSSSCG00045027758	1.05483	9.41447	0.00273748	0.08882
ENSSSCG00045001135	1.77693	8.67893	0.00273616	0.08882
ENSSSCG00045036456	2.12096	8.65006	0.00274656	0.088946
ENSSSCG00045016507	1.10037	9.67682	0.0027682	0.0894771
SMAD5	1.42979	8.82194	0.00278628	0.0898918
DUSP16	1.0836	9.35693	0.00280765	0.0904105
LRRC1	1.17175	9.01271	0.00282555	0.0906455
CASC1	1.52147	8.87331	0.00282115	0.0906455
PHYH	1.88297	8.84867	0.00289687	0.0925861
KCNB1	2.03686	8.64625	0.00289338	0.0925861
ENSSSCG00045002801	-1.02202	8.2828	0.00291446	0.0929744
LHFPL3	2.4001	8.59619	0.0029236	0.0930923
ENSSSCG00045016336	1.00895	9.69923	0.00293215	0.0931912
GDAP2	1.69807	8.75408	0.00296345	0.0934908
USP47	0.92718	9.5414	0.00295749	0.0934908
ENSSSCG00045028696	1.31915	9.01766	0.00295363	0.0934908
ADAM10	1.21721	9.19426	0.00296139	0.0934908
RFTN1	1.39334	9.10171	0.00297179	0.0935813
ENSSSCG00045017108	1.71386	8.67117	0.00298208	0.0937328
EFCAB11	1.37713	8.96849	0.00302374	0.0947915
LRIG1	1.59988	8.83094	0.00302685	0.0947915
SDCCAG8	1.16437	9.25572	0.00305138	0.0953849
PBEF1	1.5292	8.88038	0.00306577	0.0956551
ENSSSCG00045013771	1.20208	9.11139	0.00307121	0.0956551
NMD3	1.53272	8.6934	0.00307873	0.0957149
ENSSSCG00045006490	1.931	8.58882	0.00309691	0.0961054
MAMDC2	1.80897	8.84052	0.0031052	0.096188
ENSSSCG00045038662	1.33304	8.92785	0.00312433	0.0962673
ENSSSCG00045005164	1.57106	9.37626	0.00312465	0.0962673
ENSSSCG00045029539	1.34642	8.96335	0.00312265	0.0962673
ENSSSCG00045003794	1.41522	8.89068	0.00316624	0.0973495
ENSSSCG00045013531	0.985835	9.78732	0.00317116	0.0973495
ENSSSCG00045037643	1.12776	9.39399	0.00319245	0.0978274
ENSSSCG00045002870	2.27411	8.53892	0.00321539	0.0983542
ENSSSCG00045001807	1.80206	8.68648	0.0032308	0.0983588
AP3D1	1.66989	8.63985	0.00322669	0.0983588
ENSSSCG00045010840	2.29287	8.53804	0.0032328	0.0983588
ANG	0.935412	9.5019	0.00324752	0.0984561
MFSD6	1.36353	8.90499	0.00324631	0.0984561
SOCS6	2.24245	8.53234	0.00326203	0.0987211
RSC1A1	1.4662	8.92925	0.00327334	0.0988883
ENSSSCG00045030051	1.39582	9.18311	0.00328365	0.0989248
PICALM	0.969	9.74156	0.0032919	0.0989248
ENSSSCG00045015698	2.11664	8.97929	0.0032911	0.0989248
TBC1D23	1.33064	8.9246	0.0033073	0.0990396
ENSSSCG00045002296	1.61875	8.73871	0.00330235	0.0990396
HIBADH	1.3845	9.03724	0.00334805	0.100085
UBE2H	0.896718	9.71709	0.00335604	0.100148
ENSSSCG00045029646	1.43279	8.75532	0.00336392	0.100208
NEK7	0.978931	9.43967	0.0033763	0.100402
ENSSSCG00045014271	0.883247	10.0681	0.00338716	0.10055
GPAT4	1.58029	9.00143	0.0033937	0.10057
ENSSSCG00045010553	1.18589	9.27495	0.00340364	0.10069
ENSSSCG00045037255	1.31434	9.08231	0.00342232	0.100922
ENSSSCG00045000522	1.01793	9.5401	0.00342329	0.100922
ENSSSCG00045002223	1.24396	9.42172	0.00344069	0.101087
ENSSSCG00045015199	-1.20648	8.33749	0.00343598	0.101087
ATAD1	1.15046	9.19613	0.00347406	0.101892
RNF144A	1.22498	9.20085	0.00348048	0.101905
ATG12	2.23825	8.53565	0.0034931	0.1021
ENSSSCG00045022329	1.2602	9.53265	0.00351477	0.102558
NR3C1	0.931129	9.68019	0.00353705	0.103032
ENSSSCG00045012238	1.21923	9.23641	0.00356073	0.103472
ENSSSCG00045015342	1.57039	9.07736	0.00357363	0.103472
CCDC14	1.27459	9.10246	0.00357585	0.103472
CSGALNACT1	1.46852	9.2525	0.00357634	0.103472
ENSSSCG00045018823	1.14061	9.13544	0.00361667	0.104462
UBR5	0.973476	9.64769	0.00363027	0.104678
RPS18	1.69402	8.66339	0.00364937	0.104742
MBOAT2	1.48187	8.88369	0.00365056	0.104742
TRPS1	0.949335	10.3842	0.00365086	0.104742
NRG1	1.31641	9.27415	0.0036677	0.104873
NFE2L2	1.05321	9.50313	0.00366196	0.104873
ENSSSCG00045021028	1.23662	9.5237	0.0037024	0.105688
RPL7	1.91803	8.61938	0.00371088	0.105754
ENSSSCG00045017933	0.847716	9.93286	0.00372907	0.105901
YIPF4	1.5067	8.77454	0.00373191	0.105901
ENSSSCG00045030859	1.53795	8.71294	0.00373462	0.105901
ENSSSCG00045035587	1.58655	8.90425	0.00375086	0.106119
ENSSSCG00045010746	0.928864	9.51734	0.00375472	0.106119
PTBP3	1.20237	9.13628	0.00378454	0.106434
INPP5F	1.42846	8.83852	0.0037799	0.106434
SLC36A4	1.68712	8.64425	0.00377858	0.106434
CDKL5	1.71322	8.7678	0.00379964	0.106683
ENSSSCG00045039415	1.06701	9.65558	0.003823	0.107163
ENSSSCG00045010790	0.748188	10.1205	0.00384521	0.107595
ENSSSCG00045003852	1.41526	8.82011	0.00385099	0.107595
ENSSSCG00045029483	0.858977	9.96913	0.00387747	0.108158
QKI	0.917299	10.1263	0.00390649	0.108718
PDE3B	0.937149	10.7105	0.00391026	0.108718
KLHDC10	1.11536	9.12515	0.00391816	0.108754
CMSS1	1.15394	9.21544	0.00392429	0.108754
KANSL1	0.813347	10.051	0.00397136	0.109737
SLMAP	0.973571	9.47925	0.0039726	0.109737
ENSSSCG00045001564	1.84391	8.69253	0.00400964	0.11036
IGF2BP2	1.45286	8.85664	0.00400184	0.11036
ENSSSCG00045025851	1.21789	8.95992	0.00401451	0.11036
VIRMA	1.41396	8.89692	0.0040223	0.110397
SETDB1	2.24936	8.53037	0.00403071	0.110451
ENSSSCG00045011366	0.972878	9.51953	0.00403931	0.110509
ENSSSCG00045025049	1.00499	10.3272	0.00405355	0.110722
HSDL2	1.66059	8.73502	0.00408011	0.111269
RIN2	1.09037	9.65778	0.00410553	0.111784
CLMN	1.42294	8.91213	0.00411927	0.11198
HSD17B12	1.37804	9.03019	0.00414437	0.112004
SLC43A2	1.91915	8.4759	0.00414461	0.112004
ZBTB20	0.97925	9.80067	0.00414634	0.112004
ENSSSCG00045008322	1.37276	8.89151	0.00413386	0.112004
ECM2	1.36348	9.10677	0.00417415	0.112577
VEZF1	1.61571	8.62724	0.00420475	0.112691
ENSSSCG00045038824	1.63134	8.64715	0.00418878	0.112691
CREB3L2	0.863053	9.84788	0.00420002	0.112691
NOL4	1.86823	8.46989	0.00419896	0.112691
RELCH	1.16493	9.03341	0.00423422	0.113303
ENSSSCG00045006265	1.78148	8.81041	0.00424086	0.113304
RECK	2.26317	8.54674	0.00426009	0.11364
REXO2	1.00199	9.29984	0.00427646	0.113818
ARFGEF2	1.40153	8.89126	0.00428672	0.113818
ENSSSCG00045030032	1.19168	9.05552	0.00428283	0.113818
NKTR	0.925918	9.39569	0.00430537	0.114136
ENSSSCG00045013092	1.21299	9.12525	0.00438983	0.115607
CSPP1	1.07674	9.2525	0.00440144	0.115607
ENSSSCG00045000664	1.53877	8.88364	0.00437721	0.115607
KRIT1	1.65231	8.73188	0.00438667	0.115607
DCAF8	1.21889	8.94317	0.00439865	0.115607
SMAD4	1.05934	9.28778	0.00437203	0.115607
PWWP3A	2.26503	8.52745	0.00444422	0.116373
KPNA3	1.66417	8.74657	0.00444044	0.116373
BCAS3	0.857871	10.0184	0.00447129	0.116728
OTUD7A	1.85661	8.46643	0.00447143	0.116728
NTM	1.38135	10.0736	0.00451378	0.1172
SGCD	1.23999	9.94352	0.00449731	0.1172
COL14A1.1	1.34544	9.09016	0.00451691	0.1172
ENSSSCG00045015314	1.31914	9.08161	0.00450403	0.1172
KIAA0319L	1.22834	9.0256	0.00454805	0.117651
GNA13	1.66274	8.73704	0.0045431	0.117651
DYNC1I1	1.5729	9.32047	0.00460018	0.118819
PHACTR1	1.61693	8.84086	0.00465475	0.119867
ENSSSCG00045004033	1.46557	8.82861	0.00464978	0.119867
ENSSSCG00045037560	2.32836	8.56414	0.00468355	0.120246
MPP5	1.77767	8.45793	0.00468151	0.120246
RASA1	1.27202	9.04765	0.00471552	0.120705
ARID5B	1.0223	9.52658	0.00471062	0.120705
BMPR2	0.934437	9.62325	0.00473254	0.120959
MOCS2	1.61609	8.71883	0.00474531	0.121105
ZFAND6	1.21296	9.13026	0.00475627	0.121203
PNISR	0.820553	10.0753	0.0047923	0.121758
PTPN11	1.34846	8.79172	0.00478899	0.121758
NFE2L1	1.62155	8.61605	0.00480066	0.12179
ENSSSCG00045004718	0.772718	9.91246	0.00481515	0.121796
ENSSSCG00045035168	1.19886	9.23153	0.00481126	0.121796
GPR155	1.90205	8.59093	0.00483701	0.122072
ENSSSCG00045037414	0.936204	9.3758	0.00484033	0.122072
ENSSSCG00045010209	1.19518	9.06334	0.00487274	0.122659
SNX14	1.08408	9.0503	0.00487793	0.122659
S100A12	-1.19511	8.27473	0.00491213	0.123337
ENSSSCG00045014518	0.782315	9.97723	0.00493209	0.123657
ENSSSCG00045027767	2.25218	8.5496	0.0049484	0.123815
NSD3	0.991533	9.40558	0.00495289	0.123815
ENSSSCG00045002480	1.58942	8.82885	0.00497222	0.124117
ENSSSCG00045039252	1.00786	9.25546	0.00498688	0.12412
ENSSSCG00045031552	0.804485	10.6253	0.0049823	0.12412
UHRF2	1.43263	8.83213	0.00499977	0.12426
ENSSSCG00045033629	1.52686	9.22022	0.00500769	0.124276
HNRNPH3	1.19353	8.9234	0.00502966	0.124641
ENSSSCG00045028657	1.45827	8.87314	0.00504265	0.124782
TRARG1	1.99523	8.62945	0.00506254	0.125093
IDE	1.5053	8.77686	0.00510706	0.126011
HDGFL3	1.50054	8.86782	0.00511886	0.12612
ITGB3	1.24112	8.98049	0.00513843	0.126238
NCK1	1.06628	9.30655	0.00513493	0.126238
CENPI	1.86896	8.46923	0.00515646	0.126318
TPK1	1.30755	8.94713	0.00515346	0.126318
UACA	1.02334	9.31372	0.00522626	0.127845
MARCH6	1.00473	9.29336	0.00529466	0.129314
ENSSSCG00045034667	2.17446	8.51659	0.00530141	0.129314
ENSSSCG00045006415	0.953301	9.44126	0.00532789	0.129774
ENSSSCG00045015556	0.78377	10.584	0.00535088	0.129964
FNDC3B	0.637073	10.9694	0.0053455	0.129964
ENSSSCG00045020955	1.8393	8.46151	0.00538573	0.130625
COL1A2	-0.617646	9.47951	0.00539966	0.130777
ENSSSCG00045000865	1.22426	9.0214	0.00544043	0.131578
ENSSSCG00045012387	2.30898	8.56751	0.00547075	0.132125
ENSSSCG00045026174	1.59697	8.8137	0.00548647	0.132131
DNAJB14	1.46982	8.67827	0.00548217	0.132131
LAT2	-1.19792	8.35986	0.00550609	0.132215
ENSSSCG00045007477	1.33956	8.88491	0.00550713	0.132215
PRR16	1.51057	9.42141	0.00551314	0.132215
RALGPS1	1.59949	8.62934	0.00552976	0.132428
ENSSSCG00045019306	1.04383	9.62605	0.00557691	0.13337
SOAT1	-0.97375	8.44943	0.00559626	0.133414
RIPOR3	1.88562	8.46731	0.00560217	0.133414
ENSSSCG00045007192	2.17734	8.5237	0.00559418	0.133414
NSMCE2	0.886712	9.59058	0.00561968	0.133645
ENSSSCG00045039200	1.89495	8.59298	0.00563544	0.133834
ENSSSCG00045033450	1.8131	8.46182	0.00564409	0.133853
ENSSSCG00045019303	1.81701	8.45431	0.00565968	0.133917
PPP4R3A	1.18969	8.93081	0.00566244	0.133917
LGALS12	1.79154	8.70675	0.00568051	0.134159
ENSSSCG00045027462	1.24822	8.90056	0.00570827	0.134258
VTI1A	0.974668	9.44525	0.00569262	0.134258
FBN2	-1.16455	8.29641	0.00570456	0.134258
DPP4	1.61912	8.65594	0.00578211	0.135808
ENSSSCG00045015004	0.772635	9.82639	0.00580072	0.136058
TRPC1	1.09142	9.12413	0.00589301	0.138034
TFCP2	1.38202	8.88911	0.00591213	0.138173
CHD2	0.779963	9.95753	0.00592322	0.138173
BLVRA	2.15207	8.52276	0.00591996	0.138173
ENSSSCG00045014451	1.56935	8.62647	0.00595631	0.138567
SAMD4A	0.808464	10.0469	0.00595438	0.138567
ENSSSCG00045039462	1.42544	9.20041	0.00599325	0.139237
ZNF407	0.988075	9.33279	0.00600738	0.139376
ENSSSCG00045032029	-1.25431	8.28615	0.00604404	0.139658
AVL9	1.46097	8.84128	0.00603978	0.139658
BSDC1	1.33455	8.85902	0.00604232	0.139658
CYP2J34	2.06231	8.52151	0.00606251	0.139896
PSMC6	1.35257	8.9405	0.00612677	0.140639
ARL8B	1.21743	9.07257	0.00611866	0.140639
ATP9A	1.2329	8.95295	0.00610315	0.140639
TTLL7	1.22475	8.9677	0.00613584	0.140639
HSPB1	1.85052	8.46367	0.00613338	0.140639
HNRNPR	0.901928	9.26817	0.00614881	0.140748
ENSSSCG00045038699	1.09286	9.1302	0.0062008	0.141748
NPEPPS	0.936349	9.33199	0.00628518	0.143103
ENSSSCG00045015688	-1.07562	8.29796	0.00627873	0.143103
ENSSSCG00045019820	-1.12253	8.29847	0.00627873	0.143103
ENSSSCG00045023255	0.739409	10.0691	0.00634096	0.143418
AGO2	1.18227	8.86442	0.00632762	0.143418
MAX	1.46657	8.67041	0.00633699	0.143418
FAM135A	1.09175	9.05922	0.00633287	0.143418
CTBP2	1.23586	9.0241	0.00631694	0.143418
ENSSSCG00045012857	1.59356	8.6071	0.0063582	0.143618
AIDA	1.84042	8.5729	0.00638689	0.143697
PPA2	1.64159	8.63246	0.00638253	0.143697
PABPN1	1.24468	9.02943	0.00638438	0.143697
ENSSSCG00045006622	1.26815	8.9771	0.00643233	0.144529
NFAT5	0.868282	10.3585	0.00650483	0.145966
UNC93A	1.92555	8.6073	0.00653483	0.146255
PLCL1	0.756813	10.687	0.00653177	0.146255
ATP2B4	1.14328	9.37206	0.00658898	0.146699
ENSSSCG00045013377	1.22829	8.91633	0.00658697	0.146699
PDE1A	1.15275	9.31761	0.00657305	0.146699
RABGAP1L	0.896347	9.51953	0.00657207	0.146699
NOL4L	1.38818	8.90003	0.00662992	0.147036
SOCS5	1.0699	9.15316	0.00661984	0.147036
ARHGEF12	0.896782	9.53767	0.00662623	0.147036
ENSSSCG00045013103	1.86372	8.58032	0.00664559	0.147193
ATP6V1G1	1.81403	8.44497	0.00669834	0.148112
ENSSSCG00045023425	-1.10943	8.3127	0.0067044	0.148112
ENSSSCG00045005047	0.952746	9.34979	0.00671428	0.148139
RNF169	0.955408	9.38667	0.00674275	0.148575
ENSSSCG00045039239	1.23664	9.36571	0.00676469	0.148646
GSN	0.926311	9.93958	0.00677127	0.148646
GAB1	0.84014	9.63821	0.00677204	0.148646
ENSSSCG00045016908	1.63252	8.6223	0.00679772	0.149018
SVIL	1.02472	9.7401	0.00681447	0.149122
NDE1	1.79458	8.56878	0.00681988	0.149122
CIRBP	1.16675	9.03555	0.00683694	0.149304
TSPAN5	0.944371	9.86939	0.00696363	0.15137
IQGAP1	0.957591	9.31407	0.00696696	0.15137
PDIA5	2.15028	8.51084	0.00696642	0.15137
SPOCK3	1.80417	8.45268	0.006956	0.15137
ENSSSCG00045032551	-1.21581	8.33719	0.00698874	0.15165
ENSSSCG00045031884	1.88337	8.7356	0.00701566	0.151657
CDC42BPB	0.96778	9.32006	0.00701137	0.151657
ENSSSCG00045006322	1.53421	9.23951	0.00700405	0.151657
KIF21A	1.21245	9.02972	0.00703813	0.151759
KDM6A	0.838563	9.74582	0.00703037	0.151759
RUNX1	-0.909232	8.94356	0.00705926	0.151832
ENSSSCG00045018485	1.27169	8.9931	0.00705415	0.151832
ENSSSCG00045034019	-1.28939	8.36592	0.00706865	0.151843
ENSSSCG00045027439	1.31801	8.78699	0.00709293	0.152034
PLD1	0.581004	11.079	0.00709532	0.152034
ENSSSCG00045017596	1.70544	8.79612	0.00710765	0.152107
ARFGEF1	0.732853	9.84818	0.0071192	0.152164
FNBP4	0.923272	9.51106	0.00717021	0.152872
ENSSSCG00045038125	1.11979	8.96049	0.00716409	0.152872
BTBD10	1.76036	8.67693	0.00717989	0.152888
ENSSSCG00045002426	1.60427	8.7276	0.00719084	0.152931
ENSSSCG00045039287	1.35091	8.79868	0.00721762	0.153309
AVEN	1.78577	8.70235	0.00725444	0.153519
CAT	1.2868	9.24041	0.00724399	0.153519
ENSSSCG00045038938	1.6757	8.7598	0.00725387	0.153519
ENSSSCG00045012317	1.28338	8.97868	0.00731148	0.154535
ADPGK	1.79849	8.44625	0.00737347	0.155653
ENSSSCG00045034746	1.04503	10.5774	0.00743109	0.156676
BTC	1.85398	8.46041	0.00745589	0.156812
MIER3	1.7493	8.44262	0.00745439	0.156812
CLIP1	0.722131	9.68352	0.00747515	0.156916
ENSSSCG00045008378	1.15663	9.11536	0.00748834	0.156916
GLE1	1.78543	8.4423	0.00748714	0.156916
AGPS	1.07335	8.99314	0.00756524	0.158333
ENSSSCG00045015644	1.78772	8.44844	0.0075986	0.158627
ENSSSCG00045032013	0.69041	11.1724	0.00760712	0.158627
PPIG	1.17468	8.92452	0.00759799	0.158627
MARC2	1.43203	9.00992	0.00762086	0.15872
AP5M1	1.58397	8.61656	0.0076405	0.158935
RAD54L	-1.08568	8.31464	0.00765939	0.159135
ENSSSCG00045006770	1.48678	8.68789	0.00768657	0.159506
ENSSSCG00045018712	1.15882	9.11596	0.00769694	0.159527
ENSSSCG00045016799	1.41851	8.74832	0.00776349	0.159618
BABAM2	0.751689	9.80697	0.00776131	0.159618
SPOCK2	-1.04889	8.5007	0.00771565	0.159618
KIF11	-1.20892	8.32591	0.00773381	0.159618
RWDD1	1.75087	8.44101	0.00775941	0.159618
YES1	1.13546	9.08366	0.00774055	0.159618
INTS10	1.80749	8.5695	0.00776665	0.159618
PITPNC1	1.0373	10.0012	0.00780239	0.1597
SLC25A24	1.17777	8.93027	0.00780803	0.1597
ENSSSCG00045011404	1.18993	8.93419	0.00779038	0.1597
ENSSSCG00045026632	1.79667	8.56076	0.00779219	0.1597
SMAD2	0.977026	9.19464	0.00783481	0.159988
THOC5	1.40764	8.65337	0.00784081	0.159988
ENSSSCG00045036738	1.49068	8.80723	0.00785789	0.160146
LATS1	1.40972	8.66454	0.00788097	0.160231
ENSSSCG00045021050	1.78622	8.44336	0.00789022	0.160231
ENSSSCG00045018951	0.965454	9.27575	0.00788384	0.160231
XRN2	1.15642	8.97581	0.00790922	0.160427
SF1	1.57427	8.69178	0.00792545	0.160566
MSI2	0.736907	9.93374	0.00795466	0.160867
MAP4K3	0.896169	9.49339	0.00795919	0.160867
SNX2	1.3667	8.87617	0.00796857	0.160867
ENSSSCG00045036270	1.46202	8.76656	0.00800736	0.16146
ENSSSCG00045036179	1.45101	8.76139	0.00803026	0.161731
RNF180	1.58893	8.83595	0.0080553	0.162044
CLIC5	0.793735	10.294	0.00808485	0.162305
ENSSSCG00045023777	0.640931	10.2804	0.00809673	0.162305
ZNF236	1.43721	8.75093	0.00809427	0.162305
KDM2B	1.45688	8.76226	0.00813641	0.162909
BCAP29	1.40276	8.65561	0.00819876	0.163429
TTC7B	1.06739	9.47805	0.0081846	0.163429
ENSSSCG00045032714	1.20092	9.18588	0.00818063	0.163429
PDZRN3	1.15614	9.65172	0.0082037	0.163429
ENSSSCG00045020893	1.334	8.95895	0.00821017	0.163429
CKAP5	1.4152	8.74317	0.00825853	0.163785
PAAF1	1.42963	8.66123	0.00825254	0.163785
NTN4	1.80578	8.45287	0.00826166	0.163785
ENSSSCG00045008247	1.00791	9.11814	0.00826636	0.163785
OGA	0.905409	9.23139	0.0083048	0.164356
RALGAPA1	0.824811	9.7136	0.00831566	0.164381
ENSSSCG00045037555	1.75354	8.4383	0.00832526	0.164381
ENSSSCG00045038233	1.24073	9.10956	0.00833805	0.164443
ARL6IP1	1.59483	8.62174	0.0083831	0.164886
RPGRIP1L	0.683647	9.72463	0.0083834	0.164886
CAPZA2	1.30923	8.86062	0.00838977	0.164886
DUSP4	1.80194	8.44639	0.00839907	0.164886
FSTL5	1.76512	8.45322	0.00843255	0.165171
ENSSSCG00045003713	0.779628	9.5112	0.00843289	0.165171
ENSSSCG00045026585	1.12584	9.56605	0.00847913	0.165886
ENSSSCG00045007677	0.949675	9.33364	0.00849647	0.166036
ARMH3	0.930753	9.20595	0.00851404	0.166083
ST3GAL4	1.8403	8.57721	0.00851882	0.166083
PEPD	-0.897808	8.61388	0.00853776	0.166083
HDHD2	1.75692	8.44163	0.00853767	0.166083
RINT1	2.10261	8.50357	0.00857641	0.166507
CARMIL1	0.855889	9.58175	0.00857902	0.166507
ENSSSCG00045022072	1.30118	8.78851	0.00864026	0.167505
BMT2	1.25906	8.91389	0.00870716	0.16823
ELF1	0.955697	9.28057	0.008703	0.16823
METTL24	2.1406	8.50774	0.00869466	0.16823
ESCO1	1.22585	8.9481	0.0087183	0.168255
ENSSSCG00045015896	1.3857	8.73549	0.00873361	0.168361
ENSSSCG00045015169	1.25483	8.90848	0.00877184	0.168907
ENSSSCG00045017358	1.39774	8.74015	0.00880658	0.169386
RALGPS2	1.09342	9.07635	0.00881754	0.169406
SUZ12	1.44729	8.75675	0.00884178	0.169681
PPP1CB	0.940436	9.26398	0.00885225	0.169691
PARL	1.41423	8.73567	0.00896647	0.171688
ZNF532	1.08441	9.06131	0.00899707	0.172021
ENSSSCG00045015279	1.80963	8.4489	0.00901153	0.172021
ENSSSCG00045032596	1.40609	8.73831	0.00903348	0.172021
ENSSSCG00045034246	1.73648	8.66125	0.00903067	0.172021
DLD	1.76035	8.55639	0.00904198	0.172021
FTO	0.827655	9.77079	0.0090442	0.172021
GTPBP10	2.12049	8.50168	0.00906903	0.172301
MAP3K13	1.05267	9.11106	0.00909301	0.172391
RAF1	1.30914	8.91792	0.00911839	0.172391
BRD8	1.73217	8.65556	0.00912414	0.172391
ABL1	0.902673	9.48984	0.00910567	0.172391
OSBPL8	0.936356	9.4832	0.00912414	0.172391
ENSSSCG00045032670	2.0792	8.50275	0.0092072	0.172433
PDS5A	0.810263	9.49231	0.00918131	0.172433
PPP6R3	0.775798	9.65599	0.00917648	0.172433
ENSSSCG00045002655	2.10701	8.49884	0.00915673	0.172433
ENSSSCG00045031250	1.10843	9.13947	0.00920571	0.172433
AKAP9	0.761556	9.7012	0.00922723	0.172433
PPAT	1.82221	8.44688	0.00920885	0.172433
SETD2	0.895202	9.38134	0.00913814	0.172433
CNOT4	0.778406	9.78046	0.00922267	0.172433
ENSSSCG00045012353	1.4242	8.82133	0.00918002	0.172433
ENSSSCG00045020280	1.14157	9.03302	0.00924666	0.172608
TBC1D15	1.38325	8.81159	0.00927401	0.172741
RNF103	1.56293	8.61445	0.009274	0.172741
ENSSSCG00045016252	2.12384	8.4962	0.00931227	0.173265
ARFIP1	1.15025	8.97794	0.00933498	0.173404
ENSSSCG00045016574	1.20048	8.88983	0.00934005	0.173404
FBXO42	1.046	9.09295	0.00938159	0.173987
POU2F1	0.965197	9.32239	0.00942223	0.174362
USP14	1.36455	8.64844	0.00942147	0.174362
ENSSSCG00045026487	1.05314	9.04309	0.00944521	0.17441
ENSSSCG00045033806	1.04438	9.0513	0.00943565	0.17441
CDK3	1.73781	8.43636	0.00948402	0.174561
VAMP5	1.77783	8.43357	0.00948237	0.174561
PDHX	1.4244	8.66093	0.00946671	0.174561
Jup	1.35004	8.73525	0.00951321	0.17491
COMMD6	0.930693	9.94693	0.00956395	0.175048
STX18	1.51407	8.69453	0.00957191	0.175048
SELENBP1	1.80789	8.5719	0.00955644	0.175048
ANXA11	1.52524	8.59776	0.0095608	0.175048
ENSSSCG00045000917	1.38517	8.72904	0.00953769	0.175048
DCAF11	1.74143	8.43374	0.00960999	0.175183
PHF20L1	0.999228	9.54732	0.00959193	0.175183
ENSSSCG00045016356	1.27705	9.00749	0.00960248	0.175183
SUMO1	2.09291	8.49582	0.00964751	0.175492
ENSSSCG00045017762	1.59902	8.73348	0.00964316	0.175492
ENSSSCG00045031944	1.54146	8.72904	0.00969025	0.175896
WASL	1.09779	8.9001	0.0096894	0.175896
MAPK8	1.31701	8.93677	0.00973148	0.176457
ZNF891	2.05667	8.49627	0.00976187	0.176633
TNFAIP8L3	2.14321	8.52788	0.00976007	0.176633
SMAD3	0.994505	9.35368	0.00978461	0.176835
ENSSSCG00045009957	1.71243	8.437	0.00979372	0.176835
LTBP1	1.1159	9.7171	0.00980438	0.176841
ENSSSCG00045032127	1.65691	8.661	0.00985012	0.176861
YIPF1	1.11565	9.02249	0.00987788	0.176861
PGRMC1	1.77433	8.43356	0.00987041	0.176861
PPM1B	0.876595	9.29399	0.00981594	0.176861
DDX3X	1.38315	8.73266	0.00986951	0.176861
MYO9A	0.827228	9.78896	0.00982739	0.176861
INPP1	2.04376	8.5017	0.00987345	0.176861
ARHGAP12	0.822549	9.59213	0.00990006	0.176995
NEURL1B	-1.09753	8.39446	0.00990612	0.176995
CAB39L	1.2986	8.78863	0.00992901	0.177219
PSMF1	1.52593	8.60225	0.00998256	0.177627
ENSSSCG00045014859	1.1352	9.15295	0.0100038	0.177627
BACH2	1.2668	9.19253	0.00999655	0.177627
C2H5orf30	-1.09019	8.33391	0.00996368	0.177627
ENSSSCG00045013659	0.995407	9.362	0.0100011	0.177627
CNOT2	0.846876	9.31361	0.0100441	0.178158
MAPK14	1.24355	8.96181	0.0100746	0.178514
FBXL3	2.06349	8.49356	0.010113	0.17853
ABCA5	1.59144	8.62282	0.0101173	0.17853
FHL1	1.36997	8.7375	0.0101002	0.17853
ARID3B	1.75047	8.55432	0.010089	0.17853
ETFDH	1.54225	8.69933	0.0101312	0.17859
TARDBP	1.40548	8.80717	0.0101483	0.178708
RGMA	1.51472	8.79268	0.0102217	0.179815
TM2D1	1.38931	8.64047	0.010253	0.180181
ENSSSCG00045005005	1.67825	8.77297	0.0102815	0.180312
DNAJC19	1.72212	8.43282	0.0102743	0.180312
IKZF1	-1.11447	8.39881	0.0103123	0.180536
ENSSSCG00045033539	0.80561	9.68894	0.0103154	0.180536
ARNTL	-0.937657	8.53529	0.0103269	0.180551
MPRIP	1.38074	8.72144	0.0103563	0.180882
SLC2A12	2.09613	8.50739	0.0103758	0.181036
COP1	0.796035	9.56422	0.010402	0.181309
ENSSSCG00045034730	0.88788	9.31556	0.0104629	0.182185
UQCRC2	1.53439	8.60117	0.0105006	0.182655
ENSSSCG00045033313	0.779901	9.66489	0.0106606	0.185061
ENSSSCG00045036949	1.53993	8.61112	0.0106506	0.185061
ENSSSCG00045002031	1.49892	8.79103	0.0107018	0.185401
ENSSSCG00045002828	1.69861	8.43194	0.0106948	0.185401
SNX6	0.869519	9.3128	0.0107485	0.186021
NUP214	1.2735	8.69297	0.0107867	0.186493
ILKAP	1.29082	8.77193	0.0108122	0.186745
CDC123	1.36947	8.64613	0.0108323	0.186903
TCF12	0.626254	10.576	0.0108669	0.187312
C11orf49	1.27665	8.79124	0.0108968	0.187566
RSBN1L	1.07203	9.04513	0.0109036	0.187566
KIF2C	-1.21109	8.28799	0.0109833	0.188558
ENSSSCG00045002328	2.06861	8.49105	0.0109813	0.188558
EIF3H	1.08918	8.83296	0.0109951	0.188571
STK32B	1.71322	8.43902	0.0110646	0.189278
ENSSSCG00045038524	2.18349	8.53503	0.0110695	0.189278
ENSSSCG00045017702	1.1696	9.12967	0.0110696	0.189278
ENSSSCG00045002765	1.16649	8.81208	0.011116	0.189616
NDEL1	1.22407	9.02236	0.0111159	0.189616
ENSSSCG00045021000	1.66742	8.6659	0.0111226	0.189616
PSEN1	1.00151	9.21604	0.0111594	0.190054
CUL1	1.04766	9.09417	0.0112024	0.190596
BBS9	0.772844	9.73329	0.0112317	0.190906
ENSSSCG00045022238	0.749675	9.88663	0.011259	0.19118
KCTD20	1.25435	8.83789	0.0112831	0.191208
CEP68	1.75476	8.55373	0.0112776	0.191208
PSD4	-1.07584	8.31763	0.0113894	0.192819
LATS2	1.22849	8.68155	0.0114528	0.1937
GALNT11	1.50123	8.77561	0.0115225	0.194688
ACVR1	1.18994	8.94164	0.011588	0.195601
ENSSSCG00045019242	0.992406	9.24848	0.0116278	0.196079
BTBD9	0.670679	10.2147	0.0116668	0.196524
ENSSSCG00045002301	1.506	8.59407	0.0116887	0.196524
ENSSSCG00045026214	0.739029	10.0193	0.0116844	0.196524
HS3ST5	1.67601	8.66521	0.0117731	0.197748
RBM27	1.36398	8.79879	0.0118037	0.198067
FUT10	1.32568	8.80209	0.0118588	0.198798
PARD6B	1.95773	8.50016	0.0118759	0.198889
PTCRA	1.68356	8.42743	0.0119021	0.198938
SPI1	-1.05578	8.33481	0.0118997	0.198938
PAFAH1B1	0.660208	9.85664	0.012017	0.200662
ENSSSCG00045036818	1.67448	8.42772	0.0120623	0.201222
CAMK2D	0.79267	9.79478	0.0120776	0.201282
SHOC2	1.20443	8.8815	0.0121063	0.201564
ENSSSCG00045035394	1.17975	8.9417	0.0121195	0.201587
SFT2D1	2.0437	8.48962	0.0122058	0.202619
RPTOR	0.975916	9.09691	0.012209	0.202619
MPC2	1.5498	8.60939	0.0122171	0.202619
ENSSSCG00045038026	1.22441	8.89354	0.0122829	0.203513
ENSSSCG00045005364	1.56498	8.71347	0.0123277	0.203859
TBC1D31	1.67913	8.64885	0.0123205	0.203859
CRLS1	1.17356	8.75018	0.0123755	0.204453
PLCD1	1.73723	8.42493	0.0123892	0.204481
ENSSSCG00045023133	-0.998181	8.28882	0.0124788	0.204578
ENSSSCG00045017316	1.1864	8.87337	0.0124583	0.204578
ENSSSCG00045002329	-1.19379	8.29046	0.0124591	0.204578
GTF2F2	1.33876	8.88115	0.0124224	0.204578
RETREG3	1.68075	8.64551	0.0124671	0.204578
ENSSSCG00045022793	1.68723	8.64929	0.0124462	0.204578
ENSSSCG00045017348	1.47187	8.77041	0.0124723	0.204578
RAE1	2.06407	8.48606	0.0124956	0.204657
BRMS1L	1.71612	8.42637	0.0125559	0.204817
ATL3	1.23886	8.76166	0.0125516	0.204817
COG3	1.13961	8.91761	0.0125767	0.204817
RMDN1	1.47253	8.59196	0.0125233	0.204817
PIAS1	0.777559	9.57882	0.0125678	0.204817
N4BP2L1	1.51233	8.59679	0.0125772	0.204817
ENSSSCG00045005244	0.929323	9.54292	0.0126185	0.205294
ARPIN	2.04875	8.48659	0.012643	0.205496
DYM	0.794355	9.53349	0.0126598	0.205574
API5	2.03142	8.49019	0.0128007	0.205594
PDHA1	2.10455	8.49098	0.0126976	0.205594
BASP1	1.12985	8.94066	0.0127788	0.205594
NAE1	1.37362	8.72674	0.0127656	0.205594
SCRN3	1.70984	8.55028	0.0126913	0.205594
PYGL	1.16278	9.00202	0.0127324	0.205594
ENSSSCG00045016879	1.14405	8.98278	0.0127717	0.205594
MTSS1	-0.799739	9.28479	0.0128053	0.205594
ENSSSCG00045003920	1.12311	8.9778	0.0126745	0.205594
PPIL3	1.68713	8.42596	0.0127249	0.205594
CCDC77	-1.0717	8.33575	0.012778	0.205594
ENSSSCG00045019796	0.774507	9.75982	0.0128047	0.205594
TFDP2	0.853091	9.83254	0.0129114	0.207104
SEC23IP	1.69474	8.54565	0.0129609	0.207507
MALSU1	1.1416	8.98943	0.0129555	0.207507
CDH18	1.69033	8.43499	0.0130275	0.208227
SLC18B1	2.05327	8.4879	0.0130582	0.208227
TMED9	1.71957	8.42554	0.0130698	0.208227
KLF15	2.10643	8.49187	0.0130719	0.208227
RSRC1	0.900853	9.32952	0.0130445	0.208227
SNRK	1.1692	8.99434	0.0130789	0.208227
HIPK3	0.977221	9.28944	0.0130998	0.208366
STAC2	1.33481	8.83101	0.0131344	0.208722
AIG1	1.19166	9.31922	0.0131911	0.209429
ENSSSCG00045022546	1.24283	8.97812	0.0132147	0.209608
ENSSSCG00045005134	0.978402	9.42548	0.0132574	0.210091
ENSSSCG00045025870	-0.776532	8.27854	0.0132838	0.21012
RCN2	1.46706	8.58324	0.0132763	0.21012
ENSSSCG00045038944	2.10055	8.51238	0.0134532	0.210961
ENSSSCG00045021097	1.69459	8.4254	0.013424	0.210961
GPD2	0.900056	8.93867	0.0134519	0.210961
ANKS1B	1.64864	8.43209	0.0134604	0.210961
ENSSSCG00045023594	0.759474	9.65768	0.0134251	0.210961
GNPTAB	1.53048	8.60512	0.013454	0.210961
DUSP22	1.49939	8.68801	0.0134576	0.210961
NRBP2	1.64365	8.53716	0.0134148	0.210961
ENSSSCG00045022570	1.18184	8.80435	0.0134318	0.210961
GPCPD1	0.894757	9.1536	0.0133696	0.210961
ENSSSCG00045006811	0.806367	9.32713	0.0135309	0.211873
ENSSSCG00045002886	1.40008	8.73542	0.0135801	0.212255
ENSSSCG00045037429	-1.0321	8.32067	0.0135777	0.212255
THUMPD1	1.65763	8.42393	0.0136046	0.212444
CHSY3	1.28233	9.20124	0.0136848	0.213501
MAPRE3	1.7428	8.54767	0.0137148	0.213773
FAM76A	1.24905	8.97621	0.0137642	0.213957
CCDC85A	1.69343	8.79356	0.0137517	0.213957
PGLS	-0.974275	8.3048	0.0137465	0.213957
CCDC137	1.7065	8.4224	0.0137878	0.21413
WIPI1	1.73044	8.55117	0.0138417	0.214773
FAM160B1	1.10189	9.01212	0.0138589	0.214844
GLCE	1.14329	8.9985	0.0138807	0.214859
RPL27	1.62029	8.42281	0.013885	0.214859
WAPL	0.970867	9.05062	0.0139045	0.214966
MRTFB	0.93215	9.54816	0.0139459	0.215412
CDK15	1.65039	8.42372	0.0139734	0.215641
APCDD1	1.80747	8.57495	0.0139869	0.215656
DCK	0.76667	10.0145	0.0140674	0.216702
ENSSSCG00045021289	1.0392	9.04596	0.0141833	0.217702
ENSSSCG00045015094	0.985086	9.18584	0.014171	0.217702
CPSF6	1.64441	8.42373	0.0141614	0.217702
ENSSSCG00045022230	1.65383	8.42289	0.0141614	0.217702
PDZRN4	1.6879	8.43871	0.0142038	0.217822
MPC1	1.31012	8.78575	0.0142241	0.217937
ZBTB44	0.998311	9.13396	0.0142926	0.218426
ENSSSCG00045038065	1.19122	8.8797	0.0142915	0.218426
SGMS2	1.64792	8.4316	0.0143021	0.218426
CENPC	1.05906	8.93708	0.0143071	0.218426
SFSWAP	1.26802	8.83722	0.0143613	0.218862
GHITM	1.65216	8.42281	0.014352	0.218862
ENSSSCG00045033420	0.794161	9.52407	0.0144036	0.219116
PACRG	1.71865	8.56565	0.0144356	0.219116
TUT7	0.844262	9.57639	0.0144024	0.219116
ANXA2	0.793453	9.38048	0.014442	0.219116
EDA	1.01428	9.44419	0.0144208	0.219116
TENT2	0.940848	9.17473	0.0144728	0.219388
ENSSSCG00045014234	1.35449	8.62989	0.0145421	0.220244
SPATA22	1.71637	8.44017	0.0145698	0.220272
ENSSSCG00045007709	1.00627	9.1646	0.014567	0.220272
RAP1A	1.08826	9.13077	0.0146178	0.220804
MSMB	1.64685	8.42305	0.0146901	0.2217
ENSSSCG00045019428	1.67428	8.53662	0.0147163	0.221899
DCAF5	0.962612	9.1033	0.0147395	0.222054
DNAJB4	0.927601	9.34488	0.0147576	0.222096
USP32	0.783361	9.55443	0.0147683	0.222096
PPP4R4	1.68176	8.42906	0.0148002	0.222346
CDK19	0.848348	9.51935	0.014817	0.222346
ENSSSCG00045016841	0.731214	9.7354	0.014824	0.222346
DZANK1	1.22446	8.75422	0.0150194	0.22315
ARL4C	-0.922942	8.29158	0.0150211	0.22315
ENSSSCG00045015574	0.956391	9.14734	0.0149221	0.22315
ENSSSCG00045023829	1.24836	8.82961	0.0149893	0.22315
USPL1	1.66244	8.5365	0.0149733	0.22315
ENSSSCG00045003694	1.17685	8.86484	0.01498	0.22315
ACLY	-0.839919	8.88038	0.0149057	0.22315
PRDM4	1.63683	8.4222	0.0149838	0.22315
DTX3	1.62903	8.41996	0.0149394	0.22315
SLC35A3	1.46734	8.68098	0.0149826	0.22315
TRMT13	1.50149	8.68438	0.0150033	0.22315
TSNARE1	2.02302	8.48304	0.01507	0.223488
CREB5	0.923062	10.0097	0.0150602	0.223488
SUMO2	1.68277	8.53207	0.0151096	0.223873
CACNA2D1	0.911475	9.46848	0.0151221	0.223873
SLC2A5	-1.15296	8.29156	0.0151393	0.223933
ENSSSCG00045016194	1.65398	8.54428	0.0152135	0.224531
ZNF704	1.01276	9.45769	0.0152453	0.224531
RORA	0.857934	9.76916	0.0152148	0.224531
PITPNB	1.45028	8.66114	0.0152365	0.224531
TMEM140	1.67716	8.42508	0.0152375	0.224531
ENSSSCG00045038897	0.938743	9.35577	0.0152633	0.224601
CST6	1.59453	8.43287	0.0152804	0.22466
TMEM108	-0.860494	8.44724	0.0153001	0.224756
FBXO17	1.63703	8.42139	0.0153443	0.225212
SCAMP1	1.3283	8.72386	0.0153942	0.22575
ENSSSCG00045013207	1.36069	8.73373	0.0154865	0.226775
RCBTB1	1.27017	8.85471	0.0154906	0.226775
SPSB1	1.08722	8.86063	0.0155459	0.227196
VTA1	1.22797	8.75468	0.0155339	0.227196
P4HA2	1.27004	8.70804	0.0155881	0.22723
CETN3	1.45657	8.57626	0.0155858	0.22723
RPS11	1.22218	8.7718	0.0155776	0.22723
THAP12	2.02991	8.4805	0.0156075	0.22724
MKX	-0.961575	8.57958	0.0156154	0.22724
MICU2	0.791446	9.4605	0.0156687	0.227499
PIP5K1A	1.16915	8.86042	0.0156997	0.227499
ENSSSCG00045019297	1.32057	8.71412	0.0156769	0.227499
FGGY	1.01886	9.37933	0.0156879	0.227499
ENSSSCG00045036023	1.20574	8.81748	0.0156822	0.227499
RBFOX2	0.681278	10.1536	0.0157486	0.228015
NAT9	1.4905	8.58817	0.015802	0.228401
SUCLG1	1.34042	8.70842	0.0157932	0.228401
ZFR	0.948286	9.22887	0.0158424	0.228405
CNOT9	1.34051	8.63982	0.0158331	0.228405
ENSSSCG00045004536	1.67377	8.42062	0.0158346	0.228405
ENSSSCG00045028731	0.826806	9.56217	0.0158613	0.228485
DCAF6	0.803137	9.70717	0.0158824	0.228598
ENSSSCG00045000967	0.944676	9.14121	0.0159271	0.229048
TMEM182	1.40873	8.83803	0.0159411	0.229056
ENSSSCG00045037239	1.64289	8.42052	0.015955	0.229063
KATNBL1	0.849798	9.4304	0.015973	0.22913
MORC1	1.61916	8.42742	0.0160099	0.229466
[truncated: 15,906 more rows]

## Sheet: Fibroblasts
	logFC	logCPM	PValue	PValue_Adj
[truncated: 16,603 more rows]

[truncated: 3 more sheets: Macrophages, B cells, T cells]
