# Supplementary material for: Single-nucleus transcriptomics of epicardial adipose tissue from female pigs reveals effects of exercise training on resident innate and adaptive immune cells
Source: Cell Commun Signal. 2024 Apr 26;22:243. doi: 10.1186/s12964-024-01587-w (PMC11046969; doi:10.1186/s12964-024-01587-w)
Supplement: Supplementary file 15 — Supplementary Material 15: Dataset S4 [file 12964_2024_1587_MOESM15_ESM.xlsx]

## Sheet: Enrichment_Analysis_Endothelial
term	p-value	q-value
Fatty acid biosynthesis	0.00352423	0.2127985772498323
Biosynthesis of unsaturated fatty acids	0.00785445	0.2127985772498323
ECM-receptor interaction	0.00952711	0.2127985772498323
Small cell lung cancer	0.010749324210273229	0.2127985772498323
AGE-RAGE signaling pathway in diabetic complications	0.013455042954298502	0.2127985772498323
Amoebiasis	0.014186571816655488	0.2127985772498323
ABC transporters	0.0209143	0.22691675852434673
AMPK signaling pathway	0.021778	0.22691675852434673
Pyruvate metabolism	0.022691675852434673	0.22691675852434673
Pathways in cancer	0.048317443144609264	0.4189177449963599

## Sheet: Beige adipocytes
term	p-value	q-value
AMPK signaling pathway	2.925428212172467e-05	0.00482696
AGE-RAGE signaling pathway in diabetic complications	0.00153988	0.0646108
Pyruvate metabolism	0.00162889	0.0646108
Amoebiasis	0.00165632	0.0646108
Glutamatergic synapse	0.00248614	0.0646108
Nitrogen metabolism	0.00314275	0.0646108
Long-term depression	0.00328173	0.0646108
Diabetic cardiomyopathy	0.00339201	0.0646108
Fatty acid biosynthesis	0.00352423	0.0646108
Autophagy	0.0048001	0.0792017
PPAR signaling pathway	0.00591453	0.0837214
Thyroid hormone synthesis	0.00613912	0.0837214
Adrenergic signaling in cardiomyocytes	0.00659623	0.0837214
Oxytocin signaling pathway	0.00722743	0.0851804
Biosynthesis of unsaturated fatty acids	0.00785445	0.0863989
Insulin secretion	0.00894818	0.0879488
Glyoxylate and dicarboxylate metabolism	0.00964093	0.0879488
GABAergic synapse	0.00982459	0.0879488
Hypertrophic cardiomyopathy	0.010127436038827093	0.0879488
Dilated cardiomyopathy	0.0120583	0.0882049
Propanoate metabolism	0.012275199586674555	0.0882049
Circadian entrainment	0.012399234562406965	0.0882049
Inflammatory mediator regulation of TRP channels	0.012745655260533006	0.0882049
Longevity regulating pathway	0.014186571816655488	0.0882049
Pancreatic secretion	0.014186571816655488	0.0882049
African trypanosomiasis	0.014433523800833282	0.0882049
Aldosterone-regulated sodium reabsorption	0.014433523800833282	0.0882049
Pathways in cancer	0.0163581	0.0962829
HIF-1 signaling pathway	0.0169225	0.0962829
Proteoglycans in cancer	0.018958	0.10426890079144127
Rap1 signaling pathway	0.020507698987839242	0.10915388170946692
Growth hormone synthesis, secretion and action	0.021308392618169872	0.1098713994374384
Relaxin signaling pathway	0.026259207203137267	0.13129603601568635
FoxO signaling pathway	0.027317149107389912	0.13256851772703926
Endocrine and other factor-regulated calcium reabsorption	0.0283793	0.13378806181131594
Apelin signaling pathway	0.030626079419718732	0.14036953067371086
Glycerolipid metabolism	0.0367436	0.1615924560751753
Phospholipase D signaling pathway	0.0372152	0.1615924560751753
GnRH secretion	0.0400957	0.1696355414937548
Long-term potentiation	0.0435589	0.1757536363467243
Necroptosis	0.0444711	0.1757536363467243
Mitophagy	0.044737289251893464	0.1757536363467243
Non-small cell lung cancer	0.0495672	0.19019977646860453

## Sheet: Smooth muscle cells
term	p-value	q-value
PPAR signaling pathway	1.7816037007240907e-06	0.000156067
AMPK signaling pathway	2.2137122235383386e-06	0.000156067
Biosynthesis of unsaturated fatty acids	9.081876088944903e-06	0.000426848
Rap1 signaling pathway	8.372298970524715e-05	0.00256487
Fatty acid biosynthesis	9.095268199124112e-05	0.00256487
Long-term depression	0.000222684	0.00523307
Fatty acid elongation	0.000315654	0.00635818
Focal adhesion	0.00049338	0.0085758
Proteoglycans in cancer	0.000547391	0.0085758
Progesterone-mediated oocyte maturation	0.00153988	0.019461742491451522
Pyruvate metabolism	0.00162889	0.019461742491451522
Longevity regulating pathway	0.00165632	0.019461742491451522
MAPK signaling pathway	0.00342844	0.0346377
Glycerolipid metabolism	0.0034392	0.0346377
Adipocytokine signaling pathway	0.00486616	0.0457419
Ras signaling pathway	0.00595048	0.052438612378313876
PI3K-Akt signaling pathway	0.00832721	0.0690669
ECM-receptor interaction	0.00952711	0.074629
Propanoate metabolism	0.012275199586674555	0.0910949
AGE-RAGE signaling pathway in diabetic complications	0.013455042954298502	0.0933206
Amoebiasis	0.014186571816655488	0.0933206
Protein digestion and absorption	0.014560666724324697	0.0933206
Transcriptional misregulation in cancer	0.015277480115033867	0.0936576
Pathways in cancer	0.0163581	0.0961041
Fat digestion and absorption	0.019198403941144727	0.10827899822805626
Platelet activation	0.0237131	0.12419983262366452
Sphingolipid metabolism	0.024529187812367872	0.12419983262366452
Cholesterol metabolism	0.025470075176232815	0.12419983262366452
Relaxin signaling pathway	0.026259207203137267	0.12419983262366452
Ovarian steroidogenesis	0.026425496302907345	0.12419983262366452
FoxO signaling pathway	0.027317149107389912	0.12424896852070896
Regulation of lipolysis in adipocytes	0.0303893	0.1270081528876571
Apelin signaling pathway	0.030626079419718732	0.1270081528876571
Insulin signaling pathway	0.030626079419718732	0.1270081528876571
Renin secretion	0.0459275	0.18502210997091642
Adherens junction	0.0483426	0.18889127677791143
Melanoma	0.0495672	0.18889127677791143

## Sheet: Mesenchymal cells
term	p-value	q-value
Longevity regulating pathway	0.00165632	0.10350425683227213
Regulation of lipolysis in adipocytes	0.00256123	0.10350425683227213
AMPK signaling pathway	0.00299238	0.10350425683227213
Insulin signaling pathway	0.0048001	0.10350425683227213
Adherens junction	0.00527072	0.10350425683227213
PPAR signaling pathway	0.00591453	0.10350425683227213
Hippo signaling pathway	0.00879051	0.1318577199783051
Transcriptional misregulation in cancer	0.015277480115033867	0.2005169265098195
Type II diabetes mellitus	0.0217954	0.2206385120212262
Thyroid hormone signaling pathway	0.022253330978018272	0.2206385120212262
Valine, leucine and isoleucine degradation	0.023602999269332906	0.2206385120212262
Neuroactive ligand-receptor interaction	0.027267224250012247	0.2206385120212262
FoxO signaling pathway	0.027317149107389912	0.2206385120212262
PI3K-Akt signaling pathway	0.031324227950008304	0.23493170962506227
Arachidonic acid metabolism	0.0367436	0.2572054233977859
Acute myeloid leukemia	0.0435589	0.2858550997837922
Synthesis and degradation of ketone bodies	0.048422236549271094	0.299079

## Sheet: Fibroblasts
term	p-value	q-value
Protein digestion and absorption	1.2252139986202872e-05	0.00142125
Relaxin signaling pathway	0.000454947	0.026386898494675654
Nitrogen metabolism	0.00314275	0.0817621
Platelet activation	0.00336648	0.0817621
Fatty acid biosynthesis	0.00352423	0.0817621
PPAR signaling pathway	0.00591453	0.11434755992898633
Biosynthesis of unsaturated fatty acids	0.00785445	0.12074455858024265
PI3K-Akt signaling pathway	0.00832721	0.12074455858024265
ECM-receptor interaction	0.00952711	0.1227938035690304
AGE-RAGE signaling pathway in diabetic complications	0.013455042954298502	0.14960384824836695
Amoebiasis	0.014186571816655488	0.14960384824836695
Glucagon signaling pathway	0.016112809093343648	0.1557571545689886
Diabetic cardiomyopathy	0.0183592	0.1578008805261585
Glutamatergic synapse	0.019044933856605335	0.1578008805261585
AMPK signaling pathway	0.021778	0.16451464993015139
Pyruvate metabolism	0.022691675852434673	0.16451464993015139
Cocaine addiction	0.024529187812367872	0.16737563448439252
Dopaminergic synapse	0.027854575326637272	0.17950726321610688
Estrogen signaling pathway	0.030626079419718732	0.18698
Glycerolipid metabolism	0.0367436	0.2131130651010226
Amphetamine addiction	0.0459275	0.2536946188726513

## Sheet: Macrophages
term	p-value	q-value
JAK-STAT signaling pathway	0.00860683	0.6426606167243484
Vitamin B6 metabolism	0.0293383	0.6426606167243484
Mitophagy	0.044737289251893464	0.6426606167243484

## Sheet: B cells
term	p-value	q-value
Fatty acid biosynthesis	9.095268199124112e-05	0.00991384
PPAR signaling pathway	0.000498373	0.027161326008616083
Ferroptosis	0.00109409	0.0397519
AMPK signaling pathway	0.00299238	0.0815423
Biosynthesis of unsaturated fatty acids	0.00785445	0.17122692997036196
Pyruvate metabolism	0.022691675852434673	0.3640959889656969
Cysteine and methionine metabolism	0.025470075176232815	0.3640959889656969
Apelin signaling pathway	0.030626079419718732	0.3640959889656969
Hedgehog signaling pathway	0.0314149	0.3640959889656969
Mineral absorption	0.0356517	0.3640959889656969
Glycerolipid metabolism	0.0367436	0.3640959889656969
Adipocytokine signaling pathway	0.0459275	0.41717455646515733

## Sheet: T cells
term	p-value	q-value
Longevity regulating pathway	0.000152932	0.010951694917230798
Regulation of lipolysis in adipocytes	0.00015872	0.010951694917230798
AMPK signaling pathway	0.000326237	0.0137551
Glyoxylate and dicarboxylate metabolism	0.000433448	0.0137551
PPAR signaling pathway	0.000498373	0.0137551
Valine, leucine and isoleucine degradation	0.00173129	0.039819598954287515
Melanogenesis	0.013818034083539196	0.22574236388420035
Thyroid cancer	0.014433523800833282	0.22574236388420035
Transcriptional misregulation in cancer	0.015277480115033867	0.22574236388420035
Pathways in cancer	0.0163581	0.22574236388420035
Glutamatergic synapse	0.019044933856605335	0.23892735201923057
Sphingolipid metabolism	0.024529187812367872	0.28208565984223055
Apelin signaling pathway	0.030626079419718732	0.3018856399943704
Insulin signaling pathway	0.030626079419718732	0.3018856399943704
Endometrial cancer	0.0335068	0.30826241500624085
Acute myeloid leukemia	0.0435589	0.3341134321899706
Mitophagy	0.044737289251893464	0.3341134321899706
Renin secretion	0.0459275	0.3341134321899706
Adherens junction	0.0483426	0.3341134321899706
Synthesis and degradation of ketone bodies	0.048422236549271094	0.3341134321899706
