# Supplementary material for: Single-nucleus transcriptomics of epicardial adipose tissue from female pigs reveals effects of exercise training on resident innate and adaptive immune cells
Source: Cell Commun Signal. 2024 Apr 26;22:243. doi: 10.1186/s12964-024-01587-w (PMC11046969; doi:10.1186/s12964-024-01587-w)
Supplement: Supplementary file 16 — Supplementary Material 16: Dataset S5 [file 12964_2024_1587_MOESM16_ESM.xlsx]

## Sheet: Beige adipocytes
	logFC	logCPM	PValue	PValue_Adj
FN1	1.61538	10.8972	9.19E-18	1.35E-13
RYR2	-1.41028	11.2007	3.81E-12	2.80E-08
LDB2	-0.887701	12.0412	7.25E-12	3.55E-08
TSPAN5	-1.04489	11.3376	2.91E-11	1.07E-07
ENSSSCG00045036204	-0.821062	10.8646	1.31E-10	3.51E-07
DOCK9	-0.621168	11.927	1.44E-10	3.51E-07
EGF7	-0.915651	10.7328	7.77E-10	1.63E-06
FLI1	-0.882709	10.9934	4.68E-09	8.58E-06
TNFRSF11A	-1.12637	10.4183	2.92E-08	4.75E-05
LRRC43	-0.854841	10.5562	8.78E-08	0.000128809
BCR	-0.894625	10.6116	3.02E-07	0.000402467
ZNF521	-0.722554	11.4394	4.00E-07	0.000489163
ARGLU1	-0.750105	10.6323	7.03E-07	0.000793772
CTNNAL1	-0.636252	11.1154	1.15E-06	0.00120845
SNCAIP	-0.981367	10.9584	1.52E-06	0.00140548
ENSSSCG00045008681	-0.721112	10.756	1.53E-06	0.00140548
RFX2	0.886867	10.7477	1.64E-06	0.00140762
ENSSSCG00045036758	-0.74747	10.8356	1.76E-06	0.00140762
GRIK4	-0.96006	10.4656	1.82E-06	0.00140762
NTM	0.898057	10.5716	2.42E-06	0.00170975
NEBL	-0.921581	10.8974	2.45E-06	0.00170975
MCF2L.1	-0.917803	10.319	2.90E-06	0.00193551
FMNL3	-0.915142	10.3586	4.24E-06	0.00270747
FGD6	-0.723138	10.6029	5.28E-06	0.00323092
PTPRC	1.017	10.3522	6.18E-06	0.00362921
CHP2	-0.813873	10.6663	7.58E-06	0.00427984
ENSSSCG00045030461	-0.587395	10.8066	8.68E-06	0.00471944
NCL	-0.864504	10.2933	9.30E-06	0.00487567
CHST9	1.11379	10.5513	1.72E-05	0.00867891
CDC42BPB	-0.668279	10.5851	2.31E-05	0.0113013
ENSSSCG00045030638	-0.887127	10.4208	2.44E-05	0.0115701
ENSSSCG00045002233	-0.814312	10.277	3.87E-05	0.0177373
ENSSSCG00045008661	-0.601745	10.7563	4.43E-05	0.019697
LRRC1	-0.662501	10.6528	4.89E-05	0.0211236
ENSSSCG00045019541	1.06052	10.4081	5.40E-05	0.0226209
KANK3	-0.716242	10.4838	5.97E-05	0.0240809
ENSSSCG00045018839	-0.577149	10.2569	6.07E-05	0.0240809
TGFBR2	-0.59146	10.8132	6.57E-05	0.0253618
ENSSSCG00045018000	-0.840598	10.5316	6.83E-05	0.0257004
ENSSSCG00045018250	-0.660906	11.0052	7.49E-05	0.0270218
ENSSSCG00045017794	-0.773027	10.2985	7.55E-05	0.0270218
RPL27A	-0.686445	10.4827	7.74E-05	0.027042
ENSSSCG00045029376	-0.794167	10.3885	8.37E-05	0.0285767
ARHGAP26	0.695954	10.793	9.54E-05	0.0318203
NRCAM	0.813162	10.2902	9.82E-05	0.0320241
ENSSSCG00045012885	-0.704026	10.4319	0.00010505	0.0333337
ENSSSCG00045016980	-0.571734	10.7177	0.000106773	0.0333337
ENSSSCG00045028246	-0.890649	10.4782	0.000120561	0.0368541
PLXNA4	-0.837708	10.5389	0.000123963	0.0371206
GPM6A	-0.593301	11.292	0.000127905	0.0372025
CD163	1.06287	10.4002	0.000129307	0.0372025
EPB41L4A	-0.794182	10.6188	0.000145884	0.0411645
ENSSSCG00045035782	-0.854236	10.3279	0.000154432	0.0427544
FAT3	0.814688	10.3143	0.000162675	0.0442024
ENSSSCG00045000389	-0.865842	10.4054	0.000179761	0.0467586
GORASP1	-0.64855	10.2554	0.000180407	0.0467586
ENSSSCG00045036477	-0.724764	10.4544	0.000181643	0.0467586
ENSSSCG00045000211	0.888134	10.3362	0.000188474	0.046929
ENSSSCG00045035193	0.746995	10.2983	0.000190553	0.046929
MMP16	0.733031	10.5839	0.000191899	0.046929
TSPAN9	-0.576638	10.6715	0.000197913	0.0476062
BANK1	0.958495	10.3517	0.000208008	0.0490423
CRIM1	-0.564663	10.9674	0.000212666	0.0490423
ARHGAP28	-0.640378	10.7397	0.000215814	0.0490423
SVIL	-0.479379	11.1353	0.000217253	0.0490423
ENSSSCG00045038429	0.811127	10.3139	0.000245317	0.0545385
NPAS3	0.763248	10.5342	0.000258224	0.056551
EFNB2	-0.696178	10.4642	0.000277033	0.0597781
RPS15	-0.622719	10.4876	0.00028718	0.0610695
AGTR1	-0.821417	10.3483	0.000295933	0.0620318
AFAP1	-0.718234	10.3843	0.000308523	0.0634276
ANGPT2	-0.90468	10.3883	0.000311237	0.0634276
ENSSSCG00045029893	-0.752625	10.3244	0.000329009	0.0661308
PRG4	0.79598	10.2917	0.000339918	0.0674001
ALOX15	-0.643236	10.4054	0.000362899	0.0709976
ENSSSCG00045021830	-0.736988	10.3069	0.000368582	0.0711605
GLUL	0.647756	10.5409	0.000384196	0.0730717
RUNX1T1	-0.509414	11.1628	0.000394225	0.0730717
DDX23	-0.644014	10.2749	0.00039707	0.0730717
WNT9A	-0.734648	10.319	0.000398401	0.0730717
ME1	0.75885	10.3179	0.00043202	0.0776367
ENSSSCG00045008610	-0.546666	11.0334	0.000438287	0.0776367
RPL26	-0.648187	10.4176	0.000439164	0.0776367
ENSSSCG00045024263	0.658985	10.2911	0.000465231	0.0807153
ENSSSCG00045017658	0.869188	10.389	0.00046758	0.0807153
SYNE2	-0.490715	11.0102	0.000502057	0.0856591
ENSSSCG00045033719	0.696818	10.2944	0.000522467	0.0881168
NECTIN2	-0.524855	10.6816	0.000562064	0.0926977
ENSSSCG00045001222	-0.583348	10.4882	0.000566194	0.0926977
TLE1	-0.579495	10.643	0.000570063	0.0926977
ENSSSCG00045003403	-0.646075	10.2896	0.000580728	0.0926977
PLEK	0.74431	10.2914	0.000585957	0.0926977
ENSSSCG00045026559	-0.678366	10.365	0.000587631	0.0926977
ENSSSCG00045019188	-0.633085	10.5733	0.000593851	0.0926977
ENSSSCG00045016809	-0.678742	10.4965	0.000606605	0.0936918
TRPS1	0.493377	10.9702	0.000642337	0.097441
IL33	-0.790497	10.4674	0.000644402	0.097441
SLC22A23	-0.666215	10.4512	0.000654346	0.097441
ENSSSCG00045006610	-0.697567	10.3371	0.000657443	0.097441
CMIP	-0.49508	10.9584	0.000667806	0.0979872
APBB1IP	0.846328	10.3663	0.000677701	0.098204
ENSSSCG00045034611	-0.69449	10.2854	0.00068267	0.098204
ENSSSCG00045023390	-0.506009	11.0675	0.000699884	0.0996854
ENSSSCG00045008564	-0.642827	10.4241	0.000706555	0.0996854
ENSSSCG00045017181	-0.500227	10.6919	0.000765782	0.107013
ESR1	0.67362	10.5582	0.000776739	0.107245
NKAIN2	0.772775	10.3266	0.000782063	0.107245
SOX5	0.413741	11.566	0.000791912	0.107524
FAM120B	-0.682183	10.3309	0.00080457	0.107524
COL1A2	0.610013	10.5755	0.000806081	0.107524
DIP2C	-0.478567	10.8454	0.000912429	0.120007
ENSSSCG00045008677	-0.669169	10.3804	0.000925379	0.120007
ENSSSCG00045012565	-0.667269	10.367	0.0009293	0.120007
MACF1	-0.406352	11.1319	0.000933743	0.120007
RPLP1	-0.452817	10.6375	0.000948978	0.120007
NMNAT2	-0.648823	10.4782	0.000953362	0.120007
WBP2	-0.617652	10.3247	0.000958468	0.120007
FLT4	-0.581491	10.6456	0.000965096	0.120007
ZNF827	0.715657	10.3786	0.00097559	0.120293
ELK3	-0.585332	10.5138	0.000987125	0.120701
NOP56	-0.629796	10.2739	0.00101655	0.123272
ENSSSCG00045020965	-0.533015	10.9563	0.00104525	0.125713
SORBS2	0.683352	10.3343	0.00110842	0.132227
ENSSSCG00045028374	-0.598821	10.6632	0.0011586	0.136521
RGS3	-0.640699	10.43	0.00116303	0.136521
ENSSSCG00045027195	-0.589874	10.8936	0.00117274	0.136568
ENSSSCG00045030446	-0.635341	10.3473	0.00130888	0.14953
DOCK2	0.66378	10.2969	0.00131339	0.14953
ENSSSCG00045023671	-0.464274	10.2469	0.00131462	0.14953
ENSSSCG00045010751	0.778274	10.3205	0.00135176	0.152572
ENSSSCG00045015698	-0.737549	10.5511	0.00139667	0.156438
TCF7L2	-0.413345	11.0327	0.00142287	0.158165
EFNA1	-0.58488	10.2851	0.00147219	0.162417
BTNL9	-0.520472	10.2553	0.00148538	0.162649
ENSSSCG00045024880	-0.663748	10.3557	0.00152636	0.164839
ENSSSCG00045037643	-0.46388	10.9467	0.0015286	0.164839
ADAMTS15	-0.654288	10.2845	0.00153908	0.164839
ERG	-0.461219	10.7539	0.00161345	0.171552
FAM126A	0.512157	10.6189	0.0016638	0.174712
NGLY1	0.690463	10.3648	0.00166698	0.174712
FABP5	-0.642626	10.3894	0.00168466	0.175312
SOCS5	-0.553442	10.6091	0.00172611	0.17836
TCOF1	-0.537533	10.2636	0.00174289	0.178835
VPS53	-0.606543	10.4165	0.00177492	0.180857
ENSSSCG00045037526	0.804756	10.3968	0.0018286	0.185042
SLC4A5	0.624399	10.2753	0.00184946	0.185676
DDAH1	-0.741059	10.3869	0.00186958	0.185676
RPA1	-0.626861	10.2816	0.00187283	0.185676
ADIRF	-0.620469	10.3117	0.00190163	0.187266
RPL36A	-0.59079	10.2831	0.00194378	0.19014
TMEM204	-0.612388	10.2701	0.00198751	0.192884
GABARAPL1	-0.637642	10.2839	0.00200977	0.192884
UBE2V1	-0.636402	10.3027	0.00201404	0.192884
AHCTF1	-0.617488	10.4376	0.00202441	0.192884
CHST15	-0.592575	10.4835	0.00209232	0.196362
DDX5	-0.437524	10.7856	0.00209802	0.196362
ENSSSCG00045011808	-0.507986	10.648	0.00210106	0.196362
SF1	-0.635247	10.3712	0.00216434	0.197997
A-FABP	-0.614875	10.4057	0.00217966	0.197997
FRMD4A	-0.530708	10.6088	0.00219288	0.197997
ENSSSCG00045032851	-0.582515	10.3085	0.00220804	0.197997
LMBR1	-0.574252	10.6118	0.00221617	0.197997
ENSSSCG00045032470	-0.657591	10.3128	0.00222387	0.197997
ENSSSCG00045005794	-0.604888	10.2703	0.0022252	0.197997
HDAC9	0.430833	11.3185	0.0022265	0.197997
ECRG4	-0.610189	10.2704	0.00226745	0.200424
TSPAN13	-0.627402	10.3399	0.00234157	0.205735
MAMDC2	0.782711	10.4076	0.0024483	0.213832
KHSRP	-0.572453	10.2677	0.00252629	0.219338
RBPJ	0.604421	10.8499	0.0025476	0.219888
ENSSSCG00045005966	-0.570916	10.4461	0.00262273	0.224281
NRP2	-0.524672	10.7588	0.00264313	0.224281
PABPC4	-0.613337	10.2867	0.00266214	0.224281
ENSSSCG00045000989	-0.573869	10.2667	0.00267713	0.224281
ENSSSCG00045007640	-0.480633	10.5782	0.00268282	0.224281
PDE2A	-0.601212	10.4079	0.00269021	0.224281
ARHGAP24	0.671733	10.5458	0.00271709	0.225242
BEND5	0.699577	10.3376	0.00276202	0.226671
RFX5	-0.610212	10.2987	0.00278303	0.226671
PLCB4	-0.535293	11.0183	0.00283319	0.226671
PPP1CC	-0.61817	10.3051	0.00283763	0.226671
PLCD3	-0.586248	10.3281	0.00287912	0.226671
ENSSSCG00045016507	-0.460247	10.8409	0.00288145	0.226671
ENSSSCG00045007709	-0.570103	10.5738	0.00288652	0.226671
ENSSSCG00045038288	-0.594951	10.4612	0.00288824	0.226671
RGS5	-0.581355	10.2853	0.00289473	0.226671
PDGFC	-0.63301	10.6776	0.00290133	0.226671
ENSSSCG00045027817	-0.630852	10.3704	0.00290425	0.226671
ENSSSCG00045017320	-0.327324	10.2435	0.00292996	0.22697
ENSSSCG00045010468	-0.5526	10.2637	0.00294762	0.22697
DCLK1	0.608758	10.5716	0.00296426	0.22697
ENSSSCG00045012567	0.689728	10.3186	0.00298375	0.22697
ENSSSCG00045010429	-0.532911	10.2852	0.00298543	0.22697
ENSSSCG00045036388	0.695881	10.3024	0.00302011	0.228423
GNB1	-0.398951	10.8775	0.00308529	0.232156
ENSSSCG00045023594	-0.436189	10.8125	0.00311853	0.233292
NEXN	-0.597723	10.4048	0.00313218	0.233292
TBC1D22A	-0.557292	10.4288	0.00315353	0.233696
ENSSSCG00045015228	0.518562	10.2746	0.00321414	0.23699
ENSSSCG00045012317	-0.535384	10.4802	0.00323573	0.2373
ENSSSCG00045014430	-0.585942	10.2909	0.00325238	0.2373
NFASC	0.588266	10.2735	0.00326686	0.2373
ENSSSCG00045004723	0.628578	10.2761	0.00329774	0.238363
ENSSSCG00045018563	-0.519526	10.2597	0.00335726	0.241476
ENSSSCG00045033979	-0.372616	11.8443	0.00344397	0.246505
ENSSSCG00045005709	-0.732543	10.398	0.0034936	0.247348
DLG1	0.421602	11.1357	0.00350294	0.247348
ENSSSCG00045030942	-0.528984	10.4283	0.00352514	0.247348
CCDC47	-0.609511	10.289	0.00353594	0.247348
EEF1A1	-0.437295	10.624	0.00354004	0.247348
ENSSSCG00045018712	-0.459125	10.5836	0.00365299	0.25403
SLCO3A1	0.508734	10.5567	0.00367205	0.254151
ENSSSCG00045003247	-0.578975	10.3204	0.00369688	0.254668
ENSSSCG00045015830	-0.613749	10.3259	0.00379722	0.259704
CLVS1	-0.680362	10.3858	0.00380539	0.259704
CCM2L	-0.602879	10.2878	0.00387362	0.263137
PCDH9	-0.521467	10.6562	0.00393193	0.265867
ZCCHC24	-0.509602	10.5557	0.00403069	0.271295
ENSSSCG00045034015	-0.531018	10.3166	0.00407239	0.27285
MSI2	-0.438581	10.7093	0.00414755	0.275428
KCNIP1	0.943758	10.3566	0.00417625	0.275428
ING3	0.582504	10.2959	0.00417707	0.275428
ADK	0.625042	10.4164	0.00418594	0.275428
DDX17	-0.330439	11.0391	0.00421912	0.275883
PRRT2	-0.460101	10.2504	0.00423047	0.275883
ENSSSCG00045026822	-0.411065	10.2457	0.00426881	0.277151
ENSSSCG00045023247	0.622578	10.2982	0.00433255	0.280051
FAM107A	-0.601666	10.3156	0.00455961	0.293269
SLC16A1	0.639723	10.2957	0.00457702	0.293269
ENSSSCG00045029411	-0.336237	10.2464	0.00484867	0.308074
ENSSSCG00045026707	-0.481506	10.7099	0.00485006	0.308074
ENSSSCG00045002223	-0.421822	10.8312	0.00495289	0.313152
ENSSSCG00045006826	0.534458	10.2712	0.00497957	0.313152
LFNG	-0.574855	10.3033	0.00504993	0.313152
EMILIN2	0.625451	10.3	0.00505896	0.313152
ENSSSCG00045022225	-0.531643	10.4869	0.00507343	0.313152
RBFOX1	0.7248	10.5503	0.00508851	0.313152
SYTL5	0.672121	10.3156	0.00510009	0.313152
KCNB2	0.707574	10.4195	0.00510075	0.313152
PDE5A	-0.605156	10.5432	0.00513705	0.314066
SESTD1	-0.395737	10.9869	0.00521044	0.31612
SAMD4A	0.44916	10.7465	0.00521373	0.31612
NT5DC3	-0.630254	10.3163	0.00532779	0.321707
ENSSSCG00045036915	0.498257	10.2628	0.00539587	0.324482
ZBTB46	-0.556668	10.2904	0.00545795	0.326876
FAM171A1	0.454313	10.7739	0.00555124	0.328428
MCUB	-0.570979	10.4283	0.00555153	0.328428
PRKAR1B	-0.603567	10.2929	0.00556142	0.328428
SRRM2	-0.446405	10.6465	0.00557341	0.328428
SEMA3D	-0.511304	10.822	0.0056014	0.328757
DDX42	-0.555732	10.3505	0.00566712	0.330047
HMGA2	0.581384	10.3195	0.00566836	0.330047
ENSSSCG00045022210	-0.489781	10.6056	0.00573732	0.33237
ENSSSCG00045025091	0.493985	10.5827	0.00575648	0.33237
ENSSSCG00045014314	-0.496916	10.4664	0.00577621	0.33237
ENSSSCG00045018485	0.604522	10.3735	0.00587909	0.335501
ENSSSCG00045001681	0.569999	10.3018	0.00589775	0.335501
ENSSSCG00045037021	-0.3155	11.8984	0.00592367	0.335501
CCNY	-0.511949	10.4921	0.00594007	0.335501
PCGF5	-0.484257	10.5831	0.00596861	0.335501
ENSSSCG00045015201	-0.468355	10.6081	0.00598656	0.335501
TMEM132D	0.614545	10.3542	0.00599067	0.335501
ENSSSCG00045028929	-0.511791	10.4843	0.00602828	0.336323
ZNF470.1	-0.59061	10.3062	0.00611641	0.338497
PDXDC1	0.523248	10.4308	0.00614677	0.338497
SF3B1	-0.406631	10.841	0.00615669	0.338497
LAMC1	-0.440063	10.8922	0.00615952	0.338497
COL4A5	-0.570834	10.4363	0.00622848	0.340713
ENSSSCG00045007459	-0.482477	10.6005	0.00625538	0.340713
SMAD1	-0.428916	10.9515	0.00626951	0.340713
SPTBN1	-0.313983	11.5535	0.00634076	0.342011
FBN1	0.472592	10.8612	0.00637018	0.342011
ENSSSCG00045039462	0.584902	10.3646	0.00637609	0.342011
DLG5	0.534473	10.3024	0.00639094	0.342011
PCF11	-0.488613	10.433	0.00640994	0.342011
GREB1L	0.613321	10.3039	0.00647851	0.34313
ENSSSCG00045037700	0.568066	10.294	0.0064959	0.34313
XXYLT1	0.582203	10.3088	0.00650106	0.34313
ENSSSCG00045020183	-0.495269	10.5139	0.00656892	0.345034
RASA1	0.451903	10.5505	0.00658417	0.345034
KDR	-0.537329	10.5112	0.00674888	0.350207
KLF8	0.485394	10.2607	0.00675426	0.350207
RPS10	-0.55783	10.3701	0.00677808	0.350207
ENSSSCG00045026506	-0.47506	10.4301	0.00678331	0.350207
CHORDC1	-0.582925	10.293	0.00680223	0.350207
EYA1	0.578083	10.3996	0.00706145	0.362282
CSMD2	0.575825	10.3233	0.0071559	0.364369
SORCS1	0.553763	10.3013	0.00722036	0.364369
DERL1	-0.564225	10.3087	0.00723318	0.364369
ENSSSCG00045034502	0.627453	10.3399	0.00725572	0.364369
RAI2	-0.503232	10.26	0.00726207	0.364369
ZBTB7C	0.62803	10.4742	0.00726223	0.364369
SUN1	-0.472689	10.493	0.00727596	0.364369
NRAS	-0.50717	10.2702	0.0073735	0.366492
ENSSSCG00045018527	0.480597	10.272	0.00739325	0.366492
S1PR1	-0.557384	10.3629	0.0074649	0.366492
ZDHHC14	-0.386243	11.0587	0.00746944	0.366492
SEMA6A	-0.356109	11.4298	0.0074738	0.366492
ENSSSCG00045017386	-0.569149	10.2805	0.00750443	0.366492
SCN3A	0.620646	10.4833	0.00753614	0.366492
ENSSSCG00045038919	-0.556841	10.2792	0.00754013	0.366492
VAMP5	-0.559727	10.3131	0.00754315	0.366492
ENSSSCG00045020942	0.513327	10.2692	0.00760738	0.368132
RORA	-0.40556	10.9589	0.00762709	0.368132
GAS6	-0.585855	10.3212	0.0076533	0.368186
ENSSSCG00045031118	0.619469	10.3426	0.00779566	0.37381
ENSSSCG00045026642	-0.443645	10.6036	0.00795093	0.379506
ADAM12	0.59468	10.5059	0.00796618	0.379506
ENSSSCG00045003248	0.456491	10.2604	0.0080029	0.380021
ENSSSCG00045000080	0.446149	10.2701	0.00810504	0.38363
ROCK1	-0.397861	10.7426	0.00814457	0.384261
ENSSSCG00045006811	-0.507691	10.4684	0.00829178	0.389064
ENSSSCG00045024427	-0.367974	10.7988	0.0082994	0.389064
ENSSSCG00045038233	-0.509532	10.5528	0.00838184	0.391333
AXIN1	-0.538474	10.3274	0.00840114	0.391333
PNN	-0.510196	10.5211	0.00847794	0.393064
ENSSSCG00045000302	0.490977	10.278	0.00851771	0.393064
YLPM1	-0.560702	10.3306	0.00853203	0.393064
XYLT1	0.633297	10.4126	0.00854545	0.393064
ENSSSCG00045034277	-0.660823	10.4332	0.00857661	0.393264
ACTB	0.569412	10.3779	0.0086293	0.394448
PRKAR2B	0.434897	10.5508	0.00866089	0.394662
KDM4A	-0.490891	10.345	0.00868782	0.394664
NOS1AP	-0.412715	10.2511	0.0087775	0.397507
CSF1R	0.608326	10.3004	0.00881001	0.397752
ENSSSCG00045029557	-0.493496	10.57	0.00887653	0.399526
MTDH	-0.448318	10.4743	0.0089043	0.39955
ENSSSCG00045022905	-0.48559	10.4447	0.00895978	0.400814
ENSSSCG00045020482	0.512353	10.2855	0.00902844	0.402658
ENSSSCG00045008389	0.5727	10.3014	0.00917029	0.407745
ENSSSCG00045005251	-0.543633	10.2812	0.0092637	0.408253
ENSSSCG00045014744	0.443662	10.2596	0.0092652	0.408253
ENSSSCG00045013416	0.422296	10.2585	0.0092652	0.408253
ENSSSCG00045024164	-0.508362	10.4889	0.00950224	0.417444
ARL4A	-0.527387	10.3121	0.00959366	0.419294
PDE9A	-0.516374	10.3095	0.0096052	0.419294
BCL3	-0.382059	10.2528	0.00967023	0.419294
SH3D19	-0.40748	10.9347	0.00967629	0.419294
PRR16	0.533649	10.434	0.00971736	0.419294
ZSWIM9	-0.431712	10.2519	0.00974135	0.419294
ENSSSCG00045031552	-0.302281	11.4083	0.00974437	0.419294
ENSSSCG00045008031	0.442504	10.2597	0.00981251	0.41991
ZNF268	0.48854	10.2914	0.00981593	0.41991
XRN2	-0.499731	10.4244	0.00995591	0.42466
PRRC2B	-0.45532	10.5187	0.00998752	0.424774
ITGAL	0.465839	10.2615	0.0100233	0.425065
TRIM21	-0.480878	10.2702	0.0101038	0.427241
PMP22	0.498162	10.2778	0.0103062	0.434451
PTPN9	0.515487	10.4526	0.0103555	0.434451
HELZ	-0.433144	10.7204	0.0103631	0.434451
WDR20	-0.578358	10.3196	0.0104018	0.434832
ENSSSCG00045003851	-0.529171	10.3656	0.0105866	0.43873
ENSSSCG00045021566	-0.395973	10.6568	0.0106283	0.43873
ENSSSCG00045024352	0.498132	10.2837	0.010695	0.43873
ENSSSCG00045022171	-0.579974	10.2963	0.0107078	0.43873
MOV10	-0.480084	10.2959	0.0107078	0.43873
FAM149B1	-0.494262	10.4245	0.0107417	0.43873
CHD4	-0.488907	10.3582	0.0107701	0.43873
NFAT5	-0.272545	11.648	0.0107987	0.43873
ANAPC4	-0.267388	10.2415	0.0108057	0.43873
DCLRE1B	-0.26744	10.2417	0.0108057	0.43873
EMP3	0.430507	10.269	0.010824	0.43873
AFF4	-0.541118	10.3924	0.01087	0.439382
GABRB3	0.525562	10.2828	0.0109628	0.441576
ENSSSCG00045006211	-0.503459	10.2725	0.0109845	0.441576
MANF	-0.27242	10.2424	0.0110483	0.442928
ENSSSCG00045001349	0.649219	10.3779	0.011094	0.443549
RTN1	0.521608	10.5337	0.0113687	0.450626
RPS9	-0.441898	10.413	0.0113848	0.450626
TMC6	-0.408907	10.2506	0.0115251	0.450626
ENSSSCG00045021233	-0.40892	10.2499	0.0115251	0.450626
TMEM160	-0.408878	10.2498	0.0115251	0.450626
SFRP5	-0.408936	10.2504	0.0115251	0.450626
ENSSSCG00045000488	-0.35577	10.2497	0.0115251	0.450626
SMTN	-0.499498	10.4122	0.011545	0.450626
ASIC2	0.515584	10.2967	0.0115474	0.450626
ENSSSCG00045014726	-0.423658	10.7946	0.0116011	0.451519
PRLR	0.546739	10.2771	0.0116541	0.452383
PRPF4	-0.427475	10.259	0.0117541	0.455061
ENSSSCG00045010494	0.502946	10.3243	0.0118914	0.459163
KLF2	-0.491508	10.324	0.0119373	0.459726
SSR2	-0.508813	10.3179	0.0120286	0.460243
ENSSSCG00045025634	-0.410168	10.6244	0.0120365	0.460243
CD200R1L	0.450361	10.2605	0.0120749	0.460243
ENSSSCG00045030880	0.466091	10.4831	0.0120762	0.460243
USP25	0.392788	10.6531	0.0121323	0.461183
GCNT3	0.575287	10.3969	0.0122355	0.463904
ENSSSCG00045030904	-0.533226	10.3622	0.012362	0.46642
NLGN1	0.521151	10.2913	0.0123834	0.46642
CTNNA2	0.544176	10.3847	0.0123972	0.46642
SOAT1	0.503802	10.2824	0.0125059	0.468576
ARFGEF2	-0.496647	10.433	0.0125183	0.468576
SLC23A2	-0.475465	10.4333	0.0126343	0.47044
STAP1	0.631105	10.4464	0.0127067	0.47044
ARL8A	0.422286	10.2583	0.0127097	0.47044
EDNRA	0.422229	10.2575	0.0127097	0.47044
ENSSSCG00045030940	-0.51435	10.4529	0.0127542	0.47044
ENSSSCG00045039533	0.638211	10.312	0.0127605	0.47044
TOMM7	-0.357709	10.2491	0.0129016	0.47388
ACADS	-0.483516	10.2901	0.0129507	0.47388
ENSSSCG00045036818	-0.537856	10.2892	0.0129507	0.47388
MORC2	-0.546546	10.2925	0.0130416	0.476017
TTC21B	-0.485513	10.4192	0.0130743	0.476028
WDR48	0.554047	10.3392	0.0131646	0.478127
IQCH	0.472412	10.2769	0.0132701	0.478779
ENSSSCG00045038396	0.474345	10.2674	0.0132804	0.478779
PHEX	0.454474	10.2662	0.0132804	0.478779
GPCPD1	-0.455273	10.5787	0.0133494	0.479006
MAGED1	0.455793	10.2959	0.0133525	0.479006
ENSSSCG00045005360	-0.263518	10.2418	0.013397	0.479006
ENSSSCG00045015972	0.587422	10.3079	0.0134173	0.479006
ARHGAP42	-0.449101	10.6652	0.0135603	0.482143
MOGS	-0.298666	10.2443	0.0136073	0.482143
ENSSSCG00045010178	-0.298711	10.2441	0.0136073	0.482143
GRIP1	0.520328	10.3118	0.0136366	0.482143
BRCA1	-0.488382	10.2739	0.0137358	0.484301
SF3A1	0.477246	10.2837	0.0137636	0.484301
OCLN	-0.460518	10.2622	0.0138455	0.485762
ENSSSCG00045006722	-0.537156	10.3331	0.0138714	0.485762
F13A1	0.652479	10.3055	0.0139052	0.485789
ENSSSCG00045036017	-0.506325	10.4315	0.0139591	0.48605
ENSSSCG00045015753	-0.477493	10.5274	0.0139789	0.48605
VAT1L	-0.565645	10.3726	0.0140566	0.487594
CTBP2	-0.399412	10.5443	0.0141653	0.48777
ENSSSCG00045005459	0.454794	10.2743	0.0141696	0.48777
PECAM1	-0.345333	11.0927	0.0142662	0.48777
GBA2	-0.442951	10.2695	0.0143219	0.48777
HEBP1	-0.466141	10.2698	0.0143219	0.48777
PLEKHB2	-0.519448	10.3302	0.014322	0.48777
ZNHIT6	-0.488336	10.3523	0.0143282	0.48777
ENSSSCG00045021131	-0.501769	10.43	0.0144203	0.48777
PAXBP1	-0.46571	10.4171	0.0144435	0.48777
GAPVD1	-0.465476	10.4508	0.0144627	0.48777
TRPC5	0.463281	10.276	0.014477	0.48777
SOBP	-0.50224	10.489	0.0144845	0.48777
HSD11B1L	-0.447821	10.395	0.014535	0.48777
ENSSSCG00045002019	0.488114	10.2686	0.0145884	0.48777
SRRM1	-0.449528	10.4927	0.0145973	0.48777
MIER1	-0.437654	10.4678	0.0146199	0.48777
ENSSSCG00045034690	0.500931	10.2744	0.0146395	0.48777
SLC43A2	-0.515344	10.3063	0.01466	0.48777
KHDRBS1	-0.510022	10.4402	0.01474	0.489106
ABLIM3	-0.504295	10.4676	0.0147857	0.489106
ELOVL6	-0.370739	10.7402	0.0148126	0.489106
FRMD4B	-0.341655	11.3557	0.0148706	0.489106
ENSSSCG00045014539	-0.407914	10.4764	0.0148966	0.489106
ENSSSCG00045009301	0.552965	10.2836	0.0149113	0.489106
ENSSSCG00045005761	-0.482712	10.386	0.0149335	0.489106
EFR3A	-0.475379	10.3746	0.0149847	0.489443
ENSSSCG00045033136	-0.399669	10.6073	0.0150105	0.489443
ZSCAN2	-0.529535	10.3325	0.0152857	0.497309
NSMCE2	-0.439003	10.658	0.0153508	0.498325
ENSSSCG00045016730	-0.514628	10.3942	0.0154293	0.499765
ASIP	0.396615	10.2573	0.0155566	0.501843
ENSSSCG00045031106	-0.470801	10.3048	0.0155702	0.501843
ENSSSCG00045037810	-0.457267	10.2788	0.015596	0.501843
ENSSSCG00045002859	-0.516315	10.308	0.0159775	0.512993
ENSSSCG00045006657	0.538744	10.3277	0.0160583	0.513677
ENSSSCG00045005468	0.485912	10.2664	0.0160688	0.513677
NCEH1	0.517589	10.3123	0.0161454	0.515002
ASTN2	0.540527	10.3321	0.0162013	0.515017
ENSSSCG00045023341	-0.500486	10.4083	0.016216	0.515017
GULP1	-0.487896	10.6005	0.0162726	0.515699
VAV3	-0.395283	10.8946	0.016378	0.517919
ENSSSCG00045016987	-0.605008	10.2926	0.0164488	0.519039
DPY19L3	0.507555	10.4122	0.0167057	0.526014
ADSS	-0.51778	10.2948	0.0169464	0.532452
SPRYD3	0.446518	10.2813	0.0171289	0.536132
ENSSSCG00045029121	0.51414	10.3087	0.0171585	0.536132
UBTD1	-0.504738	10.3764	0.017247	0.536132
DHX58	-0.296169	10.2447	0.0172572	0.536132
ENSSSCG00045035555	0.568757	10.2961	0.017309	0.536132
ENSSSCG00045011193	-0.475296	10.2831	0.0173351	0.536132
KLHL3	-0.483514	10.3975	0.0173931	0.536132
SPI1	0.37861	10.2566	0.0174348	0.536132
GDA	0.400499	10.2558	0.0174348	0.536132
KXD1	-0.43837	10.4175	0.0174406	0.536132
FOLR3	0.471957	10.3011	0.0174655	0.536132
SUSD1	0.454415	10.2651	0.0175081	0.536318
RHOBTB1	-0.477675	10.4211	0.0175451	0.536332
ENSSSCG00045030634	-0.544795	10.3261	0.0175966	0.536788
ENSSSCG00045032923	0.327341	11.307	0.0176675	0.537831
ENSSSCG00045025373	-0.497253	10.4418	0.0177364	0.53881
ENSSSCG00045029368	0.502815	10.423	0.0178703	0.540648
BTBD10	0.522335	10.3418	0.0178705	0.540648
REXO2	0.421586	10.4555	0.0179662	0.542424
MAOA	0.536653	10.4389	0.0181846	0.544579
TLN2	0.393094	10.6724	0.0182045	0.544579
ENSSSCG00045005073	0.436472	10.2739	0.0182224	0.544579
ENSSSCG00045023105	0.501635	10.2733	0.0182224	0.544579
P3H2	0.501101	10.5389	0.0182522	0.544579
FRMPD4	0.603804	10.3563	0.0182633	0.544579
ENSSSCG00045011591	0.465322	10.2832	0.0182974	0.544579
ENSSSCG00045007452	-0.525679	10.3055	0.018459	0.545822
ENSSSCG00045008151	-0.360038	10.9608	0.0184754	0.545822
FNBP4	-0.396566	10.6761	0.0184916	0.545822
ENSSSCG00045039226	0.569611	10.5054	0.0185064	0.545822
ENSSSCG00045004139	0.504439	10.3626	0.0185444	0.545822
ENSSSCG00045000600	-0.340397	10.8554	0.0185866	0.545822
RBL1	0.468551	10.3016	0.0185995	0.545822
ENSSSCG00045005244	-0.406416	10.6204	0.0187387	0.548807
ATP1A1	-0.508453	10.3382	0.0188181	0.550036
SLIT1	0.404678	10.2666	0.0188561	0.550049
ENSSSCG00045006907	-0.453339	10.2728	0.0190519	0.553941
APPL1	-0.500778	10.384	0.0191304	0.553941
LIX1L	-0.461114	10.2668	0.0191319	0.553941
ENSSSCG00045014834	0.492156	10.43	0.0191405	0.553941
ENSSSCG00045034117	-0.508086	10.2777	0.0192487	0.555032
SKI	-0.491501	10.2986	0.0192538	0.555032
DDX46	-0.417451	10.4376	0.0193544	0.556838
ENSSSCG00045020350	0.461051	10.2657	0.0195077	0.559807
NAA15	-0.44169	10.3871	0.0195598	0.559807
NEDD1	0.439078	10.3075	0.0195721	0.559807
MED15	-0.474334	10.3235	0.0196638	0.561113
ENSSSCG00045030284	0.502873	10.301	0.0196942	0.561113
IL7R	0.431727	10.2597	0.019799	0.562503
GRIPAP1	-0.537963	10.3026	0.0198197	0.562503
COG3	-0.324345	10.7323	0.019959	0.56519
ENSSSCG00045018715	0.504883	10.4805	0.0200311	0.56519
MAPK12	-0.379682	10.2598	0.0200684	0.56519
KIAA0895	-0.448935	10.2607	0.0200684	0.56519
ENSSSCG00045034127	-0.439388	10.8003	0.0201827	0.567319
ENSSSCG00045027903	-0.415417	10.2661	0.0202642	0.567338
DCX	0.479403	10.2942	0.0202795	0.567338
HSP90AA1	-0.408565	10.5288	0.0202994	0.567338
FAM102A	-0.50765	10.3365	0.0204453	0.570329
ENSSSCG00045030310	0.568769	10.347	0.0205214	0.571366
SCARF1	-0.499075	10.3102	0.0206119	0.5728
ENSSSCG00045038218	-0.463623	10.3928	0.0208087	0.576754
ENSSSCG00045031633	-0.367613	10.594	0.020844	0.576754
UEVLD	0.565354	10.3303	0.0208721	0.576754
ENSSSCG00045015316	-0.504941	10.3366	0.0209136	0.576792
MTREX	-0.457121	10.4139	0.020966	0.576792
ENSSSCG00045031020	-0.484313	10.3454	0.0210445	0.576792
HNRNPDL	-0.498461	10.403	0.0210679	0.576792
ENSSSCG00045004033	-0.43493	10.4179	0.0211159	0.576792
RANBP2	-0.428382	10.4743	0.0211179	0.576792
ENSSSCG00045024000	-0.426959	10.3254	0.0211487	0.576792
ENSSSCG00045000533	-0.42359	10.4475	0.021195	0.576983
ENSSSCG00045019297	-0.478635	10.3775	0.0214058	0.579825
ENSSSCG00045004915	-0.482742	10.3621	0.0214486	0.579825
TP53	-0.416819	10.2599	0.0214493	0.579825
ENSSSCG00045016635	-0.476402	10.4064	0.0214643	0.579825
ENSSSCG00045022617	-0.499618	10.3596	0.0214983	0.579825
ENSSSCG00045021634	0.428799	10.2794	0.021606	0.579825
STK35	-0.462385	10.2715	0.0216155	0.579825
DDX21	-0.442846	10.2702	0.0216155	0.579825
GTDC1	0.44649	10.5504	0.021822	0.583981
ZFC3H1	-0.409602	10.5033	0.02185	0.583981
RBM19	-0.50615	10.3104	0.0220215	0.587266
ENSSSCG00045004269	-0.485608	10.3459	0.0220628	0.587266
TMEM50B	0.432954	10.3595	0.022093	0.587266
TMEM127	-0.432551	10.2849	0.0221433	0.587539
IGF1R	-0.340543	11.0723	0.022237	0.588959
ENSSSCG00045037324	-0.3931	10.688	0.0223288	0.589682
STK32B	0.480561	10.2885	0.0223506	0.589682
ENSSSCG00045026962	-0.353231	11.2724	0.0223848	0.589682
APBB3	-0.467124	10.2887	0.0228123	0.597393
ENSSSCG00045033587	-0.467106	10.2893	0.0228123	0.597393
TSN	-0.43036	10.2893	0.0228123	0.597393
SLC25A21	0.441552	10.5546	0.0229134	0.597393
MRPL27	-0.420721	10.2597	0.022928	0.597393
ENSSSCG00045038206	0.463606	10.2872	0.023019	0.597393
RPS7	-0.425145	10.4251	0.0230262	0.597393
GABARAP	0.434289	10.2645	0.023044	0.597393
NELL2	0.366131	10.2641	0.023044	0.597393
SNRNP27	-0.429535	10.2761	0.0231897	0.599263
XPA	-0.522514	10.2839	0.0233077	0.599263
SYT17	0.478525	10.274	0.0233388	0.599263
ENSSSCG00045007783	0.464171	10.272	0.0233847	0.599263
ENSSSCG00045027415	0.464233	10.2715	0.0233847	0.599263
TSR2	0.417886	10.2723	0.0233847	0.599263
ENSSSCG00045007518	-0.427482	10.4753	0.023402	0.599263
ENSSSCG00045030530	-0.384758	10.5667	0.0236112	0.603567
ENSSSCG00045015936	0.514925	10.2853	0.0237324	0.60561
FGD4	0.436814	10.5291	0.0237914	0.606061
CAP2	0.452005	10.289	0.0239159	0.606099
ENSSSCG00045025445	0.378542	10.2555	0.0239168	0.606099
ENSSSCG00045000615	0.356206	10.2549	0.0239168	0.606099
DPM1	-0.470364	10.3127	0.0240694	0.608546
PA2G4	-0.418049	10.2745	0.0241092	0.608546
NDRG1	-0.471415	10.3979	0.0241378	0.608546
ENSSSCG00045030214	-0.518497	10.4623	0.02423	0.609824
MARK4	-0.464176	10.326	0.0244707	0.6147
ENSSSCG00045024769	-0.401157	10.2653	0.0245076	0.6147
ENSSSCG00045031577	-0.453285	10.5276	0.024553	0.614788
TMEM41B	-0.442485	10.2964	0.0245965	0.614829
EEF2	-0.444602	10.3397	0.0247497	0.617607
ENSSSCG00045014451	0.499812	10.3419	0.0249663	0.621954
WIPI1	0.477215	10.3002	0.0250994	0.624162
ENSSSCG00045030876	-0.460257	10.296	0.025158	0.624162
ENSSSCG00045016283	-0.479243	10.4078	0.0251826	0.624162
RIPOR1	-0.447221	10.3408	0.0253334	0.624968
ENSSSCG00045025482	-0.449002	10.3922	0.0253352	0.624968
ISG12	0.463209	10.3057	0.0253429	0.624968
ZMAT4	0.536464	10.3071	0.0254894	0.626497
CDK9	-0.460816	10.3622	0.0254903	0.626497
HES1	-0.376998	10.2516	0.0256406	0.627892
NAP1L4	-0.445239	10.3417	0.0257345	0.627892
NRDC	-0.480249	10.3737	0.0257636	0.627892
FMNL2	-0.346384	10.9947	0.0257757	0.627892
ENSSSCG00045026585	-0.402306	10.5666	0.025778	0.627892
GLCE	-0.427329	10.5792	0.0258038	0.627892
PAX5	0.443234	10.2804	0.025865	0.628167
ENSSSCG00045031271	-0.479602	10.4327	0.0259026	0.628167
UROS	-0.416551	10.2746	0.025948	0.628167
ENSSSCG00045007227	0.430491	10.2648	0.0259863	0.628167
PROX1	-0.386366	10.817	0.0260546	0.628783
EIF4G1	-0.497933	10.3073	0.026163	0.629928
ENSSSCG00045001410	0.430498	10.2648	0.026236	0.629928
ENSSSCG00045028979	0.454224	10.3129	0.0262622	0.629928
BIN3	-0.495541	10.3125	0.0262738	0.629928
PPM1E	0.556066	10.3379	0.0263382	0.630002
FLNB	-0.438226	10.4775	0.0263628	0.630002
ENSSSCG00045001893	0.401557	10.2731	0.026504	0.632346
ENSSSCG00045033501	0.474803	10.2922	0.0265518	0.63246
MRVI1	0.468489	10.2992	0.0267283	0.634244
SAFB2	-0.41971	10.3067	0.026744	0.634244
VPS50	-0.465385	10.3825	0.0268072	0.634244
FBLN5	-0.501	10.3191	0.0268177	0.634244
ENSSSCG00045018340	-0.418226	10.5687	0.0268429	0.634244
BTBD9	-0.346885	10.9367	0.0268984	0.634276
HECTD1	-0.393422	10.5124	0.0269807	0.634276
CAMKMT	0.432805	10.6116	0.0270092	0.634276
ENSSSCG00045033112	0.444174	10.324	0.0270171	0.634276
NFYC	-0.432891	10.4136	0.027075	0.634509
ENSSSCG00045021971	0.428593	10.2791	0.0271892	0.634509
ENSSSCG00045012559	-0.387328	10.6174	0.0272013	0.634509
FGD3	0.370437	10.2553	0.0272356	0.634509
KCNIP4	-0.631011	10.4275	0.0272433	0.634509
ACER3	0.334202	10.7447	0.0276078	0.641979
NTRK2	0.459149	10.4993	0.0277427	0.644095
RNF138	0.401207	10.3577	0.0277884	0.644137
ENSSSCG00045011019	-0.454603	10.3307	0.0278721	0.645059
CNOT3	-0.326303	10.251	0.0279189	0.645091
SLC35E2B	-0.434851	10.2821	0.0279614	0.645091
ENSSSCG00045028388	-0.507661	10.2679	0.0283069	0.649921
ENSSSCG00045013512	-0.42241	10.2671	0.0283069	0.649921
ENSSSCG00045026085	-0.442771	10.2685	0.0283069	0.649921
EBF1	0.217873	12.305	0.0283479	0.649921
CDH2	0.551361	10.3032	0.0283959	0.650004
PPP3CB	-0.441421	10.3444	0.0285297	0.65205
ENSSSCG00045023317	-0.461888	10.3749	0.028585	0.652298
KIRREL3	0.484565	10.3246	0.0287822	0.654542
TSHZ3	-0.51126	10.433	0.0287944	0.654542
ENSSSCG00045035624	-0.511837	10.3073	0.0288172	0.654542
PLCL1	-0.426486	10.5179	0.0288777	0.654903
EMP2	-0.480122	10.3758	0.0289286	0.655046
VKORC1L1	-0.405558	10.5251	0.0292307	0.660867
ENSSSCG00045014060	-0.401028	10.275	0.0294871	0.665638
IGFBP5	-0.389488	10.6865	0.0295928	0.666997
SGK1	-0.448118	10.2924	0.0297862	0.670326
CRTC1	-0.444641	10.314	0.0300089	0.673854
ENSSSCG00045017108	-0.392491	10.2638	0.0301444	0.673854
MVK	0.413766	10.2627	0.0302764	0.673854
AKR1E2	-0.300578	10.2483	0.0303563	0.673854
PHAX	-0.300573	10.2479	0.0303563	0.673854
HAUS5	-0.300555	10.2478	0.0303563	0.673854
SYS1	-0.300564	10.2483	0.0303563	0.673854
ENSSSCG00045002590	-0.355689	10.2486	0.0303563	0.673854
POLR2J	-0.300635	10.2477	0.0303563	0.673854
RPS27A	-0.423189	10.4465	0.0305098	0.674651
IK	-0.466752	10.289	0.0305301	0.674651
ENSSSCG00045004975	-0.447301	10.2891	0.0305301	0.674651
GADD45G	0.412092	10.2632	0.0308282	0.680213
TADA1	0.438833	10.2852	0.0308971	0.680711
TMEM178B	-0.485566	10.391	0.0310319	0.681278
RC3H2	-0.46048	10.3587	0.0310459	0.681278
MGLL	-0.44465	10.4217	0.0311048	0.681278
SPON1	0.470704	10.4624	0.0311086	0.681278
TNRC6A	-0.334344	10.8606	0.031182	0.681869
ERP44	-0.466976	10.3996	0.0312838	0.683076
MYO3B	0.420522	10.2816	0.0313468	0.683435
ARRDC1	-0.428208	10.2933	0.0314216	0.683813
PRDM11	-0.397811	10.2714	0.0314871	0.683813
GNA13	0.432572	10.3779	0.031504	0.683813
RPS11	-0.393417	10.4272	0.0316046	0.683994
TRIM25	-0.438852	10.2715	0.0316055	0.683994
ENSSSCG00045031367	0.468978	10.3049	0.0317071	0.685182
ABCA1	-0.386606	10.6026	0.0319823	0.690111
ENSSSCG00045007250	0.456695	10.3478	0.0320777	0.691155
ENSSSCG00045029836	-0.378613	10.2618	0.0321875	0.691337
ENSSSCG00045033680	-0.418895	10.2686	0.032271	0.691337
SKAP1	0.558255	10.3296	0.0322733	0.691337
RECK	-0.450689	10.4229	0.0322778	0.691337
IDE	0.37175	10.3821	0.0323218	0.691337
ENSSSCG00045030337	-0.397792	10.3275	0.0323767	0.691504
ENSSSCG00045022894	-0.415722	10.2825	0.0325408	0.692477
ENSSSCG00045032737	-0.419424	10.2712	0.0325808	0.692477
PRDM15	-0.412598	10.2858	0.0325912	0.692477
EXO5	-0.299763	10.2476	0.0326529	0.692477
ENSSSCG00045035925	0.40024	10.2916	0.0326582	0.692477
ENSSSCG00045034033	-0.402262	10.262	0.0327638	0.692961
BMPR1B	0.436578	10.2853	0.0327923	0.692961
EFNA5	0.300306	10.9141	0.0328227	0.692961
ENSSSCG00045035557	-0.470464	10.3046	0.0328911	0.693406
BDH2	-0.419702	10.262	0.0330431	0.695612
SHE	-0.469576	10.3062	0.0332963	0.699322
FANCC	0.519648	10.3213	0.0333147	0.699322
ENSSSCG00045011758	-0.448104	10.4276	0.0334375	0.700898
OSGEPL1	-0.437206	10.35	0.0335345	0.700928
USP53	-0.446664	10.4497	0.0335345	0.700928
HDAC6	-0.421146	10.2978	0.0336357	0.701592
ENSSSCG00045027183	-0.398026	10.2865	0.0336619	0.701592
BACE1	-0.414983	10.2711	0.0338935	0.70467
ENSSSCG00045000361	-0.395831	10.3465	0.0339056	0.70467
ENSSSCG00045001697	-0.33374	10.9418	0.0339843	0.705306
ZNF350	-0.503366	10.316	0.0341689	0.705756
FSTL5	0.466341	10.2857	0.0341768	0.705756
ZNF75D	-0.329505	10.2542	0.0342104	0.705756
ENSSSCG00045010746	0.306884	10.674	0.034309	0.705756
PURG.1	0.428166	10.4143	0.0343362	0.705756
GALNTL6	0.486692	10.3547	0.0343904	0.705756
ENSSSCG00045037560	-0.455967	10.293	0.0344263	0.705756
ENSSSCG00045026001	-0.4901	10.3353	0.034432	0.705756
PLOD2	-0.437345	10.5721	0.034439	0.705756
ENSSSCG00045038435	0.410682	10.2619	0.034487	0.705756
GPC6	0.346641	10.9566	0.0346716	0.707926
ENSSSCG00045032714	0.40366	10.5293	0.0346895	0.707926
ANKRD6	-0.459796	10.729	0.0347512	0.708165
GNB4	0.435308	10.3345	0.0348316	0.708165
PLEKHG4B	-0.378941	10.5737	0.0348528	0.708165
ENSSSCG00045000955	-0.384479	10.811	0.0348943	0.708165
ENSSSCG00045019364	0.429394	10.3142	0.0350156	0.708894
ENSSSCG00045023596	-0.475466	10.3115	0.0350268	0.708894
ZMYND8	-0.393414	10.5314	0.0351198	0.708954
RTF1	-0.439107	10.3439	0.0351426	0.708954
ENSSSCG00045011766	-0.468443	10.2971	0.0351747	0.708954
ENSSSCG00045009504	-0.41703	10.2683	0.0352759	0.709247
ENSSSCG00045014271	-0.331799	10.83	0.0352859	0.709247
SMPDL3B	-0.364099	10.2578	0.0353829	0.709724
DLGAP2	0.578602	10.3108	0.0354064	0.709724
ENSSSCG00045005164	-0.501686	10.6489	0.0354798	0.710226
CMTM8	-0.374546	10.673	0.0356812	0.71235
TBXAS1	0.497815	10.2916	0.035683	0.71235
ENSSSCG00045012021	0.458999	10.3225	0.0357569	0.712854
RNF169	-0.36584	10.6305	0.0360362	0.717447
IGF2R	-0.458935	10.3147	0.0361368	0.718029
PSMC5	-0.416163	10.2797	0.0362122	0.718029
RAD1	-0.473179	10.2783	0.0362122	0.718029
ENSSSCG00045034241	0.49797	10.2825	0.0363835	0.718537
ENSSSCG00045022272	0.48091	10.2828	0.0363835	0.718537
MPRIP	-0.436901	10.4091	0.0363847	0.718537
ENSSSCG00045027976	0.370082	10.665	0.036573	0.721171
ENSSSCG00045036484	-0.410017	10.4011	0.0366164	0.721171
ENSSSCG00045012783	-0.270684	10.2453	0.0369534	0.723922
HDHD3	-0.270673	10.245	0.0369534	0.723922
GNAS.1	-0.270705	10.2458	0.0369534	0.723922
MGAT3	-0.270742	10.2463	0.0369534	0.723922
CHTOP	-0.445767	10.2658	0.0371715	0.727222
ENSSSCG00045039009	0.424224	10.296	0.0372822	0.727765
MTCP1	-0.444607	10.2655	0.0373372	0.727765
ENSSSCG00045038238	-0.327824	10.7407	0.0373659	0.727765
SPSB1	-0.451537	10.4127	0.0373976	0.727765
GPR1	0.548753	10.3209	0.0375457	0.729679
ENSSSCG00045007018	-0.472185	10.3195	0.0376479	0.730161
ENSSSCG00045016199	0.442745	10.27	0.03767	0.730161
B3GAT3	-0.393652	10.2828	0.0378837	0.732369
AP5Z1	-0.393708	10.2831	0.0378837	0.732369
E2F8	0.380001	10.2698	0.0382444	0.735465
ENSSSCG00045006084	0.425669	10.2688	0.0382444	0.735465
OAT	0.425707	10.2697	0.0382444	0.735465
PLEKHO1	0.360671	10.2695	0.0382444	0.735465
AKAP8	-0.422049	10.3358	0.0383141	0.735841
PTPRE	-0.333528	10.7387	0.0385274	0.737996
ENSSSCG00045023313	0.419247	10.2844	0.0385719	0.737996
ENSSSCG00045019206	0.360375	10.2698	0.0385772	0.737996
ENSSSCG00045030998	-0.422815	10.3904	0.0389034	0.74174
ESYT2	-0.38609	10.5038	0.0391395	0.74174
SRSF7	-0.42357	10.332	0.0391939	0.74174
ENSSSCG00045027438	0.46765	10.3397	0.0392813	0.74174
MICU3	0.426482	10.3568	0.0393814	0.74174
SLC37A1	-0.431219	10.2796	0.0394401	0.74174
FAM177A1	0.324943	10.2624	0.0397018	0.74174
CDS1	0.372019	10.2614	0.0397018	0.74174
ENSSSCG00045003789	0.413518	10.2613	0.0398015	0.74174
TEF	-0.459496	10.3422	0.0398406	0.74174
HMGN2	-0.205127	10.2406	0.0398531	0.74174
ENSSSCG00045030807	-0.20513	10.2407	0.0398531	0.74174
U2AF1L4	-0.205059	10.2403	0.0398531	0.74174
ZBTB18	-0.205133	10.2407	0.0398531	0.74174
RNF167	-0.205037	10.2401	0.0398531	0.74174
ENSSSCG00045020349	-0.205081	10.2404	0.0398531	0.74174
ELMO1	-0.273411	11.4415	0.0398761	0.74174
ENSSSCG00045002096	0.393008	10.2611	0.0398912	0.74174
ENSSSCG00045032013	-0.363398	11.4245	0.0399389	0.74174
LMAN1	-0.421723	10.2828	0.0399422	0.74174
CACNA2D1	0.280331	10.999	0.039973	0.74174
ENSSSCG00045033515	-0.206744	10.2409	0.0400723	0.74174
CASC3	-0.483081	10.3239	0.0400816	0.74174
ENSSSCG00045011932	0.392644	10.262	0.0400981	0.74174
FRMD	-0.413554	10.3596	0.040106	0.74174
BCL7A	-0.428191	10.2913	0.0401386	0.74174
RBM39	-0.322162	10.6753	0.040166	0.74174
ABI1	0.338926	10.4935	0.040297	0.74174
ENSSSCG00045000915	-0.321762	10.5661	0.0403454	0.74174
RPS12	-0.336759	10.5154	0.0403927	0.74174
ENSSSCG00045023519	-0.432888	10.3082	0.0404429	0.74174
ZNF654	-0.404472	10.3957	0.04047	0.74174
ENSSSCG00045022256	0.386626	10.2896	0.040484	0.74174
ZBTB16	-0.270087	11.3377	0.0404916	0.74174
CD99L2	-0.428432	10.3212	0.0405599	0.742064
ENSSSCG00045029395	-0.273668	10.2453	0.0407698	0.743364
MME	-0.563524	10.3807	0.0407745	0.743364
JAG1	-0.450594	10.3281	0.0407958	0.743364
FOXO1	-0.315763	10.8311	0.0408336	0.743364
TECTA	-0.446781	10.2762	0.0408994	0.74364
KDSR	0.397391	10.5939	0.0411733	0.744953
CPLX2	-0.264909	10.2454	0.0411752	0.744953
CRTAP	-0.459227	10.332	0.0412741	0.744953
SMARCB1	-0.431879	10.3135	0.0412778	0.744953
MKNK1	-0.462366	10.314	0.0412778	0.744953
RUNX1	0.473295	10.3788	0.0414518	0.744953
ENSSSCG00045001894	-0.310865	11.09	0.041482	0.744953
MFSD14B	-0.404594	10.3021	0.0415044	0.744953
MRPS14	-0.410457	10.2768	0.0415292	0.744953
KAZN	0.517588	10.384	0.0415474	0.744953
ENSSSCG00045016541	-0.435736	10.306	0.0415692	0.744953
ENSSSCG00045014572	0.411403	10.2614	0.0415809	0.744953
ENSSSCG00045003854	-0.242078	10.241	0.0417202	0.745976
CBLL1	-0.424612	10.2957	0.0417397	0.745976
PNISR	-0.281906	10.8299	0.0418703	0.746716
ENSSSCG00045023915	0.451772	10.2767	0.0419052	0.746716
RAB12	-0.440937	10.369	0.0419712	0.746716
SBNO2	-0.433146	10.3251	0.0419847	0.746716
ENSSSCG00045031670	-0.444163	10.3851	0.0421738	0.747041
RGS14	-0.238853	10.2427	0.0423084	0.747041
AMIGO3	-0.298418	10.243	0.0423084	0.747041
ENSSSCG00045037501	-0.238912	10.2432	0.0423084	0.747041
ENSSSCG00045001510	-0.238879	10.2429	0.0423084	0.747041
ENSSSCG00045035235	-0.298594	10.244	0.0423084	0.747041
ENSSSCG00045017850	-0.470358	10.3027	0.0424983	0.749164
ENSSSCG00045019797	0.32701	10.6028	0.0425749	0.749164
NAPSA	-0.245908	10.2413	0.0426543	0.749164
ENSSSCG00045015066	0.374169	10.2759	0.0427294	0.749164
ENSSSCG00045008651	0.374259	10.2758	0.0427294	0.749164
RDH10	0.41108	10.269	0.0427349	0.749164
CSNK2A1	-0.446536	10.3866	0.0428646	0.749325
CYTH3	-0.405436	10.4926	0.0429461	0.749325
ST8SIA5	-0.382289	10.28	0.0429506	0.749325
ENSSSCG00045030259	-0.38556	10.5353	0.0429976	0.749325
CCDC17	0.344236	10.4375	0.0430701	0.749325
DGKQ	-0.269073	10.2458	0.0430726	0.749325
FLRT2	-0.345277	10.9277	0.0431016	0.749325
FOXP1	-0.20806	11.7936	0.043215	0.750407
VAV1	0.389495	10.272	0.0437486	0.757774
NSMF	-0.435039	10.2759	0.0437487	0.757774
ADCY2	0.392593	10.2759	0.0437942	0.757774
TCF4	-0.264744	11.4153	0.0439135	0.757784
ARHGAP27	-0.422841	10.3325	0.0439371	0.757784
BCL2L13	0.403557	10.3803	0.0439507	0.757784
CCNL2	-0.381159	10.4386	0.0441294	0.757784
ENSSSCG00045031992	0.437908	10.2922	0.0441506	0.757784
SAP130	0.356436	10.5023	0.0441625	0.757784
MLLT1	-0.422098	10.2958	0.0442491	0.757784
ENSSSCG00045004872	0.409617	10.3032	0.0442655	0.757784
GNPAT	-0.375993	10.2735	0.0444371	0.757784
ZNF385D	0.512828	10.3831	0.0444426	0.757784
ENSSSCG00045030385	-0.3294	10.2533	0.0447592	0.757784
ENSSSCG00045021066	-0.329514	10.2536	0.0447592	0.757784
UBE2J2	-0.355284	10.2523	0.0447592	0.757784
ENSSSCG00045001367	-0.302386	10.2514	0.0447592	0.757784
ENSSSCG00045012134	0.407368	10.516	0.0448223	0.757784
ENSSSCG00045024519	0.404136	10.2823	0.0448715	0.757784
TRHR	-0.381936	10.2567	0.0448991	0.757784
SLC4A8	0.333367	10.2519	0.0450074	0.757784
NPR3	0.333411	10.2525	0.0450074	0.757784
PPP4R4	0.310406	10.2523	0.0450074	0.757784
ENSSSCG00045033637	0.333431	10.2528	0.0450074	0.757784
CNGB3	0.333463	10.2532	0.0450074	0.757784
ENSSSCG00045006174	0.333395	10.2522	0.0450074	0.757784
ENSSSCG00045015843	-0.423752	10.3174	0.0450505	0.757784
RAB1A	0.301826	10.4898	0.0450859	0.757784
ENSSSCG00045025507	0.356683	10.2694	0.04527	0.7596
ENSSSCG00045005200	-0.178451	10.2401	0.0452975	0.7596
ENSSSCG00045000652	0.340286	10.5599	0.0454365	0.760121
ENSSSCG00045034339	0.403493	10.2828	0.0455054	0.760121
FABP3	-0.342455	10.2494	0.0455609	0.760121
ENSSSCG00045025259	0.386594	10.2608	0.045627	0.760121
CARD9	-0.377312	10.2585	0.0456442	0.760121
ENSSSCG00045014181	-0.386891	10.2686	0.0456755	0.760121
ZNF382	-0.450575	10.3102	0.0456912	0.760121
IMPG1	0.405335	10.2631	0.0458733	0.762286
ENSSSCG00045037855	-0.426641	10.3746	0.0459575	0.762821
ICA1	-0.406225	10.3911	0.0462297	0.763146
ZNF786	-0.37033	10.2583	0.0462765	0.763146
TSPAN3	0.449542	10.3552	0.0463024	0.763146
ENSSSCG00045013340	0.288973	10.2519	0.0463242	0.763146
TSHR	0.511942	10.3398	0.0463653	0.763146
ENSSSCG00045021665	0.30388	10.9174	0.0463768	0.763146
ATP5F1B	-0.386542	10.3022	0.0463792	0.763146
AK5	0.471399	10.3162	0.0463931	0.763146
MBOAT2	-0.418405	10.328	0.0465086	0.764189
MFHAS1	-0.452534	10.3645	0.0469388	0.769747
ENSSSCG00045023026	-0.476975	10.2776	0.0469518	0.769747
FOCAD	0.321194	10.5735	0.0471726	0.772503
ENSSSCG00045005663	0.353038	10.7852	0.0474596	0.776338
ENSSSCG00045034879	0.32882	10.2531	0.0475848	0.777518
ENSSSCG00045000895	0.398474	10.2612	0.0476837	0.777917
SLC8A1	0.347067	11.0458	0.0477152	0.777917
FRS3	-0.234305	10.2428	0.0478097	0.778593
ENSSSCG00045033728	-0.40115	10.3215	0.0480036	0.780665
ADGRB3	0.462789	10.2894	0.0480434	0.780665
TSPAN10	-0.250055	10.2429	0.0481947	0.781972
ENSSSCG00045008585	-0.442267	10.273	0.0482449	0.781972
CDK5RAP3	0.308203	10.2522	0.0482837	0.781972
ENSSSCG00045028960	0.307725	10.2521	0.0484162	0.782419
PDE4B	-0.403469	10.4183	0.0485837	0.782419
ENSSSCG00045007297	0.308343	10.2522	0.0486792	0.782419
ENSSSCG00045038637	0.36054	10.2688	0.0487228	0.782419
NECAP1	0.340959	10.2682	0.0487228	0.782419
ZBED6	-0.455092	10.326	0.048745	0.782419
DHX37	-0.393536	10.2809	0.048868	0.782419
ZNF662	-0.432329	10.2814	0.048868	0.782419
ENSSSCG00045020348	-0.415112	10.3416	0.0488721	0.782419
NECTIN3	0.391304	10.5213	0.0489551	0.782419
WAPL	-0.401833	10.4718	0.048966	0.782419
ENSSSCG00045017803	-0.219981	10.2409	0.0490272	0.782419
MYO9A	0.268103	10.8253	0.0490317	0.782419
RP2	0.394091	10.2768	0.0491198	0.782419
ENSSSCG00045038612	-0.423653	10.2932	0.0491336	0.782419
ENSSSCG00045014170	0.393099	10.295	0.0491644	0.782419
NELL1	-0.511003	10.3722	0.0492714	0.783271
NSFL1C	0.388737	10.2818	0.0495171	0.785064
ENSSSCG00045019716	-0.285059	11.0142	0.0495377	0.785064
PSMF1	-0.446096	10.3179	0.0495447	0.785064
ENSSSCG00045034317	-0.36727	10.4581	0.0496889	0.785736
ENSSSCG00045014961	0.403093	10.2833	0.0497046	0.785736
RPS6KA1	0.320938	10.2523	0.0497498	0.785736
CDH13	-0.383477	10.8457	0.0498013	0.785736
ENSSSCG00045036261	-0.274774	11.157	0.0498612	0.785836
ENSSSCG00045034544	-0.432835	10.5688	0.0500887	0.788575
ENSSSCG00045010583	0.459081	10.3348	0.0502894	0.790886
SUGT1	-0.401993	10.3833	0.0503468	0.79094
FIP1L1	0.40859	10.4298	0.0504345	0.791246
PSIP1	0.401458	10.3714	0.0504805	0.791246
RENBP	-0.375892	10.2633	0.050638	0.791246
NFIC	-0.380061	10.5446	0.0506615	0.791246
ENSSSCG00045005230	0.416926	10.4347	0.0506981	0.791246
NCAM1	0.425844	10.3704	0.0507703	0.791246
CHD7	-0.320588	10.5928	0.0507856	0.791246
PREP	0.435284	10.356	0.0508887	0.791246
HSD17B10	-0.241389	10.2434	0.0509196	0.791246
ADAMTSL3	0.449135	10.3933	0.0509278	0.791246
HOPX	-0.431118	10.3112	0.0509594	0.791246
ARHGEF2	-0.403225	10.3484	0.0511482	0.793314
ENSSSCG00045015004	-0.309733	10.7695	0.0512007	0.793314
ENSSSCG00045030413	-0.353757	10.288	0.0512689	0.79352
ENSSSCG00045035710	-0.432109	10.2767	0.0513302	0.79352
RASGRF2	-0.379049	10.5482	0.0513762	0.79352
ENSSSCG00045039531	-0.368999	10.3117	0.0514828	0.794316
ENSSSCG00045012643	0.413778	10.3311	0.0515464	0.794316
ENSSSCG00045006023	0.406192	10.3193	0.0516594	0.794316
BICRAL	-0.331699	10.6768	0.0517159	0.794316
CD81	0.417453	10.2956	0.0517924	0.794316
ENSSSCG00045018817	-0.427942	10.2924	0.0519028	0.794316
CDK5RAP1	-0.407315	10.2848	0.0519434	0.794316
BMP5	0.376227	10.261	0.0520148	0.794316
ENSSSCG00045039415	-0.324908	10.6093	0.0520467	0.794316
ENSSSCG00045013860	-0.389481	10.2688	0.052058	0.794316
ERBIN	-0.322864	10.7342	0.0521271	0.794316
ENSSSCG00045022570	-0.406334	10.4054	0.0521511	0.794316
PPM1L	0.442631	10.4315	0.0521932	0.794316
ENSSSCG00045009631	-0.407322	10.296	0.0522398	0.794316
ENSSSCG00045035668	-0.353316	10.2965	0.0522398	0.794316
ACIN1	-0.343334	10.5193	0.0523372	0.794973
CEP44	0.455503	10.3	0.052468	0.796035
ENSSSCG00045035658	0.324422	10.253	0.0525157	0.796035
HPGD	-0.45921	10.3303	0.0526619	0.796693
PAK1	0.460591	10.3403	0.0527007	0.796693
TOPORS	-0.359674	10.2729	0.0528051	0.796693
ENSSSCG00045027175	-0.398998	10.2912	0.0528569	0.796693
ENSSSCG00045017351	-0.394383	10.2769	0.0529094	0.796693
ENSSSCG00045033960	-0.259659	10.2437	0.0529323	0.796693
DYRK2	-0.370419	10.2624	0.0529391	0.796693
RLIM	-0.435534	10.3033	0.0530673	0.7971
MYL6B.1	0.467915	10.3422	0.0531119	0.7971
ENSSSCG00045010449	0.41155	10.7613	0.0531564	0.7971
CCDC125	-0.428612	10.3097	0.0532562	0.7971
ENSSSCG00045005281	0.355553	10.2752	0.0533464	0.7971
NTRK3	0.296152	10.2746	0.0533464	0.7971
DAD1	0.296081	10.2751	0.0533464	0.7971
ENSSSCG00045022264	-0.38712	10.3007	0.0535547	0.798995
TBC1D16	-0.422023	10.3408	0.0535822	0.798995
ENSSSCG00045015708	0.346744	10.2683	0.0538708	0.801713
STRADA	-0.354376	10.2664	0.0540923	0.801713
COPRS.1	-0.377449	10.2672	0.0540923	0.801713
FASTKD1	-0.377589	10.2662	0.0540923	0.801713
RABL6	-0.377545	10.2664	0.0540923	0.801713
DNAJA2	-0.377645	10.2668	0.0540923	0.801713
UBR4	-0.380355	10.4369	0.0541693	0.801976
AFMID	0.303805	10.252	0.0542193	0.801976
RPL5	-0.373248	10.3857	0.0543317	0.802829
ENSSSCG00045012160	0.349815	10.26	0.0544529	0.80341
RNPC3	-0.410786	10.432	0.0544806	0.80341
PDSS2	0.402143	10.3687	0.0545465	0.803575
TENT4A	-0.418004	10.3074	0.0546674	0.80409
ENSSSCG00045038726	-0.39551	10.3195	0.0546911	0.80409
CSGALNACT1	-0.2836	11.2969	0.0547573	0.804091
ENSSSCG00045037421	0.385845	10.3474	0.0548148	0.804091
ENSSSCG00045032867	-0.307261	10.819	0.0548614	0.804091
S100PBP	-0.420651	10.3387	0.0550165	0.804091
ENSSSCG00045036903	0.396699	10.2674	0.0550437	0.804091
TMOD1	-0.392807	10.2729	0.0550671	0.804091
ZNF148	-0.364256	10.5408	0.055084	0.804091
ENSSSCG00045001466	0.426898	10.3282	0.0551746	0.804091
ZBTB7A	0.311669	10.2813	0.0551844	0.804091
NRXN1	0.489797	10.4114	0.0552392	0.804092
EHMT1	-0.337855	10.4589	0.0553595	0.805044
FMO1	-0.442753	10.3752	0.055699	0.80918
SPOPL	-0.429447	10.3366	0.0557731	0.809454
SELENOO	-0.304079	10.2568	0.0561118	0.811161
LRRC8A	-0.355091	10.2557	0.0561118	0.811161
IFI35	-0.40432	10.2561	0.0561118	0.811161
CYBC1	-0.354993	10.2557	0.0561118	0.811161
ALPK3	-0.395491	10.379	0.0562303	0.812074
ENSSSCG00045016542	0.43711	10.3573	0.0563652	0.813221
WLS	0.395764	10.5397	0.0565018	0.814392
MALL	-0.325727	10.2518	0.0567046	0.816513
ENSSSCG00045002143	-0.32776	10.7384	0.0568517	0.817121
ENSSSCG00045038524	0.354048	10.2608	0.0568931	0.817121
EYA4	-0.449783	10.3278	0.0569741	0.817121
ENSSSCG00045022667	0.365652	10.2684	0.0570439	0.817121
DPYSL2	-0.349504	10.5578	0.0570458	0.817121
ENSSSCG00045003304	-0.41696	10.3149	0.057081	0.817121
NUDT13	-0.402876	10.3588	0.0573282	0.819417
SGPL1	-0.448022	10.2849	0.0574362	0.819417
ENSSSCG00045005881	-0.389616	10.4352	0.0574422	0.819417
HP	-0.40427	10.2665	0.0575256	0.819417
PPCDC	-0.355753	10.2567	0.057551	0.819417
ENSSSCG00045030457	-0.280273	10.2564	0.0575764	0.819417
ENSSSCG00045014364	-0.307087	11.0192	0.057716	0.820608
KCNAB3	-0.216702	10.2428	0.0579035	0.82166
ENSSSCG00045007787	-0.354237	10.2698	0.0580167	0.82166
DNAJC19	-0.419883	10.27	0.0580167	0.82166
ENSSSCG00045005213	-0.354583	10.3392	0.0580601	0.82166
ST3GAL1	-0.363496	10.5195	0.0582106	0.82166
RPS20	-0.326944	10.5206	0.0582831	0.82166
SLC25A40	0.409801	10.3222	0.0582872	0.82166
ENSSSCG00045016778	-0.410996	10.3602	0.0584742	0.82166
RPS29	-0.411658	10.3587	0.0585191	0.82166
ENSSSCG00045034390	-0.328775	10.2499	0.058603	0.82166
ENSSSCG00045026383	-0.273586	10.2495	0.058603	0.82166
COMTD1	-0.328692	10.2501	0.058603	0.82166
ENSSSCG00045023571	-0.328688	10.2502	0.058603	0.82166
MRPL55	-0.273597	10.2499	0.058603	0.82166
ENSSSCG00045006866	-0.34788	10.6332	0.0586607	0.82166
PITPNC1	-0.298043	11.0657	0.058686	0.82166
ENSSSCG00045012469	-0.372673	10.2996	0.058847	0.823104
PRKN	0.292786	10.8439	0.0589013	0.823104
LMCD1	0.417861	10.3246	0.0591523	0.825358
ENTPD1	0.372772	10.5394	0.0592106	0.825358
UACA	-0.323739	10.6932	0.0592314	0.825358
ENSSSCG00045039541	0.401082	10.2812	0.0593516	0.826249
ANKRD52	-0.355703	10.2716	0.0594709	0.826633
ENSSSCG00045014542	-0.389861	10.2707	0.0595182	0.826633
ENSSSCG00045027489	-0.420197	10.2913	0.0595908	0.826633
RPS16	-0.359431	10.3848	0.0596045	0.826633
ENSSSCG00045010669	-0.40303	10.3224	0.0597968	0.828516
BCAT1	0.507906	10.3251	0.0600009	0.829887
SDHB	-0.39616	10.3333	0.0600089	0.829887
ENSSSCG00045005817	-0.348448	10.2575	0.0602292	0.83215
RAP1B	0.298595	10.5684	0.0603352	0.832756
MICU2	-0.298144	10.6406	0.0604129	0.832756
ADAMTS9	-0.402331	10.5634	0.0604434	0.832756
MTNR1A	-0.255948	10.2458	0.0605743	0.833777
MAPK1	-0.312326	10.529	0.0608213	0.834019
CACNB2	0.469125	10.6923	0.0609669	0.834019
ENSSSCG00045038549	-0.308806	10.7148	0.0609945	0.834019
PSD3	0.310056	10.7741	0.0610383	0.834019
ARL6IP5	0.406719	10.2993	0.0610654	0.834019
TMEM184B	-0.429904	10.3459	0.0610858	0.834019
PDE7A	0.39794	10.304	0.0611193	0.834019
ENSSSCG00045016363	-0.323515	10.706	0.0613041	0.834019
GTF3C2	-0.39495	10.2751	0.0613087	0.834019
ENSSSCG00045009949	-0.428959	10.3459	0.0613286	0.834019
NISCH	-0.380289	10.3036	0.0616903	0.834019
FXYD1	-0.414763	10.2742	0.0617038	0.834019
CCZ1	-0.382225	10.3296	0.0617232	0.834019
GPR157	0.286919	10.2507	0.0617418	0.834019
FASTKD2	0.310331	10.2512	0.0617418	0.834019
EMID1	0.286951	10.2514	0.0617418	0.834019
COLQ	0.286955	10.2515	0.0617418	0.834019
ENSSSCG00045035690	0.310332	10.2514	0.0617418	0.834019
PLCE1	0.400029	10.4771	0.0617743	0.834019
PCMT1	-0.394694	10.3916	0.0617994	0.834019
SLC24A2	0.340942	10.2672	0.0618991	0.834019
NOP2	0.341005	10.2674	0.0618991	0.834019
POLR2E	0.405967	10.2671	0.0618991	0.834019
RGS7	0.377554	10.3062	0.0619947	0.834453
ENSSSCG00045002823	-0.404555	10.2802	0.0620451	0.834453
ENSSSCG00045005016	0.404114	10.3154	0.0622919	0.836962
RFC3	0.411343	10.3533	0.0623458	0.836962
DAPK2	0.391156	10.2881	0.0627475	0.840212
YARS	0.403413	10.2872	0.0629412	0.840212
TRDMT1	0.425507	10.3536	0.0629621	0.840212
NIT2	0.384431	10.2666	0.0629653	0.840212
PDZRN4	0.417163	10.2744	0.0630079	0.840212
ENSSSCG00045013090	0.402878	10.2671	0.0630494	0.840212
ENSSSCG00045000256	-0.346233	10.6271	0.0630531	0.840212
FBXO42	-0.340542	10.4553	0.0631109	0.840212
SLC6A9	-0.413851	10.2738	0.0631251	0.840212
ENSSSCG00045006430	-0.375097	10.5275	0.0632132	0.840212
VEGFC	-0.434578	10.2917	0.0632178	0.840212
ENSSSCG00045017292	-0.38223	10.2735	0.0636016	0.840703
GLCCI1	0.422719	10.327	0.0637006	0.840703
KLHL21	0.351389	10.2609	0.063781	0.840703
LARP7	-0.400927	10.4266	0.0637919	0.840703
MAGI2	-0.357555	10.581	0.0638718	0.840703
PIP5K1C	-0.389295	10.4256	0.0639342	0.840703
ENSSSCG00045039305	0.397477	10.2878	0.0640556	0.840703
ENSSSCG00045034246	-0.369394	10.3083	0.0641183	0.840703
MATR3	-0.34743	10.5599	0.064161	0.840703
CHRNB3	0.306668	10.2517	0.0642158	0.840703
RING1	-0.303305	10.2564	0.0642402	0.840703
GPM6B	0.424743	10.3484	0.0643202	0.840703
ENSSSCG00045008643	0.415092	10.336	0.0643607	0.840703
ENSSSCG00045025330	0.368415	10.2759	0.064425	0.840703
TMEM59	0.372017	10.3502	0.0644807	0.840703
RBFOX2	-0.272675	10.9443	0.0644909	0.840703
ENSSSCG00045027907	-0.334591	10.5545	0.0645087	0.840703
CSNK1G2	-0.432288	10.282	0.064548	0.840703
MRRF	-0.393578	10.282	0.064548	0.840703
ENSSSCG00045026807	-0.320786	10.2669	0.0646337	0.840703
ENSSSCG00045035587	0.39808	10.3165	0.0646449	0.840703
VSIG10	-0.401491	10.3386	0.0646931	0.840703
HDAC10	-0.378423	10.2611	0.0647595	0.840703
ENSSSCG00045030522	-0.354873	10.2598	0.0647595	0.840703
KYNU	0.474199	10.2968	0.0647887	0.840703
RSC1A1	0.354447	10.3557	0.0648522	0.840703
SNX24	0.329503	10.4947	0.0649022	0.840703
CAMTA1	0.439857	10.3559	0.0649278	0.840703
SH3PXD2B	0.403911	10.4735	0.0649362	0.840703
SLC41A2	0.319976	10.2668	0.0649736	0.840703
ACADL	0.389973	10.2973	0.0650498	0.840948
DOP1A	-0.354192	10.4013	0.0652553	0.842174
PTK2B	0.413065	10.3122	0.0652621	0.842174
ENSSSCG00045010510	-0.418255	10.3675	0.0653469	0.842174
DHX30	-0.334083	10.285	0.0654743	0.842174
ZNF395	0.382224	10.3825	0.0654878	0.842174
ENSSSCG00045037788	0.373099	10.3115	0.065489	0.842174
SPPL3	-0.342115	10.608	0.0655636	0.842385
ARMC2Â	-0.410743	10.387	0.0656203	0.842385
BNIP3L	0.37835	10.3781	0.0656884	0.842522
GOPC	-0.370011	10.3909	0.0657756	0.842896
ETHE1	-0.390985	10.2886	0.0659588	0.842896
COPB2	-0.430051	10.2893	0.0659588	0.842896
PDE4D	-0.296479	11.0285	0.0659963	0.842896
ENSSSCG00045033446	-0.39003	10.2942	0.0660822	0.842896
TMEFF2	-0.436599	10.3986	0.0661558	0.842896
APBA2	0.389591	10.2662	0.0662942	0.842896
ENSSSCG00045010407	-0.435042	10.3589	0.0664111	0.842896
JAM3	-0.385719	10.2991	0.0666048	0.842896
ENSSSCG00045029364	0.381736	10.3449	0.0666316	0.842896
ENSSSCG00045023653	-0.291008	10.9601	0.0666475	0.842896
FAM222B	-0.317685	10.687	0.066693	0.842896
CA3	-0.380437	10.3514	0.0667147	0.842896
ENSSSCG00045028041	-0.413245	10.3145	0.0669773	0.842896
ENSSSCG00045032136	0.398471	10.3177	0.0672359	0.842896
GPR176	0.407177	10.4367	0.0672586	0.842896
NDUFAF5	0.34573	10.26	0.0674542	0.842896
ENSSSCG00045020810	0.286697	10.2511	0.0674766	0.842896
INSYN1	0.286855	10.2511	0.0674934	0.842896
FOLR2	0.285759	10.2511	0.0675779	0.842896
ANKRD33B	0.389505	10.3164	0.0675881	0.842896
ENSSSCG00045038258	-0.364165	10.4046	0.0676151	0.842896
APPL2	0.370506	10.3338	0.0676971	0.842896
ENSSSCG00045038343	-0.322854	10.6816	0.0677238	0.842896
ENSSSCG00045039403	0.286493	10.2511	0.0677529	0.842896
ENSSSCG00045016495	-0.427906	10.3042	0.0677973	0.842896
FLT3	0.282494	10.2598	0.0678213	0.842896
HRH2	0.350614	10.2592	0.0678213	0.842896
ABCG4	0.282496	10.26	0.0678213	0.842896
ACTA2	0.35058	10.2597	0.0678213	0.842896
ENSSSCG00045016704	0.350622	10.2585	0.0678213	0.842896
AP1M1	0.282412	10.26	0.0678213	0.842896
CD86	0.371942	10.2585	0.0678213	0.842896
ENSSSCG00045011428	0.328942	10.2583	0.0678213	0.842896
ENSSSCG00045036455	0.350636	10.2589	0.0678213	0.842896
SLC1A2	0.350609	10.2583	0.0678213	0.842896
ENSSSCG00045028471	0.311716	10.3973	0.067843	0.842896
ZZZ3	-0.325721	10.6254	0.0679091	0.843003
DRD3	0.295882	10.251	0.0679674	0.843014
HP1BP3	-0.391216	10.4106	0.0680869	0.843783
POLB	-0.386611	10.2783	0.0682096	0.84459
N4BP3	-0.352699	10.2973	0.0683533	0.845041
ZNF366	-0.395255	10.3453	0.0683612	0.845041
COL5A2	0.262523	10.9242	0.068507	0.845999
ENSSSCG00045003950	0.402537	10.3742	0.0686032	0.845999
RPL18	0.367528	10.3748	0.0686514	0.845999
ENSSSCG00045024744	-0.362413	10.2712	0.0686693	0.845999
ENSSSCG00045032979	0.383944	10.3886	0.0687378	0.846132
FAM135A	0.382794	10.4537	0.0689484	0.847791
SS18	0.333842	10.4691	0.0689964	0.847791
RAPGEF1	-0.382174	10.4029	0.0691661	0.847791
ATP8A2	0.385957	10.2997	0.0692307	0.847791
GSN	-0.291785	10.9069	0.0692695	0.847791
ENSSSCG00045010993	0.334185	10.2797	0.0692743	0.847791
ENSSSCG00045003676	0.352589	10.2591	0.069277	0.847791
GFPT2	0.376683	10.2864	0.069475	0.849085
TYSND1	0.291133	10.2515	0.0694984	0.849085
ENSSSCG00045007454	0.43654	10.3167	0.0696445	0.850162
SERF2	0.351167	10.3654	0.0697343	0.85055
SFMBT1	0.380595	10.37	0.0699355	0.852296
ENSSSCG00045018790	-0.400543	10.3452	0.070023	0.852653
ENSSSCG00045016855	0.41623	10.3809	0.0700921	0.85275
MLLT3	-0.347853	10.7811	0.0702506	0.85275
NOTCH4	-0.312726	10.2595	0.0702583	0.85275
ENSSSCG00045004566	-0.328369	10.5931	0.0702634	0.85275
ENSSSCG00045012483	-0.365548	10.4808	0.0705976	0.855512
STAR	-0.290499	10.2562	0.0706145	0.855512
SLC2A13	0.325096	10.5676	0.0706659	0.855512
ZNF572	0.42979	10.3222	0.0710084	0.857917
FHL2	-0.383169	10.282	0.0710317	0.857917
ENSSSCG00045006304	0.348853	10.2582	0.0710399	0.857917
ENSSSCG00045014301	-0.283547	10.2644	0.0712072	0.85818
ENSSSCG00045022659	-0.363964	10.2714	0.0712335	0.85818
PAG1	0.410611	10.3534	0.0712372	0.85818
COL3A1	0.256486	10.6602	0.0713852	0.858606
ABCA5	0.310364	10.3436	0.0713896	0.858606
ENSSSCG00045008265	0.339852	10.2584	0.0715259	0.859541
ENSSSCG00045039346	0.335365	10.2857	0.0716308	0.859635
RDX	0.325324	10.4842	0.0716509	0.859635
IGFBP7	-0.380073	10.5715	0.0719442	0.86106
ENSSSCG00045027714	0.411637	10.3136	0.0720953	0.86106
SPIN1	0.39259	10.4423	0.0721121	0.86106
GLIS3	0.243928	11.317	0.072275	0.86106
RAD54L2	-0.398723	10.3813	0.0722788	0.86106
ENSSSCG00045025019	-0.367919	10.4262	0.072296	0.86106
ENSSSCG00045007401	-0.375119	10.3672	0.0723198	0.86106
SAE1	-0.413907	10.2936	0.0724376	0.86106
SPEF2	0.369899	10.2929	0.0724487	0.86106
SEC31A	-0.321562	10.6588	0.0724822	0.86106
ENSSSCG00045038317	-0.35065	10.4606	0.0724895	0.86106
ENSSSCG00045006507	-0.350169	10.282	0.0725281	0.86106
PSMD3	-0.348313	10.2823	0.0725671	0.86106
ENSSSCG00045022118	-0.408043	10.3509	0.0725912	0.86106
ENSSSCG00045008935	-0.382683	10.3189	0.0726645	0.861233
SERBP1	-0.38705	10.3524	0.0727437	0.861476
PBEF1	0.375262	10.3402	0.0733091	0.867471
ENSSSCG00045018844	0.408415	10.3132	0.0734257	0.868151
2024-03-06	-0.338659	10.5589	0.073793	0.871792
ENSSSCG00045009689	0.424203	10.3131	0.0740982	0.873536
EPS15	-0.313467	10.6639	0.0741834	0.873536
ERGIC3	-0.309969	10.2595	0.0743293	0.873536
ENSSSCG00045005084	0.281761	10.2508	0.0743495	0.873536
RCSD1	-0.339264	10.5023	0.074412	0.873536
ANAPC1	0.340091	10.3327	0.0744647	0.873536
ENSSSCG00045033081	-0.329198	10.2536	0.0745956	0.873536
PHACTR4	-0.354987	10.2545	0.0745956	0.873536
NQO1	-0.329263	10.2531	0.0745956	0.873536
LT-bR	-0.329223	10.2534	0.0745956	0.873536
ATP13A1	-0.329311	10.2534	0.0745956	0.873536
AP1AR	-0.404206	10.4037	0.0747403	0.874316
FKBP5	0.251587	10.9627	0.0747814	0.874316
DYNC1I1	-0.361767	10.5197	0.0748486	0.874398
DVL1	0.35224	10.2807	0.0749075	0.874398
MYO1B	0.346806	10.3935	0.0750426	0.874866
STK17B	0.376312	10.2879	0.0750974	0.874866
ENSSSCG00045015501	-0.260528	11.1813	0.0751265	0.874866
ENSSSCG00045018475	-0.403839	10.3249	0.0752345	0.874936
CDV3	-0.368309	10.3172	0.0752986	0.874936
ZCCHC9	-0.34968	10.2545	0.0753114	0.874936
NOL4	0.327252	10.28	0.0757064	0.875968
HNRNPAB	-0.331848	10.2676	0.0759107	0.875968
PISD	-0.376413	10.2675	0.0759107	0.875968
DUSP4	-0.308294	10.2673	0.0759107	0.875968
FBXL18	-0.399015	10.2674	0.0759107	0.875968
ENSSSCG00045017601	-0.354633	10.2681	0.0760168	0.875968
ENSSSCG00045010546	-0.359015	10.457	0.0761617	0.875968
ENSSSCG00045027466	-0.401558	10.3006	0.0763201	0.875968
SRP68	-0.36595	10.3172	0.0764208	0.875968
BICD1	0.402727	10.3302	0.0764599	0.875968
ENSSSCG00045021035	-0.239235	11.2819	0.0765457	0.875968
ZNF503	-0.243188	10.2475	0.0766568	0.875968
ENSSSCG00045002387	-0.243211	10.2467	0.0766568	0.875968
ENSSSCG00045030071	-0.243142	10.2463	0.0766568	0.875968
ENSSSCG00045038697	-0.300451	10.2477	0.0766568	0.875968
ENSSSCG00045005196	-0.27354	10.2478	0.0766568	0.875968
ENSSSCG00045028410	-0.300511	10.2473	0.0766568	0.875968
ANAPC15	-0.243222	10.2472	0.0766568	0.875968
ENSSSCG00045007573	-0.216317	10.2476	0.0766568	0.875968
ENSSSCG00045006646	-0.300524	10.2474	0.0766568	0.875968
ENSSSCG00045024998	-0.24312	10.2469	0.0766568	0.875968
ENSSSCG00045019272	-0.343167	10.2547	0.0767769	0.875968
LPGAT1	0.36388	10.3731	0.0768476	0.875968
FCGRT	-0.40068	10.3138	0.07686	0.875968
ENSSSCG00045025813	-0.359989	10.3969	0.0768928	0.875968
CALM1.1	0.340614	10.3592	0.0769804	0.876287
ENSSSCG00045034910	-0.328017	10.2543	0.0774031	0.880416
ENSSSCG00045020964	-0.246925	10.9297	0.0776624	0.882366
ENSSSCG00045017527	0.400248	10.3166	0.0777521	0.882366
ENSSSCG00045029483	-0.308358	10.7107	0.0777736	0.882366
RALB	-0.350137	10.4278	0.0778152	0.882366
PLLP	-0.309995	10.2673	0.07788	0.882419
ENSSSCG00045011964	-0.254625	10.2541	0.0780574	0.883195
SLC37A4	-0.277311	10.253	0.0780689	0.883195
ENSSSCG00045030269	-0.328847	10.4969	0.0782238	0.883567
PHF21B	-0.320363	10.2641	0.0783225	0.883567
ARSK	0.365983	10.265	0.0784028	0.883567
ENSSSCG00045009486	0.280481	10.2655	0.0784028	0.883567
ENSSSCG00045029692	0.280502	10.2656	0.0784028	0.883567
COMMD3	0.345752	10.2651	0.0785117	0.884115
CREM	-0.380353	10.2896	0.0786233	0.884178
H2AFY	-0.362966	10.4129	0.0787443	0.884178
MSS51	-0.346343	10.2741	0.0787721	0.884178
RASA2	0.286811	10.5309	0.0788437	0.884178
TXNL1	0.30855	10.3199	0.0788729	0.884178
SLC25A51	-0.404648	10.294	0.0788859	0.884178
FILIP1L	0.327753	10.7718	0.078939	0.884178
ENSSSCG00045010076	-0.375486	10.3628	0.0791116	0.884178
ENSSSCG00045034104	-0.387827	10.4015	0.0791452	0.884178
ENSSSCG00045034681	-0.380888	10.3133	0.0792184	0.884178
ENSSSCG00045033974	-0.309519	10.2711	0.0792404	0.884178
RAB24	-0.332341	10.2722	0.0792404	0.884178
COLGALT2	0.354262	10.5075	0.0793527	0.884758
PUF60	0.345251	10.2649	0.0794181	0.884816
NRXN3	0.395354	10.3041	0.0796528	0.886757
IL17B	-0.369786	10.3063	0.0797265	0.886834
ENSSSCG00045032381	-0.379465	10.294	0.0797806	0.886834
ZNF384	-0.394754	10.2716	0.0802871	0.891789
ENSSSCG00045022546	-0.371715	10.4789	0.0804121	0.892501
ENSSSCG00045035162	0.321698	10.3157	0.0804736	0.892509
RABGAP1	-0.305968	10.6705	0.0807688	0.895106
UVRAG	-0.226927	11.1691	0.0809409	0.896277
PRPF39	-0.324863	10.4746	0.0809966	0.896277
ENSSSCG00045023268	0.365927	10.2648	0.0811289	0.897064
ENSSSCG00045008532	0.310227	10.2657	0.0812513	0.897742
RPL19	-0.353593	10.3851	0.0814307	0.897896
ENSSSCG00045029617	-0.415756	10.2753	0.0814877	0.897896
IAH1	-0.354014	10.276	0.0814877	0.897896
LZTS2	-0.226511	10.2478	0.0815101	0.897896
CCDC25	0.31192	10.3201	0.0815844	0.89804
ENSSSCG00045000675	-0.393276	10.3801	0.0818507	0.899108
ENSSSCG00045030192	-0.314243	10.2475	0.0818903	0.899108
ERI3	-0.45085	10.3525	0.0819711	0.899108
ENSSSCG00045015766	-0.370878	10.2999	0.0820569	0.899108
ENSSSCG00045017514	0.421487	10.2919	0.0820699	0.899108
RPS8	-0.277432	10.6162	0.0820709	0.899108
ENSSSCG00045017139	-0.382635	10.3684	0.0821163	0.899108
ENSSSCG00045009542	-0.332458	10.2675	0.0821716	0.899108
ENSSSCG00045005529	0.379822	10.2713	0.0823971	0.899918
SHISA5	0.317627	10.2722	0.0825128	0.899918
ANGPTL2	-0.384814	10.3032	0.0826792	0.899918
ENSSSCG00045005849	-0.359318	10.2746	0.0828265	0.899918
LIMS1	0.254193	11.0625	0.0828583	0.899918
MGAT4B	-0.374033	10.279	0.0828797	0.899918
TIPARP	-0.333169	10.2788	0.0828797	0.899918
ENSSSCG00045007047	0.381666	10.3028	0.0829239	0.899918
ENSSSCG00045033130	0.385063	10.2842	0.0829758	0.899918
ANKRD11	-0.291878	10.6567	0.0830396	0.899918
TIAM1	0.373396	10.4272	0.0831439	0.899918
JAZF1	0.325083	10.5697	0.08315	0.899918
ENSSSCG00045003706	0.359013	10.2656	0.0832567	0.899918
ENSSSCG00045016174	0.319441	10.2729	0.0835557	0.899918
ENSSSCG00045038874	-0.313818	10.2836	0.0835939	0.899918
ENSSSCG00045033296	-0.372495	10.2824	0.0835939	0.899918
PRDM4	-0.373303	10.2836	0.0835939	0.899918
RPL6	-0.311332	10.4699	0.0836749	0.899918
CCDC68	-0.388705	10.2637	0.0837678	0.899918
VPS33A	-0.334058	10.2864	0.0837695	0.899918
ENSSSCG00045029274	-0.391977	10.2863	0.0837695	0.899918
RALGAPA1	-0.28669	10.777	0.0839906	0.899918
TTF1	-0.37735	10.326	0.0843173	0.899918
SYNPO2	0.425667	10.4742	0.0844004	0.899918
UTP11	-0.328499	10.2685	0.0844387	0.899918
BBS7	0.387031	10.3129	0.0845884	0.899918
ENSSSCG00045036624	-0.372169	10.3286	0.0846487	0.899918
LEMD1	0.263077	10.2496	0.0846988	0.899918
ADGRG7	0.263047	10.2493	0.0846988	0.899918
PEX5	0.263056	10.2493	0.0846988	0.899918
PAQR5	0.263072	10.2495	0.0846988	0.899918
ENSSSCG00045007935	0.263086	10.2498	0.0846988	0.899918
SLC9A2	0.263097	10.2499	0.0846988	0.899918
RBM42	0.286856	10.2498	0.0846988	0.899918
IFT20	0.263073	10.2496	0.0846988	0.899918
ENSSSCG00045017130	0.263094	10.2498	0.0846988	0.899918
ENSSSCG00045007086	0.263056	10.2493	0.0846988	0.899918
TRPC3	0.286888	10.2503	0.0846988	0.899918
ENSSSCG00045024285	0.26308	10.2496	0.0846988	0.899918
ENSSSCG00045006663	0.286883	10.2501	0.0846988	0.899918
PLPP1	0.242804	11.2803	0.0851526	0.902612
IMPAD1	-0.368397	10.2764	0.0852192	0.902612
CD96	0.284514	10.2495	0.0853277	0.902612
DISC1	-0.361896	10.4325	0.0853899	0.902612
EEF1AKMT1	-0.317682	10.4857	0.0854845	0.902612
MIER3	-0.390441	10.2751	0.0855078	0.902612
ENSSSCG00045017114	0.347864	10.2647	0.0855632	0.902612
DIS3L	0.35234	10.3431	0.0856901	0.902612
IL17RE	0.333227	10.2783	0.0857376	0.902612
ARFIP2.1	-0.402046	10.2909	0.0859556	0.902612
PLA2G4B	-0.329927	10.2565	0.0860413	0.902612
ENSSSCG00045037275	-0.278903	10.2571	0.0860413	0.902612
ENSSSCG00045037263	-0.330014	10.2571	0.0860413	0.902612
EIF2D	-0.305478	10.2579	0.0860413	0.902612
ENSSSCG00045015520	-0.330055	10.258	0.0860413	0.902612
ZNF467	-0.329911	10.2568	0.0860413	0.902612
RTN4	0.269191	10.6499	0.0861763	0.902612
IL1RL1	0.281371	10.251	0.0861918	0.902612
TMCC2	0.283769	10.2502	0.0862144	0.902612
ENSSSCG00045036791	-0.378582	10.4356	0.0862325	0.902612
PLXDC2	-0.263709	11.2089	0.0862557	0.902612
CIRBP	-0.337524	10.3992	0.0863062	0.902612
ENSSSCG00045019473	-0.331821	10.2686	0.0863817	0.902612
LMO2	-0.380338	10.3151	0.0865009	0.902612
ENSSSCG00045022504	0.318005	10.5477	0.0865476	0.902612
ENSSSCG00045010166	-0.404281	10.3065	0.0866412	0.902612
RPL35	-0.326169	10.4208	0.0867254	0.902612
ENSSSCG00045016835	-0.334956	10.4354	0.0867261	0.902612
TP53BP1	-0.328471	10.3854	0.0867364	0.902612
ENSSSCG00045029129	-0.348782	10.4064	0.0868062	0.902698
ENSSSCG00045006620	-0.350593	10.427	0.0869743	0.903259
UBE2L3	-0.338551	10.3537	0.0870072	0.903259
ASIC1	0.282939	10.2502	0.0870748	0.903259
ENSSSCG00045003004	-0.394963	10.3088	0.0871063	0.903259
HSD17B12	-0.362998	10.4581	0.0873828	0.904321
RUFY3	-0.327663	10.5021	0.087535	0.904321
CBFA2T2	-0.322641	10.5421	0.0875642	0.904321
ENSSSCG00045001460	-0.304526	10.3959	0.0877082	0.904321
ENSSSCG00045028467	-0.234594	11.2821	0.0877295	0.904321
ASCC2	-0.367194	10.2837	0.0878078	0.904321
ENSSSCG00045000378	0.324901	10.2661	0.0878391	0.904321
PSMB4	-0.244294	10.2474	0.0878443	0.904321
TRPC1	0.32839	10.5017	0.0878853	0.904321
ENSSSCG00045000686	0.282102	10.2503	0.0879854	0.904321
WDR76	-0.359265	10.2795	0.088108	0.904321
ENSSSCG00045005384	0.31987	10.2972	0.0881086	0.904321
ACSL5	-0.409859	10.3298	0.0883053	0.904321
BTC	0.260694	10.2579	0.0883118	0.904321
CYTH4	0.32894	10.2575	0.0883118	0.904321
ENSSSCG00045037197	0.350516	10.258	0.0883118	0.904321
LPAR3	0.28229	10.2504	0.0883183	0.904321
ROR1	0.379457	10.5589	0.0883729	0.904321
EPM2AIP1	-0.407822	10.3064	0.0883909	0.904321
CDK15	0.329004	10.2575	0.0884414	0.904321
ENSSSCG00045015486	0.281833	10.2505	0.0888399	0.906899
ASPHD2	-0.289513	10.2474	0.0889171	0.906899
ENSSSCG00045016317	0.329133	10.2575	0.0889409	0.906899
SLC15A5	0.282221	10.2505	0.0889722	0.906899
ENSSSCG00045000919	-0.380242	10.394	0.0890025	0.906899
ENSSSCG00045030178	-0.344928	10.3996	0.0893261	0.909209
MAP3K1	-0.26809	10.8917	0.089361	0.909209
ZNF404	-0.295208	10.2577	0.0894151	0.909209
MIPOL1	-0.358728	10.5246	0.0896011	0.910154
ENSSSCG00045017310	-0.274788	10.2475	0.0896321	0.910154
AIF1	0.422075	10.2961	0.0897768	0.910482
ENSSSCG00045017662	0.306023	10.257	0.0897886	0.910482
ENSSSCG00045005347	-0.315374	10.2565	0.0899903	0.910834
CYP2J34	0.355754	10.2716	0.0900061	0.910834
ATP9B	-0.335812	10.5218	0.0900095	0.910834
NLN	0.364589	10.2653	0.0901815	0.911691
WDR78	0.298533	10.2654	0.0902872	0.911691
PRICKLE4	-0.429754	10.3188	0.0903121	0.911691
SLC44A2	-0.379643	10.3789	0.0903937	0.911691
ADGRL1	-0.366402	10.31	0.0904746	0.911691
SHB	-0.432942	10.34	0.0906707	0.911691
TMEM47	0.241993	10.2579	0.0907666	0.911691
NR2F1	-0.384358	10.3103	0.0908205	0.911691
ENSSSCG00045003977	0.324356	10.266	0.0908491	0.911691
AMOT	0.314969	10.3064	0.0908794	0.911691
ENSSSCG00045036716	0.309364	10.2568	0.0908902	0.911691
NKD1	0.415649	10.359	0.0908902	0.911691
AP1S2	0.331667	10.2723	0.0910057	0.911691
ENSSSCG00045011960	-0.398527	10.35	0.0910198	0.911691
CENPH	-0.237073	10.2462	0.0910262	0.911691
MYOM2	0.402908	10.3428	0.091351	0.91432
ZNRF1	-0.346449	10.4784	0.0914189	0.914376
ENSSSCG00045015290	0.260826	10.2496	0.0915394	0.914958
CFAP221	0.263194	10.2577	0.0918909	0.917265
RPL29	-0.351718	10.3418	0.0918953	0.917265
ENSSSCG00045014886	0.379179	10.3345	0.0920395	0.917443
STXBP5L	0.363669	10.3071	0.0921	0.917443
CCDC148	0.35363	10.287	0.0921768	0.917443
FYN	0.290155	10.6903	0.0921971	0.917443
SEMA3C	0.366483	10.4819	0.0922257	0.917443
HNRNPU	-0.26943	10.5846	0.0923589	0.918071
CD300H	0.263208	10.2498	0.092414	0.918071
ENSSSCG00045032683	-0.345948	10.3728	0.0925177	0.918479
ADRM1	0.305908	10.2573	0.0926331	0.918934
ENSSSCG00045012989	0.310313	10.9234	0.0926887	0.918934
C3H2orf42	-0.343259	10.2758	0.0929855	0.919929
ENSSSCG00045034730	-0.32964	10.4839	0.0930054	0.919929
LYN	-0.334723	10.4875	0.0930129	0.919929
ENSSSCG00045022197	-0.352382	10.3862	0.0930399	0.919929
ETV6	-0.263326	10.834	0.0935447	0.924297
ADCY10	0.319553	10.2573	0.0936329	0.924547
ENSSSCG00045026289	0.289957	10.4096	0.093866	0.926224
PCED1A	-0.330559	10.2606	0.0940743	0.927033
ENSSSCG00045020776	-0.283513	10.2623	0.0940743	0.927033
ENSSSCG00045024931	-0.366816	10.3547	0.0942367	0.928011
ENSSSCG00045001572	-0.373453	10.3105	0.0945219	0.930195
RCHY1	-0.376987	10.3187	0.094741	0.931257
ARL14EP	-0.352765	10.311	0.0947596	0.931257
TSPO	-0.359571	10.3102	0.0948203	0.931257
KMT2E	-0.246124	10.9196	0.0949356	0.931613
ENSSSCG00045038912	0.306433	10.3887	0.0949835	0.931613
CARF	-0.350787	10.3876	0.0954014	0.934848
ENSSSCG00045015259	-0.319023	10.2574	0.0954407	0.934848
ENSSSCG00045007938	0.331344	10.2724	0.095593	0.935715
SSBP3	-0.337965	10.5099	0.095691	0.93605
ENSSSCG00045029714	0.314485	10.2575	0.0959625	0.937891
ENSSSCG00045033661	0.306009	10.258	0.0960514	0.937891
ENSSSCG00045029784	0.337099	10.2722	0.096071	0.937891
MBNL3	0.327119	10.296	0.0963076	0.939575
SFRS11	-0.245724	10.788	0.0964106	0.939629
CD55	0.419977	10.3073	0.0965113	0.939629
RHOQ	0.367062	10.3486	0.0965506	0.939629
SLC25A24	0.344394	10.4268	0.0965692	0.939629
ENSSSCG00045028686	-0.267066	10.819	0.0968295	0.941536
GPX3	-0.308338	10.4742	0.0971026	0.942364
RNF145	-0.354227	10.4518	0.0971552	0.942364
ENSSSCG00045003299	0.330256	10.2895	0.0971983	0.942364
ANKS1B	0.308922	10.2792	0.0972617	0.942364
ENSSSCG00045012390	-0.33956	10.4172	0.0973111	0.942364
GLRA2	0.341851	10.2657	0.097418	0.942364
NUDT4	-0.410854	10.3546	0.0974193	0.942364
ENSSSCG00045009209	0.286273	10.3011	0.0974283	0.942364
ENSSSCG00045018030	-0.261969	10.5717	0.0975869	0.943275
CGGBP1	-0.37513	10.3185	0.097899	0.94567
SECISBP2	-0.381318	10.3564	0.0982783	0.945763
MCF2L	-0.328916	10.4616	0.098328	0.945763
ENSSSCG00045002162	0.37603	10.3417	0.0987502	0.945763
KCMF1	-0.342987	10.4943	0.0987542	0.945763
KLHDC4	-0.318033	10.3035	0.0989556	0.945763
ENSSSCG00045001533	0.345573	10.2637	0.0989845	0.945763
ENSSSCG00045022336	0.324872	10.2641	0.0989845	0.945763
ENSSSCG00045024108	0.345459	10.2638	0.0989845	0.945763
LNX1	0.382142	10.3299	0.0990306	0.945763
OSBPL11	0.350668	10.4352	0.099397	0.945763
PTGER2	-0.37113	10.3521	0.0994967	0.945763
SLC35F5	0.332775	10.3251	0.0995484	0.945763
POFUT2	-0.308219	10.2667	0.0995703	0.945763
RBM8A	-0.331237	10.2656	0.0995703	0.945763
ENSSSCG00045018266	-0.354831	10.3022	0.0995863	0.945763
ENSSSCG00045006351	0.36101	10.2654	0.0996071	0.945763
FIBIN	-0.21083	10.2443	0.0997107	0.945763
APEH	-0.210902	10.2447	0.0997107	0.945763
MORN3	-0.270296	10.2437	0.0997107	0.945763
MTFR1L	-0.302238	10.2517	0.0997779	0.945763
ENSSSCG00045002139	-0.247144	10.2504	0.0997779	0.945763
WDR5	-0.247113	10.2506	0.0997779	0.945763
SMIM4	-0.247142	10.2512	0.0997779	0.945763
TMEM53	-0.30214	10.2505	0.0997779	0.945763
ENSSSCG00045003785	-0.247149	10.2503	0.0997779	0.945763
ENSSSCG00045003962	-0.221209	10.2508	0.0997779	0.945763
ENSSSCG00045038287	-0.276211	10.251	0.0997779	0.945763
CNPY2	-0.302296	10.2517	0.0997779	0.945763
TRIM11	-0.276331	10.2515	0.0997779	0.945763
ENSSSCG00045012477	-0.2685	10.2443	0.0998524	0.945858
MBLAC2	-0.301673	10.251	0.0999454	0.946128
ENSSSCG00045024393	0.383725	10.2841	0.100063	0.946628
EPHB4	-0.35466	10.3664	0.100274	0.948011
MED10	0.314393	10.2768	0.100777	0.951541
ENTPD4	0.314532	10.2764	0.100777	0.951541
ENSSSCG00045014872	0.282731	10.2647	0.100879	0.951899
ENSSSCG00045037504	-0.267264	10.7407	0.101076	0.952698
SMAD9	-0.385165	10.298	0.101209	0.952698
TMEM87A	-0.364687	10.3467	0.101224	0.952698
NDRG2	-0.364622	10.3473	0.101224	0.952698
ENSSSCG00045017717	-0.346668	10.4587	0.101379	0.953544
ENSSSCG00045027112	0.274942	10.6202	0.101558	0.953574
PCCA	0.269377	10.6884	0.101576	0.953574
ENSSSCG00045011563	0.366715	10.3268	0.101577	0.953574
ZFAND2B	-0.253553	10.2449	0.101853	0.954763
ENSSSCG00045002885	0.280446	10.2647	0.101888	0.954763
ENSSSCG00045004426	0.298273	10.2713	0.101899	0.954763
CDH23	0.366931	10.3196	0.102235	0.957307
ENSSSCG00045029609	-0.324109	10.2649	0.10242	0.958423
PCMTD1	-0.298902	10.6873	0.102548	0.958723
ENSSSCG00045003025	-0.298289	10.2955	0.102647	0.958723
ENSSSCG00045025264	0.339687	10.3832	0.102972	0.958723
ENSSSCG00045015029	-0.299335	10.2611	0.102984	0.958723
PWWP3A	-0.341085	10.2758	0.103053	0.958723
CLIC6	-0.202965	10.2435	0.103166	0.958723
RHOF	-0.26322	10.2695	0.103171	0.958723
NAA20	-0.331643	10.2681	0.103171	0.958723
ENSSSCG00045031557	-0.309336	10.2693	0.103171	0.958723
ENSSSCG00045031660	-0.309234	10.2687	0.103171	0.958723
RAVER1	-0.331694	10.2687	0.103171	0.958723
ENSSSCG00045029885	0.371915	10.2714	0.103278	0.958971
C1QB	0.34001	10.2706	0.103343	0.958971
ENSSSCG00045032920	0.359999	10.415	0.103393	0.958971
STYX	-0.355603	10.3133	0.103528	0.958992
PLVAP	0.394924	10.2702	0.103735	0.958992
THBS1	-0.293115	10.2619	0.103763	0.958992
GMEB2	-0.304661	10.266	0.103823	0.958992
WWC3	-0.355021	10.3961	0.103895	0.958992
GALK2	0.34847	10.4244	0.103909	0.958992
CUL3	-0.320216	10.4848	0.103947	0.958992
ENTPD3	-0.30077	10.2539	0.103954	0.958992
ENSSSCG00045030242	-0.315505	10.2914	0.104187	0.958992
ENSSSCG00045035030	-0.315604	10.2932	0.104187	0.958992
PDE6D	-0.33453	10.292	0.104187	0.958992
ANTXR1	0.294217	10.8274	0.104278	0.958992
ENSSSCG00045000135	0.401489	10.3021	0.104369	0.958992
RPLP2	-0.336421	10.3827	0.10439	0.958992
ENSSSCG00045032116	0.376509	10.2967	0.104491	0.958992
EIF4A2	-0.309367	10.4015	0.104573	0.958992
EML1	0.325351	10.374	0.104589	0.958992
EEF1AKMT3	-0.299189	10.2517	0.104678	0.958992
SPATS2L	0.318401	10.5408	0.104766	0.958992
MOCS2	-0.386237	10.3267	0.105087	0.958992
AKT3	-0.255807	10.912	0.10515	0.958992
MAT2B	0.355607	10.2949	0.105212	0.958992
PCSK5	0.298364	10.4486	0.105251	0.958992
ENSSSCG00045001557	-0.348874	10.3253	0.105282	0.958992
ENSSSCG00045010790	0.186627	10.981	0.105311	0.958992
ENSSSCG00045038143	-0.375534	10.2727	0.105343	0.958992
ATG4B	-0.33236	10.2732	0.105343	0.958992
FAM151B	-0.310624	10.2728	0.105343	0.958992
TIMP3	-0.287287	10.988	0.105351	0.958992
ENSSSCG00045002392	-0.314552	10.2879	0.105437	0.958992
ARL9	-0.349123	10.2983	0.10549	0.958992
PPIL3	-0.331869	10.2721	0.105505	0.958992
ENSSSCG00045015430	-0.317508	10.5469	0.105568	0.958992
ENSSSCG00045001821	0.365481	10.2921	0.105656	0.958992
ENSSSCG00045037972	-0.335556	10.3876	0.105685	0.958992
ENSSSCG00045011366	-0.283954	10.6509	0.10579	0.958992
ENSSSCG00045011460	0.298587	10.2716	0.105814	0.958992
ENSSSCG00045018784	-0.281611	10.4899	0.105888	0.95907
MTMR3	0.217727	10.7608	0.106184	0.960526
HACE1	0.304441	10.4028	0.10639	0.960526
TMEM222	-0.353878	10.278	0.10643	0.960526
TRAPPC6B	-0.311754	10.2774	0.10643	0.960526
ENSSSCG00045027532	-0.374682	10.2759	0.10643	0.960526
GALNT16	0.376896	10.3004	0.106441	0.960526
HIST1H1E	-0.208448	10.2439	0.106599	0.96136
TEAD4	-0.362848	10.3231	0.106669	0.961398
PRKCZ	-0.348514	10.4211	0.107065	0.964005
MRPL34	-0.206921	10.2439	0.107171	0.964005
ANKRD44	0.326688	10.467	0.107204	0.964005
ENSSSCG00045039200	0.342176	10.2943	0.107221	0.964005
ADCY5	0.405219	10.2849	0.107375	0.964355
ENSSSCG00045007594	-0.383514	10.3202	0.107391	0.964355
FBXO36	-0.349573	10.2923	0.107585	0.965488
FCF1	-0.352092	10.2999	0.107663	0.965488
PAFAH1B2	-0.331826	10.2779	0.107715	0.965488
SIN3A	-0.357609	10.4019	0.107846	0.966071
WDR37	-0.344218	10.3425	0.108229	0.967491
ENSSSCG00045017722	-0.331152	10.2663	0.108301	0.967491
PDE1A	-0.340174	10.4382	0.108384	0.967491
HS3ST2	0.383631	10.2781	0.108413	0.967491
ENSSSCG00045006220	0.250599	10.4818	0.108433	0.967491
RPL13	-0.328214	10.4028	0.108452	0.967491
ENSSSCG00045030013	0.320164	10.2776	0.108466	0.967491
PRELID3A	0.281738	10.271	0.108912	0.970691
BCL2L1	-0.368152	10.3649	0.108957	0.970691
VPS37B	-0.372617	10.3081	0.109047	0.970901
ENSSSCG00045019177	-0.316173	10.405	0.109381	0.973287
ENSSSCG00045004623	-0.331702	10.289	0.109659	0.97517
AURKB	-0.342346	10.2659	0.110063	0.978171
PPP2R5C	-0.32142	10.4158	0.110164	0.978476
TM2D1	0.388774	10.3395	0.110383	0.979241
UAP1	0.273786	10.4434	0.110459	0.979241
SMURF1	0.284393	10.4744	0.110462	0.979241
ADAMTS5	-0.337925	10.4658	0.110524	0.979241
ARHGEF3	0.243867	10.7998	0.110613	0.979241
UBE2J1	0.289728	10.2883	0.110784	0.979241
SNRNP200	0.28965	10.2896	0.110784	0.979241
SEC22B	0.325814	10.2891	0.110784	0.979241
ENSSSCG00045019953	-0.348887	10.2779	0.110851	0.979244
ENSSSCG00045019796	0.321344	10.477	0.111172	0.980597
DCK	0.342583	10.4334	0.111187	0.980597
DDX52	0.31469	10.2711	0.111205	0.980597
ENSSSCG00045029815	-0.216796	10.2445	0.11145	0.980992
CCDC88A	0.281403	10.4736	0.111477	0.980992
ENSSSCG00045028566	0.397054	10.2882	0.111539	0.980992
ENSSSCG00045001009	-0.358209	10.355	0.111552	0.980992
ENSSSCG00045027896	0.341225	10.2639	0.111584	0.980992
ENSSSCG00045039002	-0.298713	10.5654	0.111899	0.983169
ENSSSCG00045020265	-0.310658	10.2655	0.112334	0.985917
PI4K2A	0.29799	10.2711	0.112346	0.985917
ENSSSCG00045014234	-0.35113	10.3689	0.112462	0.986348
NPR1	-0.294879	10.3788	0.112607	0.986629
STX4	-0.346882	10.2806	0.112685	0.986629
ENSSSCG00045007153	-0.296449	10.2695	0.112969	0.986629
RANBP3	-0.311579	10.3703	0.113084	0.986629
SNRPD2	-0.29864	10.2882	0.113243	0.986629
BRD9	-0.365598	10.3269	0.113272	0.986629
ENSSSCG00045003033	-0.252366	11.0217	0.113486	0.986629
TEC	-0.352436	10.3132	0.113513	0.986629
TMEM39A	-0.352417	10.3121	0.113513	0.986629
ENSSSCG00045013905	0.319532	10.358	0.11367	0.986629
TPM1	0.34534	10.3286	0.113709	0.986629
ENSSSCG00045008929	-0.353634	10.3317	0.113855	0.986629
WDFY1	-0.335135	10.336	0.113867	0.986629
RCAN1	-0.34737	10.4135	0.114539	0.986629
FKBP3	0.299137	10.284	0.11454	0.986629
PRKCQ	0.306857	10.2565	0.114665	0.986629
ENSSSCG00045009118	0.284614	10.256	0.114665	0.986629
CYBB	0.306883	10.2568	0.114665	0.986629
ENSSSCG00045025516	0.306836	10.2563	0.114665	0.986629
RYR1	0.284552	10.2559	0.114665	0.986629
ENSSSCG00045005592	0.284559	10.2563	0.114665	0.986629
ATP5IF1	-0.250794	10.2541	0.114981	0.986629
FAM110D	-0.250778	10.2549	0.114981	0.986629
UNG	-0.250806	10.2547	0.114981	0.986629
MLX	-0.278824	10.2561	0.114981	0.986629
SLC35E3	-0.303711	10.2545	0.114981	0.986629
AP4M1	-0.250834	10.2548	0.114981	0.986629
PAK4	-0.323144	10.2731	0.115038	0.986629
ENSSSCG00045002745	0.395625	10.3143	0.115149	0.986629
ENSSSCG00045024016	-0.390106	10.3194	0.115255	0.986629
G3BP1	-0.345323	10.3231	0.115431	0.986629
CDK7	-0.336053	10.3138	0.115566	0.986629
AHCYL1	0.331373	10.302	0.115644	0.986629
RBFA	-0.295815	10.2689	0.115699	0.986629
PGAM1	0.240749	10.2575	0.115704	0.986629
EIF4E	-0.322915	10.333	0.115845	0.986629
ENSSSCG00045031076	-0.355987	10.2842	0.115876	0.986629
RBPMS2	0.238828	10.2485	0.116193	0.986629
CLNK	0.238831	10.2484	0.116193	0.986629
POLD4	0.263051	10.2492	0.116193	0.986629
ENSSSCG00045019477	0.23881	10.248	0.116193	0.986629
ENSSSCG00045031091	0.238819	10.2482	0.116193	0.986629
EBP	0.238849	10.2487	0.116193	0.986629
ENSSSCG00045007200	0.238837	10.2485	0.116193	0.986629
ENSSSCG00045019673	0.238832	10.2485	0.116193	0.986629
PRSS35	0.238854	10.2488	0.116193	0.986629
ENSSSCG00045034180	0.263061	10.2493	0.116193	0.986629
SLC1A1	0.238823	10.2483	0.116193	0.986629
ENSSSCG00045012165	0.263029	10.2488	0.116193	0.986629
ENSSSCG00045013570	0.238818	10.2481	0.116193	0.986629
CXH4orf3	0.238835	10.2484	0.116193	0.986629
ENSSSCG00045031659	0.238827	10.2483	0.116193	0.986629
NEK8	0.238851	10.2489	0.116193	0.986629
ENSSSCG00045004051	0.238834	10.2485	0.116193	0.986629
ENSSSCG00045003938	0.263027	10.2488	0.116193	0.986629
RPRD1A	0.257346	10.4876	0.116378	0.987635
GPALPP1	0.341603	10.2895	0.11646	0.987656
RIDA	0.261745	10.2484	0.116595	0.987656
ENSSSCG00045031808	0.264614	10.2501	0.116632	0.987656
FAF2	-0.385868	10.3555	0.116677	0.987656
ENSSSCG00045018676	0.306811	10.2565	0.116761	0.987656
ENSSSCG00045015909	0.393766	10.3323	0.116785	0.987656
PAX7	0.284068	10.2492	0.116885	0.98793
ENSSSCG00045007692	-0.31539	10.4817	0.117045	0.988287
NRBP2	0.368761	10.2819	0.117061	0.988287
PMS2	-0.303109	10.2773	0.117267	0.988901
ENSSSCG00045021010	-0.348202	10.4355	0.117269	0.988901
HPN	-0.273371	10.2506	0.11744	0.989275
TXNIP	0.223427	10.6805	0.117448	0.989275
ENSSSCG00045021144	-0.347541	10.3436	0.117553	0.989591
FGF14	0.3283	10.2826	0.11772	0.990428
ASB7	-0.386929	10.2997	0.117998	0.9922
PES1	-0.288092	10.2539	0.118596	0.996658
ENSSSCG00045003613	0.258568	10.2488	0.118695	0.996912
ENSSSCG00045027883	-0.243154	10.6711	0.118774	0.997009
RPL32	0.33721	10.3903	0.118947	0.997893
ANKS3	-0.297631	10.3205	0.119025	0.997976
DDX39B	-0.349382	10.3721	0.119294	0.99942
TDRP	0.354533	10.2705	0.119377	0.99942
REEP3	-0.272187	10.7116	0.119412	0.99942
LEPROT	-0.30232	10.2882	0.11947	0.99942
LEFTY2	0.256805	10.2488	0.119605	0.999918
TMEM182	0.378474	10.2954	0.119666	0.999918
PRPF40A	-0.292589	10.4561	0.119898	1
B3GNT2	0.319338	10.324	0.120018	1
ETS2	-0.316756	10.2734	0.120096	1
THNSL1	0.28452	10.256	0.120144	1
SLC1A3	0.255632	10.5225	0.120162	1
NPTN	-0.300921	10.5723	0.120245	1
ENSSSCG00045037599	0.257524	10.249	0.120261	1
ENSSSCG00045037390	-0.248035	10.5444	0.120343	1
SDHAF2	0.257531	10.2491	0.120468	1
PLAC9	0.285376	10.3066	0.120617	1
IL34	0.351075	10.2965	0.120809	1
SCN8A	0.35673	10.2766	0.12085	1
DNMT3A	-0.316089	10.3996	0.120884	1
ENSSSCG00045013140	0.368566	10.3154	0.120892	1
ENSSSCG00045031627	-0.311636	10.5294	0.121711	1
ENSSSCG00045037575	0.312763	10.4524	0.121744	1
ENSSSCG00045031469	0.258351	10.2493	0.121848	1
PCOLCE	0.310572	10.283	0.121854	1
PDS5B	0.307655	10.4805	0.122003	1
MCTP2	-0.267323	10.8048	0.122078	1
ENSSSCG00045009929	0.285636	10.2776	0.122096	1
ENSSSCG00045024958	-0.351429	10.3402	0.12257	1
ELP3	-0.317762	10.3006	0.122574	1
RACK1	-0.31056	10.3453	0.122611	1
ENSSSCG00045028499	-0.240583	10.9644	0.122656	1
ZFAND1	0.359341	10.2935	0.122683	1
ENSSSCG00045021423	0.287865	10.2949	0.122683	1
NAE1	0.291197	10.3432	0.122977	1
SEC23IP	-0.30491	10.3086	0.123144	1
CREB5	0.288077	10.8254	0.123467	1
ENSSSCG00045038808	-0.323266	10.4098	0.123748	1
RUNX2	0.345156	10.3826	0.123761	1
ENSSSCG00045027378	-0.281225	10.5898	0.124231	1
TOMM70	-0.342424	10.3174	0.124368	1
ZSWIM4	0.303797	10.2622	0.12453	1
TXNDC9	0.324791	10.2619	0.12453	1
PLAC1	0.324847	10.2629	0.12453	1
ENSSSCG00045026842	0.345376	10.2621	0.12453	1
TADA2A	-0.320442	10.353	0.12453	1
ENSSSCG00045015574	-0.301359	10.5551	0.124617	1
TPM2	-0.305281	10.259	0.124821	1
ENSSSCG00045036779	-0.305265	10.2591	0.124821	1
ENSSSCG00045004536	-0.305331	10.2585	0.124821	1
DCAF11	-0.281155	10.2595	0.124821	1
ENSSSCG00045039291	0.337659	10.2925	0.124918	1
C15orf40	-0.252635	10.2545	0.124949	1
NEK7	-0.290495	10.6383	0.124988	1
RBM12B	-0.329509	10.2808	0.125135	1
SLA-6	-0.316357	10.2972	0.125449	1
TM4SF4	0.258769	10.2699	0.125564	1
ESRRB	0.258818	10.2694	0.125564	1
ENSSSCG00045036984	0.340862	10.269	0.125564	1
MED21	0.340963	10.2692	0.125564	1
ITGA7	0.340855	10.269	0.125564	1
KLHL42	0.360434	10.2694	0.125564	1
ENSSSCG00045038239	0.294707	10.2569	0.125813	1
ALAD	-0.28006	10.2591	0.125824	1
ENSSSCG00045035267	-0.325856	10.2599	0.125893	1
TSEN2	-0.350619	10.3021	0.125956	1
CA13	-0.292497	10.2549	0.125979	1
ZNF713	-0.342306	10.3122	0.12655	1
ENSSSCG00045002296	0.296756	10.3658	0.12656	1
ENSSSCG00045005005	-0.368057	10.388	0.126624	1
GABRB2	0.322318	10.2622	0.126978	1
ENSSSCG00045021160	-0.176548	10.2421	0.126996	1
TP53I11	-0.176469	10.2416	0.126996	1
C2CD2L	-0.176535	10.2418	0.126996	1
ENSSSCG00045022156	-0.176631	10.2421	0.126996	1
ENSSSCG00045025787	-0.176461	10.2415	0.126996	1
ENSSSCG00045016220	-0.176452	10.2417	0.126996	1
FLRT1	-0.176541	10.2419	0.126996	1
ENSSSCG00045021229	-0.176458	10.2414	0.126996	1
ENSSSCG00045030747	-0.176541	10.2418	0.126996	1
MAFG	-0.176539	10.2421	0.126996	1
HOXA9	-0.176599	10.2418	0.126996	1
PANK4	-0.238711	10.2417	0.126996	1
NOL6	-0.17649	10.2416	0.126996	1
IGSF9	-0.1765	10.2417	0.126996	1
ENSSSCG00045004059	-0.176598	10.2417	0.126996	1
ENSSSCG00045026528	-0.17651	10.2417	0.126996	1
THEM5	-0.176546	10.2419	0.126996	1
ENSSSCG00045020670	-0.176448	10.2416	0.126996	1
TLR8	-0.176526	10.242	0.126996	1
ENSSSCG00045010711	-0.176535	10.2419	0.126996	1
ENSSSCG00045002293	-0.176543	10.2418	0.126996	1
ACTR8	-0.176488	10.2419	0.126996	1
ARFIP2	-0.17651	10.2416	0.126996	1
POGLUT2	-0.17646	10.2417	0.126996	1
POP7	-0.176486	10.2418	0.126996	1
DPM2	-0.238793	10.2426	0.126996	1
PAQR4	-0.176504	10.2417	0.126996	1
GRIA4	0.350248	10.2699	0.127158	1
C16orf58	0.321453	10.2637	0.1272	1
MMS22L	0.356044	10.2765	0.127391	1
ENSSSCG00045009374	-0.331702	10.4465	0.127568	1
CDK19	-0.300459	10.5827	0.127643	1
MYO19	0.240695	10.2487	0.127716	1
PPARG	-0.255325	10.6382	0.127922	1
ENSSSCG00045038293	-0.334641	10.2941	0.128179	1
CDC16	-0.334529	10.2937	0.128179	1
MRM2	-0.296928	10.2928	0.128179	1
ENSSSCG00045026688	0.307571	10.2584	0.128243	1
ENSSSCG00045025144	-0.327137	10.3518	0.128245	1
ENSSSCG00045005364	0.318369	10.3226	0.128504	1
BRINP1	0.24248	10.2636	0.128549	1
ENSSSCG00045004129	-0.349113	10.4281	0.128734	1
NEK1	0.301386	10.4559	0.128852	1
KLHL4	-0.326195	10.615	0.128925	1
PBX1.1	-0.332477	10.2762	0.128999	1
ENSSSCG00045017546	-0.288998	10.5653	0.129307	1
ENSSSCG00045016647	-0.363899	10.3536	0.129416	1
ABHD12	0.333701	10.2884	0.129469	1
PDE12	-0.20962	10.2423	0.130192	1
ABAT	-0.381053	10.3542	0.130293	1
ENSSSCG00045019780	0.244651	10.249	0.130306	1
ENSSSCG00045027758	0.209096	10.6445	0.130468	1
ENSSSCG00045009438	0.294379	10.3606	0.130783	1
ENSSSCG00045013955	0.323658	10.4257	0.130816	1
ENSSSCG00045022853	-0.306825	10.2627	0.130978	1
ENSSSCG00045038805	-0.331066	10.2636	0.130978	1
ITIH4	-0.257397	10.2636	0.130978	1
DHX38	-0.283425	10.2636	0.130978	1
AKAP9	-0.219634	10.763	0.130985	1
ENSSSCG00045006252	-0.295468	10.5186	0.131131	1
ENSSSCG00045000296	-0.309174	10.5381	0.131303	1
SDHA	0.308753	10.2874	0.131427	1
RHOJ	-0.263441	10.8131	0.131601	1
TUT4	-0.255142	10.6858	0.131719	1
MRAS	0.363952	10.3352	0.131845	1
YWHAB	-0.310906	10.3554	0.132072	1
PLAT	0.389113	10.2934	0.132081	1
GLT8D2	0.303587	10.3051	0.132322	1
KCNH7	0.314774	10.2765	0.132463	1
ENSSSCG00045002544	-0.257149	10.9065	0.132806	1
PFKFB3	0.349268	10.38	0.132814	1
LUZP1	-0.293956	10.5135	0.132889	1
ENSSSCG00045005031	-0.294021	10.2864	0.132938	1
THAP3	-0.314638	10.2869	0.132938	1
UBE2V2	-0.332302	10.3019	0.133266	1
ENSSSCG00045033973	-0.286033	10.2634	0.133377	1
GPR39	0.34935	10.2783	0.133432	1
TNXB	0.284234	10.4477	0.133567	1
NSUN2	-0.351696	10.3337	0.133864	1
AIDA	-0.393797	10.3327	0.133864	1
DNAJC7	-0.337609	10.3346	0.133864	1
ENSSSCG00045029665	0.300601	10.4913	0.133965	1
PCGF3	-0.263667	10.5533	0.133988	1
GRM1	0.280466	10.2563	0.134008	1
ENSSSCG00045036265	-0.361111	10.3268	0.134048	1
SNX21	-0.321225	10.2587	0.134051	1
ENSSSCG00045019940	0.293028	10.5675	0.134071	1
ENSSSCG00045008739	0.242195	10.4214	0.134104	1
ADGRL3	0.351951	10.4365	0.134501	1
PROCR	-0.216188	10.2487	0.134532	1
ENSSSCG00045003439	-0.273519	10.2486	0.134532	1
ENSSSCG00045012585	-0.273548	10.2489	0.134532	1
ENSSSCG00045028401	-0.216284	10.2488	0.134532	1
SCRG1	-0.273394	10.2481	0.134532	1
PSMB10	-0.189734	10.2483	0.134532	1
CCN2	-0.216202	10.2478	0.134532	1
ENSSSCG00045033531	-0.247038	10.2493	0.134532	1
ZNF687	-0.21628	10.249	0.134532	1
ZNF688	-0.216241	10.248	0.134532	1
PRMT5	-0.216187	10.2476	0.134532	1
ILVBL	-0.216292	10.2484	0.134532	1
SLC7A1	-0.273542	10.2492	0.134532	1
ATP5PD	-0.2855	10.2666	0.134553	1
MRPL37	-0.331669	10.2676	0.134553	1
ENSSSCG00045032639	-0.309245	10.267	0.134553	1
NOS3	-0.319116	10.2587	0.134597	1
VANGL1	-0.368064	10.3136	0.134733	1
ENSSSCG00045006542	-0.336424	10.3143	0.134733	1
THUMPD1	-0.250388	10.2823	0.134781	1
POLM	-0.35355	10.2817	0.134781	1
ENSSSCG00045037196	-0.217105	10.249	0.134875	1
ENSSSCG00045020147	-0.352482	10.3354	0.135101	1
MBNL2	-0.246949	10.8098	0.135156	1
ARL10	-0.32901	10.2669	0.135178	1
PPP2R2B	0.341523	10.2868	0.135385	1
ENSSSCG00045019178	0.34913	10.2958	0.135392	1
MAMLD1	-0.350759	10.3135	0.135424	1
SLC39A9	-0.33471	10.3124	0.135487	1
ACAP3	-0.190994	10.2484	0.135567	1
ENSSSCG00045028269	0.336532	10.3481	0.135777	1
ENSSSCG00045034507	-0.324049	10.2927	0.135813	1
LACTB2	-0.333113	10.2791	0.13609	1
C5AR2	-0.290909	10.2788	0.13609	1
IQGAP2	0.287527	10.4737	0.136117	1
IWS1	-0.303207	10.3793	0.136182	1
DAG1	0.274753	10.3463	0.136294	1
ENSSSCG00045018977	0.319599	10.3112	0.136362	1
SNX15	-0.332574	10.2749	0.136677	1
TSTD2	-0.310491	10.2735	0.136677	1
ENSSSCG00045014107	-0.320644	10.2895	0.136708	1
ARL5B	-0.285404	10.2664	0.136873	1
DDHD2	-0.346945	10.3877	0.136924	1
RPL28	-0.297383	10.4528	0.136963	1
ZFP30	-0.348011	10.3406	0.137013	1
TAB1	-0.28916	10.2981	0.137128	1
RBMS1	0.209149	10.6612	0.137135	1
CPSF7	-0.290965	10.3185	0.137181	1
EEF1D	-0.255738	10.2857	0.137241	1
ENSSSCG00045039405	-0.326379	10.3618	0.137243	1
ENSSSCG00045003974	0.304398	10.3677	0.137277	1
GDAP2	0.281163	10.3381	0.137414	1
RBM5	-0.265313	10.6718	0.137621	1
PPP1R8	-0.329351	10.2665	0.137629	1
ENSSSCG00045002149	-0.267046	10.2486	0.137633	1
ARL6IP6	-0.327492	10.3879	0.137634	1
CWC25	-0.330137	10.2787	0.137652	1
TIMMDC1	0.312003	10.3327	0.137697	1
KCNQ1	0.324492	10.3062	0.13773	1
ENSSSCG00045030301	-0.2743	10.6529	0.137766	1
ENSSSCG00045031679	-0.158184	10.2415	0.137812	1
LRRC42	-0.304376	10.3127	0.137842	1
TNPO3	0.283092	10.4355	0.137844	1
FKBP1A	-0.301733	10.3614	0.137954	1
CELF2	0.274675	11.2271	0.138045	1
ENSSSCG00045025756	-0.31683	10.3308	0.138207	1
GNMT	-0.162265	10.2416	0.138257	1
PSME4	0.245414	10.5267	0.13845	1
TRMT13	-0.380272	10.33	0.138492	1
ENSSSCG00045038898	-0.323056	10.2849	0.138529	1
SLC10A3	0.233854	10.2483	0.138589	1
CDC27	-0.309043	10.464	0.138706	1
ENSSSCG00045020968	-0.264208	10.2488	0.138819	1
TM4SF1	-0.352283	10.3102	0.138873	1
ENSSSCG00045008327	0.342218	10.2756	0.139004	1
ENSSSCG00045021842	-0.207802	10.9654	0.139185	1
PIGT	-0.267314	10.2746	0.139211	1
PHKB	0.238572	10.576	0.139258	1
ENSSSCG00045037758	-0.355265	10.3484	0.13945	1
ENSSSCG00045024225	-0.33252	10.3548	0.139564	1
GGA2	-0.306413	10.2824	0.139585	1
TERF	-0.322956	10.3467	0.13964	1
EIF4A1	-0.312656	10.2782	0.139679	1
DDX55	0.350893	10.2811	0.140065	1
PDHA1	0.275623	10.28	0.140065	1
VEZT	-0.299257	10.4653	0.140109	1
CDKN1B	-0.273623	10.2819	0.140425	1
ENSSSCG00045016397	-0.27832	10.2666	0.140425	1
ENSSSCG00045036628	0.333808	10.3095	0.140661	1
SKP1	-0.364929	10.31	0.140793	1
[truncated: 12,674 more rows]

## Sheet: Endothelial cells
	logFC	logCPM	PValue	PValue_Adj
FN1	1.85286	11.0648	8.85E-189	1.55E-184
RBFOX1	2.53293	10.5132	3.55E-169	3.10E-165
LRRC43	-1.30753	10.4696	1.18E-126	6.86E-123
ABCA9	-1.24311	11.0968	3.43E-113	1.50E-109
CAMK1D	1.49565	10.4143	6.24E-92	2.18E-88
EBF2	-1.11115	11.021	1.92E-84	5.58E-81
ZBTB7C	1.42486	10.3529	2.05E-74	5.13E-71
GSN	-0.818451	11.1449	1.29E-72	2.81E-69
COL8A1	1.40906	10.293	5.20E-72	1.01E-68
PID1	-0.96035	11.4221	8.06E-69	1.41E-65
MYO3B	1.44179	10.0455	2.62E-68	4.17E-65
LAMA2	-0.9874	11.1826	1.21E-66	1.76E-63
DLC1	-0.780884	12.1528	8.53E-65	1.15E-61
LAMC1	-0.783752	11.0193	1.94E-63	2.42E-60
PRG4	1.24924	10.0064	1.09E-62	1.27E-59
MTR	-0.874968	10.6868	9.53E-61	1.04E-57
MYRIP	1.30302	10.2007	5.30E-60	5.45E-57
ENSSSCG00045007289	-0.813366	10.8455	9.89E-59	9.60E-56
ENSSSCG00045001821	1.15454	10.0229	5.54E-57	5.09E-54
ENSSSCG00045017658	1.43028	10.2981	1.81E-56	1.58E-53
ZNF385D	1.44766	10.3211	3.03E-56	2.52E-53
IGFBP5	-0.937511	10.7061	3.51E-56	2.79E-53
ABCA8	-0.919321	10.4412	3.47E-52	2.63E-49
ENSSSCG00045023856	1.11366	10.2024	4.63E-52	3.37E-49
ENSSSCG00045033296	-1.02543	10.1193	8.79E-51	6.14E-48
ART4	-1.01845	10.2869	3.68E-50	2.48E-47
ENSSSCG00045038429	1.18289	10.0981	3.91E-49	2.53E-46
XYLT1	1.08087	10.3016	8.68E-49	5.41E-46
ENSSSCG00045000522	0.914784	10.2985	5.30E-47	3.19E-44
ENSSSCG00045031611	-0.676905	11.597	1.65E-46	9.63E-44
RAI14	0.923415	10.2901	5.39E-45	3.04E-42
EBF3	-0.739513	10.4317	8.03E-45	4.39E-42
ENSSSCG00045002084	1.06559	10.0083	1.06E-44	5.59E-42
ZBTB16	-0.556005	11.582	2.11E-44	1.08E-41
ANOS1	0.992956	9.98969	7.18E-44	3.58E-41
PCSK5	0.837512	10.4464	7.69E-44	3.71E-41
GHR	-0.592601	11.6479	7.86E-44	3.71E-41
ENSSSCG00045005005	-0.935833	10.2552	9.36E-44	4.30E-41
ENSSSCG00045023317	-0.910365	10.2148	6.62E-43	2.97E-40
ENSSSCG00045029483	0.736693	10.5057	9.98E-43	4.33E-40
COLEC12	-0.789904	10.6929	1.02E-42	4.33E-40
PLSCR	-0.705724	10.6564	1.20E-42	5.00E-40
ENSSSCG00045032013	-0.716288	11.7879	2.64E-42	1.07E-39
SLC8A1	0.933517	10.6661	6.67E-42	2.65E-39
SULF1	0.834122	10.5249	3.92E-41	1.52E-38
MPPED2	1.03102	10.0648	5.65E-41	2.15E-38
TIMP3	0.779132	10.9522	1.54E-40	5.73E-38
PCDH9	-0.842921	10.7668	1.57E-40	5.73E-38
ENSSSCG00045002204	0.825584	10.2784	3.28E-40	1.17E-37
ENSSSCG00045022304	-0.907048	10.3058	9.10E-40	3.18E-37
KCNB2	1.0667	10.4319	1.07E-39	3.67E-37
COL6A6	-0.849261	10.4405	1.25E-39	4.20E-37
RIPOR3	-0.916289	10.0651	4.60E-39	1.52E-36
NKAIN2	1.03698	10.0847	6.71E-39	2.17E-36
ENSSSCG00045032221	1.12657	10.0518	2.26E-38	7.18E-36
FLNB	0.857668	10.261	3.34E-38	1.04E-35
ENSSSCG00045024727	-0.666855	10.8014	4.72E-38	1.45E-35
ENTPD1	0.82523	10.3571	5.29E-38	1.59E-35
ENSSSCG00045034507	0.885624	10.0046	7.38E-38	2.19E-35
GPX3	-0.767019	10.3429	1.94E-37	5.66E-35
FARP1	0.765453	10.3267	2.07E-37	5.92E-35
ADAM22	-0.864849	10.2389	4.69E-37	1.32E-34
AGTR1	-0.898948	10.259	5.28E-37	1.46E-34
EYA4	-1.04088	10.15	1.04E-36	2.83E-34
NEGR1	-0.867451	10.4303	3.84E-36	1.03E-33
LPL	-0.780222	10.4715	4.48E-36	1.19E-33
VEGFD	-0.894234	10.0998	5.79E-36	1.51E-33
ENSSSCG00045028796	0.860416	10.0626	2.10E-35	5.39E-33
NEBL	1.01344	10.5708	4.28E-35	1.08E-32
CHN2	0.9165	10.1364	4.31E-35	1.08E-32
MID1	-0.743274	10.8554	5.32E-35	1.31E-32
ENSSSCG00045039226	-0.891702	10.3963	7.00E-35	1.70E-32
ENSSSCG00045036376	-0.80585	10.196	1.55E-34	3.70E-32
RUNX1	0.909499	10.2181	2.60E-34	6.13E-32
PLPP3	-0.598939	11.3105	2.66E-34	6.21E-32
ENSSSCG00045039407	0.721877	10.2237	2.80E-34	6.44E-32
SLC16A7	-0.719807	10.559	5.32E-34	1.21E-31
FBN1	0.725859	10.9858	6.45E-34	1.45E-31
NRCAM	0.900232	10.0207	6.60E-34	1.46E-31
TSPAN5	0.849979	10.2452	1.23E-33	2.69E-31
ADAM12	0.896934	10.4182	2.33E-33	5.03E-31
ENSSSCG00045010494	0.825007	10.0462	5.39E-33	1.15E-30
GRK5	0.699217	10.4025	6.50E-33	1.37E-30
CYP27A1	-0.763446	10.4038	7.20E-33	1.50E-30
EPHB1	0.825678	10.0218	8.39E-33	1.72E-30
ENSSSCG00045027262	-0.715	10.3435	1.28E-32	2.60E-30
GPC3	-0.755299	10.4434	1.31E-32	2.63E-30
ENSSSCG00045021464	-0.798293	10.1761	1.89E-32	3.76E-30
ENSSSCG00045031944	0.798125	10.1761	2.13E-32	4.18E-30
STK38L	0.746119	10.1985	2.56E-32	4.96E-30
GPR1	0.961032	10.1221	3.12E-32	6.00E-30
MTSS1	0.773699	10.2057	4.05E-32	7.68E-30
PIK3R1	-0.591352	10.7983	7.54E-32	1.42E-29
SORBS2	0.804693	10.3299	8.75E-32	1.63E-29
PLCE1	0.827859	10.1713	1.07E-31	1.96E-29
ENSSSCG00045029368	0.760095	10.1481	1.13E-31	2.06E-29
RPS20	-0.718687	10.5511	1.79E-31	3.23E-29
TMEFF2	-0.829411	10.395	3.46E-31	6.17E-29
ENSSSCG00045016356	-0.68036	10.4022	2.29E-30	4.04E-28
ENSSSCG00045004220	-0.785598	10.0535	2.32E-30	4.06E-28
CFD	-0.738765	10.382	3.12E-30	5.39E-28
EDA	-0.780991	10.542	3.30E-30	5.65E-28
NFIA	-0.401295	11.9599	3.81E-30	6.47E-28
MITF	-0.576339	10.6886	1.10E-29	1.84E-27
ENSSSCG00045018994	0.791622	10.0486	2.66E-29	4.42E-27
DAPK1	-0.562439	10.9082	2.69E-29	4.44E-27
ENSSSCG00045018784	-0.659626	10.6607	4.55E-28	7.44E-26
GLI3	0.624555	10.6561	5.84E-28	9.44E-26
STK39	-0.598386	10.6755	7.24E-28	1.16E-25
ENSSSCG00045025049	-0.546767	11.0803	7.82E-28	1.24E-25
RPLP1	-0.654623	10.685	1.05E-27	1.66E-25
ENSSSCG00045027112	-0.608813	10.6897	1.24E-27	1.93E-25
ENSSSCG00045019206	0.673873	9.97008	1.31E-27	2.02E-25
FMO1	-0.651834	10.5611	1.35E-27	2.07E-25
PLPP1	0.604974	10.71	1.39E-27	2.11E-25
ENSSSCG00045017005	0.667924	9.96365	1.40E-27	2.11E-25
NTRK2	-0.667467	10.4495	1.52E-27	2.27E-25
C8orf34	-0.769001	10.296	1.70E-27	2.51E-25
ENSSSCG00045018663	-0.622832	10.8355	1.84E-27	2.70E-25
ENSSSCG00045038153	0.594591	10.3798	3.37E-27	4.91E-25
DENND2A	-0.680087	10.2463	3.81E-27	5.50E-25
ENSSSCG00045003580	0.73832	10.0347	4.90E-27	7.02E-25
ITPRID2	0.694111	10.2423	5.11E-27	7.26E-25
ENSSSCG00045027976	-0.540702	10.8099	7.41E-27	1.04E-24
ENSSSCG00045022504	0.749268	10.1597	8.38E-27	1.17E-24
ENSSSCG00045004146	0.764477	10.0457	1.09E-26	1.51E-24
A-FABP	-0.729743	10.3056	1.59E-26	2.19E-24
TRIO	0.530684	10.755	2.13E-26	2.91E-24
EHD4	0.745522	10.1151	4.56E-26	6.17E-24
ENSSSCG00045036450	0.446748	10.7665	5.14E-26	6.91E-24
ENSSSCG00045000915	-0.631826	10.5705	5.24E-26	6.98E-24
WDR86	-0.735668	10.0768	5.36E-26	7.05E-24
PDGFC	0.692082	10.2469	5.37E-26	7.05E-24
ENSSSCG00045032825	-0.740096	10.1708	6.30E-26	8.22E-24
GLIS3	0.664727	10.716	7.27E-26	9.41E-24
HEG1	0.568413	10.5061	7.51E-26	9.65E-24
PRICKLE1	0.681791	10.4945	7.79E-26	9.94E-24
PLAT	0.783432	10.0625	9.10E-26	1.15E-23
SEMA6B	0.663655	10.0022	1.04E-25	1.30E-23
ENSSSCG00045008178	-0.466396	10.8658	1.79E-25	2.23E-23
ENSSSCG00045005663	0.637347	10.5474	2.18E-25	2.70E-23
SESTD1	-0.480164	10.9247	2.62E-25	3.22E-23
ENSSSCG00045037526	0.65883	10.2284	2.77E-25	3.38E-23
ENSSSCG00045033482	0.735939	9.99073	3.08E-25	3.74E-23
ENSSSCG00045009721	-0.736717	10.1507	3.40E-25	4.10E-23
CELF2	-0.483575	11.6975	3.45E-25	4.13E-23
WASF3	-0.651209	10.2358	3.67E-25	4.36E-23
ENSSSCG00045007633	-0.564292	10.5537	4.80E-25	5.67E-23
ADIRF	-0.742669	10.0749	5.28E-25	6.19E-23
PTPRB	0.678805	10.486	6.12E-25	7.13E-23
ENSSSCG00045005164	-0.676525	10.7071	6.99E-25	8.08E-23
PDK4	-0.668641	10.3239	8.31E-25	9.55E-23
ELMO1	0.501088	11.0338	1.12E-24	1.28E-22
MYO1E	0.57725	10.6012	1.25E-24	1.42E-22
GALNTL6	0.681552	10.0668	1.31E-24	1.47E-22
RPS7	-0.694376	10.336	1.32E-24	1.48E-22
SERPINE1	0.600307	9.96064	1.77E-24	1.97E-22
CSMD2	0.672473	10.054	2.03E-24	2.25E-22
RPS8	-0.616742	10.6905	2.11E-24	2.32E-22
ENSSSCG00045030593	-0.730496	10.1168	2.29E-24	2.50E-22
ME1	0.709808	10.1157	2.49E-24	2.71E-22
SPRY1	-0.671929	10.1859	3.03E-24	3.26E-22
RPS12	-0.63859	10.4626	3.18E-24	3.41E-22
ENSSSCG00045014650	-0.689223	10.1519	4.06E-24	4.32E-22
ARHGAP10	-0.492194	10.8544	4.29E-24	4.55E-22
LDB2	0.574461	11.3727	4.67E-24	4.92E-22
ENSSSCG00045006409	0.652218	10.0273	4.95E-24	5.17E-22
TPST1	-0.646784	10.2799	5.10E-24	5.30E-22
NR6A1	0.60681	10.2252	6.46E-24	6.68E-22
MAP1B	0.693547	10.2309	6.64E-24	6.83E-22
TPT1	-0.580582	10.642	6.69E-24	6.84E-22
RPLP2	-0.655648	10.233	1.20E-23	1.22E-21
OSBPL3	0.647198	10.0651	1.31E-23	1.32E-21
HPGD	-0.816239	10.217	1.90E-23	1.91E-21
RPL28	-0.658763	10.3975	1.97E-23	1.97E-21
ENSSSCG00045010751	0.728284	10.073	2.36E-23	2.35E-21
RGMA	-0.670346	10.1687	3.01E-23	2.98E-21
SLC46A3	-0.674934	10.0821	4.50E-23	4.41E-21
UST	-0.623632	10.2613	6.55E-23	6.39E-21
GRIP1	0.699163	10.0722	7.48E-23	7.26E-21
KCNN3	0.688159	10.0691	1.18E-22	1.14E-20
ENSSSCG00045009332	-0.543089	10.3887	1.21E-22	1.16E-20
ENSSSCG00045034544	0.666018	10.0731	1.66E-22	1.58E-20
NTN4	0.672303	10.0216	1.68E-22	1.60E-20
ZNF521	0.529507	10.6005	2.45E-22	2.32E-20
ENSSSCG00045039346	-0.696857	10.063	3.48E-22	3.27E-20
FSTL1	0.577551	10.2398	4.84E-22	4.53E-20
SRPK2	0.490758	10.5751	5.37E-22	4.99E-20
DCN	-0.4436	10.8613	5.60E-22	5.18E-20
ROR1	0.678565	10.5079	6.50E-22	5.98E-20
MFAP5	-0.627121	10.2321	6.62E-22	6.06E-20
RASAL2	0.52807	10.8612	1.04E-21	9.48E-20
RNF180	-0.63217	10.2961	1.09E-21	9.90E-20
SPTBN1	-0.357473	11.4825	1.13E-21	1.02E-19
PRKCB-tv2	0.643551	10.1461	2.74E-21	2.46E-19
RASSF3	0.576673	10.3733	2.79E-21	2.49E-19
SNCAIP	0.671609	10.1814	4.58E-21	4.06E-19
NOVA1	-0.568825	10.7579	5.00E-21	4.40E-19
ENSSSCG00045038222	-0.604934	10.4396	5.01E-21	4.40E-19
ENSSSCG00045005035	-0.61651	10.2425	5.13E-21	4.48E-19
ADAM10	0.488333	10.3599	5.26E-21	4.57E-19
RPL37	-0.627523	10.2931	7.42E-21	6.42E-19
LHFPL2	0.59438	10.156	7.56E-21	6.51E-19
RPL24	-0.630828	10.2348	7.82E-21	6.70E-19
ENSSSCG00045008796	0.683617	10.1108	7.95E-21	6.77E-19
ENSSSCG00045006460	0.566597	9.96222	9.24E-21	7.84E-19
GGT5	-0.632688	10.132	1.09E-20	9.21E-19
FRMD4B	0.526555	10.4892	1.14E-20	9.58E-19
FASN	-0.702893	10.1472	1.30E-20	1.08E-18
PRKCE	0.50241	10.6265	2.40E-20	2.00E-18
HAS1	0.514778	9.9558	2.67E-20	2.21E-18
CD9	0.590997	10.0441	2.82E-20	2.32E-18
PCSK6	-0.589185	10.4037	2.91E-20	2.39E-18
ENSSSCG00045008151	0.515583	10.2773	2.96E-20	2.42E-18
ADAMTS5	-0.60472	10.3538	3.02E-20	2.46E-18
ENSSSCG00045016576	0.612226	10.0324	3.32E-20	2.68E-18
FOXO3	-0.433937	10.9294	3.45E-20	2.78E-18
2024-03-02	-0.652689	10.1407	3.90E-20	3.12E-18
ENSSSCG00045004872	0.59293	9.98305	4.15E-20	3.31E-18
ENSSSCG00045027883	-0.561495	10.835	4.19E-20	3.33E-18
CDH13	0.614502	11.0746	5.08E-20	4.01E-18
TMEM135	-0.423369	10.8659	5.97E-20	4.70E-18
ADIPOQ	-0.703623	10.1792	6.18E-20	4.84E-18
TFDP2	-0.50944	10.5406	6.51E-20	5.08E-18
GRIN2B	0.607456	9.98268	6.65E-20	5.16E-18
SPARCL1	-0.505307	10.5856	7.06E-20	5.45E-18
ENSSSCG00045013464	0.607596	10.0332	7.08E-20	5.45E-18
PDE1A	-0.525465	10.3715	7.36E-20	5.64E-18
ENSSSCG00045025604	-0.575765	10.2113	8.24E-20	6.29E-18
ZNF618	-0.521432	10.3805	9.33E-20	7.09E-18
ENSSSCG00045004723	0.624859	10.0024	9.67E-20	7.31E-18
PI16	0.567796	9.96917	1.16E-19	8.70E-18
RPS3	-0.627005	10.2409	1.70E-19	1.27E-17
ENSSSCG00045027195	-0.517699	10.5882	2.23E-19	1.66E-17
LGALS1	-0.606329	10.2462	2.60E-19	1.93E-17
ENSSSCG00045006610	0.553918	9.96692	3.00E-19	2.22E-17
ENSSSCG00045019796	-0.549859	10.3342	3.16E-19	2.33E-17
ENSSSCG00045023786	-0.616996	10.1056	3.25E-19	2.38E-17
PLD5	0.587429	10.0059	4.11E-19	3.00E-17
ENSSSCG00045033813	-0.646895	10.1363	6.24E-19	4.54E-17
ENSSSCG00045022434	-0.673832	10.0843	9.75E-19	7.07E-17
TMEM132D	0.59557	10.0693	1.07E-18	7.73E-17
RPL27A	-0.571516	10.428	1.27E-18	9.15E-17
ENSSSCG00045030284	0.574647	10.0039	1.32E-18	9.43E-17
ENSSSCG00045008389	0.575096	9.99941	2.28E-18	1.63E-16
NTRK3	0.566786	9.98236	2.33E-18	1.65E-16
FAU	-0.614336	10.2524	2.43E-18	1.72E-16
CMIP	0.462825	10.5053	2.46E-18	1.73E-16
RPS11	-0.558336	10.3505	3.36E-18	2.36E-16
SCARA5	-0.541107	10.5352	3.46E-18	2.42E-16
LRRFIP1	0.468415	10.2976	3.71E-18	2.58E-16
LTBP1	-0.451518	11.0002	4.22E-18	2.93E-16
RPS15A	-0.598685	10.1896	4.41E-18	3.05E-16
ENSSSCG00045000698	-0.420372	10.6986	4.65E-18	3.20E-16
RPL18A	-0.619028	10.232	4.87E-18	3.34E-16
GIPC2	0.54631	9.99293	4.96E-18	3.39E-16
SH3D19	-0.403902	10.8287	5.09E-18	3.46E-16
ENSSSCG00045014364	0.57153	10.0342	6.09E-18	4.12E-16
ENSSSCG00045019364	0.541923	10.0079	6.39E-18	4.31E-16
RPL7	-0.625	10.1991	6.77E-18	4.55E-16
RIMBP2	0.543208	9.99197	6.90E-18	4.62E-16
RPS27A	-0.566872	10.3596	8.39E-18	5.60E-16
ATP8A2	0.55016	10.0032	8.43E-18	5.60E-16
HOMER1	0.575688	9.99561	1.08E-17	7.12E-16
RPS16	-0.583904	10.2573	1.15E-17	7.58E-16
DPP6	0.544099	9.99652	1.39E-17	9.12E-16
PRSS35	0.346522	9.94267	1.43E-17	9.32E-16
HNRNPDL	-0.546645	10.1781	1.43E-17	9.32E-16
ETV6	0.45173	10.3831	1.46E-17	9.47E-16
ENSSSCG00045013984	0.445757	10.3035	1.47E-17	9.51E-16
ENSSSCG00045030967	0.534767	10.0026	1.50E-17	9.65E-16
ENSSSCG00045010583	0.571305	10.0267	1.51E-17	9.72E-16
SESN1	-0.448565	10.5426	1.96E-17	1.25E-15
RPL9	-0.567	10.2694	2.01E-17	1.28E-15
LRRC1	0.543865	10.0565	2.03E-17	1.29E-15
ENSSSCG00045000620	-0.593567	10.112	2.13E-17	1.35E-15
ENSSSCG00045019928	-0.579075	10.2225	2.20E-17	1.38E-15
CA3	-0.633287	10.1405	2.36E-17	1.48E-15
PPARG	-0.527162	10.6441	2.49E-17	1.56E-15
VMP1	0.476816	10.1973	2.51E-17	1.57E-15
SLC40A1	-0.527488	10.3133	2.70E-17	1.68E-15
RPS2	-0.558009	10.3256	3.34E-17	2.07E-15
RPS15	-0.539417	10.4223	3.55E-17	2.19E-15
GPR39	0.536991	9.97522	4.00E-17	2.46E-15
RPL6	-0.542391	10.3644	4.01E-17	2.46E-15
ENSSSCG00045037370	0.579859	10.0935	5.36E-17	3.28E-15
CLCN5	0.556647	10.091	7.06E-17	4.30E-15
RPL35	-0.548969	10.3189	7.15E-17	4.33E-15
ADCY8	0.502773	9.9769	7.20E-17	4.35E-15
SELENBP1	-0.566664	10.0825	7.33E-17	4.42E-15
RPL34	-0.561121	10.2245	7.48E-17	4.49E-15
RPL19	-0.573092	10.2915	1.03E-16	6.17E-15
ENSSSCG00045019716	0.447071	10.6226	1.06E-16	6.31E-15
ENSSSCG00045015556	0.423264	11.1332	1.13E-16	6.73E-15
ENSSSCG00045024263	0.615191	10.0202	1.14E-16	6.73E-15
LRP1B	0.560311	10.0472	1.33E-16	7.83E-15
SLCO3A1	0.543952	10.1753	1.35E-16	7.96E-15
DDAH1	0.485776	9.96726	1.52E-16	8.92E-15
RPS23	-0.572478	10.2265	1.56E-16	9.12E-15
ENSSSCG00045027533	0.593171	10.2908	1.76E-16	1.03E-14
KIRREL3	0.551452	10.0092	1.98E-16	1.15E-14
NRXN3	0.532616	9.99774	2.41E-16	1.40E-14
CADM2	-0.683779	10.2733	2.46E-16	1.42E-14
RNF144B	0.553854	10.0239	2.71E-16	1.56E-14
ADAMTS6	0.54307	10.0813	2.80E-16	1.60E-14
ENSSSCG00045015972	0.651512	10.0909	2.87E-16	1.64E-14
NOL4	0.477508	9.97938	2.89E-16	1.64E-14
STON2	-0.499969	10.4362	3.11E-16	1.77E-14
RPS10	-0.571482	10.2415	3.45E-16	1.95E-14
ENSSSCG00045034627	0.546244	10.0196	3.59E-16	2.03E-14
DGAT2	-0.714618	10.2346	3.66E-16	2.05E-14
ENSSSCG00045023699	0.555397	10.5278	3.89E-16	2.18E-14
SAT1	-0.435113	10.629	3.91E-16	2.18E-14
ELOVL6	-0.486294	10.5832	3.95E-16	2.20E-14
ENSSSCG00045023834	-0.46061	10.3924	4.20E-16	2.33E-14
EFEMP1	-0.467336	10.4769	4.30E-16	2.38E-14
DKK2	0.718827	10.081	4.47E-16	2.46E-14
RNF144A	-0.481806	10.3081	4.89E-16	2.69E-14
RPL23A	-0.573745	10.2638	5.54E-16	3.03E-14
RASSF6	-0.550987	9.98979	6.13E-16	3.35E-14
S100A1	-0.542422	9.98183	7.15E-16	3.89E-14
RPL18	-0.563152	10.229	7.62E-16	4.13E-14
CSGALNACT1	0.507688	10.6224	8.17E-16	4.42E-14
FOXP1	0.304959	11.21	9.15E-16	4.93E-14
RPL26	-0.544284	10.2587	9.74E-16	5.24E-14
TNFAIP8L3	0.4749	9.9686	1.11E-15	5.97E-14
LEF1	0.52061	9.97147	1.13E-15	6.05E-14
RPL29	-0.571256	10.2237	1.22E-15	6.48E-14
FGF10	-0.661846	10.0782	1.22E-15	6.49E-14
ENSSSCG00045006620	0.521406	9.99797	1.32E-15	7.00E-14
DIAPH3	0.593809	10.0047	1.47E-15	7.76E-14
MMP16	0.583984	10.188	2.21E-15	1.16E-13
HTR2C	0.473442	9.96866	2.25E-15	1.18E-13
ENSSSCG00045018977	0.516687	10.0042	2.32E-15	1.22E-13
KXD1	-0.53871	10.3557	2.55E-15	1.33E-13
ENSSSCG00045004186	-0.551006	10.0458	2.57E-15	1.33E-13
PBX1	-0.378343	10.9922	2.62E-15	1.36E-13
ENSSSCG00045035925	0.4949	9.98417	2.66E-15	1.37E-13
MRTFB	0.388391	10.8015	2.66E-15	1.37E-13
ABCA1	-0.494961	10.2821	2.79E-15	1.43E-13
TBX20	-0.569386	10.1107	2.79E-15	1.43E-13
ENSSSCG00045006770	-0.567454	10.1444	2.81E-15	1.44E-13
RHOA	0.345248	10.6011	2.98E-15	1.52E-13
ADGRB3	0.534919	9.99295	3.08E-15	1.57E-13
ENSSSCG00045002925	-0.494945	10.1648	3.11E-15	1.57E-13
IGF1R	-0.368194	11.0706	3.28E-15	1.65E-13
ENSSSCG00045015052	0.455831	9.95705	3.52E-15	1.77E-13
ENSSSCG00045014270	0.428547	10.4383	3.93E-15	1.97E-13
MCTP1	0.485991	10.3502	4.08E-15	2.04E-13
ENSSSCG00045022546	-0.449515	10.3797	4.61E-15	2.30E-13
RPS29	-0.537503	10.1842	4.96E-15	2.47E-13
PTPRE	0.500785	10.072	5.24E-15	2.60E-13
ENSSSCG00045004139	0.510374	10.0384	5.30E-15	2.62E-13
SLC5A3	-0.536993	10.0104	5.90E-15	2.91E-13
ENSSSCG00045033719	0.493548	9.99628	6.04E-15	2.97E-13
ENSSSCG00045030638	0.509561	10.0285	6.22E-15	3.05E-13
ENSSSCG00045010553	-0.448496	10.4303	6.59E-15	3.22E-13
ENSSSCG00045013920	0.481755	10.0096	8.08E-15	3.94E-13
DPP10	0.493927	9.98436	8.75E-15	4.26E-13
RPL5	-0.529852	10.1865	9.83E-15	4.77E-13
ENSSSCG00045014314	-0.472038	10.3765	1.02E-14	4.92E-13
FLI1	0.482599	10.7705	1.06E-14	5.13E-13
ENSSSCG00045032432	0.494397	10.1213	1.07E-14	5.13E-13
PBX3	0.480561	10.3055	1.09E-14	5.22E-13
ENSSSCG00045030461	-0.410696	10.4924	1.19E-14	5.72E-13
ENSSSCG00045025084	-0.437007	10.5277	1.31E-14	6.26E-13
ENSSSCG00045011157	0.474542	10.1149	1.32E-14	6.29E-13
ENSSSCG00045009137	-0.512969	10.2927	1.33E-14	6.30E-13
ENSSSCG00045031118	0.514052	10.035	1.40E-14	6.63E-13
RPL23	-0.536005	10.3391	1.49E-14	7.04E-13
RPL7A	-0.513053	10.4039	1.54E-14	7.25E-13
ENSSSCG00045018485	0.492966	10.1095	1.55E-14	7.25E-13
ZMAT4	0.486619	10.0099	1.55E-14	7.25E-13
RPL8	-0.510692	10.3629	1.56E-14	7.31E-13
RFX5	-0.52703	10.0466	1.75E-14	8.17E-13
SV2C	0.507283	9.99529	1.87E-14	8.68E-13
HLF	-0.510862	10.1783	1.97E-14	9.15E-13
ENSSSCG00045028566	0.464527	9.98981	2.03E-14	9.37E-13
RPL32	-0.52903	10.2408	2.03E-14	9.37E-13
IL1RAP	-0.538425	10.1685	2.24E-14	1.03E-12
STK32B	0.497197	9.98774	2.38E-14	1.09E-12
ENSSSCG00045017694	0.41885	10.499	2.39E-14	1.09E-12
ABR	0.425986	10.1629	2.45E-14	1.12E-12
ENSSSCG00045006430	-0.443893	10.4939	2.45E-14	1.12E-12
SLC25A6	-0.545606	10.0193	2.82E-14	1.28E-12
LUZP1	0.445327	10.258	2.89E-14	1.31E-12
AKR1C3	-0.570436	10.0257	2.89E-14	1.31E-12
ENSSSCG00045020473	0.542014	10.1201	3.12E-14	1.40E-12
ATP13A3	0.483178	10.0837	4.03E-14	1.81E-12
ENSSSCG00045019188	0.433396	9.97349	4.68E-14	2.10E-12
SORL1	-0.553938	10.0824	4.78E-14	2.14E-12
ENSSSCG00045030151	0.521593	10.0869	4.81E-14	2.14E-12
MLLT3	-0.453783	10.4848	4.85E-14	2.16E-12
ANG	-0.450808	10.2873	4.88E-14	2.16E-12
PPM1L	-0.527261	10.239	5.94E-14	2.63E-12
ENSSSCG00045028246	0.507237	10.0183	6.35E-14	2.80E-12
BEND5	0.498969	10.0495	7.39E-14	3.25E-12
ENSSSCG00045037972	-0.506107	10.3015	7.42E-14	3.26E-12
PAX8	0.496898	10.0107	7.49E-14	3.28E-12
RPL39	-0.543299	10.1716	7.72E-14	3.37E-12
THRA	-0.528511	10.0639	8.19E-14	3.57E-12
NRG1	0.532849	10.0737	8.47E-14	3.68E-12
FBLN5	-0.496375	10.1727	9.09E-14	3.94E-12
ENSSSCG00045035168	-0.457878	10.2552	1.02E-13	4.41E-12
NFASC	0.477879	9.99024	1.08E-13	4.64E-12
TXNIP	-0.411232	10.4723	1.11E-13	4.78E-12
MYO1D	0.453855	10.3908	1.12E-13	4.81E-12
SOBP	-0.465669	10.3202	1.15E-13	4.94E-12
ENSSSCG00045017114	0.472409	9.98589	1.39E-13	5.92E-12
ARGLU1	-0.385716	10.4847	1.62E-13	6.90E-12
MGP	-0.382849	10.6512	1.78E-13	7.55E-12
NCOA7	0.424302	10.5393	1.85E-13	7.83E-12
CTNNA2	0.496558	10.1089	1.90E-13	8.05E-12
ENSSSCG00045026880	-0.357383	10.661	1.92E-13	8.10E-12
DGKI	0.449749	9.99133	1.97E-13	8.31E-12
PDGFRA	-0.452759	10.2594	2.08E-13	8.74E-12
RUNX2	0.495844	10.1991	2.32E-13	9.72E-12
ENSSSCG00045015210	0.421327	9.96381	2.34E-13	9.78E-12
ENSSSCG00045012270	0.406572	9.96011	2.40E-13	1.00E-11
GRID2	0.537504	10.0826	2.43E-13	1.01E-11
PARD3	-0.326259	11.0831	2.46E-13	1.02E-11
ENSSSCG00045026585	-0.418117	10.5971	2.49E-13	1.03E-11
RTN1	0.437071	9.9623	2.55E-13	1.05E-11
ASPH	-0.409685	10.5324	2.60E-13	1.07E-11
TTC21B	-0.467099	10.1694	2.69E-13	1.11E-11
ENSSSCG00045022329	-0.423811	10.4388	2.88E-13	1.18E-11
RPS27	-0.477434	10.1947	3.05E-13	1.25E-11
ENSSSCG00045016621	0.46024	9.97598	3.26E-13	1.33E-11
ENSSSCG00045033146	0.331875	10.6513	3.33E-13	1.36E-11
CTSH	0.434345	10.0002	3.49E-13	1.42E-11
ABAT	0.456122	9.98239	3.54E-13	1.43E-11
BCR	0.436068	10.086	3.57E-13	1.44E-11
SYNE2	0.324725	10.7406	3.76E-13	1.52E-11
SDC2	0.528926	10.2308	3.91E-13	1.57E-11
OPCML	0.5141	10.0162	3.92E-13	1.57E-11
JAG1	0.45142	10.1079	3.99E-13	1.60E-11
EPHA7	0.471482	9.97288	4.03E-13	1.61E-11
ENSSSCG00045026017	-0.410646	10.3296	4.59E-13	1.83E-11
NIBAN1	0.464383	10.1216	5.18E-13	2.06E-11
CPXM2	0.495955	10.0481	5.34E-13	2.12E-11
CHP2	0.463399	10.0162	5.56E-13	2.20E-11
ENSSSCG00045026642	-0.38187	10.44	5.57E-13	2.20E-11
ENSSSCG00045006351	0.47053	9.98071	5.79E-13	2.28E-11
RPS18	-0.486472	10.2412	5.90E-13	2.32E-11
UGDH	0.509353	10.0782	6.68E-13	2.62E-11
ENSSSCG00045023390	0.382555	10.2837	7.02E-13	2.75E-11
ENSSSCG00045016388	0.464864	10.0051	7.03E-13	2.75E-11
ENSSSCG00045005459	0.472388	9.98587	7.16E-13	2.79E-11
PLXNA2	0.453285	10.0659	7.71E-13	3.00E-11
ENSSSCG00045014905	0.37604	9.95378	8.39E-13	3.26E-11
ENSSSCG00045015611	0.458362	9.96721	8.49E-13	3.29E-11
PTPRR	0.465174	9.99716	8.54E-13	3.30E-11
ENSSSCG00045015766	-0.521906	10.0644	9.17E-13	3.54E-11
ENSSSCG00045023569	0.43153	9.97005	1.06E-12	4.06E-11
GBE1	-0.389858	10.5692	1.09E-12	4.19E-11
SETBP1	-0.379928	10.8811	1.11E-12	4.24E-11
MED13L	-0.251649	11.6498	1.13E-12	4.31E-11
ENSSSCG00045038206	-0.496896	10.0302	1.17E-12	4.48E-11
KCTD3	-0.362722	10.4358	1.20E-12	4.57E-11
ENSSSCG00045016738	-0.56356	10.1017	1.31E-12	4.96E-11
RPL13	-0.484223	10.2957	1.42E-12	5.37E-11
FOXO1	-0.358987	10.6689	1.43E-12	5.40E-11
ENSSSCG00045037855	0.421023	10.137	1.51E-12	5.71E-11
ENSSSCG00045015094	0.477964	10.145	1.57E-12	5.93E-11
ECM2	-0.45278	10.236	1.60E-12	6.01E-11
ENSSSCG00045011521	-0.498596	10.1905	1.80E-12	6.76E-11
ENSSSCG00045013354	0.462167	10.0053	1.85E-12	6.92E-11
ENSSSCG00045033686	0.471634	10.0096	1.89E-12	7.05E-11
ENSSSCG00045029578	0.418763	9.96638	1.96E-12	7.31E-11
FAM241B	0.483826	9.99986	1.99E-12	7.40E-11
UNC13B	0.467058	10.1315	2.00E-12	7.44E-11
TMEM163	0.413644	9.97802	2.02E-12	7.48E-11
ENSSSCG00045022617	-0.447036	10.1719	2.15E-12	7.93E-11
RPL30	-0.475031	10.1517	2.29E-12	8.45E-11
ENSSSCG00045038753	0.396242	9.96341	2.35E-12	8.65E-11
TBC1D1	0.423653	10.2216	2.45E-12	9.00E-11
ENSSSCG00045000941	0.419987	9.97899	2.52E-12	9.22E-11
INPP5D	0.452377	10.0443	2.66E-12	9.73E-11
ENSSSCG00045019276	0.460804	10.0543	2.88E-12	1.05E-10
RPLP0	-0.477673	10.2555	3.12E-12	1.14E-10
ENSSSCG00045039478	-0.477329	10.0435	3.14E-12	1.14E-10
RNF217	-0.416418	10.3163	3.24E-12	1.17E-10
FGD4	0.394698	10.4597	3.38E-12	1.22E-10
ENSSSCG00045019619	0.440342	10.0792	3.49E-12	1.26E-10
GRIA1	0.443906	9.97968	3.56E-12	1.28E-10
S100A6	0.474738	10.0193	3.84E-12	1.38E-10
ENSSSCG00045020323	-0.518892	10.072	3.86E-12	1.38E-10
RPS28	-0.465377	10.2302	3.97E-12	1.42E-10
CORIN	0.453311	9.98462	3.98E-12	1.42E-10
SEMA3C	0.451103	10.4541	4.36E-12	1.55E-10
TNRC6B	-0.305667	10.8459	4.49E-12	1.60E-10
LRRC7	0.445298	10.0027	5.80E-12	2.06E-10
ENSSSCG00045022197	-0.46789	10.1963	6.18E-12	2.19E-10
ENSSSCG00045026521	0.423541	9.99364	6.34E-12	2.24E-10
EEF1A1	-0.391982	10.5937	6.39E-12	2.26E-10
TBC1D8	0.425386	10.1083	6.44E-12	2.27E-10
ENSSSCG00045034746	-0.327561	11.1702	7.10E-12	2.50E-10
ENSSSCG00045008804	0.428817	9.99068	7.16E-12	2.51E-10
NRXN1	-0.613881	10.309	7.75E-12	2.71E-10
IL6ST	-0.322748	10.7608	9.08E-12	3.17E-10
SLC4A8	0.371189	9.95276	9.43E-12	3.29E-10
CPNE4	0.423651	9.99659	1.01E-11	3.50E-10
TEK	0.422342	10.2219	1.09E-11	3.80E-10
ENSSSCG00045024533	0.337788	10.4925	1.14E-11	3.95E-10
VWF	0.405014	10.3216	1.28E-11	4.44E-10
ENSSSCG00045004239	-0.408628	10.5324	1.30E-11	4.48E-10
LDHB	-0.493301	10.0418	1.32E-11	4.56E-10
LIMA1	0.39313	10.2592	1.35E-11	4.66E-10
KCNIP4	0.460708	10.0379	1.36E-11	4.68E-10
ENSSSCG00045012794	-0.434439	10.1253	1.37E-11	4.69E-10
ILDR2	0.321599	9.94672	1.44E-11	4.93E-10
ENSSSCG00045033629	0.420465	10.4955	1.51E-11	5.14E-10
PALLD	0.405373	10.1659	1.52E-11	5.17E-10
BTNL9	-0.586089	10.0996	1.54E-11	5.23E-10
FNDC3B	-0.263844	11.4035	1.75E-11	5.94E-10
HSP90AA1	-0.41599	10.3023	1.76E-11	5.96E-10
MTUS2	-0.492764	10.0829	1.86E-11	6.27E-10
ALOX15	-0.480869	10.149	2.03E-11	6.85E-10
SSBP2	-0.311124	10.9188	2.06E-11	6.94E-10
SLC41A2	0.47139	10.0047	2.07E-11	6.96E-10
SLC6A4	-0.494802	10.0571	2.23E-11	7.47E-10
RPS21	-0.467657	10.1389	2.27E-11	7.59E-10
HS3ST2	0.408899	9.97348	2.29E-11	7.66E-10
EGFR	-0.37611	10.3441	2.37E-11	7.90E-10
ENSSSCG00045035764	0.319842	10.4407	2.38E-11	7.91E-10
ENSSSCG00045023331	0.444941	10.0011	2.46E-11	8.16E-10
TGFBR3	-0.344659	10.6022	2.46E-11	8.16E-10
ENSSSCG00045039333	0.353957	9.9526	2.53E-11	8.36E-10
ENSSSCG00045024352	0.418539	10.0069	2.57E-11	8.49E-10
ENSSSCG00045032213	-0.421881	10.2962	2.74E-11	9.05E-10
ACACA	-0.39978	10.495	2.82E-11	9.26E-10
ENSSSCG00045004559	0.447753	10.0018	3.08E-11	1.01E-09
ENSSSCG00045008186	0.455726	9.98939	3.14E-11	1.03E-09
PSD3	0.343448	10.7965	3.27E-11	1.07E-09
FAT3	0.412326	10.0238	3.43E-11	1.12E-09
GALNT13	0.395595	9.98323	3.52E-11	1.15E-09
ENSSSCG00045033125	0.424208	9.98478	3.62E-11	1.18E-09
ENSSSCG00045003690	0.373483	9.96168	3.63E-11	1.18E-09
ENSSSCG00045004371	0.342566	9.95062	3.76E-11	1.22E-09
ENSSSCG00045003851	0.375463	10.0647	3.77E-11	1.22E-09
C13H3orf70	-0.477357	10.1744	3.83E-11	1.24E-09
ENSSSCG00045029327	0.409126	9.97554	3.92E-11	1.26E-09
CACNG3	0.404234	9.9671	3.97E-11	1.28E-09
EFNA5	-0.302395	11.1106	4.01E-11	1.29E-09
INSR	-0.38236	10.3587	4.19E-11	1.34E-09
MEIS1	-0.439065	10.1984	4.29E-11	1.37E-09
IVNS1ABP	0.375857	10.0963	4.30E-11	1.37E-09
SPOCK3	0.40285	9.98499	4.49E-11	1.43E-09
VCAM1	-0.438494	10.0125	4.59E-11	1.46E-09
MCF2L2	0.401974	10.0792	5.04E-11	1.60E-09
SHROOM4	0.391253	10.1369	5.13E-11	1.63E-09
DLGAP2	0.420314	9.98347	5.30E-11	1.68E-09
GRID1	0.504565	10.0818	5.36E-11	1.69E-09
ASTN2	0.435118	10.038	5.43E-11	1.71E-09
COBLL1	0.381316	10.36	5.57E-11	1.75E-09
MSRB3	0.384951	10.3019	5.65E-11	1.78E-09
SYTL5	0.425898	10.0137	5.69E-11	1.79E-09
ENSSSCG00045032131	0.404997	9.96098	5.86E-11	1.83E-09
SLIT1	0.352045	9.96276	6.00E-11	1.88E-09
ENSSSCG00045035193	0.41296	9.98205	6.20E-11	1.94E-09
PDLIM7	0.424235	10.0074	6.22E-11	1.94E-09
ENSSSCG00045036495	0.372855	9.97999	6.25E-11	1.94E-09
KLF9	-0.384803	10.3224	6.31E-11	1.96E-09
bmp4	0.446597	10.0458	6.63E-11	2.05E-09
SH3GL2	0.388715	9.96725	6.79E-11	2.10E-09
FAM49B	0.384528	10.121	6.95E-11	2.15E-09
LRP1	-0.407896	10.179	7.05E-11	2.17E-09
PLXDC1	0.473159	10.0493	7.18E-11	2.21E-09
ZSWIM6	0.335281	10.4089	7.53E-11	2.31E-09
COL5A2	-0.310307	10.9975	7.71E-11	2.36E-09
ENSSSCG00045030269	0.341252	10.2302	7.71E-11	2.36E-09
EMP2	0.409526	10.124	7.75E-11	2.37E-09
TCF12	0.224765	11.1744	7.80E-11	2.38E-09
FZD4	-0.395465	10.3878	8.00E-11	2.43E-09
ENSSSCG00045033960	-0.388757	9.96288	8.25E-11	2.51E-09
PPM1E	0.45177	10.0005	8.40E-11	2.55E-09
BBS1	-0.462442	10.0192	8.69E-11	2.63E-09
ENSSSCG00045000135	0.425825	10.0046	9.56E-11	2.89E-09
CREBBP	-0.322241	10.5436	9.70E-11	2.93E-09
NDRG2	-0.456382	10.0908	9.80E-11	2.95E-09
ADAMTS9	0.446164	10.562	9.98E-11	3.00E-09
RB1CC1	-0.393011	10.2643	1.05E-10	3.14E-09
ICA1	0.409544	10.0884	1.05E-10	3.14E-09
HS3ST5	-0.528682	10.1739	1.08E-10	3.22E-09
ENSSSCG00045026842	0.386365	9.96839	1.12E-10	3.33E-09
CLIP4	0.373769	9.96578	1.12E-10	3.33E-09
ENSSSCG00045007200	0.286543	9.9457	1.13E-10	3.36E-09
ENSSSCG00045034164	0.399952	10.1875	1.17E-10	3.48E-09
RAB3C	0.36775	9.96304	1.22E-10	3.61E-09
FGF12	0.474475	10.1188	1.23E-10	3.64E-09
GRIA3	0.353776	9.96428	1.23E-10	3.65E-09
MEIOB	-0.350956	10.5878	1.24E-10	3.65E-09
ENSSSCG00045031078	-0.495828	10.1317	1.27E-10	3.73E-09
ENSSSCG00045009301	0.409067	9.98038	1.27E-10	3.74E-09
BMPR2	0.290003	10.5353	1.28E-10	3.75E-09
ENSSSCG00045022390	0.439776	10.1664	1.31E-10	3.83E-09
BCAR3	0.424094	10.0615	1.31E-10	3.85E-09
SOX5	0.243785	12.0646	1.38E-10	4.03E-09
PLCL1	-0.431947	10.4622	1.40E-10	4.08E-09
SNTG1	0.380541	9.97504	1.50E-10	4.38E-09
GABBR2	0.414963	10.0129	1.54E-10	4.47E-09
ENSSSCG00045009504	0.3441	9.95199	1.57E-10	4.56E-09
HSD11B1L	-0.444221	10.24	1.58E-10	4.59E-09
ENSSSCG00045012160	0.354247	9.95918	1.63E-10	4.72E-09
ECHS1	-0.471232	10.0408	1.66E-10	4.80E-09
GJA5	0.388122	9.96328	1.67E-10	4.83E-09
GAS7	0.447932	10.0935	1.70E-10	4.89E-09
ENSSSCG00045015498	0.411582	9.98564	1.80E-10	5.18E-09
ENSSSCG00045035653	-0.318037	10.7204	1.85E-10	5.32E-09
TAFA1	0.39105	9.9766	1.87E-10	5.35E-09
EMP3	0.377126	9.97565	1.92E-10	5.50E-09
ENSSSCG00045036477	0.348356	10.1862	1.94E-10	5.54E-09
RELN	0.411588	10.0609	2.05E-10	5.85E-09
CNTN1	0.377303	9.96872	2.07E-10	5.90E-09
ENSSSCG00045021364	-0.406734	10.3542	2.09E-10	5.92E-09
ENSSSCG00045012707	0.341946	9.9551	2.10E-10	5.97E-09
ENSSSCG00045005000	0.417252	9.97622	2.15E-10	6.09E-09
ENSSSCG00045030940	0.415914	10.009	2.19E-10	6.20E-09
ST8SIA6	0.317946	9.9528	2.47E-10	6.97E-09
STK17B	0.393093	10.0526	2.58E-10	7.27E-09
C1R.1	-0.412456	10.1312	2.62E-10	7.36E-09
ENSSSCG00045039368	0.408517	10.044	2.63E-10	7.39E-09
ENSSSCG00045039117	-0.398728	9.97268	2.68E-10	7.52E-09
ENSSSCG00045034767	0.388169	10.0204	2.77E-10	7.75E-09
RPS13	-0.452824	10.0996	2.79E-10	7.80E-09
ENSSSCG00045020889	0.388486	9.97747	2.84E-10	7.92E-09
RPL15	-0.452136	10.1088	2.87E-10	8.00E-09
NPTN	0.314163	10.2463	2.98E-10	8.29E-09
RACK1	-0.448301	10.135	3.10E-10	8.61E-09
ENSSSCG00045036976	0.32687	10.1897	3.11E-10	8.62E-09
EFNB2	0.428131	10.0954	3.11E-10	8.62E-09
ENSSSCG00045024427	-0.350157	10.6314	3.29E-10	9.11E-09
NELL1	0.416699	10.0243	3.35E-10	9.23E-09
SOX13	0.382525	10.1416	3.44E-10	9.49E-09
TM6SF1	0.38058	9.99585	3.51E-10	9.65E-09
C2CD2	0.39374	10.0527	3.71E-10	1.02E-08
IGSF21	0.37148	9.9731	3.72E-10	1.02E-08
RPL37A	-0.440104	10.1457	3.73E-10	1.02E-08
ENSSSCG00045006861	0.401395	9.99611	3.83E-10	1.05E-08
ENSSSCG00045007432	0.333594	9.95694	4.05E-10	1.11E-08
RGS5	-0.543959	10.1385	4.08E-10	1.11E-08
BMX	0.378459	9.96476	4.11E-10	1.12E-08
APBB2	0.258578	10.8637	4.24E-10	1.15E-08
ENSSSCG00045037453	0.439557	10.0718	4.42E-10	1.20E-08
ENSSSCG00045023381	0.344423	9.95406	4.42E-10	1.20E-08
RPS3A	-0.430771	10.2068	4.71E-10	1.27E-08
EPS8	-0.369293	10.7128	4.87E-10	1.31E-08
ENSSSCG00045014833	-0.464955	10.1572	4.94E-10	1.33E-08
ENSSSCG00045011591	0.37904	9.98548	4.97E-10	1.34E-08
CCDC14	-0.373983	10.2521	5.17E-10	1.39E-08
SLC16A1	0.366699	10.0075	5.27E-10	1.41E-08
GSG1L	0.394784	9.98738	5.36E-10	1.44E-08
RPS24	-0.424555	10.1761	5.37E-10	1.44E-08
LRRTM3	0.347422	9.95576	5.39E-10	1.44E-08
LRFN5	0.48162	10.244	5.47E-10	1.46E-08
ENSSSCG00045027491	-0.358931	10.2922	5.62E-10	1.50E-08
BEND6	0.319346	9.94951	5.82E-10	1.55E-08
SNRNP70	-0.32684	10.4446	5.83E-10	1.55E-08
MTURN	-0.467028	10.0475	5.89E-10	1.56E-08
CDA	0.42023	10.0593	5.96E-10	1.58E-08
ENSSSCG00045019993	-0.419265	10.172	6.16E-10	1.63E-08
ADCY2	0.40076	9.99813	6.25E-10	1.65E-08
ENSSSCG00045020213	0.329957	9.95088	6.29E-10	1.66E-08
ENSSSCG00045006915	0.37801	9.97467	6.41E-10	1.69E-08
FTH1	-0.438424	10.3443	6.43E-10	1.69E-08
ENSSSCG00045006023	0.382221	10.0943	6.62E-10	1.74E-08
ENSSSCG00045006025	0.353288	9.95718	6.70E-10	1.75E-08
PIP5K1B	0.397971	10.047	6.75E-10	1.76E-08
ENSSSCG00045003791	0.3458	9.9576	6.80E-10	1.78E-08
NSF	0.360886	10.1351	6.81E-10	1.78E-08
CDH23	0.351833	10.0369	6.85E-10	1.78E-08
OSR1	0.411188	10.0483	6.91E-10	1.80E-08
ENSSSCG00045030214	0.396874	10.1741	7.36E-10	1.91E-08
ENSSSCG00045036819	0.368791	9.96573	7.40E-10	1.92E-08
ENSSSCG00045036261	-0.25725	11.1156	7.53E-10	1.95E-08
IGF1	-0.43394	10.3174	7.72E-10	1.99E-08
SLC5A10	-0.409742	10.1511	7.83E-10	2.02E-08
ENSSSCG00045015708	0.385465	9.9752	7.92E-10	2.04E-08
ENSSSCG00045011939	0.355976	9.96699	8.05E-10	2.07E-08
MEF2A	0.258104	10.6198	8.23E-10	2.11E-08
ENSSSCG00045003858	-0.438136	10.1302	8.25E-10	2.12E-08
ENSSSCG00045006218	-0.380873	10.3107	8.76E-10	2.25E-08
CLVS1	0.331309	9.95326	8.82E-10	2.26E-08
PRRC2B	-0.357658	10.2706	9.06E-10	2.31E-08
ATP2B4	0.344704	10.3002	9.38E-10	2.39E-08
ENSSSCG00045001466	0.444434	10.0515	9.79E-10	2.49E-08
ENSSSCG00045025024	-0.400084	10.1188	9.94E-10	2.53E-08
ARPP19	0.332547	10.2636	1.07E-09	2.72E-08
ANKS1B	0.357714	9.97617	1.08E-09	2.73E-08
EPHA4	0.421843	10.0564	1.17E-09	2.96E-08
ENSSSCG00045017917	0.378494	9.97853	1.20E-09	3.04E-08
THRSP	-0.433601	9.98143	1.22E-09	3.08E-08
ARPC1B	0.340839	9.9561	1.24E-09	3.12E-08
ENSSSCG00045024118	0.371591	10.0513	1.27E-09	3.19E-08
ENSSSCG00045024481	-0.474686	10.0417	1.27E-09	3.20E-08
CSRNP3	0.321674	9.95678	1.35E-09	3.40E-08
FABP5	-0.460155	10.3097	1.40E-09	3.51E-08
DNAJC1	-0.341085	10.4505	1.42E-09	3.55E-08
C1QTNF7	0.443879	9.9999	1.45E-09	3.62E-08
NKAIN1	0.384636	9.96197	1.49E-09	3.71E-08
ENSSSCG00045038897	-0.334657	10.4465	1.50E-09	3.73E-08
ENSSSCG00045001664	0.354861	9.97532	1.50E-09	3.74E-08
LPCAT2	0.398576	9.99793	1.50E-09	3.74E-08
RPS5	-0.418928	10.1584	1.51E-09	3.74E-08
ENSSSCG00045039239	-0.36677	10.3982	1.53E-09	3.80E-08
GABRB3	0.365929	9.97329	1.55E-09	3.83E-08
STAC2	0.341324	9.95841	1.58E-09	3.91E-08
FGF14	0.398012	9.98564	1.59E-09	3.93E-08
ENSSSCG00045014070	-0.408247	10.3281	1.65E-09	4.08E-08
CXCL2	0.374155	10.0234	1.68E-09	4.13E-08
SYNPR	0.388646	9.9863	1.71E-09	4.20E-08
SLC9B1	0.380424	9.9877	1.73E-09	4.25E-08
ENSSSCG00045033631	0.372564	10.0211	1.78E-09	4.36E-08
NLGN1	0.379141	9.99739	1.79E-09	4.39E-08
GLUL	-0.430188	10.4596	1.81E-09	4.42E-08
AK5	0.368254	9.96217	2.02E-09	4.93E-08
ENSSSCG00045001923	-0.386772	10.3612	2.08E-09	5.06E-08
ASIC2	0.390212	9.99733	2.12E-09	5.16E-08
CCDC196	0.290267	9.94879	2.22E-09	5.40E-08
SMAD2	0.305549	10.3136	2.30E-09	5.59E-08
ENSSSCG00045036758	-0.358126	10.4281	2.39E-09	5.80E-08
PNISR	-0.283389	10.6811	2.40E-09	5.81E-08
ENSSSCG00045008036	0.324481	9.95872	2.48E-09	6.00E-08
ENSSSCG00045034471	-0.427666	10.4017	2.53E-09	6.10E-08
SYT17	0.315349	9.95738	2.59E-09	6.23E-08
CCDC85A	-0.501913	10.5157	2.63E-09	6.34E-08
ESRRG	0.3589	9.98416	2.65E-09	6.37E-08
ENSSSCG00045010429	-0.441845	10.0546	2.73E-09	6.55E-08
ENSSSCG00045018830	-0.435953	10.0639	2.81E-09	6.74E-08
ENSSSCG00045029714	0.303156	9.95223	2.98E-09	7.14E-08
ENSSSCG00045015981	0.335689	10.1445	2.99E-09	7.14E-08
PHYH	-0.44824	10.0737	3.02E-09	7.20E-08
ENSSSCG00045003613	0.341873	9.96087	3.12E-09	7.43E-08
ENSSSCG00045021131	0.356253	10.0537	3.19E-09	7.59E-08
LCORL	0.329659	10.2079	3.29E-09	7.82E-08
PHACTR3	0.359314	9.96938	3.37E-09	7.99E-08
ENSSSCG00045006497	0.361644	9.9926	3.40E-09	8.06E-08
SPON1	-0.401765	10.4034	3.65E-09	8.64E-08
EEF1D	-0.429527	10.0514	3.65E-09	8.64E-08
ENSSSCG00045017975	0.33311	9.95817	3.68E-09	8.69E-08
TSHZ3	0.380129	10.154	3.69E-09	8.69E-08
ENSSSCG00045027041	0.295065	9.94697	3.70E-09	8.69E-08
ENSSSCG00045021867	0.312816	9.95561	3.70E-09	8.69E-08
ENSSSCG00045021035	0.346765	10.8377	3.87E-09	9.08E-08
PLAC1	0.358311	9.96839	4.07E-09	9.54E-08
ENSSSCG00045023463	0.337115	9.96495	4.10E-09	9.60E-08
ENSSSCG00045000331	0.370474	10.3126	4.32E-09	1.01E-07
SLC1A3	-0.38186	10.4532	4.33E-09	1.01E-07
ENSSSCG00045008756	0.311834	9.95454	4.38E-09	1.02E-07
ENSSSCG00045039148	0.392884	10.0024	4.41E-09	1.03E-07
PNN	-0.360562	10.2887	4.44E-09	1.03E-07
IGF2BP2	0.398153	10.1085	4.46E-09	1.04E-07
RAPGEF3	0.357095	10.0723	4.47E-09	1.04E-07
ENSSSCG00045039533	0.396539	10.0283	4.50E-09	1.04E-07
LPIN2	0.361044	10.0143	4.65E-09	1.08E-07
ENSSSCG00045032536	0.364229	9.96511	4.81E-09	1.11E-07
ENSSSCG00045022925	0.340707	9.96638	4.85E-09	1.12E-07
ENSSSCG00045027473	0.318522	10.1846	4.97E-09	1.15E-07
NWD2	0.357014	9.97167	5.09E-09	1.17E-07
CNGB3	0.300644	9.95259	5.16E-09	1.19E-07
ENSSSCG00045001681	0.379848	9.99543	5.17E-09	1.19E-07
ENSSSCG00045024341	0.333146	10.1685	5.19E-09	1.19E-07
SCN8A	0.348645	9.97198	5.30E-09	1.21E-07
ZDHHC14	0.410393	10.0707	5.43E-09	1.24E-07
TMEM150C	-0.363799	10.2444	5.49E-09	1.25E-07
HDAC9	0.349104	10.6929	5.58E-09	1.27E-07
TMEM108	0.379815	9.98415	5.59E-09	1.27E-07
ENSSSCG00045029665	0.344134	10.1069	5.61E-09	1.27E-07
ENSSSCG00045011743	0.33188	9.96055	5.61E-09	1.27E-07
ENSSSCG00045028880	-0.406675	9.9709	5.69E-09	1.29E-07
RPL17-C18orf32	-0.410209	10.1304	5.78E-09	1.31E-07
ENSSSCG00045023105	0.32118	9.96079	6.05E-09	1.37E-07
KDSR	-0.37677	10.4648	6.12E-09	1.38E-07
ENSSSCG00045036388	0.394361	10.0341	6.19E-09	1.40E-07
SRPX	-0.402166	10.2149	6.20E-09	1.40E-07
ENSSSCG00045002019	0.379287	9.97483	6.20E-09	1.40E-07
OTUD7A	0.334313	9.98018	6.28E-09	1.41E-07
ENSSSCG00045002245	-0.421407	10.0588	6.30E-09	1.42E-07
LANCL3	0.31782	9.96057	6.63E-09	1.49E-07
ARHGAP18	-0.368583	10.3907	6.72E-09	1.51E-07
ENSSSCG00045037841	0.358867	10.0311	6.83E-09	1.53E-07
ENSSSCG00045014897	0.279514	9.94598	6.98E-09	1.56E-07
CALM1.1	-0.410744	10.1368	7.00E-09	1.56E-07
TRIM69	0.218849	9.93913	7.02E-09	1.57E-07
TIMP2	-0.359205	10.2141	7.63E-09	1.70E-07
ENSSSCG00045028883	0.343774	9.9735	7.69E-09	1.71E-07
ENSSSCG00045023247	0.406779	10.017	7.92E-09	1.76E-07
CREB5	0.343592	10.9519	8.07E-09	1.79E-07
ENSSSCG00045035227	0.365938	10.0882	8.08E-09	1.79E-07
IGF2BP3	0.353852	9.98594	8.08E-09	1.79E-07
RYR1	0.285377	9.95201	8.22E-09	1.82E-07
ENSSSCG00045009518	-0.287868	10.7196	8.40E-09	1.85E-07
ENSSSCG00045018527	0.356708	9.97389	8.47E-09	1.87E-07
ENSSSCG00045010863	-0.428967	10.3003	8.78E-09	1.93E-07
LARP6	-0.395452	9.99581	8.95E-09	1.97E-07
ACSS2	-0.402659	10.2269	9.09E-09	2.00E-07
ENSSSCG00045029547	0.380878	10.133	9.25E-09	2.03E-07
SLC4A5	0.335631	9.9589	9.26E-09	2.03E-07
ENSSSCG00045015528	0.302011	10.4958	9.50E-09	2.08E-07
CHST9	0.358402	9.99041	9.67E-09	2.11E-07
DCLK1	-0.340398	10.5517	9.83E-09	2.14E-07
ADGRL3	-0.408469	10.3239	9.93E-09	2.16E-07
ENSSSCG00045019568	0.319757	9.95819	9.94E-09	2.16E-07
ADK	0.328641	10.1824	9.99E-09	2.17E-07
ENSSSCG00045001915	0.370167	10.1047	1.00E-08	2.18E-07
EHBP1	-0.247816	11.2597	1.01E-08	2.20E-07
EBF4	0.307461	9.95783	1.02E-08	2.20E-07
MALL	0.336893	9.99781	1.02E-08	2.21E-07
FGF7	0.435885	10.1103	1.02E-08	2.21E-07
CREBZF	-0.400647	10.1281	1.09E-08	2.35E-07
ENSSSCG00045035885	-0.428267	9.98764	1.09E-08	2.36E-07
ZEB2	-0.278772	10.9699	1.18E-08	2.54E-07
CLIC5	0.395293	10.3216	1.18E-08	2.54E-07
ENSSSCG00045020325	-0.40903	9.97961	1.20E-08	2.57E-07
BAZ1A	0.336357	10.1177	1.20E-08	2.58E-07
DENND5B	0.309191	10.239	1.21E-08	2.59E-07
DOCK2	0.347459	10.0049	1.22E-08	2.60E-07
ENSSSCG00045008462	-0.41344	10.1103	1.23E-08	2.63E-07
LNX1	-0.477723	10.1563	1.24E-08	2.65E-07
ARFGEF3	0.37537	10.0602	1.31E-08	2.78E-07
DDX5	0.235445	10.5324	1.32E-08	2.81E-07
ENSSSCG00045035775	0.34448	9.98466	1.33E-08	2.81E-07
CFH	-0.366847	10.3158	1.33E-08	2.81E-07
RPS9	-0.392468	10.262	1.34E-08	2.85E-07
CD55	0.345692	9.97689	1.40E-08	2.96E-07
ENSSSCG00045022454	0.376981	10.0483	1.43E-08	3.04E-07
SIK2	-0.366708	10.4866	1.48E-08	3.13E-07
ENSSSCG00045000686	0.278677	9.95157	1.49E-08	3.15E-07
CMLKR1	0.299804	9.9563	1.56E-08	3.28E-07
RORA	-0.313495	10.6504	1.62E-08	3.40E-07
ENSSSCG00045000389	0.274707	9.95082	1.62E-08	3.40E-07
ENSSSCG00045008541	0.27344	9.95259	1.63E-08	3.43E-07
ENSSSCG00045017287	0.254358	9.94471	1.66E-08	3.48E-07
S100A4	0.265593	9.94523	1.72E-08	3.59E-07
ENSSSCG00045028503	0.26972	10.2575	1.72E-08	3.61E-07
COQ8A	-0.431723	10.0631	1.73E-08	3.61E-07
RNF165	0.390512	10.0256	1.73E-08	3.62E-07
ENSSSCG00045007972	0.357818	10.01	1.77E-08	3.70E-07
ENSSSCG00045005356	-0.397164	10.102	1.78E-08	3.71E-07
USP53	0.335881	10.2197	1.82E-08	3.78E-07
ENSSSCG00045028978	0.298622	9.95154	1.86E-08	3.86E-07
TBXAS1	0.342331	9.98916	1.96E-08	4.06E-07
ENSSSCG00045000640	0.28583	9.95255	1.96E-08	4.07E-07
ENSSSCG00045008336	0.325587	9.96712	1.99E-08	4.11E-07
JAK1	-0.298902	10.5232	2.05E-08	4.25E-07
CLIC1	0.29488	9.96043	2.06E-08	4.25E-07
ST6GAL1	0.35271	10.0517	2.12E-08	4.36E-07
ENSSSCG00045011392	0.363033	10.0453	2.12E-08	4.36E-07
ENSSSCG00045006037	0.391317	10.003	2.13E-08	4.37E-07
LGR5	0.30379	9.95844	2.14E-08	4.39E-07
ENSSSCG00045009545	-0.410298	10.0466	2.17E-08	4.45E-07
SHE	0.326205	10.0157	2.17E-08	4.45E-07
ENSSSCG00045012989	0.307437	10.3393	2.17E-08	4.45E-07
TLK1	0.277648	10.3561	2.23E-08	4.56E-07
ICAM1	0.311065	9.96192	2.27E-08	4.63E-07
ENSSSCG00045003706	0.332825	9.97233	2.27E-08	4.63E-07
ENSSSCG00045002544	0.325777	10.5175	2.29E-08	4.67E-07
SVIL	0.268063	10.7224	2.30E-08	4.68E-07
ENSSSCG00045028351	-0.411969	10.0425	2.33E-08	4.73E-07
ENSSSCG00045002377	0.338406	9.97319	2.33E-08	4.73E-07
TEF	-0.421169	10.0573	2.35E-08	4.76E-07
FNBP4	-0.297697	10.4649	2.35E-08	4.77E-07
ENSSSCG00045002745	0.347386	10.0047	2.37E-08	4.79E-07
DLGAP1	0.356338	10.024	2.46E-08	4.98E-07
APBA2	0.313655	9.95872	2.49E-08	5.03E-07
ENSSSCG00045018416	0.395155	10.0048	2.55E-08	5.15E-07
OXCT1	-0.347716	10.5144	2.57E-08	5.19E-07
SYK	0.352238	9.97516	2.58E-08	5.19E-07
EDIL3	0.303133	9.95966	2.59E-08	5.20E-07
RNF128	0.271876	9.95186	2.60E-08	5.23E-07
ENSSSCG00045018114	-0.328976	10.3649	2.62E-08	5.26E-07
KCNJ8	-0.406493	9.99043	2.63E-08	5.27E-07
ARHGAP26	0.338793	10.2867	2.64E-08	5.27E-07
ST8SIA5	0.286452	9.95155	2.64E-08	5.29E-07
FZD6	0.314473	9.98832	2.65E-08	5.30E-07
GSTK1	-0.429657	10.0067	2.78E-08	5.54E-07
ENSSSCG00045017837	0.296616	10.048	2.83E-08	5.65E-07
EXOC6	0.3255	10.1836	2.92E-08	5.82E-07
ENSSSCG00045015290	0.305514	9.95722	2.99E-08	5.94E-07
CAMKK2	-0.351327	10.2448	3.13E-08	6.22E-07
TALDO1	-0.4044	10.0062	3.17E-08	6.28E-07
TDRD10	0.304944	9.98521	3.23E-08	6.39E-07
ENSSSCG00045012926	0.322469	9.97127	3.23E-08	6.40E-07
SERPING1	-0.370233	10.1273	3.24E-08	6.40E-07
TTN	-0.306561	9.95387	3.29E-08	6.50E-07
GRM1	0.295347	9.95539	3.34E-08	6.58E-07
SFRP4	0.309893	9.95538	3.42E-08	6.73E-07
EPDR1	0.272747	9.94476	3.48E-08	6.85E-07
ENSSSCG00045002807	0.340737	9.97014	3.57E-08	7.01E-07
ENSSSCG00045036805	0.318395	10.0672	3.62E-08	7.12E-07
ENSSSCG00045036903	0.248336	9.95749	3.68E-08	7.22E-07
TST	-0.436084	9.9786	3.86E-08	7.56E-07
ENSSSCG00045030460	-0.383329	10.007	3.91E-08	7.65E-07
RPL27	-0.414778	10.0438	3.92E-08	7.65E-07
KIAA1211L	0.319246	9.9555	3.95E-08	7.70E-07
CYBB	0.277522	9.95622	4.17E-08	8.13E-07
ENSSSCG00045038319	0.31724	10.0682	4.19E-08	8.17E-07
DPYSL5	0.289854	9.95107	4.23E-08	8.24E-07
CIDEA	-0.428825	10.135	4.28E-08	8.31E-07
ENSSSCG00045011753	0.367758	9.99398	4.29E-08	8.34E-07
EEF2	-0.386969	10.1531	4.34E-08	8.41E-07
ENSSSCG00045021588	-0.402077	10.1117	4.44E-08	8.60E-07
ECHDC2	-0.399053	10.074	4.49E-08	8.69E-07
ARHGAP15	0.356309	10.0497	4.54E-08	8.77E-07
BMP7	0.287091	9.95259	4.56E-08	8.80E-07
ENSSSCG00045004916	0.258763	9.94992	4.62E-08	8.91E-07
ENSSSCG00045017023	-0.38403	9.96132	4.63E-08	8.91E-07
ENSSSCG00045008354	0.277448	9.95218	4.86E-08	9.35E-07
DDX46	-0.342175	10.2056	4.97E-08	9.56E-07
LYPD6	0.310337	9.96284	5.00E-08	9.60E-07
REEP1	0.340255	10.003	5.01E-08	9.61E-07
P4HA1	-0.309943	10.3581	5.02E-08	9.62E-07
ENSSSCG00045029466	0.32457	10.1127	5.04E-08	9.65E-07
SPTLC2	0.306159	10.0757	5.05E-08	9.66E-07
TUT7	-0.322288	10.393	5.16E-08	9.85E-07
ENSSSCG00045038258	-0.36416	10.2294	5.20E-08	9.91E-07
KCNH7	0.315579	9.97429	5.23E-08	9.96E-07
ENSSSCG00045030032	-0.320672	10.4013	5.26E-08	1.00E-06
USP7	-0.380949	10.1064	5.29E-08	1.01E-06
ENSSSCG00045006663	0.261524	9.949	5.29E-08	1.01E-06
ENSSSCG00045032387	0.329893	9.97125	5.32E-08	1.01E-06
AKT3	0.232511	10.9406	5.39E-08	1.02E-06
PAK1	0.30492	10.0639	5.41E-08	1.02E-06
ENSSSCG00045037149	0.306906	9.9611	5.44E-08	1.03E-06
ENSSSCG00045002075	0.319944	10.1058	5.57E-08	1.05E-06
COL1A2	0.259163	10.453	5.60E-08	1.06E-06
ENSSSCG00045005272	0.28555	9.95719	5.66E-08	1.07E-06
KLF12	0.237514	11.0335	5.66E-08	1.07E-06
MTMR14	-0.372536	10.1255	5.69E-08	1.07E-06
LRRC3B	0.390771	10.017	5.71E-08	1.07E-06
BICC1	-0.301327	11.0154	5.90E-08	1.11E-06
MARCKS	-0.392596	10.0939	6.07E-08	1.14E-06
ARMC3	0.227854	9.94265	6.08E-08	1.14E-06
CDH7	0.324381	9.961	6.11E-08	1.14E-06
PTPRC	0.355513	10.0594	6.22E-08	1.16E-06
ENSSSCG00045027415	0.394548	10.0013	6.41E-08	1.20E-06
ACSM4	0.243373	9.94605	6.43E-08	1.20E-06
GCNT3	0.318209	9.97183	6.48E-08	1.21E-06
ENSSSCG00045020526	-0.261771	9.94877	6.51E-08	1.21E-06
ABHD2	0.345987	10.1215	6.69E-08	1.24E-06
ATP2A2	0.308814	10.1389	6.71E-08	1.25E-06
LRP2BP	-0.374398	10.1533	6.73E-08	1.25E-06
KCNT2	0.376648	10.0487	6.76E-08	1.25E-06
ENSSSCG00045018790	0.294756	9.98605	7.05E-08	1.31E-06
FANK1	0.301205	9.96326	7.13E-08	1.32E-06
ENSSSCG00045025448	0.297828	9.95471	7.20E-08	1.33E-06
EVA1A	0.311432	9.97985	7.28E-08	1.34E-06
EIF4EBP2	-0.369449	10.143	7.29E-08	1.34E-06
RPL38	-0.369693	10.1867	7.36E-08	1.36E-06
ENSSSCG00045032714	-0.328993	10.4014	7.41E-08	1.36E-06
ENSSSCG00045012912	0.332307	9.96278	7.89E-08	1.45E-06
TMSB4	-0.311598	10.7181	7.90E-08	1.45E-06
RNPC3	-0.337053	10.2156	7.99E-08	1.46E-06
MRAP2	0.244261	9.94446	8.03E-08	1.47E-06
ENSSSCG00045030337	-0.406114	10.1128	8.11E-08	1.48E-06
CLCN4	0.247886	9.94761	8.12E-08	1.48E-06
ENSSSCG00045016023	0.2746	9.9571	8.18E-08	1.49E-06
ENSSSCG00045018272	-0.351281	10.158	8.39E-08	1.53E-06
ENSSSCG00045022272	0.333533	10.0273	8.42E-08	1.53E-06
ENSSSCG00045001238	-0.397277	10.1354	8.53E-08	1.55E-06
ENSSSCG00045016716	0.341246	10.0503	8.60E-08	1.56E-06
ENSSSCG00045039490	-0.404776	10.0364	8.66E-08	1.57E-06
ARMC2Â	-0.380367	10.1627	8.67E-08	1.57E-06
CAT	-0.360766	10.304	8.68E-08	1.57E-06
DBI	-0.388165	9.99179	8.72E-08	1.58E-06
IRAK2	0.315104	9.99894	8.79E-08	1.59E-06
RSRC1	0.281822	10.3373	8.90E-08	1.61E-06
PDE10A	0.333752	10.398	9.07E-08	1.64E-06
ENSSSCG00045020846	0.356326	9.99452	9.08E-08	1.64E-06
ACIN1	-0.333264	10.2545	9.10E-08	1.64E-06
ENSSSCG00045019793	-0.371423	10.0974	9.18E-08	1.65E-06
GNAI1	-0.363043	10.282	9.26E-08	1.66E-06
SHB	0.314603	10.0576	9.30E-08	1.67E-06
ENSSSCG00045016879	-0.381725	10.1298	9.56E-08	1.72E-06
PAXBP1	-0.386247	10.1367	9.66E-08	1.73E-06
GREB1L	0.299438	9.99741	1.01E-07	1.81E-06
FAM60A	0.324226	9.99816	1.01E-07	1.81E-06
ABCC13	0.274883	9.973	1.02E-07	1.83E-06
ENSSSCG00045030970	-0.245201	9.94505	1.03E-07	1.83E-06
ENSSSCG00045002334	0.31214	9.96822	1.04E-07	1.85E-06
UBE4B	-0.31427	10.3346	1.05E-07	1.87E-06
ENSSSCG00045004536	-0.387477	9.96787	1.06E-07	1.88E-06
ENSSSCG00045009024	-0.385878	9.99721	1.13E-07	2.01E-06
ENSSSCG00045031414	0.294327	9.96058	1.13E-07	2.01E-06
RSBN1L	-0.335947	10.256	1.17E-07	2.07E-06
ENSSSCG00045008436	0.331877	9.98861	1.17E-07	2.07E-06
RBL2	-0.358476	10.1254	1.17E-07	2.07E-06
ENSSSCG00045008378	-0.374379	10.1567	1.18E-07	2.09E-06
RBP4	-0.268773	9.94231	1.20E-07	2.13E-06
SMAD6	0.3407	10.1126	1.22E-07	2.16E-06
ENSSSCG00045024535	0.332652	9.97877	1.23E-07	2.16E-06
ETV4	0.25481	9.94658	1.25E-07	2.20E-06
AOX1	-0.363894	10.1563	1.25E-07	2.21E-06
GRM5	0.3142	9.98194	1.30E-07	2.28E-06
ENSSSCG00045036734	-0.373513	10.023	1.30E-07	2.29E-06
RAB7B	0.226657	9.94466	1.36E-07	2.39E-06
PAX5	0.335982	9.97664	1.37E-07	2.40E-06
KCNIP1	0.505742	10.1046	1.41E-07	2.47E-06
ANKFN1	0.329602	9.97838	1.43E-07	2.50E-06
P3H2	-0.368585	10.44	1.46E-07	2.56E-06
SLC24A2	0.305964	9.96416	1.52E-07	2.65E-06
FSTL5	0.333931	9.98607	1.54E-07	2.69E-06
ENSSSCG00045039462	-0.40376	10.1658	1.58E-07	2.75E-06
ENSSSCG00045014908	0.345988	10.0391	1.62E-07	2.82E-06
ENSSSCG00045003608	-0.406924	9.98679	1.64E-07	2.85E-06
TMSB10	-0.345211	10.5115	1.67E-07	2.91E-06
SULF2	0.314013	9.97273	1.69E-07	2.93E-06
ZNF536	0.337504	10.048	1.72E-07	2.99E-06
FBXL2	0.306513	9.98912	1.74E-07	3.00E-06
PRCP	0.307648	10.0254	1.74E-07	3.02E-06
ENSSSCG00045033546	-0.35623	10.1757	1.75E-07	3.02E-06
PTGER2	-0.397515	10.0372	1.76E-07	3.04E-06
ENSSSCG00045008610	0.301688	10.6862	1.77E-07	3.05E-06
KCNK13	0.287859	9.96611	1.77E-07	3.05E-06
CDH18	0.321475	9.98041	1.79E-07	3.08E-06
ENSSSCG00045007552	-0.358472	10.1408	1.79E-07	3.08E-06
RPS6	-0.369918	10.1329	1.82E-07	3.12E-06
ENSSSCG00045025851	0.315196	10.1181	1.82E-07	3.12E-06
ZNF37A	0.219763	9.94436	1.84E-07	3.15E-06
ENSSSCG00045035535	0.256081	9.95348	1.85E-07	3.17E-06
ARHGEF9	0.332156	10.4308	1.87E-07	3.20E-06
SHOX2	0.241646	9.94322	1.87E-07	3.20E-06
ENSSSCG00045008545	-0.419491	9.99925	1.93E-07	3.29E-06
ENSSSCG00045002480	-0.359553	10.3764	2.07E-07	3.54E-06
ENSSSCG00045001144	0.291007	9.97887	2.12E-07	3.61E-06
ENSSSCG00045038576	0.302416	9.96317	2.12E-07	3.61E-06
RAP1GDS1	0.29177	10.1241	2.13E-07	3.62E-06
ENSSSCG00045016987	0.307149	9.96511	2.13E-07	3.63E-06
PLOD2	-0.313594	10.3379	2.15E-07	3.66E-06
PWWP3B	-0.355936	10.0369	2.17E-07	3.68E-06
ENSSSCG00045028996	-0.364157	10.0948	2.20E-07	3.73E-06
ENSSSCG00045033806	0.274792	10.1437	2.21E-07	3.74E-06
RBPMS	-0.262221	10.8131	2.23E-07	3.77E-06
ENSSSCG00045002594	0.313128	10.5499	2.29E-07	3.86E-06
AHCYL2	0.314295	10.1841	2.31E-07	3.90E-06
HTR2B	0.207868	9.94469	2.32E-07	3.92E-06
PTGFR	-0.329181	9.9645	2.34E-07	3.95E-06
CASC1	-0.340914	10.153	2.43E-07	4.08E-06
FLVCR2	0.267893	9.96639	2.46E-07	4.14E-06
OSGEPL1	-0.370561	10.089	2.50E-07	4.20E-06
ACTR3	0.270129	10.1982	2.59E-07	4.35E-06
ENSSSCG00045038912	0.304786	9.96432	2.59E-07	4.35E-06
ENSSSCG00045013889	-0.289999	10.8045	2.64E-07	4.42E-06
ENSSSCG00045038343	-0.291291	10.4639	2.66E-07	4.45E-06
ENSSSCG00045023879	0.274145	9.95624	2.67E-07	4.46E-06
EMCN	0.322769	10.3517	2.69E-07	4.49E-06
DOK5	0.289215	9.95773	2.72E-07	4.54E-06
ENSSSCG00045032071	0.247607	9.9456	2.73E-07	4.55E-06
TACC1	-0.248653	10.7793	2.74E-07	4.57E-06
SF1	-0.381177	10.0965	2.75E-07	4.57E-06
ENSSSCG00045037197	0.256866	9.95752	2.86E-07	4.75E-06
IKBKB	0.254558	10.1279	2.88E-07	4.79E-06
ENSSSCG00045027296	0.246669	9.95097	2.89E-07	4.79E-06
NLK	0.285118	10.2015	2.90E-07	4.80E-06
ENSSSCG00045015909	0.342846	10.0373	2.95E-07	4.88E-06
ENSSSCG00045032332	0.327333	10.0448	3.12E-07	5.16E-06
SELP	0.243095	9.94656	3.14E-07	5.19E-06
ELK3	0.281082	10.1938	3.16E-07	5.22E-06
ENSSSCG00045017792	0.198176	9.9392	3.18E-07	5.24E-06
ZNF704	-0.289605	10.633	3.19E-07	5.25E-06
ENSSSCG00045038233	0.308284	10.4486	3.26E-07	5.37E-06
KCND3	0.307806	9.97901	3.28E-07	5.40E-06
ENSSSCG00045028463	0.319424	9.98847	3.35E-07	5.50E-06
CRLF3	-0.369105	10.1344	3.46E-07	5.68E-06
ENSSSCG00045004216	0.245569	9.94842	3.47E-07	5.69E-06
KAZN	0.331007	10.1879	3.50E-07	5.73E-06
ENSSSCG00045016662	0.275462	9.95725	3.51E-07	5.75E-06
RACGAP1	0.248977	9.94658	3.52E-07	5.75E-06
ENSSSCG00045028981	-0.377826	10.0809	3.57E-07	5.84E-06
ARHGAP6	0.305365	10.4001	3.58E-07	5.84E-06
ENSSSCG00045025838	-0.372616	10.0115	3.62E-07	5.91E-06
ENSSSCG00045022832	0.287648	10.1448	3.65E-07	5.94E-06
STAT1	0.270326	10.1831	3.66E-07	5.96E-06
DLX3	0.15876	9.93659	3.68E-07	5.99E-06
ENSSSCG00045015364	0.31062	9.97232	3.72E-07	6.04E-06
ENSSSCG00045030963	-0.397295	9.9884	3.76E-07	6.11E-06
CHD7	0.280929	10.1452	3.78E-07	6.14E-06
ENSSSCG00045035719	-0.374449	10.0159	3.84E-07	6.23E-06
WBP2	-0.423146	10.0423	3.91E-07	6.33E-06
TEC	0.303488	10.072	3.92E-07	6.35E-06
FBXW7	0.250396	10.4114	3.94E-07	6.36E-06
ENSSSCG00045017607	0.217066	9.9442	3.95E-07	6.37E-06
KCNH5	0.265347	9.9511	3.99E-07	6.44E-06
EEF1B2	-0.368443	10.0807	4.02E-07	6.48E-06
RPL36A	-0.352913	10.027	4.03E-07	6.49E-06
ENSSSCG00045007613	-0.208756	11.6506	4.08E-07	6.56E-06
DSEL	-0.350064	9.97213	4.09E-07	6.57E-06
ENSSSCG00045024691	0.196023	9.94319	4.09E-07	6.57E-06
COL6A1	-0.32125	10.177	4.10E-07	6.57E-06
PPL	-0.365777	10.0055	4.14E-07	6.64E-06
WLS	0.311061	10.0695	4.17E-07	6.69E-06
LOC110258364	0.306126	10.0283	4.36E-07	6.98E-06
HRH1	0.34898	10.0769	4.42E-07	7.06E-06
MAPK4	0.264064	9.96717	4.46E-07	7.12E-06
FCHSD2	0.222768	10.4208	4.53E-07	7.22E-06
FXYD1	-0.376177	10.0297	4.61E-07	7.34E-06
ADRA1B	-0.327897	9.96635	4.62E-07	7.36E-06
ENSSSCG00045008586	-0.323387	10.2224	4.64E-07	7.38E-06
RPL3	-0.370151	10.1641	4.64E-07	7.38E-06
ENSSSCG00045019284	-0.30502	10.2062	4.66E-07	7.40E-06
NXPH2	-0.400084	10.0346	4.81E-07	7.64E-06
ENSSSCG00045016470	0.197184	9.94123	4.89E-07	7.75E-06
ENSSSCG00045003004	-0.384326	10.0843	4.93E-07	7.81E-06
TIMD4	0.239372	9.94581	4.94E-07	7.81E-06
ENSSSCG00045018715	-0.331644	10.3551	4.96E-07	7.84E-06
ENPP6	0.241241	9.94856	4.99E-07	7.89E-06
ENSSSCG00045020273	0.284993	9.95391	5.02E-07	7.93E-06
DKK3	0.333984	10.0052	5.03E-07	7.94E-06
ST8SIA2	0.268831	9.9529	5.06E-07	7.97E-06
ENSSSCG00045015385	-0.351172	10.1691	5.10E-07	8.02E-06
MORC4	-0.323336	10.1485	5.13E-07	8.06E-06
PTI	0.249886	9.94892	5.13E-07	8.06E-06
ENSSSCG00045023777	0.194554	10.8246	5.15E-07	8.09E-06
ENSSSCG00045038424	0.339096	9.98951	5.19E-07	8.13E-06
MCF2L	0.278096	10.1195	5.29E-07	8.28E-06
NACA	-0.362679	10.1314	5.34E-07	8.37E-06
ENSSSCG00045022386	-0.388346	10.0363	5.58E-07	8.72E-06
SERTAD4	0.209037	9.94195	5.63E-07	8.80E-06
ENSSSCG00045008739	0.307286	10.1972	5.68E-07	8.87E-06
SPRED2	-0.315292	10.2974	5.75E-07	8.98E-06
ENSSSCG00045036553	-0.346746	10.0574	5.79E-07	9.03E-06
NFATC2	0.279692	9.97539	5.84E-07	9.10E-06
ENSSSCG00045011817	0.267614	10.3409	5.89E-07	9.17E-06
KCNJ6	0.299475	9.96728	5.93E-07	9.21E-06
ANTXR1	-0.260253	10.8592	5.96E-07	9.26E-06
WDR17	-0.356947	10.0548	6.02E-07	9.35E-06
FAP	-0.306219	10.3477	6.05E-07	9.39E-06
ENSSSCG00045035605	0.263834	9.95649	6.11E-07	9.47E-06
TCF7L2	-0.236983	10.9274	6.12E-07	9.47E-06
ENSSSCG00045022375	0.299145	9.97877	6.25E-07	9.67E-06
ENSSSCG00045026251	-0.357448	10.0336	6.39E-07	9.87E-06
KSR2	0.293977	9.9737	6.53E-07	1.01E-05
ENSSSCG00045008552	0.186174	10.8874	6.63E-07	1.02E-05
BARX2	0.225029	9.9441	6.68E-07	1.03E-05
ENSSSCG00045007292	0.306093	10.0914	6.73E-07	1.04E-05
ENSSSCG00045015090	0.285012	9.96383	6.80E-07	1.05E-05
STMN2	0.24145	9.94696	6.90E-07	1.06E-05
ENSSSCG00045034241	0.307244	9.97915	6.90E-07	1.06E-05
TFEC	0.246675	9.9652	6.91E-07	1.06E-05
SLC7A7	0.301118	10.0379	6.96E-07	1.07E-05
ENSSSCG00045003704	0.214822	9.94311	7.02E-07	1.07E-05
OGN	-0.35362	10.0547	7.07E-07	1.08E-05
ENSSSCG00045002914	-0.270495	10.4501	7.40E-07	1.13E-05
ENSSSCG00045026347	0.253979	10.3564	7.41E-07	1.13E-05
ENSSSCG00045004817	0.242593	10.2288	7.46E-07	1.14E-05
ENSSSCG00045033289	0.294092	10.0367	7.60E-07	1.16E-05
ENSSSCG00045027625	0.190123	9.94002	7.63E-07	1.16E-05
ENSSSCG00045010449	0.377766	10.0944	7.71E-07	1.17E-05
DOCK8	0.291781	10.0435	7.94E-07	1.21E-05
LURAP1L	0.32656	10.0051	7.96E-07	1.21E-05
CAMK4	0.291214	9.97268	7.99E-07	1.21E-05
ENSSSCG00045017163	0.219343	9.94623	8.18E-07	1.24E-05
KYNU	0.288235	9.98728	8.22E-07	1.25E-05
ENSSSCG00045003463	0.261881	9.9504	8.30E-07	1.26E-05
ENSSSCG00045012106	0.255517	9.95604	8.36E-07	1.27E-05
ENSSSCG00045007018	-0.385994	10.0639	8.43E-07	1.27E-05
CAVIN3	-0.380208	10.0069	8.63E-07	1.30E-05
RNF169	-0.275154	10.4185	8.65E-07	1.31E-05
TOX	0.32875	10.0395	8.66E-07	1.31E-05
PDGFRL	-0.352787	10.0621	8.69E-07	1.31E-05
ENSSSCG00045003196	-0.354329	10.0354	9.00E-07	1.35E-05
INPP5F	0.261635	10.1408	9.01E-07	1.35E-05
ADAMTSL1	0.369157	10.0635	9.02E-07	1.35E-05
SRRM2	-0.280433	10.3985	9.32E-07	1.40E-05
TM4SF4	0.279248	9.97244	9.38E-07	1.41E-05
CALD1	-0.240613	10.9891	9.44E-07	1.41E-05
GK	0.283955	10.0809	9.62E-07	1.44E-05
CIITA	0.284223	10.0438	9.68E-07	1.45E-05
PLPPR1	0.228018	9.94831	9.77E-07	1.46E-05
F13A1	0.303722	9.97986	9.80E-07	1.46E-05
CORO1C	0.271004	10.0869	1.01E-06	1.50E-05
ENSSSCG00045035933	-0.362691	10.0246	1.02E-06	1.52E-05
NETO1	0.236351	9.94486	1.03E-06	1.53E-05
ENSSSCG00045039320	0.235775	9.9881	1.06E-06	1.58E-05
BDNF	0.196833	9.94279	1.06E-06	1.58E-05
ENSSSCG00045017679	0.27504	9.96436	1.06E-06	1.58E-05
GRHL2	0.260976	9.95313	1.07E-06	1.59E-05
AFF3	0.354639	10.1266	1.09E-06	1.61E-05
UBE3C	-0.343045	10.1137	1.10E-06	1.63E-05
ENSSSCG00045002887	-0.362794	10.0143	1.12E-06	1.66E-05
EGF7	0.297902	10.3563	1.13E-06	1.67E-05
KATNBL1	0.294234	10.1892	1.16E-06	1.71E-05
ENSSSCG00045038564	-0.352069	10.1577	1.17E-06	1.73E-05
ENSSSCG00045038068	0.241499	9.94601	1.18E-06	1.75E-05
MYBL1	0.238138	9.94583	1.19E-06	1.76E-05
MGST1	-0.367978	10.0422	1.21E-06	1.79E-05
MAP3K1	0.254092	10.1494	1.22E-06	1.79E-05
ENSSSCG00045030067	0.244718	9.9577	1.23E-06	1.80E-05
GABRR2	0.269477	9.96246	1.23E-06	1.80E-05
ENSSSCG00045026526	0.245097	10.4241	1.23E-06	1.81E-05
ARHGEF7	-0.370477	9.97313	1.26E-06	1.85E-05
ENSSSCG00045037742	0.231409	9.94514	1.27E-06	1.86E-05
FGD6	0.270013	10.0757	1.27E-06	1.86E-05
ENSSSCG00045007745	0.30282	9.97586	1.27E-06	1.86E-05
FAM102B	-0.348752	10.0898	1.28E-06	1.86E-05
XIRP2	0.266001	9.96028	1.28E-06	1.87E-05
ENSSSCG00045039566	0.309096	9.99559	1.29E-06	1.88E-05
MBNL2	-0.25006	10.6325	1.30E-06	1.90E-05
ENSSSCG00045015004	-0.24462	10.5855	1.32E-06	1.92E-05
ENSSSCG00045008299	0.232695	9.9464	1.32E-06	1.92E-05
BANK1	0.324959	10.0236	1.33E-06	1.93E-05
DDHD2	-0.337434	10.1404	1.34E-06	1.95E-05
TGFA	0.24769	9.95222	1.35E-06	1.96E-05
ANKRD33B	-0.332978	10.0924	1.37E-06	1.99E-05
EIF3G	-0.354583	9.99181	1.37E-06	1.99E-05
ENSSSCG00045037598	0.259845	10.1313	1.37E-06	1.99E-05
ENSSSCG00045018844	0.261493	9.95831	1.38E-06	2.00E-05
RGS3	0.257812	10.079	1.38E-06	2.00E-05
OVOL2	0.170354	9.9398	1.39E-06	2.01E-05
ENSSSCG00045010131	0.247917	10.1761	1.39E-06	2.01E-05
PEBP1	-0.362619	10.0318	1.40E-06	2.02E-05
IL10RA	0.274494	9.97554	1.44E-06	2.07E-05
ENSSSCG00045023374	0.283979	10.239	1.46E-06	2.10E-05
KYAT3	-0.346111	10.0908	1.46E-06	2.11E-05
ENSSSCG00045035686	-0.274159	10.3184	1.48E-06	2.13E-05
RGS20	0.237438	9.9508	1.50E-06	2.16E-05
EFHD1	-0.321413	10.0476	1.50E-06	2.16E-05
TNFSF10	0.242168	10.2819	1.52E-06	2.18E-05
ENSSSCG00045032181	-0.352347	10.0907	1.52E-06	2.18E-05
ENSSSCG00045002133	0.236875	9.94865	1.53E-06	2.18E-05
ENSSSCG00045016507	-0.286731	10.7825	1.54E-06	2.20E-05
ENSSSCG00045024999	0.27516	10.0465	1.54E-06	2.20E-05
LUZP2	0.307803	9.97903	1.54E-06	2.21E-05
ENSSSCG00045031884	-0.388619	10.031	1.57E-06	2.24E-05
RAP1B	0.218311	10.2895	1.61E-06	2.29E-05
SLC6A2	0.18921	9.94155	1.62E-06	2.31E-05
DUSP28	-0.398501	9.98676	1.63E-06	2.32E-05
ENSSSCG00045002505	0.285568	10.0407	1.63E-06	2.32E-05
ENSSSCG00045000649	-0.369764	10.1744	1.64E-06	2.34E-05
ENSSSCG00045032838	0.181836	9.94158	1.71E-06	2.43E-05
GASK1B	0.324419	10.2674	1.78E-06	2.52E-05
GNAQ	0.172763	10.9994	1.79E-06	2.53E-05
ENSSSCG00045025622	-0.33504	10.3751	1.81E-06	2.56E-05
EMILIN2	0.341641	10.0485	1.81E-06	2.56E-05
GATA4	-0.309623	10.167	1.81E-06	2.56E-05
ENSSSCG00045026018	0.38159	10.298	1.83E-06	2.58E-05
ENSSSCG00045029844	-0.324368	10.1098	1.83E-06	2.59E-05
ENSSSCG00045037672	-0.302335	10.0222	1.86E-06	2.62E-05
MFSD6	0.272898	10.0365	1.87E-06	2.63E-05
PLSCR1	-0.310969	10.1144	1.87E-06	2.63E-05
ATP6V1G1	-0.315429	10.0002	1.90E-06	2.68E-05
ENSSSCG00045028151	0.274507	9.95949	1.97E-06	2.77E-05
GATA6	0.309157	10.0788	1.98E-06	2.78E-05
ENSSSCG00045035948	0.277423	9.96124	1.98E-06	2.78E-05
ENSSSCG00045010761	0.245366	9.96268	1.99E-06	2.79E-05
ENSSSCG00045016799	-0.320289	10.2315	2.01E-06	2.82E-05
ANO4	0.309813	9.98874	2.01E-06	2.82E-05
ENSSSCG00045038675	0.294388	9.97123	2.03E-06	2.84E-05
TACC2	0.253822	10.1309	2.04E-06	2.85E-05
ENSSSCG00045034585	0.303309	9.96881	2.05E-06	2.87E-05
ENSSSCG00045028399	0.336154	10.0636	2.06E-06	2.87E-05
CALCRL	0.25315	10.6185	2.11E-06	2.95E-05
CD86	0.277463	9.96812	2.11E-06	2.95E-05
DOCK9	0.228254	11.0731	2.14E-06	2.98E-05
PRKAR2B	-0.329623	10.4527	2.17E-06	3.02E-05
ENSSSCG00045011296	0.26313	9.95597	2.17E-06	3.02E-05
ENSSSCG00045013616	0.289068	9.98861	2.24E-06	3.11E-05
MYO6	0.22269	10.2234	2.29E-06	3.18E-05
GRM3	0.273085	9.95973	2.32E-06	3.21E-05
ENSSSCG00045003021	-0.358916	10.0769	2.36E-06	3.28E-05
ENSSSCG00045003906	0.22424	9.95415	2.38E-06	3.29E-05
ENSSSCG00045023245	-0.279654	10.3879	2.39E-06	3.31E-05
KLHL3	0.258126	10.0116	2.43E-06	3.37E-05
ENSSSCG00045032551	0.254017	9.95024	2.44E-06	3.37E-05
ENSSSCG00045011351	0.215479	9.9443	2.45E-06	3.39E-05
GLIPR1L2	0.225595	9.94548	2.48E-06	3.42E-05
ENSSSCG00045001697	-0.252853	10.8695	2.51E-06	3.46E-05
IGFBP2	0.287147	9.97524	2.52E-06	3.47E-05
ITM2B	-0.271924	10.3386	2.54E-06	3.50E-05
HIST2H2BF	-0.367113	9.99693	2.55E-06	3.50E-05
TRPA1	0.271557	9.95786	2.55E-06	3.50E-05
ENSSSCG00045017860	0.193454	9.9434	2.55E-06	3.50E-05
FGR	0.271253	9.9613	2.56E-06	3.51E-05
ENSSSCG00045014961	0.268258	9.98247	2.57E-06	3.53E-05
ENSSSCG00045024215	-0.307616	9.95739	2.61E-06	3.58E-05
WT1	0.325426	10.021	2.64E-06	3.62E-05
MAP4K4	-0.272273	10.3764	2.64E-06	3.62E-05
KLF15	-0.356954	9.99601	2.74E-06	3.74E-05
ENSSSCG00045038779	0.236991	9.95131	2.74E-06	3.74E-05
MLLT11	0.256974	9.95771	2.77E-06	3.78E-05
RPL4	-0.360576	10.0825	2.78E-06	3.79E-05
TNXB	-0.310088	10.2297	2.81E-06	3.82E-05
FILIP1L	0.265227	10.2797	2.81E-06	3.82E-05
ENSSSCG00045004530	0.184824	9.94119	2.81E-06	3.83E-05
CPEB2	0.259612	10.0882	2.84E-06	3.86E-05
ARSE	0.213395	9.94457	2.89E-06	3.92E-05
ENSSSCG00045019477	0.264667	9.95285	2.93E-06	3.98E-05
PTBP3	0.23743	10.2228	2.95E-06	4.00E-05
ENSSSCG00045030664	-0.322815	10.3951	2.96E-06	4.02E-05
ENSSSCG00045033859	-0.282023	10.2342	2.99E-06	4.06E-05
ENSSSCG00045022745	0.23427	9.9457	3.02E-06	4.08E-05
KLHL4	0.281378	9.99464	3.08E-06	4.16E-05
PLXDC2	-0.198788	11.3936	3.08E-06	4.16E-05
ACSS3	-0.3322	10.1809	3.08E-06	4.16E-05
KCNK10	0.227898	9.94558	3.08E-06	4.16E-05
ENSSSCG00045017035	-0.242711	10.6219	3.10E-06	4.18E-05
ENSSSCG00045026043	0.208009	9.94851	3.11E-06	4.19E-05
ENSSSCG00045006304	0.275357	9.95706	3.12E-06	4.20E-05
ENSSSCG00045003960	0.15834	9.93913	3.13E-06	4.21E-05
STXBP5L	0.301	10.0134	3.15E-06	4.24E-05
GATB	0.258186	9.99571	3.16E-06	4.24E-05
ENSSSCG00045036096	0.165937	9.93912	3.18E-06	4.26E-05
ENSSSCG00045024519	0.313695	10.0205	3.18E-06	4.26E-05
AKAP7	-0.317654	10.1984	3.23E-06	4.32E-05
ENSSSCG00045001088	0.267007	9.95639	3.24E-06	4.33E-05
CCDC125	0.268212	10.0061	3.24E-06	4.33E-05
ENSSSCG00045000989	-0.266545	9.94681	3.29E-06	4.40E-05
AUH	-0.259134	10.5323	3.30E-06	4.41E-05
DUSP10	-0.333704	10.0268	3.33E-06	4.44E-05
MEIKIN	0.209685	9.9445	3.35E-06	4.47E-05
ENSSSCG00045004551	0.287417	10.0228	3.36E-06	4.48E-05
CNTN6	0.236306	9.95183	3.37E-06	4.49E-05
MYBPC1	0.218487	9.9458	3.37E-06	4.49E-05
ENSSSCG00045026067	0.240118	9.96201	3.38E-06	4.49E-05
PON2	-0.379755	10.0327	3.39E-06	4.50E-05
BCL9L	-0.317247	9.96437	3.39E-06	4.50E-05
FCRL3	0.13987	9.93665	3.41E-06	4.52E-05
ANKH	0.314749	10.0479	3.41E-06	4.52E-05
GLRA3	0.253519	9.95774	3.41E-06	4.52E-05
ENSSSCG00045013449	0.283132	9.96108	3.42E-06	4.53E-05
TBX15	-0.353706	10.028	3.48E-06	4.60E-05
AOPEP	0.191092	11.119	3.50E-06	4.63E-05
ARHGAP42	0.273526	10.252	3.51E-06	4.64E-05
ENSSSCG00045020348	0.258333	10.0774	3.52E-06	4.64E-05
ENSSSCG00045004853	0.255181	9.95599	3.57E-06	4.71E-05
BUB1B	0.228834	9.94632	3.63E-06	4.78E-05
HPS3	-0.337181	10.0715	3.64E-06	4.78E-05
RPL35A	-0.335376	10.064	3.64E-06	4.78E-05
PIGS	-0.345597	9.98553	3.67E-06	4.83E-05
PRXL2A	-0.328492	9.96345	3.68E-06	4.83E-05
ENSSSCG00045021638	0.218825	9.94771	3.71E-06	4.87E-05
ENSSSCG00045018630	-0.325996	10.0047	3.81E-06	5.00E-05
RBM39	-0.23814	10.5422	3.87E-06	5.08E-05
NR3C1	-0.256911	10.5164	3.89E-06	5.10E-05
PAPPA2	0.248532	9.96739	3.89E-06	5.10E-05
ENSSSCG00045038287	0.203676	9.94635	3.91E-06	5.12E-05
SOCS5	0.235012	10.3366	3.99E-06	5.21E-05
ISOC1	-0.31514	9.96558	3.99E-06	5.21E-05
ENSSSCG00045016363	0.285084	10.5618	4.03E-06	5.26E-05
ENSSSCG00045019816	0.267414	9.96916	4.05E-06	5.28E-05
SMCHD1	0.205766	10.4841	4.07E-06	5.30E-05
ENSSSCG00045035473	-0.326628	10.071	4.08E-06	5.31E-05
SEL1L3	0.271288	10.1802	4.19E-06	5.45E-05
GMFG	0.18647	9.94287	4.27E-06	5.55E-05
AFAP1	0.293712	10.0712	4.30E-06	5.59E-05
BCAT1	0.293038	10.0082	4.31E-06	5.59E-05
ENSSSCG00045037571	0.289589	10.1127	4.33E-06	5.62E-05
COL14A1.1	-0.299596	10.3224	4.34E-06	5.63E-05
ENSSSCG00045018712	-0.307722	10.6217	4.39E-06	5.68E-05
ENSSSCG00045031509	0.243029	9.95453	4.45E-06	5.75E-05
EBF1	-0.169164	12.7952	4.55E-06	5.89E-05
ENSSSCG00045004746	0.267416	9.96145	4.55E-06	5.89E-05
GPX4	-0.34329	10.0145	4.57E-06	5.91E-05
CDH2	0.295275	9.9972	4.59E-06	5.93E-05
ENSSSCG00045027758	0.194172	10.4123	4.63E-06	5.97E-05
CEP120	-0.290386	10.257	4.84E-06	6.23E-05
PRKG2	0.191813	9.94025	4.85E-06	6.24E-05
ENSSSCG00045021096	-0.323019	10.1149	4.92E-06	6.33E-05
ENSSSCG00045018197	0.246833	9.95618	4.92E-06	6.33E-05
MMRN1	0.269184	9.95967	5.13E-06	6.59E-05
SLC12A8	0.231406	9.95143	5.16E-06	6.62E-05
ENSSSCG00045037238	0.255415	9.95392	5.20E-06	6.67E-05
PCM1	-0.26836	10.3352	5.23E-06	6.70E-05
ENSSSCG00045030453	0.240918	9.95933	5.23E-06	6.71E-05
ENSSSCG00045009751	0.122698	9.93544	5.53E-06	7.07E-05
HSPA4L	0.267284	9.99884	5.55E-06	7.09E-05
TRDN	0.24845	9.96341	5.55E-06	7.09E-05
ENSSSCG00045020244	0.226339	9.94723	5.55E-06	7.09E-05
ENSSSCG00045005073	0.295183	9.96183	5.69E-06	7.26E-05
ADHFE1	-0.347297	9.99652	5.73E-06	7.30E-05
ARG1	0.154078	9.93885	5.73E-06	7.30E-05
ASIP	0.245391	9.95842	5.75E-06	7.32E-05
GLRA2	0.206652	9.95058	5.76E-06	7.33E-05
ENSSSCG00045016746	-0.34553	9.98042	5.82E-06	7.40E-05
P4HA2	-0.337113	10.0524	5.86E-06	7.44E-05
RAP2A	-0.306783	10.1337	5.96E-06	7.56E-05
SLC2A3	0.284425	9.97969	6.02E-06	7.63E-05
ENSSSCG00045036738	0.302955	9.99338	6.03E-06	7.65E-05
SCNN1B	0.239129	9.95292	6.07E-06	7.69E-05
LANCL1	-0.328437	10.0558	6.09E-06	7.71E-05
CABLES1	0.280231	10.1648	6.14E-06	7.76E-05
BMF	-0.308244	9.97038	6.19E-06	7.83E-05
COLGALT2	0.344159	10.0315	6.32E-06	7.99E-05
CD83	0.19578	9.94505	6.41E-06	8.09E-05
P2RY12	0.273608	9.9926	6.42E-06	8.10E-05
CCL21	0.257769	9.98607	6.48E-06	8.17E-05
ERG	0.265747	10.331	6.51E-06	8.20E-05
ST13	-0.30604	10.1777	6.53E-06	8.22E-05
FAR2	0.288739	10.0194	6.53E-06	8.22E-05
ENSSSCG00045033556	-0.322083	10.0391	6.61E-06	8.30E-05
PDZRN3	-0.273757	10.546	6.61E-06	8.30E-05
TIMP1	0.29589	9.98925	6.85E-06	8.60E-05
RLBP1	0.27281	9.97004	6.87E-06	8.61E-05
ENSSSCG00045010985	-0.251562	9.95146	7.00E-06	8.77E-05
ENSSSCG00045006444	-0.314581	10.0972	7.01E-06	8.78E-05
ENSSSCG00045015190	0.175473	9.93832	7.07E-06	8.85E-05
RETREG1	0.305783	10.2656	7.14E-06	8.93E-05
IMPG1	0.247476	9.96164	7.27E-06	9.08E-05
TBX18	0.308198	10.0664	7.31E-06	9.14E-05
ENSSSCG00045011542	-0.363894	10.0406	7.34E-06	9.16E-05
FUT9	0.190338	9.9485	7.35E-06	9.17E-05
ATF7	-0.229232	10.7059	7.43E-06	9.27E-05
GPCPD1	0.228091	10.1604	7.45E-06	9.27E-05
ENSSSCG00045018029	0.19694	9.94297	7.47E-06	9.30E-05
BRINP3	0.259142	9.95774	7.52E-06	9.35E-05
ENSSSCG00045013976	-0.238656	10.536	7.56E-06	9.39E-05
ENSSSCG00045034317	0.229882	10.0775	7.57E-06	9.40E-05
ENSSSCG00045006327	0.282815	9.99856	7.58E-06	9.41E-05
ENSSSCG00045025971	0.233636	9.98134	7.73E-06	9.59E-05
EPHA3	0.282506	9.97886	7.74E-06	9.60E-05
ENSSSCG00045023112	-0.298807	10.1516	7.80E-06	9.66E-05
ENSSSCG00045035956	0.26044	9.95917	7.83E-06	9.69E-05
CA2	0.197475	9.94193	7.84E-06	9.69E-05
TEAD4	0.237098	9.99687	7.88E-06	9.74E-05
VAV3	0.279305	10.1064	7.93E-06	9.79E-05
KCNJ3	0.219295	9.94688	8.07E-06	9.96E-05
STK4	0.232048	9.99568	8.08E-06	9.96E-05
ENSSSCG00045022404	0.341287	10.2345	8.31E-06	0.000102447
stat3	0.210212	10.2883	8.34E-06	0.000102704
SLITRK2	0.114404	9.93456	8.44E-06	0.000103847
LPIN1	-0.354431	10.2564	8.45E-06	0.000103954
SGSM1	-0.288458	10.0569	8.55E-06	0.000105056
KCNK1	0.178441	9.94109	8.58E-06	0.0001054
RIN2	0.183172	10.703	8.60E-06	0.000105513
CFAP58	0.182966	9.94583	8.61E-06	0.000105518
SSBP3	-0.261095	10.3722	8.63E-06	0.000105729
KCNN2	0.347422	10.0558	8.86E-06	0.000108427
ENSSSCG00045008264	0.223149	9.95918	8.97E-06	0.00010981
ENSSSCG00045017717	-0.262927	10.3294	9.02E-06	0.000110318
UBE2A	0.229013	9.96902	9.17E-06	0.000112022
CNBP	-0.304198	10.229	9.18E-06	0.000112109
FRMPD4	0.27184	10.0678	9.20E-06	0.00011224
ENSSSCG00045028932	0.235307	9.96212	9.26E-06	0.000112843
DIO2	0.232061	9.95453	9.56E-06	0.000116537
ENSSSCG00045008460	-0.317179	10.0154	9.58E-06	0.000116589
PTK2B	0.271959	10.1166	9.59E-06	0.000116628
POU2F2	0.220516	9.97368	9.59E-06	0.000116658
SLU7	-0.355518	10.0045	9.68E-06	0.000117559
ENSSSCG00045033130	0.278184	9.98652	9.73E-06	0.000118138
APBB1IP	0.291138	10.0734	9.82E-06	0.000119099
ENSSSCG00045012021	-0.318939	10.0681	9.82E-06	0.000119099
PCP4L1	0.212838	9.946	9.85E-06	0.00011932
ENSSSCG00045024108	0.24599	9.958	9.86E-06	0.000119401
LGALS12	-0.340157	9.99706	9.95E-06	0.000120451
CD200R1L	0.252052	9.95974	1.02E-05	0.000122896
ENSSSCG00045023336	0.239458	9.987	1.02E-05	0.000122954
ENSSSCG00045032339	0.256413	9.9803	1.03E-05	0.000123808
ENSSSCG00045030904	0.271187	10.0127	1.03E-05	0.00012407
ENSSSCG00045030387	0.231107	9.94915	1.03E-05	0.00012472
ENSSSCG00045031347	0.234363	9.96078	1.06E-05	0.000128249
ENSSSCG00045028193	0.226689	9.94848	1.07E-05	0.000129018
TRPS1	0.193752	10.8687	1.07E-05	0.000129065
TLE1	0.238236	10.1105	1.08E-05	0.000129449
ENSSSCG00045019541	0.351634	10.3116	1.10E-05	0.000132556
ENSSSCG00045021010	-0.282252	10.146	1.11E-05	0.000132687
ESR2	0.215315	9.95167	1.11E-05	0.000132687
ENSSSCG00045017490	0.221536	9.95124	1.11E-05	0.000132687
SYT16	0.232854	9.95315	1.11E-05	0.000133519
VSIG10	-0.30995	10.0698	1.12E-05	0.000133598
STAT4	0.224079	9.95266	1.12E-05	0.000133772
ENSSSCG00045016575	0.198562	9.94774	1.13E-05	0.000134693
ENSSSCG00045027489	-0.299686	10.0576	1.13E-05	0.000134816
ENSSSCG00045019196	0.24262	9.97018	1.13E-05	0.000135161
LOC100514340	-0.368419	10.0513	1.13E-05	0.000135221
MACF1	0.160311	10.8347	1.15E-05	0.000136927
ENSSSCG00045008561	0.100459	9.93507	1.15E-05	0.000137163
ENSSSCG00045028333	0.251379	9.95629	1.16E-05	0.000137629
ENSSSCG00045016890	0.120835	9.93532	1.16E-05	0.000138148
PTH1R	-0.318846	9.98125	1.17E-05	0.000139696
TSPAN15	0.26198	9.99448	1.19E-05	0.000141041
ENSSSCG00045018556	0.180507	9.94499	1.19E-05	0.000141408
ENSSSCG00045011561	0.246466	9.96872	1.20E-05	0.00014199
CADPS	0.246013	9.95292	1.20E-05	0.000142333
ENSSSCG00045037255	0.235979	10.27	1.20E-05	0.000142405
ENSSSCG00045002886	-0.315443	10.088	1.20E-05	0.000142553
OSTN	0.20827	9.94372	1.22E-05	0.000144115
ENSSSCG00045023594	0.174941	10.5116	1.24E-05	0.000147184
ENSSSCG00045016312	0.235993	9.96977	1.25E-05	0.000147637
MCPH1	0.288253	10.0305	1.26E-05	0.00014824
ENSSSCG00045009731	0.262238	10.0461	1.26E-05	0.00014824
CCDC33	0.236211	9.95199	1.26E-05	0.000148589
SGCG	-0.331201	9.99384	1.26E-05	0.000148589
ENSSSCG00045007553	0.20404	9.94664	1.27E-05	0.000149813
ENSSSCG00045024372	0.135308	9.93572	1.28E-05	0.000150571
ENSSSCG00045034873	-0.308874	9.96949	1.28E-05	0.000150572
IL6R	-0.299768	10.171	1.31E-05	0.000153467
ENSSSCG00045019956	0.17841	9.9419	1.32E-05	0.000154729
ENSSSCG00045032851	-0.335803	10.0372	1.33E-05	0.00015642
ENSSSCG00045037324	0.244694	10.1583	1.34E-05	0.000157644
ENSSSCG00045026707	0.232569	10.6464	1.36E-05	0.000159747
ENSSSCG00045015418	0.174658	9.94498	1.36E-05	0.000159842
TNFAIP8	0.257785	10.144	1.38E-05	0.000161841
ENSSSCG00045014590	-0.291555	10.1714	1.39E-05	0.000162645
ENSSSCG00045037012	0.250707	9.96951	1.41E-05	0.000165143
PLCH1	0.24571	9.95808	1.41E-05	0.00016517
SMPX	0.203263	9.94409	1.42E-05	0.00016621
IGFBP7	0.282097	10.6405	1.43E-05	0.000167465
CDH20	0.249341	9.96711	1.44E-05	0.000167839
ENSSSCG00045013086	0.223105	9.9982	1.44E-05	0.000168169
PRKN	0.216459	10.5822	1.44E-05	0.000168169
JADE1	0.224815	10.1728	1.49E-05	0.000173868
ASB18	0.188452	9.94304	1.50E-05	0.00017438
ENSSSCG00045003852	-0.290676	10.1327	1.50E-05	0.000174412
COPG1	-0.331604	10.1283	1.51E-05	0.00017489
PTMA	-0.297087	10.3626	1.51E-05	0.000174976
TTK	0.185466	9.94083	1.55E-05	0.000179462
GTF2I	0.180481	10.3509	1.55E-05	0.000179703
NTNG1	0.223287	9.96407	1.56E-05	0.000180206
ENSSSCG00045003335	0.210914	10.4712	1.57E-05	0.000181628
ENSSSCG00045025667	-0.292406	9.96556	1.58E-05	0.000182777
CHRM2	0.291998	9.98178	1.58E-05	0.000183028
IL13RA1	-0.304399	10.1092	1.58E-05	0.000183126
COL4A3BP	-0.243565	10.4883	1.59E-05	0.000183435
ENSSSCG00045023156	0.224709	9.9522	1.59E-05	0.000183438
PRR16	-0.326515	10.2552	1.60E-05	0.00018435
ARMC4	0.267309	9.96732	1.60E-05	0.000184788
IPO11	0.210963	10.2023	1.60E-05	0.000184788
FAM171B	0.263863	9.97131	1.64E-05	0.0001887
FBXO36	0.271934	10.0001	1.64E-05	0.000188704
CDH8	0.23952	9.96013	1.65E-05	0.000189755
KLHL2	0.24105	10.1134	1.66E-05	0.000190954
STAG1	-0.178045	11.1118	1.68E-05	0.000192449
ENSSSCG00045004335	0.186399	9.94346	1.68E-05	0.000192449
AGPS	0.235215	10.2	1.69E-05	0.000193803
GALNT7	0.260559	10.0816	1.69E-05	0.000193803
ENSSSCG00045027466	0.222799	9.95703	1.70E-05	0.000194644
ENSSSCG00045009346	0.244122	9.95889	1.72E-05	0.000196775
SLC26A4	0.190099	9.94226	1.75E-05	0.000199968
ENSSSCG00045020997	0.183653	9.94107	1.79E-05	0.000204171
HMGCLL1	0.197488	9.94931	1.80E-05	0.000205323
PRELP	-0.306691	10.0368	1.80E-05	0.000205846
ETV1	-0.299926	10.1403	1.81E-05	0.000206395
S1PR1	-0.34394	10.1045	1.82E-05	0.000207755
FAM118B	0.224329	9.97147	1.85E-05	0.000210344
ENSSSCG00045039002	0.22096	10.2858	1.85E-05	0.000210598
ENSSSCG00045013491	0.170548	9.94028	1.86E-05	0.00021214
ENSSSCG00045025634	0.248829	9.9972	1.88E-05	0.000213529
EZH2	0.271042	9.9871	1.88E-05	0.000213803
ENSSSCG00045024776	0.165716	9.94029	1.91E-05	0.000217062
ENSSSCG00045016052	0.205335	9.94721	1.92E-05	0.000217876
ENSSSCG00045002143	0.263134	10.2204	1.93E-05	0.000218447
PXYLP1	-0.294683	9.99845	1.93E-05	0.000218447
CYP3A46	-0.343909	10.0829	1.93E-05	0.00021909
ENSSSCG00045037408	0.183193	9.95448	1.96E-05	0.00022165
ENSSSCG00045009090	0.245693	9.96291	1.96E-05	0.000221944
ARID5B	-0.248334	10.4476	1.99E-05	0.000225153
SLA-DRA	-0.33309	10.0341	1.99E-05	0.000225288
GTDC1	-0.264291	10.3624	2.00E-05	0.000226203
YBX3	-0.311548	10.173	2.02E-05	0.000228078
ZFAND5	-0.308332	10.1394	2.03E-05	0.000228857
ENSSSCG00045033256	-0.248063	9.94924	2.03E-05	0.000228889
ENSSSCG00045038496	0.204246	9.94716	2.05E-05	0.000230383
ENSSSCG00045003576	0.246511	9.97904	2.05E-05	0.000230585
ALDH6A1	-0.323406	9.99945	2.05E-05	0.000231031
ZNF664	0.235311	10.1187	2.06E-05	0.000231177
ENSSSCG00045002797	0.248145	10.1089	2.06E-05	0.000231369
PKN2	-0.262016	10.3227	2.07E-05	0.000232516
EML4	0.212943	10.2875	2.11E-05	0.000236506
FRS2	-0.250489	10.3836	2.11E-05	0.000236658
ENSSSCG00045032955	0.177059	9.94528	2.15E-05	0.000240882
ENSSSCG00045024098	0.186451	9.95304	2.17E-05	0.000242928
UBE2Q2	0.233235	10.1203	2.18E-05	0.000243474
ENSSSCG00045004269	-0.331169	10.0779	2.18E-05	0.000244197
VEGFC	0.324382	10.1238	2.19E-05	0.000244837
ENSSSCG00045016246	0.230857	9.96683	2.22E-05	0.000248267
TMPRSS7	0.137656	9.93665	2.23E-05	0.000249068
PRKCZ	0.224365	9.97033	2.24E-05	0.000249409
ENSSSCG00045005439	0.271479	10.0204	2.24E-05	0.000249522
ENSSSCG00045012317	-0.277877	10.1897	2.25E-05	0.000250462
FABP3	-0.237249	9.94703	2.25E-05	0.000250615
ENSSSCG00045016999	0.236981	9.97476	2.26E-05	0.000251128
ENSSSCG00045010509	0.231074	9.95448	2.26E-05	0.000251487
TFPI	0.239069	9.95426	2.26E-05	0.000251487
BCAR1	0.200253	9.95502	2.27E-05	0.000252174
ENSSSCG00045000955	-0.282815	10.4473	2.28E-05	0.000252871
ESRP1	0.190283	9.94521	2.30E-05	0.00025465
CARMIL1	0.185217	10.4098	2.30E-05	0.000254751
HHAT	0.246178	10.0934	2.33E-05	0.00025758
PMPCB	-0.306048	9.95731	2.33E-05	0.000258018
ENSSSCG00045013275	-0.274089	9.96699	2.34E-05	0.00025918
ENSSSCG00045032859	0.134116	9.93815	2.36E-05	0.000260392
PTPRK	0.22563	10.5966	2.42E-05	0.000266898
ENSSSCG00045014539	-0.277989	10.2683	2.42E-05	0.00026702
ENSSSCG00045022067	0.13927	9.93679	2.44E-05	0.000269645
ENSSSCG00045029542	-0.294197	10.1214	2.45E-05	0.000270341
ENSSSCG00045001894	-0.262924	10.977	2.47E-05	0.000271558
ENSSSCG00045036204	0.199074	9.94558	2.49E-05	0.000273733
ENSSSCG00045032402	0.161231	10.8032	2.50E-05	0.000275244
ENSSSCG00045013745	0.198227	9.94932	2.50E-05	0.000275373
ENSSSCG00045010228	0.1744	9.9439	2.53E-05	0.000277602
CDON	0.235571	10.4894	2.53E-05	0.000277772
IL1RL1	0.173712	9.93998	2.56E-05	0.000280486
SMC4	0.281512	10.0093	2.59E-05	0.000283757
ENSSSCG00045008239	0.291979	10.0049	2.60E-05	0.000285
ENSSSCG00045000842	0.191939	9.94421	2.62E-05	0.000286983
BTG4	0.222782	9.95617	2.63E-05	0.000287626
RBM47	0.256217	10.0384	2.64E-05	0.000288507
RELB	0.24208	9.96837	2.66E-05	0.000290593
DDX17	-0.186099	10.8223	2.66E-05	0.000290593
MAGI3	-0.217924	10.7508	2.66E-05	0.000290651
CDKL1	-0.338675	10.1624	2.69E-05	0.000293595
ENSSSCG00045028028	0.193002	9.95098	2.70E-05	0.000293968
CDH19	-0.312792	9.98136	2.82E-05	0.0003078
ENSSSCG00045022188	0.217917	9.95142	2.83E-05	0.000307806
FUBP3	-0.31122	10.0904	2.86E-05	0.00031128
TANC1	0.21641	10.3173	2.89E-05	0.000314898
SLC7A8	0.215478	9.95667	2.90E-05	0.000315142
ESRRB	0.224404	9.97211	2.90E-05	0.000315232
ENSSSCG00045019283	0.216736	10.0436	2.94E-05	0.000319223
FAM111A	0.262895	9.9778	2.95E-05	0.000319689
ENSSSCG00045031123	0.27339	10.0687	2.97E-05	0.000321654
NLRP12L	0.252607	9.99399	2.97E-05	0.000321654
GPHN	0.167875	10.6565	2.98E-05	0.000322267
PRKCA	0.255011	10.1016	2.98E-05	0.000322868
ENSSSCG00045024218	0.164933	9.94491	2.98E-05	0.000322868
NT5C2	-0.238431	10.4703	2.99E-05	0.000323402
NDUFS4	-0.283379	10.2055	3.00E-05	0.000324569
ENSSSCG00045036180	0.240456	10.0026	3.02E-05	0.000325936
DPYSL2	-0.259158	10.2759	3.02E-05	0.000325982
ENSSSCG00045034280	-0.337745	10.0786	3.02E-05	0.000326238
MAP4	0.180927	10.4173	3.03E-05	0.000326919
ENSSSCG00045008253	0.197701	9.94634	3.04E-05	0.000327029
ENSSSCG00045010483	0.211475	10.2435	3.04E-05	0.000327314
KRT8	-0.298054	9.98552	3.05E-05	0.000328451
ENSSSCG00045010189	0.212942	10.0876	3.07E-05	0.000329732
ENSSSCG00045017145	-0.168554	9.94121	3.08E-05	0.000330903
ENSSSCG00045017918	0.291648	10.0581	3.10E-05	0.000333287
GCNT4	-0.263662	9.968	3.12E-05	0.000334856
ENSSSCG00045006190	0.223952	9.95707	3.20E-05	0.000342858
ENSSSCG00045003033	-0.250454	10.3658	3.21E-05	0.000343768
CTHRC1	0.184932	9.94483	3.22E-05	0.000345053
ARHGEF10	-0.282686	10.1868	3.27E-05	0.000349879
ENSSSCG00045020233	0.244343	10.0282	3.31E-05	0.000354005
ENSSSCG00045004868	-0.265437	10.1832	3.32E-05	0.000355242
PROX1	0.209524	9.95065	3.33E-05	0.000356244
CDK15	0.255146	9.97608	3.35E-05	0.000357376
ENSSSCG00045036162	0.250782	9.96334	3.37E-05	0.000359678
CCN4	0.146343	9.93934	3.40E-05	0.00036238
HEPH	0.148444	9.93922	3.40E-05	0.00036238
ENSSSCG00045036876	0.23457	9.97698	3.43E-05	0.00036492
MMP2	-0.273379	10.0639	3.43E-05	0.000365557
ENSSSCG00045008182	0.173557	9.94006	3.44E-05	0.000365816
SCD	-0.287597	9.97271	3.45E-05	0.000367393
ENSSSCG00045010659	0.215162	9.95	3.46E-05	0.000367873
ENSSSCG00045025151	0.209088	9.94868	3.49E-05	0.000370228
MAP3K7CL	0.152424	9.93928	3.49E-05	0.000370368
SEZ6	0.202888	9.94697	3.50E-05	0.00037124
ENSSSCG00045026139	0.243431	9.95295	3.54E-05	0.000375649
BICD1	0.274627	10.2003	3.55E-05	0.000376301
JPH4	0.17243	9.94231	3.59E-05	0.000379918
PHLDA2	0.14199	9.93693	3.59E-05	0.000380182
ENSSSCG00045005968	0.200344	9.94814	3.61E-05	0.000382149
CERKL	0.168913	9.94206	3.62E-05	0.000382288
RNF182	0.200103	9.94402	3.63E-05	0.000383521
LPAR3	0.172683	9.94377	3.63E-05	0.000383521
ENSSSCG00045028826	0.296676	9.99368	3.69E-05	0.000389003
EPC1	-0.226919	10.5465	3.71E-05	0.000391404
DOC2B	0.154079	9.94294	3.75E-05	0.000395375
MAMDC2	0.302602	10.0476	3.76E-05	0.000395987
ENSSSCG00045034880	0.185282	9.9457	3.78E-05	0.000398344
ENSSSCG00045027745	0.187548	10.3042	3.79E-05	0.000398622
WBP1L	-0.250605	10.3201	3.84E-05	0.000404069
ENSSSCG00045022667	0.266432	9.98952	3.86E-05	0.000405834
TMEM182	-0.333192	10.0534	3.87E-05	0.000405834
ENSSSCG00045028467	-0.218336	10.7238	3.87E-05	0.000405934
ATG7	-0.246542	10.5076	3.96E-05	0.000415659
CCDC172	0.168297	9.94275	3.97E-05	0.00041631
PPME1	0.262372	10.011	3.98E-05	0.000417355
KLHDC10	-0.259919	10.2516	4.01E-05	0.00041941
SGIP1	0.256088	10.019	4.01E-05	0.00041995
SERF2	-0.303412	10.1969	4.07E-05	0.000425696
ENSSSCG00045034449	-0.307275	10.0805	4.14E-05	0.000432484
DLG3	0.198035	9.94413	4.14E-05	0.000432691
KCNC1	0.1954	9.94844	4.15E-05	0.000432879
TMEM44	0.229892	10.0243	4.17E-05	0.000434582
CDH12	0.250099	9.96099	4.17E-05	0.000434582
TECR	-0.326996	9.99594	4.18E-05	0.000435462
ZRANB3	0.265735	10.0347	4.23E-05	0.000440604
RBPJ	0.213264	10.6534	4.25E-05	0.000442264
ENSSSCG00045019271	0.272649	10.0409	4.25E-05	0.000442436
NR2F1	-0.239822	9.95957	4.26E-05	0.000442975
GDA	0.21632	9.95118	4.30E-05	0.00044666
FLT1	0.264785	10.3574	4.30E-05	0.00044666
ELF1	0.19185	10.3547	4.36E-05	0.000451751
ENSSSCG00045013726	0.201055	9.94953	4.36E-05	0.000451751
ENSSSCG00045039046	0.232673	9.96097	4.37E-05	0.000452456
ENSSSCG00045003866	0.168924	9.94324	4.37E-05	0.000452456
ENSSSCG00045028761	0.166349	9.94286	4.37E-05	0.000452456
PRLR	0.235318	9.9709	4.38E-05	0.000452979
ENSSSCG00045006325	0.155466	9.94187	4.38E-05	0.000453065
ATP10D	0.238163	10.1447	4.39E-05	0.000453946
ENSSSCG00045023121	0.198318	9.94798	4.43E-05	0.000457229
ENSSSCG00045016283	0.234114	10.0449	4.43E-05	0.000457229
SEMA3E	0.272324	9.98056	4.44E-05	0.000457556
PADI2	0.210804	9.95151	4.45E-05	0.000458491
CCNB3	0.195514	9.94644	4.46E-05	0.000459705
ENSSSCG00045017734	0.300477	10.5399	4.48E-05	0.000460975
ENSSSCG00045019524	0.210403	9.95134	4.51E-05	0.000464324
ZC3HAV1	0.215716	10.1391	4.57E-05	0.000469552
ENSSSCG00045024085	0.231254	10.0363	4.58E-05	0.000471175
ENSSSCG00045003813	-0.304044	10.056	4.60E-05	0.000472104
ENSSSCG00045033539	-0.231326	10.5509	4.60E-05	0.000472531
ENSSSCG00045034019	-0.324378	9.99275	4.64E-05	0.000475892
ENSSSCG00045026476	0.198886	9.94471	4.69E-05	0.000480509
ZC3HC1	-0.285379	9.98951	4.71E-05	0.000482183
CDR2	0.24088	10.014	4.72E-05	0.000483884
ENSSSCG00045007912	-0.235894	9.95848	4.75E-05	0.000485907
ENSSSCG00045025756	0.215204	9.9501	4.77E-05	0.000488029
ENSSSCG00045023425	0.197558	9.95263	4.80E-05	0.000491203
ENSSSCG00045020350	0.203245	9.95548	4.81E-05	0.000491689
ENSSSCG00045029291	0.174954	9.94065	4.82E-05	0.000491689
ENSSSCG00045012780	-0.328468	10.1536	4.82E-05	0.00049192
ENSSSCG00045033610	-0.282491	10.0807	4.83E-05	0.000492458
ENSSSCG00045025647	0.209471	9.95532	4.83E-05	0.000492458
ENSSSCG00045015007	0.192306	9.94794	4.83E-05	0.000492458
DAPL1	0.1155	9.93469	4.93E-05	0.000501835
LMNA	0.199544	10.0489	4.93E-05	0.000501835
SLC30A4	0.221584	9.96349	5.01E-05	0.00050944
ENSSSCG00045031745	-0.297337	10.0836	5.02E-05	0.000510051
ARRDC5	0.121548	9.9348	5.04E-05	0.00051148
ENSSSCG00045025833	0.232569	9.96691	5.07E-05	0.000515141
HMMR	0.190303	9.9454	5.09E-05	0.000516412
ENSSSCG00045017702	-0.284082	10.2032	5.13E-05	0.00051978
ENSSSCG00045013625	-0.341299	10.0136	5.17E-05	0.000523714
ENSSSCG00045028674	0.222284	10.0209	5.18E-05	0.00052469
ATP6V1G3	0.191401	9.94216	5.18E-05	0.00052469
RXFP1	0.234029	9.95655	5.19E-05	0.00052496
SCAF11	-0.232671	10.4271	5.19E-05	0.00052496
CASS4	0.168978	9.94848	5.20E-05	0.000525709
ENSSSCG00045033485	0.244511	9.96115	5.22E-05	0.000526816
SNTB1	-0.289926	10.3266	5.27E-05	0.00053236
ADGRF4	0.254956	9.96667	5.28E-05	0.000532448
ENSSSCG00045005352	-0.308398	10.0035	5.34E-05	0.000538762
COX8A	-0.290499	9.97588	5.36E-05	0.000539946
SLC1A2	0.227108	9.96626	5.36E-05	0.000540084
VIT	0.211772	9.95235	5.37E-05	0.000540286
ENSSSCG00045002864	0.247607	10.0844	5.38E-05	0.000541516
ANKRD22	0.14095	9.93744	5.39E-05	0.000541578
ENSSSCG00045010697	0.130702	9.93741	5.39E-05	0.000541578
SCP2	-0.270457	10.0034	5.42E-05	0.000544083
GPM6B	-0.312397	10.1071	5.45E-05	0.000546492
SSR2	-0.311306	10.0605	5.46E-05	0.00054797
GALNT8	0.187727	9.94488	5.52E-05	0.00055289
ENSSSCG00045030657	0.27661	9.98773	5.54E-05	0.000554573
ENSSSCG00045018471	0.214107	10.0735	5.55E-05	0.00055561
PPP1R17	0.259337	9.97561	5.57E-05	0.000557345
ENSSSCG00045024516	-0.288297	10.2534	5.60E-05	0.000559974
ST6GALNAC2	0.21966	10.016	5.62E-05	0.000561538
FRMD5	0.287751	10.0673	5.63E-05	0.000562002
LIPA	-0.311941	10.1243	5.63E-05	0.000562002
ITIH2	0.200178	9.94688	5.64E-05	0.000562002
ENSSSCG00045038239	0.212777	9.947	5.64E-05	0.000562002
ADORA2A	0.172826	9.94732	5.64E-05	0.000562002
FMNL3	0.247411	10.0715	5.72E-05	0.000569727
FZD3	0.232125	9.96585	5.79E-05	0.000576903
RPF2	0.245358	9.98445	5.85E-05	0.000582267
OPRM1	0.20453	9.94517	5.86E-05	0.000582844
ENSSSCG00045013786	0.189543	9.94544	5.86E-05	0.000582844
EPHB3	0.150256	9.93898	5.89E-05	0.000584999
WDR62	0.206652	9.96579	5.90E-05	0.000585241
ENSSSCG00045037758	0.231782	10.0305	6.05E-05	0.000600532
NDC80	0.190281	9.94449	6.16E-05	0.00061052
ENSSSCG00045037894	0.212973	9.96154	6.20E-05	0.000614724
ITPK1	0.220566	9.99632	6.21E-05	0.00061547
CCNL2	-0.260704	10.1831	6.23E-05	0.000616836
CRYL1	-0.287065	10.086	6.23E-05	0.000616836
TAFA2	0.189961	9.95405	6.25E-05	0.000618296
ENSSSCG00045039405	-0.280414	10.1181	6.50E-05	0.000642547
TMPRSS11F	0.162313	9.93997	6.55E-05	0.000647217
PLIN1	-0.329669	10.1574	6.56E-05	0.000647982
CFDP1	-0.239025	10.4193	6.58E-05	0.000649636
P2RY14	0.140191	9.95163	6.60E-05	0.000650334
PNRC1	-0.268765	10.2159	6.67E-05	0.000657482
ENSSSCG00045011019	-0.300478	10.044	6.68E-05	0.000657482
GPIHBP1	-0.332623	10.0453	6.68E-05	0.00065755
GFOD2	0.239493	10.0401	6.84E-05	0.00067245
PAQR4	0.155788	9.94028	6.84E-05	0.000672915
GINS4	0.185285	9.95002	6.86E-05	0.000673805
RAB11FIP2	-0.304608	10.0746	6.86E-05	0.000673805
ENSSSCG00045009213	0.232545	9.95462	6.90E-05	0.000676981
ENSSSCG00045018475	-0.28563	10.011	6.90E-05	0.000676981
ADGRG3	0.163322	9.94035	6.93E-05	0.000679604
ENSSSCG00045039541	0.255359	9.98463	6.96E-05	0.000681896
NCOA2	-0.239993	10.3875	7.01E-05	0.000686595
RAMP2	-0.315519	10.0251	7.05E-05	0.000690371
AMDHD1	-0.248076	9.95587	7.25E-05	0.000709615
ENSSSCG00045017634	-0.295917	10.0182	7.29E-05	0.000712336
ENSSSCG00045025926	0.20488	9.95038	7.29E-05	0.000712336
ENSSSCG00045008513	-0.26457	9.95848	7.32E-05	0.000715185
ENSSSCG00045036753	0.22554	10.0864	7.36E-05	0.000718496
KCNK2	0.23158	9.96071	7.38E-05	0.000720413
ENSSSCG00045023406	0.241325	10.4723	7.43E-05	0.000724317
CAPN2	0.18814	10.3095	7.43E-05	0.000724317
NELL2	0.249148	9.96786	7.59E-05	0.000739158
ID4	-0.240906	9.95256	7.64E-05	0.00074382
AGFG2	0.182721	9.95974	7.70E-05	0.000748777
FBXO34	0.224726	10.2641	7.72E-05	0.000750353
GJC1	-0.330767	10.0568	7.72E-05	0.000750391
ENSSSCG00045020960	0.198193	9.94832	7.76E-05	0.00075358
PCLO	0.236895	9.98071	7.83E-05	0.000760275
R3HDM1	0.190083	10.2704	7.85E-05	0.000761788
COL12A1	0.294481	10.192	7.87E-05	0.000763334
STXBP1	0.220512	10.077	7.89E-05	0.000764652
SPPL2A	0.207102	10.0519	7.97E-05	0.000772298
CXorf58	0.161153	9.94326	8.00E-05	0.000773712
SLC9A2	0.189587	9.94311	8.00E-05	0.000773712
ENSSSCG00045005244	-0.231029	10.4511	8.04E-05	0.000777841
ENSSSCG00045016642	0.222063	10.0101	8.12E-05	0.000784277
CEACAM19	0.196857	9.9509	8.17E-05	0.000788682
SRRM1	-0.261988	10.2368	8.24E-05	0.000795748
CHRNB3	0.164944	9.9421	8.39E-05	0.000809267
ENSSSCG00045034711	0.0963513	9.93401	8.41E-05	0.000810878
ATP1A2	0.204687	9.96965	8.48E-05	0.000817661
UBE3D	0.240572	10.0131	8.51E-05	0.000819622
HEY2	0.184518	9.94693	8.54E-05	0.000820731
ENSSSCG00045017558	0.199366	9.94687	8.54E-05	0.000820731
ENSSSCG00045014825	0.169371	9.94667	8.54E-05	0.000820731
TP63	0.213776	9.95145	8.61E-05	0.000827346
CREB3L2	0.201986	10.3888	8.66E-05	0.000831803
ENSSSCG00045030429	0.216239	9.97214	8.72E-05	0.000836802
ENSSSCG00045029601	0.245989	10.4969	8.74E-05	0.000838292
ENSSSCG00045022690	0.159496	9.94077	8.77E-05	0.000841241
ASPDH	-0.321329	10.0471	8.78E-05	0.000841241
TRPC7	0.203084	9.94921	8.89E-05	0.000851582
PGM5	0.252038	10.1237	8.96E-05	0.000858048
MARCO	0.176702	9.94337	9.06E-05	0.000867091
ENSSSCG00045013572	-0.268292	10.255	9.11E-05	0.000871344
NXPH1	0.218804	9.9568	9.14E-05	0.000873507
HNRNPA2B1	-0.218316	10.4184	9.19E-05	0.000877602
ENSSSCG00045034502	0.254627	10.0505	9.21E-05	0.000879743
ENSSSCG00045007417	0.234908	9.95727	9.22E-05	0.000879831
GPC6	-0.215087	11.093	9.28E-05	0.000884802
BLNK	0.243617	9.97694	9.29E-05	0.000884802
PPFIA2	0.212133	9.98318	9.29E-05	0.000884802
DIP2B	0.171698	10.587	9.38E-05	0.000893482
ENSSSCG00045026087	0.101389	9.93571	9.52E-05	0.000905789
ASS1	0.241006	9.98657	9.53E-05	0.00090626
ASH1L	-0.191211	10.7563	9.57E-05	0.000909537
ENSSSCG00045006357	-0.264556	10.1813	9.61E-05	0.0009129
ENSSSCG00045014397	0.235234	9.96738	9.66E-05	0.000917171
CYP1B1	-0.268734	10.0441	9.69E-05	0.000919388
ENSSSCG00045027463	0.163241	9.94479	9.72E-05	0.000922105
PBX1.1	-0.293485	10.0217	9.75E-05	0.000924165
ENSSSCG00045001010	0.166931	9.9423	9.78E-05	0.000926827
ENSSSCG00045025015	0.185247	9.94231	9.80E-05	0.000928153
LRRC4C	0.209672	9.97842	9.81E-05	0.000928771
ENSSSCG00045020614	0.170608	9.94254	9.82E-05	0.000929319
ENSSSCG00045037134	-0.26718	10.0396	9.85E-05	0.0009317
ENSSSCG00045022147	0.178283	9.9413	9.89E-05	0.000934538
DRD2	0.149205	9.94096	9.97E-05	0.000941811
WSCD2	0.165544	9.94765	9.99E-05	0.000943377
CD2AP	0.178792	10.2043	0.000101058	0.000953396
ENSSSCG00045001030	0.221317	10.319	0.000102249	0.000964108
TSC1	-0.326621	10.0769	0.000103646	0.000976756
SLC11A1	0.158451	9.93998	0.000103752	0.000977228
ENSSSCG00045020379	0.228661	9.97626	0.000104254	0.000981427
ENSSSCG00045038781	0.233046	9.95552	0.000104434	0.000982591
PRIMA1	-0.258335	10.0103	0.000106747	0.00100381
ENSSSCG00045031668	0.239891	10.0106	0.000107039	0.00100602
ADRA1A	0.188534	9.94791	0.00010747	0.00100899
ENSSSCG00045011541	0.192597	9.94806	0.00010747	0.00100899
ENSSSCG00045030431	0.169956	9.94787	0.000107978	0.00101321
ENSSSCG00045018206	0.209617	9.98407	0.000108384	0.00101647
ENSSSCG00045013343	-0.343067	9.98696	0.00010872	0.00101908
ENSSSCG00045002549	0.196143	9.94608	0.000108884	0.00102006
CLIC2	0.195893	9.97125	0.000109474	0.00102463
SYNE3	-0.271259	10.1553	0.000109513	0.00102463
PACRG	0.2599	10.0163	0.000109547	0.00102463
HOPX	0.19287	9.95285	0.000110293	0.00103102
SSR4	-0.289681	9.99288	0.000110348	0.00103102
APPL2	-0.311545	10.0777	0.000111452	0.00104027
LHX6	0.219106	9.9673	0.000111457	0.00104027
ENSSSCG00045025317	0.244047	9.96754	0.000111602	0.00104106
LRRC8C	0.230779	10.1013	0.000111779	0.00104216
SMIM14	0.232778	10.2768	0.000113301	0.00105579
B3GAT2	0.174171	9.94414	0.000113565	0.00105768
ENSSSCG00045015486	0.207079	9.95274	0.000113939	0.00106024
XK	0.17365	9.94265	0.000113961	0.00106024
BRINP1	0.198558	9.9533	0.000114146	0.00106134
ENSSSCG00045004063	0.219559	10.4224	0.000114201	0.00106134
NCOA1	-0.213603	10.5228	0.00011495	0.00106773
ENSSSCG00045003142	-0.295117	10.1038	0.00011583	0.00107534
TCF21	-0.23648	9.95678	0.000116567	0.00108161
SEC24D	0.198123	10.2353	0.00011812	0.00109543
DMRT1	0.225738	9.95075	0.000118302	0.00109654
PIR	0.218797	9.99256	0.000119103	0.00110338
ENSSSCG00045025473	0.152466	9.94035	0.000120246	0.00111337
MPP7	0.211634	10.1845	0.00012045	0.00111467
ATL3	0.199163	10.0754	0.000120638	0.00111582
MTHFD2L	0.221842	10.0576	0.000121202	0.00112044
HACD2	-0.275777	10.2401	0.000122504	0.00113188
ENSSSCG00045025785	-0.308202	10.0774	0.0001228	0.00113361
PLLP	0.187477	9.97458	0.00012284	0.00113361
ENSSSCG00045014548	0.17709	9.94856	0.000122886	0.00113361
ENSSSCG00045010666	0.221734	10.1523	0.000123264	0.0011365
ENSSSCG00045024560	-0.273782	9.98938	0.000124498	0.00114727
RNPEP	0.208833	9.96595	0.000124847	0.00114988
ENSSSCG00045009327	-0.286341	9.98074	0.000125351	0.00115392
CRYBA1	0.203951	9.95919	0.000126114	0.00116033
EEF1AKMT1	-0.260515	10.239	0.000126619	0.00116436
ENSSSCG00045017181	-0.21989	10.4468	0.000126805	0.00116546
MIPOL1	0.205367	10.234	0.000128502	0.00118044
ENSSSCG00045008154	-0.31035	10.0799	0.000128763	0.00118221
ENSSSCG00045014735	-0.281736	10.1671	0.000128834	0.00118224
ITIH4	-0.303271	10.0137	0.000129421	0.00118701
ARRB1	0.217062	10.0804	0.00012992	0.00119096
TEKT1	0.19381	9.95159	0.000130231	0.00119318
FUCA2	-0.259219	9.97033	0.000131132	0.00120081
SLC12A2	-0.284592	10.0589	0.000133424	0.00122116
PLCXD2	0.175907	9.94477	0.000133544	0.00122161
ENSSSCG00045005881	-0.286812	10.1577	0.000134227	0.00122722
CHIC2	-0.24093	10.2414	0.000134903	0.00123275
PLAGL1	-0.281394	10.0953	0.000137446	0.00125533
ENSSSCG00045030755	0.139263	9.9385	0.000137895	0.00125877
ENSSSCG00045010373	0.160172	9.94492	0.000138417	0.0012624
ENSSSCG00045001234	-0.273401	10.2403	0.000138437	0.0012624
ENSSSCG00045034879	0.175303	9.94906	0.00013864	0.0012636
PCCA	-0.21925	10.4912	0.000139444	0.0012696
ENSSSCG00045018376	0.244469	10.033	0.000139473	0.0012696
ENSSSCG00045011366	-0.215557	10.4101	0.000139516	0.0012696
ADARB2	0.187445	9.94919	0.000140099	0.00127424
VDAC1	0.217104	10.0218	0.000140619	0.0012783
SRGN	0.218711	9.98065	0.000141033	0.00128139
CYB5R3	0.199423	10.0087	0.0001429	0.00129744
PCOLCE2	-0.246051	10.2484	0.000142947	0.00129744
ENPP2	-0.31877	10.0783	0.000144745	0.00131308
ENSSSCG00045019770	-0.240437	9.95466	0.000145015	0.00131484
RMDN2	-0.283045	10.0583	0.000145386	0.00131752
ENSSSCG00045026839	0.169124	9.94141	0.000146311	0.00132522
PARD6G	0.219871	9.97871	0.000146698	0.00132733
KMT5B	-0.217976	10.3717	0.000146699	0.00132733
ACAT1	-0.294208	10.0542	0.000146772	0.00132733
SPECC1L	-0.30068	9.97831	0.000147269	0.00133113
TRMT112	-0.284582	9.96904	0.000147534	0.00133284
HELZ	-0.209791	10.5284	0.000149909	0.0013536
ENSSSCG00045015386	-0.188164	9.94831	0.00015105	0.0013632
ENSSSCG00045008600	0.196318	10.0929	0.000151146	0.00136335
ENSSSCG00045028673	-0.303867	10.0919	0.000152468	0.00137399
NPAS3	-0.244836	10.4934	0.000152482	0.00137399
MECOM	0.169893	11.8931	0.000152782	0.00137598
ENSSSCG00045014720	-0.318952	10.0397	0.00015324	0.00137939
PAFAH1B1	0.146112	10.5284	0.000153487	0.0013809
SLC35F3	0.250138	10.0184	0.000155999	0.00140278
RNF150	-0.300942	10.1564	0.000156646	0.00140788
CDYL2	0.212654	9.98664	0.000157354	0.00141352
SYT14	0.205854	9.96171	0.000157446	0.00141362
MKNK1	-0.304128	10.0635	0.000157967	0.00141757
AGO4	-0.270314	10.1351	0.0001582	0.00141892
ENSSSCG00045005330	-0.225957	9.9617	0.000158756	0.0014231
ENSSSCG00045009438	0.235728	10.2807	0.000158828	0.0014231
ENSSSCG00045012612	0.185993	9.94782	0.00015935	0.00142704
SYTL2	0.266287	10.0327	0.000159829	0.0014306
ENSSSCG00045003403	-0.337536	9.99145	0.000160527	0.00143552
IL23R	0.174705	9.94525	0.000160564	0.00143552
CEP44	0.206384	10.0216	0.000160626	0.00143552
TMEM154	0.188559	9.9637	0.000160735	0.00143577
LMBR1	0.211347	10.184	0.000161608	0.00144283
MYT1L	0.153434	9.94396	0.000162198	0.00144736
COL4A5	0.241121	9.99615	0.000162746	0.00145098
XPNPEP1	0.208608	9.99519	0.000162852	0.00145098
ENSSSCG00045016629	-0.298574	10.0399	0.000162853	0.00145098
CFAP221	0.190495	9.94991	0.000164431	0.00146429
ENSSSCG00045012626	0.149937	9.94574	0.000164798	0.00146681
BBOF1	0.178087	9.95338	0.000165382	0.00147061
KCNJ16	0.224552	9.98226	0.000165393	0.00147061
ENSSSCG00045004786	0.212973	10.1238	0.00016617	0.00147676
ENSSSCG00045016939	0.189819	9.99659	0.000166549	0.00147938
SLC5A11	0.206424	9.95681	0.00016957	0.00150545
ADIG	-0.314573	10.0263	0.000171801	0.00152399
NSG2	0.185431	9.95209	0.000171833	0.00152399
ENSSSCG00045004654	0.189938	9.95086	0.00017264	0.00152961
TMEM241	0.220515	9.98428	0.000172642	0.00152961
ENSSSCG00045038808	-0.276291	10.1516	0.000172971	0.00153176
REEP5	-0.290673	10.0818	0.000174363	0.0015433
ENSSSCG00045033450	0.230158	9.97147	0.000174519	0.0015439
GPR157	0.161225	9.95065	0.000174796	0.00154557
REC114	0.164807	9.9432	0.000175299	0.00154923
USP2	0.171823	9.94577	0.000178442	0.00157461
CNNM1	0.181897	9.94608	0.000178442	0.00157461
C13H3orf14	0.176792	9.94621	0.000178442	0.00157461
LONP2	-0.254916	10.2566	0.000178877	0.00157766
FANCL	0.220903	9.97259	0.000179864	0.00158488
RAPGEF5	0.179579	10.5006	0.000179877	0.00158488
MAOA	-0.224183	10.4174	0.000180771	0.00159195
RBFOX2	-0.172608	10.8157	0.000180979	0.00159298
ENSSSCG00045018455	-0.314382	10.0006	0.000181424	0.00159609
KNG1	0.119091	9.9377	0.000182796	0.00160735
ETFB	-0.280669	9.96569	0.000183951	0.0016167
CACNB2	0.263302	10.3544	0.000184352	0.00161908
ENSSSCG00045000416	0.0891431	9.93397	0.000184408	0.00161908
ALDH1A1	-0.290727	10.0513	0.000184986	0.00162292
ZNF322	-0.287883	9.96891	0.000185031	0.00162292
ENSSSCG00045034110	-0.291092	10.1261	0.000185138	0.00162305
ENSSSCG00045008590	0.181175	10.5718	0.000185911	0.00162901
STAG2	-0.240149	10.3059	0.000187132	0.00163888
RAB3B	0.149903	9.94139	0.00018743	0.00164067
ENSSSCG00045007968	0.212361	10.1289	0.000188702	0.00165098
ENSSSCG00045014726	0.169495	10.576	0.000189409	0.00165633
DRAM1	0.214659	10.0049	0.000189905	0.00165984
[truncated: 15,473 more rows]

## Sheet: Erythroid cells
	logFC	logCPM	PValue	PValue_Adj
FN1	1.43606	11.7546	2.11647972505835e-102	3.65156246964317e-98
LRRC43	-1.00559	11.6378	3.75253844027243e-57	3.23712728550101e-53
RBFOX1	1.11119	11.5621	9.1318153042448e-49	5.25170698147118e-45
ADGRB3	1.37131	11.4642	3.35861266551984e-35	1.44865360795534e-31
TMEM132D	0.938464	11.5025	1.51872014156375e-34	5.24049572047988e-31
BEND5	0.932948	11.4708	1.20134195351047e-32	3.31238533702603e-29
ENSSSCG00045013464	0.914171	11.453	1.34392264297121e-32	3.31238533702603e-29
PRKN	0.74219	11.6718	6.60062674422037e-30	1.42350766522543e-26
KCNB2	0.884035	11.4592	3.4647893821952e-29	6.6420012456682e-26
LRP1B	0.873378	11.4755	3.18985184572792e-28	5.50345138943437e-25
CSMD2	0.861575	11.445	6.88555062294256e-28	1.07996731725116e-24
GALNTL6	0.825786	11.4812	1.47244540786817e-27	2.11700838516246e-24
ENSSSCG00045034544	0.850413	11.4717	1.78697677831703e-27	2.37159310433106e-24
ENSSSCG00045029368	0.829231	11.4622	2.47053716915672e-27	3.04458412710435e-24
NRG1	0.883649	11.4869	4.26742104281117e-27	4.90838768344141e-24
ENSSSCG00045025049	0.633932	11.8158	7.2576240535366e-27	7.82598673722918e-24
ENSSSCG00045010583	0.838004	11.4354	1.10429649382239e-25	1.12073102399516e-22
ENSSSCG00045004139	0.814287	11.4179	1.94759853296751e-25	1.76852197312045e-22
PRKCB-tv2	0.790999	11.5105	1.86521291593404e-25	1.76852197312045e-22
ENSSSCG00045010494	0.81186	11.4191	5.56531669643015e-25	4.80092044817546e-22
ENSSSCG00045018977	0.833154	11.3977	1.99035594233878e-24	1.6352195749129e-21
KCNIP4	0.80322	11.4408	3.41424037514751e-24	2.67754041783727e-21
ASTN2	0.808138	11.4281	3.65279948489158e-24	2.74007606577541e-21
NELL1	0.801899	11.4344	4.14556753849679e-24	2.98014486423688e-21
NTM	0.631006	11.6768	1.38968027640565e-23	9.59046152353066e-21
FBN1	0.723614	11.5805	1.83070487080538e-23	1.21481350523097e-20
SPOCK3	0.786388	11.3693	2.19408256670969e-23	1.40201876012749e-20
SOX5	0.386511	12.4259	2.96420806607081e-23	1.82648149156856e-20
A-FABP	-0.718611	11.4509	3.30948793973039e-23	1.96891708359202e-20
GRID2	0.802365	11.4813	3.87128427360593e-23	2.22637558575077e-20
ENSSSCG00045031118	0.744474	11.4056	3.59901505501682e-22	2.00302602400662e-19
GLIS3	0.69691	11.5475	5.9363285319807e-22	3.10362048976555e-19
RPS20	-0.596865	11.6047	5.82119475348225e-22	3.10362048976555e-19
FAT3	0.750546	11.4346	8.60572447913828e-22	4.36689895407567e-19
KIRREL3	0.775972	11.4104	1.33921930521234e-21	6.60158590652241e-19
CAMK1D	0.724418	11.4715	1.87549798896005e-21	8.98832411209103e-19
ENSSSCG00045033719	0.753313	11.3862	3.51155674144653e-21	1.63742941784262e-18
ENSSSCG00045010503	0.704921	11.4838	4.72928933605409e-21	2.14722181355108e-18
GRIP1	0.727289	11.4156	1.1433697918614e-20	5.05809205614994e-18
DLGAP1	0.723884	11.3885	1.24689168969849e-20	5.37815558059203e-18
ENSSSCG00045037370	0.744322	11.5373	1.72511395707959e-20	7.25936368329124e-18
OPCML	0.741435	11.3991	2.5712760312881e-20	1.05624346113842e-17
ENSSSCG00045002594	0.571606	11.6745	2.86238640571404e-20	1.14848261994847e-17
DGKI	0.685028	11.3749	9.03586663408388e-20	3.54308652358748e-17
ZBTB7C	0.706237	11.4698	9.29850299637656e-20	3.56504604881077e-17
ENSSSCG00045039407	0.718616	11.4189	1.30406675507131e-19	4.89110080983594e-17
TMEM178B	0.750878	11.4401	1.57229138207885e-19	5.77164749255454e-17
CTNNA2	0.668035	11.4982	1.65967628367285e-19	5.9654989421266e-17
PSD3	0.631361	11.613	1.70182612984333e-19	5.99216453432388e-17
MAGI2	0.707636	11.4916	2.8054882951062e-19	9.68061791109344e-17
ENSSSCG00045027745	0.690193	11.4986	2.92413641856783e-19	9.85910208544002e-17
GPC6	0.492655	11.8802	2.97150239635357e-19	9.85910208544002e-17
ZNF385D	0.736864	11.394	3.42571703318325e-19	1.11516784855681e-16
ENSSSCG00045008389	0.701639	11.3853	6.97376950719926e-19	2.22811935755016e-16
KAZN	0.677629	11.4882	1.00338229364505e-18	3.10448171402385e-16
DLGAP2	0.702061	11.3718	1.00765650023379e-18	3.10448171402385e-16
ENSSSCG00045033686	0.699711	11.3999	1.02748433784364e-18	3.11003285628357e-16
ENSSSCG00045001466	0.694581	11.4112	1.27396282230546e-18	3.78960009883381e-16
RPLP1	-0.543021	11.6748	1.99223395363971e-18	5.82576481392303e-16
TMEM108	0.706834	11.3701	2.28269176592659e-18	6.56388017292192e-16
PBX3	0.68441	11.4177	2.48640632084603e-18	7.03245381205844e-16
ENSSSCG00045034502	0.689161	11.4096	4.6974575941447e-18	1.30718122373836e-15
STK32B	0.678194	11.3798	6.60702039807521e-18	1.80937972901574e-15
NAV2	0.630535	11.5967	8.72314526782955e-18	2.35156914540411e-15
ENSSSCG00045024352	0.652099	11.3813	1.06646017354487e-17	2.83071344217994e-15
SMYD3	0.547089	11.7467	1.15320858791505e-17	3.01459208595429e-15
NFASC	0.700667	11.3681	1.2733742141986e-17	3.27903362948784e-15
ENSSSCG00045001681	0.655709	11.3784	1.65350673655248e-17	4.19528701849117e-15
GREB1L	0.65781	11.3599	2.10006312510981e-17	5.17605558535994e-15
ENSSSCG00045002377	0.614389	11.3456	2.08289583959278e-17	5.17605558535994e-15
TENM2	0.638748	11.5029	2.55113895096933e-17	6.19926765085547e-15
ENSSSCG00045029327	0.642342	11.3635	3.04771023710679e-17	7.30307565566714e-15
IPO11	0.630592	11.4416	3.34127971298928e-17	7.89686286139781e-15
ENSSSCG00045013327	0.614229	11.3441	3.59182216035912e-17	8.37428482873999e-15
ENSSSCG00045004146	0.649532	11.3668	3.85297818434287e-17	8.86339101526233e-15
ATP8A2	0.654016	11.3847	4.81151982027173e-17	1.092278308673e-14
PIP5K1B	0.6488	11.3908	6.12430283313206e-17	1.36376029701182e-14
GPR39	0.586486	11.3404	6.16549603935097e-17	1.36376029701182e-14
ENSSSCG00045004559	0.649692	11.3783	6.71501066839006e-17	1.46650732989536e-14
ENSSSCG00045024178	0.66969	11.3965	8.25446060648755e-17	1.78017761054662e-14
ENSSSCG00045028246	0.718877	11.4067	8.36887097607226e-17	1.78256951790339e-14
RBPJ	0.589479	11.6384	1.22550063687501e-16	2.57848323024445e-14
SYTL5	0.669642	11.403	1.25350749410186e-16	2.6056343127397e-14
ENSSSCG00045029483	0.618893	11.4923	2.01375051748267e-16	4.13609972358672e-14
LRRC7	0.664568	11.4046	2.07659814119042e-16	4.18632339405666e-14
ENSSSCG00045000135	0.640839	11.4108	2.11099597335495e-16	4.18632339405666e-14
ENSSSCG00045019364	0.638256	11.3992	2.10155047690403e-16	4.18632339405666e-14
EPHB1	0.618456	11.3686	5.14291809483549e-16	1.00830415784314e-13
AK5	0.582504	11.3382	5.20428719526936e-16	1.00887153910092e-13
ENSSSCG00045001923	0.602039	11.4769	5.2979143433664e-16	1.01561017962334e-13
TIAM1	0.607942	11.4676	6.03420065361424e-16	1.14404465798688e-13
THRB	0.468967	11.7926	7.44514556748399e-16	1.39620757038914e-13
MYO3B	0.617193	11.3515	8.30190099001642e-16	1.54013653527692e-13
SV2C	0.626581	11.3663	8.71779243997946e-16	1.60008588262729e-13
ENSSSCG00045001030	0.607105	11.4588	9.6652740086431e-16	1.74483106836349e-13
FGF14	0.606112	11.3748	9.70867574119832e-16	1.74483106836349e-13
ENSSSCG00045032731	0.487499	11.7082	1.00661492174518e-15	1.79042548916182e-13
KLF12	0.496987	11.7214	1.21718725778572e-15	2.1428705876099e-13
ASIC2	0.616264	11.3672	1.41255312388559e-15	2.46169485317152e-13
ENSSSCG00045030284	0.63271	11.3783	1.49942687527286e-15	2.58696118790826e-13
TPT1	-0.476059	11.6734	1.5798467024001e-15	2.69872229272365e-13
ROR1	0.620112	11.4995	1.96172779986232e-15	3.31659965497784e-13
GALNT13	0.617792	11.3771	1.98000211245997e-15	3.31659965497784e-13
NTRK3	0.605625	11.3454	2.03124200077467e-15	3.36971329224667e-13
R3HDM1	0.609879	11.4236	2.40051078203533e-15	3.94438214499576e-13
CELF2	0.437277	12.0079	2.47933632501835e-15	4.03547071844731e-13
LUZP2	0.648205	11.3656	2.60482174702316e-15	4.20009248611127e-13
EBF1	0.304931	12.7385	3.6157180334524e-15	5.77610955844021e-13
CDH18	0.589324	11.3593	3.75356214170714e-15	5.94130345237369e-13
TRDN	0.56152	11.3398	3.7887896474397e-15	5.94254434429792e-13
ENSSSCG00045017658	0.648595	11.428	3.9215039487397e-15	6.04181988431978e-13
RPL28	-0.548701	11.5068	3.92212268616365e-15	6.04181988431978e-13
PRG4	0.516916	11.3249	4.19460015337125e-15	6.40437490673577e-13
ENSSSCG00045024263	0.636728	11.3802	4.63225847634151e-15	7.01055749932632e-13
ENSSSCG00045010509	0.541844	11.3235	4.94370182351863e-15	7.41684239662321e-13
ADAM12	0.659088	11.4369	5.21407911042431e-15	7.74100803701076e-13
TCF12	0.46174	11.764	5.24950988425352e-15	7.74100803701076e-13
CORIN	0.598031	11.3583	5.29452785814518e-15	7.74122789293041e-13
MIPOL1	0.592652	11.4232	5.92347146588265e-15	8.588038084107e-13
FGF13	0.605729	11.3609	6.07986851450831e-15	8.74133095673432e-13
AFF3	0.628317	11.468	6.31685294046606e-15	9.00699700676536e-13
ENSSSCG00045033146	0.532269	11.5437	7.57566960898214e-15	1.07133629314565e-12
RANBP17	0.582221	11.4512	7.9430360988846e-15	1.1141561123094e-12
EXT1	0.490722	11.7667	8.20341188843678e-15	1.1413989138e-12
STXBP5L	0.596082	11.3794	8.30192244210004e-15	1.14586454314842e-12
ZMAT4	0.610069	11.3876	9.07621575217267e-15	1.2427932569225e-12
ENSSSCG00045006861	0.601493	11.393	1.04380326786621e-14	1.41801084885793e-12
PARD3	0.449969	11.7415	1.1112464104235e-14	1.49783861867474e-12
ENSSSCG00045022454	0.583347	11.3806	1.2342937294608e-14	1.65079610189049e-12
ENSSSCG00045026842	0.543804	11.3378	1.34095641846688e-14	1.779655468293e-12
HTR2C	0.573117	11.3508	1.36916655510359e-14	1.8032237080307e-12
NR6A1	0.595376	11.4245	1.5762900051041e-14	2.06028268621674e-12
PCSK5	0.558979	11.4832	1.67046576701077e-14	2.16695833670954e-12
NRXN3	0.600546	11.3968	1.82076298551603e-14	2.34430028276925e-12
CREB5	0.549149	11.6066	1.88173408015421e-14	2.40485615443708e-12
ELMO1	0.51128	11.6186	1.9582446998258e-14	2.48423498574225e-12
KCNH7	0.584665	11.3545	2.39990451151507e-14	3.02230310490289e-12
ENSSSCG00045028883	0.580334	11.3594	2.6568197475521e-14	3.32160225395046e-12
RPS12	-0.496015	11.5668	2.91021528276421e-14	3.61222620672884e-12
ENSSSCG00045003706	0.596081	11.355	2.96998198150198e-14	3.66007850906097e-12
GRM5	0.569361	11.3568	3.32419853391018e-14	4.0675459081952e-12
ZNF385B	0.559063	11.3394	3.386038890805e-14	4.11403725232807e-12
MMP16	0.594491	11.3855	3.41462437672062e-14	4.1197562497595e-12
SORCS1	0.744662	11.4682	3.71693776661048e-14	4.45335606162018e-12
MID1	0.51832	11.655	3.82963664876019e-14	4.55673938627997e-12
ENSSSCG00045007383	0.615253	11.4309	4.10670791409506e-14	4.85294737273165e-12
COL8A1	0.610861	11.3883	4.40180666962463e-14	5.1662837055125e-12
GRID1	0.582515	11.3893	4.44259553314147e-14	5.17892572522228e-12
ADIRF	-0.57247	11.3629	4.89663922866859e-14	5.6699138665919e-12
ENSSSCG00045035925	0.600038	11.3707	5.08190940793466e-14	5.84521220100645e-12
FRMPD4	0.574402	11.4378	6.22113665111039e-14	7.10816361864951e-12
LARP4	0.561746	11.475	6.29578311854805e-14	7.14612803580984e-12
NRCAM	0.63882	11.3783	6.85873976251548e-14	7.73423772043658e-12
TLN2	0.466737	11.644	6.92201983284976e-14	7.75490962182837e-12
ENSSSCG00045038222	-0.511112	11.5409	7.14922241733975e-14	7.95777641073307e-12
PTPRR	0.590154	11.3672	7.44022795141681e-14	8.22860595165347e-12
SNTG1	0.55628	11.3568	8.13713154992387e-14	8.94203379814245e-12
FGD4	0.547762	11.4909	8.34863634710202e-14	9.1163938542121e-12
CMTR1	0.560459	11.4237	9.33924076313124e-14	1.01339572884467e-11
MED13L	0.338345	12.0745	1.04985381197249e-13	1.13207048862259e-11
GNAQ	0.478325	11.6321	1.10164383785718e-13	1.18053795866769e-11
ENSSSCG00045032735	0.54691	11.475	1.25099197628997e-13	1.33230645474882e-11
RIMBP2	0.570689	11.3739	1.34266949175504e-13	1.41250467934449e-11
GLI3	0.581756	11.4998	1.33652649410999e-13	1.41250467934449e-11
JAZF1	0.551891	11.4986	1.40263293386664e-13	1.46664400048492e-11
ENSSSCG00045016388	0.585375	11.3786	1.41133500114705e-13	1.46685317920422e-11
ENSSSCG00045028566	0.569344	11.3611	1.48260571952911e-13	1.53170038796621e-11
BCAS3	0.50441	11.6353	1.6163759895665e-13	1.65078569645656e-11
ADK	0.554959	11.4478	1.61701027474154e-13	1.65078569645656e-11
IQCH	0.536393	11.3373	1.72754016033483e-13	1.75325002272098e-11
ENSSSCG00045015708	0.535249	11.3406	2.13032969388385e-13	2.14939053851334e-11
XYLT1	0.590777	11.4326	2.26228675955607e-13	2.26925775945471e-11
RPS8	-0.451032	11.6695	2.32244429095254e-13	2.3161347602199e-11
FARP1	0.598653	11.4123	2.86910678663463e-13	2.84486778102341e-11
ENSSSCG00045033813	-0.568218	11.377	3.07937577562751e-13	3.03591258610865e-11
FGF12	0.5521	11.3561	3.82353994736455e-13	3.74815538135685e-11
OLFM3	0.525018	11.337	3.91788211240268e-13	3.81893898786912e-11
ENSSSCG00045018527	0.554072	11.3595	4.18561977366508e-13	4.05699426713728e-11
ENSSSCG00045030638	0.55568	11.4107	4.5780498461593e-13	4.41257508356349e-11
ENSSSCG00045001821	0.550536	11.3517	5.13048908105701e-13	4.91757378419314e-11
ATXN7L1	0.509035	11.5215	5.41230649946946e-13	5.15903447709097e-11
RASAL2	0.519498	11.5542	5.55765065917953e-13	5.2684696056497e-11
ENSSSCG00045025479	0.556365	11.4292	5.96842409705877e-13	5.62695196429262e-11
ENSSSCG00045038675	0.533073	11.3476	6.86696553225636e-13	6.43823725665493e-11
STK39	0.473079	11.6203	6.90357556645894e-13	6.43823725665493e-11
CPNE4	0.562469	11.3802	7.04386021740983e-13	6.53374840489096e-11
NFAT5	0.430578	11.6976	7.27871928173055e-13	6.71549431912819e-11
PPFIA2	0.530908	11.3482	8.27436481149077e-13	7.59349021769416e-11
SEMA3A	0.489316	11.3269	8.34475201354299e-13	7.61756648093424e-11
ENSSSCG00045009701	0.535155	11.4383	8.54586536884122e-13	7.76009553729567e-11
PHACTR1	0.558406	11.4637	9.27964278784e-13	8.38228675490071e-11
RHOA	0.492639	11.5164	9.80791992822575e-13	8.81333554800410e-11
ZNF827	0.550714	11.3667	9.88181550471818e-13	8.83372864781879e-11
IQCK	0.520132	11.3458	1.01950664563337e-12	9.06677740057346e-11
ENSSSCG00045006023	0.587042	11.381	1.1097385557599e-12	9.8186252833464e-11
PAX5	0.539731	11.358	1.15966128294702e-12	1.02079776095332e-10
ENSSSCG00045014650	-0.530354	11.4138	1.19271146764289e-12	1.04456096199202e-10
C9orf72	0.469327	11.6107	1.20802757462514e-12	1.05263130025291e-10
ENSSSCG00045008796	0.56136	11.3966	1.30572963760261e-12	1.13204791143506e-10
ENSSSCG00045011939	0.493578	11.332	1.44936471780711e-12	1.2502944738163e-10
ENSSSCG00045030402	0.546788	11.3681	1.47314786084102e-12	1.26448855935772e-10
ENSSSCG00045030802	0.55296	11.431	1.48672106339568e-12	1.26982170825573e-10
SULF1	0.532797	11.4834	1.52256823925547e-12	1.29403299664407e-10
ENSSSCG00045023105	0.532812	11.3355	1.54221516933893e-12	1.30430579983356e-10
MAPK4	0.523045	11.3393	1.67480145893539e-12	1.40952924736646e-10
IGF2BP2	0.55408	11.3669	1.87373805561245e-12	1.56930110065445e-10
ARPP19	0.517	11.4644	1.96315905690191e-12	1.63625039655694e-10
ENSSSCG00045001992	0.541538	11.3545	2.0939867212124e-12	1.73690158178258e-10
HS3ST2	0.515297	11.3452	2.1282064196432e-12	1.75683949081838e-10
ADAMTSL1	0.542452	11.3838	2.23559415559823e-12	1.83670028412078e-10
ENSSSCG00045017035	0.485121	11.57	2.27464056076822e-12	1.85992291919119e-10
ENSSSCG00045039061	0.534208	11.3554	2.31174840878389e-12	1.88094604703905e-10
FRMD4B	0.485185	11.5544	2.32612816194414e-12	1.88094604703905e-10
ENSSSCG00045008264	0.531981	11.3421	2.33305775265958e-12	1.88094604703905e-10
RPS7	-0.513751	11.483	2.43636928667154e-12	1.95510136292763e-10
ENSSSCG00045020473	0.54626	11.3641	2.54407681105233e-12	2.03208135282805e-10
ENSSSCG00045008036	0.496515	11.3281	2.64367296447241e-12	2.10190274912638e-10
ESRRG	0.54094	11.361	2.77757671921768e-12	2.19823537324141e-10
ENSSSCG00045013060	0.532201	11.3583	2.8205390529065e-12	2.22204384839251e-10
ENSSSCG00045010790	0.452027	11.6445	2.96854741939498e-12	2.32801584667371e-10
ENSSSCG00045011296	0.483342	11.3267	3.11377368381961e-12	2.43085689443166e-10
ENSSSCG00045006915	0.534695	11.3515	3.15663451720402e-12	2.45321690654598e-10
FAM241B	0.527035	11.3542	3.2005055182881e-12	2.47615792408182e-10
ENSSSCG00045036495	0.516306	11.3473	3.36116030648921e-12	2.58884369499368e-10
VTCN1	0.49754	11.3325	3.50284475977535e-12	2.68598136179574e-10
ENSSSCG00045020769	0.530287	11.4339	3.55914065696346e-12	2.71707317498188e-10
SLC2A13	0.522444	11.4541	3.58441737218276e-12	2.7243151067079e-10
ENSSSCG00045012989	0.511085	11.4389	3.60901153497968e-12	2.73097701811423e-10
CLCN5	0.542673	11.4188	3.92646090988946e-12	2.95821965407523e-10
GRAMD1B	0.515412	11.3499	4.01590676873358e-12	3.01245389047654e-10
ENSSSCG00045012345	0.560289	11.3734	4.2061841237543e-12	3.14152790853389e-10
ENSSSCG00045013471	0.525725	11.4864	4.24456364784138e-12	3.15652830242273e-10
ENSSSCG00045024535	0.525736	11.3497	4.30986092204336e-12	3.19133178060147e-10
ENSSSCG00045013616	0.520056	11.3523	4.38494226775024e-12	3.23252960188139e-10
ENSSSCG00045017917	0.517413	11.3512	4.40297024541892e-12	3.23252960188139e-10
GRIA1	0.526003	11.3554	4.46656858089324e-12	3.26532659856572e-10
FSTL5	0.535449	11.3876	4.63567240928082e-12	3.37465215516127e-10
SLC24A2	0.506324	11.3453	5.25026726864493e-12	3.80600257083743e-10
ENSSSCG00045038429	0.539519	11.4048	5.35671998703038e-12	3.85081208067647e-10
GRM3	0.480736	11.3304	5.34138912715058e-12	3.85081208067647e-10
ENSSSCG00045038238	0.483178	11.4956	5.51832829526867e-12	3.95052772109006e-10
DIAPH3	0.526077	11.3606	5.75783507673775e-12	4.10495572640316e-10
ADCY2	0.529826	11.3616	6.4072451104519e-12	4.54914402842085e-10
ENSSSCG00045033631	0.503229	11.3502	6.57589635178662e-12	4.63249775003042e-10
SGIP1	0.545686	11.3712	6.57834549792762e-12	4.63249775003042e-10
MKLN1	0.45746	11.5386	6.61829329066547e-12	4.64168350178258e-10
SGCD	0.476571	11.5423	7.10754480004274e-12	4.96463443057237e-10
DOCK11	0.527664	11.4411	7.14703289920098e-12	4.97208704072236e-10
FMNL2	0.518047	11.5472	7.77660239343487e-12	5.37777267036933e-10
MCF2L2	0.535816	11.3508	7.79251821475878e-12	5.37777267036933e-10
TAFA1	0.522781	11.3609	8.31479315187629e-12	5.71534367527178e-10
ENSSSCG00045010474	0.508019	11.4466	8.45037938461101e-12	5.76262432896023e-10
ENSSSCG00045023856	0.532853	11.3557	8.42167558873363e-12	5.76262432896023e-10
DPP6	0.531166	11.3801	8.87027786409892e-12	6.02515370036609e-10
ENSSSCG00045036903	0.433052	11.3181	9.4289794857348e-12	6.37953659087774e-10
ENSSSCG00045039295	0.541998	11.3728	9.4863075919872e-12	6.39325253455294e-10
ENSSSCG00045000915	-0.425693	11.61	1.01421563377348e-11	6.80866238501703e-10
ENSSSCG00045030967	0.556036	11.3962	1.02866272188447e-11	6.87888292274137e-10
BABAM2	0.481754	11.5099	1.03388352778615e-11	6.88710135324111e-10
CNTN3	0.546637	11.3875	1.14450253347474e-11	7.59465469616912e-10
KCNJ6	0.497999	11.3446	1.15770282961704e-11	7.62360569442093e-10
ANO4	0.50993	11.36	1.15625648165148e-11	7.62360569442093e-10
ADCY8	0.50721	11.3454	1.19133564722033e-11	7.81525244163208e-10
ENSSSCG00045018417	0.530268	11.4259	1.2084240917478e-11	7.89732608141088e-10
ENSSSCG00045021988	0.510533	11.3798	1.24086780275147e-11	8.07875177391362e-10
ENSSSCG00045017596	0.55369	11.3745	1.45740308727793e-11	9.45284791910003e-10
ENSSSCG00045029526	0.496493	11.4418	1.48284470158868e-11	9.58184256049043e-10
ENSSSCG00045004746	0.49591	11.3349	1.59185173812003e-11	1.02478425514122e-09
GABBR2	0.529634	11.3838	1.62557194505809e-11	1.04260196163893e-09
ENSSSCG00045036162	0.502772	11.3403	1.65132588630831e-11	1.05519724135101e-09
PLD5	0.527073	11.3817	1.80696814953572e-11	1.15039193667675e-09
ANKFN1	0.500913	11.3566	1.86941755307631e-11	1.18157428920783e-09
STAG1	0.391724	11.7701	1.86964458907864e-11	1.18157428920783e-09
CAMK4	0.528265	11.351	2.06036653435651e-11	1.29735415391434e-09
ENSSSCG00045036876	0.510459	11.3509	2.28438937241132e-11	1.42673290019664e-09
CDH12	0.479617	11.3368	2.29064518260285e-11	1.42673290019664e-09
TRPC5	0.479578	11.3419	2.28520276281753e-11	1.42673290019664e-09
ENSSSCG00045034281	0.489613	11.4078	2.46443733802551e-11	1.51853347831979e-09
ANKS1B	0.498723	11.3518	2.45690371673944e-11	1.51853347831979e-09
ENSSSCG00045007047	0.514665	11.3619	2.45897409940796e-11	1.51853347831979e-09
IQGAP2	0.531385	11.543	2.51991995336049e-11	1.54719498061667e-09
ENSSSCG00045004817	0.513351	11.43	2.61833139184549e-11	1.60191742920249e-09
CACNG3	0.49218	11.3402	2.66469735014105e-11	1.61880364021069e-09
PSMD1	0.513866	11.3709	2.65863135467492e-11	1.61880364021069e-09
FAF1	0.46056	11.5435	2.72882277854587e-11	1.65194313678077e-09
SLC35F3	0.522543	11.3833	2.75252958218133e-11	1.66046828256554e-09
MTSS1	0.527615	11.4174	2.80858808918193e-11	1.68838224051066e-09
FGGY	0.496774	11.4484	2.84123640762536e-11	1.70207818544307e-09
PLAC1	0.489959	11.341	2.87769561216548e-11	1.71795440819e-09
ENSSSCG00045035193	0.507874	11.3497	3.06301306062208e-11	1.8222815287901e-09
ENSSSCG00045018485	0.517232	11.3834	3.22407170930451e-11	1.91150890723817e-09
ENSSSCG00045008804	0.507488	11.3544	3.32352038326888e-11	1.96372250590884e-09
ENSSSCG00045027883	-0.389591	11.7029	3.63713528622249e-11	2.14168925232753e-09
RAB3C	0.485428	11.3406	3.77891891723941e-11	2.2176084380657e-09
ENSSSCG00045014270	0.500167	11.4569	3.79899720621948e-11	2.22183385758999e-09
RUNX2	0.521222	11.4179	3.89599729169466e-11	2.27086625924351e-09
COL25A1	0.498447	11.3664	4.27169275424619e-11	2.4814651545121e-09
CDH23	0.506234	11.3592	4.29928838079139e-11	2.48911484677161e-09
ENSSSCG00045017010	0.53137	11.3756	4.44404446439833e-11	2.56431769713259e-09
DYM	0.465527	11.5004	4.71000522862096e-11	2.70872400697992e-09
ARHGAP15	0.545728	11.4183	4.77487905959419e-11	2.73690991412553e-09
GABRB3	0.499673	11.3486	4.79116898884875e-11	2.73715359485455e-09
ENSSSCG00045037453	0.494905	11.3612	5.07383714400375e-11	2.88907301140253e-09
ENSSSCG00045015556	0.415609	11.6905	5.13592130571177e-11	2.91480428577122e-09
TBXAS1	0.479221	11.3569	5.33759256274813e-11	3.019327360167e-09
GPC3	0.459021	11.5203	5.44569187008228e-11	3.07040921027875e-09
GPR158	0.465947	11.3359	5.46869921172666e-11	3.07333770358046e-09
DENND5B	0.490137	11.4396	5.91879671299437e-11	3.31329544371091e-09
ENSSSCG00045034164	0.519551	11.4095	5.93408851855718e-11	3.31329544371091e-09
CAMKMT	0.49833	11.467	5.99276739532446e-11	3.33526502811397e-09
KSR2	0.492276	11.3515	6.05301396468498e-11	3.35796302034437e-09
ATP8A1	0.523064	11.4359	6.12987275572088e-11	3.38970175174527e-09
ENSSSCG00045031484	0.382678	11.7369	6.43628811647334e-11	3.54777248797171e-09
ENSSSCG00045002073	0.508302	11.4219	6.75680957683773e-11	3.71258712194845e-09
S100A1	-0.423151	11.3139	7.20884776175284e-11	3.94838890265148e-09
NOL4	0.509001	11.3627	7.337183705478e-11	4.00596298957633e-09
ENSSSCG00045020350	0.440265	11.3279	7.81100810926858e-11	4.25120892458079e-09
ZNF536	0.55745	11.486	7.88669681993532e-11	4.27890503881585e-09
PRKCE	0.470911	11.5123	8.38392689089359e-11	4.53441663475195e-09
GRK3	0.503844	11.4057	8.43421245616677e-11	4.54735835957016e-09
ENSSSCG00045008193	0.493163	11.3711	8.50908031352269e-11	4.57343185823075e-09
ENSSSCG00045032221	0.509986	11.3571	8.94487944408423e-11	4.79273307604923e-09
bmp4	0.493648	11.3618	9.37409668500254e-11	5.00716068440709e-09
RYR2	0.498799	11.4881	9.47648061261185e-11	5.04622592621581e-09
FOCAD	0.495713	11.4542	9.74527711401963e-11	5.17092024179964e-09
RASSF3	0.502906	11.4145	9.77059061512017e-11	5.17092024179964e-09
MAGT1	0.483925	11.3732	1.01772905038978e-10	5.36968786127672e-09
AAGAB	0.502648	11.4113	1.02115162035099e-10	5.37131978838892e-09
ENSSSCG00045036100	0.481046	11.3423	1.02782184246244e-10	5.3899727197582e-09
RPLP2	-0.478614	11.4474	1.04571174704586e-10	5.4671711429643e-09
ENSSSCG00045029578	0.469574	11.341	1.06254036816291e-10	5.53837129060867e-09
ENSSSCG00045008336	0.473264	11.3352	1.0672853338848e-10	5.54634754985375e-09
SDC2	0.501947	11.3974	1.07839654570091e-10	5.58725994083416e-09
GSG1L	0.491783	11.3628	1.10062912960077e-10	5.68537556077905e-09
EPHA3	0.477048	11.3442	1.12327556378329e-10	5.78503680655318e-09
SPEF2	0.488326	11.3552	1.19945468022913e-10	6.15898559464081e-09
ENSSSCG00045006174	0.385127	11.3111	1.20615366757962e-10	6.1750057052674e-09
RPS27A	-0.459004	11.4997	1.24060747578603e-10	6.33260378098709e-09
ENSSSCG00045013659	0.480642	11.4197	1.24596484800887e-10	6.34118923973364e-09
ENSSSCG00045001326	0.437368	11.5425	1.33767132539965e-10	6.78789511091768e-09
SYNPR	0.488859	11.3591	1.42182405905584e-10	7.19376260729922e-09
PPEF1	0.485522	11.3427	1.52099377707465e-10	7.67301334382135e-09
ENSSSCG00045000409	0.493388	11.4339	1.54045434885466e-10	7.74853028594443e-09
ENSSSCG00045037788	0.468332	11.3499	1.69079541164051e-10	8.48002710378887e-09
OTUD7A	0.482299	11.3625	1.69721358605003e-10	8.48754376815108e-09
ENSSSCG00045016621	0.496594	11.3484	1.70687109544513e-10	8.51116965598695e-09
BCAT1	0.466921	11.3462	1.73258092974505e-10	8.61447227115025e-09
VMP1	0.476916	11.3919	1.75876702212052e-10	8.7195423657027e-09
ENSSSCG00045012134	0.479032	11.4473	1.82002901377811e-10	8.99740990679479e-09
ADGRD1	0.509883	11.4427	2.03520581196886e-10	1.00324016782568e-08
FOXP1	0.345879	11.8162	2.0836255603634e-10	1.02418210236324e-08
TLK1	0.473153	11.4478	2.12674793337645e-10	1.04240858223136e-08
ESR1	0.472013	11.4489	2.22414357679954e-10	1.0870580490233e-08
CCDC148	0.462586	11.3424	2.28529283105393e-10	1.11378975181281e-08
ENSSSCG00045029557	0.462143	11.4875	2.30385274775278e-10	1.11967243540785e-08
PCCA	0.410424	11.555	2.31175639841089e-10	1.120357672522e-08
TRPS1	0.359674	11.7429	2.64142354583848e-10	1.27654006824513e-08
ENSSSCG00045039541	0.478923	11.3583	2.65730153186055e-10	1.28062634997738e-08
CDK14	0.361898	11.8129	2.71442316174053e-10	1.30451094176907e-08
CDH13	0.451448	11.536	2.75070965249648e-10	1.31827760095894e-08
PPP1R17	0.468443	11.3434	2.83587465573673e-10	1.35532812840515e-08
SRPK2	0.465924	11.5281	2.87404073529438e-10	1.36977416591254e-08
ENSSSCG00045011392	0.48407	11.3616	2.89757066198043e-10	1.37718420471483e-08
DOCK2	0.485592	11.3569	2.97560644622371e-10	1.41038840705213e-08
ENSSSCG00045016716	0.460584	11.3521	3.05433247624106e-10	1.44373693733115e-08
PCDH11X	0.515303	11.3876	3.08795118151608e-10	1.45563993810647e-08
ENSSSCG00045014726	0.458027	11.527	3.12083194614579e-10	1.46713115985976e-08
ENSSSCG00045003200	0.441367	11.3279	3.16299066171205e-10	1.48290972517712e-08
ENSSSCG00045001449	0.472761	11.5775	3.31317199282918e-10	1.54719886989181e-08
RPL26	-0.46108	11.452	3.31966867909399e-10	1.54719886989181e-08
PDZRN4	0.495912	11.3515	3.32702011667455e-10	1.54719886989181e-08
SEL1L2	0.404176	11.317	3.56623988356159e-10	1.65398754599699e-08
OXR1	0.486004	11.393	3.62482945059708e-10	1.67665368662604e-08
FKBP5	0.363491	11.778	3.70451360128542e-10	1.70892976371597e-08
APBB2	0.409085	11.634	3.85466138838408e-10	1.77345261156775e-08
ENSSSCG00045007292	0.486404	11.3848	4.0529010772206e-10	1.85061946724821e-08
FAM171A1	0.481957	11.4926	4.06012946608733e-10	1.85061946724821e-08
ENSSSCG00045036261	0.375909	11.7149	4.05233225807966e-10	1.85061946724821e-08
NARS2	0.435581	11.3337	4.06529170629496e-10	1.85061946724821e-08
ENSSSCG00045004872	0.439042	11.3345	4.41629901803188e-10	2.00511597258169e-08
ENSSSCG00045002246	0.426735	11.3229	4.54221025035068e-10	2.05687016927298e-08
NT5C2	0.440794	11.4982	4.55620381122994e-10	2.05780587317147e-08
CAMK2D	0.439316	11.588	4.64046552687043e-10	2.09039038472834e-08
EFCAB11	0.488046	11.3788	4.75953480926063e-10	2.13844411625452e-08
ADGRL2	0.418932	11.5612	4.77543219543425e-10	2.14001380955395e-08
ENSSSCG00045013354	0.496548	11.3939	4.9221177012853e-10	2.20003359327138e-08
ACER3	0.381809	11.6319	5.08527233246162e-10	2.26708536309975e-08
GPHN	0.400551	11.5944	5.14278596829194e-10	2.28093795143807e-08
ENSSSCG00045000955	0.455608	11.4844	5.13058833473648e-10	2.28093795143807e-08
COL1A2	0.394131	11.5668	5.16817644308146e-10	2.28632174801242e-08
ENSSSCG00045022375	0.477177	11.3583	5.35465207936811e-10	2.36275734847412e-08
BMP5	0.433239	11.3309	5.86089702099042e-10	2.57954225263132e-08
WWC1	0.475343	11.3721	6.22055272111095e-10	2.73087012970298e-08
SPATS2L	0.472432	11.4433	6.24110996439465e-10	2.7329408684188e-08
TAFA2	0.43133	11.3267	6.36120495823196e-10	2.77847769985762e-08
ABAT	0.422488	11.3259	6.47493353949338e-10	2.82101081709291e-08
NAE1	0.47021	11.3608	6.54062550783052e-10	2.84245369991436e-08
ENSSSCG00045006409	0.455175	11.3397	7.35925334566076e-10	3.19018085358505e-08
WDR7	0.441469	11.4939	7.42755608983613e-10	3.21171993027426e-08
LPIN2	0.457048	11.3453	7.50065155566725e-10	3.23521853224818e-08
EYA1	0.460503	11.468	7.68996127088092e-10	3.30860104255632e-08
CADM2	0.563277	11.543	7.7774525336074e-10	3.33792011349076e-08
ENSSSCG00045019196	0.468948	11.3516	8.37170978227233e-10	3.58404736658919e-08
LSAMP	0.449884	11.4986	8.59658031359506e-10	3.66214321359149e-08
RPGR	0.435692	11.3322	8.59215940554446e-10	3.66214321359149e-08
AEBP2	0.446448	11.4331	8.68955391716316e-10	3.69263235795114e-08
C11orf49	0.487452	11.3666	9.23620114782611e-10	3.91089233824915e-08
PCOLCE2	0.479067	11.4002	9.24850213879124e-10	3.91089233824915e-08
CD109	0.468931	11.349	9.50437844965012e-10	4.00926751569226e-08
RPS11	-0.439205	11.4936	9.64691331735686e-10	4.05946818205751e-08
GATAD2B	0.452448	11.4732	9.79705180099023e-10	4.11261641660546e-08
HDAC9	0.431639	11.6041	1.03934409184176e-09	4.34766476027684e-08
TRDC	0.430338	11.3294	1.04073815915744e-09	4.34766476027684e-08
NTRK2	0.453329	11.5157	1.04901538007327e-09	4.37165757304446e-08
ENSSSCG00045025317	0.432253	11.3305	1.07518012228624e-09	4.46989943368784e-08
KCNT2	0.472843	11.3544	1.09013067084107e-09	4.52115972692812e-08
GLRA3	0.420598	11.3284	1.10454911608505e-09	4.5699726378454e-08
BBS9	0.434246	11.5359	1.1145586712534e-09	4.60035424763994e-08
GAP43	0.474006	11.3907	1.12032686532356e-09	4.61312635022132e-08
LRRC1	0.457883	11.3414	1.12448323985004e-09	4.61921650884113e-08
PAK1	0.46566	11.3847	1.19152870938164e-09	4.88300352089347e-08
SNAP25	0.406257	11.3215	1.20030597586906e-09	4.90731729897366e-08
CBFA2T2	0.462353	11.4422	1.22937510596776e-09	5.00245488284475e-08
ENSSSCG00045037972	-0.432719	11.4642	1.22787346783509e-09	5.00245488284475e-08
PIAS1	0.425109	11.481	1.27126210494589e-09	5.16072590508974e-08
MYO1D	0.455157	11.4989	1.2991749997086e-09	5.26165874881984e-08
USP32	0.443997	11.4801	1.33222996951496e-09	5.3828954716725e-08
PAFAH1B1	0.419549	11.5203	1.35326892224034e-09	5.45512820453563e-08
ENSSSCG00045028527	0.444837	11.3428	1.37396674415998e-09	5.52565226969514e-08
INPP5D	0.440659	11.3445	1.42054438740251e-09	5.69968658508266e-08
ENSSSCG00045028499	0.400695	11.6193	1.48375930380532e-09	5.93528808169497e-08
ENSSSCG00045036388	0.546797	11.4666	1.4861441206122e-09	5.93528808169497e-08
AHCYL2	0.483078	11.4157	1.52046722242914e-09	6.05834202969285e-08
GRIN2B	0.455445	11.3447	1.52713662999193e-09	6.07089591641722e-08
RPS23	-0.461088	11.431	1.54013553659054e-09	6.10849618684977e-08
ENSSSCG00045005260	0.378436	11.3132	1.5483243677456e-09	6.12688998089792e-08
ENSSSCG00045037012	0.440042	11.3376	1.55837514883541e-09	6.15255067342275e-08
ENSSSCG00045015510	0.38833	11.3171	1.65243823613493e-09	6.50902212055617e-08
ENSSSCG00045003713	0.461954	11.4059	1.65900873632054e-09	6.52001770563515e-08
KCNH5	0.384222	11.3184	1.71366456485822e-09	6.71951244034064e-08
ENSSSCG00045038435	0.409845	11.3259	1.7267221017376e-09	6.75535973271627e-08
ENSSSCG00045011816	0.458712	11.4209	1.77047560631083e-09	6.91086326599112e-08
RALGPS2	0.489553	11.4211	1.79649613288168e-09	6.96515680463093e-08
EPSTI1	0.447802	11.3501	1.7925937108181e-09	6.96515680463093e-08
UHRF1BP1L	0.452595	11.4004	1.79531871743967e-09	6.96515680463093e-08
ENSSSCG00045036738	0.44771	11.3462	1.81522279435534e-09	7.02198180964411e-08
PCLO	0.452306	11.3438	1.84924476729049e-09	7.13758836019304e-08
ENSSSCG00045037256	0.410792	11.3221	1.90913159302979e-09	7.35228736038905e-08
ENSSSCG00045038153	0.445247	11.4751	1.96326895564406e-09	7.54393748145368e-08
ENSSSCG00045025961	0.452561	11.351	1.97349028416846e-09	7.56636174950186e-08
VWF	0.465613	11.4213	2.08370046304032e-09	7.97119381127153e-08
KCNK2	0.412893	11.3286	2.15786062150535e-09	8.23663037673272e-08
ENSSSCG00045028293	0.416558	11.331	2.21831273823709e-09	8.44868646198775e-08
RGS7	0.454371	11.3685	2.24616880385516e-09	8.53593620548747e-08
ENSSSCG00045032387	0.449125	11.337	2.25449039641444e-09	8.54873028776668e-08
ENSSSCG00045011743	0.422246	11.3325	2.32673869201805e-09	8.80333830118145e-08
ARMC4	0.419661	11.3294	2.35074066096974e-09	8.81681057037195e-08
ATP1A2	0.437877	11.3369	2.33912197550619e-09	8.81681057037195e-08
PUM3	0.447436	11.3684	2.34564294054406e-09	8.81681057037195e-08
PURG.1	0.447439	11.4088	2.34907258838649e-09	8.81681057037195e-08
DPF3	0.452552	11.3545	2.38753107318108e-09	8.93537388407662e-08
ENSSSCG00045035948	0.38406	11.3198	2.45606894053461e-09	9.17198212793153e-08
PIK3CD	0.371553	11.3128	2.46753500703853e-09	9.19489880700555e-08
ENSSSCG00045022879	0.442037	11.3401	2.51831523652252e-09	9.36389930511272e-08
RPL37	-0.438899	11.4614	2.56256205519538e-09	9.5079318576959e-08
RUFY3	0.448058	11.3946	2.75651470733592e-09	1.02056112115164e-07
AOPEP	0.378018	11.6903	2.89785008807246e-09	1.06695571005779e-07
ENSSSCG00045021118	0.36328	11.3129	2.89952995589058e-09	1.06695571005779e-07
ENSSSCG00045028503	0.435297	11.4197	2.90037806768159e-09	1.06695571005779e-07
ENSSSCG00045002084	0.43332	11.3393	2.97204943292836e-09	1.09099508226198e-07
RNF128	0.385321	11.3221	3.0396486325352e-09	1.11344071883503e-07
ENSSSCG00045004786	0.452016	11.3886	3.04683748327589e-09	1.11370947243557e-07
ENSSSCG00045022143	0.359915	11.3136	3.11024986230235e-09	1.13448500791337e-07
PTPRC	0.511845	11.4008	3.13072771045781e-09	1.13954525714195e-07
ENSSSCG00045006620	0.39948	11.3316	3.36778492250953e-09	1.22325038459067e-07
ENSSSCG00045016238	0.454981	11.3524	3.40511289469118e-09	1.23421035235519e-07
GRIA3	0.429833	11.3343	3.414476496128e-09	1.23500970624101e-07
DIO2	0.39183	11.3245	3.43297947893552e-09	1.23910449686348e-07
ENSSSCG00045001381	0.420579	11.3365	3.57360795037551e-09	1.28717031248076e-07
PALLD	0.473837	11.4057	3.76015820064234e-09	1.35154186324338e-07
CNTN1	0.449909	11.3484	3.87872342146969e-09	1.39126019107311e-07
RPS28	-0.434746	11.4396	3.91967262215245e-09	1.40303136410781e-07
RSRC1	0.445659	11.4515	3.93599547276506e-09	1.40595714061316e-07
HMGA2	0.436804	11.3377	3.99041355774606e-09	1.42049133714753e-07
ENSSSCG00045012160	0.406954	11.3212	3.99315074779199e-09	1.42049133714753e-07
ENSSSCG00045002807	0.402277	11.3262	4.06322486515731e-09	1.44244482713085e-07
CACNA2D1	0.425181	11.4908	4.09304823404312e-09	1.45004848422887e-07
SLC22A15	0.434781	11.3409	4.1507416726069e-09	1.46747430486653e-07
PPHLN1	0.448366	11.3975	4.21227581469433e-09	1.48191482893619e-07
GABRB1	0.452162	11.3471	4.22049834586772e-09	1.48191482893619e-07
ME1	0.456544	11.3784	4.22566416167977e-09	1.48191482893619e-07
COL14A1	0.422788	11.5522	4.22594386968414e-09	1.48191482893619e-07
RPF2	0.383818	11.3218	4.24779752664512e-09	1.48655680988252e-07
ENSSSCG00045020379	0.509338	11.3595	4.34201606831801e-09	1.51645350661317e-07
CHD9	0.388832	11.5779	4.37543174258347e-09	1.52503684555137e-07
MBTD1	0.436797	11.4477	4.43475836549239e-09	1.5425985096742e-07
ENSSSCG00045020949	0.424205	11.3387	4.50862388118538e-09	1.56513657589721e-07
ZNF572	0.431611	11.3451	4.53435823415192e-09	1.5709092894342e-07
TBC1D22A	0.43667	11.3595	4.62858302501153e-09	1.59918157682124e-07
ENSSSCG00045024108	0.379537	11.3142	4.634502917815e-09	1.59918157682124e-07
KIF21A	0.44789	11.3631	4.72333819013196e-09	1.6264909814228e-07
ENSSSCG00045001144	0.435219	11.3408	4.73250143554307e-09	1.6264909814228e-07
ELAVL2	0.379297	11.3183	4.74823061710741e-09	1.62865254149014e-07
ENSSSCG00045003690	0.414537	11.3332	4.82393309891237e-09	1.65133566975268e-07
ENSSSCG00045011428	0.368258	11.3151	4.84737779047753e-09	1.65607542612097e-07
CNNM1	0.351042	11.3108	5.04637824092193e-09	1.72065541088194e-07
ENSSSCG00045021131	0.426268	11.3423	5.13277328750954e-09	1.7466614897318e-07
ARHGAP12	0.413652	11.4587	5.24321771698189e-09	1.78073297777733e-07
TNRC6A	0.398743	11.5481	5.3189571921637e-09	1.8029070419725e-07
ENSSSCG00045025151	0.336817	11.3081	5.39271503063277e-09	1.82432377300994e-07
RUNDC3B	0.447098	11.3398	5.47742496311819e-09	1.84935445966102e-07
KDM2A	0.405738	11.5363	5.65829182211232e-09	1.90668962513484e-07
CDON	0.399405	11.5688	5.92069896888269e-09	1.99122454795581e-07
ENSSSCG00045039291	0.394802	11.3247	6.06888018896154e-09	2.03708929766836e-07
PIBF1	0.419077	11.4462	6.21874209031981e-09	2.08333897639393e-07
FGL1	0.285831	11.302	6.57737366598074e-09	2.19921371820089e-07
ADAM10	0.439905	11.4259	6.63013287832704e-09	2.2125663936127e-07
ENSSSCG00045032339	0.419159	11.3365	6.65859380583798e-09	2.21777449675912e-07
RETREG1	0.456928	11.4066	6.70165991367269e-09	2.22781769731397e-07
MALSU1	0.454728	11.4004	6.726310430172e-09	2.23171218945688e-07
BMERB1	0.425115	11.3416	6.86046302449818e-09	2.27185352325657e-07
BANK1	0.46057	11.3749	6.92564042480774e-09	2.28783433745817e-07
RPL27A	-0.398384	11.5371	6.93524232591796e-09	2.28783433745817e-07
APBB1IP	0.453413	11.4223	7.10061616319955e-09	2.33791852411607e-07
ENSSSCG00045034767	0.451535	11.3664	7.2375894652182e-09	2.37847868654114e-07
RP9	0.444667	11.3771	7.2756755176529e-09	2.38644923395562e-07
RARRES1	0.34669	11.3105	7.64783230358508e-09	2.50375807843934e-07
ENSSSCG00045018784	-0.383275	11.5296	7.71265161601096e-09	2.52019655929995e-07
ENSSSCG00045028399	0.468011	11.3936	7.78870590733404e-09	2.54023710811407e-07
PLS1	0.411804	11.3318	8.01697919754417e-09	2.60975362443829e-07
ENSSSCG00045031944	0.463983	11.3694	8.20159372348804e-09	2.66482290981806e-07
ENSSSCG00045039148	0.448812	11.3637	8.61351996445472e-09	2.79340338245747e-07
ENSSSCG00045007745	0.401027	11.3289	8.72311752024032e-09	2.82363877254608e-07
CMSS1	0.442325	11.4318	8.77640597150885e-09	2.83556801922176e-07
RPS27	-0.445225	11.4076	8.81096225309212e-09	2.84141180845978e-07
CRY1	0.398774	11.3235	8.85564718610642e-09	2.85049404667713e-07
ZNF280D	0.419143	11.4804	8.99323096023375e-09	2.88938945543599e-07
EFNA5	0.306352	11.816	9.1101612620177e-09	2.91946219278363e-07
RPL8	-0.39394	11.5047	9.12067537187955e-09	2.91946219278363e-07
ENSSSCG00045020759	0.441548	11.4114	9.2787130872405e-09	2.96454883137334e-07
ENSSSCG00045005069	0.406498	11.4715	9.49898250088881e-09	3.02931506631857e-07
ENOX2	0.458472	11.3572	9.56051135373036e-09	3.04331185213856e-07
CHSY1	0.404732	11.3281	9.66471401495778e-09	3.07081603867526e-07
OCIAD2	0.415233	11.3432	9.72950578524472e-09	3.08571991383874e-07
ENSSSCG00045014834	0.424344	11.398	9.90010400836482e-09	3.13406411846455e-07
ENSSSCG00045005272	0.398303	11.3306	1.01157917234278e-08	3.19647902205678e-07
KCNC2	0.390088	11.3218	1.01803050425742e-08	3.21098359962583e-07
ENSSSCG00045022667	0.408043	11.3384	1.022155567906e-08	3.2122495470095e-07
FYN	0.411722	11.5368	1.02102559117019e-08	3.2122495470095e-07
ENSSSCG00045020156	0.414179	11.3451	1.0498110682545e-08	3.29316188374454e-07
NSF	0.430424	11.3764	1.07544751620266e-08	3.36745843866505e-07
PRC1	0.432269	11.3621	1.09030233102509e-08	3.4077873400681e-07
ENSSSCG00045000652	0.418121	11.4206	1.09303558710128e-08	3.41015243838307e-07
CSGALNACT1	0.448218	11.4709	1.10239680324555e-08	3.43315018888005e-07
RPL18	-0.454908	11.4199	1.11345107232208e-08	3.46132817131043e-07
SEPT6	0.446208	11.3581	1.13045682673539e-08	3.50787259562334e-07
LGR5	0.397775	11.3314	1.1408706231541e-08	3.53383139340712e-07
ENSSSCG00045038699	0.425602	11.3769	1.15149483917135e-08	3.55958166577993e-07
FKTN	0.433191	11.3791	1.15331023657971e-08	3.55958166577993e-07
DLC1	0.313025	12.2557	1.20520432698705e-08	3.71310540241207e-07
MCU	0.406892	11.5054	1.22678806807759e-08	3.77286533663862e-07
ENSSSCG00045015210	0.404311	11.333	1.24197492656692e-08	3.81277462776852e-07
CDKL5	0.432081	11.376	1.25337570463457e-08	3.84093979255067e-07
AOX2	0.404897	11.3302	1.2625612678838e-08	3.86222864446794e-07
ENSSSCG00045007920	0.423691	11.3355	1.27945145912222e-08	3.90006643537732e-07
GNA14	0.456192	11.395	1.27894267797177e-08	3.90006643537732e-07
CLMP	0.432509	11.4243	1.35885816893062e-08	4.13481128546031e-07
LRCH1	0.416925	11.4809	1.42852025236715e-08	4.33913026656523e-07
ENSSSCG00045020834	0.430375	11.3884	1.43593081319963e-08	4.35397439721147e-07
ENSSSCG00045030664	0.422071	11.5822	1.45629930180634e-08	4.40798804457277e-07
TNIK	0.453449	11.4398	1.46104202051368e-08	4.41459859543301e-07
MSI2	0.411909	11.51	1.49306780876484e-08	4.50347882947898e-07
ENSSSCG00045032955	0.306179	11.3063	1.51030737375459e-08	4.54752759500663e-07
CEP44	0.43332	11.3517	1.52776163902404e-08	4.59206821569369e-07
CCL21	0.404605	11.3334	1.53933127235868e-08	4.61879694643554e-07
REPS2	0.434161	11.3746	1.58575759973324e-08	4.74299629676644e-07
TRIO	0.403236	11.5417	1.58622202702964e-08	4.74299629676644e-07
M1AP	0.381325	11.3205	1.65045452948543e-08	4.9265211067841e-07
HSPA12A	0.431697	11.351	1.68220856522448e-08	5.01263288010674e-07
LRMDA	0.433083	11.4363	1.7262408427042e-08	5.13497125158199e-07
RELN	0.450309	11.4786	1.73600942950347e-08	5.15514125425533e-07
RASA2	0.439972	11.4154	1.76451391738561e-08	5.23078326746632e-07
ETV6	0.442442	11.4271	1.77693972888964e-08	5.25858338636928e-07
ENSSSCG00045019270	0.388274	11.3296	1.84381847226342e-08	5.4471575517056e-07
SYT16	0.401856	11.3255	1.86841059476644e-08	5.51037401564195e-07
ROCK1	0.414598	11.4859	1.87832079366475e-08	5.53014823431706e-07
EMB	0.385882	11.3228	1.95751572687974e-08	5.7534955427353e-07
ANKRD13C	0.427998	11.4003	1.97202620741354e-08	5.78628710144656e-07
ENSSSCG00045027112	0.344343	11.7058	1.98559445007442e-08	5.81620730851172e-07
MCTP1	0.396453	11.5152	2.01256852602406e-08	5.88522792872763e-07
GALNT16	0.43765	11.3652	2.02055794714548e-08	5.89859327615923e-07
MYH4	0.372282	11.3211	2.02607265919166e-08	5.90470128193137e-07
ABCA5	0.411511	11.343	2.03881759140639e-08	5.93182460447462e-07
ENSSSCG00045005073	0.388111	11.3257	2.11846810277413e-08	6.15318689851214e-07
EHHADH	0.348661	11.3152	2.13467652557912e-08	6.18677782529267e-07
ENSSSCG00045006325	0.285335	11.3022	2.13720488255633e-08	6.18677782529267e-07
ENSSSCG00045021842	0.401111	11.4909	2.15753546922449e-08	6.23516908719098e-07
SLC25A21	0.42874	11.4418	2.1653506693642e-08	6.2368606174525e-07
ENSSSCG00045023645	0.411727	11.5323	2.16442137290801e-08	6.2368606174525e-07
ENSSSCG00045016246	0.38855	11.3258	2.17416254145231e-08	6.25180438794612e-07
AVEN	0.421245	11.3563	2.18176634303298e-08	6.26323040205457e-07
RPS6KA3	0.424691	11.4327	2.18941093716407e-08	6.2747353652644e-07
ARHGAP6	0.429994	11.4737	2.21936676090346e-08	6.35003892634616e-07
GRIK4	0.423619	11.3757	2.24711771389683e-08	6.41045689289103e-07
KIF4A	0.380036	11.3245	2.24791422952476e-08	6.41045689289103e-07
NELL2	0.40654	11.3423	2.31677928727991e-08	6.59593944611227e-07
LMX1A	0.375672	11.3223	2.39181484595e-08	6.79834951189051e-07
PAPPA2	0.41336	11.3388	2.39692240374362e-08	6.80166155128103e-07
SAMD4A	0.427039	11.4902	2.40588534961286e-08	6.8158850471052e-07
SMARCA4	0.428979	11.3518	2.42680933755543e-08	6.86389204931867e-07
ADAMTS18	0.417078	11.3772	2.43280211920267e-08	6.86958019027885e-07
BACH2	0.430656	11.4687	2.52309872129667e-08	7.112912130479e-07
INTS7	0.326277	11.3122	2.56924894052534e-08	7.23119934272165e-07
ENSSSCG00045003576	0.458145	11.355	2.59810676034372e-08	7.30051073879646e-07
RABGAP1	0.422303	11.4557	2.73333366604343e-08	7.66800093337354e-07
PRMT3	0.435348	11.3927	2.83127397931019e-08	7.92986525406473e-07
ENSSSCG00045029466	0.437278	11.3926	2.83652222770542e-08	7.93168849183171e-07
ENSSSCG00045029498	0.426091	11.3948	2.89230225279915e-08	8.07457779410093e-07
PTGER3	0.422847	11.4343	2.89720283115641e-08	8.07519231759961e-07
FBN2	0.255956	11.3001	2.92466400004864e-08	8.13858516013536e-07
SIK2	0.368364	11.5582	2.96842204365071e-08	8.24705080822959e-07
TGFA	0.383548	11.3252	2.97730769622827e-08	8.25843885579202e-07
PBEF1	0.419404	11.3753	2.99345075578095e-08	8.28988858579273e-07
LANCL3	0.388818	11.3272	3.03817507894134e-08	8.40026196105367e-07
NLRP12L	0.401256	11.3338	3.06898529771861e-08	8.47187253464627e-07
FILIP1L	0.430335	11.3945	3.13034015501272e-08	8.62743749112371e-07
NXPH1	0.389157	11.3303	3.13764404555059e-08	8.6337755530916e-07
AFG1L	0.420886	11.3693	3.16386800039508e-08	8.69207239025738e-07
ENSSSCG00045039226	0.421028	11.461	3.28560990787459e-08	9.01218247067733e-07
RCAN2	0.387366	11.3271	3.31052908589862e-08	9.06612036809666e-07
PAPSS2	0.429111	11.3527	3.33126310792459e-08	9.10844412060585e-07
ENSSSCG00045005459	0.430251	11.3562	3.35752032428364e-08	9.16571173336483e-07
NSG2	0.357041	11.3181	3.3990527650592e-08	9.26443244163765e-07
RPL24	-0.416493	11.4236	3.40768901496809e-08	9.27332154183666e-07
ELP3	0.391633	11.3298	3.44059494920824e-08	9.34812356829759e-07
ENSSSCG00045035299	0.378491	11.3228	3.45934631693367e-08	9.3842927682479e-07
SMIM14	0.433087	11.4013	3.53447507358941e-08	9.57304528173281e-07
ENSSSCG00045026067	0.375634	11.3231	3.57112870829831e-08	9.65716043954088e-07
SYT14	0.377524	11.3252	3.59056964706883e-08	9.69453804708584e-07
PHF14	0.429447	11.4165	3.61227503254101e-08	9.73790330256721e-07
ENSSSCG00045019940	0.409374	11.4806	3.64363393028764e-08	9.80711641173989e-07
ENSSSCG00045037149	0.382707	11.3264	3.70460257493851e-08	9.94020345651853e-07
MNS1	0.312333	11.3088	3.7006179415059e-08	9.94020345651853e-07
ENSSSCG00045027296	0.332334	11.3171	3.71355531597414e-08	9.94875308486054e-07
CCAR1	0.427598	11.392	3.7258070402594e-08	9.96610059931713e-07
ENSSSCG00045018197	0.374474	11.3271	3.79300627668054e-08	1.01301450915742e-06
VDAC2	0.414967	11.3536	3.8014454178661e-08	1.01369919311351e-06
CDK6	0.41925	11.4791	3.92917846826974e-08	1.04453183533217e-06
TTC29	0.412075	11.355	3.92562320530801e-08	1.04453183533217e-06
CACNB2	0.413608	11.535	3.95081581974422e-08	1.0486680821238e-06
NOVA1	0.399029	11.5772	3.97358792843377e-08	1.05309235836049e-06
CTNNAL1	0.342469	11.6249	3.98249174246455e-08	1.05383328271075e-06
DAPK1	0.378567	11.667	4.00442761345159e-08	1.05801515489863e-06
ENSSSCG00045002854	0.427293	11.4246	4.02777960024836e-08	1.06093559455091e-06
ENSSSCG00045021971	0.409045	11.3416	4.02570204649555e-08	1.06093559455091e-06
ENSSSCG00045039566	0.419228	11.3697	4.03617344074499e-08	1.06152592032276e-06
HS3ST5	0.436898	11.3822	4.06985708375536e-08	1.06875562048754e-06
ENSSSCG00045020942	0.363355	11.3228	4.14844459900858e-08	1.08773730496497e-06
EDIL3	0.371892	11.3374	4.21383686210873e-08	1.10320678880064e-06
ENSSSCG00045036450	0.35608	11.6227	4.26224906874691e-08	1.11419065428925e-06
CA2	0.282306	11.304	4.28708818453154e-08	1.11898838801396e-06
RPL6	-0.393278	11.4921	4.32332954856489e-08	1.1267432734349e-06
ENSSSCG00045011561	0.410874	11.3456	4.33790495419987e-08	1.12883671455219e-06
SCN8A	0.397391	11.328	4.40520740227273e-08	1.1446241462562e-06
RELCH	0.408786	11.3867	4.46080806096646e-08	1.15732814249405e-06
ENSSSCG00045015528	0.414071	11.4368	4.60765066249682e-08	1.19363058378465e-06
RORA	0.389956	11.5606	4.62997730496109e-08	1.19761616855313e-06
SLC1A2	0.368122	11.3234	4.67944633915259e-08	1.20860011511077e-06
RPL19	-0.403449	11.462	4.71589231617892e-08	1.21619267759394e-06
APC	0.419455	11.4331	4.76740661081054e-08	1.22764277994499e-06
ENSSSCG00045004899	0.354561	11.3173	4.80269223790138e-08	1.23488597884519e-06
PBX1	0.366897	11.6423	4.81875706393236e-08	1.23717285154799e-06
OSR1	0.428264	11.3643	4.94730491704959e-08	1.26828903022075e-06
UFM1	0.425213	11.3607	4.96414738177903e-08	1.2707186168818e-06
WWP1	0.39147	11.4866	5.00346964446133e-08	1.27888684112432e-06
ENSSSCG00045033450	0.372538	11.3264	5.15047952057107e-08	1.31451513562741e-06
ENSSSCG00045021867	0.366559	11.3204	5.17596805098687e-08	1.31906908099965e-06
TSPAN5	0.430484	11.4419	5.33285863869342e-08	1.35704734650999e-06
PHEX	0.374157	11.3264	5.37207141412107e-08	1.36501249054243e-06
DENND5A	0.404837	11.4521	5.41453746160198e-08	1.37176233223229e-06
ENSSSCG00045023381	0.358512	11.3182	5.41254733974562e-08	1.37176233223229e-06
GUCY2C	0.350778	11.3179	5.43070187504327e-08	1.37384016789035e-06
KDM6A	0.37841	11.5288	5.47612089174805e-08	1.38330181179106e-06
C12orf56	0.373347	11.3215	5.50742622977568e-08	1.38714780645722e-06
PLCB1	0.361661	11.7124	5.50584349226689e-08	1.38714780645722e-06
ENSSSCG00045027378	0.416099	11.4114	5.52681488106543e-08	1.39000199916941e-06
RORB	0.317403	11.3109	5.59317866382621e-08	1.40464499981068e-06
RPS3	-0.420269	11.4177	5.62696687969797e-08	1.41107644731728e-06
ENSSSCG00045002019	0.412135	11.3624	5.70311188135529e-08	1.4280956355446e-06
OFD1	0.346103	11.3152	5.72025658250655e-08	1.43031285243457e-06
ENSSSCG00045027767	0.412089	11.361	5.81804351980184e-08	1.45265853613808e-06
RGS5	-0.411935	11.3441	5.86131721432116e-08	1.46134835113704e-06
ENSSSCG00045013086	0.426881	11.3537	5.88601051827674e-08	1.46538729396578e-06
ENSSSCG00045003009	0.415279	11.4322	5.8961144551643e-08	1.46578764690129e-06
KIF5C	0.329875	11.3119	5.92148248952194e-08	1.46997607757874e-06
ENSSSCG00045034241	0.421153	11.3584	6.00242659300535e-08	1.48792910932646e-06
ENSSSCG00045009689	0.386638	11.3253	6.05007675661448e-08	1.49758930103113e-06
ENSSSCG00045023463	0.377333	11.3308	6.06696551003377e-08	1.49961828000878e-06
GLRB	0.344384	11.3169	6.2492665980972e-08	1.54246919337584e-06
LRRTM3	0.372366	11.3209	6.31475743490745e-08	1.55640728606369e-06
ZEB1	0.346874	11.7905	6.3263862952576e-08	1.55704911201254e-06
ENSSSCG00045035764	0.389739	11.4836	6.34427136532144e-08	1.55922669324631e-06
ATF7	0.372684	11.5431	6.36400317277602e-08	1.56185130497731e-06
MSRB3	0.412197	11.4188	6.42360423779243e-08	1.57200629666146e-06
ENSSSCG00045015611	0.358975	11.3219	6.42251525338703e-08	1.57200629666146e-06
FBXW7	0.40635	11.4726	6.45237112861568e-08	1.5768096187253e-06
ENSSSCG00045038319	0.420482	11.3702	6.50110575720766e-08	1.58647210225041e-06
PLEK	0.391972	11.3325	6.52072563653959e-08	1.5890124210059e-06
JADE1	0.414819	11.4425	6.60045618764875e-08	1.60617306918905e-06
PAX8	0.37202	11.3218	6.69299299978895e-08	1.62639729894872e-06
ENSSSCG00045016322	0.376019	11.5392	6.71817744215264e-08	1.63022103248185e-06
PRLR	0.394519	11.3399	6.96959831053612e-08	1.68885505128764e-06
ADAMTS6	0.409471	11.3678	7.11605365465737e-08	1.72192529738855e-06
COLGALT2	0.368092	11.3231	7.16337194159719e-08	1.73094756454308e-06
RPL7	-0.409253	11.4091	7.28708128309434e-08	1.7583778094717e-06
ENSSSCG00045023879	0.3529	11.3204	7.31621613575938e-08	1.76294241606504e-06
UBE3D	0.40998	11.3391	7.38900377845434e-08	1.77684393426646e-06
ENSSSCG00045004551	0.427446	11.3659	7.39450498350035e-08	1.77684393426646e-06
ENSSSCG00045010787	0.393499	11.4381	7.50709605563939e-08	1.80138982264181e-06
SLC9A7	0.391583	11.3348	7.66308308501445e-08	1.83626628424659e-06
BAZ1A	0.427962	11.3754	7.81847305853542e-08	1.87090313008199e-06
ENSSSCG00045015090	0.360315	11.3299	7.93600365323467e-08	1.89639710566839e-06
CHODL	0.427722	11.3839	8.04959310424862e-08	1.91822693132046e-06
UVRAG	0.379173	11.5094	8.04283017504698e-08	1.91822693132046e-06
QKI	0.350802	11.6877	8.10566414530154e-08	1.92694793235832e-06
ENSSSCG00045007783	0.373389	11.3235	8.10852720623742e-08	1.92694793235832e-06
ENSSSCG00045002334	0.380975	11.3322	8.20152923186427e-08	1.94636841591959e-06
ENSSSCG00045001664	0.411659	11.3553	8.23232952142183e-08	1.95099424770729e-06
NWD2	0.388407	11.3326	8.26586980072402e-08	1.95625585283802e-06
RAD51B	0.347851	11.6083	8.35286770075602e-08	1.97413734850882e-06
ENSSSCG00045008436	0.409796	11.3459	8.64637824715557e-08	2.0391878043355e-06
ENSSSCG00045015007	0.348496	11.3188	8.65174446631652e-08	2.0391878043355e-06
MORC1	0.327544	11.314	8.86326292097246e-08	2.08619202149438e-06
EGFL6	0.297172	11.3054	8.94059965589028e-08	2.1015281452735e-06
PRICKLE1	0.440714	11.4524	9.01854619324851e-08	2.11696567989274e-06
PPM1E	0.416335	11.3395	9.04442061199907e-08	2.12015473938614e-06
FBXL2	0.355893	11.3178	9.06330501057743e-08	2.12085850482727e-06
ENSSSCG00045035394	0.402884	11.3809	9.07200821052873e-08	2.12085850482727e-06
ENSSSCG00045035605	0.368589	11.3276	9.15942301267953e-08	2.13839682324438e-06
STAU2	0.390271	11.4687	9.47295444930838e-08	2.20860652856645e-06
TAOK1	0.382831	11.4853	9.59385349337821e-08	2.23076488303577e-06
NFIA	0.248057	12.2016	9.58093596326452e-08	2.23076488303577e-06
CDH10	0.365964	11.3189	9.69202018736052e-08	2.25055752749032e-06
ADIPOQ	-0.402759	11.4132	9.83810663373191e-08	2.28140932462066e-06
PAQR5	0.278212	11.3044	1.00508935027483e-07	2.32762504164989e-06
CLYBL	0.41108	11.3774	1.01528541642383e-07	2.34608624286348e-06
CHFR	0.392207	11.3653	1.01578068939838e-07	2.34608624286348e-06
ENSSSCG00045004718	0.365457	11.5371	1.02556732543122e-07	2.36552313712097e-06
FBXO36	0.378768	11.3372	1.03330420689318e-07	2.38018657964327e-06
CELF1	0.398076	11.4452	1.05337273931748e-07	2.42317864952594e-06
DCX	0.408678	11.3564	1.05619035767212e-07	2.42642506536845e-06
MAP4K3	0.370701	11.4833	1.05988309623514e-07	2.43167061959373e-06
ENSSSCG00045000600	0.350067	11.5681	1.07440274317157e-07	2.46170923345804e-06
YIPF2	0.378559	11.3374	1.08271861458295e-07	2.47747271318298e-06
TFDP2	0.387815	11.5211	1.10552991220286e-07	2.52631888413722e-06
IMMP2L	0.312429	11.743	1.11049014724297e-07	2.53429715745807e-06
AGBL3	0.414927	11.3573	1.11224190533981e-07	2.53494182203801e-06
HSPA4L	0.379592	11.3369	1.12569912778793e-07	2.56222784323551e-06
RPS2	-0.382429	11.4897	1.12830214580549e-07	2.56476902787643e-06
ENSSSCG00045016312	0.359025	11.3256	1.14707830532712e-07	2.60401868444853e-06
ENSSSCG00045015314	0.408571	11.4042	1.15175421614892e-07	2.61119783064616e-06
RELL1	0.390934	11.3423	1.21600823194265e-07	2.75325328421347e-06
ENSSSCG00045015972	0.416388	11.3649	1.21935071550199e-07	2.7572028695355e-06
NPAS3	0.363556	11.5844	1.22441514810772e-07	2.76503070030137e-06
ENSSSCG00045016023	0.348689	11.32	1.22743785333768e-07	2.7682333704098e-06
ENSSSCG00045034277	0.422815	11.373	1.23373087011837e-07	2.77879356424964e-06
ENSSSCG00045011465	0.331158	11.3147	1.24207616861281e-07	2.79394265150936e-06
SLC2A3	0.375022	11.3347	1.24437436995929e-07	2.79546757876401e-06
ENSSSCG00045038065	0.398932	11.3692	1.27960810901918e-07	2.87088149608685e-06
ENSSSCG00045010751	0.423212	11.3805	1.30300942033602e-07	2.91958721156589e-06
HLCS	0.421473	11.3796	1.3064588261174e-07	2.92351934202379e-06
ENSSSCG00045016809	0.389032	11.3465	1.36156006873183e-07	3.04287511215418e-06
RAI14	0.431637	11.3921	1.36819964578088e-07	3.05375788986515e-06
ENSSSCG00045002797	0.407046	11.3787	1.37569594290974e-07	3.06652223553253e-06
ENSSSCG00045031659	0.298402	11.3076	1.39288709278935e-07	3.10083625959931e-06
FUT8	0.42458	11.4309	1.42792605526963e-07	3.17474332881017e-06
ENSSSCG00045035555	0.395243	11.3331	1.43299739263811e-07	3.17782827958679e-06
CD200R1L	0.313091	11.3112	1.43282850398791e-07	3.17782827958679e-06
PRDM5	0.402991	11.385	1.44100352522101e-07	3.19148059314995e-06
ENSSSCG00045027758	0.384345	11.4733	1.48558554740654e-07	3.28600095505193e-06
UQCRC2	0.36851	11.3277	1.49115409357568e-07	3.29017342437189e-06
PLCE1	0.44517	11.4425	1.49128593164019e-07	3.29017342437189e-06
ENSSSCG00045028696	0.441687	11.3798	1.49759538479639e-07	3.29987396856859e-06
ENSSSCG00045018823	0.40105	11.4237	1.50814412001842e-07	3.31465101944939e-06
ANKH	0.399654	11.3617	1.5080129784699e-07	3.31465101944939e-06
GDA	0.367228	11.3263	1.51556548078852e-07	3.32672407634153e-06
NCAM1	0.468076	11.4356	1.52539669309532e-07	3.34404944675648e-06
SLC13A1	0.331802	11.3168	1.53440253505904e-07	3.35952372301695e-06
CREB3L2	0.393739	11.4504	1.54424826090566e-07	3.37679534162299e-06
SERINC5	0.389239	11.4277	1.54913952070291e-07	3.38320305704902e-06
SYNE2	0.352095	11.576	1.57851287581623e-07	3.44299401345858e-06
KXD1	-0.382045	11.4706	1.59104879850525e-07	3.46595516674382e-06
ENSSSCG00045014971	0.348727	11.3208	1.59306171308237e-07	3.46596390111098e-06
PEBP4	0.373618	11.3268	1.60319119498211e-07	3.48360928048191e-06
ENSSSCG00045003335	0.409462	11.4816	1.61758423172139e-07	3.51046298740743e-06
XIRP2	0.362333	11.3299	1.6209821154924e-07	3.513417643039e-06
ENSSSCG00045009209	0.369115	11.3349	1.63339442896665e-07	3.53587880589231e-06
PHF6	0.385668	11.346	1.64259420042708e-07	3.55133806265268e-06
LRRC4C	0.437764	11.3532	1.66827858175254e-07	3.59785129637207e-06
DPY19L1	0.404311	11.3927	1.66695556817865e-07	3.59785129637207e-06
ENSSSCG00045029487	0.388446	11.3452	1.68573596996675e-07	3.6309616341868e-06
KLHL3	0.394406	11.3493	1.70052395347064e-07	3.65824685401856e-06
CPM	0.391179	11.345	1.7160559227032e-07	3.68706261947676e-06
MME	0.351066	11.3192	1.79930264023653e-07	3.86111547910459e-06
KLHL13	0.401789	11.4007	1.81136556796875e-07	3.88217268871612e-06
MBNL1	0.286738	11.7906	1.82901863777842e-07	3.91514374163662e-06
SNCAIP	0.388474	11.3421	1.85150233669314e-07	3.95836057186701e-06
ZNF704	0.363379	11.5389	1.86121927226567e-07	3.97420991391084e-06
FLVCR2	0.29881	11.3085	1.8686016832427e-07	3.9850413894915e-06
ENSSSCG00045023247	0.36921	11.3478	1.90455220689429e-07	4.051694109192e-06
MBTPS2	0.396238	11.3466	1.90232287364982e-07	4.051694109192e-06
ENSSSCG00045004087	0.312261	11.3102	1.92384167660369e-07	4.08768971015314e-06
COMMD6	0.329176	11.6205	1.93299618207396e-07	4.10208894579608e-06
KCNK13	0.366717	11.3266	1.94269684352145e-07	4.11636521573012e-06
VAT1L	0.357138	11.3229	1.94688113141817e-07	4.11636521573012e-06
DPP10	0.387758	11.3719	1.9457910107195e-07	4.11636521573012e-06
ENSSSCG00045014948	0.416615	11.4165	1.95753449754257e-07	4.13382407418628e-06
KCNJ16	0.390425	11.3461	1.96601002791819e-07	4.14267109975718e-06
PCGF5	0.395161	11.4532	1.96652618715651e-07	4.14267109975718e-06
ENSSSCG00045031437	0.400495	11.3592	1.99412856898805e-07	4.19569514643303e-06
DDX52	0.344448	11.3195	2.02825590858567e-07	4.25711668988181e-06
TMCC1	0.349335	11.6363	2.027053292e-07	4.25711668988181e-06
OSBPL3	0.411129	11.3591	2.06990400914085e-07	4.33925320409564e-06
SLC6A8	0.324179	11.3177	2.10677557417648e-07	4.41118919675567e-06
OSBPL8	0.388643	11.4461	2.13215512497634e-07	4.45891786317778e-06
ENSSSCG00045023255	0.343491	11.5941	2.15882742660904e-07	4.508886456593e-06
ENSSSCG00045003299	0.402377	11.363	2.1612757778951e-07	4.508886456593e-06
CTPS2	0.410108	11.3595	2.18159910802939e-07	4.54578857618733e-06
RPL29	-0.404031	11.4148	2.19048570895388e-07	4.55879975109546e-06
ENSSSCG00045015364	0.374188	11.3401	2.19523914234429e-07	4.56318806299591e-06
MPP7	0.383794	11.4506	2.20400023983068e-07	4.57588641850768e-06
PTPRA	0.370857	11.4443	2.20891597241308e-07	4.58058020096669e-06
ENSSSCG00045019206	0.304021	11.31	2.22818902205498e-07	4.61499942347114e-06
ENSSSCG00045011591	0.423035	11.3645	2.23937652506315e-07	4.63260949483389e-06
ARMH4	0.380906	11.3324	2.24229979172282e-07	4.63310159360405e-06
ENSSSCG00045020719	0.395503	11.3738	2.24688211972482e-07	4.63701641287229e-06
ENSSSCG00045037894	0.360877	11.3282	2.27046656629548e-07	4.67450592700428e-06
DDAH1	0.330041	11.3153	2.27032131583063e-07	4.67450592700428e-06
RPL17-C18orf32	-0.396266	11.387	2.30786898521869e-07	4.74584786674351e-06
ENSSSCG00045008600	0.415209	11.3575	2.32988613667289e-07	4.78541970428777e-06
AMBRA1	0.376588	11.4639	2.4835349123145e-07	5.09493791226659e-06
PSEN1	0.390035	11.4199	2.48719920000172e-07	5.0963952253717e-06
ENSSSCG00045009346	0.318152	11.3159	2.53865859863694e-07	5.19566747358045e-06
LCLAT1	0.390438	11.3592	2.56365622949759e-07	5.23440957722153e-06
ENSSSCG00045035350	0.389453	11.3433	2.56207496176563e-07	5.23440957722153e-06
ENSSSCG00045018936	0.269779	11.3037	2.64736840671533e-07	5.39894174007796e-06
ENSSSCG00045008092	0.253672	11.3014	2.65614257070313e-07	5.41044011479823e-06
ENSSSCG00045017514	0.379715	11.3394	2.71749352264674e-07	5.52236934584502e-06
BICD1	0.39157	11.4034	2.71583143227769e-07	5.52236934584502e-06
ENSSSCG00045036151	0.376066	11.4662	2.73615814877125e-07	5.54605429380854e-06
SLC10A7	0.389783	11.3872	2.73879224385607e-07	5.54605429380854e-06
KIAA2012	0.345778	11.3256	2.7353346796989e-07	5.54605429380854e-06
ENSSSCG00045005759	0.246169	11.3	2.87317115083715e-07	5.81135074623603e-06
OPRM1	0.304364	11.3106	2.98966286722037e-07	6.01874602662228e-06
ENSSSCG00045011521	-0.404262	11.4211	2.98550969515925e-07	6.01874602662228e-06
SORBS1	0.355685	11.6637	2.98761507084812e-07	6.01874602662228e-06
RLBP1	0.357371	11.3293	2.98027569285883e-07	6.01874602662228e-06
NETO1	0.310941	11.3092	2.99659737943784e-07	6.02567535984162e-06
TMEM163	0.389783	11.3594	3.02821795208093e-07	6.0821704688303e-06
TENM3	0.410796	11.5278	3.03963466080344e-07	6.0980019538188e-06
SMURF2	0.367392	11.4893	3.08312127307678e-07	6.17089226501087e-06
ENSSSCG00045023790	0.352491	11.5407	3.08145834947281e-07	6.17089226501087e-06
TSHR	0.421496	11.3583	3.14057791634631e-07	6.26501376679089e-06
ENSSSCG00045035658	0.313315	11.3115	3.14104034560605e-07	6.26501376679089e-06
ENSSSCG00045026294	0.378042	11.3448	3.13774428750343e-07	6.26501376679089e-06
ENSSSCG00045012270	0.359785	11.3223	3.21790281567368e-07	6.41090961649168e-06
ENSSSCG00045022728	0.356103	11.3261	3.2327347933663e-07	6.43303037946353e-06
DCLK1	0.392611	11.5035	3.2537016241432e-07	6.46729425361091e-06
SLC39A12	0.288326	11.3062	3.26185914812982e-07	6.47604785761608e-06
ENSSSCG00045037575	0.409512	11.3866	3.27081755014211e-07	6.48636956236803e-06
APBA2	0.363525	11.3296	3.32431021877766e-07	6.58488222784972e-06
ENSSSCG00045014886	0.421712	11.3873	3.358372320948e-07	6.64472450152705e-06
ENSSSCG00045007459	0.378739	11.4401	3.40364090636101e-07	6.72146787780018e-06
PHF21A	0.384767	11.464	3.40495155926353e-07	6.72146787780018e-06
EPB41L4A	0.39447	11.4261	3.4170053059431e-07	6.73755343353558e-06
NFE2L2	0.373694	11.4594	3.42552835636445e-07	6.74664848542874e-06
ENSSSCG00045010666	0.402875	11.3739	3.43712836292435e-07	6.76177601431399e-06
ENSSSCG00045028710	0.385352	11.3758	3.4632290479478e-07	6.80536341278399e-06
ENSSSCG00045034605	0.357607	11.5035	3.46918746712316e-07	6.80931642437724e-06
ENSSSCG00045023268	0.334312	11.3209	3.56025998757256e-07	6.98013245063515e-06
LGALS1	-0.376385	11.4877	3.5901867123271e-07	7.03081627103059e-06
ENSSSCG00045038343	0.367327	11.5003	3.60668143624904e-07	7.0551105237647e-06
ENSSSCG00045009301	0.403099	11.3556	3.65445318752936e-07	7.14046215678869e-06
ENSSSCG00045003064	0.401238	11.4186	3.70407164493947e-07	7.22922489707474e-06
ENSSSCG00045003906	0.348222	11.3283	3.72832132818833e-07	7.26833083335969e-06
ST7	0.403113	11.3988	3.73952814594656e-07	7.28195023724786e-06
ENSSSCG00045036882	0.377469	11.3409	3.74865838024291e-07	7.2914997783913e-06
ARHGEF9	0.411007	11.3966	3.79300859769043e-07	7.36945690720191e-06
RPS6	-0.391767	11.3785	3.82077194410025e-07	7.40671666871479e-06
ENSSSCG00045016292	0.355127	11.3232	3.8169338170964e-07	7.40671666871479e-06
ENSSSCG00045017283	0.328073	11.5957	3.84206840194332e-07	7.43964154194479e-06
MB21D2	0.3623	11.3339	3.90986892793438e-07	7.56244042753944e-06
RPS29	-0.3805	11.4156	3.93451814681565e-07	7.60159480257676e-06
ENSSSCG00045018030	0.375889	11.4232	3.97338627038452e-07	7.66810216140314e-06
ENSSSCG00045038239	0.296116	11.31	3.98503084926802e-07	7.68198181479565e-06
RPL13	-0.373151	11.4579	4.00204344936903e-07	7.70616692321026e-06
RANBP6	0.39322	11.3981	4.02378569017086e-07	7.7393951518972e-06
ENSSSCG00045033485	0.349475	11.3227	4.03963299020144e-07	7.76122360578458e-06
RPH3A	0.30006	11.3104	4.0467727077432e-07	7.76629249462663e-06
PHKB	0.369824	11.4369	4.09570128345404e-07	7.8514593603814e-06
ENSSSCG00045016662	0.344245	11.3335	4.17246963510215e-07	7.98310780662803e-06
ENSSSCG00045027951	0.388334	11.358	4.17362965372891e-07	7.98310780662803e-06
ENSSSCG00045022390	0.400418	11.3571	4.21891755340384e-07	8.06079563110481e-06
ENSSSCG00045023777	0.318978	11.6242	4.22511300746129e-07	8.06370295550107e-06
CENPP	0.396299	11.392	4.25921052994428e-07	8.1197966047656e-06
TXNRD1	0.365791	11.3633	4.26676192596568e-07	8.12521451530749e-06
DYNC1I1	0.365821	11.4792	4.29373548342357e-07	8.16756541295555e-06
ITCH	0.362996	11.4527	4.32065887012926e-07	8.20972769673349e-06
ITGB6	0.324173	11.3171	4.42365655737472e-07	8.39618774305677e-06
ENSSSCG00045036819	0.361201	11.3308	4.43050238377591e-07	8.39994039860284e-06
CRYBA1	0.314371	11.3135	4.47908183036366e-07	8.48272215359651e-06
SLC24A3	0.373499	11.4713	4.51695606925431e-07	8.54507051127682e-06
ENSSSCG00045021638	0.323291	11.3157	4.52871803387552e-07	8.55793781363136e-06
RPL9	-0.370755	11.4468	4.55567205088086e-07	8.59945403652598e-06
ENSSSCG00045003230	0.356612	11.329	4.56315888615509e-07	8.60417270632063e-06
YIPF1	0.368352	11.3937	4.58650993185821e-07	8.63876155615171e-06
ENSSSCG00045036026	0.342748	11.532	4.63578777566081e-07	8.72205523374875e-06
ATP1B1	0.363033	11.3453	4.66136494969895e-07	8.76062412605185e-06
CNTN6	0.320589	11.3208	5.0211391209038e-07	9.42651939640406e-06
SHC3	0.339925	11.3287	5.03620792477705e-07	9.44453210067157e-06
ENSSSCG00045038396	0.325126	11.3154	5.09198818043173e-07	9.53877004093253e-06
SNX2	0.385874	11.3749	5.1706507430984e-07	9.66937005555392e-06
ENSSSCG00045036143	0.393691	11.3822	5.17291402148975e-07	9.66937005555392e-06
ENSSSCG00045025833	0.360951	11.3331	5.21423675660902e-07	9.73606350235665e-06
SH3GL2	0.321138	11.3137	5.24382059144584e-07	9.77015514732345e-06
ENSSSCG00045038753	0.339167	11.3256	5.2421278766178e-07	9.77015514732345e-06
ENSSSCG00045037197	0.299141	11.3098	5.2770441472735e-07	9.82145012652747e-06
SEMA3E	0.36392	11.3301	5.33882667968075e-07	9.92468277520421e-06
ENSSSCG00045004216	0.312242	11.311	5.34401570634945e-07	9.92468277520421e-06
PAAF1	0.36843	11.3516	5.35428993823118e-07	9.93307143057017e-06
WASHC3	0.352995	11.4291	5.42999571516357e-07	1.0062697752279e-05
HMGCLL1	0.29948	11.3081	5.43596378108551e-07	1.00629488320889e-05
ENSSSCG00045035016	0.287792	11.307	5.46972077001532e-07	1.01145865428804e-05
CHN1	0.375348	11.3498	5.47863635818546e-07	1.0120226240661e-05
ME2	0.352703	11.3266	5.50329119110473e-07	1.01548965689979e-05
VPS54	0.377416	11.4525	5.51684916145753e-07	1.01690383101097e-05
MTMR3	0.322382	11.5668	5.55332151746147e-07	1.02253421708391e-05
GXYLT2	0.391437	11.3642	5.67125346514055e-07	1.04313577861482e-05
HECW2	0.374092	11.4343	5.71984391153253e-07	1.05095279026273e-05
ENSSSCG00045015674	0.357932	11.5032	5.79187610574017e-07	1.06305572821633e-05
ENSSSCG00045006037	0.423028	11.3647	5.81318494139881e-07	1.06583294148729e-05
ENSSSCG00045033130	0.340748	11.3362	5.82391997560581e-07	1.06666763629647e-05
KCNN2	0.356313	11.3305	5.85453516311919e-07	1.07113780667333e-05
HHAT	0.378392	11.3664	5.90515894724545e-07	1.07697909414229e-05
HAO2	0.390029	11.3512	5.9051887964911e-07	1.07697909414229e-05
ENSSSCG00045012712	0.32939	11.5753	5.90122741306118e-07	1.07697909414229e-05
PLA2G4A	0.397509	11.3698	5.93158704331463e-07	1.08065122764844e-05
ENSSSCG00045033124	0.336424	11.3209	5.99186625362815e-07	1.09048173495619e-05
ENSSSCG00045009900	0.387256	11.3597	6.04078390033623e-07	1.09822597083773e-05
ENSSSCG00045023585	0.37338	11.3486	6.07682038553173e-07	1.10361454854294e-05
DOK5	0.338427	11.3238	6.16539354891934e-07	1.11852297475821e-05
WLS	0.382421	11.3535	6.1945957712509e-07	1.1226403449726e-05
PREP	0.379969	11.3719	6.37493733252763e-07	1.15292961499796e-05
ENSSSCG00045022031	0.276095	11.3044	6.37509333280043e-07	1.15292961499796e-05
ENSSSCG00045007613	0.259714	12.004	6.54292607323285e-07	1.1820429690208e-05
ENSSSCG00045001905	0.356774	11.3283	6.5669216774224e-07	1.18513702615658e-05
LRFN2	0.346625	11.3261	6.60786944871124e-07	1.19128078995418e-05
NR2C2	0.378902	11.3539	6.625867534497e-07	1.19327862810727e-05
ABL1	0.370352	11.4211	6.65291988563546e-07	1.19565444569655e-05
ENSSSCG00045030277	0.38783	11.3524	6.64914522916427e-07	1.19565444569655e-05
TRAF5	0.342266	11.3246	6.68873474262606e-07	1.20084017184732e-05
CCDC62	0.353146	11.3254	6.75398985134693e-07	1.21129508217556e-05
LRRC9	0.288344	11.3096	6.92612544351838e-07	1.24087686684343e-05
RXFP1	0.32873	11.3196	6.95194979628851e-07	1.244211512815e-05
DISC1	0.368514	11.3509	7.05071635938899e-07	1.26058040775687e-05
CNOT4	0.333648	11.5145	7.13396152656119e-07	1.27414325277185e-05
HTATIP2	0.329318	11.3211	7.15730802299394e-07	1.27578187258267e-05
TAOK3	0.33391	11.5375	7.16211013033058e-07	1.27578187258267e-05
TFAP2D	0.299066	11.3156	7.16531985470705e-07	1.27578187258267e-05
ENSSSCG00045032920	0.392018	11.3773	7.2332135383831e-07	1.28654261007962e-05
MYO1E	0.389894	11.4375	7.25021499281541e-07	1.28823850948552e-05
ATP6V1H	0.369675	11.3536	7.28231127805016e-07	1.2926102518539e-05
UBE2R2	0.364066	11.4587	7.43407117999606e-07	1.31819147038512e-05
DAB2	0.372235	11.4973	7.45910164886877e-07	1.31900561383293e-05
ENSSSCG00045038457	0.399204	11.3982	7.46159786182657e-07	1.31900561383293e-05
ENSSSCG00045030657	0.303884	11.311	7.45423977632341e-07	1.31900561383293e-05
G3BP2	0.367741	11.3427	7.47235188419537e-07	1.31955462700126e-05
ENSSSCG00045039046	0.370278	11.3388	7.56741418370982e-07	1.3336118172783e-05
UBE2A	0.347352	11.326	7.56160653048868e-07	1.3336118172783e-05
NMD3	0.378648	11.3621	7.57829207629902e-07	1.33416605298354e-05
ENSSSCG00045028028	0.300159	11.315	7.65130832963634e-07	1.34564752916632e-05
GRM1	0.343846	11.33	7.82158890325902e-07	1.3741942296123e-05
ANTXR1	0.357981	11.5953	8.17069647444225e-07	1.43406944327113e-05
ENSSSCG00045034536	0.269076	11.3049	8.1907150473522e-07	1.43612201943056e-05
PITPNM2	0.384003	11.3576	8.32579732074119e-07	1.45832468197713e-05
RPS16	-0.374616	11.4424	8.33991709570359e-07	1.45931632507276e-05
ENSSSCG00045000967	0.363598	11.3764	8.39211883500067e-07	1.46696277872611e-05
AGO3	0.371228	11.4324	8.47217261702568e-07	1.47851623602479e-05
ENSSSCG00045005016	0.385889	11.3526	8.4753524455371e-07	1.47851623602479e-05
ENSSSCG00045016201	0.31817	11.3157	8.53405192101298e-07	1.48725250296199e-05
ENSSSCG00045016987	0.348868	11.3371	8.58329614145521e-07	1.49281863234402e-05
SLC16A1	0.376908	11.3554	8.57497285125191e-07	1.49281863234402e-05
ENSSSCG00045005529	0.332285	11.3285	8.60401108312229e-07	1.49491443320351e-05
ENSSSCG00045005134	0.367306	11.4535	8.73545339598646e-07	1.51622512516051e-05
GALNT8	0.257637	11.3058	8.88503872011062e-07	1.54063892500571e-05
PKD2L2	0.275656	11.3066	9.18674986473527e-07	1.59135537566544e-05
ARHGAP21	0.372	11.4599	9.21091553894869e-07	1.59234394582647e-05
ENSSSCG00045028826	0.365525	11.3304	9.20384158674982e-07	1.59234394582647e-05
PLD1	0.347624	11.5596	9.22478343913179e-07	1.59314503178519e-05
ENSSSCG00045000527	0.378378	11.3613	9.27414426002807e-07	1.60006810918264e-05
KDM5B	0.368591	11.3818	9.31082385899898e-07	1.60479164874435e-05
ZDHHC14	0.384095	11.3605	9.38411315311299e-07	1.61580942345966e-05
SPON1	0.405066	11.4501	9.51795327023225e-07	1.63711283307072e-05
ENSSSCG00045006025	0.311911	11.3195	9.52681437664754e-07	1.63711283307072e-05
ENSSSCG00045019716	0.370144	11.4751	9.57603402356492e-07	1.6439334826723e-05
ENSSSCG00045025980	0.390297	11.3603	9.71468354224638e-07	1.66607788423834e-05
FCGR2B	0.344801	11.3278	9.725092362232e-07	1.66620673808926e-05
KNTC1	0.301237	11.3123	9.76591185678626e-07	1.67154044905886e-05
ENSSSCG00045011753	0.347175	11.3342	9.82482866876599e-07	1.67995806761367e-05
ENSSSCG00045019259	0.345296	11.5323	9.85261801677214e-07	1.68304176874623e-05
SLC5A11	0.328577	11.319	9.87758269082103e-07	1.68563733100628e-05
SUSD1	0.358491	11.3307	1.00794001201261e-06	1.71837836237684e-05
SPAG9	0.345067	11.4754	1.01837817958044e-06	1.73445989460032e-05
RTN1	0.346357	11.3285	1.02204070145844e-06	1.73898108700813e-05
BMP7	0.279966	11.3059	1.02383242230215e-06	1.74031337753488e-05
RAB31	0.369338	11.3711	1.04314830366323e-06	1.76965955586053e-05
ENSSSCG00045038576	0.359582	11.3332	1.04287385474728e-06	1.76965955586053e-05
ENSSSCG00045013449	0.334008	11.3246	1.04460856917759e-06	1.77039603575845e-05
PTPRD	0.373615	11.383	1.07228558256414e-06	1.81551944612159e-05
KDM2B	0.362525	11.3556	1.07447133261537e-06	1.81743665702089e-05
ARMC10	0.385274	11.3628	1.08052447191128e-06	1.82542679477264e-05
PACRG	0.382563	11.36	1.081311183132e-06	1.82542679477264e-05
ENSSSCG00045022009	0.372666	11.3786	1.08281485710151e-06	1.82617837043719e-05
ANKHD1	0.352393	11.4907	1.08409358223813e-06	1.8265494701518e-05
ENSSSCG00045029665	0.382952	11.3588	1.10853194457213e-06	1.86590259899541e-05
TPK1	0.383164	11.3866	1.11162285319969e-06	1.86928158735422e-05
SKA3	0.364292	11.4104	1.11297521230988e-06	1.86973333378602e-05
ABHD3	0.368596	11.3472	1.12650123203072e-06	1.89061534593639e-05
ENSSSCG00045018224	0.331917	11.5736	1.13157876020563e-06	1.89729138482291e-05
ENSSSCG00045023828	0.361184	11.3362	1.13781214262093e-06	1.90589057248922e-05
ENSSSCG00045007894	0.3896	11.3778	1.13977754408078e-06	1.90733093773286e-05
ENSSSCG00045024875	0.310125	11.3129	1.1513922574587e-06	1.92490025367587e-05
LHFPL3	0.391983	11.3998	1.15790145940414e-06	1.93390841036783e-05
GRK5	0.380685	11.4357	1.17017318829037e-06	1.95251431504581e-05
ENSSSCG00045027093	0.373211	11.3631	1.17238443838455e-06	1.9543138855506e-05
KIAA1549	0.357113	11.3378	1.17605331929557e-06	1.95853744380372e-05
BCR	0.348242	11.3432	1.17964436877579e-06	1.96262336494588e-05
ENSSSCG00045015581	0.377178	11.3639	1.18314687780013e-06	1.96655424688686e-05
PAK2	0.36346	11.457	1.1884880400761e-06	1.97353071755851e-05
DDX17	0.28294	11.6431	1.19745694321459e-06	1.98651198473858e-05
NDC80	0.26668	11.3056	1.20528401922842e-06	1.99757590621978e-05
RSF1	0.369705	11.4525	1.21799350597374e-06	2.01670268316362e-05
ENSSSCG00045033629	0.386055	11.4341	1.22494246683826e-06	2.02626389073447e-05
PDS5A	0.34849	11.4821	1.22709523022902e-06	2.02788065202503e-05
ENSSSCG00045039196	0.357931	11.3524	1.22951945535351e-06	2.02800183204723e-05
MYRIP	0.366667	11.3412	1.22888492535716e-06	2.02800183204723e-05
ENSSSCG00045034737	0.368188	11.4138	1.23255468808885e-06	2.03106647885358e-05
IGF2BP3	0.359241	11.3342	1.23699426939421e-06	2.03643722613151e-05
LHFPL2	0.369189	11.3642	1.25568320701335e-06	2.06523378175417e-05
CAB39L	0.364359	11.3579	1.25700654124634e-06	2.06544131963077e-05
RUNX1	0.402866	11.4032	1.27103148154396e-06	2.08649915804738e-05
ENSSSCG00045012707	0.340623	11.3246	1.2772464573047e-06	2.09470847223174e-05
MRPS28	0.359478	11.3442	1.30088560010835e-06	2.131451021716e-05
ENSSSCG00045027100	0.335401	11.3291	1.30361655254466e-06	2.13389908738644e-05
ARHGAP42	0.366921	11.4131	1.32867350886192e-06	2.17285346430281e-05
VWC2	0.295663	11.3104	1.33143962756959e-06	2.17531514152065e-05
TTC7B	0.355413	11.4561	1.3411140288931e-06	2.1890482819766e-05
ENSSSCG00045031367	0.375873	11.3445	1.34664904135982e-06	2.19600528455397e-05
ENSSSCG00045023141	0.37139	11.3654	1.35769445990578e-06	2.21192658326292e-05
BNC2	0.280468	11.813	1.35928865938253e-06	2.21243464531385e-05
ENSSSCG00045015000	0.344789	11.3415	1.38063003793761e-06	2.2438324182232e-05
SLC18A1	0.267889	11.3051	1.38118010094073e-06	2.2438324182232e-05
TRPV5	0.358893	11.3455	1.38307205450691e-06	2.24479230069688e-05
PHIP	0.353412	11.4439	1.39095764649931e-06	2.25546919878314e-05
ARIH1	0.334919	11.5165	1.40116371036404e-06	2.26988521078975e-05
DOCK8	0.378925	11.385	1.41410976675638e-06	2.28870879979811e-05
PPP1R1C	0.27703	11.308	1.41857023891186e-06	2.29377622604932e-05
ATP6V1C1	0.384531	11.397	1.42587816913981e-06	2.30343408728176e-05
LRRC49	0.344969	11.3255	1.4473588889299e-06	2.33594788687629e-05
GCNT3	0.313395	11.3161	1.44910015426667e-06	2.33657242631428e-05
KNG1	0.245367	11.3028	1.45525945502179e-06	2.34431292040065e-05
PLXNA4	0.387943	11.4014	1.45962609438783e-06	2.34915382523071e-05
ENSSSCG00045036915	0.319686	11.3193	1.47029175788009e-06	2.36411404461371e-05
UBTD2	0.345474	11.3612	1.47520271645875e-06	2.36980190568554e-05
ENSSSCG00045026476	0.242778	11.3007	1.48019985329816e-06	2.3734096718358e-05
MYT1L	0.239778	11.302	1.47999413736292e-06	2.3734096718358e-05
ENSSSCG00045005244	0.358151	11.4863	1.4831693021934e-06	2.37596285707918e-05
AQP4	0.181261	11.2944	1.48469883117666e-06	2.37620676570417e-05
ENSSSCG00045027012	0.343811	11.4783	1.49620899326735e-06	2.39224617385029e-05
FAM107B	0.366313	11.4176	1.49749369255104e-06	2.39224617385029e-05
SNX9	0.353224	11.4461	1.50029378208108e-06	2.39450218522154e-05
TNFAIP8	0.365265	11.3717	1.56330683569647e-06	2.49276643588458e-05
PAK3	0.365834	11.3468	1.57354045883209e-06	2.50439427419588e-05
ENSSSCG00045028118	0.502171	11.4925	1.57640536821233e-06	2.50439427419588e-05
ENSSSCG00045001915	0.388125	11.397	1.57361964648012e-06	2.50439427419588e-05
ST8SIA6	0.312422	11.3182	1.57603233705988e-06	2.50439427419588e-05
NCEH1	0.361719	11.3462	1.58114879648103e-06	2.50961915231714e-05
IKZF1	0.341083	11.3247	1.59021238014972e-06	2.52168512819146e-05
ENSSSCG00045017259	0.400261	11.3846	1.60998263381134e-06	2.55069149505482e-05
MAPK10	0.371298	11.4423	1.63167407200313e-06	2.58268557470367e-05
ENSSSCG00045028151	0.330384	11.3232	1.64639508924636e-06	2.6035980270181e-05
PHTF2	0.373612	11.3969	1.64817774809767e-06	2.6040302827774e-05
ENSSSCG00045006304	0.339599	11.328	1.65010789961831e-06	2.60469456469485e-05
ZMYND8	0.362056	11.3629	1.65233854844001e-06	2.60583153347673e-05
SFMBT1	0.374989	11.3501	1.66400410690212e-06	2.62044003563688e-05
MAP2	0.378002	11.3574	1.66615818645665e-06	2.62044003563688e-05
PID1	0.335094	11.7854	1.6652213716128e-06	2.62044003563688e-05
ARL6IP6	0.356502	11.357	1.67029247788426e-06	2.62454973779026e-05
KIF1B	0.337414	11.4746	1.69276027021968e-06	2.65672241355416e-05
ENSSSCG00045031590	0.34401	11.5161	1.69384724680321e-06	2.65672241355416e-05
ENSSSCG00045024638	0.307495	11.3159	1.70751348689311e-06	2.67572481283986e-05
ENSSSCG00045020183	0.382408	11.3717	1.72428738547892e-06	2.69955809996986e-05
BRINP1	0.320381	11.3189	1.72958791886409e-06	2.70540166492857e-05
LGR4	0.352761	11.3365	1.74332961024012e-06	2.72442624687253e-05
CPPED1	0.35232	11.3464	1.75434578111109e-06	2.73916088339453e-05
ENSSSCG00045000941	0.309585	11.3162	1.76792128969997e-06	2.75786130300123e-05
MPPED2	0.333667	11.3255	1.79523401747871e-06	2.7979378955339e-05
ENSSSCG00045030979	0.348131	11.3275	1.80409329521414e-06	2.80920772764708e-05
C5	0.3348	11.3271	1.81745170427546e-06	2.82745665048372e-05
TACC1	0.349367	11.5664	1.82116474575762e-06	2.830680662933e-05
ENSSSCG00045009950	0.308607	11.3236	1.82744559201601e-06	2.83788648056275e-05
KLHL4	0.333927	11.3242	1.82961353858134e-06	2.83869805585826e-05
ENSSSCG00045004298	0.284557	11.3118	1.83391731087693e-06	2.84281899052647e-05
BTBD7	0.372368	11.3921	1.86372948695907e-06	2.88643849537746e-05
RPL34	-0.363672	11.4329	1.86647588178195e-06	2.88809940702995e-05
CDH20	0.343079	11.3402	1.87170341144446e-06	2.89359309656373e-05
ENSSSCG00045033036	0.310385	11.3148	1.87369950254498e-06	2.8940857222389e-05
ENSSSCG00045028855	0.332475	11.4906	1.88297350277163e-06	2.90580875163855e-05
ENSSSCG00045014789	0.349244	11.3346	1.89663349879612e-06	2.9242732577953e-05
TMEM184C	0.334827	11.3272	1.89853250056055e-06	2.92458761001528e-05
FTO	0.327857	11.5424	1.91260973976183e-06	2.94364458876992e-05
CCDC171	0.339725	11.3393	1.91654066063928e-06	2.94444131950219e-05
ENSSSCG00045014108	0.294517	11.3112	1.91591044903029e-06	2.94444131950219e-05
RFWD3	0.302566	11.3139	1.92704539541538e-06	2.95794610383465e-05
ENSSSCG00045029547	0.368281	11.3575	1.93526966324679e-06	2.96792955555528e-05
NLGN1	0.395068	11.3815	1.9389835844935e-06	2.97098435020127e-05
ENSSSCG00045008359	0.346058	11.4252	1.94148094088468e-06	2.9721713108326e-05
RPL38	-0.358973	11.4303	1.96461812975251e-06	3.00492522984221e-05
STON2	0.368557	11.4577	1.97455645410462e-06	3.01745106312374e-05
CDK19	0.34363	11.4764	2.01206244201514e-06	3.07204542584842e-05
RBM47	0.366724	11.3806	2.03391278380292e-06	3.10266111927072e-05
ENSSSCG00045030880	0.351419	11.4555	2.03691840618469e-06	3.10450117154633e-05
REEP1	0.337486	11.3403	2.08103688078751e-06	3.16784907096996e-05
PRM1	0.262405	11.3053	2.08215431894739e-06	3.16784907096996e-05
ACOT12	0.245328	11.3026	2.11635510037784e-06	3.21704621557875e-05
ENSSSCG00045034339	0.361742	11.3473	2.12011813548981e-06	3.21992941827515e-05
GK	0.353941	11.3587	2.12485676725122e-06	3.22428793363107e-05
PDE6C.1	0.243741	11.3014	2.13344106633322e-06	3.23134044303804e-05
ENSSSCG00045024341	0.358172	11.4029	2.13512322788116e-06	3.23134044303804e-05
CA13	0.281844	11.3086	2.13414767573209e-06	3.23134044303804e-05
ENSSSCG00045034124	0.357577	11.3458	2.14144898700624e-06	3.23807356466421e-05
ENSSSCG00045024659	0.315223	11.5632	2.16926555233707e-06	3.27439532585052e-05
NCOA7	0.349788	11.4196	2.16873996543904e-06	3.27439532585052e-05
ENSSSCG00045028520	0.361491	11.4155	2.23314345141472e-06	3.36786922790719e-05
ENSSSCG00045027941	0.323237	11.325	2.24191285827981e-06	3.37814170689096e-05
ENSSSCG00045030429	0.316967	11.3237	2.25680462543562e-06	3.39761345572781e-05
LEF1	0.334145	11.323	2.25980076455356e-06	3.39915802884417e-05
CNNM2	0.374787	11.3557	2.27800677425443e-06	3.4235584386944e-05
MBOAT1	0.35521	11.3575	2.29141283170887e-06	3.44070892823962e-05
EHBP1	0.233202	11.9094	2.2983043646709e-06	3.4480561046667e-05
MAOA	0.359968	11.4281	2.30770995509797e-06	3.4561562374397e-05
ZFP64	0.33453	11.3391	2.30599053436622e-06	3.4561562374397e-05
EFHC1	0.316832	11.3198	2.31430072347727e-06	3.46302084840878e-05
ABI1	0.352231	11.4007	2.33691070949767e-06	3.49382326438156e-05
ENSSSCG00045014961	0.366362	11.3419	2.34305139211742e-06	3.49997105352397e-05
CABCOCO1	0.351456	11.3319	2.34985927688143e-06	3.50710398823835e-05
ENSSSCG00045014364	0.352324	11.3425	2.36170148392815e-06	3.52173169422752e-05
ESR2	0.278336	11.3119	2.37046807461214e-06	3.53147212335698e-05
MTR	0.347485	11.5459	2.37232724220179e-06	3.53147212335698e-05
SLC25A13	0.374943	11.37	2.48503797707122e-06	3.69498713528702e-05
FAR2	0.359109	11.3492	2.48645456678156e-06	3.69498713528702e-05
ENSSSCG00045001901	0.282489	11.3093	2.49644461579946e-06	3.70664018557556e-05
SVIL	0.331866	11.5678	2.50918820509122e-06	3.72235804836104e-05
ENSSSCG00045032013	0.268332	12.0892	2.5614014190335e-06	3.78496862475921e-05
ENSSSCG00045032402	0.312669	11.5729	2.55683788250481e-06	3.78496862475921e-05
C8orf34	0.379621	11.4203	2.56236211309265e-06	3.78496862475921e-05
CCDC196	0.31003	11.3165	2.55954621893077e-06	3.78496862475921e-05
ENSSSCG00045004723	0.302088	11.3136	2.5574784104176e-06	3.78496862475921e-05
PTP4A2	0.339039	11.3587	2.57705727668587e-06	3.80341909278539e-05
CCDC158	0.280355	11.3081	2.59454654252185e-06	3.82595824770338e-05
CCDC122	0.359748	11.3511	2.59697594222549e-06	3.82627036133359e-05
ENSSSCG00045006322	0.356796	11.3813	2.6158494685278e-06	3.8507893242756e-05
ENSSSCG00045037797	0.283101	11.3109	2.63082121309112e-06	3.86952756943403e-05
PCNX1	0.337951	11.473	2.64399189919095e-06	3.88558707297627e-05
ENSSSCG00045035956	0.316937	11.3202	2.68675812657386e-06	3.94507557087479e-05
ENSSSCG00045014794	0.341323	11.3307	2.69146954348081e-06	3.94863299606075e-05
ENSSSCG00045029714	0.300752	11.3141	2.69626040017742e-06	3.95230082279193e-05
ENSSSCG00045026962	0.344145	11.5417	2.70341400451966e-06	3.9594229049217e-05
ENSSSCG00045029876	0.272155	11.3079	2.74302259686025e-06	4.01402619708481e-05
TSG101	0.346963	11.3386	2.75805114215542e-06	4.02990149454638e-05
VAV3	0.35429	11.3926	2.75854266797617e-06	4.02990149454638e-05
GLI2	0.373892	11.3821	2.79379411052339e-06	4.07794668264468e-05
GNE	0.336378	11.333	2.80210062650812e-06	4.0866138722861e-05
ENSSSCG00045022925	0.304188	11.3138	2.81204582871022e-06	4.09566153771986e-05
PEBP1	-0.351437	11.3417	2.81542606140135e-06	4.09566153771986e-05
FAM135A	0.342266	11.3963	2.81521355402176e-06	4.09566153771986e-05
RPS15A	-0.358271	11.4079	2.83195801421479e-06	4.11277538882557e-05
KBTBD6	0.312059	11.3244	2.83085425014902e-06	4.11277538882557e-05
ENSSSCG00045036637	0.317298	11.3212	2.85756800028067e-06	4.14647777198001e-05
RPL39	-0.376999	11.4088	2.86103327448396e-06	4.14801740207326e-05
RIN2	0.323763	11.5178	2.86450331635675e-06	4.14903025203842e-05
WDHD1	0.311281	11.3228	2.8670851056302e-06	4.14903025203842e-05
GPIHBP1	-0.249684	11.301	2.86894632277392e-06	4.14903025203842e-05
FAU	-0.355953	11.4352	2.88273256546979e-06	4.16547612663737e-05
S100A9	0.187373	11.2955	2.92247495427741e-06	4.21936906997056e-05
ENSSSCG00045031853	0.349703	11.3463	2.96329094151081e-06	4.27472061989013e-05
ENSSSCG00045032923	0.303773	11.619	2.9718214269431e-06	4.27780549512063e-05
TP63	0.282061	11.3139	2.97286778453001e-06	4.27780549512063e-05
STK38L	0.378628	11.3704	2.97095014442637e-06	4.27780549512063e-05
RALY	0.346516	11.3511	3.01091209562019e-06	4.32893886547792e-05
ENSSSCG00045012612	0.279641	11.3082	3.03921681573389e-06	4.36599564711547e-05
TASP1	0.360405	11.4751	3.05799160723539e-06	4.38931191344694e-05
IMPG1	0.336659	11.3276	3.06365598919929e-06	4.39378693114342e-05
ARID2	0.340915	11.4402	3.07855661678585e-06	4.41148980975136e-05
SNX24	0.336353	11.4326	3.09267133703238e-06	4.42803805625059e-05
ENSSSCG00045001246	0.199886	11.2965	3.11247566859875e-06	4.45269840052523e-05
TCF7L2	0.281787	11.6929	3.12146414473423e-06	4.46185757159069e-05
ENSSSCG00045002143	0.367535	11.3758	3.130376082855e-06	4.47089226469349e-05
RPL23A	-0.350071	11.4484	3.13663889615499e-06	4.47613158605146e-05
GFM2	0.367665	11.3566	3.14167059651592e-06	4.47960684311481e-05
ENSSSCG00045001555	0.336087	11.3342	3.14617660749427e-06	4.48232741611053e-05
CFD	-0.341561	11.4988	3.15075884766949e-06	4.48515201310575e-05
SH3D19	0.329055	11.5866	3.17848957976498e-06	4.52089700904247e-05
ENSSSCG00045003950	0.356896	11.3557	3.20649867855326e-06	4.55697872331791e-05
SLC9B1	0.321471	11.3283	3.24545247395074e-06	4.60854251301006e-05
ENSSSCG00045009362	0.340761	11.4369	3.27178410360725e-06	4.64211275818551e-05
MEMO1	0.351698	11.3971	3.27694432276583e-06	4.64561383736062e-05
TESK2	0.356621	11.3628	3.38105413650949e-06	4.78927151208524e-05
IL17RE	0.274768	11.3099	3.39328237586931e-06	4.80264978103965e-05
CTSH	0.314409	11.3223	3.42802648574013e-06	4.84784761954708e-05
GAPVD1	0.352066	11.3787	3.49938879850596e-06	4.9447137543508e-05
SEMA3C	0.338439	11.5269	3.51757625593401e-06	4.96634559276836e-05
GRHL2	0.320263	11.3252	3.53229878934004e-06	4.98305404844511e-05
CNOT6L	0.340151	11.426	3.53547121943345e-06	4.9834546526867e-05
PRIM2	0.354221	11.367	3.54335947383021e-06	4.99049640832593e-05
OSBPL1A	0.337434	11.4502	3.60492002348814e-06	5.07305751755635e-05
PFKFB3	0.365154	11.381	3.63528551264342e-06	5.11162028929396e-05
RPS18	-0.356715	11.4314	3.65732084117465e-06	5.13841665087835e-05
TMEM241	0.309339	11.3197	3.66324340937804e-06	5.14254992205039e-05
ENSSSCG00045027466	0.3016	11.317	3.68573218029829e-06	5.16991360216963e-05
ST8SIA5	0.258992	11.3072	3.71335890903576e-06	5.20443389582404e-05
RNF182	0.275684	11.3076	3.71718035308597e-06	5.20556109024288e-05
ENSSSCG00045035913	0.311491	11.3279	3.74066989721568e-06	5.23420744011858e-05
ERCC6L2	0.350254	11.3819	3.74769575640945e-06	5.23978888860067e-05
ZNF133	0.34789	11.3899	3.8096057382619e-06	5.32203463985689e-05
RAPGEF6	0.339767	11.4336	3.88040662565539e-06	5.41655788935538e-05
MLLT10	0.310259	11.5691	3.89047888778296e-06	5.42622734445589e-05
ENSSSCG00045037352	0.296024	11.3136	3.93302881457714e-06	5.48114266057346e-05
ENSSSCG00045002062	0.317578	11.3403	3.95785781167758e-06	5.51129304478396e-05
BRINP3	0.342277	11.3336	3.96604763031776e-06	5.51379691908722e-05
ENSSSCG00045022476	0.211532	11.2983	3.9641490105896e-06	5.51379691908722e-05
SLC39A10	0.353427	11.3562	3.980330723594e-06	5.52919854864471e-05
ENSSSCG00045033539	0.327977	11.5048	4.00693783982416e-06	5.56168129931506e-05
FBXW4	0.355448	11.3662	4.05810730210597e-06	5.62817727357189e-05
ENSSSCG00045013976	0.317993	11.4956	4.06167146804233e-06	5.62859581029191e-05
ENSSSCG00045017490	0.284769	11.313	4.08778243083906e-06	5.66023356976455e-05
ENSSSCG00045021269	0.308795	11.3247	4.09437900439872e-06	5.66028212843679e-05
GHR	0.202532	12.1637	4.09280117032091e-06	5.66028212843679e-05
EEF1A1	-0.2756	11.659	4.10761376574512e-06	5.67403204967178e-05
SLC35D2	0.338383	11.3473	4.12374880925739e-06	5.69176305648942e-05
CTNNBL1	0.348698	11.3641	4.129231842151e-06	5.69477513770034e-05
SLC18A2	0.216008	11.2983	4.1412387538417e-06	5.6995966729824e-05
DDR2	0.355188	11.4236	4.14113232095046e-06	5.6995966729824e-05
ENSSSCG00045004305	0.311417	11.5384	4.14263851383523e-06	5.6995966729824e-05
ENSSSCG00045027625	0.222961	11.2994	4.16192149941343e-06	5.72156427325736e-05
ENSSSCG00045009137	0.361601	11.4153	4.18247429653482e-06	5.74524116545504e-05
FANCC	0.373226	11.3567	4.20208614418228e-06	5.76758888190747e-05
PCDHAC2	0.351037	11.3477	4.22522935647982e-06	5.79408065759995e-05
ENSSSCG00045014833	0.368535	11.3877	4.2281038358073e-06	5.79408065759995e-05
RCAN1	0.333009	11.3535	4.26507056623336e-06	5.84010019676382e-05
PICALM	0.305446	11.5631	4.31374401864127e-06	5.90206388212671e-05
COL5A2	0.293852	11.6773	4.33200169259285e-06	5.91765836914524e-05
ENSSSCG00045019568	0.293518	11.3148	4.33063272414778e-06	5.91765836914524e-05
TXNDC16	0.300382	11.3241	4.33565174408101e-06	5.91795882441691e-05
ACOT9	0.324143	11.3524	4.36103543399802e-06	5.94790073855873e-05
NKAIN2	0.394713	11.4632	4.42710183074867e-06	6.03323758972408e-05
CHRNB3	0.239754	11.302	4.44909002780678e-06	6.05363960960176e-05
OTC	0.23103	11.3022	4.44909002780678e-06	6.05363960960176e-05
PEX14	0.357663	11.359	4.48534524971406e-06	6.09816088205805e-05
ENSSSCG00045014314	-0.335855	11.4945	4.50416411092534e-06	6.11892467762165e-05
RTN2	0.315136	11.3222	4.52931398316433e-06	6.14824973654871e-05
ENSSSCG00045015970	0.228336	11.3001	4.53764740821043e-06	6.15471939731561e-05
UGDH	0.339124	11.3339	4.54357678791915e-06	6.15792068515076e-05
ENSSSCG00045002133	0.266015	11.3072	4.54915592460101e-06	6.16064263478345e-05
ENSSSCG00045021000	0.346795	11.3351	4.57166685407279e-06	6.18627201829944e-05
ENSSSCG00045026526	0.34787	11.4666	4.58292744315279e-06	6.19664946525981e-05
CSRNP3	0.313693	11.3274	4.61102226037354e-06	6.22975466391736e-05
C16orf87	0.333938	11.3383	4.62232721067737e-06	6.24014173441445e-05
ENSSSCG00045031509	0.315769	11.3256	4.67469805712367e-06	6.30590817666573e-05
ENSSSCG00045000888	0.338802	11.4368	4.71080000547565e-06	6.34964316363057e-05
ENSSSCG00045026044	0.379177	11.432	4.73569307303518e-06	6.37323811147239e-05
SLC9A2	0.231315	11.302	4.73276988272313e-06	6.37323811147239e-05
ENSSSCG00045014859	0.342786	11.4021	4.75690488681611e-06	6.39679501264524e-05
ENSSSCG00045004137	0.234092	11.3013	4.7673340792182e-06	6.4058267031738e-05
ENSSSCG00045000362	0.335077	11.3321	4.78462877227011e-06	6.42406227299426e-05
ENSSSCG00045022225	0.30104	11.3252	4.80976999863829e-06	6.45279640641574e-05
SLCO1A2	0.294408	11.3151	4.81707884532485e-06	6.4575805220194e-05
UEVLD	0.333075	11.3375	4.85581642308624e-06	6.50445657977538e-05
PCDH9	0.29108	11.6912	4.88791979522879e-06	6.54238015726007e-05
MVK	0.265478	11.3095	4.92764271374683e-06	6.59043563878094e-05
ENSSSCG00045038779	0.279634	11.3112	4.9346714718761e-06	6.59472400497895e-05
ENSSSCG00045012209	0.360907	11.3681	4.9925205413158e-06	6.66686972904965e-05
SCARA5	0.367714	11.4619	5.05377510257752e-06	6.74313344938316e-05
SESN3	0.356573	11.4019	5.05744779661613e-06	6.74313344938316e-05
CDH2	0.377812	11.3583	5.07511719709819e-06	6.76146694992548e-05
SYN2	0.327343	11.3248	5.12144251875471e-06	6.8179203530922e-05
NAA35	0.357293	11.3713	5.13176590593089e-06	6.82639608134353e-05
SEL1L3	0.346993	11.3456	5.18078228533832e-06	6.88628942749938e-05
PDGFC	0.347493	11.4599	5.23365806086507e-06	6.95121651455774e-05
SPIN1	0.359795	11.3619	5.23814973669962e-06	6.95183056979065e-05
CKAP5	0.349006	11.3585	5.26694191636487e-06	6.98112719147129e-05
STAP1	0.303358	11.3209	5.26831716414283e-06	6.98112719147129e-05
INSYN1	0.299799	11.3175	5.30796242794599e-06	7.0282636814545e-05
FUT10	0.345213	11.3757	5.33529137120071e-06	7.05903236405872e-05
FCHO2	0.334712	11.48	5.39388390431837e-06	7.13088062609416e-05
GABRB2	0.315837	11.3238	5.39786129813886e-06	7.13088062609416e-05
HHIP	0.255813	11.3086	5.4032363744788e-06	7.13252005882806e-05
PIK3C3	0.352501	11.3742	5.41114427873625e-06	7.13749787775508e-05
ENSSSCG00045038463	0.335624	11.5706	5.46267367578479e-06	7.19996248497441e-05
ENSSSCG00045032026	0.318242	11.5663	5.54708878265562e-06	7.30094837898107e-05
GPR161	0.338787	11.3635	5.54775594090546e-06	7.30094837898107e-05
BLNK	0.30147	11.3206	5.57248607382237e-06	7.32232309456644e-05
MOB1B	0.332391	11.3639	5.57224539794117e-06	7.32232309456644e-05
DUS2	0.329949	11.4479	5.58243371007194e-06	7.32981193301912e-05
ENSSSCG00045015473	0.294068	11.3209	5.59016194325284e-06	7.33437749102215e-05
ENSSSCG00045002204	0.361099	11.3999	5.62386480679356e-06	7.3710343539005e-05
ENSSSCG00045008253	0.262813	11.3071	5.62664594220539e-06	7.3710343539005e-05
ENSSSCG00045017399	0.250796	11.3036	5.64942269019032e-06	7.39525718314519e-05
ENSSSCG00045005379	0.322375	11.5229	5.66072834418013e-06	7.40443867491583e-05
FSHR	0.273808	11.3105	5.69996318890256e-06	7.45011097713151e-05
ENSSSCG00045004566	0.337507	11.4096	5.71691847798454e-06	7.46661578354787e-05
ENSSSCG00045007990	0.254509	11.3071	5.75144090274406e-06	7.50602192852067e-05
ENSSSCG00045008756	0.296538	11.3179	5.76437841767985e-06	7.51154235953402e-05
ENSSSCG00045031699	0.260624	11.3072	5.7612984035493e-06	7.51154235953402e-05
ENSSSCG00045026862	0.331725	11.3421	5.78884393506759e-06	7.53773014428084e-05
ENSSSCG00045027415	0.404154	11.3667	5.79414267647888e-06	7.53893993946381e-05
ENSSSCG00045008552	0.292296	11.6041	5.82602673532016e-06	7.57471283078211e-05
ENSSSCG00045035587	0.352265	11.3834	5.85838640989287e-06	7.61104975375615e-05
USP54	0.345563	11.3711	5.87621467054298e-06	7.62846739735727e-05
ENSSSCG00045004853	0.267721	11.3073	5.94418098886983e-06	7.71089884217829e-05
ENSSSCG00045033346	0.291927	11.3135	5.99119663106718e-06	7.76604924686717e-05
RPGRIP1L	0.340043	11.452	6.04079145959214e-06	7.81858777586971e-05
BMPR2	0.313352	11.5139	6.03749325365065e-06	7.81858777586971e-05
ENSSSCG00045019793	0.352284	11.3532	6.04782593201937e-06	7.82182464806073e-05
LPAR3	0.256762	11.3086	6.06794179497567e-06	7.84196253098991e-05
PADI2	0.245321	11.3027	6.08292897251434e-06	7.85544712296332e-05
POLE2	0.292354	11.3134	6.09412487168469e-06	7.86401917809843e-05
ENSSSCG00045000615	0.277084	11.3113	6.10120109478376e-06	7.86726625473126e-05
ENSSSCG00045020860	0.348257	11.3845	6.14625578285259e-06	7.91353365832505e-05
ENSSSCG00045028076	0.297632	11.3231	6.14499897546668e-06	7.91353365832505e-05
PHC2	0.331304	11.3412	6.1818890544361e-06	7.95347739419732e-05
ENSSSCG00045032880	0.196507	11.2965	6.19048895655491e-06	7.95860700204484e-05
ALDH1A2	0.353613	11.3915	6.23406376563575e-06	8.00865987703005e-05
NOX1	0.282462	11.3112	6.24136497722911e-06	8.01207365715282e-05
GALNT2	0.347123	11.3762	6.3300330816197e-06	8.11985581837805e-05
CNGB3	0.29364	11.3194	6.35353399840385e-06	8.14394666229285e-05
KANSL1	0.309584	11.5607	6.40119961418979e-06	8.19895300249565e-05
ABCG4	0.221416	11.3018	6.43062156568719e-06	8.230527735371e-05
ENSSSCG00045002745	0.334433	11.3386	6.45083298539302e-06	8.24724203754092e-05
RFX7	0.358263	11.4244	6.45324103093969e-06	8.24724203754092e-05
ENSSSCG00045001171	0.217537	11.2991	6.46383737236686e-06	8.25466959181684e-05
HOMER1	0.304236	11.3169	6.47811314570578e-06	8.26678151648387e-05
RFC3	0.346514	11.3611	6.54412468170532e-06	8.34484723824552e-05
ENSSSCG00045002902	0.24376	11.3051	6.56309842696336e-06	8.36286094242236e-05
ENSSSCG00045038114	0.344845	11.3489	6.58668032845027e-06	8.38103366744342e-05
TRPM6	0.332833	11.3341	6.58707566976948e-06	8.38103366744342e-05
ENSSSCG00045031798	0.249336	11.3046	6.64272623964186e-06	8.44561207166847e-05
SLC15A2	0.286447	11.3147	6.65089564750896e-06	8.44977191505685e-05
AR	0.351076	11.3526	6.66074777214025e-06	8.45606190675024e-05
BTG4	0.298033	11.3209	6.67235702017103e-06	8.46457174036844e-05
DLGAP4	0.344059	11.3523	6.70669398832483e-06	8.50188033655902e-05
FNDC3B	0.24186	11.8901	6.73665421846904e-06	8.53358995824129e-05
SHCBP1	0.214648	11.3001	6.86286802086906e-06	8.68709185356228e-05
LRIG2	0.34861	11.4296	6.89484096778853e-06	8.72116504525334e-05
PARP8	0.359886	11.3883	6.90717761169366e-06	8.73036888897807e-05
PIGK	0.332436	11.3363	6.94923549933008e-06	8.77067740087358e-05
ADARB2	0.286255	11.3122	6.94742620234727e-06	8.77067740087358e-05
ENSSSCG00045039287	0.352427	11.3628	6.98874366665341e-06	8.81409316379907e-05
ENSSSCG00045039490	-0.323592	11.3294	6.99394914129692e-06	8.81421508654461e-05
ENSSSCG00045016999	0.326883	11.3356	6.9992628401071e-06	8.81447312265459e-05
ENSSSCG00045028463	0.355323	11.3537	7.01356401254283e-06	8.82604083941659e-05
ENSSSCG00045011236	0.283863	11.3129	7.06098624351651e-06	8.87924166613633e-05
ENSSSCG00045002737	0.343126	11.3901	7.11549998943244e-06	8.93852915226444e-05
ENSSSCG00045014121	0.350235	11.41	7.11849478653645e-06	8.93852915226444e-05
NTNG1	0.332311	11.3406	7.13533674687836e-06	8.95316108319217e-05
ENSSSCG00045034143	0.274278	11.3102	7.17409370049711e-06	8.99524989932242e-05
ENSSSCG00045035535	0.292917	11.3172	7.2525455106191e-06	9.08701290448158e-05
SLIT1	0.314406	11.3304	7.2956742492558e-06	9.12779317058813e-05
ENSSSCG00045008576	0.343781	11.3774	7.29265543931509e-06	9.12779317058813e-05
ENSSSCG00045039368	0.315945	11.3374	7.32872607351876e-06	9.16250079321878e-05
ENSSSCG00045007280	0.352297	11.3686	7.3489395111143e-06	9.18111899965641e-05
TMEM164	0.325565	11.374	7.3923952363181e-06	9.22872612244545e-05
ENSSSCG00045026160	0.321331	11.3311	7.40162819704042e-06	9.23357131478947e-05
SYTL3	0.311765	11.3195	7.41348207094851e-06	9.24167674639268e-05
ENSSSCG00045022238	0.314065	11.5426	7.47440456121569e-06	9.31089544365735e-05
ENSSSCG00045007677	0.320424	11.3398	7.49653646465792e-06	9.33172753425274e-05
ELP4	0.35567	11.3961	7.64240073915478e-06	9.50644123667176e-05
IL7	0.27389	11.3101	7.65097756258641e-06	9.51025330600169e-05
CLCN4	0.26043	11.3085	7.77135069975649e-06	9.65292394693295e-05
ENSSSCG00045019271	0.346025	11.3753	7.79769748667571e-06	9.67868163579972e-05
ENSSSCG00045002223	0.339096	11.4796	7.91684675110902e-06	9.8195080515373e-05
JAK2	0.351464	11.3977	8.03851896260635e-06	9.96325917110972e-05
POU2F1	0.336678	11.4536	8.1482788794454e-06	0.000100848
ENSSSCG00045021653	0.249139	11.3058	8.14662980245884e-06	0.000100848
FGFR2	0.338731	11.3633	8.20561220543668e-06	0.000101485
ENSSSCG00045026896	0.33521	11.3434	8.2583829410406e-06	0.000102064
TMSB4	-0.262181	11.6745	8.2643384564417e-06	0.000102065
SPAG6	0.292956	11.3158	8.28136952561558e-06	0.000102202
ENSSSCG00045007517	0.316366	11.3344	8.30878682460807e-06	0.000102467
SLC12A8	0.258253	11.3064	8.56631365175407e-06	0.000105557
ENSSSCG00045013745	0.270956	11.3104	8.57159205376774e-06	0.000105557
NALCN	0.341791	11.4069	8.63353655966502e-06	0.000106244
ENSSSCG00045038668	0.332892	11.4168	8.67968396740668e-06	0.000106736
CUL5	0.336224	11.4039	8.7063035068773e-06	0.000106987
ENSSSCG00045021316	0.234207	11.302	8.72398048114198e-06	0.000107128
CTCF	0.347633	11.3938	8.75665642915567e-06	0.000107433
ENSSSCG00045038206	0.30625	11.3305	8.7612451850117e-06	0.000107433
KDSR	0.327791	11.5427	8.80216178910602e-06	0.000107858
PEX5L	0.390162	11.3387	8.91499957078594e-06	0.000109163
PKNOX2	0.326255	11.3434	8.95219329516122e-06	0.000109463
ENSSSCG00045000233	0.350622	11.3981	8.94691192019617e-06	0.000109463
ENSSSCG00045007938	0.325657	11.3369	8.9673435388481e-06	0.000109571
SCRN1	0.231194	11.3018	8.98238008223403e-06	0.000109677
ENSSSCG00045009264	0.323691	11.333	9.01269029195632e-06	0.000109969
PPP6R3	0.316873	11.4855	9.02119955686469e-06	0.000109995
SAP130	0.331627	11.4162	9.13060811089059e-06	0.000111172
ENSSSCG00045027533	0.364206	11.3721	9.12795078622326e-06	0.000111172
ARHGEF10	0.352708	11.3895	9.16423227175376e-06	0.000111502
RPL32	-0.330824	11.4232	9.19040855760723e-06	0.000111742
ENSSSCG00045025091	0.329806	11.4486	9.27661896258478e-06	0.000112632
ENSSSCG00045016122	0.230133	11.3015	9.27451367502753e-06	0.000112632
ENSSSCG00045001893	0.297122	11.3191	9.35442038218604e-06	0.000113496
GBF1	0.338369	11.4323	9.40694159002655e-06	0.000113999
UBE2V2	0.329541	11.3405	9.40904768465799e-06	0.000113999
COLEC12	0.31882	11.5454	9.49620686967495e-06	0.000114893
ENSSSCG00045015290	0.304824	11.3249	9.49580816180732e-06	0.000114893
ENSSSCG00045013716	0.203668	11.2988	9.58941736861997e-06	0.000115859
SMC6	0.318569	11.3331	9.58368127606897e-06	0.000115859
ENSSSCG00045023653	0.320527	11.5269	9.66201088867195e-06	0.000116654
CLVS1	0.279067	11.3116	9.67956103776032e-06	0.000116784
ENSSSCG00045016738	0.360675	11.3549	9.75317187477089e-06	0.000117508
ENSSSCG00045019946	0.249711	11.306	9.75246298063484e-06	0.000117508
ENSSSCG00045001088	0.298355	11.3248	9.79897083873179e-06	0.000117813
ENSSSCG00045014506	0.329639	11.3691	9.79792630811326e-06	0.000117813
ENSSSCG00045003552	0.213592	11.2999	9.79873976318128e-06	0.000117813
ENSSSCG00045003580	0.30359	11.3254	9.80709868092025e-06	0.000117829
FRMD4A	0.341689	11.5732	9.90990421884224e-06	0.000118981
LRCH2	0.281883	11.3125	9.99493698932473e-06	0.000119918
ZMPSTE24	0.311992	11.4369	1.00428693386192e-05	0.0001204
RPS6KA2	0.33281	11.3454	1.00490730445313e-05	0.0001204
MAP3K13	0.342849	11.3836	1.00796920751795e-05	0.000120684
MARCH4	0.2444	11.306	1.01665652757187e-05	0.000121639
ENSSSCG00045032131	0.245614	11.3059	1.02979799906844e-05	0.000123126
TTC17	0.332617	11.4309	1.03313318582238e-05	0.000123354
ADD3	0.320269	11.5127	1.03248541761919e-05	0.000123354
CDK7	0.311306	11.3255	1.03647637478962e-05	0.000123668
DNAJC1	0.329702	11.4706	1.03746951229558e-05	0.0001237
P2RY12	0.318185	11.3346	1.04288680892673e-05	0.000124261
ENSSSCG00045034146	0.311507	11.3302	1.04421707368771e-05	0.000124333
RNF180	0.353635	11.4056	1.04721719721618e-05	0.000124604
TK1	0.281876	11.3162	1.05188914992688e-05	0.000125074
TRIM9	0.312373	11.3141	1.06049253753488e-05	0.00012601
SYT17	0.297797	11.3272	1.06455819563399e-05	0.000126232
ENSSSCG00045023864	0.198427	11.2981	1.06326293198313e-05	0.000126232
ENSSSCG00045003142	0.324506	11.3794	1.06400160139916e-05	0.000126232
KLHL8	0.326683	11.3357	1.06605429079656e-05	0.000126323
ARHGEF38	0.262556	11.3087	1.06792656103964e-05	0.000126458
ARNTL	0.30853	11.335	1.07803654151876e-05	0.000127568
ENSSSCG00045018416	0.290955	11.3166	1.08509856877349e-05	0.000128315
FLT3	0.315414	11.3267	1.0906956406888e-05	0.000128713
PAG1	0.334065	11.3964	1.09048229456679e-05	0.000128713
SLCO1B3	0.238882	11.3043	1.09030502953301e-05	0.000128713
MKX	0.263447	11.3121	1.1027525016731e-05	0.000130046
ENSSSCG00045024312	0.306948	11.5091	1.1053199621849e-05	0.00013026
ENSSSCG00045022282	0.257533	11.3067	1.11157644926797e-05	0.000130908
MAK	0.259745	11.3085	1.11816155995489e-05	0.000131594
ENSSSCG00045038858	0.334934	11.3476	1.1222602247435e-05	0.000131986
ENSSSCG00045022072	0.338939	11.3457	1.12310783581644e-05	0.000131996
RNF144B	0.322072	11.3337	1.12522458769328e-05	0.000132155
ENSSSCG00045013075	0.334318	11.4061	1.13067145804416e-05	0.000132704
BTNL9	-0.225855	11.3006	1.13144742754121e-05	0.000132705
COL6A6	0.338882	11.4376	1.13477264048294e-05	0.000133004
ENSSSCG00045022658	0.265986	11.3103	1.15980251976186e-05	0.000135846
SLC8A1	0.348395	11.4958	1.16174454103807e-05	0.000135981
TM4SF4	0.322902	11.3345	1.16783999021294e-05	0.000136602
UBR1	0.327241	11.4464	1.17051764449397e-05	0.000136822
RABGAP1L	0.334839	11.4392	1.18177340208438e-05	0.000138044
ENSSSCG00045007250	0.329058	11.3379	1.18895963364878e-05	0.00013879
ENSSSCG00045018432	0.291586	11.3225	1.19913206983352e-05	0.000139883
ENTPD1	0.33822	11.374	1.20660194509301e-05	0.000140659
GTF2I	0.322997	11.4227	1.20828262470999e-05	0.00014076
SLC7A7	0.313229	11.3336	1.21126990521622e-05	0.000141012
LIN9	0.284152	11.3173	1.21904865385916e-05	0.000141822
CXCL2	0.268951	11.3097	1.23566998731814e-05	0.000143659
VIPR2	0.332428	11.3468	1.23711520083705e-05	0.00014373
PLXDC1	0.315819	11.3287	1.24097867516327e-05	0.000144082
FAM13C	0.350409	11.3826	1.24204858100657e-05	0.000144109
ENSSSCG00045036315	0.313186	11.5041	1.24521366583373e-05	0.00014438
ENSSSCG00045034567	0.337208	11.3928	1.247910024747e-05	0.000144595
TAX1BP1	0.325403	11.455	1.24937952605555e-05	0.000144668
ENSSSCG00045007968	0.34324	11.3768	1.25158473944004e-05	0.000144826
ENSSSCG00045027177	0.32821	11.3392	1.26436886821071e-05	0.000146207
NCOA2	0.29824	11.4852	1.27974339111595e-05	0.000147886
GPC4	0.330223	11.3402	1.2863974920131e-05	0.000148556
ENSSSCG00045018051	0.242968	11.3048	1.28820513126647e-05	0.000148665
MITF	0.283779	11.6071	1.29388197669069e-05	0.00014922
NUP37	0.307481	11.3262	1.30481116504611e-05	0.00015038
SYK	0.317101	11.329	1.30911613221574e-05	0.000150776
ENSSSCG00045015595	0.314474	11.3272	1.32004118595463e-05	0.000151932
GTF3C1	0.32132	11.3627	1.32219376923025e-05	0.000152079
ENSSSCG00045038026	0.329211	11.381	1.32515254032392e-05	0.000152318
ENSSSCG00045028180	0.289402	11.319	1.33432786623359e-05	0.00015327
MINDY2	0.323902	11.3865	1.33547496347026e-05	0.0001533
MAPKAP1	0.324484	11.4336	1.34278667998033e-05	0.000154037
ATP9B	0.345946	11.4189	1.35440711830886e-05	0.000155266
ENSSSCG00045018340	0.330372	11.4057	1.35639986555995e-05	0.000155392
ENSSSCG00045008876	0.33677	11.3691	1.36064595658245e-05	0.000155775
FTH1	-0.328599	11.4735	1.37483522186448e-05	0.000157295
KCNN3	0.323129	11.3408	1.3773372830169e-05	0.000157476
ENSSSCG00045022504	0.339804	11.4237	1.38436992806548e-05	0.000158176
ENSSSCG00045021035	0.336404	11.5406	1.39393498031013e-05	0.000159058
NLK	0.337634	11.3936	1.39335932109693e-05	0.000159058
LRFN5	0.342388	11.3515	1.39797950339774e-05	0.000159414
TMEM236	0.214599	11.3005	1.4023979612895e-05	0.000159812
RPS10	-0.340765	11.4272	1.40917160632484e-05	0.000160478
SLC38A9	0.327069	11.3963	1.42342793677479e-05	0.000161995
MMRN1	0.289433	11.3195	1.42615253004181e-05	0.000162198
ESF1	0.32341	11.3479	1.43854899425835e-05	0.0001635
ENSSSCG00045002770	0.316395	11.3605	1.44058525518724e-05	0.000163624
DTNB	0.33843	11.3859	1.44226477263713e-05	0.000163707
FAM163A	0.301746	11.3186	1.44948160597255e-05	0.000164418
ENSSSCG00045005361	0.264294	11.3105	1.45395159772099e-05	0.000164816
VPS50	0.334099	11.3677	1.45527791811364e-05	0.000164858
LTBP1	0.294774	11.6176	1.47288187999818e-05	0.000166743
MYO9A	0.310045	11.5461	1.48214905046391e-05	0.000167682
NSUN3	0.334386	11.3582	1.48655174788708e-05	0.00016807
ENSSSCG00045000203	0.245364	11.3065	1.49650259159986e-05	0.000169084
ENSSSCG00045018715	0.304925	11.4744	1.50590649190714e-05	0.000170035
IRF2	0.315029	11.3657	1.51380307959175e-05	0.000170815
SLC26A3	0.205107	11.2995	1.51506541459672e-05	0.000170846
ENSSSCG00045027788	0.291714	11.3231	1.53156188875725e-05	0.000172593
DMRT1	0.27049	11.3136	1.53382297810924e-05	0.000172735
EGLN1	0.340883	11.3779	1.54538999653282e-05	0.000173924
DUSP16	0.349139	11.4244	1.54721852816884e-05	0.000174017
KYNU	0.336971	11.3427	1.57520905744339e-05	0.000177049
TOR1AIP1	0.32001	11.3805	1.59187829080848e-05	0.000178806
ENSSSCG00045025226	0.286092	11.3165	1.60328294104705e-05	0.00017997
ENSSSCG00045004766	0.326343	11.3761	1.6049379936053e-05	0.000180039
ORC4	0.30914	11.4606	1.61746077661727e-05	0.000181326
SLCO1C1	0.243377	11.3047	1.62614266003649e-05	0.000182181
ENSSSCG00045020348	0.302174	11.3243	1.62903465496248e-05	0.000182386
GNPDA2	0.305308	11.3341	1.63367217310635e-05	0.000182787
TMEM65	0.333954	11.3809	1.64157775594828e-05	0.000183552
ENSSSCG00045033979	0.240723	11.8454	1.64748101937057e-05	0.000184093
ENSSSCG00045030000	0.324624	11.3675	1.65067972831753e-05	0.000184331
ENSSSCG00045032867	0.288898	11.581	1.66298031892368e-05	0.000185585
SPATA17	0.33482	11.3551	1.6677877774919e-05	0.000186001
ENSSSCG00045000842	0.254181	11.3069	1.67599172059471e-05	0.000186795
B3GNT2	0.319872	11.3454	1.67991621891308e-05	0.000187112
GRB2	0.318261	11.3494	1.6901663280206e-05	0.000188132
LYN	0.290204	11.3251	1.69543184716009e-05	0.000188596
CLIC5	0.346177	11.4109	1.69815483740289e-05	0.000188777
ENSSSCG00045019030	0.330647	11.3507	1.70058301690209e-05	0.000188926
LPIN1	0.332066	11.4526	1.70220878788373e-05	0.000188981
ENSSSCG00045001234	0.321772	11.4148	1.70326977205981e-05	0.000188981
ENSSSCG00045030310	0.322582	11.3679	1.7087317282206e-05	0.000189465
JPH1	0.266015	11.315	1.71599396484658e-05	0.000190148
LRP12	0.328454	11.3499	1.71760442041031e-05	0.000190204
PDS5B	0.333078	11.396	1.72094439472346e-05	0.000190452
ENSSSCG00045036023	0.318965	11.3607	1.72291882789e-05	0.000190548
SCN3A	0.23771	11.3038	1.72531282689632e-05	0.000190691
PLPP3	0.300048	11.7524	1.73683608693099e-05	0.000191841
ENSSSCG00045014591	0.327281	11.343	1.74967883265e-05	0.000193136
U2SURP	0.322507	11.4153	1.75376765064672e-05	0.000193464
SMURF1	0.330676	11.3886	1.76149012779599e-05	0.000194192
ELAVL4	0.262819	11.3108	1.76776431047389e-05	0.000194759
FZD3	0.306959	11.3309	1.77935735421201e-05	0.000195661
ITPK1	0.294664	11.321	1.77733262448137e-05	0.000195661
ENSSSCG00045026173	0.319731	11.3656	1.77897779489079e-05	0.000195661
HNF4G	0.246984	11.3101	1.78427586954303e-05	0.000196077
ENSSSCG00045037408	0.222198	11.3022	1.7905840303848e-05	0.000196645
ENSSSCG00045026214	0.27629	11.6115	1.79480240037555e-05	0.000196983
ENSSSCG00045015803	0.270192	11.3104	1.80105982625437e-05	0.000197544
UBE4B	0.322525	11.4171	1.81374104687525e-05	0.000198809
ENSSSCG00045007452	0.315818	11.33	1.82031524323261e-05	0.000199403
ENSSSCG00045032714	0.312999	11.4952	1.8382250904371e-05	0.000201237
ENSSSCG00045015909	0.308672	11.3329	1.8479889450957e-05	0.000202177
DHRS9	0.227699	11.3029	1.87447535346055e-05	0.000204945
SOBP	0.331978	11.4201	1.88698951780468e-05	0.000206183
ENSSSCG00045019242	0.307904	11.4238	1.90572827960057e-05	0.000208098
ENSSSCG00045028005	0.262783	11.5457	1.90856308941534e-05	0.000208276
CDH22	0.220449	11.3011	1.91609695653294e-05	0.000208834
ENSSSCG00045003704	0.216555	11.3013	1.91609695653294e-05	0.000208834
ENSSSCG00045010449	0.336646	11.4051	1.92912763255947e-05	0.000210121
ENSSSCG00045027473	0.33131	11.4079	1.93468057957379e-05	0.000210593
PTPN13	0.299795	11.517	1.93662272336792e-05	0.000210672
ENSSSCG00045008265	0.267585	11.3161	1.94148689617788e-05	0.000211068
ATP11C	0.332516	11.3891	1.95039186527344e-05	0.000211902
APAF1	0.324985	11.3723	1.95554302862261e-05	0.000212195
ENSSSCG00045008444	0.220363	11.3011	1.95478500412602e-05	0.000212195
RAB10	0.338489	11.3939	1.97258337417915e-05	0.000213775
ENSSSCG00045023829	0.32351	11.3573	1.97157457055348e-05	0.000213775
NVL	0.323144	11.3905	1.98214506439005e-05	0.000214622
ZNF521	0.322579	11.4723	1.9828836890228e-05	0.000214622
NMNAT3	0.298075	11.3234	1.99794489235812e-05	0.000216116
ENSSSCG00045009090	0.290641	11.3245	2.0089634750639e-05	0.000217172
ENSSSCG00045016283	0.303081	11.3271	2.01156513941886e-05	0.000217181
SLC25A12	0.340099	11.3765	2.01083173341454e-05	0.000217181
KLHL2	0.310829	11.3527	2.01390512991103e-05	0.000217298
TEX49	0.196349	11.2974	2.0152760678318e-05	0.00021731
ENSSSCG00045018293	0.205802	11.3004	2.03021876565607e-05	0.000218784
ENSSSCG00045017782	0.228895	11.3038	2.03504329213779e-05	0.000219167
ENSSSCG00045032432	0.31315	11.3478	2.04451735940938e-05	0.00022005
PMS1	0.325543	11.3776	2.05150307959777e-05	0.000220664
MRPL1	0.310451	11.3828	2.06229508755968e-05	0.000221687
CEACAM19	0.270953	11.3126	2.07114228995149e-05	0.000222499
FNTB	0.300754	11.3276	2.07748776284152e-05	0.000223042
ZAP70	0.271292	11.3153	2.07927499864846e-05	0.000223095
BCAS1	0.270805	11.3121	2.08853685654101e-05	0.000223811
RASGRP1	0.270992	11.3115	2.08813096404773e-05	0.000223811
ENSSSCG00045031683	0.333799	11.4176	2.10432510623005e-05	0.000225363
ENSSSCG00045006460	0.234875	11.3049	2.11197058215866e-05	0.000226041
KDELR2	0.307098	11.3377	2.11404114076112e-05	0.000226122
ATP7A	0.29388	11.3384	2.13284290075032e-05	0.000227992
TRPA1	0.282095	11.3201	2.1388181793276e-05	0.000228489
ENSSSCG00045023143	0.244103	11.3071	2.14213139523179e-05	0.000228702
ENSSSCG00045001345	0.245411	11.3095	2.15042748588396e-05	0.000229445
GALNT7	0.316425	11.3521	2.15191426856234e-05	0.000229462
SCAI	0.310016	11.3762	2.17066282680893e-05	0.000231318
APOO	0.294896	11.3265	2.17781201041189e-05	0.000231937
ENSSSCG00045033637	0.302515	11.332	2.19598438459617e-05	0.00023344
ENSSSCG00045009949	0.349265	11.398	2.19556589778446e-05	0.00023344
ENSSSCG00045007575	0.208616	11.2993	2.19563861619805e-05	0.00023344
RBM6	0.293007	11.5158	2.19993086205552e-05	0.000233716
ENSSSCG00045003248	0.264028	11.3122	2.2055965485474e-05	0.000234173
ENSSSCG00045007636	0.236377	11.3035	2.22387290778164e-05	0.000235969
ENSSSCG00045037526	0.338045	11.4205	2.24230024219597e-05	0.000237778
ENSSSCG00045027175	0.265023	11.316	2.2438180402721e-05	0.000237792
PGM5	0.329723	11.3631	2.26080038614689e-05	0.000239445
ENSSSCG00045023313	0.304433	11.3253	2.3032064204417e-05	0.000243787
LATS1	0.28498	11.3445	2.30630621984249e-05	0.000243965
WASHC5	0.327455	11.3589	2.31983939141267e-05	0.000245246
SETD2	0.310327	11.4281	2.3237711195724e-05	0.000245511
DHX35	0.3272	11.3661	2.33052194924354e-05	0.000246074
ENSSSCG00045037598	0.31622	11.3641	2.33801693728589e-05	0.000246714
ENSSSCG00045036976	0.325747	11.3892	2.34414267300368e-05	0.00024721
CHD2	0.276928	11.5455	2.35857140915909e-05	0.000248579
ENSSSCG00045013092	0.329967	11.4161	2.37943281351025e-05	0.000250625
ENSSSCG00045024488	0.26281	11.3152	2.38090485620257e-05	0.000250627
GULP1	0.294123	11.5829	2.39367080500496e-05	0.000251765
ENSSSCG00045024942	0.199197	11.2986	2.39463898558428e-05	0.000251765
RBFOX2	0.274922	11.5919	2.40042489300411e-05	0.00025222
ABHD2	0.326593	11.3691	2.41165393135312e-05	0.000253246
BORCS5	0.319495	11.3599	2.41414840059756e-05	0.000253353
ACAP2	0.27348	11.543	2.43513054957052e-05	0.0002554
SLCO3A1	0.342125	11.4134	2.44011462702726e-05	0.000255767
FIP1L1	0.322564	11.3672	2.45905580205186e-05	0.000257596
GALM	0.313528	11.3519	2.47689763330648e-05	0.000259308
ENSSSCG00045038781	0.242799	11.3071	2.47976960222954e-05	0.000259417
ITGAL	0.253734	11.3092	2.48095065274932e-05	0.000259417
PPIP5K2	0.334265	11.3773	2.49612518898794e-05	0.000260846
SLC4A5	0.294712	11.3304	2.51182271642225e-05	0.000262327
KIF3C	0.279881	11.3222	2.51648450303571e-05	0.000262655
ENSSSCG00045010368	0.307519	11.328	2.52653662122337e-05	0.000263545
IGSF21	0.320452	11.3398	2.53277571618182e-05	0.000263717
ELOVL2	0.266627	11.3196	2.53121734933891e-05	0.000263717
FANCM	0.291859	11.3248	2.53246476718582e-05	0.000263717
ENSSSCG00045020233	0.316574	11.3393	2.55248084586351e-05	0.000265609
ESRRB	0.30191	11.3362	2.57641857736324e-05	0.000267938
RAB39A	0.263673	11.3126	2.58075768883529e-05	0.000268228
CAPN8	0.26834	11.3172	2.59156399791682e-05	0.000269189
MECR	0.29109	11.4559	2.59624123179227e-05	0.000269512
AK7	0.262897	11.3132	2.60046792371453e-05	0.000269789
STRN	0.30822	11.3604	2.60446300431916e-05	0.000270041
DIP2B	0.303971	11.5562	2.60955924635786e-05	0.000270407
RPS24	-0.317618	11.3968	2.63332213423638e-05	0.000272705
ENSSSCG00045011520	0.301482	11.3288	2.64132502573953e-05	0.00027337
MARK3	0.291921	11.4445	2.65187715102357e-05	0.000274298
ENSSSCG00045010761	0.282719	11.3213	2.65643918231297e-05	0.000274605
RTKN2	0.278746	11.3197	2.68117193179339e-05	0.000276996
SGMS1	0.289376	11.5435	2.68747028065237e-05	0.00027748
LNX1	0.336049	11.3666	2.70651578859566e-05	0.000279279
SEC24D	0.317085	11.3885	2.7127576553345e-05	0.000279756
NREP	0.3188	11.3464	2.7318259421652e-05	0.000281491
OXSR1	0.327984	11.3872	2.73284145844707e-05	0.000281491
MYO6	0.32262	11.3874	2.75488994861398e-05	0.000283593
AGPAT4	0.259198	11.3116	2.76098420370453e-05	0.00028405
CTHRC1	0.208568	11.3002	2.81437148067872e-05	0.00028937
COL11A1	0.280744	11.3295	2.82617954758124e-05	0.000290411
KPNA3	0.315847	11.3457	2.83075087449879e-05	0.000290708
ENSSSCG00045013151	0.24227	11.3076	2.84310594612414e-05	0.000291803
ENSSSCG00045003152	0.224159	11.3035	2.85018969908787e-05	0.000292356
ACYP1	0.309896	11.3568	2.87341127608235e-05	0.000294213
HECTD1	0.311891	11.4257	2.87172786448471e-05	0.000294213
ENSSSCG00045019796	0.306867	11.4625	2.87303178348429e-05	0.000294213
PLCH1	0.282861	11.3161	2.88208755820904e-05	0.000294927
ENSSSCG00045031496	0.32204	11.3531	2.88731345894149e-05	0.000295286
KCNK12	0.207136	11.3005	2.89230356284547e-05	0.000295622
AIG1	0.301663	11.4288	2.92128822474287e-05	0.000298407
LDHC	0.230039	11.3043	2.92739040931034e-05	0.000298854
ENSSSCG00045020873	0.253041	11.3097	2.93633787309947e-05	0.00029959
ELOVL5	0.288351	11.4822	2.97301530962051e-05	0.000303153
ENSSSCG00045013572	0.341786	11.3977	2.98221166129731e-05	0.000303911
ECHDC1	0.288657	11.3245	2.98880248871376e-05	0.000304403
SH3BGRL2	0.286384	11.3253	3.01465124426245e-05	0.000306854
KIAA1147	0.23914	11.3063	3.02419721087943e-05	0.000307463
CWC27	0.310151	11.4177	3.02311425183396e-05	0.000307463
MPP6	0.341537	11.3404	3.03612811908364e-05	0.000308494
ENSSSCG00045008590	0.33025	11.4635	3.04210174702233e-05	0.000308919
Elf4	0.214224	11.3009	3.04942406060579e-05	0.000309481
ENSSSCG00045016841	0.30079	11.4566	3.07674390493387e-05	0.00031207
ENSSSCG00045007038	0.159344	11.2943	3.10041339879318e-05	0.000314101
ZMYM2	0.323099	11.4141	3.09963299523662e-05	0.000314101
DPYSL2	0.312708	11.404	3.11329726319027e-05	0.000314667
ENSSSCG00045039370	0.265333	11.3112	3.11206561149845e-05	0.000314667
ZNRF2	0.298792	11.3347	3.10983833679474e-05	0.000314667
CENPI	0.24825	11.3119	3.11290352315307e-05	0.000314667
VSTM2B	0.204812	11.2999	3.11532563264305e-05	0.000314688
GNG2	0.331962	11.4115	3.13952501301859e-05	0.000316906
C11orf74	0.296484	11.3399	3.14095456673619e-05	0.000316906
ENSSSCG00045032145	0.298231	11.3547	3.14840302564758e-05	0.000317254
GJB1	0.258971	11.3109	3.14661312022767e-05	0.000317254
TMOD2	0.291108	11.3243	3.14992612911335e-05	0.000317254
ENSSSCG00045028686	0.312928	11.4689	3.16982960337188e-05	0.000319073
ENSSSCG00045026947	0.196586	11.3	3.18256204917613e-05	0.000320168
DLG1	0.260605	11.6336	3.19447607589675e-05	0.000321179
ENSSSCG00045007297	0.213696	11.3026	3.2106169580917e-05	0.000322614
PKD2L1	0.204837	11.3	3.22260316391822e-05	0.00032363
ENSSSCG00045026588	0.239226	11.7295	3.22610929726211e-05	0.000323644
CHP1	0.287091	11.3258	3.22649508919932e-05	0.000323644
GPR1	0.312961	11.3372	3.24454882143582e-05	0.000325266
ENSSSCG00045014744	0.275429	11.3236	3.25358111711397e-05	0.000325982
LRRTM4	0.342794	11.4579	3.27798198265822e-05	0.000328236
ENSSSCG00045030702	0.295546	11.4402	3.28218495258749e-05	0.000328466
CDH7	0.270275	11.3183	3.28901281118912e-05	0.000328958
RPL23	-0.310793	11.4621	3.2984443566786e-05	0.000329711
ENSSSCG00045025451	0.217353	11.3009	3.31906379578072e-05	0.000331388
SPOP	0.321689	11.3647	3.31891599141503e-05	0.000331388
EMSY	0.317738	11.3598	3.33494312661112e-05	0.000332781
RFTN1	0.320769	11.423	3.34413941447302e-05	0.000333505
PITPNM3	0.300513	11.3311	3.34946454939662e-05	0.000333651
ENSSSCG00045030755	0.230589	11.3025	3.34815932567226e-05	0.000333651
KIAA1211L	0.254413	11.3185	3.35552923859313e-05	0.000334062
FCHSD2	0.301932	11.4779	3.35882685406818e-05	0.000334197
CYBRD1	0.306805	11.4295	3.36178629563539e-05	0.000334299
RAB27A	0.254058	11.3103	3.36505650061152e-05	0.000334432
RTN4	0.290805	11.4957	3.3936105847509e-05	0.000337075
SCFD1	0.30347	11.3991	3.43552916720349e-05	0.000341042
PARD6G	0.280853	11.3202	3.45490828474152e-05	0.000342769
ENSSSCG00045015383	0.306671	11.4582	3.47352211211767e-05	0.000344418
ENSSSCG00045017694	0.303143	11.4622	3.47646752683382e-05	0.000344512
ENSSSCG00045002250	0.230335	11.3049	3.48259721033519e-05	0.000344921
RPL30	-0.316	11.3941	3.48616365380408e-05	0.000345076
ENSSSCG00045031193	0.223154	11.3032	3.5070140787355e-05	0.000346941
PDXDC1	0.339268	11.3811	3.51122822233209e-05	0.000347159
LPGAT1	0.308516	11.366	3.52227322140576e-05	0.000348051
TLK2	0.31282	11.4311	3.52659648773168e-05	0.000348279
ENSSSCG00045012286	0.26755	11.3163	3.54927764860424e-05	0.000350319
ENSSSCG00045026347	0.316796	11.4217	3.57598259375319e-05	0.000352524
ENSSSCG00045033635	0.30967	11.3517	3.57775314530813e-05	0.000352524
ENSSSCG00045035840	0.212701	11.3018	3.57402052421297e-05	0.000352524
MIOS	0.257719	11.3108	3.59704563106044e-05	0.000354223
MCTP2	0.3128	11.3976	3.60080470025196e-05	0.000354391
ENSSSCG00045011325	0.314783	11.4067	3.60351528563167e-05	0.000354455
ENSSSCG00045009929	0.277294	11.3154	3.60694968898354e-05	0.000354591
ENSSSCG00045021588	-0.31244	11.3746	3.61546582057389e-05	0.000355226
FLNB	0.326728	11.3591	3.62848635136265e-05	0.000356302
CA3	-0.312994	11.4094	3.63503132898635e-05	0.000356742
MDM4	0.307683	11.3868	3.65190532367582e-05	0.000358194
NTF3	0.220116	11.3034	3.66194704964347e-05	0.000358975
CASP6	0.298898	11.3345	3.6862585393172e-05	0.000360948
ENSSSCG00045037270	0.315976	11.4122	3.68617350902649e-05	0.000360948
MAP7D2	0.237015	11.3053	3.69359001102568e-05	0.000361461
ENSSSCG00045023336	0.286632	11.3347	3.70980579134222e-05	0.000362842
VIRMA	0.300712	11.3708	3.71354192831542e-05	0.000363001
ATP13A5	0.24982	11.3092	3.72277836293747e-05	0.000363698
MFN1	0.31397	11.3542	3.72562420273686e-05	0.00036377
FHIT	0.300459	11.3352	3.74516250487061e-05	0.000365471
ENSSSCG00045005207	0.163475	11.2944	3.77595809701975e-05	0.00036806
ENSSSCG00045024487	0.24865	11.317	3.7746923823593e-05	0.00036806
ENSSSCG00045033573	0.231022	11.3051	3.79716954204046e-05	0.000369918
SLC1A3	0.280275	11.5367	3.80052898439275e-05	0.000370037
BCAR3	0.305509	11.3546	3.81777278511038e-05	0.000371506
AMN1	0.324601	11.3665	3.83688360882897e-05	0.000373155
ENSSSCG00045012317	0.32268	11.3741	3.84022255638015e-05	0.00037327
TMEM135	0.249599	11.6551	3.86550753317351e-05	0.000375304
SSH2	0.252741	11.7328	3.86548945796965e-05	0.000375304
CDH8	0.296099	11.3352	3.87017179532905e-05	0.000375546
ATP9A	0.316945	11.3678	3.87266367577947e-05	0.000375577
KMT2E	0.271877	11.5499	3.87788655102122e-05	0.000375872
ENSSSCG00045031078	-0.314343	11.3504	3.88922438434668e-05	0.000376759
ENSSSCG00045037742	0.228004	11.3039	3.9041032506944e-05	0.000377988
SH3GL3	0.270915	11.319	3.91589399749549e-05	0.000378886
ENSSSCG00045039491	0.287977	11.3235	3.91776878206303e-05	0.000378886
ENSSSCG00045024519	0.326851	11.3512	3.92063559498997e-05	0.000378951
ACTR3	0.313576	11.3868	3.93927555556942e-05	0.000380539
WDR44	0.318888	11.3506	3.94621772749016e-05	0.000380997
ENSSSCG00045012819	0.304936	11.433	3.95664108591635e-05	0.000381789
ENSSSCG00045039009	0.33871	11.3421	4.01779502222391e-05	0.000387474
ANTXR2	0.312647	11.4399	4.02185422368041e-05	0.000387648
CHST9	0.365578	11.3713	4.02796712557256e-05	0.000387804
ZNF432	0.232414	11.305	4.02745195418831e-05	0.000387804
DIS3L	0.317428	11.3526	4.03824430637683e-05	0.000388577
ASNS	0.322764	11.3805	4.07545588616507e-05	0.000391721
OSTN	0.253867	11.3144	4.07501784182036e-05	0.000391721
ADCY10	0.265354	11.314	4.09078886158989e-05	0.000392975
HERPUD2	0.298501	11.3383	4.12965808324805e-05	0.000396489
NEK7	0.299368	11.4371	4.13605426573696e-05	0.000396661
ENSSSCG00045011758	0.30417	11.3847	4.13470055084396e-05	0.000396661
KAT6B	0.283556	11.5204	4.18674045631922e-05	0.000401299
ENSSSCG00045023569	0.267453	11.3114	4.1995816311148e-05	0.000402083
ADCK1	0.265711	11.316	4.19756271661075e-05	0.000402083
PDK3	0.296964	11.345	4.20813688144311e-05	0.000402679
KCND3	0.300659	11.3377	4.21067002548593e-05	0.000402698
STIM2	0.317699	11.3598	4.23497856148344e-05	0.00040435
MEIKIN	0.238052	11.3084	4.23297318368593e-05	0.00040435
RASGRF2	0.325668	11.4103	4.2347955237714e-05	0.00040435
INO80D	0.317741	11.3818	4.2517213324158e-05	0.000405724
ENSSSCG00045004522	0.237392	11.3059	4.29930261269356e-05	0.000410038
SNX25	0.294232	11.3329	4.3091234486593e-05	0.000410748
ENSSSCG00045019935	0.312449	11.3951	4.31417399758153e-05	0.000411002
SDCCAG8	0.301089	11.4274	4.32113717338062e-05	0.000411438
GABRA2	0.252621	11.3095	4.3464488702516e-05	0.00041362
PIP4K2A	0.300351	11.4849	4.35435031274551e-05	0.000414143
HCK	0.219029	11.3034	4.39465681252254e-05	0.000417747
RAB5A	0.326983	11.3598	4.44568465125127e-05	0.000422365
ENSSSCG00045002320	0.31899	11.3588	4.46217773601516e-05	0.000423232
ENSSSCG00045005552	0.233777	11.3067	4.46126323187154e-05	0.000423232
ENSSSCG00045030269	0.313058	11.4172	4.45834201675973e-05	0.000423232
ENSSSCG00045007812	0.286914	11.3285	4.47674609343965e-05	0.000424381
TMPRSS11E	0.222308	11.3023	4.51226864319881e-05	0.000427513
NSUN7	0.187474	11.2978	4.54166256737503e-05	0.000430062
ENSSSCG00045027770	0.287513	11.3331	4.59050036512584e-05	0.000434448
ENSSSCG00045004948	0.295493	11.3251	4.59972325879448e-05	0.000434606
NMT2	0.308016	11.3642	4.59950839393149e-05	0.000434606
RNF150	0.326548	11.3886	4.59533376578525e-05	0.000434606
HELZ	0.284057	11.521	4.61121938102401e-05	0.000435454
ABCC5	0.3098	11.4139	4.62689676005996e-05	0.000436695
SGK3	0.304314	11.3729	4.64809576680152e-05	0.000438456
ENSSSCG00045024423	0.120608	11.2915	4.65846687073508e-05	0.000439076
ENSSSCG00045026955	0.305382	11.4289	4.65975424205607e-05	0.000439076
MERTK	0.323323	11.3638	4.69491289908028e-05	0.000442147
RPRD1A	0.316119	11.3862	4.69849304970415e-05	0.000442243
ENSSSCG00045016937	0.239346	11.3089	4.70959314181315e-05	0.000442673
UCHL5	0.271417	11.3206	4.7107560285386e-05	0.000442673
ENSSSCG00045037713	0.229128	11.3042	4.70805410182554e-05	0.000442673
ENSSSCG00045007329	0.293515	11.5335	4.73638364704091e-05	0.000444838
CPEB1	0.257192	11.3111	4.74946525431899e-05	0.000445824
SERPINI1	0.240796	11.3079	4.75706233244647e-05	0.000446295
PCBP3	0.233926	11.3049	4.76167878868702e-05	0.000446485
NKD1	0.318434	11.3667	4.76535196538213e-05	0.000446587
WAC	0.303409	11.4347	4.7854486514782e-05	0.000448227
SPIRE1	0.33143	11.3682	4.79124849479858e-05	0.000448526
ENSSSCG00045033313	0.274938	11.5161	4.80161346001599e-05	0.000449253
TSHZ3	0.315512	11.3453	4.81152295390379e-05	0.000449936
ENSSSCG00045011665	0.125442	11.2916	4.8211351573338e-05	0.000450591
ENSSSCG00045030202	0.276858	11.3382	4.91421138115229e-05	0.000459041
ENSSSCG00045037198	0.316149	11.4101	4.93199330994795e-05	0.000460453
NUDT3	0.312698	11.4045	4.94924027462149e-05	0.000461813
AKAP13	0.231252	11.7667	4.9696700566123e-05	0.000463469
FBXO42	0.307786	11.3827	4.98227744486639e-05	0.000464393
ARMH3	0.309614	11.4152	5.00542688675324e-05	0.000466299
ENSSSCG00045025324	0.304829	11.3548	5.01234122062545e-05	0.000466691
PPARGC1A	0.246583	11.311	5.04013543951726e-05	0.000469026
PLEKHO2	0.212681	11.3014	5.05609491479656e-05	0.00047001
CACNG8	0.154572	11.2941	5.05616062465183e-05	0.00047001
ENSSSCG00045037084	0.300793	11.4008	5.06767250710573e-05	0.000470573
OSBPL11	0.307064	11.4145	5.06542951796916e-05	0.000470573
RPS6KB1	0.313803	11.3727	5.0758339962761e-05	0.000470825
RAPGEF5	0.289295	11.523	5.07414046601379e-05	0.000470825
RASSF6	0.248202	11.3093	5.09265053788432e-05	0.000472131
BTRC	0.298512	11.4379	5.10094213009464e-05	0.000472645
ENSSSCG00045030530	0.310992	11.3621	5.10866462300718e-05	0.000473107
ENSSSCG00045035893	0.29132	11.3263	5.15868197746949e-05	0.000477483
PHACTR3	0.269781	11.3259	5.18310203255538e-05	0.000479486
AK4	0.307794	11.4116	5.20086187110178e-05	0.000480871
ENSSSCG00045039415	0.296598	11.4726	5.243734891439e-05	0.000484575
ENSSSCG00045021263	0.312478	11.3908	5.28372522468893e-05	0.000488009
ENSSSCG00045038723	0.311153	11.3704	5.31017403585063e-05	0.00049019
ENSSSCG00045028796	0.302386	11.3531	5.318702318398e-05	0.000490714
PIK3CB	0.307759	11.4523	5.33718663547653e-05	0.000492156
ENSSSCG00045008620	0.191505	11.298	5.36275929062489e-05	0.00049425
COP1	0.294664	11.4819	5.37001979033134e-05	0.000494655
ENSSSCG00045036270	0.308938	11.3601	5.39645127412841e-05	0.000496825
PRUNE1	0.16817	11.295	5.42286106760235e-05	0.000498724
DNAI2	0.162943	11.295	5.42286106760235e-05	0.000498724
CHIC1	0.249817	11.3133	5.43713627341244e-05	0.00049977
ENSSSCG00045008239	0.289826	11.3311	5.49140222470774e-05	0.00050449
FSTL1	0.304816	11.395	5.49840206912275e-05	0.000504595
ENSSSCG00045001839	0.339768	11.396	5.49803762095646e-05	0.000504595
ENSSSCG00045014521	0.228602	11.3064	5.51914907388622e-05	0.00050623
ENSSSCG00045014905	0.214678	11.303	5.5496971714152e-05	0.000507952
FRK	0.218473	11.3028	5.5496971714152e-05	0.000507952
ENSSSCG00045012547	0.209897	11.3031	5.5496971714152e-05	0.000507952
RNF216	0.307791	11.4049	5.54457952990413e-05	0.000507952
PRKACB	0.317035	11.3639	5.56053949148175e-05	0.000508405
ENSSSCG00045008541	0.247381	11.3122	5.55971401918971e-05	0.000508405
BCL11A	0.221804	11.3043	5.57220373686077e-05	0.000509201
GRIA2	0.284169	11.3262	5.60434637816431e-05	0.000511597
XPO7	0.30307	11.3676	5.60361851654876e-05	0.000511597
ENSSSCG00045006351	0.26276	11.3153	5.6375200530435e-05	0.000514353
GLUL	0.285106	11.526	5.6416922290497e-05	0.000514462
ENSSSCG00045025015	0.18414	11.2969	5.65977159686028e-05	0.000515838
ENSSSCG00045025868	0.276567	11.3281	5.7024640608573e-05	0.000519454
ENSSSCG00045031347	0.266074	11.3221	5.75169955906142e-05	0.000523386
MAPK8	0.307837	11.3658	5.74868555141629e-05	0.000523386
ADRA1A	0.253087	11.3111	5.76077248357962e-05	0.000523936
ENSSSCG00045010345	0.256803	11.3166	5.76481055284131e-05	0.000524027
PUM2	0.284822	11.5342	5.81347362511768e-05	0.000528172
ASPH	0.256649	11.5625	5.84488987835598e-05	0.000530545
PLS3	0.295599	11.4243	5.84574812085609e-05	0.000530545
ARFGEF2	0.302064	11.3665	5.97518700880974e-05	0.000542008
ENSSSCG00045026797	0.203643	11.3015	5.98203525819744e-05	0.000542344
CCDC178	0.233931	11.3072	6.00549173423764e-05	0.000544185
COCH	0.142715	11.293	6.09343234122874e-05	0.000551863
RGS20	0.242878	11.3109	6.14389205206624e-05	0.000556141
PLA2G4E	0.207751	11.3015	6.14785263011223e-05	0.000556208
ENSSSCG00045015342	0.307881	11.3866	6.18695045198079e-05	0.000559452
MAGED1	0.273342	11.3236	6.22649011150957e-05	0.000562732
ENSSSCG00045039103	0.296899	11.3495	6.24032179399548e-05	0.000563687
ENSSSCG00045020894	0.291898	11.3319	6.27030931340162e-05	0.0005661
ENSSSCG00045022200	0.226978	11.3076	6.34090157966102e-05	0.000572174
GCC2	0.288022	11.3454	6.41263227897023e-05	0.000578344
VDAC1	0.299469	11.3446	6.42042604836167e-05	0.000578651
CFDP1	0.303992	11.4695	6.42275017365254e-05	0.000578651
ENSSSCG00045032071	0.231243	11.3063	6.48628409069275e-05	0.000583864
FASTKD2	0.20986	11.3031	6.49016302286386e-05	0.000583864
TIMD4	0.223977	11.307	6.49124342574469e-05	0.000583864
PHKA1	0.300133	11.3418	6.49414581921761e-05	0.000583864
ENSSSCG00045015486	0.271065	11.3205	6.60277159607059e-05	0.000593321
EPHX4	0.167088	11.297	6.61543356104482e-05	0.00059384
MARCO	0.176032	11.2967	6.61543356104482e-05	0.00059384
SLC6A14	0.179682	11.2971	6.62527059094452e-05	0.000594414
ENSSSCG00045006728	0.265918	11.3271	6.6592320030292e-05	0.000596843
ENSSSCG00045019291	0.187441	11.2977	6.65926285279466e-05	0.000596843
PRSS35	0.138649	11.2928	6.69160082320212e-05	0.00059943
IGF1	0.332862	11.4002	6.71347278382115e-05	0.000601077
ENSSSCG00045027286	0.272578	11.3227	6.72385140108104e-05	0.000601694
ENSSSCG00045010131	0.317449	11.3794	6.72846906683155e-05	0.000601795
ENSSSCG00045017845	0.283637	11.3589	6.75373167575716e-05	0.000603492
AKT3	0.277989	11.5448	6.75443413616554e-05	0.000603492
ENSSSCG00045007633	0.272967	11.5367	6.76775852382811e-05	0.000604369
DNAJB4	0.295783	11.4465	6.77901002664039e-05	0.000605061
DNAJB14	0.286349	11.3329	6.81855572490008e-05	0.000608276
ABCA3	0.202489	11.3005	6.83622142092838e-05	0.000609537
ENSSSCG00045027915	0.313124	11.3924	6.86136565474203e-05	0.000611463
ENSSSCG00045017831	0.275255	11.3226	6.90176519400708e-05	0.000614745
ENSSSCG00045021907	0.302768	11.3628	6.94261884605799e-05	0.000618065
ZNF407	0.309005	11.4417	6.94852067944774e-05	0.000618271
ENSSSCG00045034104	0.293568	11.3525	6.98136882633767e-05	0.000620874
SH3PXD2B	0.316284	11.4087	7.02749157865949e-05	0.00062456
KCNQ1	0.286852	11.331	7.03005467904475e-05	0.00062456
MCF2	0.235932	11.3087	7.04132100165667e-05	0.000625239
MAP3K20	0.292155	11.5015	7.04660753669363e-05	0.000625386
ENSSSCG00045029996	0.24664	11.6051	7.06049355912276e-05	0.000626297
TUT4	0.309787	11.4516	7.10037361313013e-05	0.000629511
ENSSSCG00045023390	0.302816	11.4128	7.20205733818805e-05	0.00063787
ENSSSCG00045022744	0.268832	11.3266	7.19941673532487e-05	0.00063787
FAM49B	0.302027	11.3749	7.21803251270662e-05	0.000638957
AMOT	0.294475	11.3339	7.24854076313648e-05	0.000641329
ENSSSCG00045023112	0.289177	11.3657	7.27775691076578e-05	0.000643583
IL23R	0.237546	11.3051	7.28706268661998e-05	0.000644076
IQCB1	0.253371	11.3178	7.31215992955008e-05	0.000645964
ENSSSCG00045024218	0.227865	11.309	7.3314805198864e-05	0.000647339
ENSSSCG00045039533	0.299279	11.3747	7.35448113860645e-05	0.000649038
TTC33	0.274907	11.325	7.37492926146032e-05	0.000650509
ENSSSCG00045001919	0.308023	11.3432	7.42290757916326e-05	0.000654407
ENSSSCG00045037491	0.254027	11.3178	7.50678320618085e-05	0.000661463
ENSSSCG00045018994	0.263442	11.3172	7.57091369062662e-05	0.000666774
SKAP1	0.337322	11.394	7.62273614180408e-05	0.000670759
ENSSSCG00045033556	0.280746	11.3243	7.62394452984279e-05	0.000670759
SPTLC2	0.295597	11.3456	7.63179945967402e-05	0.000671108
TSGA10	0.271359	11.3346	7.66166565651367e-05	0.000673391
ENSSSCG00045019177	0.296512	11.3694	7.67447007986042e-05	0.000674173
ENSSSCG00045000613	0.285867	11.3353	7.70300388814424e-05	0.000676336
SMAD2	0.304082	11.4047	7.74752924506559e-05	0.000679553
ENSSSCG00045029384	0.255007	11.3155	7.74542239953119e-05	0.000679553
PAQR8	0.342658	11.3935	7.75376831873175e-05	0.000679755
ENSSSCG00045020147	0.285103	11.3474	7.77012144437305e-05	0.000680843
ENSSSCG00045038537	0.195803	11.3004	7.7776723806363e-05	0.000681158
TTC26	0.258522	11.3119	7.79902957476906e-05	0.000682682
ENSSSCG00045012082	0.232857	11.3075	7.83428290003793e-05	0.00068542
PARVA	0.274312	11.5208	7.86428639772902e-05	0.000687446
DRC7	0.187378	11.2996	7.86540909708052e-05	0.000687446
ACTN2	0.288136	11.3358	7.87463882410359e-05	0.00068769
ENSSSCG00045017130	0.211883	11.3042	7.87616571675368e-05	0.00068769
ENSSSCG00045028978	0.246364	11.3136	7.9597125366393e-05	0.000694633
ENSSSCG00045025085	0.288198	11.3405	8.05415430042078e-05	0.000702519
ENSSSCG00045020964	0.260842	11.56	8.12832188720514e-05	0.00070863
ENSSSCG00045003991	0.206024	11.3012	8.1480242747695e-05	0.000709989
ENSSSCG00045017975	0.257238	11.3159	8.16231435922862e-05	0.000710577
PTPN11	0.295837	11.348	8.16300627863655e-05	0.000710577
SNTB1	0.290389	11.5042	8.19367690897305e-05	0.000712601
RCBTB1	0.295597	11.371	8.19451711440678e-05	0.000712601
AGBL2	0.262318	11.3136	8.22965898537313e-05	0.000714897
RMDN2	0.292076	11.3469	8.23090639038815e-05	0.000714897
ENSSSCG00045035362	0.205747	11.3005	8.23335291153378e-05	0.000714897
CDH17	0.148624	11.2948	8.29549206885509e-05	0.00071993
EML4	0.296394	11.4159	8.34556916549266e-05	0.000723912
ELOVL6	0.228926	11.666	8.36044425711764e-05	0.000724838
ACMSD	0.248653	11.3135	8.40199088546934e-05	0.000728074
PTCHD1	0.157648	11.2947	8.41017883130638e-05	0.000728418
ENSSSCG00045021680	0.252017	11.3117	8.47995690223574e-05	0.000734093
MTREX	0.305215	11.3804	8.49908084166981e-05	0.000735379
ENSSSCG00045005472	0.310032	11.365	8.55598362213901e-05	0.000739932
MTUS2	0.308179	11.3592	8.5740133447631e-05	0.00074112
ENSSSCG00045019190	0.284705	11.3396	8.64738051454366e-05	0.000747087
ENSSSCG00045034678	0.2041	11.302	8.65264182783545e-05	0.000747167
FAM126B	0.295353	11.3836	8.72884066033371e-05	0.00075337
[truncated: 15,254 more rows]

## Sheet: Fibroblast
	logFC	logCPM	PValue	PValue_Adj
LRRC43	-2.03746	11.5621	0.00102816	1
ME1	3.30919	11.5451	0.00419506	1
SVIL	-2.06071	11.4573	0.0112696	1
ADIPOQ	-2.11084	11.3455	0.0121475	1
DENND5A	-2.62354	11.2701	0.0127055	1
IQGAP2	3.30317	11.5419	0.0148586	1
KCNIP4	-2.20933	11.2211	0.015989	1
MAP3K1	-2.2093	11.2209	0.015989	1
CNP	-2.20928	11.2216	0.015989	1
PLSCR	3.10029	11.4813	0.017484	1
MLLT3	2.94108	11.437	0.0198246	1
EBF2	2.55643	11.6803	0.0279506	1
KDM2A	-1.68898	11.3442	0.0353103	1
ENSSSCG00045015430	2.66543	11.3679	0.0392656	1
ENSSSCG00045032402	2.66547	11.3686	0.0392656	1
MBNL1	1.51199	11.7171	0.043303	1
XPO7	-2.46188	11.1681	0.0434121	1
ENSSSCG00045032670	-2.1409	11.1418	0.0440563	1
ACAD10	-2.14084	11.1414	0.0440563	1
TBXAS1	-2.14084	11.1414	0.0440563	1
ZNF276	-2.14089	11.1417	0.0440563	1
UBE2L3	-2.14089	11.1417	0.0440563	1
PGAM5	-2.1409	11.1418	0.0440563	1
ENSSSCG00045014060	-2.14084	11.1414	0.0440563	1
PIP4K2A	2.66553	11.3689	0.0496366	1
NFIA	-1.21874	12.0965	0.0501923	1
SAMD4A	-2.04042	11.2713	0.0502379	1
CYP27A1	2.76322	11.3919	0.0510346	1
CAMK2D	2.56045	11.3453	0.055796	1
FUBP3	-1.93932	11.1946	0.0560804	1
ENSSSCG00045039540	-1.94012	11.1948	0.0564033	1
RPS3A	-1.93836	11.1951	0.056472	1
AKAP9	-1.45716	11.4141	0.0568199	1
ABL1	-1.94099	11.1958	0.0571758	1
ACAP2	2.07815	11.5232	0.0575046	1
ENSSSCG00045034746	2.12253	11.7696	0.0638322	1
ENSSSCG00045028855	-1.73942	11.2946	0.0716879	1
GBE1	1.40594	11.6791	0.0727921	1
DOCK11	2.55901	11.3445	0.0750362	1
ENSSSCG00045026506	-2.13345	11.1414	0.0751866	1
NF2	-2.13343	11.1414	0.0752969	1
ARL6IP5	-2.13343	11.1414	0.0753044	1
VPS36	-2.13343	11.1414	0.0753375	1
LHFPL6	-2.13343	11.1414	0.0753663	1
USP54	-2.13342	11.1414	0.075403	1
ENSSSCG00045015711	-2.13787	11.1417	0.0757904	1
TMEM45A	-2.14084	11.1419	0.0759452	1
CD151	-2.13932	11.1418	0.0759889	1
NRXN1	2.92894	11.4338	0.0770125	1
FAM135A	-1.82162	11.2458	0.0774035	1
FN1	1.99971	11.4991	0.0814648	1
ENSSSCG00045036863	2.4465	11.3203	0.0818407	1
ENSSSCG00045023112	2.55623	11.3435	0.0835055	1
VGLL4	2.55951	11.3449	0.0842749	1
SCARB1	2.56141	11.3458	0.0851741	1
RPGRIP1L	-1.68768	11.3427	0.0867162	1
GIT2	-1.51653	11.2715	0.0881542	1
CAMKK2	-1.51659	11.2738	0.0881542	1
ENSSSCG00045036026	-1.49193	11.3198	0.0882367	1
ENSSSCG00045019928	-1.49337	11.3211	0.0897093	1
ENSSSCG00045001449	-1.46938	11.3667	0.0929621	1
ENSSSCG00045038463	-1.74468	11.4556	0.100036	1
POU2F1	2.44724	11.3215	0.101346	1
TGFBR3	2.65941	11.3671	0.101686	1
PUM1	2.55814	11.3446	0.102506	1
ENSSSCG00045033313	1.75928	11.4355	0.104657	1
ENSSSCG00045035260	2.32434	11.2973	0.106397	1
NSRP1	2.44538	11.3207	0.11149	1
ENSSSCG00045021374	2.44873	11.3221	0.111976	1
LMBRD1	-1.93381	11.1943	0.115722	1
ZNF280D	2.32232	11.2956	0.120336	1
PIK3CB	2.32421	11.2971	0.121612	1
ENSSSCG00045010787	2.32418	11.2971	0.121643	1
MRAS	2.32602	11.2984	0.122985	1
CBFA2T2	2.44637	11.3212	0.126584	1
ELOVL5	1.53388	11.5648	0.127046	1
SND1	-1.93363	11.1943	0.127349	1
NHLRC3	-1.55354	11.2225	0.128689	1
LIMS1	1.66782	11.4144	0.130853	1
ENSSSCG00045016841	2.3214	11.2958	0.133506	1
FARP1	2.55255	11.3433	0.133927	1
ENSSSCG00045018224	1.66824	11.4155	0.134076	1
ELOVL6	1.12789	12.0416	0.134668	1
MTPAP	-1.60942	11.1681	0.13909	1
H3F3A	-1.60948	11.1685	0.13909	1
FAM160B1	-1.60947	11.1684	0.13909	1
H2AFY	-1.60944	11.1689	0.13909	1
B4GALT5	-1.60956	11.1691	0.13909	1
SEC23IP	-1.60942	11.1681	0.13909	1
ENSSSCG00045018077	-1.60947	11.1684	0.13909	1
ENSSSCG00045037643	2.19002	11.2736	0.145148	1
ENSSSCG00045018417	2.18993	11.272	0.145148	1
ENSSSCG00045029526	2.19015	11.2733	0.147588	1
RPL18	-1.48794	11.3201	0.147831	1
ARID2	-1.495	11.321	0.148291	1
TBCA	2.31879	11.2952	0.150199	1
PLPP3	-1.27266	11.9931	0.151002	1
ACTR3	2.32128	11.2961	0.15174	1
FNDC3B	1.41339	11.8199	0.151761	1
NTN1	1.84345	11.4598	0.15456	1
VPS37B	-1.71083	11.1141	0.156981	1
ENSSSCG00045037619	-1.71083	11.1141	0.156981	1
ENSSSCG00045027907	-1.71083	11.1141	0.156981	1
ENSSSCG00045010368	-1.7109	11.1146	0.156981	1
IMMP1L	-1.71083	11.1141	0.156981	1
ENSSSCG00045000691	-1.71091	11.1147	0.156981	1
MTHFR	-1.7109	11.1146	0.156981	1
ENSSSCG00045025577	-1.71088	11.1145	0.156981	1
ENSSSCG00045026174	-1.71083	11.1141	0.156981	1
ENSSSCG00045004073	-1.71083	11.1141	0.156981	1
WIPF2	-1.71088	11.1145	0.156981	1
DEGS1	-1.71091	11.1147	0.156981	1
PSMA6	-1.71083	11.1141	0.156981	1
ENSSSCG00045002075	-1.71083	11.1141	0.156981	1
KDELR1	-1.71083	11.1141	0.156981	1
ENSSSCG00045024275	-1.71088	11.1145	0.156981	1
LGMN	-1.71088	11.1145	0.156981	1
TPI1	-1.71083	11.1141	0.156981	1
NXPH1	-1.71091	11.1147	0.156981	1
RPL35A	-1.71091	11.1147	0.156981	1
RIPOR1	-1.7109	11.1146	0.156981	1
AP5M1	-1.7109	11.1146	0.156981	1
GPR155	-1.71083	11.1141	0.156981	1
ENSSSCG00045026739	-1.71091	11.1147	0.156981	1
CCL21	-1.71083	11.1141	0.156981	1
GLT8D2	-1.71088	11.1145	0.156981	1
TDG	-1.71088	11.1145	0.156981	1
ENSSSCG00045021728	-1.71088	11.1145	0.156981	1
ENSSSCG00045011280	-1.71083	11.1141	0.156981	1
ENSSSCG00045012598	-1.71083	11.1141	0.156981	1
CD163	-1.71083	11.1141	0.156981	1
ENSSSCG00045030198	-1.7109	11.1146	0.156981	1
ENSSSCG00045009949	-1.71098	11.1152	0.156981	1
MNS1	-1.71083	11.1141	0.156981	1
NFYC	-1.71083	11.1141	0.156981	1
ENSSSCG00045002377	-1.71091	11.1147	0.156981	1
YME1L1	-1.71083	11.1141	0.156981	1
TMED8	-1.71088	11.1145	0.156981	1
ENSSSCG00045007101	-1.7109	11.1146	0.156981	1
SERF2	-1.71083	11.1141	0.156981	1
UGP2	-1.71091	11.1147	0.156981	1
RANBP3	-1.71083	11.1141	0.156981	1
GRID1	-1.7109	11.1146	0.156981	1
ENSSSCG00045034339	-1.71083	11.1141	0.156981	1
RPS5	-1.7109	11.1146	0.156981	1
MORC1	-1.71088	11.1145	0.156981	1
ALDH6A1	-1.71091	11.1147	0.156981	1
ENSSSCG00045004129	-1.71088	11.1145	0.156981	1
GMCL1	-1.71083	11.1141	0.156981	1
G3BP1	-1.71088	11.1145	0.156981	1
C1QC	-1.71088	11.1145	0.156981	1
PRKAA2	-1.71088	11.1145	0.156981	1
ENSSSCG00045014506	-1.71091	11.1147	0.156981	1
ENSSSCG00045008378	-1.71083	11.1141	0.156981	1
STX4	-1.71083	11.1141	0.156981	1
PHF8	-1.71091	11.1147	0.156981	1
OTULIN	-1.71083	11.1141	0.156981	1
TRDMT1	-1.71083	11.1141	0.156981	1
ENSSSCG00045014057	-1.71091	11.1147	0.156981	1
CDK9	-1.71083	11.1141	0.156981	1
ENSSSCG00045002251	-1.71083	11.1141	0.156981	1
MED11	-1.71083	11.1141	0.156981	1
ENSSSCG00045023374	-1.71083	11.1141	0.156981	1
IL6ST	1.59576	11.5823	0.157872	1
ABCA9	-1.17866	11.5403	0.15898	1
SF3B1	1.66628	11.4144	0.164555	1
YWHAE	2.32261	11.2967	0.164611	1
CDK14	-1.10249	11.641	0.16532	1
PRR16	1.66901	11.4159	0.165707	1
PLXDC2	-1.11925	11.677	0.168186	1
RORA	1.53152	11.563	0.169951	1
ENSSSCG00045027112	1.13127	11.7179	0.171475	1
ARMH3	-1.12152	11.4126	0.17265	1
GPCPD1	2.18664	11.2708	0.174555	1
CNIH3	2.18825	11.2717	0.175326	1
PDE10A	-1.47454	11.3208	0.175516	1
ACSS2	-1.20557	11.6218	0.175554	1
KCTD3	-1.51329	11.2701	0.176984	1
ENSSSCG00045031484	1.07444	11.6983	0.177579	1
NR3C1	2.19217	11.2736	0.177933	1
PIAS1	2.18992	11.2725	0.178062	1
HACD2	2.18996	11.2725	0.178409	1
RSBN1L	2.31786	11.2955	0.179587	1
ENSSSCG00045013091	2.31685	11.2952	0.179619	1
ENSSSCG00045037598	2.31975	11.296	0.179667	1
TAOK3	1.56964	11.3905	0.181408	1
ITCH	1.5697	11.3906	0.181982	1
TLK1	1.56951	11.3915	0.182376	1
ENSSSCG00045024427	1.5317	11.5644	0.183304	1
ENSSSCG00045019940	1.83181	11.4559	0.183518	1
RBM26	1.66643	11.4131	0.183597	1
DLG1	1.34706	11.6603	0.187491	1
USP32	1.3886	11.5218	0.189028	1
ENSSSCG00045031683	-1.50694	11.271	0.190426	1
PLD1	2.18689	11.2714	0.19333	1
ENSSSCG00045027262	2.1888	11.2721	0.193485	1
GPC6	1.34826	12.2408	0.193601	1
ENSSSCG00045014270	2.44922	11.3219	0.194337	1
PHIP	-1.6117	11.1686	0.195036	1
ABHD17A	-1.6117	11.1686	0.195143	1
SMAD4	-1.6117	11.1686	0.195152	1
ENSSSCG00045025084	-1.60473	11.1681	0.195418	1
COQ4	-1.60473	11.1681	0.195471	1
PNN	-1.60394	11.1697	0.195686	1
NDE1	-1.60472	11.1681	0.195822	1
EWSR1	-1.60472	11.1681	0.195843	1
CHD1	-1.60472	11.1681	0.195887	1
ENSSSCG00045019935	-1.60336	11.1682	0.195937	1
ENSSSCG00045003005	-1.60067	11.1686	0.195976	1
NID2	-1.61159	11.169	0.196114	1
NDUFA13	-1.60172	11.1685	0.196326	1
USP53	-1.59676	11.1691	0.196945	1
ENSSSCG00045011173	-1.59675	11.1691	0.197018	1
ENSSSCG00045001326	2.44845	11.3217	0.197695	1
KCMF1	2.04184	11.2482	0.201349	1
SENP2	2.04182	11.248	0.201349	1
ENSSSCG00045022832	-1.55763	11.2214	0.203493	1
ENSSSCG00045002914	-1.24763	11.2462	0.203872	1
GULP1	-1.11942	11.4135	0.204372	1
NUDT3	2.04123	11.2455	0.204543	1
COL8A1	-1.54871	11.22	0.204899	1
ABCA1	-1.54554	11.2204	0.204934	1
ENSSSCG00045003794	-1.54671	11.2202	0.204988	1
ELF2	2.04133	11.246	0.205128	1
SMAD6	2.04137	11.2462	0.205369	1
TNIK	1.66563	11.4129	0.205769	1
ORC4	2.04141	11.2464	0.205921	1
ENSSSCG00045039148	2.04139	11.2464	0.20596	1
MIB1	2.04155	11.2469	0.206779	1
PLCB4	2.04157	11.2469	0.206809	1
PAG1	2.04132	11.2465	0.207558	1
INSR	2.04173	11.2473	0.207572	1
APBB1IP	2.04174	11.2473	0.207642	1
COL5A2	1.38771	11.5213	0.207667	1
ENSSSCG00045001030	2.32476	11.2973	0.208394	1
ENSSSCG00045020593	2.04202	11.2478	0.208628	1
PDE8A	2.04152	11.2469	0.208746	1
SNRK	2.04157	11.247	0.209035	1
ACSS3	2.04211	11.2479	0.21011	1
ENSSSCG00045006322	1.57268	11.3928	0.210636	1
ENSSSCG00045024263	2.04249	11.2483	0.211072	1
ENSSSCG00045023790	1.57352	11.3933	0.211424	1
ENSSSCG00045031611	0.969601	12.22	0.212126	1
TXNIP	-1.24712	11.2461	0.215079	1
ENSSSCG00045005047	-1.24721	11.2467	0.216186	1
ENSSSCG00045037972	-1.24817	11.2469	0.21649	1
ENSSSCG00045039462	-1.11885	11.4127	0.216531	1
RPS18	-1.24772	11.2466	0.216914	1
ENSSSCG00045005230	-1.24499	11.2468	0.216929	1
LUC7L	-1.24725	11.247	0.218039	1
CSNK2A1	2.31596	11.2954	0.218325	1
ENSSSCG00045038759	-1.27868	11.3895	0.221772	1
TSHR	2.32242	11.2968	0.223028	1
SUPT3H	2.31806	11.2959	0.223117	1
ENSSSCG00045034440	1.23025	11.4793	0.223162	1
HLCS	1.46461	11.3662	0.224732	1
PDCD4	2.18674	11.2717	0.226113	1
EFEMP1	-0.970672	11.4353	0.226363	1
ENSSSCG00045011144	1.57073	11.3915	0.226434	1
CTPS2	2.1869	11.2717	0.226989	1
ENSSSCG00045028725	2.19605	11.2741	0.228135	1
ENSSSCG00045039226	-1.44069	11.4558	0.228758	1
ENSSSCG00045027883	-1.04576	11.5203	0.23518	1
TRPS1	1.28277	11.7704	0.236983	1
ARHGAP10	-1.05021	11.3206	0.240108	1
BICC1	-0.945435	11.8383	0.24106	1
BABAM2	-1.0864	11.3665	0.241693	1
ELF1	2.18563	11.2715	0.241741	1
ATXN7L1	-1.08413	11.3672	0.242103	1
LARP4	2.18534	11.2715	0.242244	1
ENSSSCG00045038566	-1.52063	11.2707	0.24651	1
ENSSSCG00045020769	-1.50657	11.2709	0.248275	1
ENSSSCG00045035653	1.46403	11.3672	0.24832	1
ENSSSCG00045005069	1.66279	11.4122	0.254713	1
TCF7L2	1.10374	11.8229	0.254879	1
CYBRD1	2.18425	11.2713	0.26049	1
FAM49B	2.04025	11.2469	0.262063	1
SMURF2	2.0399	11.2468	0.262587	1
ZNF532	-1.05071	11.3211	0.262827	1
C8orf34	2.03695	11.2459	0.262985	1
NR6A1	2.04322	11.2478	0.263464	1
ENSSSCG00045014886	2.04057	11.247	0.263589	1
ENSSSCG00045023777	1.1695	11.6033	0.263699	1
PCMTD1	2.04535	11.2484	0.264779	1
ZNF521	1.31332	11.5013	0.272188	1
CALD1	-0.765089	11.803	0.272952	1
ENSSSCG00045023245	-0.925177	11.3902	0.275382	1
ENSSSCG00045030051	-0.924263	11.3901	0.275555	1
LIMA1	-1.22195	11.1955	0.275777	1
YIPF4	-1.22197	11.1946	0.275777	1
RPL13	-1.22207	11.1953	0.275777	1
ENSSSCG00045038662	-1.2219	11.1947	0.275777	1
UBE2W	-1.2219	11.196	0.275777	1
CCNL2	-1.22198	11.1953	0.275777	1
ENSSSCG00045008780	-1.22192	11.196	0.275777	1
TSPAN13	-1.22194	11.1952	0.275777	1
TBL1XR1	-1.22188	11.195	0.275777	1
ENSSSCG00045011313	-1.2219	11.1948	0.275777	1
KMT2E	1.0319	11.5627	0.276638	1
ENSSSCG00045025049	1.18298	11.9638	0.27704	1
ACBD6	1.87655	11.2202	0.279359	1
EEF1AKMT1	1.87665	11.2219	0.279359	1
RNF144A	1.87667	11.2223	0.279359	1
ENSSSCG00045032145	1.87665	11.222	0.279359	1
PPP6R2	1.87666	11.2222	0.279359	1
NCOA7	1.87671	11.223	0.279359	1
ENSSSCG00045024775	1.87661	11.2212	0.279359	1
ELK3	1.87657	11.2205	0.279359	1
KIF21A	1.87662	11.2214	0.279359	1
MYH9	1.87668	11.2225	0.279359	1
ENSSSCG00045017702	1.87663	11.2216	0.279359	1
GPM6A	1.87662	11.2215	0.279359	1
PHF14	1.87668	11.2225	0.279359	1
CCNL1	1.87672	11.2231	0.279359	1
EHMT1	1.8766	11.2211	0.279359	1
ENSSSCG00045033611	2.04034	11.247	0.281106	1
ENSSSCG00045023598	2.03842	11.2465	0.281574	1
GHR	0.756188	12.3874	0.282659	1
AKAP13	0.961882	11.7687	0.283057	1
IKZF2	2.0492	11.2492	0.284495	1
GRK5	-1.25857	11.2952	0.287135	1
SSH2	0.880331	11.8396	0.287619	1
STK39	0.875012	11.8394	0.28787	1
CAT	-0.836859	11.4578	0.289382	1
TRAPPC8	-1.24381	11.2455	0.290307	1
ZZZ3	2.18878	11.2723	0.295157	1
TMCC1	1.27216	11.7677	0.297184	1
ENSSSCG00045032923	1.15612	11.6015	0.298702	1
UBE2R2	1.74931	11.4335	0.300422	1
ENSSSCG00045009034	1.3513	11.3439	0.300916	1
ENSSSCG00045009362	1.35158	11.3443	0.301303	1
CACNB2	1.87449	11.2205	0.30262	1
CCNT2	1.8746	11.2206	0.302802	1
VPS53	1.8747	11.2206	0.302891	1
RNF19	1.35227	11.3452	0.303097	1
ACER3	0.913078	11.7541	0.303264	1
ENSSSCG00045008552	1.22697	11.4777	0.30341	1
VMP1	1.87482	11.2207	0.303507	1
FLI1	1.87482	11.2207	0.303532	1
KCTD20	1.87489	11.2208	0.303584	1
RPUSD1	1.87506	11.2209	0.303764	1
CABLES1	1.87546	11.2211	0.303985	1
ENSSSCG00045016809	1.87528	11.221	0.304015	1
ENSSSCG00045016799	1.87536	11.2211	0.304027	1
PIP5K1A	1.87536	11.2211	0.304098	1
SPPL3	1.87593	11.2214	0.304112	1
NSD1	1.87576	11.2213	0.304128	1
ARFGEF2	1.87594	11.2214	0.304128	1
DENND2A	1.87553	11.2212	0.304151	1
CHIC2	1.87526	11.221	0.304215	1
GLIS3	1.87562	11.2212	0.304225	1
ENSSSCG00045026526	1.35354	11.3467	0.304322	1
REEP3	-0.926554	11.3898	0.304343	1
UBE3B	1.87524	11.221	0.304873	1
ENSSSCG00045024571	1.87622	11.2216	0.304919	1
GALNTL6	1.87666	11.2218	0.30519	1
ZFAND6	1.87679	11.2219	0.305375	1
VCL	1.87713	11.2221	0.305452	1
ENSSSCG00045028192	1.87711	11.2221	0.305478	1
ENSSSCG00045019513	1.87604	11.2215	0.305539	1
FBXW4	1.46516	11.368	0.305711	1
MBTPS2	1.8755	11.2212	0.305824	1
NEBL	1.87712	11.2221	0.306287	1
ENSSSCG00045034737	1.87694	11.222	0.306701	1
KLHL28	1.87733	11.2222	0.306778	1
ZNF654	1.87734	11.2222	0.30678	1
ARFGAP3	1.87709	11.2221	0.307246	1
ENSSSCG00045007709	1.8776	11.2223	0.307771	1
MID1	1.0145	11.7879	0.308239	1
ENSSSCG00045007613	0.93146	11.9516	0.309988	1
COL1A2	-0.921849	11.3908	0.312068	1
TMSB10	-1.04416	11.3215	0.315246	1
PARD3	1.00874	11.7853	0.315436	1
IGF1	1.35105	11.344	0.319715	1
ENSSSCG00045021842	-0.924409	11.3894	0.319749	1
GPHN	-0.919923	11.3901	0.320425	1
PKN2	2.19205	11.2729	0.321513	1
GPRC5B	-1.21944	11.1943	0.325415	1
MTDH	-1.21943	11.1943	0.325493	1
NISCH	-1.21943	11.1943	0.325523	1
ENSSSCG00045016908	-1.21943	11.1943	0.32558	1
ENSSSCG00045020325	-1.22287	11.1949	0.325754	1
RPL26	-1.22396	11.1947	0.325779	1
EXOC1	-1.22286	11.1946	0.325781	1
ENSSSCG00045015523	-1.22008	11.1955	0.325782	1
CMTM8	2.18022	11.2709	0.325789	1
ZNF133	-1.22152	11.1955	0.325845	1
ENSSSCG00045035290	-1.21719	11.1957	0.326063	1
RPS7	-0.996165	11.2706	0.326156	1
ENSSSCG00045014314	-1.21734	11.1947	0.32616	1
RAB31	-1.21734	11.1947	0.326171	1
ENSSSCG00045020834	-1.21734	11.1947	0.32618	1
FEZ2	2.17879	11.2706	0.326898	1
AAGAB	2.17818	11.2705	0.327164	1
SRPK2	1.56635	11.39	0.32724	1
PRPF39	-0.996885	11.2715	0.328089	1
ENSSSCG00045038938	-0.99659	11.2717	0.329208	1
FTO	-0.770894	11.5205	0.330682	1
SAT1	-0.823589	11.5621	0.334133	1
ENSSSCG00045007329	1.35119	11.3442	0.335919	1
ENSSSCG00045028499	-1.00298	11.4781	0.336414	1
UBE4B	1.34833	11.3449	0.337939	1
CREBBP	-0.863897	11.3448	0.33949	1
SOX6	-0.777468	11.4127	0.344935	1
TUT7	-0.715863	11.4783	0.345884	1
ARRDC5	-1.59348	11.1686	0.347777	1
PITPNM2	-1.59347	11.1686	0.348215	1
ENSSSCG00045015556	1.10345	11.5832	0.348577	1
MLXIP	-1.23065	11.2469	0.34994	1
CDK6	-1.2333	11.2466	0.351582	1
ENSSSCG00045022563	-1.60378	11.1681	0.354233	1
HNRNPA2B1	1.34395	11.343	0.354432	1
ENSSSCG00045025264	-1.04668	11.3191	0.354773	1
ENSSSCG00045026588	0.954371	11.5409	0.356211	1
ENO1	2.05121	11.249	0.356788	1
ADGRB3	2.03806	11.2467	0.356953	1
MAP1B	2.03686	11.2465	0.357251	1
FBXW7	1.32068	11.503	0.357305	1
ENSSSCG00045003694	2.05517	11.2497	0.357368	1
HSD17B12	0.881808	11.5245	0.357503	1
ENSSSCG00045026962	1.465	11.3699	0.357961	1
CDC42BPB	2.03549	11.2463	0.358586	1
SPATS2L	-1.25261	11.2958	0.358922	1
KYAT3	2.0346	11.2462	0.359233	1
ANXA2	2.03279	11.2458	0.360221	1
ENSSSCG00045032731	1.0329	11.5628	0.364466	1
RBBP6	-1.05007	11.3186	0.366665	1
SESN1	0.881675	11.5247	0.36668	1
PECAM1	1.22889	11.3213	0.367313	1
ENSSSCG00045002073	1.2289	11.3214	0.367313	1
FAP	1.22874	11.3201	0.370117	1
ANKHD1	1.22888	11.3208	0.370486	1
SEPTIN11	1.2289	11.3209	0.370545	1
ENSSSCG00045001234	-0.777046	11.4133	0.371142	1
TSC22D3	1.22923	11.3223	0.371183	1
CDH13	1.05324	11.4362	0.371821	1
RPS15	-0.860505	11.3449	0.372117	1
SYNPO2	2.03958	11.247	0.372669	1
TOR1AIP1	-0.990342	11.2713	0.373346	1
WDR86	-0.991421	11.2724	0.373386	1
TRIO	-0.991344	11.272	0.374274	1
ENSSSCG00045015698	-0.984244	11.2729	0.374993	1
ATP8A1	2.03662	11.2465	0.375353	1
ENSSSCG00045012345	2.03611	11.2465	0.375584	1
ENSSSCG00045000955	1.35389	11.3452	0.379943	1
NLK	2.02881	11.2453	0.380385	1
ZEB1	0.903038	11.6422	0.381306	1
BCL7A	-1.17941	11.1414	0.382831	1
RASAL2	-1.17943	11.1422	0.382831	1
TLK2	-1.17948	11.1422	0.382831	1
ENSSSCG00045025482	-1.17941	11.1414	0.382831	1
ADGB	-1.17949	11.1419	0.382831	1
RNLS	-1.17941	11.1414	0.382831	1
ENSSSCG00045001159	-1.17946	11.1417	0.382831	1
COPZ2	-1.17944	11.1421	0.382831	1
BAZ1A	-1.17936	11.1424	0.382831	1
ZNF236	-1.17939	11.1418	0.382831	1
GOLPH3	-1.17943	11.1423	0.382831	1
CPNE1	-1.17942	11.1429	0.382831	1
GLI2	-1.17939	11.1418	0.382831	1
TBC1D7	-1.17948	11.1421	0.382831	1
ENSSSCG00045021738	-1.17948	11.1422	0.382831	1
ENSSSCG00045006860	-1.17945	11.1423	0.382831	1
CAMK2G	-1.17946	11.1417	0.382831	1
ITGB5	-1.17952	11.1427	0.382831	1
ITGB1BP1	-1.17941	11.1414	0.382831	1
TSC1	-1.17939	11.1418	0.382831	1
ENSSSCG00045029649	-1.17948	11.1418	0.382831	1
TMEM87B	-1.17941	11.1414	0.382831	1
SUZ12	-1.17937	11.1421	0.382831	1
ACOX2	-1.17946	11.1417	0.382831	1
SH3RF1	-1.17941	11.1414	0.382831	1
ENSSSCG00045036376	-1.17941	11.1414	0.382831	1
PLAA	-1.17941	11.1414	0.382831	1
SEC62	-1.17941	11.1414	0.382831	1
POMT1	-1.17945	11.1423	0.382831	1
PANK3	-1.17943	11.1422	0.382831	1
ARHGAP29	-1.17947	11.142	0.382831	1
FXYD1	-1.17946	11.1421	0.382831	1
ENSSSCG00045015896	-1.17937	11.1421	0.382831	1
ENSSSCG00045036143	-1.17943	11.1422	0.382831	1
ENSSSCG00045029175	-1.1794	11.1416	0.382831	1
TACC2	-1.17944	11.1428	0.382831	1
LRRK1	-1.17945	11.1423	0.382831	1
ENSSSCG00045011712	-1.17944	11.1425	0.382831	1
AFG1L	-1.17941	11.1414	0.382831	1
BCL9	-1.17948	11.1418	0.382831	1
CCDC102B	-1.17941	11.1414	0.382831	1
TM2D1	-1.17949	11.1419	0.382831	1
RBM45	-1.17949	11.1419	0.382831	1
KLHL7	-1.17939	11.1418	0.382831	1
ENSSSCG00045024721	-1.17946	11.1425	0.382831	1
DYNC1I1	-1.17949	11.1419	0.382831	1
CD63	-1.17941	11.1414	0.382831	1
ZNF606	-1.17948	11.1418	0.382831	1
ENSSSCG00045020118	-1.17938	11.1419	0.382831	1
C1QB	-1.17948	11.1421	0.382831	1
ENSSSCG00045014904	-1.17949	11.1419	0.382831	1
SPIN1	-1.17949	11.1419	0.382831	1
ENSSSCG00045016008	-1.17946	11.1417	0.382831	1
BIN3	-1.17956	11.1424	0.382831	1
PNPLA2	-1.17945	11.1424	0.382831	1
ERGIC2	-1.17944	11.1421	0.382831	1
ENSSSCG00045000917	-1.17954	11.1428	0.382831	1
ENSSSCG00045014650	-1.17939	11.1418	0.382831	1
ENSSSCG00045016264	-1.17947	11.1423	0.382831	1
ZNF213	-1.17941	11.1414	0.382831	1
ENSSSCG00045036818	-1.17944	11.1428	0.382831	1
SDHC	-1.17945	11.1423	0.382831	1
EFNA5	0.679644	11.8542	0.384525	1
IMMP2L	1.29349	11.6414	0.385079	1
TBC1D20	1.69012	11.1959	0.38766	1
ENSSSCG00045037198	1.69011	11.1957	0.38766	1
ADAMTSL3	1.69008	11.1952	0.38766	1
MRPS28	1.69008	11.1952	0.38766	1
ENSSSCG00045002770	1.69012	11.1958	0.38766	1
TBC1D22A	1.69007	11.195	0.38766	1
ENSSSCG00045034110	1.69008	11.1951	0.38766	1
PLPP1	1.69018	11.1969	0.38766	1
ENSSSCG00045007292	1.6901	11.1955	0.38766	1
ENSSSCG00045038258	1.69018	11.1969	0.38766	1
GFOD1	1.69006	11.1948	0.38766	1
ENSSSCG00045013075	1.69013	11.1961	0.38766	1
NMT2	1.69016	11.1966	0.38766	1
ENSSSCG00045031250	1.69018	11.1969	0.38766	1
ENSSSCG00045038065	1.69006	11.1948	0.38766	1
NAA30	1.69005	11.1945	0.38766	1
ETV6	1.69014	11.1962	0.38766	1
RNF169	1.69018	11.197	0.38766	1
COG7	1.69018	11.1969	0.38766	1
ST13	1.69004	11.1945	0.38766	1
MAL2	1.6901	11.1954	0.38766	1
ENSSSCG00045020847	1.69014	11.1962	0.38766	1
ENSSSCG00045022304	1.6902	11.1974	0.38766	1
CKB	1.69011	11.1957	0.38766	1
JARID2	1.6901	11.1955	0.38766	1
GTF3C2	1.69012	11.1959	0.38766	1
MTPN	1.69009	11.1954	0.38766	1
OXSR1	1.69008	11.1952	0.38766	1
R3HDM1	1.69009	11.1952	0.38766	1
UBXN4	1.69016	11.1965	0.38766	1
ENSSSCG00045008732	1.6901	11.1955	0.38766	1
ENSSSCG00045027491	1.69012	11.1959	0.38766	1
ENSSSCG00045028351	1.69012	11.1958	0.38766	1
ENSSSCG00045008495	1.69014	11.1962	0.38766	1
ZNHIT6	1.69014	11.1963	0.38766	1
LITAF	1.69009	11.1952	0.38766	1
ENSSSCG00045006763	1.69008	11.1952	0.38766	1
ENSSSCG00045031745	1.69006	11.1948	0.38766	1
ENSSSCG00045007989	1.69012	11.1958	0.38766	1
ENSSSCG00045022245	1.69014	11.1962	0.38766	1
TASOR	1.87508	11.2215	0.389793	1
LIMK2	1.87762	11.222	0.389952	1
ENSSSCG00045011808	1.35478	11.3454	0.390034	1
ESR1	1.87433	11.2214	0.39047	1
PCM1	1.87493	11.2215	0.390625	1
ENSSSCG00045017258	1.86925	11.2204	0.390738	1
ERP44	1.86723	11.22	0.390763	1
DOCK8	1.86977	11.2205	0.390942	1
ENSSSCG00045033539	1.87427	11.2214	0.391101	1
MPP7	1.22748	11.3196	0.396069	1
USP9X	1.2266	11.3201	0.396642	1
FGD4	1.22996	11.3215	0.397715	1
AHCYL2	1.22931	11.321	0.397846	1
ENSSSCG00045023255	0.769915	11.6012	0.399114	1
RBPMS	1.14199	11.4567	0.399588	1
PARVA	-0.677042	11.6434	0.400831	1
PSD3	1.03851	11.5646	0.401268	1
PPARG	1.03397	11.9001	0.406304	1
DIP2B	0.954626	11.4156	0.408311	1
NAV1	0.954623	11.4137	0.408311	1
ELMO1	0.954546	11.4139	0.408311	1
ZBTB20	0.954688	11.4148	0.408311	1
ENSSSCG00045016507	1.8825	11.2229	0.409383	1
SESN3	1.87316	11.2212	0.40981	1
ENSSSCG00045037370	1.86953	11.2206	0.410238	1
PPM1L	1.86953	11.2206	0.410306	1
GSPT1	1.86748	11.2202	0.410489	1
CRY2	1.86747	11.2202	0.410539	1
TASP1	1.56348	11.3895	0.417292	1
ARHGAP15	1.2291	11.3208	0.4182	1
ADAM12	1.22752	11.3213	0.418559	1
AGBL3	-1.21939	11.1943	0.420195	1
ENSSSCG00045009386	-1.21939	11.1943	0.420365	1
CIDEA	0.954278	11.4141	0.420541	1
CACNA2D1	-1.20602	11.1953	0.422398	1
ENSSSCG00045002096	-1.20631	11.1953	0.422673	1
ENSSSCG00045038668	1.34846	11.3436	0.424383	1
RBFOX1	1.34909	11.3437	0.424804	1
ZNF354A	-1.2131	11.1948	0.425487	1
SRRM2	1.14085	11.4587	0.426625	1
ENSSSCG00045004718	0.800264	11.5021	0.430049	1
ENSSSCG00045006252	-0.992085	11.2721	0.430764	1
SESTD1	1.05247	11.4367	0.431127	1
ABCA8	-0.864069	11.3422	0.43259	1
ENSSSCG00045022238	0.800324	11.5004	0.434928	1
ARHGAP18	-0.851102	11.3462	0.435785	1
PUM2	0.952741	11.4133	0.438379	1
AOPEP	0.954662	11.4132	0.439347	1
PPARD	-0.916844	11.221	0.439639	1
A-FABP	-0.91689	11.221	0.439639	1
WASF2	-0.916757	11.2218	0.439639	1
CLIC4	-0.916777	11.2202	0.439639	1
GGNBP2	-0.916706	11.2215	0.439639	1
FCHSD2	-0.916836	11.2203	0.439639	1
RPL37A	-0.91677	11.2215	0.439639	1
ENSSSCG00045037270	-0.916826	11.2205	0.439639	1
CA3	-0.91677	11.2215	0.439639	1
NOP58	-0.916749	11.2207	0.439639	1
ADIRF	-0.916858	11.2215	0.439639	1
PPP2R5C	-0.91684	11.2207	0.439639	1
DOCK7	1.68482	11.1943	0.44126	1
SKAP1	1.68481	11.1943	0.441295	1
PCF11	1.68481	11.1943	0.441423	1
ENSSSCG00045011816	1.68805	11.1952	0.441474	1
MED14	1.6848	11.1943	0.441492	1
ENSSSCG00045014834	1.68815	11.1952	0.441508	1
RSRC2	1.68789	11.1952	0.441643	1
ENSSSCG00045037575	1.68788	11.1952	0.441768	1
BOC	1.6854	11.1944	0.44181	1
ZDHHC7	1.68564	11.1945	0.441816	1
ENSSSCG00045005223	1.68785	11.1952	0.441856	1
FRS2	1.68785	11.1952	0.441942	1
ENSSSCG00045013659	1.68722	11.195	0.442051	1
PCNP	1.68613	11.1947	0.442096	1
TSPAN9	1.68854	11.1954	0.442119	1
STON2	1.68612	11.1947	0.442127	1
PPHLN1	1.68722	11.195	0.442128	1
FAM49A	1.68635	11.1947	0.442164	1
ENSSSCG00045027462	1.68836	11.1953	0.44221	1
PRMT3	1.68648	11.1948	0.442319	1
ENSSSCG00045002858	1.68648	11.1948	0.442327	1
ENSSSCG00045037526	1.68675	11.1948	0.442333	1
ENSSSCG00045018823	1.68856	11.1954	0.44243	1
KPNA1	1.68661	11.1948	0.442434	1
ZBTB38	1.68661	11.1948	0.442473	1
DNAJC10	1.68871	11.1954	0.442475	1
ENSSSCG00045026294	1.68661	11.1948	0.442475	1
ENSSSCG00045021588	1.68757	11.1951	0.442539	1
RALGPS2	1.68738	11.195	0.442547	1
ENSSSCG00045035473	1.68813	11.1952	0.442717	1
APC	1.68937	11.1956	0.442771	1
ENSSSCG00045028624	1.68922	11.1955	0.44292	1
PDE5A	1.68916	11.1955	0.442936	1
FBXL20	1.22387	11.3188	0.442947	1
EMSY	1.6892	11.1955	0.442964	1
PRDM5	1.69001	11.1958	0.443065	1
GNPDA2	1.68821	11.1953	0.443178	1
LSAMP	1.69011	11.1958	0.443379	1
ENSSSCG00045037225	1.69111	11.1961	0.443412	1
ENSSSCG00045034127	1.69011	11.1958	0.443419	1
CYSTM1	1.69011	11.1958	0.443446	1
ENSSSCG00045024599	1.69024	11.1958	0.443466	1
FKBP1A	1.68924	11.1955	0.443468	1
ENSSSCG00045025373	1.22166	11.3194	0.443489	1
ENSSSCG00045028336	1.69149	11.1962	0.443878	1
SGK3	1.68924	11.1956	0.444011	1
BCL2L13	1.69115	11.1961	0.44469	1
GPALPP1	1.69025	11.1958	0.444749	1
CREB1	1.69193	11.1963	0.445133	1
ENSSSCG00045013531	-0.712249	11.4792	0.445162	1
SCAF11	-0.643013	11.4352	0.445201	1
ENSSSCG00045034467	1.68955	11.1956	0.445209	1
ENSSSCG00045025091	1.22516	11.3215	0.445361	1
FZD4	1.22852	11.3205	0.445371	1
ADGRL3	1.69197	11.1963	0.445401	1
ENSSSCG00045010583	1.69218	11.1964	0.446104	1
MAPK1	1.69369	11.1968	0.446257	1
ENSSSCG00045033979	0.732733	11.7855	0.44638	1
RB1	1.69285	11.1965	0.446531	1
EGLN1	1.69299	11.1966	0.446571	1
GPC4	1.6949	11.1971	0.447117	1
TNRC6B	1.04964	11.4344	0.447142	1
NAV2	1.2265	11.478	0.447308	1
NEK1	1.69436	11.1969	0.447889	1
FNIP1	1.69403	11.1969	0.448319	1
ENSSSCG00045028865	1.69443	11.197	0.448371	1
FKTN	1.69573	11.1973	0.449057	1
MTUS1	1.69572	11.1973	0.449077	1
SMCHD1	-0.698899	11.3683	0.451877	1
ARHGAP21	-0.660054	11.5426	0.452365	1
TRARG1	-0.781685	11.297	0.452752	1
HERPUD1	-0.781646	11.297	0.452752	1
ENSSSCG00045032735	-0.7094	11.4784	0.454031	1
DDX17	0.896755	11.6431	0.455366	1
LAMA2	-0.695943	11.7318	0.457145	1
ENSSSCG00045008359	-0.782407	11.2951	0.461588	1
GNAI1	-0.642699	11.4361	0.462464	1
CNOT2	-0.780175	11.296	0.462735	1
CREB5	1.2269	11.32	0.462756	1
ARHGAP22	-0.781461	11.2963	0.462804	1
ACVR1C	-0.782159	11.2966	0.462892	1
DAAM1	-0.781639	11.2957	0.46303	1
NSD3	1.22007	11.3202	0.464193	1
PCDH9	-0.771036	11.4142	0.464874	1
ZSWIM6	1.23441	11.3223	0.465776	1
MMP16	2.04122	11.2473	0.467158	1
ENSSSCG00045028004	1.09453	11.2969	0.469114	1
PRKCB-tv2	1.09457	11.2975	0.469114	1
RPRD2	1.09452	11.2983	0.469114	1
SLC12A6	-0.915712	11.22	0.470349	1
EIF4ENIF1	-0.914987	11.2202	0.470596	1
MFSD8	-0.919969	11.2206	0.470747	1
ENSSSCG00045037255	-0.913963	11.2205	0.470932	1
CUL3	-0.913672	11.2206	0.47127	1
RPS23	-0.922657	11.2209	0.471462	1
PLAAT3	-0.91515	11.2212	0.471532	1
HDGFL3	-0.912538	11.2209	0.471718	1
SMG6	-0.910215	11.2215	0.471784	1
SS18	-0.913382	11.2217	0.471805	1
CCDC88A	-0.909853	11.2216	0.471981	1
RAB21	-0.916359	11.2212	0.472293	1
ZNF572	-0.92313	11.2215	0.472387	1
ENSSSCG00045006218	-0.9225	11.2217	0.472622	1
RAB11FIP2	1.09358	11.2961	0.480149	1
ENSSSCG00045030942	1.09455	11.2965	0.480155	1
SETD5	1.09465	11.2967	0.480247	1
HSD17B4	1.09332	11.2965	0.480299	1
ACLY	-0.551746	11.9505	0.48071	1
ENSSSCG00045030802	2.04699	11.2481	0.48087	1
ENSSSCG00045031944	2.02988	11.2458	0.480969	1
TMTC2	1.09363	11.297	0.4811	1
COL14A1.1	-0.698488	11.3656	0.483425	1
TTC7B	-0.700807	11.3672	0.484274	1
FOXO3	-0.524887	11.6794	0.487497	1
FERMT2	-0.785759	11.296	0.48778	1
RPS11	-0.785146	11.2952	0.487936	1
USP47	-0.78167	11.2983	0.489374	1
PBX1	-0.600387	11.6601	0.490149	1
HNRNPLL	-1.17652	11.143	0.49095	1
ENSSSCG00045034471	-0.64324	11.436	0.491037	1
LOC110258364	-1.20075	11.1427	0.491222	1
MAP4	-0.648825	11.435	0.491413	1
CAVIN2	-1.19367	11.1425	0.491946	1
ZNF169	-1.18546	11.1425	0.492348	1
SIK2	-0.572884	11.5621	0.49238	1
COMT	-1.18817	11.1423	0.493907	1
COPG1	-1.19835	11.1423	0.494187	1
CYP2A19	-1.15878	11.1423	0.496019	1
RPL6	-0.697418	11.3691	0.496641	1
ENSSSCG00045030178	-1.19293	11.1421	0.497246	1
ANKRD17	-0.70548	11.3701	0.497993	1
RIT1	-1.16229	11.1421	0.498503	1
COL6A6	2.0273	11.2455	0.498652	1
RUNX1T1	0.768848	11.6022	0.499728	1
FAU	-1.16514	11.1419	0.500049	1
CD58	-1.16513	11.1419	0.500228	1
ENSSSCG00045018376	-1.16581	11.1419	0.50094	1
ANAPC10	-1.16775	11.1418	0.501958	1
PPP1R10	-1.16774	11.1418	0.502159	1
ENSSSCG00045001669	-1.17056	11.1416	0.502653	1
ENSSSCG00045010678	-1.17055	11.1416	0.502782	1
ENSSSCG00045037324	-1.17536	11.1414	0.502819	1
ENSSSCG00045013086	-1.17055	11.1416	0.502832	1
ENSSSCG00045038254	-1.17055	11.1416	0.502844	1
ENSSSCG00045007694	-1.1719	11.1415	0.502963	1
ENSSSCG00045025309	-1.17536	11.1414	0.503021	1
GEMIN7	-1.17536	11.1414	0.503114	1
EYA4	-1.1719	11.1415	0.503124	1
CD109	-1.17536	11.1414	0.503164	1
ENSSSCG00045036768	-1.17536	11.1414	0.503334	1
ZYG11B	-1.17536	11.1414	0.50342	1
ENSSSCG00045035142	-1.17536	11.1414	0.503488	1
ACBD3	-1.17537	11.1414	0.503539	1
UNKL	-1.17537	11.1414	0.50403	1
SENP8	-1.17537	11.1414	0.504175	1
FRMD5	-1.17537	11.1414	0.504192	1
MDM2	-1.17537	11.1414	0.504193	1
EDNRA	-1.17537	11.1414	0.504248	1
ENSSSCG00045015766	-1.17537	11.1414	0.504253	1
ENSSSCG00045023786	-1.17537	11.1414	0.50446	1
CSGALNACT1	-1.17537	11.1414	0.504516	1
ENSSSCG00045016737	-1.17537	11.1414	0.504939	1
LRRC49	-1.17537	11.1414	0.504948	1
MAP1LC3B	-1.17537	11.1414	0.504958	1
ENSSSCG00045022894	-1.17537	11.1414	0.505234	1
NRF1	-1.17537	11.1414	0.505385	1
TACC1	0.953068	11.4125	0.508793	1
MAP3K20	-0.699757	11.3669	0.509724	1
KDSR	-0.595461	11.5014	0.511229	1
TRIT1	1.8791	11.2222	0.514891	1
TPT1	1.09224	11.2953	0.516604	1
XYLT1	1.09244	11.2954	0.516886	1
TM9SF3	1.09274	11.2956	0.516983	1
SMG1	1.08926	11.2956	0.517117	1
CRLF3	1.08807	11.2955	0.517166	1
ENSSSCG00045036822	1.09647	11.2973	0.520196	1
ENSSSCG00045037609	1.09824	11.298	0.520243	1
ENSSSCG00045000296	1.22394	11.3194	0.520249	1
PPP1R13B	1.09418	11.2979	0.520445	1
DCLK1	-0.770323	11.2969	0.52138	1
DAPK1	-0.526469	11.677	0.52192	1
THUMPD1	-0.916292	11.2218	0.522759	1
ARFGEF1	1.2314	11.3211	0.523215	1
ANTXR1	-0.709556	11.478	0.523383	1
RPS27	-0.916918	11.2208	0.524618	1
ENSSSCG00045018663	-0.599603	11.5001	0.524762	1
ENSSSCG00045014948	-0.915997	11.22	0.524888	1
HNRNPDL	-0.910166	11.2207	0.524938	1
ENSSSCG00045020280	-0.916	11.22	0.525025	1
UACA	1.24092	11.3232	0.52551	1
FYN	0.891014	11.6393	0.527098	1
CARMIL1	-0.7802	11.2965	0.528128	1
ENSSSCG00045007401	-0.937149	11.2223	0.52814	1
EBF3	-0.771983	11.2964	0.52834	1
GGTA1P	-0.773759	11.2961	0.528362	1
HMGB1	-0.781211	11.2976	0.528694	1
ENSSSCG00045029819	-0.900457	11.2218	0.528721	1
ATF7	0.695167	11.5826	0.529791	1
ENSSSCG00045020965	-0.905223	11.2212	0.529945	1
ENSSSCG00045009717	-0.90624	11.2211	0.530035	1
LCOR	0.952559	11.4163	0.53006	1
ENSSSCG00045015501	1.23815	11.4806	0.530158	1
IQGAP1	-0.906828	11.221	0.53037	1
CBFB	-0.909941	11.2207	0.530724	1
KCNB2	-0.914509	11.2202	0.530863	1
SMYD3	0.800413	11.5	0.532054	1
TTC17	0.955409	11.4133	0.532295	1
SOX5	-0.249875	12.3456	0.537278	1
HNRNPU	1.09285	11.2958	0.538022	1
ENSSSCG00045013616	1.47584	11.1693	0.538041	1
UQCC1	1.47583	11.169	0.538041	1
EIF2A	1.47583	11.169	0.538041	1
LUM	1.47587	11.1698	0.538041	1
ENSSSCG00045007907	1.47581	11.1686	0.538041	1
NSF	1.47587	11.1697	0.538041	1
POLR1D	1.4758	11.1686	0.538041	1
AKR1C3	1.47586	11.1696	0.538041	1
RELN	1.47587	11.1697	0.538041	1
LIPA	1.47582	11.169	0.538041	1
MAP2K1	1.4758	11.1686	0.538041	1
ENSSSCG00045032490	1.47582	11.169	0.538041	1
KIF5B	1.47581	11.1686	0.538041	1
GTF2H1	1.47588	11.17	0.538041	1
VAV3	1.47588	11.1699	0.538041	1
ENSSSCG00045002196	1.4758	11.1686	0.538041	1
SRSF6	1.47581	11.1686	0.538041	1
ENSSSCG00045038559	1.47591	11.1706	0.538041	1
NCALD	1.47585	11.1694	0.538041	1
IL10RB	1.47588	11.1699	0.538041	1
ENSSSCG00045028377	1.47581	11.1687	0.538041	1
RAB10	1.47589	11.1701	0.538041	1
ENSSSCG00045020234	1.47579	11.1683	0.538041	1
AUH	1.47582	11.1688	0.538041	1
RPL24	1.47586	11.1695	0.538041	1
CTNNA2	1.47584	11.1692	0.538041	1
ENSSSCG00045015830	1.47585	11.1695	0.538041	1
ECPAS	1.47578	11.1681	0.538041	1
ENSSSCG00045023834	1.47583	11.169	0.538041	1
ENSSSCG00045024178	1.47584	11.1692	0.538041	1
FAF2	1.47585	11.1694	0.538041	1
ZNF148	1.47582	11.1688	0.538041	1
FYTTD1	1.47584	11.1692	0.538041	1
RAF1	1.47578	11.1681	0.538041	1
NKAIN2	1.47579	11.1682	0.538041	1
TET2	1.47589	11.1701	0.538041	1
PIKFYVE	1.47579	11.1682	0.538041	1
ENSSSCG00045013464	1.47583	11.169	0.538041	1
MRPL30	1.47585	11.1694	0.538041	1
ENSSSCG00045022558	1.4758	11.1685	0.538041	1
P3H2	1.47583	11.169	0.538041	1
CALM1.1	1.47579	11.1683	0.538041	1
ZNRF2	1.47585	11.1695	0.538041	1
C21orf91	1.4759	11.1703	0.538041	1
CHODL	1.47581	11.1687	0.538041	1
COL4A5	1.47586	11.1695	0.538041	1
ZNF536	1.4758	11.1686	0.538041	1
HK1	1.47582	11.1688	0.538041	1
PRKCI	1.47587	11.1697	0.538041	1
PHC3	1.47585	11.1693	0.538041	1
ENSSSCG00045001092	1.47584	11.1692	0.538041	1
HNMT	1.47583	11.169	0.538041	1
ZNF518A	1.47588	11.1699	0.538041	1
MAPK8	1.4758	11.1686	0.538041	1
KATNBL1	1.47582	11.1689	0.538041	1
ENSSSCG00045013771	1.47588	11.1699	0.538041	1
ENSSSCG00045019844	1.4759	11.1704	0.538041	1
KIRREL3	1.47581	11.1686	0.538041	1
MYO1E	1.47586	11.1697	0.538041	1
RASGRP1	1.47581	11.1687	0.538041	1
DPF3	1.47584	11.1691	0.538041	1
ENSSSCG00045034320	1.47583	11.169	0.538041	1
SEMA6A	1.47589	11.1701	0.538041	1
TMEM65	1.47584	11.1693	0.538041	1
NAA15	1.47588	11.17	0.538041	1
ENSSSCG00045004551	1.47587	11.1698	0.538041	1
TNXB	1.47585	11.1694	0.538041	1
FLOT1	1.47588	11.1699	0.538041	1
SCMH1	1.47586	11.1697	0.538041	1
PHB	1.47582	11.1688	0.538041	1
ENSSSCG00045006190	1.47581	11.1687	0.538041	1
NRP1	1.47583	11.169	0.538041	1
TANK	1.47584	11.1691	0.538041	1
NANS.1	1.47579	11.1682	0.538041	1
USP25	1.47582	11.1688	0.538041	1
SNX14	1.47583	11.1691	0.538041	1
CD81	1.47586	11.1697	0.538041	1
GEM	1.47584	11.1692	0.538041	1
VAMP4	1.4758	11.1685	0.538041	1
ARHGEF9	1.47579	11.1682	0.538041	1
ENSSSCG00045016316	1.47582	11.1688	0.538041	1
HECW2	1.47586	11.1695	0.538041	1
ZNF784	1.47581	11.1686	0.538041	1
WAPL	1.47584	11.1692	0.538041	1
PDHX	1.47579	11.1682	0.538041	1
KRAS	1.4758	11.1685	0.538041	1
RBBP4	1.47579	11.1683	0.538041	1
RPL8	1.47586	11.1695	0.538041	1
ENSSSCG00045013129	1.47587	11.1697	0.538041	1
ENSSSCG00045021096	1.47578	11.1681	0.538041	1
SHROOM4	1.47581	11.1687	0.538041	1
ENSSSCG00045039175	1.47582	11.1689	0.538041	1
ENSSSCG00045029131	1.47581	11.1687	0.538041	1
ENSSSCG00045019716	1.47584	11.1692	0.538041	1
ENSSSCG00045033051	1.47586	11.1696	0.538041	1
MSANTD2	1.47578	11.1681	0.538041	1
CWF19L2	1.47584	11.1691	0.538041	1
COBLL1	1.4758	11.1684	0.538041	1
ENSSSCG00045018960	1.47589	11.1701	0.538041	1
ENSSSCG00045038042	1.47589	11.1702	0.538041	1
ENSSSCG00045028300	1.47586	11.1696	0.538041	1
ENSSSCG00045020605	1.4758	11.1686	0.538041	1
SSC4D	1.47582	11.1688	0.538041	1
ENSSSCG00045020893	1.4758	11.1685	0.538041	1
RPL18A	1.47587	11.1699	0.538041	1
ENSSSCG00045011019	1.47582	11.1688	0.538041	1
ENSSSCG00045022546	1.47589	11.17	0.538041	1
ZNF704	1.09465	11.2964	0.538246	1
ENSSSCG00045011325	1.08953	11.2964	0.538456	1
ENSSSCG00045004566	1.22836	11.3204	0.539948	1
ENSSSCG00045013976	1.09846	11.2977	0.540281	1
SAP130	1.10067	11.2984	0.541684	1
EBF1	0.41611	12.8912	0.544481	1
ENSSSCG00045033146	0.849621	11.3904	0.546119	1
LRCH1	0.849466	11.3903	0.546239	1
KANSL1	0.847942	11.391	0.546245	1
CHD9	0.851739	11.3917	0.548028	1
PTMA	-0.646749	11.4344	0.552298	1
TLN2	-0.497028	11.522	0.552636	1
SNTB1	0.712097	11.482	0.556187	1
TEAD1	-0.499437	11.5225	0.557631	1
ENSSSCG00045029059	-0.519876	11.4568	0.562832	1
SLC1A3	-0.475486	11.6404	0.565635	1
JAZF1	-0.606878	11.4986	0.566983	1
ENSSSCG00045016030	1.68896	11.1956	0.567009	1
NDRG3	1.68751	11.1955	0.567264	1
MECOM	0.485287	11.9357	0.568858	1
C2CD5	1.68528	11.1952	0.569383	1
ENSSSCG00045006770	-0.903213	11.2211	0.569428	1
PLOD2	1.68452	11.1951	0.569771	1
WDR33	0.846939	11.3912	0.570154	1
ENSSSCG00045034465	-0.917112	11.22	0.571049	1
NGLY1	-0.917119	11.22	0.571251	1
DOCK2	1.6804	11.1945	0.572581	1
ATG5	1.68122	11.1946	0.572806	1
RPS8	-0.550808	11.3897	0.578218	1
KAT6B	0.843989	11.3893	0.580216	1
ENSSSCG00045011366	0.848648	11.39	0.580303	1
FAM117B	1.69725	11.1967	0.580453	1
IL6R	1.69115	11.1959	0.580454	1
STAT5a	1.69834	11.1969	0.580853	1
MTMR3	0.632009	11.6596	0.581223	1
USP3	1.70403	11.1976	0.582473	1
MDM4	0.853363	11.3918	0.582787	1
ENSSSCG00045002594	0.539723	11.8043	0.583867	1
ENSSSCG00045006265	-0.386528	11.7193	0.584233	1
ENSSSCG00045009672	1.68508	11.1952	0.585339	1
TUBA1A	1.68394	11.195	0.585775	1
ENSSSCG00045017283	0.715186	11.4803	0.585817	1
PCCA	0.94639	11.4127	0.585971	1
ENSSSCG00045008590	1.68228	11.1948	0.587571	1
PRMT7	1.68116	11.1947	0.588328	1
ENSSSCG00045016283	1.67967	11.1945	0.589003	1
CSPP1	1.67967	11.1945	0.589066	1
RBMX	1.67803	11.1943	0.589507	1
MFSD11	1.67803	11.1943	0.589667	1
CENPP	1.08875	11.2949	0.590884	1
SRPX	1.08513	11.296	0.591294	1
ENSSSCG00045021665	-0.552271	11.3908	0.592362	1
SMURF1	1.09116	11.2974	0.592917	1
RBPJ	0.946308	11.2725	0.594754	1
REXO2	0.946311	11.2714	0.594754	1
MARK3	0.946341	11.2719	0.594754	1
MYO9A	0.946342	11.2719	0.594754	1
EIF4A2	0.946366	11.2723	0.594754	1
PIK3R1	-0.389131	11.6614	0.595524	1
MTR	0.624358	11.5624	0.595581	1
ITGA2B	-0.595129	11.3203	0.596433	1
ENSSSCG00045015342	-0.594261	11.3203	0.600511	1
MPDZ	-0.594188	11.3204	0.600578	1
RPL27A	-0.595325	11.3207	0.600687	1
GLUL	0.601662	11.8262	0.601051	1
WDR7	-0.594267	11.3215	0.601271	1
DTNB	0.945647	11.2705	0.603345	1
2024-03-06	0.945664	11.2706	0.604015	1
NOVA1	0.945937	11.2711	0.605113	1
RASSF8	0.946066	11.2713	0.605608	1
DUS2	0.946088	11.2714	0.605793	1
RPL7A	0.945225	11.2714	0.605939	1
AMBRA1	0.944683	11.2715	0.606768	1
SMAD3	0.946121	11.2714	0.607287	1
TGFB2	0.946346	11.2717	0.607728	1
SMARCA2	0.945467	11.2719	0.60811	1
ENSSSCG00045020964	0.639619	11.6637	0.608425	1
ENSSSCG00045029628	0.550821	11.5432	0.608568	1
LTBP1	0.715966	11.4793	0.608585	1
DENND5B	0.945282	11.2717	0.608667	1
MECR	0.736297	11.3682	0.608714	1
ENSSSCG00045022210	0.946603	11.272	0.608897	1
KLF7	0.946612	11.272	0.609028	1
SETD2	0.946802	11.2723	0.609253	1
ENSSSCG00045000409	0.946839	11.2723	0.609263	1
CTNNAL1	0.465182	11.6981	0.609645	1
PDE4D	0.622339	11.4586	0.609889	1
DAB2	0.947034	11.2725	0.610111	1
ENSSSCG00045003950	1.09128	11.2956	0.610224	1
ENSSSCG00045038343	0.947015	11.2724	0.610803	1
ZNF827	0.945992	11.2726	0.611921	1
MED13L	0.366547	12.2575	0.612021	1
ENSSSCG00045035587	-0.595701	11.3197	0.614578	1
FIGN	-0.597356	11.32	0.614633	1
ARID5B	-0.5945	11.3211	0.615364	1
ACO1	-0.595953	11.3222	0.61583	1
ENSSSCG00045032222	-0.591991	11.3216	0.616159	1
MEMO1	-0.665083	11.2469	0.616464	1
SDC2	-0.665085	11.2464	0.616464	1
ZNF207	-0.665045	11.2475	0.616464	1
ENSSSCG00045012712	-0.665082	11.2461	0.616464	1
MAP2K4	-0.665035	11.2473	0.616464	1
TNPO1	-0.665061	11.2453	0.616464	1
EEF2	-0.665085	11.246	0.616464	1
ENSSSCG00045001894	0.94954	11.2743	0.616507	1
ENSSSCG00045026955	-0.554543	11.389	0.617327	1
PID1	0.60881	11.9824	0.617476	1
ENSSSCG00045027745	-0.545104	11.3905	0.617904	1
ADD1	-0.546365	11.3914	0.618036	1
EXT1	0.643523	11.9963	0.61925	1
ENSSSCG00045030775	0.736655	11.3679	0.620426	1
TCF4	0.736885	11.3683	0.620583	1
PAK2	0.736646	11.3679	0.620964	1
ENSSSCG00045024510	0.737178	11.3686	0.622065	1
RNF38	0.846242	11.392	0.626322	1
KIF3B	-0.791898	11.1685	0.626572	1
TMEM132D	-0.791952	11.1695	0.626572	1
ATG13	-0.791893	11.1686	0.626572	1
ENSSSCG00045029051	-0.791863	11.1691	0.626572	1
ENSSSCG00045013947	-0.79202	11.1695	0.626572	1
TMEM222	-0.791991	11.1688	0.626572	1
TRIM2	-0.791909	11.1683	0.626572	1
ENSSSCG00045002279	-0.792002	11.1686	0.626572	1
SRSF1	-0.791851	11.1693	0.626572	1
ENSSSCG00045013092	-0.79194	11.1689	0.626572	1
ENSSSCG00045032866	-0.791971	11.1688	0.626572	1
ENSSSCG00045028129	-0.791882	11.1688	0.626572	1
DPP6	-0.791932	11.1691	0.626572	1
ENSSSCG00045014125	-0.791921	11.1681	0.626572	1
ENSSSCG00045034281	-0.791898	11.1685	0.626572	1
ENSSSCG00045038549	-0.791871	11.169	0.626572	1
ENSSSCG00045000161	-0.791987	11.1689	0.626572	1
MATN2	-0.791833	11.1697	0.626572	1
ETV1	-0.791971	11.1688	0.626572	1
RO60	-0.791921	11.1681	0.626572	1
CCDC69	-0.791893	11.1686	0.626572	1
TRIP11	-0.791863	11.1691	0.626572	1
ENSSSCG00045014162	-0.791895	11.1701	0.626572	1
ENSSSCG00045003004	-0.79196	11.1686	0.626572	1
RPL34	-0.791985	11.1685	0.626572	1
TECR	-0.791921	11.1681	0.626572	1
ENSSSCG00045002471	-0.791921	11.1681	0.626572	1
AP3D1	-0.791899	11.1685	0.626572	1
NUP214	-0.791909	11.1683	0.626572	1
CREM	-0.792002	11.1686	0.626572	1
TENM2	-0.791951	11.1695	0.626572	1
TAGLN2	-0.791914	11.1698	0.626572	1
GOPC	-0.791893	11.1686	0.626572	1
QRICH1	-0.79192	11.1693	0.626572	1
CDKL1	-0.791895	11.1685	0.626572	1
AP4S1	-0.791882	11.1688	0.626572	1
TMEM68	-0.792044	11.1695	0.626572	1
ENSSSCG00045009701	-0.791898	11.1685	0.626572	1
ENSSSCG00045036613	-0.791907	11.1683	0.626572	1
ENSSSCG00045039482	-0.791909	11.1683	0.626572	1
WWP1	-0.791921	11.1681	0.626572	1
ENSSSCG00045009915	-0.791898	11.1685	0.626572	1
FAM204A	-0.791936	11.1694	0.626572	1
NUDT6	-0.791921	11.1681	0.626572	1
ATP6AP2	-0.792002	11.1686	0.626572	1
RSBN1	-0.79197	11.1684	0.626572	1
ENSSSCG00045019937	-0.791881	11.1688	0.626572	1
PPM1G	-0.791841	11.1695	0.626572	1
PAK1	-0.791921	11.1681	0.626572	1
ENSSSCG00045014070	-0.791936	11.1694	0.626572	1
INO80D	-0.791963	11.1689	0.626572	1
NAP1L4	-0.791888	11.1686	0.626572	1
NELL2	-0.791854	11.1693	0.626572	1
ENSSSCG00045005005	-0.791967	11.1692	0.626572	1
HMGN3	-0.791921	11.1681	0.626572	1
ENSSSCG00045022891	-0.791955	11.1691	0.626572	1
RUNDC3B	-0.792002	11.1686	0.626572	1
ENSSSCG00045030215	-0.791898	11.1685	0.626572	1
MAN1A1	-0.791985	11.1685	0.626572	1
HSPD1	-0.791882	11.1688	0.626572	1
TMEFF2	-0.791909	11.1683	0.626572	1
RTRAF	-0.791841	11.1695	0.626572	1
ENSSSCG00045031393	-0.791909	11.1683	0.626572	1
ENSSSCG00045005663	-0.791957	11.169	0.626572	1
ENSSSCG00045016247	-0.791863	11.1691	0.626572	1
RHEB	-0.791921	11.1681	0.626572	1
ZNF239	-0.791921	11.1681	0.626572	1
AMOT	-0.79186	11.1691	0.626572	1
ENSSSCG00045006293	-0.791948	11.1688	0.626572	1
MRPL22	-0.791985	11.1698	0.626572	1
CCPG1	-0.792028	11.1698	0.626572	1
SREK1	-0.792051	11.169	0.626572	1
ENSSSCG00045022117	-0.791863	11.1704	0.626572	1
TALDO1	-0.791888	11.1686	0.626572	1
ENSSSCG00045030593	-0.791882	11.17	0.626572	1
NAB1	-0.791921	11.1681	0.626572	1
IFT57	-0.791947	11.1688	0.626572	1
SMC2	-0.791888	11.1686	0.626572	1
CNOT6	-0.791909	11.1683	0.626572	1
AGPS	-0.663998	11.2457	0.628334	1
DUSP16	-0.666495	11.2456	0.628345	1
ENSSSCG00045029483	-0.663703	11.2458	0.62839	1
ENSSSCG00045004305	-0.66482	11.2453	0.628448	1
ENSSSCG00045003021	-0.668751	11.2461	0.628505	1
ENSSSCG00045007150	-0.664623	11.2465	0.628642	1
FAM185A	-0.666512	11.2464	0.628653	1
DARS	-0.662622	11.2463	0.628685	1
DDX39B	-0.66178	11.2467	0.628747	1
ENSSSCG00045021306	-0.664411	11.2469	0.629141	1
ABHD2	-0.659394	11.2477	0.629388	1
ENSSSCG00045011521	-0.669904	11.2468	0.62941	1
ARHGEF2	-0.6699	11.2468	0.629417	1
RAPGEF2	-0.593284	11.3192	0.633619	1
PLCB1	0.636007	11.565	0.633724	1
ENSSSCG00045019242	-0.593474	11.3202	0.633822	1
GNB1	-0.588216	11.3206	0.63399	1
CDC14B	-0.593453	11.3209	0.634364	1
ENSSSCG00045018030	-0.549954	11.3889	0.634645	1
BICRAL	0.736427	11.3674	0.637207	1
ENSSSCG00045036548	1.47182	11.1687	0.638446	1
FAN1	1.47896	11.1698	0.638659	1
ARHGAP26	1.47808	11.1697	0.638766	1
TXNRD3	1.47808	11.1697	0.638785	1
ENSSSCG00045035461	1.47806	11.1697	0.638814	1
RPH3A	1.47734	11.1695	0.63884	1
ZNF638	1.47165	11.1686	0.638855	1
E2F8	1.47782	11.1696	0.638883	1
ENSSSCG00045038961	1.47165	11.1686	0.638886	1
TMX4	1.4723	11.1687	0.638911	1
CXCL12	1.47832	11.1697	0.638917	1
ENSSSCG00045016388	1.4782	11.1697	0.638927	1
ARHGAP28	1.47164	11.1686	0.639002	1
STX18	1.47869	11.1697	0.639038	1
NCK1	1.47299	11.1688	0.63906	1
ENSSSCG00045029547	1.47238	11.1688	0.639107	1
CDON	-0.593162	11.3192	0.639115	1
RPS6KA5	1.47716	11.1695	0.639134	1
CCAR1	1.47164	11.1686	0.639147	1
SLC35D2	1.47238	11.1688	0.639194	1
ENSSSCG00045028823	1.47238	11.1688	0.639219	1
SMC6	1.47716	11.1695	0.639222	1
IGBP1	1.47804	11.1696	0.639295	1
ENSSSCG00045037788	1.47685	11.1695	0.639449	1
ALKBH3	1.48054	11.17	0.639491	1
TAF8	1.47508	11.1692	0.639534	1
SORBS2	1.47297	11.1688	0.639738	1
HLF	1.47301	11.1689	0.639778	1
MARK4	1.46791	11.1681	0.639838	1
LCLAT1	1.47558	11.1693	0.639856	1
ENSSSCG00045032374	1.47689	11.1695	0.639857	1
XIRP2	1.47689	11.1695	0.639857	1
ENSSSCG00045013631	1.47112	11.1686	0.639865	1
ENSSSCG00045034009	1.47112	11.1686	0.639868	1
ENSSSCG00045037855	1.47112	11.1686	0.639873	1
ARHGAP20	1.47367	11.169	0.639875	1
DHX15	1.47367	11.169	0.639899	1
ARID4A	1.47112	11.1686	0.639901	1
NCOA5	1.47112	11.1686	0.639916	1
ACSL4	1.47367	11.169	0.639918	1
SLC38A2	1.47301	11.1689	0.639927	1
PEX3	1.47301	11.1689	0.63993	1
KCNIP1	1.47619	11.1694	0.639939	1
ENSSSCG00045026400	1.4679	11.1681	0.639946	1
PDGFC	1.4737	11.169	0.639993	1
ENSSSCG00045029646	1.47112	11.1686	0.640007	1
SLC25A26	1.47489	11.1691	0.64002	1
UFL1	1.47483	11.1691	0.640056	1
MYL6B.1	1.46906	11.1682	0.640057	1
SLC25A1	1.47112	11.1686	0.640059	1
ZCCHC24	1.46951	11.1683	0.640074	1
ENSSSCG00045038004	1.47483	11.1691	0.640093	1
ENSSSCG00045020119	1.47112	11.1686	0.64012	1
CTNNB1	1.47045	11.1685	0.640155	1
ENSSSCG00045026251	1.46789	11.1681	0.640171	1
CADPS2	1.47549	11.1692	0.640183	1
PLSCR1	1.47479	11.1691	0.640192	1
ENSSSCG00045017739	1.46789	11.1681	0.640218	1
CAPN2	1.47045	11.1685	0.640223	1
YIPF2	1.47363	11.169	0.640223	1
CMSS1	1.47045	11.1685	0.640243	1
ARHGAP12	1.47045	11.1685	0.640247	1
ENSSSCG00045024786	1.47632	11.1694	0.64025	1
GPM6B	1.46923	11.1683	0.640296	1
IRS1	1.4695	11.1683	0.640296	1
ENSSSCG00045007459	1.47111	11.1686	0.640304	1
ENSSSCG00045034241	1.47687	11.1695	0.640312	1
FGF10	1.46789	11.1681	0.640323	1
COPB2	1.46789	11.1681	0.640335	1
ENSSSCG00045028929	1.47647	11.1694	0.640341	1
SCN8A	1.47687	11.1695	0.640353	1
BCLAF3	1.47042	11.1685	0.64038	1
ENSSSCG00045008247	1.46788	11.1681	0.640389	1
ENSSSCG00045039047	1.47687	11.1695	0.640419	1
ASTN2	1.47619	11.1694	0.640421	1
SGSM2	1.46788	11.1681	0.640431	1
MIPOL1	1.47672	11.1694	0.640448	1
FAT3	1.47672	11.1694	0.640452	1
MAP3K13	1.46788	11.1681	0.640521	1
SPEF2	1.46788	11.1681	0.640539	1
ENSSSCG00045013140	1.48136	11.1702	0.640574	1
MSL1	1.46787	11.1681	0.640583	1
RAB2A	1.47057	11.1685	0.640587	1
UBAC2	1.46787	11.1681	0.640681	1
TMTC3	1.47682	11.1695	0.641036	1
ENSSSCG00045031106	1.47683	11.1695	0.641234	1
RASSF5	1.48562	11.1708	0.641678	1
ENSSSCG00045015383	0.847995	11.3898	0.641916	1
SLC39A9	1.48628	11.1709	0.642882	1
OXCT1	0.625381	11.563	0.644324	1
VTCN1	1.49101	11.1716	0.645074	1
EHBP1	-0.277326	11.9053	0.648511	1
ENSSSCG00045021028	0.732411	11.3669	0.649405	1
2024-03-02	-0.671756	11.2469	0.651837	1
PTGER3	-0.67305	11.2467	0.652004	1
ENSSSCG00045003640	-0.797204	11.1694	0.652138	1
ENSSSCG00045036879	-0.813928	11.1692	0.652159	1
ENSSSCG00045018527	-0.77886	11.1692	0.652277	1
CLIP1	-0.659904	11.2462	0.652291	1
IL13RA1	-0.783141	11.1688	0.652337	1
BNIP3	-0.779931	11.1691	0.652347	1
FHL1	-0.780218	11.169	0.652349	1
ENSSSCG00045005356	-0.779419	11.1691	0.652356	1
ENSSSCG00045020706	-0.779411	11.1691	0.652372	1
COPA	-0.77941	11.1691	0.652374	1
ENSSSCG00045004817	-0.784557	11.1686	0.652421	1
ASIC2	-0.784604	11.1686	0.652422	1
EPSTI1	-0.784556	11.1686	0.652424	1
LPAR1	-0.784554	11.1686	0.652431	1
KIAA0930	-0.80257	11.1686	0.65246	1
PGM1	-0.660725	11.2461	0.652507	1
NCAM1	-0.66096	11.246	0.652518	1
ENSSSCG00045014798	-0.786525	11.1685	0.65261	1
ECHDC1	-0.786524	11.1685	0.652621	1
CALM1	-0.800255	11.1685	0.652639	1
SPIRE1	-0.78652	11.1685	0.652645	1
MFAP5	-0.797987	11.1684	0.652653	1
VTI1A	-0.663043	11.2457	0.652657	1
EPS15	-0.663073	11.2457	0.652661	1
ENSSSCG00045008940	-0.797992	11.1684	0.652671	1
ENSSSCG00045014720	-0.786547	11.1685	0.652679	1
MAGT1	-0.790941	11.1681	0.652686	1
NKD1	-0.664131	11.2455	0.652695	1
AGO2	-0.788615	11.1683	0.652695	1
ENSSSCG00045036300	-0.665358	11.2453	0.652711	1
ENSSSCG00045024341	-0.665358	11.2453	0.65272	1
C1H15orf41	-0.790943	11.1681	0.652721	1
TMX3	-0.790944	11.1681	0.65273	1
SDHAF3	-0.790944	11.1681	0.652736	1
ENSSSCG00045017259	-0.790945	11.1681	0.652741	1
HSD11B1L	-0.790945	11.1681	0.652749	1
ENSSSCG00045023699	-0.790945	11.1681	0.652754	1
ENSSSCG00045033859	-0.79095	11.1681	0.652826	1
ENSSSCG00045015978	-0.385147	11.7164	0.653969	1
TENM3	-0.594859	11.3199	0.655959	1
CTBP2	-0.66048	11.246	0.656193	1
CFD	-0.586453	11.3203	0.6562	1
ENSSSCG00045018830	1.07998	11.2956	0.658221	1
DNAJC1	0.947106	11.2719	0.662246	1
ENSSSCG00045032127	0.943972	11.2709	0.662352	1
SCARA5	0.944758	11.2712	0.662392	1
GATAD2B	0.942608	11.2705	0.662621	1
EDA	0.946669	11.2718	0.663058	1
CTDSPL	0.940995	11.2722	0.663122	1
ENSSSCG00045018114	0.943825	11.2709	0.663337	1
NBN	0.948233	11.2722	0.663485	1
PRKD3	0.947196	11.2719	0.663657	1
ENSSSCG00045029533	0.940326	11.2716	0.663754	1
TIMP2	0.950176	11.2728	0.663921	1
NTM	0.463422	11.6996	0.666139	1
PARP8	1.08505	11.2946	0.669999	1
CDK19	-0.666496	11.2453	0.671453	1
ACACA	0.408257	12.0406	0.671627	1
NFAT5	0.466889	11.6987	0.671968	1
ENSSSCG00045028031	1.08537	11.2962	0.673703	1
UBR5	0.617378	11.4564	0.677503	1
PRKCE	0.942178	11.2706	0.681692	1
ENSSSCG00045001076	0.942001	11.2719	0.682212	1
ENSSSCG00045012780	0.955959	11.2741	0.683248	1
ENSSSCG00045018340	0.622729	11.457	0.684532	1
COLEC12	0.621476	11.4564	0.685207	1
ENSSSCG00045016363	1.10669	11.2982	0.688906	1
GNAQ	0.500994	11.6221	0.690559	1
LAMC1	-0.316	11.6795	0.691295	1
ENSSSCG00045032026	0.553706	11.5425	0.692321	1
FOXO1	-0.416455	11.4128	0.70241	1
ENSSSCG00045030301	-0.410792	11.4781	0.702683	1
HS3ST5	1.85989	11.22	0.702843	1
NKTR	0.735001	11.3668	0.704025	1
FRMD4B	0.740664	11.3685	0.705341	1
ENSSSCG00045036261	-0.39334	11.658	0.707512	1
ENSSSCG00045035168	-0.413621	11.4131	0.714571	1
PDE3B	0.524518	11.4356	0.718112	1
MEIOB	0.524629	11.436	0.718112	1
DYRK1A	0.739763	11.3681	0.721898	1
RBM5	0.524638	11.4366	0.724485	1
ENSSSCG00045020860	0.952298	11.2727	0.728482	1
SUFU	0.613564	11.3446	0.735963	1
ENSSSCG00045023390	0.613683	11.3461	0.736893	1
TGFBR2	-0.408148	11.4133	0.739629	1
ENSSSCG00045035686	0.952907	11.2728	0.740287	1
FRMD4A	0.955188	11.2732	0.740498	1
ENSSSCG00045028029	0.938275	11.2726	0.741366	1
PLIN1	-0.430014	11.3452	0.74411	1
PSPC1	-0.429975	11.3451	0.74411	1
MKLN1	-0.429614	11.3439	0.744878	1
IP6K2	0.945771	11.2715	0.745158	1
ALDH1A2	0.943106	11.271	0.74563	1
UBAP1	0.941739	11.2708	0.746176	1
ZNF451	1.2241	11.1423	0.746887	1
RIMBP2	1.22412	11.1427	0.746887	1
ZCCHC8	1.2241	11.1423	0.746887	1
ENSSSCG00045022072	1.22405	11.1414	0.746887	1
GYG1	1.2241	11.1423	0.746887	1
ATP2B1	1.22408	11.1419	0.746887	1
ENSSSCG00045022667	1.22411	11.1425	0.746887	1
TXNL1	1.22413	11.1428	0.746887	1
HTT	1.2241	11.1423	0.746887	1
PPP2R2C	1.22408	11.1419	0.746887	1
DDX42	1.22418	11.1437	0.746887	1
C11orf49	1.22412	11.1427	0.746887	1
MICU2	1.2241	11.1423	0.746887	1
FLT1	1.22406	11.1416	0.746887	1
ENSSSCG00045017056	1.22412	11.1427	0.746887	1
CCDC25	1.22407	11.1418	0.746887	1
ENSSSCG00045029368	1.22405	11.1414	0.746887	1
ENSSSCG00045024965	1.22408	11.1419	0.746887	1
ENSSSCG00045024406	1.22408	11.1419	0.746887	1
ANGEL2	1.22409	11.1421	0.746887	1
LRRC8C	1.22405	11.1414	0.746887	1
ENSSSCG00045024931	1.22409	11.142	0.746887	1
NDFIP1	1.22408	11.1419	0.746887	1
ENSSSCG00045010189	1.22409	11.1421	0.746887	1
TRIP13	1.22405	11.1414	0.746887	1
ATP6V1G1	1.22412	11.1427	0.746887	1
GDAP2	1.22413	11.1428	0.746887	1
CSDE1	1.22408	11.1419	0.746887	1
GPR176	1.22412	11.1426	0.746887	1
ENSSSCG00045013151	1.22409	11.1422	0.746887	1
MRPS27	1.2241	11.1423	0.746887	1
WTAP	1.22413	11.1429	0.746887	1
ENSSSCG00045021278	1.2241	11.1423	0.746887	1
ENSSSCG00045034212	1.22412	11.1426	0.746887	1
YTHDF2	1.22412	11.1427	0.746887	1
RSRP1	1.22415	11.1432	0.746887	1
ATP13A3	1.2241	11.1423	0.746887	1
SLC11A2	1.22412	11.1427	0.746887	1
ENSSSCG00045018050	1.22406	11.1416	0.746887	1
ENSSSCG00045020648	1.22408	11.1419	0.746887	1
LZIC	1.22405	11.1414	0.746887	1
ENSSSCG00045030182	1.22414	11.143	0.746887	1
ENSSSCG00045022757	1.22405	11.1414	0.746887	1
ARMC4	1.22413	11.1429	0.746887	1
PRPSAP1	1.22413	11.1429	0.746887	1
APLF	1.22409	11.1421	0.746887	1
COMMD1	1.22405	11.1414	0.746887	1
LRRFIP1	1.22408	11.1419	0.746887	1
RMDN2	1.22405	11.1414	0.746887	1
RFC3	1.22409	11.1422	0.746887	1
LGR4	1.22411	11.1424	0.746887	1
ENSSSCG00045038995	1.22411	11.1424	0.746887	1
CEP63	1.22411	11.1424	0.746887	1
ENSSSCG00045027439	1.22409	11.1422	0.746887	1
CSMD2	1.22411	11.1425	0.746887	1
ENSSSCG00045021252	1.22405	11.1414	0.746887	1
ENSSSCG00045032596	1.22408	11.1419	0.746887	1
ENSSSCG00045036734	1.22406	11.1416	0.746887	1
YWHAB	1.22411	11.1424	0.746887	1
ZC3HAV1	1.22409	11.1422	0.746887	1
PPFIA1	1.22417	11.1435	0.746887	1
BIRC3.1	1.22408	11.142	0.746887	1
AFF4	1.22413	11.1428	0.746887	1
PWWP2A	1.22408	11.142	0.746887	1
PRKAR1A	1.22413	11.1429	0.746887	1
ENSSSCG00045037560	1.22413	11.1428	0.746887	1
ENSSSCG00045016126	1.22406	11.1416	0.746887	1
ENSSSCG00045034246	1.22409	11.1421	0.746887	1
RUNX1	1.22406	11.1416	0.746887	1
ENSSSCG00045020482	1.22411	11.1424	0.746887	1
ENSSSCG00045028686	1.22408	11.1419	0.746887	1
ST8SIA1	1.22409	11.1421	0.746887	1
ENSSSCG00045033851	1.22411	11.1425	0.746887	1
ASCC1	1.22412	11.1427	0.746887	1
AHI1	1.22406	11.1416	0.746887	1
IFT43	1.22409	11.1421	0.746887	1
SNAP25	1.22406	11.1416	0.746887	1
ENSSSCG00045009301	1.22413	11.1428	0.746887	1
DSN1	1.2241	11.1423	0.746887	1
DLGAP4	1.2241	11.1423	0.746887	1
ALOX15	1.22407	11.1418	0.746887	1
FGF11	1.22408	11.1419	0.746887	1
RNF11	1.22412	11.1427	0.746887	1
SPATA6	1.22413	11.1428	0.746887	1
EMP3	1.22407	11.1418	0.746887	1
EFEMP2	1.22405	11.1414	0.746887	1
ALAD	1.22408	11.142	0.746887	1
PTGR1	1.2241	11.1423	0.746887	1
SYTL2	1.22412	11.1426	0.746887	1
CREBZF	1.22406	11.1415	0.746887	1
TMEM164	1.22411	11.1424	0.746887	1
ENSSSCG00045023214	1.22405	11.1414	0.746887	1
FBLN5	1.22406	11.1416	0.746887	1
RIN3	1.22415	11.1431	0.746887	1
USP11	1.22408	11.1419	0.746887	1
CD9	1.22409	11.1421	0.746887	1
VWF	1.22408	11.1419	0.746887	1
NRG1	1.2241	11.1423	0.746887	1
CCDC6	1.2241	11.1423	0.746887	1
FAM193B	1.22411	11.1424	0.746887	1
ENSSSCG00045002505	1.22407	11.1418	0.746887	1
ADIG	1.22409	11.142	0.746887	1
ENSSSCG00045033807	1.22407	11.1418	0.746887	1
ENSSSCG00045026796	1.22406	11.1416	0.746887	1
SLC33A1	1.22411	11.1425	0.746887	1
HECA	1.2241	11.1423	0.746887	1
FBXW11	1.22408	11.1419	0.746887	1
CDA	1.22414	11.143	0.746887	1
USP48	1.22407	11.1418	0.746887	1
MBOAT2	1.22416	11.1435	0.746887	1
YWHAQ	1.22405	11.1414	0.746887	1
TERF	1.22408	11.1419	0.746887	1
ENSSSCG00045016642	1.22411	11.1425	0.746887	1
KLHL13	1.22408	11.1419	0.746887	1
ENSSSCG00045034767	1.22407	11.1418	0.746887	1
CDH20	1.22415	11.1432	0.746887	1
ENSSSCG00045014833	1.22408	11.1419	0.746887	1
SCARF1	1.22413	11.1428	0.746887	1
MERTK	1.22405	11.1414	0.746887	1
DOP1A	1.22411	11.1424	0.746887	1
ENSSSCG00045001238	1.22415	11.1431	0.746887	1
LRRTM3	1.22406	11.1415	0.746887	1
MOB1A	1.2241	11.1423	0.746887	1
ENSSSCG00045022434	1.2241	11.1423	0.746887	1
ENSSSCG00045023247	1.22411	11.1425	0.746887	1
PXK	1.22405	11.1414	0.746887	1
GAPVD1	1.2241	11.1423	0.746887	1
RAB6A	1.22406	11.1416	0.746887	1
PGM2L1	1.22409	11.1422	0.746887	1
KIF2A	1.22413	11.1428	0.746887	1
ENSSSCG00045018351	1.22406	11.1416	0.746887	1
ENSSSCG00045018471	1.22411	11.1424	0.746887	1
ENSSSCG00045013937	1.22412	11.1426	0.746887	1
FAM120B	1.2241	11.1423	0.746887	1
ZFP64	1.22409	11.1421	0.746887	1
YTHDF3	1.2241	11.1423	0.746887	1
SORCS1	1.22416	11.1434	0.746887	1
KLHL8	1.22409	11.1421	0.746887	1
ENSSSCG00045001144	1.2241	11.1423	0.746887	1
ENSSSCG00045012880	1.22408	11.1419	0.746887	1
ATG3	1.22407	11.1418	0.746887	1
ENSSSCG00045031960	1.2241	11.1423	0.746887	1
DEK	1.22406	11.1415	0.746887	1
CUL2	1.22414	11.1431	0.746887	1
ENSSSCG00045007383	1.22408	11.1419	0.746887	1
ENSSSCG00045008371	1.22411	11.1424	0.746887	1
HCFC2	1.22407	11.1418	0.746887	1
ENSSSCG00045026688	1.22408	11.1419	0.746887	1
THOC1	1.22408	11.1419	0.746887	1
ENSSSCG00045008193	1.22413	11.1428	0.746887	1
ENSSSCG00045029527	1.22409	11.1421	0.746887	1
PHTF2	1.22407	11.1418	0.746887	1
DGKI	1.2241	11.1423	0.746887	1
THOC5	1.22407	11.1418	0.746887	1
ENSSSCG00045012233	1.22414	11.1431	0.746887	1
MINDY1	1.22412	11.1426	0.746887	1
RAE1	1.22409	11.1421	0.746887	1
RTF2	1.22405	11.1414	0.746887	1
TTLL12	1.22409	11.142	0.746887	1
PACSIN2	1.22409	11.1421	0.746887	1
SSB	1.22413	11.1429	0.746887	1
PSIP1	1.22408	11.1419	0.746887	1
AVEN	1.22407	11.1418	0.746887	1
EMC7	1.22411	11.1425	0.746887	1
RBM27	1.22412	11.1426	0.746887	1
ENSSSCG00045036949	1.22411	11.1424	0.746887	1
MVP	1.22406	11.1416	0.746887	1
ALDH1L1	1.22411	11.1425	0.746887	1
MTSS1	1.22409	11.142	0.746887	1
SLC6A4	1.22405	11.1414	0.746887	1
NAXD	1.22416	11.1434	0.746887	1
ENSSSCG00045020147	1.2241	11.1423	0.746887	1
MAP2	1.22409	11.1421	0.746887	1
ENSSSCG00045010195	1.22408	11.1419	0.746887	1
FBXL4	1.22413	11.1428	0.746887	1
ENSSSCG00045027788	1.22414	11.143	0.746887	1
ADPGK	1.22414	11.143	0.746887	1
ENSSSCG00045019297	1.22415	11.1432	0.746887	1
ENSSSCG00045024225	1.22409	11.1422	0.746887	1
USPL1	1.22411	11.1424	0.746887	1
ENSSSCG00045010751	1.22412	11.1427	0.746887	1
ENSSSCG00045018485	1.22412	11.1426	0.746887	1
ENSSSCG00045037155	1.22405	11.1414	0.746887	1
TRAF3	1.22406	11.1416	0.746887	1
CDC123	1.22415	11.1432	0.746887	1
SERPINB6	1.22415	11.1431	0.746887	1
ENSSSCG00045023604	1.22407	11.1418	0.746887	1
SUGP2	1.22411	11.1425	0.746887	1
ENSSSCG00045034146	1.22416	11.1434	0.746887	1
TOX	1.22412	11.1426	0.746887	1
DRG1	1.22405	11.1414	0.746887	1
TCN2	1.22413	11.1428	0.746887	1
MPRIP	1.22409	11.1421	0.746887	1
ENSSSCG00045006622	1.22414	11.143	0.746887	1
ENSSSCG00045019428	1.22413	11.1428	0.746887	1
SCO1	1.22408	11.1419	0.746887	1
EIF3A	1.22406	11.1416	0.746887	1
SMAD1	1.22413	11.1429	0.746887	1
SMAP2	1.22407	11.1418	0.746887	1
LRFN5	1.22407	11.1418	0.746887	1
ENSSSCG00045039051	1.2241	11.1423	0.746887	1
CCDC85A	1.2241	11.1423	0.746887	1
VDAC1	1.22411	11.1425	0.746887	1
STX17	1.2241	11.1423	0.746887	1
ENSSSCG00045010209	1.22413	11.1428	0.746887	1
GOLGA3	1.2241	11.1423	0.746887	1
ETFDH	1.22407	11.1418	0.746887	1
UHRF2	1.22406	11.1415	0.746887	1
ADNP	1.22407	11.1418	0.746887	1
ENSSSCG00045024164	1.22407	11.1418	0.746887	1
ENSSSCG00045022175	1.22405	11.1414	0.746887	1
ENSSSCG00045014384	1.22407	11.1418	0.746887	1
ENSSSCG00045025256	1.22408	11.1419	0.746887	1
ANKFY1	1.22413	11.1428	0.746887	1
ENSSSCG00045000941	1.22409	11.1421	0.746887	1
CNOT6L	1.22412	11.1426	0.746887	1
SLC25A12	1.22405	11.1414	0.746887	1
MRRF	1.22414	11.143	0.746887	1
TMEM127	1.22411	11.1424	0.746887	1
GPR1	1.2241	11.1423	0.746887	1
SUN1	1.22411	11.1425	0.746887	1
DCAF1	1.22411	11.1424	0.746887	1
ARFGAP1	1.22412	11.1427	0.746887	1
OSBPL2	1.22405	11.1414	0.746887	1
DPY19L1	1.2241	11.1423	0.746887	1
ENSSSCG00045018954	1.22407	11.1418	0.746887	1
RBM12B	1.22412	11.1426	0.746887	1
ADORA1	1.22413	11.1429	0.746887	1
ENSSSCG00045034164	1.22409	11.1421	0.746887	1
CABCOCO1	1.22409	11.1422	0.746887	1
ENSSSCG00045021994	1.22409	11.1421	0.746887	1
CYP3A46	1.22407	11.1418	0.746887	1
ELAVL1	1.2241	11.1423	0.746887	1
TMEM63A	1.22409	11.1421	0.746887	1
USP7	1.22405	11.1414	0.746887	1
ENSSSCG00045021089	1.22412	11.1426	0.746887	1
SDF2	1.22406	11.1416	0.746887	1
ARMC8	1.22414	11.143	0.746887	1
SLC25A40	1.22409	11.1422	0.746887	1
SRSF10	1.22408	11.142	0.746887	1
SLC25A6	1.22406	11.1416	0.746887	1
WASHC3	1.22406	11.1416	0.746887	1
RNF150	1.22409	11.1421	0.746887	1
OLFM3	1.22411	11.1424	0.746887	1
TRPC4	1.2241	11.1423	0.746887	1
ENSSSCG00045034352	1.22405	11.1414	0.746887	1
MOBKL3	1.22412	11.1426	0.746887	1
TRIM24	1.22407	11.1418	0.746887	1
ENSSSCG00045005543	1.22414	11.143	0.746887	1
ENSSSCG00045025634	1.2241	11.1423	0.746887	1
ENSSSCG00045012981	1.2241	11.1422	0.746887	1
HSF1	1.22413	11.1428	0.746887	1
ENSSSCG00045003064	1.22408	11.1419	0.746887	1
ENSSSCG00045017866	1.22406	11.1416	0.746887	1
SNRPG	1.22406	11.1416	0.746887	1
ENSSSCG00045026699	1.22411	11.1424	0.746887	1
STIM1	1.22409	11.1421	0.746887	1
PITPNM3	1.22412	11.1426	0.746887	1
ENSSSCG00045024519	1.22411	11.1425	0.746887	1
KIFAP3	1.22407	11.1418	0.746887	1
CDC25A	1.22408	11.1419	0.746887	1
GALK2	1.22408	11.1419	0.746887	1
ENSSSCG00045036347	1.22406	11.1416	0.746887	1
RAB28	1.22409	11.1421	0.746887	1
NAA10	1.22411	11.1425	0.746887	1
ENSSSCG00045016296	1.22413	11.1429	0.746887	1
ENSSSCG00045034039	1.22409	11.142	0.746887	1
PLD5	1.22411	11.1424	0.746887	1
PTAR1	1.2241	11.1423	0.746887	1
ENSSSCG00045013991	1.22411	11.1424	0.746887	1
ARRB1	1.22408	11.1419	0.746887	1
IPO7	1.22407	11.1418	0.746887	1
ZNF793	1.22408	11.1419	0.746887	1
NHSL2	1.22416	11.1433	0.746887	1
NDRG1	1.22411	11.1424	0.746887	1
ST3GAL1	1.22405	11.1414	0.746887	1
LACC1	1.22409	11.1422	0.746887	1
MORF4L1	1.22408	11.1419	0.746887	1
ENSSSCG00045036258	1.2241	11.1423	0.746887	1
STT3A	1.22407	11.1418	0.746887	1
ARHGEF18	1.22409	11.1421	0.746887	1
SLC41A2	1.2241	11.1422	0.746887	1
ENSSSCG00045007290	1.22408	11.1419	0.746887	1
ARFIP2.1	1.22405	11.1414	0.746887	1
ENSSSCG00045029579	1.22407	11.1418	0.746887	1
MORF4L2	1.22408	11.1419	0.746887	1
ENSSSCG00045012469	1.22408	11.1419	0.746887	1
ENSSSCG00045026085	1.22407	11.1418	0.746887	1
STXBP6	1.22415	11.1432	0.746887	1
LOC106504483	1.22405	11.1414	0.746887	1
ENSSSCG00045028463	1.22416	11.1434	0.746887	1
ENSSSCG00045011248	1.22408	11.142	0.746887	1
SLC23A2	1.22405	11.1414	0.746887	1
ENSSSCG00045004110	1.22408	11.1419	0.746887	1
ENSSSCG00045035933	1.22411	11.1425	0.746887	1
ENSSSCG00045033622	1.22412	11.1427	0.746887	1
ENSSSCG00045010885	1.22406	11.1416	0.746887	1
ANKRD33B	1.2241	11.1423	0.746887	1
NAGK	1.22419	11.1439	0.746887	1
NDUFAF7	1.22406	11.1416	0.746887	1
ENSSSCG00045027175	1.22412	11.1427	0.746887	1
ENSSSCG00045033402	1.2241	11.1423	0.746887	1
TXNL4A	1.22411	11.1425	0.746887	1
ENSSSCG00045024860	1.22405	11.1414	0.746887	1
ENSSSCG00045037765	1.22408	11.1419	0.746887	1
ZKSCAN1	1.22407	11.1418	0.746887	1
CDC42	1.22409	11.1421	0.746887	1
ENSSSCG00045014423	1.22412	11.1427	0.746887	1
ENSSSCG00045000701	1.22407	11.1418	0.746887	1
RBM41	1.22405	11.1414	0.746887	1
ENSSSCG00045014170	1.22409	11.1421	0.746887	1
AQP1	1.22407	11.1418	0.746887	1
DERL2	1.22412	11.1427	0.746887	1
LENG9	1.22411	11.1424	0.746887	1
ADAM9	1.22406	11.1416	0.746887	1
HIST2H2BF	1.22408	11.1419	0.746887	1
ENSSSCG00045004879	1.22408	11.1419	0.746887	1
FOXP1	0.386193	11.7525	0.747004	1
ENSSSCG00045028520	0.735007	11.3668	0.747139	1
ENSSSCG00045003858	0.781171	11.2464	0.747418	1
HIPK3	0.78122	11.2472	0.747418	1
ENSSSCG00045004766	0.781249	11.2477	0.747418	1
ENSSSCG00045001394	0.78115	11.246	0.747418	1
PPP6R3	0.781192	11.2467	0.747418	1
ENSSSCG00045011404	0.78119	11.2467	0.747418	1
LCORL	0.781181	11.2465	0.747418	1
VEZT	0.781142	11.2458	0.747418	1
ENSSSCG00045003028	0.781171	11.2476	0.747418	1
ITGA7	0.7812	11.2469	0.747418	1
DCK	0.781154	11.2461	0.747418	1
SECISBP2L	0.781178	11.2465	0.747418	1
RAB1A	0.781219	11.2472	0.747418	1
KIF1B	0.93819	11.2701	0.747479	1
SPON1	0.630059	11.4589	0.747752	1
FCHO2	0.74434	11.369	0.747781	1
RAD51B	-0.389875	11.4162	0.749326	1
AEBP2	-0.429607	11.3438	0.749634	1
NVL	-0.427381	11.3444	0.749725	1
MGP	0.431215	11.6073	0.750426	1
BMPR2	0.613566	11.3439	0.753217	1
THRAP3	0.613236	11.3436	0.753377	1
TRPM7	0.615561	11.3457	0.754104	1
COL4A3BP	-0.428865	11.3429	0.756118	1
ENSSSCG00045008586	-0.431267	11.3435	0.75616	1
ENSSSCG00045011758	-0.432692	11.3444	0.7564	1
UBAP2	-0.433986	11.3447	0.756495	1
CREB3L2	1.68301	11.1951	0.75663	1
ENSSSCG00045026642	-0.422871	11.345	0.75668	1
NPAS3	0.632754	11.4595	0.757093	1
KXD1	-0.430912	11.3433	0.758491	1
IKZF1	0.946577	11.2716	0.759325	1
GRIA4	0.944711	11.2713	0.760893	1
ENSSSCG00045037390	-0.430536	11.3435	0.762252	1
ENSSSCG00045023594	-0.436479	11.3445	0.762317	1
MCU	0.928409	11.2706	0.763069	1
ZNF618	-0.433584	11.3435	0.763361	1
ENSSSCG00045001222	-0.42342	11.344	0.763479	1
DOCK9	-0.425056	11.3436	0.764285	1
ENSSSCG00045023645	-0.419693	11.3447	0.764626	1
TAOK1	0.610566	11.3442	0.768802	1
ENSSSCG00045032013	0.320018	12.2355	0.769541	1
SLC8A1	0.779712	11.2457	0.769572	1
NUFIP2	0.779338	11.2455	0.76967	1
ENSSSCG00045008578	0.779649	11.2457	0.769683	1
NCKAP1	0.779818	11.2458	0.769698	1
VPS8	0.779941	11.2458	0.76975	1
ENSSSCG00045012041	0.779987	11.2459	0.769878	1
ENSSSCG00045026214	0.468091	11.5213	0.76999	1
TANC1	0.780469	11.2462	0.770015	1
KAZN	0.78029	11.2461	0.770089	1
PTPN2	0.780422	11.2461	0.770151	1
ENSSSCG00045012819	0.780421	11.2461	0.770183	1
CFH	0.780444	11.2462	0.770195	1
ENSSSCG00045006817	0.7807	11.2463	0.770277	1
ARHGAP6	0.780769	11.2463	0.770351	1
ZMYM4	0.778504	11.2463	0.770396	1
SERINC3	0.780692	11.2463	0.770396	1
ENSSSCG00045007518	0.781376	11.2467	0.770416	1
AIDA	0.78088	11.2464	0.770501	1
ENSSSCG00045019796	0.778826	11.2465	0.770681	1
CHPT1	0.77746	11.2461	0.770904	1
ENSSSCG00045010746	0.781427	11.2467	0.770905	1
RAPGEF5	0.781476	11.2467	0.770996	1
ENSSSCG00045034544	0.781627	11.2468	0.771021	1
GAS7	0.777726	11.2467	0.771052	1
ENSSSCG00045027915	0.781628	11.2468	0.771072	1
NIBAN1	0.780958	11.2464	0.771163	1
ZMYND11	0.782077	11.2471	0.771347	1
PAPOLA	0.782015	11.247	0.771354	1
HSP90AA1	0.782066	11.2471	0.771386	1
STAU2	0.780934	11.2464	0.771777	1
HHAT	0.781842	11.2469	0.771857	1
FBXO21	0.781657	11.2468	0.771909	1
ACOX1	0.78158	11.2468	0.77194	1
DLC1	-0.208081	12.429	0.77195	1
ENSSSCG00045033300	0.778308	11.2471	0.772044	1
ENSSSCG00045037063	0.781789	11.2469	0.772275	1
ENSSSCG00045036247	0.782848	11.2475	0.772613	1
NFE2L2	0.779159	11.2476	0.772621	1
ENSSSCG00045028049	0.782395	11.2472	0.77273	1
PHKB	0.782047	11.247	0.773592	1
RSC1A1	0.781395	11.2483	0.774639	1
ATL2	0.785357	11.2486	0.775616	1
ENSSSCG00045009137	0.784251	11.2497	0.776709	1
GSN	-0.248894	11.6991	0.780446	1
ZBTB16	0.259218	12.1547	0.782767	1
RPL28	-0.449699	11.2706	0.782905	1
ENSSSCG00045007523	-0.440645	11.2717	0.783946	1
TNRC6A	0.61342	11.3437	0.783958	1
ENSSSCG00045030880	0.611733	11.3443	0.784457	1
UBE2K	0.614578	11.3442	0.784685	1
ENSSSCG00045008448	0.614857	11.3443	0.785287	1
ENSSSCG00045015574	0.613016	11.3448	0.785847	1
ENSSSCG00045005379	0.613143	11.3453	0.786243	1
DDX6	0.61248	11.345	0.78635	1
NUCKS1	0.614374	11.3462	0.786373	1
ENSSSCG00045026585	-0.299918	11.5017	0.788063	1
BCAS3	-0.241706	11.6975	0.789048	1
FILIP1L	-0.45294	11.2701	0.792031	1
ANKRD28	-0.467434	11.2715	0.792266	1
ENSSSCG00045029768	-0.466027	11.2716	0.793154	1
ZNF407	-0.450821	11.271	0.794589	1
GPX3	-0.450874	11.2709	0.794589	1
CUL5	-0.451883	11.2705	0.795375	1
EFCAB11	-0.450154	11.2708	0.795395	1
GCC2	-0.450318	11.2706	0.795399	1
ENSSSCG00045028837	-0.450234	11.2707	0.795403	1
ENSSSCG00045030204	-0.450904	11.2713	0.795435	1
SSBP3	-0.449149	11.2715	0.795461	1
ENSSSCG00045015528	-0.451607	11.2715	0.795469	1
ARHGEF26	-0.451988	11.2717	0.795527	1
RABGAP1	-0.451708	11.2723	0.795555	1
PFKFB3	-0.450441	11.272	0.795558	1
RAPGEF6	-0.451136	11.2723	0.795589	1
SH3PXD2A	-0.449892	11.2724	0.795617	1
ENSSSCG00045013471	-0.451988	11.2725	0.795631	1
RPS12	-0.448978	11.2733	0.795647	1
ENSSSCG00045029498	-0.448481	11.2735	0.795705	1
RTN4	-0.443618	11.2737	0.795801	1
RNF103	-0.496978	11.1946	0.795814	1
Grb10	-0.453053	11.2716	0.796134	1
ENSSSCG00045012559	-0.447232	11.2712	0.796135	1
ENSSSCG00045017181	-0.45286	11.2709	0.796136	1
ENSSSCG00045021661	-0.44477	11.2718	0.796141	1
SGMS1	-0.445271	11.2717	0.796141	1
CRIM1	-0.451595	11.272	0.796144	1
HECTD1	-0.502388	11.1948	0.796511	1
AACS	0.613122	11.3436	0.797198	1
ENSSSCG00045030461	-0.296713	11.5015	0.798502	1
NOX4	-0.488686	11.1943	0.798553	1
NELL1	-0.484021	11.1947	0.798697	1
RPL15	-0.504755	11.1949	0.8001	1
ENSSSCG00045010131	-0.478137	11.1952	0.800508	1
SFRS11	0.433152	11.6016	0.802838	1
ENSSSCG00045036450	-0.236678	11.6406	0.807998	1
CHD2	-0.234903	11.6436	0.812165	1
PITPNC1	0.471127	11.5209	0.814245	1
ENSSSCG00045019259	0.383108	11.5016	0.815708	1
PRKCQ	1.47102	11.1688	0.816908	1
ENSSSCG00045026018	1.49447	11.1711	0.819147	1
ENSSSCG00045015674	0.527114	11.4355	0.819765	1
BNC2	-0.227711	11.6437	0.821358	1
WWTR1	0.613085	11.3436	0.821493	1
ENSSSCG00045004139	0.958626	11.2733	0.821807	1
ENSSSCG00045019306	0.607608	11.3456	0.82438	1
RNPC3	1.46245	11.1681	0.825841	1
ENSSSCG00045015004	0.381296	11.5009	0.825971	1
ENSSSCG00045021364	-0.287028	11.4349	0.826137	1
MVB12B	1.46244	11.1681	0.826594	1
NFIC	1.46243	11.1681	0.827048	1
THOC2	1.46242	11.1681	0.827319	1
EEF2KMT	1.46242	11.1681	0.827485	1
KLF12	0.364298	11.5845	0.829909	1
SGCD	-0.29361	11.4357	0.831015	1
PCNX1	-0.293899	11.4354	0.831695	1
ENSSSCG00045026707	0.776928	11.2475	0.832119	1
ENSSSCG00045030269	0.773054	11.2467	0.83221	1
CNBP	0.780165	11.2463	0.832831	1
NDEL1	0.780192	11.2463	0.832984	1
CAB39	0.779982	11.2463	0.833075	1
ENSSSCG00045000915	-0.292301	11.4346	0.833086	1
ENSSSCG00045017694	0.779454	11.2462	0.833385	1
ADK	0.777933	11.2458	0.833638	1
UFD1	1.46665	11.1685	0.833844	1
TRA2B	0.777051	11.2457	0.833904	1
ENSSSCG00045007289	-0.192024	11.7683	0.834155	1
COQ8A	0.775986	11.2455	0.834303	1
RAP2A	0.775982	11.2455	0.834402	1
ENSSSCG00045027976	-0.291308	11.4346	0.834496	1
RUFY2	0.775101	11.2453	0.834527	1
ENSSSCG00045004239	-0.284003	11.4364	0.834929	1
ENSSSCG00045039306	1.46457	11.1683	0.835101	1
SETD3	1.46502	11.1683	0.835227	1
PAPPA2	1.46425	11.1682	0.835338	1
SLC20A1	1.46456	11.1683	0.835373	1
BNIP3L	1.46425	11.1682	0.835707	1
CGGBP1	1.46225	11.1681	0.837557	1
PTPRC	1.46224	11.1681	0.838165	1
ENSSSCG00045017658	1.46224	11.1681	0.838212	1
IGF1R	0.419581	11.4162	0.838345	1
IKZF3	1.46224	11.1681	0.8385	1
CDKL5	1.46223	11.1681	0.83887	1
GRIP1	-0.486107	11.1944	0.839548	1
ENSSSCG00045017845	-0.486107	11.1944	0.83955	1
ENSSSCG00045002031	-0.48563	11.1945	0.839571	1
ENSSSCG00045020323	-0.486107	11.1944	0.839571	1
RPL37	-0.495877	11.1948	0.839571	1
ENSSSCG00045033806	-0.495876	11.1948	0.839575	1
SSU72	-0.484633	11.1947	0.839598	1
SMIM14	-0.487332	11.1943	0.839601	1
ENSSSCG00045017316	-0.473172	11.1964	0.839676	1
TAPT1	-0.477951	11.1956	0.839781	1
HSDL2	-0.482277	11.195	0.83981	1
NPR1	-0.501569	11.1958	0.839936	1
ENSSSCG00045005472	-0.481557	11.1951	0.839938	1
ATP2A2	-0.490473	11.1956	0.839945	1
ENSSSCG00045038723	-0.480304	11.1953	0.839948	1
ENSSSCG00045002737	-0.487072	11.1954	0.839963	1
ENSSSCG00045006415	-0.480313	11.1953	0.840001	1
ENSSSCG00045022504	-0.478784	11.1955	0.840011	1
GFM2	-0.480317	11.1953	0.840018	1
RAP1A	-0.480317	11.1953	0.840022	1
MAP4K3	-0.476705	11.1958	0.840031	1
JAG1	-0.488524	11.1952	0.840034	1
ZBTB25	-0.488842	11.1962	0.840045	1
ENSSSCG00045027012	-0.477662	11.1957	0.840063	1
SMARCA5	-0.477665	11.1957	0.840076	1
MAPK9	-0.480091	11.1953	0.840082	1
ENSSSCG00045016860	-0.479148	11.1955	0.840088	1
ZC3H7A	-0.476173	11.1959	0.84019	1
ENSSSCG00045002480	0.78277	11.2468	0.845236	1
ENSSSCG00045030699	0.784808	11.249	0.846328	1
ARL13B	0.780545	11.2464	0.846422	1
ENSSSCG00045039253	0.779355	11.2462	0.847223	1
ENSSSCG00045028503	0.778042	11.2459	0.847353	1
SAMHD1	0.766742	11.2457	0.847922	1
ENSSSCG00045004786	0.799873	11.2499	0.847949	1
DPYSL2	0.768614	11.2456	0.848266	1
WBP1L	0.41895	11.4131	0.849241	1
SETBP1	0.362589	11.5829	0.850122	1
PTPN13	-0.2217	11.5833	0.851163	1
DGAT2	-0.221907	11.5839	0.851661	1
KCTD9	-0.486773	11.1957	0.860436	1
ADGRL2	-0.486841	11.1952	0.860436	1
ENSSSCG00045020719	-0.486713	11.1955	0.860436	1
NEDD4L	-0.486754	11.1948	0.860436	1
SLC24A1	-0.48673	11.1952	0.860436	1
ENSSSCG00045005363	-0.486729	11.1952	0.860436	1
RNGTT	-0.486835	11.1949	0.860436	1
BACH2	-0.486754	11.1948	0.860436	1
KHDRBS1	-0.486674	11.1962	0.860436	1
CYB5B	-0.486753	11.1968	0.860436	1
ITM2B	-0.486782	11.1943	0.860436	1
DDX1	-0.486769	11.1957	0.860436	1
SP1	-0.48676	11.1947	0.860436	1
FTH1	-0.486789	11.1954	0.860436	1
ENSSSCG00045020974	-0.48681	11.1954	0.860436	1
VDAC2	-0.486845	11.1959	0.860436	1
RPL32	-0.48688	11.1957	0.860436	1
PIK3C3	-0.486836	11.1949	0.860436	1
ENSSSCG00045029466	-0.486738	11.1951	0.860436	1
PKN1	-0.486775	11.196	0.860436	1
RPTOR	-0.486824	11.1951	0.860436	1
DUSP11	-0.486782	11.1943	0.860436	1
ENSSSCG00045008151	-0.486786	11.1962	0.860436	1
RCSD1	-0.486743	11.195	0.860436	1
TENT2	-0.486773	11.1956	0.860436	1
CADM2	-0.486744	11.1949	0.860436	1
ENSSSCG00045015066	-0.486743	11.197	0.860436	1
DAG1	-0.486832	11.195	0.860436	1
MAX	-0.486724	11.1953	0.860436	1
ARL8B	-0.486732	11.1952	0.860436	1
CPD	-0.486719	11.1954	0.860436	1
ENSSSCG00045030979	-0.48678	11.1959	0.860436	1
ENSSSCG00045015936	-0.486752	11.1948	0.860436	1
RASA2	-0.486802	11.1959	0.860436	1
RPS27A	-0.4867	11.1957	0.860436	1
AKT2	-0.48675	11.1948	0.860436	1
ENSSSCG00045007212	-0.486752	11.1948	0.860436	1
ITGB1	-0.486767	11.1966	0.860436	1
KIAA2026	-0.486703	11.1957	0.860436	1
PTPN9	-0.486733	11.1952	0.860436	1
ENSSSCG00045022270	-0.486887	11.196	0.860436	1
ENSSSCG00045017594	-0.486751	11.196	0.860436	1
RPL23A	-0.486766	11.1962	0.860436	1
FAM222B	-0.486672	11.1962	0.860436	1
ENSSSCG00045023182	-0.48677	11.1945	0.860436	1
SMC3	-0.486824	11.1951	0.860436	1
ENSSSCG00045007640	-0.486789	11.1954	0.860436	1
ARHGAP42	-0.48676	11.1947	0.860436	1
ENSSSCG00045012989	-0.486759	11.1959	0.860436	1
KDELR2	-0.486863	11.1948	0.860436	1
SCD	-0.486824	11.1951	0.860436	1
DDR2	-0.48675	11.1948	0.860436	1
PRPF6	-0.486743	11.195	0.860436	1
PDS5B	-0.486851	11.195	0.860436	1
UBXN7	-0.486787	11.1954	0.860436	1
ENSSSCG00045037544	-0.486809	11.195	0.860436	1
RPS9	-0.486746	11.1961	0.860436	1
ENSSSCG00045004063	-0.486802	11.1959	0.860436	1
PSME4	-0.486773	11.1957	0.860436	1
DECR1	-0.486754	11.1948	0.860436	1
ENSSSCG00045017762	-0.486794	11.1956	0.860436	1
OTUD7B	-0.486835	11.1953	0.860436	1
CNOT1	-0.486801	11.1959	0.860436	1
CELF2	-0.106588	12.3618	0.868533	1
ENSSSCG00045027195	-0.277162	11.367	0.868962	1
FASN	-0.13548	11.9557	0.871919	1
SH3D19	0.386619	11.5006	0.874414	1
VPS54	-0.298625	11.2962	0.874833	1
GPBP1	0.47905	11.3211	0.876318	1
ATXN1	0.419362	11.4123	0.877591	1
KLHDC10	0.478733	11.3192	0.880721	1
ECM2	0.479585	11.321	0.881324	1
ENSSSCG00045024142	0.47874	11.3208	0.881347	1
OSBPL8	0.479275	11.3204	0.881561	1
GTF2I	0.479088	11.3215	0.881627	1
RIN2	0.478956	11.3217	0.881683	1
VKORC1L1	0.479456	11.3207	0.88175	1
ENSSSCG00045037504	0.479703	11.3211	0.881786	1
ENSSSCG00045000698	-0.213091	11.5204	0.881899	1
RALGAPA1	0.478904	11.3216	0.882025	1
ENSSSCG00045029557	0.478644	11.3223	0.882324	1
MAGI3	-0.203573	11.5208	0.883107	1
PSEN1	-0.281743	11.3671	0.883299	1
MED13	-0.277039	11.3678	0.88338	1
AMMECR1	0.628011	11.3463	0.884404	1
FNBP4	-0.278926	11.3695	0.884989	1
PTPRK	-0.276952	11.3683	0.885189	1
ZMYM2	-0.281994	11.3673	0.88523	1
ENSSSCG00045032867	-0.282185	11.3676	0.885342	1
ENSSSCG00045023653	-0.281523	11.368	0.886809	1
ENSSSCG00045039239	-0.280703	11.3672	0.888609	1
SLC25A36	-0.208289	11.5226	0.889102	1
ENSSSCG00045031552	0.274307	11.7181	0.889665	1
ENSSSCG00045014590	-0.179658	11.1414	0.893366	1
ENSSSCG00045003124	-0.179655	11.1414	0.894141	1
GLIS2	-0.17965	11.1414	0.895407	1
ENSSSCG00045001724	-0.17965	11.1414	0.895446	1
VEGFD	-0.17965	11.1414	0.895553	1
FAM78B	-0.179646	11.1414	0.896519	1
PNISR	-0.204247	11.5219	0.89671	1
SKIL	-0.179644	11.1414	0.897002	1
WDR11	-0.179644	11.1414	0.897095	1
ENSSSCG00045034585	-0.179641	11.1414	0.897734	1
ENSSSCG00045019271	-0.179641	11.1414	0.897796	1
PRRC2A	-0.17964	11.1414	0.898094	1
CCDC50	-0.179638	11.1414	0.898702	1
ENSSSCG00045018583	0.476569	11.3197	0.898774	1
GSK3B	0.419651	11.4124	0.898999	1
IP6K1	0.479032	11.3199	0.899082	1
OSBPL1A	0.476474	11.3205	0.899155	1
ENSSSCG00045014726	0.480308	11.3206	0.899246	1
KLHL24	0.480949	11.3209	0.899251	1
NPEPPS	0.480648	11.3208	0.899262	1
RANBP2	0.47985	11.3203	0.899419	1
RING1	-0.179634	11.1414	0.899577	1
ENSSSCG00045018715	0.480452	11.3206	0.899788	1
ISM1	-0.179633	11.1414	0.899999	1
TIPARP	-0.179633	11.1414	0.900015	1
CALCRL	-0.179632	11.1414	0.900267	1
ENSSSCG00045032565	-0.17963	11.1414	0.900718	1
GPR158	-0.179627	11.1414	0.901426	1
DEAF1	-0.179627	11.1414	0.90152	1
ODF2	-0.179626	11.1414	0.901832	1
MCF2L	-0.179625	11.1414	0.901971	1
ENSSSCG00045027758	0.283463	11.5626	0.902955	1
ADSS	1.23072	11.1429	0.903838	1
[truncated: 2,793 more rows]

## Sheet: Mesenchymal cells
	logFC	logCPM	PValue	PValue_Adj
[truncated: 17,086 more rows]

[truncated: 3 more sheets: Smooth muscle cells, B cells, T cells]
