# Supplementary material for: Single-nucleus transcriptomics of epicardial adipose tissue from female pigs reveals effects of exercise training on resident innate and adaptive immune cells
Source: Cell Commun Signal. 2024 Apr 26;22:243. doi: 10.1186/s12964-024-01587-w (PMC11046969; doi:10.1186/s12964-024-01587-w)
Supplement: Supplementary file 17 — Supplementary Material 17: Dataset S6 [file 12964_2024_1587_MOESM17_ESM.xlsx]

## Sheet: Beige adipocytes
term	p-value	q-value
AGE-RAGE signaling pathway in diabetic complications	0.013455	0.626737
Coronavirus disease	0.0282402	0.626737
Cell adhesion molecules	0.0372152	0.626737
Ribosome	0.0437843	0.626737
Necroptosis	0.0444711	0.626737
Pathways in cancer	0.0483174	0.626737
Adherens junction	0.0483426	0.626737

## Sheet: Endothelial cells
term	p-value	q-value
Focal adhesion	6.35893e-05	0.00991993
AGE-RAGE signaling pathway in diabetic complications	0.000139318	0.0108668
Proteoglycans in cancer	0.000547391	0.0284644
ECM-receptor interaction	0.000958068	0.0352817
Small cell lung cancer	0.00113082	0.0352817
Amoebiasis	0.00165632	0.0422652
PI3K-Akt signaling pathway	0.00189652	0.0422652
Acute myeloid leukemia	0.00448102	0.0841364
Pathways in cancer	0.00485403	0.0841364
Calcium signaling pathway	0.0068458	0.106794
Fc gamma R-mediated phagocytosis	0.0123992	0.175844
Protein digestion and absorption	0.0145607	0.189289
ABC transporters	0.0209143	0.250972
Human papillomavirus infection	0.0243873	0.264889
Cholesterol metabolism	0.0254701	0.264889
Glycerolipid metabolism	0.0367436	0.341504
Phospholipase D signaling pathway	0.0372152	0.341504

## Sheet: Fibroblasts
term	p-value	q-value
Regulation of actin cytoskeleton	0.000755286	0.11858
Neurotrophin signaling pathway	0.00290351	0.151186
Yersinia infection	0.0048001	0.151186
PPAR signaling pathway	0.00591453	0.151186
Vitamin digestion and absorption	0.00623592	0.151186
Bacterial invasion of epithelial cells	0.00660344	0.151186
Biosynthesis of unsaturated fatty acids	0.00785445	0.151186
Fatty acid elongation	0.00785445	0.151186
ErbB signaling pathway	0.0086667	0.151186
Fc gamma R-mediated phagocytosis	0.0123992	0.194668
Longevity regulating pathway	0.0141866	0.202481
Proteoglycans in cancer	0.018958	0.228125
Fat digestion and absorption	0.0191984	0.228125
AMPK signaling pathway	0.021778	0.228125
Type II diabetes mellitus	0.0217954	0.228125
Cholesterol metabolism	0.0254701	0.249925
Autophagy	0.0306261	0.282841
Endocytosis	0.0365951	0.307515
Phospholipase D signaling pathway	0.0372152	0.307515
Mitophagy	0.0447373	0.34274
Adipocytokine signaling pathway	0.0459275	0.34274

## Sheet: Mesenchymal cells
term	p-value	q-value
Focal adhesion	0.00049338	0.0819011
TGF-beta signaling pathway	0.0012249	0.101667
Glycosaminoglycan biosynthesis	0.00230338	0.110853
Chemokine signaling pathway	0.00267116	0.110853
Platelet activation	0.00336648	0.111767
Yersinia infection	0.0048001	0.132803
Phospholipase D signaling pathway	0.00629484	0.137021
Bacterial invasion of epithelial cells	0.00660344	0.137021
ECM-receptor interaction	0.00952711	0.175722
AGE-RAGE signaling pathway in diabetic complications	0.013455	0.196248
Amoebiasis	0.0141866	0.196248
Chagas disease	0.0141866	0.196248
Parathyroid hormone synthesis, secretion and action	0.0157164	0.200686
Serotonergic synapse	0.0186092	0.20807
Proteoglycans in cancer	0.018958	0.20807
Rap1 signaling pathway	0.0205077	0.20807
Sphingolipid signaling pathway	0.0213084	0.20807
Carbohydrate digestion and absorption	0.0226917	0.209268
PI3K-Akt signaling pathway	0.0313242	0.254487
Pyrimidine metabolism	0.0314149	0.254487
Shigellosis	0.0339542	0.254487
Spinocerebellar ataxia	0.0341367	0.254487
Salmonella infection	0.0352602	0.254487
GnRH secretion	0.0400957	0.277328
Pathways in cancer	0.0483174	0.30838
Adherens junction	0.0483426	0.30838

## Sheet: Smooth muscle cells
term	p-value	q-value
Pathways in cancer	0.0012766	0.0723259
AGE-RAGE signaling pathway in diabetic complications	0.00153988	0.0723259
Amoebiasis	0.00165632	0.0723259
Bacterial invasion of epithelial cells	0.00660344	0.211078
GnRH signaling pathway	0.0110684	0.211078
Aldosterone synthesis and secretion	0.0127457	0.211078
Inflammatory mediator regulation of TRP channels	0.0127457	0.211078
MAPK signaling pathway	0.015469	0.211078
Parathyroid hormone synthesis, secretion and action	0.0157164	0.211078
Th17 cell differentiation	0.0161128	0.211078
Proteoglycans in cancer	0.018958	0.225772
Calcium signaling pathway	0.0314288	0.343098
Cortisol synthesis and secretion	0.0412379	0.40998

## Sheet: B cells_Sed
term	p-value	q-value
Regulation of actin cytoskeleton	0.000755286	0.0853474
PI3K-Akt signaling pathway	0.00189652	0.0885458
Focal adhesion	0.00325159	0.0885458
Proteoglycans in cancer	0.00353674	0.0885458
Rap1 signaling pathway	0.00391795	0.0885458
ECM-receptor interaction	0.00952711	0.179427
Prostate cancer	0.0123992	0.180032
Aldosterone synthesis and secretion	0.0127457	0.180032
Chemokine signaling pathway	0.0152775	0.191817
Human papillomavirus infection	0.0243873	0.275576
Endocytosis	0.0365951	0.332849
Phospholipase D signaling pathway	0.0372152	0.332849
Phagosome	0.0397773	0.332849
Cortisol synthesis and secretion	0.0412379	0.332849
Adherens junction	0.0483426	0.364181

## Sheet: T cells
term	p-value	q-value
PPAR signaling pathway	1.7816e-06	0.000235172
Longevity regulating pathway	1.15844e-05	0.000764571
AMPK signaling pathway	2.92543e-05	0.00128719
Glycerolipid metabolism	0.000237411	0.00783457
Glyoxylate and dicarboxylate metabolism	0.000433448	0.011443
Ferroptosis	0.00109409	0.0240699
Regulation of lipolysis in adipocytes	0.00256123	0.0482975
Insulin signaling pathway	0.0048001	0.0792017
Arrhythmogenic right ventricular cardiomyopathy	0.00660344	0.0863989
Folate biosynthesis	0.00729602	0.0863989
Biosynthesis of unsaturated fatty acids	0.00785445	0.0863989
Fatty acid elongation	0.00785445	0.0863989
Propanoate metabolism	0.0122752	0.12464
Thyroid cancer	0.0144335	0.132931
Transcriptional misregulation in cancer	0.0152775	0.132931
Glucagon signaling pathway	0.0161128	0.132931
Pyruvate metabolism	0.0226917	0.176194
Sphingolipid metabolism	0.0245292	0.179881
Apelin signaling pathway	0.0306261	0.212771
Endometrial cancer	0.0335068	0.221145
Mineral absorption	0.0356517	0.224096
Non-alcoholic fatty liver disease	0.0417564	0.236731
Acute myeloid leukemia	0.0435589	0.236731
Mitophagy	0.0447373	0.236731
Adipocytokine signaling pathway	0.0459275	0.236731
Adherens junction	0.0483426	0.236731
Synthesis and degradation of ketone bodies	0.0484222	0.236731
