# Supplementary material for: Single-nucleus transcriptomics of epicardial adipose tissue from female pigs reveals effects of exercise training on resident innate and adaptive immune cells
Source: Cell Commun Signal. 2024 Apr 26;22:243. doi: 10.1186/s12964-024-01587-w (PMC11046969; doi:10.1186/s12964-024-01587-w)
Supplement: Supplementary file 18 — Supplementary Material 18: Dataset S7 [file 12964_2024_1587_MOESM18_ESM.xlsx]

## Sheet: Beige adipocytes
	logFC	logCPM	PValue	PValue_Adj
ELOVL6	-1.17861	12.0256	5.32E-38	6.83E-34
GBE1	-1.18793	11.2443	1.41E-22	9.01E-19
ACACA	-0.984872	11.6792	1.59E-20	6.78E-17
GSN	-1.46039	11.0529	7.17E-20	2.30E-16
SCD	-1.61306	10.7831	2.45E-19	6.28E-16
MGP	-1.57839	10.752	4.23E-19	9.04E-16
CA3	-1.65017	10.7046	2.12E-18	3.89E-15
LPL	-1.21101	11.0141	1.80E-16	2.89E-13
ENSSSCG00045027195	-1.30355	11.0841	3.22E-15	4.59E-12
NRP2	1.96459	11.4079	2.47E-14	3.17E-11
CDON	1.84416	10.9587	1.20E-13	1.40E-10
FASN	-1.41135	10.8287	1.42E-13	1.51E-10
THRSP	-1.41162	10.7534	1.66E-13	1.64E-10
ENSSSCG00045010449	2.31267	11.1062	2.23E-13	2.04E-10
FLT4	1.86692	10.9671	3.42E-13	2.93E-10
ENSSSCG00045032923	1.19976	11.5962	8.66E-13	6.94E-10
ENSSSCG00045027112	-1.23105	10.8446	1.42E-12	1.07E-09
GHR	-0.881302	11.3745	2.44E-12	1.74E-09
ENSSSCG00045026962	1.52556	11.7656	2.63E-12	1.78E-09
ENSSSCG00045014364	1.53787	11.252	1.06E-11	6.81E-09
DGAT2	-1.11699	10.9137	7.77E-11	4.53E-08
A-FABP	-1.49065	10.67	7.78E-11	4.53E-08
PCDH9	-1.16012	11.0427	1.05E-10	5.84E-08
NTN1	1.43801	11.2767	3.12E-10	1.67E-07
ENSSSCG00045002480	-1.40995	10.5633	4.46E-10	2.29E-07
GRK5	1.481	11.0334	5.99E-10	2.95E-07
DENND2A	1.47433	10.9215	8.19E-10	3.85E-07
CDKL1	1.60176	11.077	8.41E-10	3.85E-07
ME1	-0.882294	11.167	1.33E-09	5.88E-07
ADIPOR2	-1.06613	10.8135	1.58E-09	6.77E-07
ENSSSCG00045008552	1.09949	11.3882	1.71E-09	7.08E-07
PRKCA	1.70511	10.9157	3.42E-09	1.37E-06
FILIP1L	1.19877	11.6569	4.60E-09	1.79E-06
ENSSSCG00045037021	1.0172	12.2451	5.03E-09	1.90E-06
ENSSSCG00045025961	1.72815	10.8025	5.53E-09	2.00E-06
NTM	-1.05735	10.9127	5.61E-09	2.00E-06
ENSSSCG00045026044	1.53058	11.1751	6.77E-09	2.31E-06
EHBP1	-0.724094	11.3622	6.86E-09	2.31E-06
TSPAN18	1.37655	11.1879	8.30E-09	2.73E-06
ENSSSCG00045032013	-0.957279	11.4011	1.01E-08	3.16E-06
MLLT3	-1.17578	11.0304	1.01E-08	3.16E-06
DBI	-1.3011	10.5178	1.24E-08	3.75E-06
ENSSSCG00045030638	-1.38333	10.6147	1.26E-08	3.75E-06
OXCT1	-1.0406	10.7721	1.76E-08	5.13E-06
ENSSSCG00045002594	-1.035	10.9292	2.73E-08	7.77E-06
SPARCL1	-1.29428	10.5961	3.03E-08	8.28E-06
ENSSSCG00045026018	1.68463	11.0384	3.04E-08	8.28E-06
LIMS1	1.09809	11.2967	3.58E-08	9.56E-06
ENSSSCG00045018784	-1.12887	10.6452	4.22E-08	1.10E-05
PRR5	1.57676	10.6277	4.88E-08	1.25E-05
ARHGAP26	1.50964	10.7834	5.40E-08	1.36E-05
SEMA6A	0.986532	11.5639	5.70E-08	1.41E-05
COL3A1	-0.852889	11.1414	6.06E-08	1.47E-05
ARHGAP18	1.24789	10.9935	6.69E-08	1.59E-05
MPP7	1.08978	11.4553	7.52E-08	1.74E-05
RELN	1.3322	11.4122	7.60E-08	1.74E-05
ENSSSCG00045011817	1.23517	11.0239	1.20E-07	2.64E-05
ADAMTS18	-1.11706	10.7024	1.20E-07	2.64E-05
LDHB	-1.20508	10.5276	1.22E-07	2.64E-05
LGALS1	-1.16193	10.6646	1.36E-07	2.91E-05
ENSSSCG00045029533	-1.00368	10.7168	1.39E-07	2.92E-05
TSPAN5	-0.854442	11.5693	1.48E-07	3.07E-05
KRT8	1.42594	10.5737	1.64E-07	3.33E-05
ENSSSCG00045004564	-1.09499	10.7592	1.78E-07	3.56E-05
ADIPOQ	-1.31121	10.5835	1.87E-07	3.70E-05
FRMD	1.41973	10.6412	2.77E-07	5.39E-05
PPARG	-0.873968	10.8936	3.01E-07	5.76E-05
FLI1	-0.876382	11.1119	3.08E-07	5.80E-05
DOCK9	0.794483	11.7189	3.18E-07	5.91E-05
ENSSSCG00045006409	1.64709	10.6787	4.58E-07	8.38E-05
PPP2R5A	-0.858667	10.8035	6.86E-07	0.000123926
NRG1	1.42574	11.1081	8.60E-07	0.000153125
RIMKLB	-1.10388	10.5324	8.97E-07	0.000155892
MMRN1	1.4531	10.8924	9.00E-07	0.000155892
STON2	1.19326	11.0077	9.31E-07	0.000159215
RPL39	-1.11932	10.5376	1.08E-06	0.000182032
FTH1	-1.07124	10.6024	1.16E-06	0.000192815
KCNN2	-1.37052	10.5344	1.26E-06	0.000206414
VAV3	1.10113	11.1411	1.53E-06	0.000248668
SLC25A36	-0.755327	10.9375	1.61E-06	0.000257887
ENSSSCG00045016201	1.46322	10.5772	1.63E-06	0.000257887
NWD2	-1.21054	10.4946	1.69E-06	0.000263824
ENSSSCG00045031328	-0.913602	10.7563	1.85E-06	0.000285739
ENSSSCG00045015978	0.859919	11.5118	2.12E-06	0.000324006
ACLY	-0.745824	11.1105	2.76E-06	0.000416443
PIGS	-1.0828	10.5037	3.01E-06	0.000448289
ENSSSCG00045024481	-1.07834	10.5343	3.29E-06	0.000485451
ACSS2	-0.850857	10.7827	3.38E-06	0.00049252
KIF21A	-1.16757	10.5553	3.43E-06	0.000494079
ENSSSCG00045037370	1.94445	10.8885	3.59E-06	0.000511713
ENSSSCG00045019259	-0.897872	11.102	4.36E-06	0.000614842
CIDEA	-1.01243	10.6001	5.22E-06	0.000727697
USP53	-1.04908	10.6417	6.37E-06	0.000876095
ENSSSCG00045005663	1.31705	10.8539	6.42E-06	0.000876095
ENSSSCG00045000915	-0.950993	10.6894	6.62E-06	0.000892765
ENSSSCG00045001349	1.39582	10.6509	7.06E-06	0.00094298
SH3PXD2A	1.33345	10.9354	7.54E-06	0.000996182
ENSSSCG00045024958	1.20687	10.5487	7.61E-06	0.000996182
ENSSSCG00045022504	1.02819	11.0695	7.77E-06	0.00100679
SULF1	1.1378	10.7849	8.34E-06	0.00106912
ENSSSCG00045036723	1.17567	10.5469	8.53E-06	0.00108251
ENSSSCG00045034471	-0.872015	10.7165	1.02E-05	0.00127979
KSR1	0.944802	10.9016	1.13E-05	0.00139947
SNCAIP	-1.07747	10.7543	1.14E-05	0.00139947
SORBS1	-0.724077	10.9461	1.24E-05	0.0015116
RPS29	-1.06827	10.5548	1.26E-05	0.00152381
PUM3	-1.06033	10.5801	1.29E-05	0.00154521
ENSSSCG00045021665	0.960728	11.2165	1.44E-05	0.00171112
RPS12	-0.939323	10.6877	1.59E-05	0.00187537
RYR2	-1.2259	10.8013	1.67E-05	0.0019407
IGF2BP2	1.28946	10.6928	1.71E-05	0.00197498
TMEM182	-1.04811	10.5436	1.90E-05	0.00217469
ENSSSCG00045036017	1.19184	10.6761	1.95E-05	0.00221742
ENSSSCG00045000389	-1.11306	10.6184	2.07E-05	0.00233079
NEBL	-1.00598	10.8828	2.13E-05	0.00237309
PLD1	1.05725	10.7559	2.15E-05	0.00237309
SIK2	-0.786336	10.8046	2.21E-05	0.00241651
ADAMTS5	1.3314	10.6406	2.31E-05	0.00250957
CAT	-0.988175	10.5873	2.41E-05	0.00259241
TM4SF1	1.19886	10.5752	2.47E-05	0.00264094
ENSSSCG00045008590	0.912996	11.2308	2.75E-05	0.00290932
CPE	1.25182	10.5687	2.97E-05	0.00312346
SGCD	-0.831298	10.8965	3.04E-05	0.00315976
ENSSSCG00045015813	1.18303	10.5883	3.06E-05	0.00315976
PLCE1	1.08944	10.6945	3.14E-05	0.0032183
APOA1	-1.00891	10.5124	3.17E-05	0.00322224
NEGR1	-0.848346	10.7426	3.22E-05	0.00322391
ENSSSCG00045007677	1.17641	10.6593	3.23E-05	0.00322391
ENSSSCG00045034507	-0.945905	10.5011	3.24E-05	0.00322391
ENSSSCG00045006610	-1.04041	10.5337	3.41E-05	0.00333782
LEF1	-0.987789	10.4901	3.41E-05	0.00333782
STAB1	1.16511	10.7302	3.79E-05	0.00367759
THRB	-0.664311	11.1259	4.14E-05	0.00399297
ENSSSCG00045034019	-0.868531	10.4789	4.39E-05	0.00420037
FGF13	1.43341	10.5932	4.65E-05	0.00441695
ENSSSCG00045039407	0.812319	11.7797	4.69E-05	0.00442042
NPAS3	-0.900429	10.7155	4.93E-05	0.004613
ENSSSCG00045006620	1.1861	10.6354	4.97E-05	0.00461485
ENSSSCG00045007709	-0.90129	10.7747	5.11E-05	0.00471687
RPS27A	-0.940722	10.5887	5.65E-05	0.00517347
ENSSSCG00045023406	0.952126	10.8934	5.81E-05	0.00525443
SERF2	-0.949899	10.5689	5.82E-05	0.00525443
LRIG1	-0.886193	10.5941	6.55E-05	0.00587094
GPM6A	0.734741	11.4378	6.61E-05	0.00588186
ENSSSCG00045031611	-0.663954	11.1886	6.81E-05	0.00602573
AK5	1.22857	10.5805	7.22E-05	0.00633932
ENSSSCG00045023390	0.874497	11.1899	7.44E-05	0.00645032
ADGRL2	-0.87089	10.6507	7.45E-05	0.00645032
SLA-DQA	-0.825781	10.4818	7.56E-05	0.00650303
NOVA1	-0.888624	10.7213	7.96E-05	0.00680355
PLPP1	0.840869	11.3444	8.14E-05	0.00691344
ENSSSCG00045035587	-0.944057	10.616	8.58E-05	0.00723876
MEIOB	-0.72168	10.8146	9.00E-05	0.00754186
ENSSSCG00045005529	-0.91566	10.5037	0.000104025	0.00866039
MAP3K1	0.858227	10.9821	0.000106298	0.00879255
ENSSSCG00045024533	1.01526	10.8274	0.000109775	0.00902192
SNTB1	-0.901213	10.7637	0.000112285	0.00916947
CFD	-0.935568	10.5864	0.000114188	0.00926585
SESN1	-0.755058	10.7636	0.000127853	0.010282
ASPH	-0.751019	10.7549	0.000128315	0.010282
SLCO3A1	1.05112	10.7773	0.000137132	0.0109203
RHOA	0.836947	10.9561	0.000140511	0.0111203
ENSSSCG00045007630	1.05201	10.666	0.000143065	0.011253
GPX3	-0.944074	10.5408	0.000152275	0.0119043
ENSSSCG00045032634	1.09912	10.8495	0.000159286	0.012377
WWC1	0.98686	10.5264	0.000165613	0.012783
ST6GAL1	1.03744	10.7376	0.000166505	0.012783
GGTA1P	0.908349	10.8188	0.000169115	0.0128662
ADD3	0.791693	11.0389	0.000169596	0.0128662
ENSSSCG00045034746	-0.521462	11.2729	0.000172306	0.0129949
FABP5	-0.892539	10.57	0.000174381	0.0130745
ACSL1	-0.748215	10.7114	0.00018328	0.0136351
ZSWIM6	0.782249	11.1107	0.000183985	0.0136351
PLIN1	-0.905283	10.5812	0.000187714	0.0138315
ENSSSCG00045013889	-0.799047	10.8961	0.000195633	0.0143017
ENSSSCG00045028351	-0.884407	10.511	0.000196326	0.0143017
SEMA3C	0.942788	10.8005	0.00020016	0.0144986
CPEB4	-0.673146	10.786	0.00020383	0.0146815
RBPMS	0.708896	11.0751	0.000213304	0.015278
ENSSSCG00045010035	1.02277	10.6962	0.000218406	0.0155566
RPS15	-0.757424	10.6801	0.00022593	0.015971
PLCB4	-0.808323	10.8648	0.000226716	0.015971
SPARC	-0.811172	10.6321	0.000232663	0.0163004
SLC38A1	1.09116	10.6585	0.00025241	0.0175878
RNF19	-0.706678	10.7678	0.000262499	0.0181919
LGALS12	-0.901842	10.5249	0.000266225	0.018351
ENSSSCG00045028826	0.949707	10.5227	0.000271545	0.0186175
ART4	-0.908389	10.5459	0.00027483	0.0187426
ENSSSCG00045014070	-0.767748	10.6959	0.000281967	0.0191275
RPL23A	-0.916111	10.5639	0.000292183	0.0197162
MECOM	-0.625877	11.3715	0.000297403	0.0199634
SPON1	-0.951768	10.8611	0.000306499	0.0204632
CAMK1D	0.920752	10.8014	0.000308042	0.0204632
FABP3	-0.715799	10.4776	0.000311895	0.0206124
TXNIP	-0.731254	10.7035	0.000318302	0.020928
SLC1A3	-0.784888	10.6712	0.000320926	0.0209928
ENSSSCG00045028880	-0.754761	10.4811	0.000327487	0.0213133
MALT1	0.950113	10.6818	0.000332909	0.0215567
SCD5	0.930778	10.5209	0.000347711	0.022402
PTGER3	-0.857184	10.5431	0.000351687	0.0225449
MYO1D	0.870941	11.064	0.00035621	0.0227212
RASGRP3	0.918976	10.8851	0.000361161	0.022923
NRXN1	-0.927084	10.5272	0.000369476	0.0233352
HSD17B12	-0.701064	10.7547	0.000381843	0.0239981
PTPRD	-0.965944	10.588	0.000396888	0.0248219
SOD1	-0.793266	10.4902	0.000422006	0.0262648
ENSSSCG00045012989	0.931598	11.1045	0.000445593	0.0275988
FRMD4B	0.624365	11.3919	0.000466426	0.0287502
ENSSSCG00045002223	0.800673	10.9399	0.000480314	0.0294646
ACSS3	-0.831696	10.6133	0.000500445	0.0305533
FKBP5	-0.759559	10.7145	0.000507563	0.0308411
ENSSSCG00045034627	0.924694	10.7963	0.000513777	0.0310714
TSPAN9	0.835268	10.7925	0.000518301	0.0311978
GPR137C	1.15108	10.6288	0.000527292	0.0315907
ARHGAP20	-0.875299	10.5429	0.000545894	0.0325531
ENSSSCG00045038457	0.916232	10.8241	0.000553871	0.0328758
ENSSSCG00045038549	-0.749869	10.7501	0.000563382	0.0332475
ARHGAP24	-0.922938	10.5847	0.000565318	0.0332475
GJA1	1.05325	10.5596	0.000569288	0.0333281
GLIS3	0.695666	11.2378	0.000579665	0.033688
FLRT2	0.879428	11.0241	0.000580692	0.033688
ENSSSCG00045036791	1.0214	10.6094	0.000598244	0.03455
PEBP1	-0.807461	10.5245	0.000605068	0.0347873
ENSSSCG00045016126	-0.855765	10.5363	0.000609566	0.0348895
CHST9	1.19262	10.607	0.000626827	0.0356138
ENSSSCG00045020965	0.789686	10.9939	0.000627777	0.0356138
PRR16	-0.752989	10.6264	0.000643172	0.0360842
C9orf72	-0.695573	10.9217	0.000644389	0.0360842
ENSSSCG00045021390	-0.799245	10.5001	0.000647021	0.0360842
SYK	1.04838	10.5716	0.000647326	0.0360842
FAM107B	0.920176	10.8267	0.000655057	0.0363571
ENSSSCG00045021842	0.673572	11.1628	0.000669731	0.0370113
ENSSSCG00045028067	-0.722068	10.4827	0.000698023	0.0384092
FMNL3	1.03085	10.6215	0.000711959	0.0390087
MFNG	-0.73306	10.4921	0.000752991	0.0410813
SHC1	0.96379	10.5903	0.000775753	0.0421437
ACO1	-0.834612	10.5965	0.000784589	0.0424439
ENSSSCG00045019940	-0.73216	10.7579	0.000791238	0.0424956
KLHL7	-0.824558	10.608	0.000792173	0.0424956
FGF10	-0.817379	10.5036	0.000798556	0.042564
FRMD5	-1.08759	10.6948	0.000800087	0.042564
SEMA3A	1.12132	10.991	0.000824368	0.0436321
RFTN1	0.979648	10.7147	0.000826971	0.0436321
MME	-1.15862	10.5407	0.000876223	0.0460412
RMND5B	-0.87223	10.5399	0.000883725	0.0462459
ARHGEF26	-0.860936	10.554	0.000899073	0.0468578
ENSSSCG00045003580	-0.781281	10.5207	0.000906515	0.0469214
ENSSSCG00045031250	0.969244	10.7935	0.000907613	0.0469214
ADAMTS15	0.978915	10.5784	0.000934586	0.0481218
MSRB3	0.912608	10.7932	0.000949855	0.0485541
CCNT2	-0.646685	10.6837	0.000950555	0.0485541
ZBTB7C	1.06155	10.6958	0.000958367	0.0487588
CREB5	0.833644	11.1329	0.000971822	0.0490938
ENSSSCG00045022117	-0.788601	10.5423	0.000972609	0.0490938
ENSSSCG00045015279	-0.539278	10.4692	0.00101315	0.0509398
AFF3	0.873036	10.804	0.00103	0.0515843
ENSSSCG00045028246	0.966756	10.8898	0.00106903	0.0533309
ENSSSCG00045036388	-0.892258	10.4855	0.00109253	0.0542921
ENSSSCG00045032538	0.814789	10.7377	0.00110552	0.0547254
SRGN	-0.681136	10.479	0.0011231	0.0553819
CDK14	0.59355	11.2065	0.00113332	0.0556718
ENSSSCG00045022304	-0.864251	10.5867	0.00113858	0.0557166
ENSSSCG00045016726	0.85248	10.5138	0.00119713	0.0583591
PRKCE	0.658369	11.1051	0.00122162	0.0593272
TEK	0.980775	10.7033	0.00123618	0.0598079
ENSSSCG00045027745	-0.773982	10.6559	0.0012633	0.0608904
REEP1	0.857172	10.9379	0.00128534	0.0617203
ENSSSCG00045024516	-0.695774	10.6769	0.00129485	0.0619339
ENSSSCG00045006265	-0.738582	10.6019	0.00129945	0.0619339
LAMA3	0.988226	10.5946	0.0013113	0.0622674
ENSSSCG00045007938	0.812163	10.5123	0.00132156	0.0625232
ADIG	-0.756937	10.5229	0.00136813	0.0644333
ENSSSCG00045038564	-0.747274	10.6173	0.00137213	0.0644333
EYA1	-0.774668	10.5595	0.00137702	0.0644333
HSPD1	-0.766543	10.5434	0.00139491	0.0650332
TCF7L2	-0.517842	11.0529	0.00141059	0.0655258
GPCPD1	-0.663092	10.8022	0.00142131	0.0656443
ENSSSCG00045035407	0.89446	10.5308	0.00142338	0.0656443
ZFP28	0.895158	10.5308	0.00146466	0.0673062
ENSSSCG00045017139	0.94077	10.6232	0.00152135	0.0696616
ENSSSCG00045038288	-0.809346	10.5864	0.00152805	0.0697194
TSPAN6	-0.529907	10.4686	0.00153623	0.069844
FAP	-0.696391	10.7858	0.00154517	0.0700022
ENSSSCG00045034127	-0.695483	10.8257	0.00155911	0.0703851
EPHB1	0.934407	10.817	0.00158266	0.071063
RP9	-0.79274	10.5511	0.00158521	0.071063
KCNB1	-0.772078	10.5123	0.00159783	0.0713586
SPSB1	0.93207	10.5971	0.00160641	0.0713586
ENSSSCG00045025756	0.98667	10.5647	0.00161043	0.0713586
ENSSSCG00045030568	-0.541659	10.8688	0.00161407	0.0713586
ENSSSCG00045026198	0.75896	10.8544	0.00164732	0.0725784
BABAM2	0.747266	10.8304	0.00168307	0.0738994
EBF1	-0.405755	12.3428	0.00168939	0.073922
ENSSSCG00045016247	0.808144	10.7663	0.00169511	0.073922
ENSSSCG00045030284	1.11474	10.5429	0.00175668	0.0760934
ENSSSCG00045017358	0.914893	10.5911	0.00175678	0.0760934
CHODL	-0.830011	10.5236	0.001772	0.0764942
ATP2B4	0.775432	10.8696	0.00179603	0.0772714
TMCC1	-0.46682	11.2468	0.00187671	0.0803126
ENSSSCG00045027847	-0.718347	10.5349	0.00187924	0.0803126
ENSSSCG00045009332	-0.75223	10.6832	0.00190085	0.0809659
ENSSSCG00045028895	-0.768155	10.5109	0.00191367	0.0812421
COL11A1	-0.722449	10.4886	0.00193524	0.0818867
STXBP1	0.859507	10.6363	0.00197022	0.0830928
CD63	-0.74638	10.5091	0.00199195	0.0837338
ITM2B	-0.703305	10.6278	0.00203173	0.085127
DOCK8	0.92068	10.6576	0.00207005	0.0864499
RBM39	-0.552758	10.8364	0.00207795	0.0864983
COL4A5	-0.81716	10.5983	0.00208659	0.0865702
ENSSSCG00045021364	-0.714904	10.6451	0.00209319	0.0865702
KLF12	-0.541968	11.1552	0.00212604	0.0873366
RNF144B	-0.717747	10.5045	0.00212961	0.0873366
AK2	-0.696611	10.4889	0.00213215	0.0873366
CYC1	-0.696034	10.4892	0.00216113	0.0882415
CCL21	0.958292	10.6515	0.00217699	0.0886071
HSPA12A	-0.763931	10.5443	0.00219536	0.0890719
RPL26	-0.720621	10.569	0.00223131	0.0899556
CLEC3B	-0.720683	10.5691	0.00223131	0.0899556
RFX2	0.856724	10.8215	0.00223819	0.0899556
DIAPH3	0.962501	10.5384	0.0022501	0.0901518
RPL32	-0.744239	10.5447	0.0023393	0.0932896
ENSSSCG00045033169	-0.75135	10.503	0.00234297	0.0932896
CNOT1	-0.732131	10.6047	0.00236022	0.0936854
ENSSSCG00045012822	0.904586	10.5436	0.00236953	0.0937647
PLAT	-0.84612	10.526	0.00239644	0.0943146
ENSSSCG00045002426	0.941466	10.687	0.00240362	0.0943146
ENSSSCG00045035379	0.84322	10.5255	0.00241285	0.0943146
ENSSSCG00045039320	0.824626	10.5257	0.00241285	0.0943146
BNC2	0.587686	11.1464	0.00244293	0.0951999
CLIC5	0.870124	10.6124	0.00249113	0.0967841
NFIL3	-0.646536	10.4806	0.00256374	0.0993042
RNLS	-0.793267	10.5744	0.00264708	0.102014
PLCL1	0.854981	10.6941	0.00264961	0.102014
SCN3A	0.954802	10.5781	0.0026623	0.102196
ENSSSCG00045032387	0.893658	10.5303	0.00268261	0.102668
GNB1	0.591199	11.1	0.00269159	0.102705
CACNB2	0.918799	10.6693	0.00273224	0.103947
ENSSSCG00045029601	0.724017	11.1544	0.00274954	0.104295
SCG3	-0.904641	10.5382	0.0028014	0.105949
NEXN	-0.680977	10.6287	0.00281118	0.106006
RALGDS	0.885524	10.5552	0.00284002	0.106533
ENSSSCG00045017933	0.889647	10.5668	0.00284176	0.106533
BCL2L13	-0.681257	10.6177	0.00288183	0.10772
LAMC1	-0.532833	10.967	0.00299237	0.111527
ENSSSCG00045033300	-0.71938	10.5567	0.00304913	0.113313
NRG4	-0.719871	10.5112	0.00307787	0.113721
ENSSSCG00045014170	-0.719744	10.5104	0.00307787	0.113721
ENSSSCG00045034285	-0.603801	10.4771	0.0030939	0.113985
ENSSSCG00045008873	-0.79655	10.5032	0.00311075	0.114278
ENSSSCG00045022264	0.837686	10.526	0.00312813	0.114362
RPS9	-0.662349	10.6281	0.00313089	0.114362
CRIM1	0.649597	10.926	0.00321049	0.116937
ENSSSCG00045030204	0.689179	10.8102	0.00324406	0.117825
AKR1C3	-0.737428	10.5058	0.00330868	0.119832
PARD6G	0.668431	11.0169	0.00332149	0.119957
MMP17	0.76718	10.5064	0.00336684	0.121253
MMD	-0.701117	10.5444	0.0033765	0.121261
CLPX	-0.726836	10.5777	0.0033948	0.121577
DMTN	0.787147	10.5225	0.00342553	0.122336
ASTN2	1.14756	10.6196	0.00344997	0.122867
LUM	-0.739526	10.5197	0.00354901	0.126044
FARP1	0.602673	11.0866	0.00359107	0.126331
SLC5A10	0.870272	10.5897	0.00359242	0.126331
ENSSSCG00045000888	0.629417	10.8941	0.00362648	0.126331
RPS6	-0.718155	10.5378	0.0036275	0.126331
SPRY1	-0.743676	10.539	0.0036275	0.126331
ENSSSCG00045031175	0.812886	10.6622	0.00362764	0.126331
ENSSSCG00045033112	0.847518	10.5365	0.00363552	0.126331
KIF1B	-0.503245	10.8128	0.00363592	0.126331
RPS10	-0.710523	10.5862	0.00367008	0.127085
AKAP13	0.551514	11.2276	0.00367745	0.127085
PWWP2A	-0.671611	10.6181	0.00368838	0.12712
RERG	0.767073	10.5212	0.00376137	0.128976
ENSSSCG00045015035	0.854575	10.576	0.00377136	0.128976
NEDD4L	-0.586875	10.8016	0.0037724	0.128976
FSTL1	0.898677	10.628	0.00378598	0.129096
IFT22	-0.572184	10.477	0.00380326	0.129341
ENSSSCG00045034544	0.863675	10.9125	0.00387364	0.131097
SORL1	-0.713938	10.5329	0.00387533	0.131097
ENSSSCG00045014271	-0.542554	10.9443	0.00389829	0.131526
B3GALT5	0.74137	10.5055	0.00390855	0.131526
KDELR1	-0.594771	10.4776	0.00405132	0.135974
ENSSSCG00045028467	0.510054	11.4208	0.00407676	0.136047
TENM3	0.620786	11.4681	0.00409958	0.136047
GABRR2	-0.555632	10.4741	0.00410657	0.136047
FLVCR2	-0.555617	10.4738	0.00410657	0.136047
GON7	-0.555648	10.4734	0.00410657	0.136047
KCNIP4	-0.981962	10.6022	0.00412877	0.13643
THSD4	0.892001	10.7465	0.00416635	0.137318
ENSSSCG00045011654	-0.621879	10.487	0.00421135	0.138204
ENSSSCG00045002854	0.860297	10.6019	0.00421479	0.138204
EBF2	-0.611178	10.9412	0.00425159	0.138609
CGNL1	0.610219	10.8838	0.00426647	0.138609
RNF216	0.736842	10.7298	0.00428197	0.138609
MYRIP	-0.705275	10.5365	0.00428381	0.138609
MAX	-0.645139	10.4977	0.00430665	0.138609
CTSD	-0.645212	10.498	0.00430665	0.138609
NTNG1	0.897903	10.5803	0.00430869	0.138609
PIK3CB	0.731246	10.7517	0.00431363	0.138609
SLC22A23	0.799267	10.5839	0.00434219	0.139178
EMCN	-0.634025	10.7584	0.00436654	0.13961
SMAD1	0.599677	11.1598	0.00438423	0.139684
ENSSSCG00045030460	-0.699993	10.5043	0.00439192	0.139684
KANK1	-0.709683	10.5279	0.00440854	0.139684
ENSSSCG00045005122	0.771622	10.6545	0.00441245	0.139684
ENSSSCG00045018954	0.736761	10.8012	0.00446829	0.141103
ENSSSCG00045032127	-0.67455	10.5186	0.00449903	0.141725
ENSSSCG00045030000	0.851059	10.6107	0.00451521	0.141886
RPL27	-0.680949	10.5027	0.00455474	0.142288
ENSSSCG00045004080	-0.680992	10.5014	0.00455474	0.142288
ENSSSCG00045029768	-0.643435	10.6508	0.00456128	0.142288
PPP1R42	-0.446326	10.4671	0.00462042	0.143088
ENSSSCG00045030650	-0.4463	10.4669	0.00462042	0.143088
ENSSSCG00045004809	-0.446364	10.4674	0.00462042	0.143088
RXRG	-0.615576	10.4832	0.00468605	0.144771
ENSSSCG00045026778	0.837129	10.5495	0.00483956	0.149154
ENSSSCG00045037324	-0.572531	10.8122	0.00490399	0.150777
ENSSSCG00045008935	0.850456	10.5775	0.00492407	0.151032
DCN	-0.509511	10.9286	0.00506411	0.15494
ENSSSCG00045031884	-0.694223	10.5294	0.00507564	0.15494
ARHGAP6	0.708507	10.8521	0.00511273	0.155427
ENSSSCG00045016363	0.680994	10.8861	0.00511583	0.155427
LTBP2	0.826485	10.561	0.00518512	0.157159
ENSSSCG00045030269	0.706283	10.783	0.00524315	0.158543
ESR1	0.735982	10.7515	0.00528101	0.159312
IGFBP7	0.852682	10.7591	0.00532231	0.160181
RTN1	0.904709	10.6441	0.00546646	0.164135
ETS1	0.714275	10.8927	0.00549286	0.164424
XPC	0.825876	10.5711	0.00550174	0.164424
CHPT1	-0.670255	10.5575	0.00559235	0.166576
PFKFB3	-0.700866	10.5647	0.00559972	0.166576
SYNPR	0.951573	10.652	0.00574265	0.170432
ENSSSCG00045037972	-0.676946	10.5894	0.00578059	0.170966
AK4	-0.612103	10.6224	0.00578731	0.170966
ENSSSCG00045031557	-0.626365	10.488	0.00583114	0.171865
ENSSSCG00045001894	0.632597	11.1761	0.00590906	0.173762
P2RX7	0.838303	10.5509	0.00593719	0.174189
RPL23	-0.644862	10.6068	0.00598556	0.175207
MACF1	0.44633	11.4513	0.00604688	0.176352
SGIP1	0.691571	10.9161	0.00605217	0.176352
SDHAF3	-0.633877	10.492	0.00608589	0.176933
COLEC12	-0.648437	10.7348	0.00610195	0.176998
MRPL23	-0.60823	10.4779	0.0061489	0.177957
ACER3	-0.518025	10.9534	0.00624442	0.180028
ENSSSCG00045007150	-0.833834	10.556	0.00624853	0.180028
ALOX15	0.813808	10.5943	0.0063572	0.182748
ADGRD1	0.900177	10.6229	0.00638551	0.183132
ENSSSCG00045011366	0.656706	10.7704	0.00639912	0.183132
RPL15	-0.674464	10.5189	0.00643347	0.183705
ENSSSCG00045009504	0.806361	10.546	0.0064705	0.18418
TPT1	-0.591662	10.7256	0.00647883	0.18418
NDEL1	-0.616811	10.5925	0.00650529	0.18425
PTPRK	0.57991	10.9897	0.00651005	0.18425
ENSSSCG00045036446	-0.636185	10.4925	0.00654775	0.184503
ADPGK	-0.607036	10.4937	0.00654775	0.184503
CLVS1	0.882749	10.7413	0.00656679	0.184633
ENSSSCG00045021464	-0.69081	10.5283	0.0066769	0.187319
TPRKB	-0.429397	10.4668	0.00672937	0.187869
TECR	-0.667946	10.5145	0.00673091	0.187869
ENSSSCG00045034449	-0.728007	10.5622	0.00674048	0.187869
IL34	-0.671683	10.5117	0.00681049	0.189408
CST9	0.659346	10.5006	0.00689205	0.190735
MAN2C1	-0.616952	10.4991	0.0069167	0.190735
PABPC4	-0.645082	10.498	0.0069167	0.190735
GLUL	-0.637426	10.5831	0.00691769	0.190735
RPS13	-0.634996	10.5101	0.00694242	0.191006
PON3	-0.626289	10.5045	0.00702375	0.19283
UBAP2	0.652637	10.7801	0.00705157	0.19318
NACA	-0.647669	10.5374	0.00716792	0.195549
TNFAIP8	-0.655166	10.5632	0.00717133	0.195549
SAT1	-0.508595	10.7604	0.0071838	0.195549
BPNT1	0.680772	10.5011	0.00722202	0.196173
TENM2	0.772055	10.5787	0.0074006	0.200599
ACVR1C	-0.680405	10.5571	0.0074217	0.200746
AFG1L	-0.605734	10.6004	0.00747448	0.201748
SPRED1	0.704365	10.7641	0.00751325	0.202368
CHN1	0.805504	10.6169	0.00756573	0.203355
ENSSSCG00045006357	-0.601796	10.6354	0.00758372	0.203412
SMTN	0.769727	10.6531	0.00761888	0.203928
ENSSSCG00045017035	0.591173	11.1058	0.00766189	0.204652
ENSSSCG00045007208	0.768219	10.5982	0.00768658	0.204885
SPRYD7	-0.691415	10.5326	0.00777488	0.206719
ENSSSCG00045004139	-0.726783	10.5372	0.00778762	0.206719
ENSSSCG00045029447	-0.699095	10.5374	0.00780817	0.206836
KLHL4	0.791844	10.6835	0.00784425	0.20725
GPX4	-0.639236	10.5146	0.00787711	0.20725
RPL28	-0.605853	10.6465	0.00788762	0.20725
NUP205	-0.639539	10.5486	0.00789324	0.20725
ENSSSCG00045033629	0.590746	11.164	0.00790462	0.20725
ELK4	0.696583	10.5017	0.00792257	0.207296
PROX1	0.641747	11.0797	0.00800691	0.208811
ENSSSCG00045022905	0.781373	10.6363	0.00801301	0.208811
ENSSSCG00045038238	0.52189	10.9634	0.00804338	0.209177
MITF	0.686753	10.9215	0.00806892	0.209416
ANTXR1	0.609352	11.1199	0.00817519	0.21138
ENSSSCG00045014501	0.745813	10.5413	0.00817755	0.21138
OGN	-0.611092	10.5268	0.00839154	0.216475
ENSSSCG00045009374	0.735404	10.6504	0.00849864	0.218397
ENSSSCG00045033402	-0.822276	10.597	0.00850012	0.218397
KCNN3	0.738743	10.6616	0.00856193	0.219545
STAT1	-0.610094	10.5539	0.00875526	0.223917
LRFN2	-0.694748	10.5237	0.00877119	0.223917
ENSSSCG00045029819	0.756532	10.5757	0.00881339	0.223917
ENSSSCG00045035885	-0.583705	10.4838	0.00883721	0.223917
CLDN5	-0.552535	10.4853	0.00883721	0.223917
NDUFB8	-0.583743	10.4853	0.00883721	0.223917
ENSSSCG00045026646	0.753974	10.6302	0.00898461	0.226713
CYTH3	0.70908	10.6577	0.00899651	0.226713
ZNRF2	-0.602779	10.5214	0.0090006	0.226713
ENSSSCG00045021453	0.727255	10.5157	0.00906494	0.227574
CHMP4B	0.781779	10.5651	0.00908286	0.227574
ENSSSCG00045025049	-0.486477	11.0984	0.00908807	0.227574
ENSSSCG00045007542	0.71069	10.6337	0.00914312	0.228507
ENSSSCG00045023182	0.645972	10.7526	0.0092517	0.230771
PACSIN2	0.616508	10.8646	0.00929783	0.231471
stat3	0.705289	10.6742	0.00939372	0.232696
ENSSSCG00045003033	0.556082	11.2431	0.00939621	0.232696
ROR1	0.768857	10.7934	0.00940147	0.232696
PCSK5	0.817465	10.6619	0.00945441	0.233555
ENSSSCG00045002388	-0.617978	10.5163	0.00957651	0.234762
NFE2L1	-0.617944	10.5164	0.00957651	0.234762
ENSSSCG00045008460	-0.618131	10.5152	0.00957651	0.234762
ZNF572	-0.618001	10.5155	0.00957651	0.234762
CNST	0.759461	10.5638	0.00964386	0.235394
NID2	0.690125	10.653	0.00965233	0.235394
LFNG	-0.618025	10.5169	0.0096574	0.235394
HMGA2	0.741908	10.5178	0.0097508	0.23722
ENSSSCG00045015004	0.505896	10.9001	0.00978115	0.237257
WLS	0.729404	10.638	0.00978932	0.237257
MEOX2	-0.691142	10.5213	0.00984965	0.238269
SLC2A13	-0.597261	10.648	0.00998371	0.240285
RAI14	0.660356	10.8406	0.0100145	0.240285
ECRG4	-0.521435	10.4759	0.0100267	0.240285
MXRA8	-0.488121	10.4768	0.0100267	0.240285
PTH1R	-0.521455	10.4759	0.0100267	0.240285
SPCS2	-0.609328	10.5106	0.0100824	0.241168
INSIG2	-0.580369	10.4846	0.0102436	0.244567
PRICKLE1	-0.562586	10.7208	0.0103013	0.245489
VOPP1	0.828913	10.5613	0.0103349	0.245833
SLC7A2	-0.664734	10.5136	0.010491	0.249083
RNF40	-0.578211	10.496	0.0105402	0.249789
ENSSSCG00045025116	-0.615431	10.5159	0.0106057	0.250877
SHISAL1	0.661349	10.4999	0.0106425	0.251284
ELK3	0.631585	10.7936	0.010685	0.251825
ARHGEF3	0.597102	10.9573	0.0107942	0.253932
ENSSSCG00045006497	0.728389	10.6062	0.0109146	0.256293
FAU	-0.647988	10.5772	0.0109555	0.256733
FBXW4	0.749305	10.617	0.010976	0.256733
ENSSSCG00045034164	0.763001	10.6559	0.0110104	0.256733
PRKAR2B	-0.547434	10.6778	0.0110304	0.256733
AQP1	-0.593669	10.4898	0.0110334	0.256733
ADAM22	-0.610657	10.5214	0.0110902	0.257135
ENSSSCG00045009631	0.727983	10.5266	0.0110908	0.257135
ENSSSCG00045031271	0.618322	10.6817	0.0113507	0.262633
ENSSSCG00045031959	-0.588618	10.5281	0.0113689	0.262633
MMP16	0.749441	10.6529	0.0114389	0.263773
ENSSSCG00045016030	0.772558	10.5898	0.0114768	0.264171
GFOD2	0.696664	10.7033	0.0115629	0.26559
GLI3	0.622396	10.8739	0.0115798	0.26559
ENSSSCG00045008299	-0.556399	10.4738	0.0116272	0.266079
ENSSSCG00045016879	-0.636769	10.5649	0.0116426	0.266079
ENSSSCG00045028883	-0.609311	10.4834	0.0116913	0.266544
ENSSSCG00045029376	0.725864	10.6485	0.0117046	0.266544
MED14	-0.588064	10.5565	0.0117514	0.266663
ENSSSCG00045016778	-0.588135	10.5583	0.0117514	0.266663
TERF	-0.628067	10.5346	0.0118578	0.268603
ENSSSCG00045036151	-0.466339	10.7788	0.012077	0.273086
ENSSSCG00045019626	0.703538	10.6538	0.0121079	0.273302
YME1L1	-0.615124	10.5932	0.0122455	0.275455
ENSSSCG00045025402	-0.519536	10.4756	0.0122666	0.275455
AQP7	-0.507408	10.4755	0.0122682	0.275455
CTNNB1	0.62854	10.6626	0.0122892	0.275455
CEP152	0.655762	10.499	0.0123926	0.276935
HSD17B4	-0.539079	10.5993	0.0123985	0.276935
ENSSSCG00045002544	0.56394	11.0864	0.0124503	0.27761
ENSSSCG00045028471	-0.617593	10.6314	0.0125735	0.279871
ENSSSCG00045038566	-0.570018	10.6812	0.0126255	0.28054
FAM160B1	0.692682	10.6613	0.0127447	0.282624
PABPC1	0.624755	10.604	0.0127634	0.282624
UQCR10	-0.520356	10.4759	0.0129309	0.285329
ORMDL3	-0.509917	10.4759	0.0129346	0.285329
SYNPO2	-0.654276	10.6637	0.0129523	0.285329
ENSSSCG00045001449	-0.500332	10.8153	0.0130135	0.286185
WASF3	0.613219	10.7658	0.013093	0.287442
ARCN1	-0.652863	10.5405	0.0131501	0.288201
BMT2	0.775187	10.5674	0.0133129	0.290695
BCLAF3	-0.5936	10.5175	0.0133178	0.290695
PDZRN3	-0.505608	10.902	0.0133471	0.290695
ENSSSCG00045008852	-0.505895	10.4813	0.0134226	0.290695
ENSSSCG00045039491	-0.505908	10.4815	0.0134226	0.290695
TMEM269	-0.505885	10.4817	0.0134226	0.290695
PRXL2A	-0.537788	10.4817	0.0134226	0.290695
ENSSSCG00045000955	-0.535232	10.9307	0.0134741	0.291317
BCHE	0.690377	10.5245	0.0135254	0.291935
ENSSSCG00045023374	0.641185	10.6854	0.0135872	0.292776
NHLRC3	-0.471352	10.7709	0.013688	0.294248
EMID1	0.640402	10.4972	0.0137014	0.294248
LRRC1	0.641641	10.6947	0.0137481	0.294326
ENSSSCG00045012345	0.713456	10.5135	0.013751	0.294326
ENSSSCG00045027262	-0.538189	10.731	0.0137914	0.294698
HBP1	-0.534948	10.6275	0.0138451	0.295354
CHST15	0.773022	10.6912	0.013925	0.296565
LRP1	-0.596561	10.5844	0.0139938	0.296673
PDCD2L	-0.574518	10.4846	0.0140026	0.296673
CDV3	0.72825	10.5828	0.0140547	0.296673
Jup	0.727121	10.6156	0.0141569	0.296673
CYP27A1	-0.580882	10.6206	0.0141847	0.296673
ENSSSCG00045025914	0.588379	10.4947	0.0141965	0.296673
ENSSSCG00045011255	-0.434255	10.4731	0.0142309	0.296673
ENSSSCG00045027485	-0.468333	10.4721	0.0142309	0.296673
ICOSLG	-0.468327	10.4723	0.0142309	0.296673
HTR2B	-0.468362	10.4727	0.0142309	0.296673
ENSSSCG00045002448	-0.468359	10.4719	0.0142309	0.296673
C1QA	-0.468362	10.4728	0.0142309	0.296673
OCIAD2	-0.468292	10.4718	0.0142309	0.296673
AKT3	0.531886	10.9218	0.0142655	0.296783
ENSSSCG00045025204	0.707918	10.5385	0.0142824	0.296783
PRKCZ	0.647732	10.6985	0.0143126	0.296928
LRFN5	0.634233	10.4962	0.0144607	0.299516
ASAP2	0.62035	10.7382	0.0145087	0.299882
REV3L	0.536345	10.9159	0.0145251	0.299882
IL33	-0.693544	10.6024	0.0145521	0.299956
REPS2	0.679102	10.6421	0.0146338	0.300945
CSGALNACT1	0.486347	11.492	0.0146471	0.300945
SLC46A3	-0.509237	10.482	0.0147219	0.302
BANK1	-0.70974	10.5193	0.0147557	0.302209
ENSSSCG00045027286	-0.604766	10.5408	0.0148082	0.3028
GOLPH3	0.733813	10.5503	0.0149429	0.304722
ENSSSCG00045003021	-0.551184	10.5591	0.0149497	0.304722
RPS28	-0.642425	10.5717	0.0151174	0.307652
ARL9	-0.610626	10.4997	0.0152584	0.310029
IARS	-0.515762	10.4825	0.0153307	0.311004
WT1	0.64369	10.51	0.0154054	0.311635
COBLL1	0.645722	10.6963	0.0154104	0.311635
TMSB4	-0.543232	10.6414	0.0154647	0.312241
ENSSSCG00045038824	-0.587632	10.5124	0.0156873	0.315921
SLC44A2	0.71293	10.6044	0.0156962	0.315921
RAE1	-0.550874	10.4851	0.0157365	0.316234
PGRMC2	-0.574593	10.6043	0.0158045	0.316751
ENSSSCG00045018266	-0.589334	10.5016	0.0158116	0.316751
SWAP70	-0.618135	10.5751	0.0158389	0.316802
UBE2W	-0.544403	10.6361	0.0159988	0.31916
TTC9	0.774314	10.5559	0.0160165	0.31916
VWF	0.759405	10.6424	0.0160778	0.31916
SHC3	0.626531	10.4974	0.0161058	0.31916
ENSSSCG00045020846	-0.501337	10.4752	0.0161177	0.31916
ENSSSCG00045036984	-0.536668	10.4927	0.0161289	0.31916
ENSSSCG00045022563	-0.563685	10.5423	0.0161559	0.31916
RBBP4	-0.563585	10.542	0.0161559	0.31916
ATG4B	-0.578091	10.4963	0.016207	0.319677
SORCS1	-0.874668	10.5208	0.0163049	0.321114
ENSSSCG00045014429	0.611181	10.4964	0.0164099	0.322686
ENSSSCG00045035067	-0.617121	10.5227	0.0164811	0.32359
SLC40A1	-0.53762	10.6347	0.0165094	0.32365
ENSSSCG00045007013	0.72621	10.5808	0.0166554	0.326013
DCLK2	-0.585192	10.6976	0.0167389	0.326652
GSDMD	0.6636	10.547	0.0167824	0.326652
H3F3A	-0.581829	10.5628	0.0167959	0.326652
MCU	0.558399	11.0093	0.0168266	0.326652
PEX11A	-0.565764	10.4912	0.0168403	0.326652
ENSSSCG00045014384	-0.59187	10.5176	0.0168409	0.326652
ENSSSCG00045003064	0.653303	10.7875	0.0171284	0.331726
DAD1	0.592755	10.4942	0.0172363	0.333314
HMGB1	-0.554201	10.7101	0.0173088	0.334147
HACD2	-0.524412	10.6365	0.017357	0.334147
ENSSSCG00045016884	0.733046	10.5711	0.0173728	0.334147
CPSF3	0.644525	10.5089	0.0173837	0.334147
CCND1	0.709792	10.5464	0.0174666	0.335239
RPL37	-0.573558	10.5935	0.017524	0.335837
MGST1	-0.54825	10.5854	0.0175631	0.336084
ENSSSCG00045030182	-0.56273	10.5182	0.017681	0.337835
HS3ST6	-0.589771	10.5015	0.0179742	0.342927
MRAS	-0.564426	10.6862	0.0180331	0.342995
ENSSSCG00045011282	0.642384	10.5094	0.0180619	0.342995
SNRPD2	-0.569942	10.492	0.0181044	0.342995
UFSP2	-0.569693	10.5189	0.0181369	0.342995
ENSSSCG00045020223	-0.545664	10.599	0.0181801	0.342995
ENSSSCG00045009111	0.612204	10.4941	0.0181803	0.342995
MYBL2	0.58836	10.4944	0.0181803	0.342995
ETV4	0.699913	10.5258	0.0181918	0.342995
EPHA4	0.771116	10.5439	0.0183846	0.346121
ENSSSCG00045032731	-0.350279	11.1882	0.0184673	0.34717
COLGALT2	0.664811	10.6379	0.0185468	0.348153
LOC110258364	0.679975	10.5478	0.018621	0.349034
NSD2	0.707793	10.5585	0.0187842	0.351579
SKA3	0.529375	10.8	0.0189921	0.351939
ENSSSCG00045008178	0.455311	11.0833	0.0190211	0.351939
RAMP1	-0.410421	10.4684	0.0190495	0.351939
ENSSSCG00045003307	-0.410425	10.4687	0.0190495	0.351939
ENSSSCG00045021148	-0.375488	10.4695	0.0190495	0.351939
PSMB4	-0.410453	10.4687	0.0190495	0.351939
LYSMD1	-0.410473	10.4691	0.0190495	0.351939
ENSSSCG00045031049	-0.410469	10.4689	0.0190495	0.351939
ENSSSCG00045013471	0.725259	10.5965	0.0190504	0.351939
CAPN2	0.621945	10.7125	0.0191737	0.353706
ENSSSCG00045015896	0.675163	10.6186	0.0192136	0.353933
JPH1	0.597286	10.495	0.0193595	0.356109
DLC1	-0.366962	11.3981	0.019537	0.358859
GOPC	0.69112	10.6231	0.0195826	0.359183
MGLL	0.685577	10.683	0.0196119	0.359206
ENSSSCG00045016523	0.697415	10.6005	0.0196895	0.35987
TKT	-0.559183	10.5148	0.0197043	0.35987
NAE1	-0.593538	10.5566	0.0198074	0.361189
ENSSSCG00045021932	-0.382973	10.469	0.0198436	0.361189
FCSK	0.637565	10.509	0.0198732	0.361189
ENSSSCG00045031123	0.692497	10.7973	0.0199091	0.361189
LYRM4	0.663446	10.5458	0.0199173	0.361189
ENSSSCG00045009721	-0.593513	10.5341	0.0199664	0.361291
LRP1B	0.824815	10.6781	0.0199794	0.361291
GIPC2	0.651883	10.5218	0.0200414	0.361902
ENSSSCG00045027438	-0.605753	10.5435	0.0202262	0.364726
GRID1	-0.564105	10.5023	0.0203444	0.366343
ENSSSCG00045034339	-0.488033	10.4775	0.020426	0.36678
CNTN1	-0.488075	10.4782	0.020426	0.36678
RBMS2	0.595941	10.6771	0.0208371	0.37364
DTX2	0.652162	10.5219	0.0209245	0.374684
ENSSSCG00045035933	-0.570033	10.5187	0.0209562	0.374719
PDE6C	-0.346978	10.4651	0.0210727	0.374719
COLEC10	-0.346971	10.465	0.0210727	0.374719
SCNM1	-0.34694	10.4648	0.0210727	0.374719
PIN4	-0.346974	10.465	0.0210727	0.374719
ENSSSCG00045036753	-0.519776	10.7058	0.0212182	0.375933
PRKD2	0.679372	10.6408	0.0212552	0.375933
SLU7	-0.547875	10.509	0.0212582	0.375933
SELENBP1	-0.547935	10.5104	0.0212582	0.375933
NELL1	-0.559184	10.4909	0.0213484	0.376704
CYB5B	-0.524049	10.603	0.0213606	0.376704
GPM6B	-0.642128	10.5287	0.0214392	0.377571
ENSSSCG00045037504	0.457054	10.981	0.0216686	0.381088
ENSSSCG00045017762	-0.583006	10.5015	0.02191	0.384805
ENSSSCG00045030461	0.50865	10.8311	0.0220732	0.387141
S100A1	-0.5676	10.4971	0.0221326	0.387653
RPLP1	-0.494627	10.756	0.0222192	0.38851
CTNNAL1	-0.372376	11.1027	0.0222421	0.38851
CHN2	0.714167	10.526	0.0224549	0.391692
CST3	-0.597739	10.6027	0.0225189	0.391988
KDM6A	-0.423315	10.8492	0.0225842	0.391988
ST13	-0.523975	10.5916	0.0226791	0.391988
PLPP3	-0.464038	11.357	0.0226976	0.391988
ENSSSCG00045017670	-0.486395	10.4768	0.0227017	0.391988
ENSSSCG00045022404	-0.785668	10.5851	0.0227152	0.391988
GPR155	-0.562136	10.5027	0.0227164	0.391988
SRPRB	-0.535676	10.5053	0.0227164	0.391988
CMTM8	0.564329	10.9361	0.0228861	0.394293
ENSSSCG00045010474	-0.550912	10.5616	0.0229115	0.394293
PDLIM7	0.658398	10.5205	0.0230575	0.396273
MTPAP	-0.533577	10.5744	0.0232646	0.399298
BCAR1	0.641657	10.5085	0.0233219	0.399746
ENSSSCG00045010572	0.6288	10.7133	0.0234406	0.401244
TMEM192	-0.505837	10.482	0.0236153	0.403695
TUT7	-0.488554	10.661	0.0237027	0.40465
ENSSSCG00045007633	-0.500905	10.6975	0.023871	0.405676
BMX	-0.471142	10.4717	0.0238804	0.405676
ENSSSCG00045028503	0.603278	10.7073	0.0239445	0.405676
COQ9	-0.549895	10.4977	0.023949	0.405676
CDC16	-0.52234	10.4988	0.023949	0.405676
ENSSSCG00045020847	0.581783	10.7337	0.0239668	0.405676
ENSSSCG00045010664	0.539064	10.4912	0.0239843	0.405676
ENSSSCG00045002505	0.632132	10.5192	0.0243481	0.410745
LGALS8	0.651787	10.5198	0.0243481	0.410745
ABLIM3	0.69986	10.6342	0.0244303	0.411591
SAFB	0.641078	10.615	0.0244875	0.412013
UIMC1	0.555926	10.759	0.0246143	0.412865
MYO1C	-0.55245	10.5628	0.0246234	0.412865
NCKAP1	-0.461301	10.7425	0.0246399	0.412865
SC5D	-0.543332	10.4926	0.0246669	0.412865
ENSSSCG00045033979	0.35935	12.0662	0.0247779	0.41304
ENSSSCG00045030995	0.5606	10.4928	0.0247821	0.41304
MDH1	-0.4921	10.4889	0.0248063	0.41304
ENSSSCG00045036818	-0.492061	10.489	0.0248063	0.41304
DLG5	0.669547	10.5656	0.0248439	0.413131
MORC4	-0.577995	10.5292	0.0248908	0.413375
ENSSSCG00045023699	-0.584389	10.6131	0.0249676	0.414113
ENSSSCG00045015843	-0.549606	10.5091	0.0252283	0.417897
GABRB3	-0.47137	10.4778	0.0253667	0.419647
SPOPL	-0.575615	10.5338	0.0256704	0.424124
CD3D	-0.394575	10.4687	0.025721	0.424265
RPL37A	-0.542282	10.5584	0.0257451	0.424265
TBX5	-0.606475	10.5204	0.0257856	0.424387
ENSSSCG00045025091	0.577144	10.8299	0.0258402	0.424597
ENSSSCG00045019793	-0.545139	10.5148	0.0258646	0.424597
ATL1	-0.5997	10.5014	0.0260838	0.427647
PES1	-0.493535	10.489	0.0262809	0.430307
TCN2	0.61894	10.5943	0.0263427	0.430307
SAMD4A	0.502365	11.125	0.0263467	0.430307
ACIN1	0.572002	10.7155	0.026436	0.431049
ENSSSCG00045024599	0.661308	10.606	0.0264594	0.431049
TENT4A	0.601199	10.5048	0.0267013	0.432929
LYSMD3	0.601334	10.5066	0.0267013	0.432929
ENSSSCG00045000961	0.62298	10.5065	0.0267013	0.432929
ENSSSCG00045039346	-0.519458	10.4878	0.0267172	0.432929
DYNC1I2	-0.513798	10.6356	0.0267625	0.432929
CFH	-0.55914	10.5441	0.0268119	0.432929
MTR	-0.57366	10.6072	0.0268221	0.432929
FRMD4A	-0.415222	10.801	0.0268449	0.432929
ENSSSCG00045026880	0.472069	11.0653	0.0269579	0.433798
CDK7	-0.549389	10.522	0.0269665	0.433798
ENSSSCG00045012570	-0.410783	10.469	0.0271033	0.435247
GAS7	0.717697	10.604	0.0271338	0.435247
SLC23A2	0.638904	10.635	0.0271584	0.435247
CACYBP	-0.522786	10.4879	0.0272018	0.435398
PLAUR	0.625892	10.5072	0.0275193	0.439932
CAMKK2	0.646908	10.5861	0.0275878	0.440477
ENSSSCG00045039196	0.663902	10.5542	0.0276303	0.440607
ENSSSCG00045015094	0.648724	10.697	0.0277945	0.442675
ARHGAP15	-0.638365	10.5154	0.0279261	0.443456
ENSSSCG00045037250	0.629436	10.5412	0.0279319	0.443456
ENSSSCG00045013250	-0.526463	10.591	0.0279473	0.443456
ETV1	-0.524903	10.5565	0.0279994	0.443733
ENSSSCG00045011753	0.561248	10.493	0.0283628	0.448922
ENSSSCG00045028686	0.50492	10.9951	0.0283968	0.448922
ADAMTSL1	-0.570632	10.7638	0.0285529	0.450555
SORBS2	0.727532	10.5632	0.0285704	0.450555
FLT3	-0.32479	10.465	0.0287954	0.453546
CSF1R	-0.507359	10.4936	0.0289031	0.454684
ENSSSCG00045022386	-0.649905	10.5176	0.0289918	0.455519
RHEX	-0.331268	10.4651	0.0291422	0.457228
ENSSSCG00045012794	0.702421	10.5577	0.0291718	0.457228
API5	-0.511925	10.494	0.02923	0.457581
RIMBP2	-0.643988	10.5254	0.0292934	0.457925
ENSSSCG00045013674	0.659618	10.5966	0.0293235	0.457925
ELOVL5	-0.422483	10.7584	0.0294146	0.458789
ENSSSCG00045022052	0.612209	10.5185	0.0295388	0.460131
ENSSSCG00045023395	-0.566576	10.5578	0.0295724	0.460131
ENSSSCG00045014314	-0.517648	10.6308	0.0296906	0.461198
SPC24	0.853818	10.5429	0.0297181	0.461198
DTL	0.595701	10.5053	0.0297687	0.461198
BZW2	0.539128	10.4894	0.0298156	0.461198
ENSSSCG00045005709	-0.610755	10.5228	0.0298765	0.461198
LSAMP	0.700679	10.5922	0.0298791	0.461198
COX5A	-0.531504	10.5456	0.0299003	0.461198
ENSSSCG00045015501	-0.358686	11.2095	0.0299287	0.461198
ENSSSCG00045018240	0.645579	10.508	0.0299749	0.461354
CCDC33	-0.347613	10.4653	0.030056	0.462048
ENSSSCG00045023856	0.577561	10.7944	0.0302508	0.464486
ENSSSCG00045037841	0.665729	10.5324	0.0304706	0.467301
ZBTB20	-0.3721	10.9926	0.0305591	0.46784
IL6R	-0.529461	10.5575	0.0305787	0.46784
CYFIP1	0.529004	10.7824	0.0306541	0.467954
SLC6A6	-0.553957	10.4766	0.0306592	0.467954
CASC4	-0.490643	10.6678	0.0309308	0.469169
SIDT1	-0.777839	10.5419	0.0309782	0.469169
TIMP3	0.55127	10.9551	0.0310929	0.469169
SIAH2	-0.434161	10.4731	0.0311047	0.469169
ACSM4	-0.434168	10.4736	0.0311047	0.469169
ENSSSCG00045030067	-0.434169	10.4738	0.0311047	0.469169
ENSSSCG00045011591	-0.434188	10.4733	0.0311047	0.469169
ENSSSCG00045026842	-0.434137	10.4742	0.0311047	0.469169
LOC106504483	-0.434186	10.4735	0.0311047	0.469169
ENSSSCG00045029917	-0.434165	10.4737	0.0311047	0.469169
RAPGEF2	0.43874	10.9947	0.031164	0.469511
ENSSSCG00045018994	-0.504509	10.4892	0.0313506	0.471767
ENSSSCG00045022728	-0.464693	10.4772	0.0316211	0.47491
OSBPL6	0.677951	10.6324	0.0316335	0.47491
HSDL2	-0.515129	10.5403	0.031685	0.475127
CERS4	0.637941	10.5541	0.0317693	0.475835
Grb10	0.603238	10.7432	0.0318665	0.476733
DLG1	0.415153	11.2518	0.0321221	0.479997
SMARCA2	0.542615	10.7419	0.0325273	0.485209
ZDHHC17	-0.403846	10.7936	0.0325466	0.485209
ENSSSCG00045016635	0.603517	10.6698	0.033033	0.491888
ENSSSCG00045023127	-0.507769	10.5062	0.0331217	0.492637
SLC24A1	-0.489463	10.5577	0.0332238	0.493584
TMEM178B	0.66002	10.7614	0.0332983	0.494118
NT5DC3	-0.623299	10.5198	0.0334135	0.495253
ENSSSCG00045038938	-0.550657	10.5517	0.033806	0.500493
ENSSSCG00045003552	0.577336	10.5037	0.0338703	0.500867
BIRC3.1	-0.525958	10.5046	0.0339656	0.501696
ACOX1	-0.528855	10.5825	0.0340378	0.50194
ENSSSCG00045025001	0.536371	10.4909	0.0340604	0.50194
HSPH1	-0.495232	10.5014	0.0341772	0.502507
ERLEC1	-0.522239	10.4996	0.0341772	0.502507
ENSSSCG00045008532	-0.484312	10.4826	0.0342419	0.502661
PEX3	-0.524746	10.5464	0.0342661	0.502661
RPS8	-0.423844	10.7903	0.0343537	0.502808
ENSSSCG00045023598	-0.531831	10.5847	0.0343546	0.502808
TNRC6B	0.454452	10.9961	0.0344591	0.503763
CSTB	-0.543235	10.4925	0.0345146	0.503999
NUDT6	-0.532302	10.5163	0.0348859	0.508681
ENSSSCG00045013075	0.59583	10.7182	0.0349145	0.508681
CUL3	-0.43885	10.667	0.0350974	0.510765
ENSSSCG00045010570	0.634943	10.5621	0.0352881	0.511854
ACAT1	-0.510928	10.5176	0.0352892	0.511854
FBXO6	0.577786	10.5043	0.035292	0.511854
2024-03-02	-0.542557	10.5446	0.0353568	0.512215
ENSSSCG00045003974	-0.49498	10.5533	0.0356603	0.516028
PGM5	0.519325	11.0658	0.0359288	0.519327
ENSSSCG00045013327	-0.569061	10.5338	0.0361749	0.522296
ENSSSCG00045029129	-0.526593	10.5461	0.036491	0.524039
ARMC8	-0.506449	10.596	0.0364969	0.524039
RGMA	-0.490346	10.53	0.0366528	0.524039
ENSSSCG00045001050	-0.455407	10.4788	0.0366635	0.524039
ENSSSCG00045038179	-0.423551	10.4796	0.0366635	0.524039
SIDT2	-0.455415	10.4788	0.0366635	0.524039
SLA-DQB1	-0.455483	10.4796	0.0366635	0.524039
NABP2	-0.455436	10.4788	0.0366635	0.524039
ENSSSCG00045028309	-0.455513	10.4796	0.0366635	0.524039
AP5M1	-0.537391	10.527	0.0367981	0.525376
ENSSSCG00045029882	-0.470833	10.6386	0.0368547	0.5256
ADAMTSL3	0.595891	10.6573	0.0369796	0.526459
ORC4	-0.410991	10.7698	0.0369971	0.526459
ENSSSCG00045001993	-0.437399	10.4738	0.0370473	0.526589
ENSSSCG00045006866	0.518019	10.6994	0.0374576	0.531705
ENSSSCG00045019306	0.525701	10.8949	0.0374902	0.531705
HEXIM2	-0.417249	10.4739	0.037825	0.535862
NFYA	-0.462788	10.4892	0.037974	0.536786
ENSSSCG00045023214	-0.462844	10.4905	0.037974	0.536786
GREB1L	0.513988	10.4889	0.0381829	0.536795
CEP57L1	0.488366	10.488	0.0381829	0.536795
GATA5	0.488358	10.4879	0.0381829	0.536795
KDM5B	0.575477	10.6489	0.0381946	0.536795
ABL1	0.561726	10.734	0.0383853	0.536795
FKBP1B	-0.444065	10.4854	0.0383933	0.536795
GNG10	-0.474709	10.4844	0.0383933	0.536795
RIOX1	-0.474644	10.4844	0.0383933	0.536795
EIF3G	-0.47468	10.4844	0.0383933	0.536795
MXD1	-0.474602	10.4844	0.0383933	0.536795
NR3C1	0.448501	10.8915	0.0385572	0.538009
MPC2	-0.5508	10.5613	0.0385641	0.538009
ENSSSCG00045024886	0.512809	10.4885	0.038763	0.539975
TOP2B	0.485256	10.7146	0.0388297	0.539975
CDC42EP1	-0.462878	10.4908	0.0388343	0.539975
ENSSSCG00045022894	0.676637	10.5334	0.0390385	0.539975
UQCRC2	-0.498014	10.5122	0.0390691	0.539975
USPL1	-0.473685	10.512	0.0390691	0.539975
POR	-0.522683	10.5124	0.0390691	0.539975
FAM102A	0.616916	10.5908	0.0391079	0.539975
ENSSSCG00045021728	-0.492144	10.5181	0.0391252	0.539975
ENSSSCG00045033728	0.622882	10.5613	0.0391262	0.539975
ENSSSCG00045031118	-0.568839	10.5097	0.0392791	0.540877
CAPN15	0.512261	10.4888	0.0392977	0.540877
PAPOLA	0.473275	10.7793	0.0393341	0.540877
GSTK1	-0.49165	10.4892	0.0393603	0.540877
RGCC	-0.563322	10.5203	0.0394286	0.541236
SDC2	-0.556473	10.6307	0.0395476	0.542288
ST3GAL1	0.57141	10.6903	0.039673	0.543427
CCNL1	0.521831	10.6564	0.0404819	0.553645
ENSSSCG00045037134	-0.471855	10.4836	0.0405256	0.553645
PCDHGC4	-0.470245	10.6578	0.0405485	0.553645
ENSSSCG00045038668	0.464157	10.835	0.0406273	0.554131
ENSSSCG00045026506	0.617739	10.6361	0.040703	0.554484
WDR37	0.628963	10.5708	0.040767	0.554484
ENSSSCG00045038874	0.5791	10.5031	0.0408262	0.554484
ENSSSCG00045008186	0.53393	10.5022	0.0408262	0.554484
ZC2HC1A	0.626166	10.5832	0.0408804	0.554492
NDUFB3	-0.487362	10.4899	0.0409133	0.554492
DGKA	-0.475098	10.4956	0.0411074	0.556534
CCDC90B	-0.481303	10.5366	0.0411764	0.556881
TMSB10	-0.479227	10.6992	0.0414664	0.560212
ENSSSCG00045030664	0.556565	10.7125	0.0417579	0.562034
ENSSSCG00045001076	-0.5396	10.5956	0.0417902	0.562034
LGALS3	0.619743	10.5294	0.0418024	0.562034
ENSSSCG00045037265	0.585171	10.5157	0.0418288	0.562034
NUCKS1	-0.443842	10.658	0.0418918	0.562034
ENSSSCG00045038662	-0.486387	10.5943	0.0419068	0.562034
ZNF613	0.58599	10.5159	0.0419082	0.562034
EGF7	0.422597	10.9278	0.0421441	0.564607
TMEM126A	-0.455733	10.4749	0.0422186	0.565015
THBS4	-0.452975	10.4793	0.0423664	0.566401
ENSSSCG00045002870	-0.523114	10.5128	0.042617	0.569159
ENSSSCG00045001238	0.676348	10.5342	0.0427549	0.570407
SULF2	0.583676	10.5045	0.0430836	0.573186
TUBB	-0.483897	10.5078	0.0430973	0.573186
ENSSSCG00045031078	-0.509422	10.5063	0.0430973	0.573186
ENSSSCG00045037672	0.571408	10.5153	0.0432801	0.57502
RBFOX1	0.660781	10.7012	0.0434291	0.576402
ENSSSCG00045031683	-0.475602	10.672	0.0439291	0.582436
FOXO3	-0.352215	10.9189	0.0441999	0.583426
CAP2	0.634784	10.5288	0.0443108	0.583426
ENSSSCG00045037381	0.615595	10.5825	0.0443246	0.583426
PRKACB	-0.509617	10.5931	0.0443258	0.583426
ENSSSCG00045034280	-0.463108	10.599	0.0443612	0.583426
ENSSSCG00045033859	-0.472082	10.5999	0.0443612	0.583426
RPS7	-0.493073	10.5976	0.0443612	0.583426
GPRC5B	0.628515	10.5484	0.0443679	0.583426
ENSSSCG00045009137	-0.508033	10.6642	0.0444406	0.583784
STIM1	0.613936	10.5894	0.0448874	0.588975
ENSSSCG00045024487	-0.499552	10.4952	0.0449277	0.588975
ENSSSCG00045038524	-0.479549	10.4851	0.0450982	0.590607
SMARCAL1	-0.45321	10.5435	0.0453498	0.593082
CD55	0.616301	10.5493	0.0453797	0.593082
BTBD7	0.540043	10.6957	0.045753	0.597352
ENSSSCG00045038026	-0.521818	10.5898	0.0458478	0.597981
RSC1A1	-0.465761	10.5807	0.046007	0.599446
PON2	-0.531588	10.5221	0.0460949	0.599982
GPRC5C	0.613134	10.5271	0.0463337	0.600372
GTDC1	-0.453233	10.7075	0.0465374	0.600372
ENSSSCG00045003080	0.490216	10.4882	0.0465545	0.600372
PLEKHA7	0.600061	10.6234	0.0466338	0.600372
PDE1A	-0.464423	10.6849	0.0467073	0.600372
JAK1	-0.390064	10.8244	0.0469659	0.600372
SYT14	-0.375423	10.4704	0.0472124	0.600372
PNO1	-0.375497	10.4702	0.0472124	0.600372
PSMB3	-0.37544	10.4704	0.0472124	0.600372
MFSD5	-0.375451	10.4707	0.0472124	0.600372
ENSSSCG00045009859	-0.375403	10.4703	0.0472124	0.600372
ENSSSCG00045018036	-0.375487	10.4704	0.0472124	0.600372
ENSSSCG00045026434	-0.341282	10.4712	0.0472124	0.600372
ENSSSCG00045024449	-0.375393	10.4702	0.0472124	0.600372
ENSSSCG00045021400	-0.37544	10.4706	0.0472124	0.600372
ENSSSCG00045007667	-0.375395	10.4701	0.0472124	0.600372
ENSSSCG00045004979	-0.375413	10.4703	0.0472124	0.600372
YIF1B	-0.375402	10.47	0.0472124	0.600372
FAM104A	-0.341284	10.4713	0.0472124	0.600372
ADORA2A	-0.375458	10.4708	0.0472124	0.600372
TAZ	-0.3754	10.4701	0.0472124	0.600372
TPBG	-0.375419	10.4701	0.0472124	0.600372
ENSSSCG00045016722	0.516185	10.7294	0.0472213	0.600372
ENSSSCG00045039291	-0.495186	10.5011	0.0472955	0.600372
PLA2G7	-0.468685	10.5029	0.0472955	0.600372
ENSSSCG00045003196	0.605593	10.5078	0.0474371	0.601574
MAP3K20	0.434914	11.0014	0.0475241	0.601793
KDR	0.60404	10.6804	0.0475483	0.601793
PAK3	0.642629	10.5931	0.0478137	0.604556
ENSSSCG00045017759	-0.440433	10.6286	0.0481229	0.607678
TFB1M	-0.507008	10.5119	0.0481554	0.607678
UBAC2	0.59189	10.5878	0.048238	0.608121
ENSSSCG00045005468	-0.496292	10.5125	0.0485487	0.610397
COMMD1	0.597212	10.5675	0.04856	0.610397
RIPOR1	0.586437	10.5471	0.0486539	0.610397
ENSSSCG00045026632	-0.540923	10.5093	0.0487613	0.610397
FIGN	-0.50783	10.6508	0.0488784	0.610397
CD82	0.488321	10.4872	0.0488987	0.610397
ENSSSCG00045035902	0.46222	10.486	0.0488987	0.610397
ENSSSCG00045033974	0.488275	10.4863	0.0488987	0.610397
ENSSSCG00045004426	0.462221	10.4864	0.0488987	0.610397
CXCL16	0.488323	10.4874	0.0488987	0.610397
ENSSSCG00045023786	-0.469452	10.5194	0.0489987	0.610397
LCLAT1	0.583929	10.5767	0.0490733	0.610397
LPIN1	-0.451923	10.6726	0.0490848	0.610397
RTN3	-0.46474	10.6868	0.0491088	0.610397
YBX3	-0.465064	10.5505	0.0491752	0.610397
MPHOSPH9	0.592431	10.5584	0.0492061	0.610397
ENSSSCG00045034015	0.580835	10.5576	0.0492279	0.610397
ECM2	-0.426386	10.6477	0.0494108	0.612073
RNF149	0.604433	10.568	0.0494618	0.612114
GPC6	-0.380621	11.0547	0.0495292	0.612356
GPS2	-0.512969	10.5313	0.0497653	0.614683
ENSSSCG00045037788	-0.506905	10.4944	0.0499462	0.615933
ENSSSCG00045021994	0.592466	10.58	0.0499672	0.615933
ARL8B	-0.44701	10.6172	0.0500496	0.615933
FBXO28	0.612111	10.5167	0.0500587	0.615933
STT3B	-0.484249	10.6678	0.0501576	0.615968
KAZN	0.586607	10.6213	0.0501949	0.615968
ENOX2	-0.492878	10.5078	0.0502072	0.615968
TMTC4	-0.453895	10.5619	0.050267	0.615968
BEND5	-0.470842	10.5026	0.0503398	0.615968
ADSS	0.556612	10.501	0.0503858	0.615968
PTGR1	-0.485472	10.508	0.0503978	0.615968
FLOT2	0.594515	10.5579	0.0510065	0.622814
ENSSSCG00045007623	0.586685	10.515	0.0513148	0.625982
NSFL1C	-0.452076	10.498	0.0515093	0.627757
ZDHHC16	0.46159	10.486	0.0516453	0.628012
PIBF1	0.510288	10.6982	0.0516593	0.628012
ENSSSCG00045014590	-0.44317	10.6233	0.0516772	0.628012
SSPN	-0.464996	10.5692	0.0517293	0.628051
NCAM1	-0.59711	10.5982	0.0518242	0.628607
ENG	0.552361	10.5014	0.0520167	0.630304
CHD7	0.450693	10.8076	0.0520624	0.630304
MLEC	-0.474108	10.5029	0.052171	0.631023
IL27RA	0.602417	10.5277	0.052343	0.632507
TMOD3	0.487564	10.7397	0.0524105	0.632726
LHFPL3	-0.44118	10.4791	0.0524737	0.632893
CDC42BPB	0.423163	10.8548	0.0525323	0.633004
ENSSSCG00045022270	0.474739	10.7638	0.0527383	0.63489
ENSSSCG00045030593	-0.533856	10.5152	0.0530064	0.637519
INPP1	0.477037	10.4863	0.053062	0.637589
TIA1	-0.365168	10.8308	0.0532494	0.639242
ENSSSCG00045030051	-0.441569	10.6881	0.0535627	0.642402
S100A6	0.531286	10.5013	0.0536482	0.642826
CPSF7	-0.47682	10.519	0.0543219	0.65029
ENSSSCG00045002296	0.581997	10.5784	0.0545095	0.651928
RWDD4	-0.469701	10.4853	0.0545906	0.652288
SSH2	-0.305054	11.1473	0.0548334	0.65458
ENSSSCG00045026795	0.585059	10.5376	0.0550843	0.656963
PID1	-0.461944	11.0943	0.0551568	0.657217
ENSSSCG00045022454	-0.433994	10.4918	0.0554501	0.657656
CYP2A19	-0.462662	10.4921	0.0554501	0.657656
OTULINL	-0.433951	10.4924	0.0554501	0.657656
SNRPG	-0.434049	10.4922	0.0554501	0.657656
ACAA2	-0.433989	10.4922	0.0554501	0.657656
ENSSSCG00045014559	-0.472728	10.5452	0.0555974	0.658794
JMJD8	-0.375366	10.4701	0.0558799	0.65944
ENSSSCG00045033904	0.496509	10.4874	0.0559783	0.65944
FAM126A	0.536215	10.785	0.0559953	0.65944
ENSSSCG00045013205	0.600254	10.5579	0.0559956	0.65944
FRMPD4	0.553647	10.5448	0.0560481	0.65944
ANAPC16	0.483545	10.4874	0.0563207	0.65944
CAMKMT	0.552029	10.757	0.0564552	0.65944
NUAK1	-0.505987	10.5981	0.0565625	0.65944
TRARG1	-0.481528	10.4977	0.0565909	0.65944
ENSSSCG00045004374	-0.461356	10.491	0.0566205	0.65944
ENSSSCG00045001028	-0.481937	10.4895	0.0567033	0.65944
ENSSSCG00045032213	0.482498	10.7913	0.0567049	0.65944
MSL1	0.546371	10.5128	0.0568508	0.65944
ENSSSCG00045026001	0.580779	10.556	0.0568841	0.65944
ENSSSCG00045012172	0.565038	10.5564	0.0568841	0.65944
IRS1	-0.483328	10.5023	0.056974	0.65944
PTPRE	0.478027	10.808	0.0570269	0.65944
QRICH1	-0.416021	10.6257	0.0571619	0.65944
TIAL1	-0.437759	10.6268	0.0571619	0.65944
FDFT1	-0.458641	10.5089	0.0572286	0.65944
ENSSSCG00045003950	-0.498257	10.616	0.0572378	0.65944
ICA1	0.522172	10.6291	0.0573757	0.65944
ENSSSCG00045030202	-0.478713	10.5259	0.0573832	0.65944
TIMM22	-0.460436	10.4913	0.0574165	0.65944
GNPDA1	-0.368199	10.4765	0.0574522	0.65944
SNIP1	-0.400782	10.4753	0.0574522	0.65944
ENSSSCG00045032223	-0.400787	10.475	0.0574522	0.65944
ENSSSCG00045023425	-0.40075	10.4757	0.0574522	0.65944
THAP5	-0.400791	10.4753	0.0574522	0.65944
ADRM1	-0.400799	10.4761	0.0574522	0.65944
VPS28	-0.40077	10.4762	0.0574522	0.65944
RAMP2	-0.400761	10.4755	0.0574522	0.65944
VCAM1	-0.400778	10.476	0.0574522	0.65944
YAE1	-0.368208	10.4766	0.0574522	0.65944
ENSSSCG00045003848	-0.368266	10.4761	0.0574522	0.65944
RPS16	-0.479335	10.5582	0.057636	0.660612
ENSSSCG00045012981	0.570705	10.5362	0.0577239	0.660612
FBXL2	0.629289	10.5507	0.0577601	0.660612
CCDC88A	0.482003	10.7215	0.0577818	0.660612
ENSSSCG00045019484	0.581792	10.5676	0.0578119	0.660612
ENSSSCG00045018188	0.54128	10.5005	0.0580467	0.661002
ENSSSCG00045021278	0.588227	10.5573	0.0582301	0.661002
ENSSSCG00045029390	0.539343	10.5002	0.0582621	0.661002
SLC25A23	-0.364559	10.4704	0.0583434	0.661002
DLGAP1	0.568312	10.6732	0.0583573	0.661002
SUPT3H	-0.378083	10.7203	0.0585573	0.661002
CIRBP	0.51032	10.6447	0.0585665	0.661002
VAMP2	-0.414141	10.4868	0.0585836	0.661002
MYDGF	-0.444097	10.4859	0.0585836	0.661002
IPO5	-0.492559	10.5134	0.0586175	0.661002
ZC3H14	-0.45547	10.5903	0.0586394	0.661002
GRIP1	-0.512908	10.5253	0.0586399	0.661002
ENSSSCG00045006305	-0.414245	10.4862	0.0586555	0.661002
ENSSSCG00045032596	-0.444923	10.5699	0.058703	0.661002
LNPK	-0.444962	10.5702	0.058703	0.661002
MAMLD1	-0.441352	10.5219	0.0587179	0.661002
POLB	-0.413959	10.4866	0.0587225	0.661002
PLXNA4	0.475535	10.8974	0.0588157	0.66141
DAPK2	0.659424	10.5878	0.0588619	0.66141
ENSSSCG00045036100	-0.465397	10.4919	0.0590335	0.662757
ENSSSCG00045038463	-0.491709	10.6525	0.0593086	0.664744
E2F6	0.525179	10.5009	0.0593142	0.664744
ENSSSCG00045000233	0.4526	10.7066	0.059543	0.666005
PPDPF	-0.477133	10.4966	0.0595438	0.666005
GAPDH	-0.503628	10.5515	0.0595825	0.666005
TMOD2	0.607785	10.5905	0.0597174	0.666931
ENSSSCG00045014564	-0.423524	10.4803	0.0599044	0.667569
ENSSSCG00045039061	-0.423558	10.4816	0.0599044	0.667569
FUBP1	-0.405238	10.6445	0.0599307	0.667569
GGH	-0.464995	10.5205	0.0600203	0.667613
ABAT	-0.533102	10.5256	0.0600388	0.667613
ENPP6	0.58473	10.5579	0.0601662	0.66845
ENSSSCG00045023594	-0.332415	10.9121	0.0602584	0.668894
ENSSSCG00045039337	-0.541557	10.5217	0.0603816	0.669683
CDK1	-0.4798	10.5138	0.0604985	0.670399
PGM2L1	-0.48715	10.6094	0.0606402	0.671389
RGS7BP	0.586354	10.5158	0.0609293	0.674007
NAA35	0.567295	10.6044	0.0612041	0.676235
MYOM2	0.572594	10.568	0.0612361	0.676235
ARHGAP22	-0.439029	10.5771	0.0612921	0.676271
ENSSSCG00045000649	-0.512178	10.6055	0.0614221	0.677121
PPM1K	-0.438462	10.5101	0.0615728	0.677545
BACH2	0.582388	10.668	0.0616043	0.677545
PRKCB-tv2	0.497043	10.7782	0.0616191	0.677545
GAS6	-0.477834	10.497	0.0618792	0.679703
ENSSSCG00045032825	-0.463199	10.5692	0.0619515	0.679703
ENSSSCG00045036473	-0.480401	10.4971	0.0619743	0.679703
NNT	0.551672	10.5843	0.0622534	0.681562
ENSSSCG00045022256	-0.541077	10.5293	0.0622842	0.681562
ENSSSCG00045007376	-0.374083	10.4767	0.0623171	0.681562
ENSSSCG00045003228	0.435616	10.4843	0.0626222	0.681562
ENSSSCG00045034928	0.462152	10.4847	0.0626222	0.681562
KIAA1958	0.462176	10.4852	0.0626222	0.681562
MED7	0.462098	10.484	0.0626222	0.681562
C5AR2	0.46214	10.4846	0.0626222	0.681562
RARRES2	0.4622	10.4856	0.0626222	0.681562
TNFRSF6B	0.487322	10.4984	0.0629637	0.684697
LRRC3B	0.519096	10.4906	0.063045	0.684855
NECTIN2	0.393856	10.9001	0.0630851	0.684855
SBNO2	0.558655	10.5319	0.0632535	0.68605
CST6	0.409831	10.4842	0.0633022	0.68605
ENSSSCG00045031552	0.298172	11.6024	0.0633712	0.686218
BID	0.534536	10.5007	0.0635807	0.687257
CAPZA2	-0.433624	10.5825	0.0636215	0.687257
SHTN1	0.461307	10.4855	0.0636731	0.687257
ENSSSCG00045033372	-0.442552	10.5044	0.0636815	0.687257
POT1	-0.44502	10.5214	0.0639038	0.689075
ENSSSCG00045022642	-0.431196	10.6126	0.0643512	0.693114
CDH20	0.461008	10.4856	0.0643865	0.693114
RPS18	-0.469787	10.5645	0.0646662	0.695329
GDPD5	0.527909	10.4988	0.0647007	0.695329
AKT2	-0.494253	10.5684	0.0647875	0.695679
FAF2	0.56003	10.5638	0.0651021	0.69833
MRPL30	-0.470236	10.5454	0.0651434	0.69833
ENSSSCG00045008462	-0.433839	10.5279	0.0653599	0.700066
ENSSSCG00045016855	0.557163	10.6633	0.0655742	0.701776
KDM1B	0.508634	10.4989	0.0657451	0.702993
COL5A2	-0.312247	11.2615	0.0658477	0.702993
ENSSSCG00045036976	0.471581	10.781	0.0658553	0.702993
LCOR	0.503025	10.7366	0.0659443	0.702993
GPAA1	-0.473454	10.5165	0.066099	0.702993
IDH2	-0.426005	10.5169	0.066099	0.702993
LRRK1	0.589493	10.5774	0.0661571	0.702993
RAB1A	-0.399556	10.6341	0.0662072	0.702993
ENSSSCG00045023542	-0.386955	10.4756	0.0662575	0.702993
AKAP7	-0.469766	10.5211	0.0663028	0.702993
CDKN1C	-0.391529	10.4756	0.0663354	0.702993
MKLN1	-0.33722	10.8763	0.066346	0.702993
C2H11orf58	-0.511452	10.5288	0.0668116	0.707214
FKBP1A	0.547501	10.5547	0.0668547	0.707214
ENSSSCG00045001564	-0.461023	10.5829	0.0670441	0.707922
RAP1B	0.451199	10.7434	0.0670628	0.707922
MAK	0.475777	10.4857	0.0670872	0.707922
RAC3	0.435531	10.4844	0.0671603	0.708111
ENSSSCG00045016283	-0.456043	10.5581	0.0672375	0.708256
IGF2BP3	-0.39858	10.4758	0.0672933	0.708256
CASP10	0.569016	10.5452	0.0673497	0.708256
NEK7	-0.393032	10.7007	0.067395	0.708256
ENSSSCG00045039533	0.436782	10.4847	0.067491	0.708683
AGBL3	-0.408941	10.5977	0.0675785	0.708953
EIF2B3	0.565058	10.6345	0.0676424	0.708953
ENSSSCG00045018417	0.569388	10.5552	0.0676826	0.708953
ENSSSCG00045012598	-0.45704	10.528	0.0679715	0.711306
MYO1B	0.543346	10.6711	0.0680182	0.711306
TRIO	0.371583	11.1456	0.0681419	0.712019
PPA1	-0.438724	10.4917	0.0683835	0.713409
ENSSSCG00045020317	0.58003	10.5774	0.0685295	0.713409
LRCH1	0.451119	10.8626	0.0688368	0.713409
ANKRD6	-0.483989	10.929	0.0688819	0.713409
ETS2	0.557047	10.5124	0.069179	0.713409
ENSSSCG00045038065	-0.444841	10.5709	0.0692747	0.713409
TLE1	0.471269	10.813	0.0693598	0.713409
ENSSSCG00045034317	0.466464	10.6589	0.0695657	0.713409
ENSSSCG00045026955	-0.399284	10.7267	0.069979	0.713409
PDE10A	0.576986	10.6665	0.0699924	0.713409
MIPOL1	0.514879	10.6948	0.0700732	0.713409
CALD1	0.332181	11.347	0.0701249	0.713409
SPECC1L	0.52554	10.522	0.0702858	0.713409
ENSSSCG00045014397	-0.397069	10.4763	0.0702913	0.713409
ENSSSCG00045023732	0.546302	10.5129	0.0703975	0.713409
ENSSSCG00045005338	-0.311086	10.4669	0.0704294	0.713409
ENSSSCG00045038383	-0.311129	10.4672	0.0704294	0.713409
HIGD2A	-0.311163	10.4665	0.0704294	0.713409
CSKMT	-0.311152	10.4671	0.0704294	0.713409
NFE2L3	-0.311104	10.467	0.0704294	0.713409
ENSSSCG00045035383	-0.311087	10.467	0.0704294	0.713409
ENSSSCG00045016791	-0.311108	10.4668	0.0704294	0.713409
ENSSSCG00045020526	-0.311125	10.4669	0.0704294	0.713409
ENSSSCG00045004043	-0.311109	10.4665	0.0704294	0.713409
ITGAL	-0.311132	10.4667	0.0704294	0.713409
COX7A1	-0.31111	10.467	0.0704294	0.713409
ADO	-0.311128	10.4672	0.0704294	0.713409
CKB	-0.311158	10.4671	0.0704294	0.713409
ENSSSCG00045003785	-0.311112	10.4666	0.0704294	0.713409
LGALSL	-0.311116	10.4671	0.0704294	0.713409
ENSSSCG00045023996	-0.311103	10.467	0.0704294	0.713409
PCDH19	-0.311129	10.467	0.0704294	0.713409
TMEM54	-0.311109	10.4668	0.0704294	0.713409
EXOSC4	-0.311128	10.4672	0.0704294	0.713409
KIF5C	-0.311149	10.4671	0.0704294	0.713409
ENSSSCG00045015809	-0.311136	10.4667	0.0704294	0.713409
TRIM38	-0.311159	10.4669	0.0704294	0.713409
ENSSSCG00045006663	-0.311103	10.4662	0.0704294	0.713409
ENSSSCG00045035461	0.510339	10.582	0.0705592	0.713409
SPATA7	-0.398522	10.5	0.0705895	0.713409
DYRK1A	0.383375	10.8963	0.0705914	0.713409
STAP1	0.559379	10.525	0.0706119	0.713409
April	-0.311161	10.4673	0.0707167	0.713904
TTC14	-0.388855	10.7011	0.0709269	0.714869
MOGS	-0.312101	10.4673	0.0710036	0.714869
DCLK1	0.501098	10.7266	0.071036	0.714869
ADM	-0.397839	10.4764	0.071098	0.714869
ENSSSCG00045008909	0.506562	10.499	0.0711449	0.714869
ENSSSCG00045002031	-0.447668	10.5345	0.0712679	0.714869
ENSSSCG00045034110	-0.468812	10.5348	0.0712679	0.714869
PPP6R3	-0.308483	10.8547	0.0713288	0.714869
ENSSSCG00045031587	0.543905	10.5538	0.0713515	0.714869
ENSSSCG00045003060	0.553921	10.5534	0.0714035	0.714869
PTP	0.565385	10.5457	0.0714256	0.714869
NIPAL2	-0.424978	10.5033	0.0715836	0.715892
JMY	0.527271	10.6114	0.0716492	0.71599
ADGRL3	-0.504662	10.6249	0.0720254	0.719189
GCH1	0.538236	10.5123	0.0721983	0.720259
RAPGEF5	0.41488	10.9712	0.072245	0.720259
AHCYL2	-0.398439	10.772	0.0726876	0.724109
FAM117B	0.530926	10.5917	0.0727997	0.724336
ENSSSCG00045007648	-0.405013	10.6657	0.0729257	0.724336
RPL29	-0.47544	10.539	0.0729288	0.724336
STK39	-0.385882	10.7413	0.0729364	0.724336
DUSP16	0.523114	10.7481	0.0730406	0.724809
TMTC2	-0.335897	10.9412	0.0732264	0.725761
BRD1	0.506938	10.4994	0.073305	0.725761
ENSSSCG00045032866	-0.440787	10.5637	0.0733063	0.725761
MAP4	0.404203	10.8636	0.0734383	0.726507
PLCXD3	-0.455018	10.4979	0.0736462	0.728002
PDE4B	0.496434	10.6528	0.0737251	0.72822
ENSSSCG00045025980	-0.441376	10.5228	0.0739368	0.729187
RPL35A	-0.464101	10.5234	0.0739368	0.729187
SETBP1	-0.431819	10.8926	0.0740336	0.729579
PRPF6	0.540471	10.5324	0.0740903	0.729579
ENSSSCG00045010751	0.515235	10.5111	0.0743465	0.730566
LMO4	0.565568	10.5349	0.0743516	0.730566
GDE1	-0.458655	10.5105	0.0743895	0.730566
PSPC1	0.406558	10.8829	0.0744184	0.730566
FANCC	0.549725	10.5431	0.074528	0.731081
KXD1	-0.441443	10.597	0.074791	0.732947
NUP107	0.567261	10.556	0.0748559	0.732947
ADCY5	-0.45171	10.5283	0.0748897	0.732947
ENSSSCG00045032302	-0.525345	10.5281	0.0750785	0.734235
GRIA1	0.539036	10.5018	0.0753616	0.736441
ST5	0.539046	10.5307	0.075455	0.736792
SMARCA4	0.478879	10.6411	0.0755124	0.736792
MTMR3	-0.334806	10.9074	0.0756482	0.737315
B4GALT4	-0.450478	10.5041	0.0757515	0.737315
KBTBD2	0.507867	10.509	0.075796	0.737315
ENSSSCG00045014362	0.507882	10.509	0.075796	0.737315
PLSCR1	-0.459152	10.5219	0.0759509	0.738042
PCMT1	-0.429065	10.6048	0.0759859	0.738042
C3orf62	0.432769	10.4842	0.0762174	0.73973
ENSSSCG00045003798	0.562007	10.5549	0.0763617	0.739931
EIF2B2	0.487159	10.4979	0.0764112	0.739931
CSF1	0.510593	10.4975	0.0764112	0.739931
ENSSSCG00045026642	0.387684	10.8357	0.0764947	0.74018
KIAA0319L	0.464447	10.6286	0.0768491	0.743048
FZD6	0.531697	10.5522	0.0769357	0.743325
ZFX	0.469433	10.7023	0.0772204	0.745063
ENSSSCG00045000613	0.53669	10.5317	0.0772318	0.745063
APBB3	-0.405866	10.4936	0.0777761	0.748624
SRSF9	-0.405898	10.4941	0.0777761	0.748624
ENSSSCG00045035715	-0.43394	10.4934	0.0777761	0.748624
PSMC5	-0.405818	10.4941	0.0778768	0.749031
ENSSSCG00045011404	-0.379642	10.5982	0.0779433	0.749109
ENSSSCG00045024000	0.535	10.5215	0.0781232	0.749966
CLK1	-0.366686	10.6802	0.0781495	0.749966
TRAPPC6B	0.506296	10.4975	0.0782786	0.750643
ENSSSCG00045002245	0.611815	10.5491	0.0783751	0.751007
ENSSSCG00045010739	-0.463788	10.5165	0.0789835	0.756272
ENSSSCG00045035168	-0.43288	10.6341	0.0796009	0.761058
ENSSSCG00045038310	-0.45124	10.5167	0.0796021	0.761058
ENSSSCG00045011922	-0.400184	10.568	0.0797505	0.761908
ENSSSCG00045001234	-0.419854	10.6359	0.0799746	0.7631
EIF2B1	0.408509	10.4827	0.0801977	0.7631
ENSSSCG00045004973	0.435496	10.4825	0.0801977	0.7631
ENSSSCG00045026864	0.408514	10.4828	0.0801977	0.7631
IFI35	0.408518	10.4829	0.0801977	0.7631
CYP2R1	0.512013	10.4991	0.0802323	0.7631
ENSSSCG00045027352	-0.43374	10.4932	0.0803788	0.763254
ENSSSCG00045012712	-0.284253	11.0513	0.0804187	0.763254
ENSSSCG00045026174	0.510057	10.5807	0.0804271	0.763254
RPS20	-0.422275	10.6639	0.0807273	0.765128
COL12A1	-0.469436	10.6394	0.0807617	0.765128
ENSSSCG00045039197	-0.412341	10.5309	0.0808176	0.765128
ENSSSCG00045029274	0.433981	10.4829	0.0809597	0.765128
PCDH17	-0.477909	10.6635	0.0810315	0.765128
ENSSSCG00045017010	0.54224	10.522	0.0810586	0.765128
ENSSSCG00045020593	-0.441121	10.5427	0.0810893	0.765128
RPLP0	-0.444768	10.5732	0.0811954	0.765128
NPTN	0.45936	10.7249	0.0812143	0.765128
PLS3	-0.49229	10.5421	0.0812214	0.765128
FXR1	-0.391778	10.6037	0.0813378	0.765662
ENSSSCG00045037198	0.549839	10.6023	0.0815128	0.766747
FBXW8	0.545065	10.5111	0.0819584	0.770373
ENSSSCG00045033551	0.495588	10.5081	0.082057	0.770488
ENSSSCG00045032052	-0.433038	10.4935	0.0820908	0.770488
ENSSSCG00045019008	-0.499079	10.5231	0.082191	0.770496
ENSSSCG00045004304	0.509287	10.6756	0.0822119	0.770496
ENSSSCG00045038425	-0.493897	10.5699	0.0824194	0.771259
DCX	0.578744	10.5469	0.082432	0.771259
ENSSSCG00045008804	0.619473	10.603	0.0824737	0.771259
ENSSSCG00045017316	0.541093	10.5712	0.0826921	0.772433
ZC3HAV1	0.539385	10.5644	0.0827198	0.772433
MCPH1	0.554284	10.5333	0.0831133	0.775543
ENSSSCG00045031476	0.432383	10.4838	0.0834027	0.776984
UFM1	-0.415979	10.5484	0.0834295	0.776984
ARHGAP29	0.401616	10.8534	0.0835459	0.776984
ENSSSCG00045011766	-0.416854	10.5051	0.0836698	0.776984
AGGF1	-0.406605	10.5808	0.083688	0.776984
ORC2	-0.425973	10.5181	0.0837046	0.776984
C1orf185	0.485423	10.4978	0.0837199	0.776984
ANTXR2	0.485823	10.7205	0.0837525	0.776984
ENSSSCG00045021097	0.432947	10.4839	0.0838453	0.777114
ENSSSCG00045014886	-0.449714	10.5156	0.0838878	0.777114
TOX	-0.549691	10.5472	0.0841382	0.778871
ENSSSCG00045007917	-0.406449	10.5794	0.0842031	0.778909
PCOLCE2	-0.506318	10.5462	0.0844005	0.77927
CAV1	-0.355072	10.7476	0.0844243	0.77927
C11orf49	-0.402869	10.5178	0.0844245	0.77927
MAN1A1	0.437788	10.8373	0.084533	0.779711
ENSSSCG00045038944	-0.384871	10.4886	0.0848549	0.781555
IMPAD1	-0.38489	10.4884	0.0848549	0.781555
OGT	-0.36582	10.7166	0.0849774	0.781598
VRK1	0.463175	10.4964	0.0849815	0.781598
DNAJC11	0.514228	10.5605	0.0851113	0.782231
TEF	-0.401616	10.494	0.0852401	0.782441
ENSSSCG00045032026	0.331963	11.3193	0.0852562	0.782441
CCDC171	0.407051	10.4825	0.0854371	0.783098
VPS8	-0.360578	10.6866	0.0855022	0.783098
HOPX	-0.426248	10.4994	0.0855819	0.783098
IQGAP2	0.534847	10.6586	0.0856339	0.783098
ITGB5	-0.454319	10.5849	0.0857211	0.783098
CDH19	-0.369606	10.4763	0.0857692	0.783098
TNKS	-0.331582	10.7323	0.0857903	0.783098
CANX	-0.413119	10.5892	0.0858743	0.783098
PKHD1L1	0.396441	10.8173	0.0858775	0.783098
DENND2C	0.572524	10.5547	0.0861798	0.785215
IKZF2	-0.426823	10.537	0.0868324	0.785215
ENSSSCG00045028409	-0.401502	10.4938	0.0869263	0.785215
ATP1A1	-0.482307	10.5537	0.0870109	0.785215
GNA12	0.560621	10.6055	0.0870932	0.785215
ENSSSCG00045008336	-0.418304	10.4769	0.0873985	0.785215
JARID2	0.444239	10.7672	0.0874386	0.785215
PEAR1	0.499106	10.636	0.0875163	0.785215
HIPK3	-0.371471	10.6691	0.0875865	0.785215
ENSSSCG00045006328	0.409353	10.4829	0.0877056	0.785215
ENSSSCG00045010143	0.51839	10.5182	0.0880862	0.785215
RPS23	-0.449007	10.5721	0.0883531	0.785215
TSHZ1	0.498896	10.5599	0.0885041	0.785215
TMA7	-0.410306	10.4877	0.0886577	0.785215
PCYOX1	-0.42363	10.5182	0.0889805	0.785215
HNRNPA1	-0.43686	10.5306	0.0893169	0.785215
FYN	0.41905	10.8762	0.0894412	0.785215
ENSSSCG00045028710	-0.43712	10.5596	0.0895058	0.785215
JAK2	-0.341833	10.6417	0.0895549	0.785215
ENSSSCG00045027533	-0.450133	10.5154	0.0895587	0.785215
KAT6B	-0.361953	10.7943	0.0896715	0.785215
LOC100514340	-0.418889	10.506	0.0899469	0.785215
ENSSSCG00045034009	0.459909	10.6567	0.0900059	0.785215
PBX3	0.431013	10.7484	0.0900486	0.785215
BRCC3	0.529259	10.5504	0.0901444	0.785215
SMC1A	0.51004	10.5787	0.0902118	0.785215
PCCA	-0.341066	10.7588	0.0905525	0.785215
ENSSSCG00045000163	-0.447142	10.536	0.0907904	0.785215
SNX14	-0.401067	10.6472	0.0908651	0.785215
RAB3D	-0.392406	10.483	0.0910094	0.785215
ENSSSCG00045036248	-0.361868	10.4834	0.0910094	0.785215
SLA-DRA	-0.392296	10.4824	0.0910094	0.785215
NKIRAS1	-0.361901	10.4834	0.0910094	0.785215
C1QB	-0.392361	10.4834	0.0910094	0.785215
ENSSSCG00045001380	-0.361747	10.4829	0.0910094	0.785215
PNKP	0.507711	10.5076	0.091017	0.785215
P4HB	0.486166	10.5076	0.091017	0.785215
C2CD2	0.486081	10.5074	0.091017	0.785215
ENSSSCG00045013129	0.48613	10.5074	0.091017	0.785215
SEC31B	0.507826	10.5087	0.091017	0.785215
RELB	0.486108	10.507	0.091017	0.785215
FOXS1	-0.341291	10.472	0.0911877	0.785215
RBBP9	-0.341309	10.4719	0.0911877	0.785215
F2RL2	-0.341271	10.4715	0.0911877	0.785215
LLPH	-0.341243	10.4715	0.0911877	0.785215
GLIPR2	-0.307909	10.4731	0.0911877	0.785215
ENSSSCG00045030466	-0.341262	10.4722	0.0911877	0.785215
KLHL31	-0.341244	10.4719	0.0911877	0.785215
HSPB6	-0.341247	10.4726	0.0911877	0.785215
SLC16A10	-0.341247	10.4719	0.0911877	0.785215
ENSSSCG00045018580	-0.341258	10.4722	0.0911877	0.785215
DMAP1	-0.341255	10.4724	0.0911877	0.785215
RASGRP1	-0.341239	10.4725	0.0911877	0.785215
DDX49	-0.341293	10.472	0.0911877	0.785215
PRRT1	-0.341206	10.472	0.0911877	0.785215
ENSSSCG00045039486	-0.307917	10.4731	0.0911877	0.785215
ENSSSCG00045032117	-0.341259	10.4722	0.0911877	0.785215
ENSSSCG00045015588	-0.341265	10.4721	0.0911877	0.785215
ARSE	-0.341213	10.472	0.0911877	0.785215
ILVBL	-0.341206	10.4721	0.0911877	0.785215
AARSD1	-0.341261	10.4726	0.0911877	0.785215
TMEM237	-0.341223	10.4723	0.0911877	0.785215
PALM	0.549445	10.5932	0.0912754	0.785215
ENSSSCG00045005134	0.422007	11.0517	0.0913044	0.785215
PSMC6	-0.415373	10.6062	0.0914457	0.785215
ENSSSCG00045026101	-0.409826	10.5183	0.0916148	0.785215
ENSSSCG00045011270	-0.3252	10.4674	0.091671	0.785215
ENSSSCG00045020889	0.499125	10.4977	0.0921292	0.785215
ENSSSCG00045028399	0.51052	10.7024	0.0923103	0.785215
EED	-0.419342	10.5055	0.0924056	0.785215
EPS8	0.533369	10.6498	0.0926785	0.785215
ENSSSCG00045003640	0.456993	10.7093	0.0926898	0.785215
ENSSSCG00045010482	0.427006	10.4831	0.0927211	0.785215
C3H16orf96	0.437183	10.4838	0.0929067	0.785215
RPL18	-0.45544	10.5598	0.0932892	0.785215
USP7	0.537936	10.5705	0.0937198	0.785215
NFAT5	0.233849	11.7029	0.0938067	0.785215
ENSSSCG00045020346	0.438856	10.4957	0.0938712	0.785215
HACD1	0.487056	10.4963	0.0938712	0.785215
SYNGR1	0.463116	10.4947	0.0938712	0.785215
ENSSSCG00045010342	0.463113	10.4947	0.0938712	0.785215
ENSSSCG00045001807	-0.468516	10.5018	0.0939974	0.785215
HSPB1	-0.398385	10.5009	0.0939974	0.785215
ENSSSCG00045001560	0.525004	10.5414	0.0940026	0.785215
TMEM131	0.401807	10.739	0.0940415	0.785215
SRP14	-0.368087	10.4767	0.0944784	0.785215
C15orf40	-0.368194	10.4782	0.0944784	0.785215
ENSSSCG00045038651	-0.368228	10.4779	0.0944784	0.785215
POLR2K	-0.368122	10.4772	0.0944784	0.785215
PSPH	-0.368155	10.4779	0.0944784	0.785215
ARFGEF3	-0.368161	10.4769	0.0944784	0.785215
ENSSSCG00045019272	-0.368124	10.4777	0.0944784	0.785215
DRAM2	-0.368242	10.4777	0.0944784	0.785215
ESRRG	-0.33627	10.4784	0.0944784	0.785215
PRDX4	-0.368146	10.4773	0.0944784	0.785215
AP2S1	-0.368151	10.4768	0.0944784	0.785215
P3H4	-0.368124	10.4769	0.0944784	0.785215
CREB3L2	-0.315488	10.7565	0.0946186	0.785215
RAB23	-0.409512	10.5119	0.0948382	0.785215
CYP1B1	-0.409484	10.5134	0.0948382	0.785215
BBS1	-0.385623	10.5128	0.0948382	0.785215
ETF1	-0.433886	10.5132	0.0948382	0.785215
REEP5	-0.437492	10.5413	0.0948649	0.785215
ENSSSCG00045010950	-0.409498	10.4889	0.0948997	0.785215
ENSSSCG00045034467	0.446146	10.7507	0.0952855	0.785215
ENSSSCG00045004920	-0.397399	10.5002	0.0953095	0.785215
TAX1BP1	-0.375911	10.7071	0.095407	0.785215
ENSSSCG00045023353	0.51754	10.5306	0.095779	0.785215
EPHA7	-0.320531	10.473	0.0959429	0.785215
ENSSSCG00045024181	-0.240325	10.4633	0.0961148	0.785215
RPL10A	-0.240353	10.4635	0.0961148	0.785215
ENSSSCG00045008001	-0.240352	10.4635	0.0961148	0.785215
ENSSSCG00045029913	-0.240347	10.4635	0.0961148	0.785215
MEX3B	-0.240331	10.4633	0.0961148	0.785215
BCDIN3D	-0.240342	10.4634	0.0961148	0.785215
MORN2	-0.240327	10.4633	0.0961148	0.785215
RRAGD	-0.240357	10.4635	0.0961148	0.785215
CCDC107	-0.240333	10.4634	0.0961148	0.785215
ENSSSCG00045025178	-0.240348	10.4635	0.0961148	0.785215
KCNC1	-0.240323	10.4633	0.0961148	0.785215
ENSSSCG00045006112	-0.240345	10.4634	0.0961148	0.785215
C5H12orf57	-0.240355	10.4635	0.0961148	0.785215
ENSSSCG00045033373	-0.240336	10.4634	0.0961148	0.785215
ENSSSCG00045022837	-0.240359	10.4635	0.0961148	0.785215
ENSSSCG00045017299	-0.240324	10.4633	0.0961148	0.785215
ENSSSCG00045020953	-0.240329	10.4633	0.0961148	0.785215
TOMM7	-0.240358	10.4635	0.0961148	0.785215
ENSSSCG00045035669	-0.240344	10.4634	0.0961148	0.785215
CD96	-0.240337	10.4634	0.0961148	0.785215
TPMT	-0.240314	10.4632	0.0961148	0.785215
ENSSSCG00045016173	-0.240327	10.4633	0.0961148	0.785215
ZMAT5	-0.240339	10.4634	0.0961148	0.785215
ENSSSCG00045038298	-0.240346	10.4635	0.0961148	0.785215
TNFAIP8L2	-0.240333	10.4634	0.0961148	0.785215
ENSSSCG00045005503	-0.240329	10.4633	0.0961148	0.785215
TBX6	-0.240349	10.4635	0.0961148	0.785215
ENSSSCG00045022384	-0.240355	10.4635	0.0961148	0.785215
RAC2	-0.240353	10.4635	0.0961148	0.785215
CLEC4D-tv1	-0.240323	10.4633	0.0961148	0.785215
ENSSSCG00045017975	-0.24035	10.4635	0.0961148	0.785215
ENSSSCG00045005440	-0.240326	10.4633	0.0961148	0.785215
ENSSSCG00045020312	-0.240358	10.4635	0.0961148	0.785215
NR2E1	-0.240298	10.4632	0.0961148	0.785215
DNASE1L2	-0.240359	10.4635	0.0961148	0.785215
SH2B2	-0.240332	10.4634	0.0961148	0.785215
EMB	-0.240337	10.4634	0.0961148	0.785215
ENSSSCG00045010138	-0.240299	10.4632	0.0961148	0.785215
CD320	-0.240338	10.4634	0.0961148	0.785215
MYL6B	-0.240322	10.4633	0.0961148	0.785215
MEP1A	-0.24033	10.4633	0.0961148	0.785215
CCNC	-0.240337	10.4634	0.0961148	0.785215
ENSSSCG00045022066	-0.240354	10.4635	0.0961148	0.785215
ENSSSCG00045034327	-0.240328	10.4633	0.0961148	0.785215
TRHR	-0.240327	10.4633	0.0961148	0.785215
ENSSSCG00045021297	-0.240317	10.4633	0.0961148	0.785215
ENSSSCG00045037461	-0.240325	10.4633	0.0961148	0.785215
AOC2	-0.240329	10.4633	0.0961148	0.785215
ENSSSCG00045029876	-0.240326	10.4633	0.0961148	0.785215
ENSSSCG00045035112	-0.240358	10.4635	0.0961148	0.785215
ENSSSCG00045012647	-0.240322	10.4633	0.0961148	0.785215
ENSSSCG00045036158	-0.240341	10.4634	0.0961148	0.785215
CYB561D2	-0.240437	10.4636	0.096159	0.785215
ZPLD1	-0.240452	10.4636	0.0961663	0.785215
PDCD4	-0.380143	10.6307	0.0961746	0.785215
YARS	0.489614	10.4968	0.096215	0.785215
NR2F1	0.502255	10.5509	0.0964326	0.785369
ASB17	-0.241012	10.4636	0.096435	0.785369
TAGLN2	0.439057	10.4947	0.0964579	0.785369
ATG7	-0.308779	10.9416	0.0965419	0.785369
MDM2	0.421379	10.6153	0.0966409	0.785369
ENSSSCG00045024931	0.517035	10.5717	0.0966839	0.785369
ASB7	-0.399791	10.5001	0.0966999	0.785369
PNRC2	-0.388994	10.4824	0.0967465	0.785369
THBS1	-0.428568	10.5063	0.0969286	0.785369
ENSSSCG00045029793	0.485252	10.5087	0.0969328	0.785369
SCML4	-0.310496	10.4729	0.0969597	0.785369
GTF2A1	-0.428689	10.5299	0.0969689	0.785369
FAM118B	0.498225	10.5403	0.0972424	0.786924
RNF165	0.495109	10.4984	0.0973289	0.786924
RBP7	-0.243802	10.4636	0.0974056	0.786924
SFPQ	0.419562	10.7188	0.0974064	0.786924
ENSSSCG00045022750	-0.245131	10.4637	0.0976957	0.787401
ENSSSCG00045026250	-0.403739	10.5245	0.0977171	0.787401
ATP2B1	0.491367	10.7181	0.0977448	0.787401
ENSSSCG00045033622	-0.410703	10.5675	0.0977554	0.787401
ENSSSCG00045028731	-0.313254	10.8138	0.0978444	0.787401
ENSSSCG00045021633	-0.394347	10.4823	0.097906	0.787401
ENSSSCG00045026666	0.500369	10.508	0.0979141	0.787401
SAT2	-0.246268	10.4637	0.0979602	0.787401
ENSSSCG00045030904	0.525895	10.5516	0.0980182	0.787401
ENSSSCG00045028674	0.485288	10.5179	0.0982273	0.788195
MR1	-0.247466	10.4637	0.0982401	0.788195
ENSSSCG00045013223	-0.248359	10.4637	0.098437	0.789019
ENSSSCG00045037390	-0.333596	10.702	0.0984659	0.789019
ENSSSCG00045008140	0.512792	10.5586	0.0986136	0.789394
PTPRCAP	-0.249335	10.4637	0.0986357	0.789394
ZNRF1	0.45965	10.7276	0.0988465	0.789875
MTREX	-0.358601	10.6258	0.0989508	0.789875
PBX1	-0.334932	10.8947	0.0990936	0.789875
PDGFRL	-0.454402	10.498	0.099154	0.789875
BVES	-0.337437	10.4714	0.0991569	0.789875
ILK	0.483897	10.5075	0.0991717	0.789875
IL1RAP	-0.409012	10.4865	0.0991868	0.789875
RGS4	-0.252126	10.4638	0.0992175	0.789875
ENSSSCG00045028823	0.407744	10.7864	0.0992503	0.789875
ENSSSCG00045016903	0.506628	10.7008	0.0993456	0.790142
ENSSSCG00045022546	-0.450977	10.5754	0.099663	0.792176
NMD3	-0.404716	10.5426	0.0998017	0.792654
KEAP1	-0.413776	10.4875	0.0998732	0.792654
ENSSSCG00045036965	-0.383218	10.4824	0.100007	0.792654
ENSSSCG00045015291	-0.394588	10.4828	0.10005	0.792654
NAV2	-0.474888	10.9342	0.100123	0.792654
ENSSSCG00045035159	0.460842	10.6297	0.100203	0.792654
ENSSSCG00045022647	-0.31961	10.4734	0.100232	0.792654
EIF4E3	0.525734	10.5586	0.100323	0.792654
ARRB1	0.418315	10.768	0.100329	0.792654
TBC1D32	-0.37265	10.5879	0.100341	0.792654
ENSSSCG00045006228	-0.396369	10.4829	0.100539	0.793728
MAPT	-0.362852	10.4768	0.100606	0.793768
STAT5a	-0.421645	10.5055	0.100801	0.794814
ENSSSCG00045022732	-0.359276	10.733	0.100894	0.795063
NR2F2	0.510487	10.6086	0.101057	0.795413
FMC1	-0.34567	10.4717	0.101063	0.795413
MOSPD2	0.501526	10.5375	0.101184	0.795879
ENSSSCG00045035177	0.521554	10.5409	0.101274	0.796095
UCK2	0.518869	10.5387	0.101412	0.796362
ENSSSCG00045006728	0.487683	10.5083	0.101432	0.796362
PANK3	-0.391782	10.581	0.101529	0.796633
AGPAT4	-0.415404	10.5297	0.101654	0.79713
ENSSSCG00045026559	0.495935	10.5764	0.101753	0.79742
ERG	0.425892	10.8555	0.101956	0.798521
LONP1	0.477533	10.496	0.102259	0.798784
RNPC3	0.47949	10.6315	0.102273	0.798784
RPL35	-0.390696	10.6333	0.102296	0.798784
ENSSSCG00045024629	-0.37415	10.4771	0.102401	0.798784
NCAPG2	0.427627	10.4837	0.102426	0.798784
ENSSSCG00045011346	0.42114	10.6742	0.102442	0.798784
DUSP4	-0.44585	10.533	0.102609	0.798784
ADAM9	0.513677	10.5607	0.102687	0.798784
ENSSSCG00045003383	-0.355832	10.4771	0.102689	0.798784
CMLKR1	0.408477	10.4821	0.102707	0.798784
ENSSSCG00045013197	0.380865	10.4808	0.102707	0.798784
NOP56	0.492136	10.5079	0.102737	0.798784
ENSSSCG00045027951	0.591066	10.6077	0.102908	0.799589
SCN3B	0.49855	10.5492	0.102968	0.799589
SUZ12	0.497332	10.5492	0.103028	0.799589
XYLT1	-0.448659	10.5491	0.103155	0.799809
NRXN3	0.514165	10.5101	0.103181	0.799809
ATF7	-0.241041	10.9605	0.103407	0.801078
ENSSSCG00045001030	-0.390544	10.6863	0.103501	0.801317
MAP3K3	0.49943	10.538	0.103634	0.801868
ZRANB1	0.536056	10.5608	0.104072	0.804289
ENSSSCG00045014007	0.405222	10.481	0.104073	0.804289
ENSSSCG00045004001	0.530703	10.5714	0.104207	0.804839
ZNF33B	-0.403497	10.5432	0.104664	0.807884
BAHD1	0.406801	10.4819	0.104822	0.808166
PLAC8	0.466077	10.5277	0.104826	0.808166
ZMAT3	0.406082	10.4818	0.104982	0.808875
ENSSSCG00045038424	0.466615	10.686	0.105137	0.809175
HNRNPDL	0.519285	10.5781	0.105316	0.809175
ENSSSCG00045019109	-0.378232	10.4956	0.105374	0.809175
GABARAP	-0.405775	10.4944	0.105374	0.809175
ENSSSCG00045035710	-0.378188	10.4956	0.105374	0.809175
LGR4	-0.427372	10.5309	0.105399	0.809175
ENSSSCG00045020949	-0.496482	10.5291	0.105541	0.80978
ENSSSCG00045039359	-0.344247	10.638	0.105741	0.810827
ENSSSCG00045037063	0.377591	10.8279	0.106012	0.812424
ENSSSCG00045005916	0.505814	10.5399	0.106357	0.814575
ENSSSCG00045016574	0.479863	10.5277	0.106718	0.816107
ENSSSCG00045018236	-0.426737	10.5047	0.106739	0.816107
EEF1E1	0.378936	10.4804	0.106748	0.816107
ENSSSCG00045029454	-0.36638	10.4724	0.106888	0.816696
SLMAP	0.407482	10.7671	0.106954	0.816708
ENSSSCG00045039212	0.5079	10.5304	0.107048	0.816946
VTA1	0.506705	10.5486	0.107208	0.817679
ATXN1	-0.386312	10.6965	0.107435	0.818716
TMCO1	-0.391644	10.5076	0.107536	0.818716
PHB	-0.416797	10.5067	0.107536	0.818716
ENSSSCG00045002765	-0.396054	10.5316	0.107629	0.818939
CNRIP1	0.449528	10.4952	0.107815	0.819484
PPP2R2B	-0.525235	10.5021	0.107829	0.819484
GTF2H1	0.481295	10.5672	0.108008	0.820358
APBB1IP	0.598156	10.5801	0.10808	0.820419
ENSSSCG00045005761	0.486999	10.6059	0.108312	0.821659
ENSSSCG00045028005	0.359981	10.9437	0.108371	0.821659
PDE2A	-0.42074	10.5258	0.108677	0.823491
ENSSSCG00045032163	-0.366337	10.4779	0.108862	0.823839
ASB13	0.46395	10.5051	0.109066	0.823839
UXS1	0.464008	10.5059	0.109066	0.823839
PRDM15	0.486051	10.5071	0.109066	0.823839
ENSSSCG00045011005	0.441583	10.5051	0.109066	0.823839
DDX21	0.379096	10.4807	0.109108	0.823839
GNAI2	0.488794	10.5955	0.109252	0.824441
ENSSSCG00045018712	-0.3766	10.6328	0.109361	0.824629
YWHAB	-0.43889	10.5787	0.109406	0.824629
NXPH2	-0.456402	10.515	0.10983	0.827338
ENSSSCG00045032536	-0.379746	10.4755	0.110417	0.831182
PAPSS2	-0.420045	10.5142	0.11047	0.831182
CLIC2	0.464632	10.4958	0.110745	0.832761
ZXDC	0.441782	10.5061	0.110983	0.834065
ENSSSCG00045036758	0.338387	11.0992	0.111096	0.834426
ENSSSCG00045025084	-0.291497	10.9899	0.11145	0.836592
ENSSSCG00045030259	0.499049	10.6579	0.111528	0.836689
L2HGDH	-0.394163	10.5572	0.111595	0.836703
ENSSSCG00045038222	-0.418646	10.6411	0.111716	0.837117
ENSSSCG00045003152	-0.325396	10.478	0.111932	0.837486
ENSSSCG00045034281	-0.423463	10.6184	0.111947	0.837486
XRN2	0.467488	10.622	0.11204	0.837486
ENSSSCG00045011758	-0.363404	10.6348	0.11205	0.837486
AGO3	0.453027	10.7155	0.112092	0.837486
IFNGR1	-0.396704	10.5258	0.11235	0.838926
SDHB	-0.415059	10.5249	0.112717	0.841179
ENSSSCG00045013984	0.452257	10.7689	0.113069	0.842861
CA8	-0.384254	10.4731	0.113074	0.842861
DAAM1	0.442932	10.8155	0.113423	0.844968
TM7SF3	-0.375569	10.5264	0.11371	0.846615
SSC4D	-0.358564	10.5523	0.114119	0.849167
ENSSSCG00045033719	0.468508	10.4965	0.114398	0.850755
RAB12	-0.33902	10.5964	0.114832	0.853106
TMEM206	-0.398968	10.557	0.114929	0.853106
ENSSSCG00045017108	-0.437524	10.531	0.115102	0.853106
ERBB2	0.438768	10.4931	0.115114	0.853106
MTSS2	0.43873	10.4931	0.115114	0.853106
NASP	0.438787	10.4943	0.115114	0.853106
LHPP	0.515589	10.5403	0.115259	0.85335
SH3D19	0.311023	11.0205	0.11528	0.85335
XPO6	0.500744	10.5672	0.115741	0.854858
ST6GALNAC2	0.464691	10.5157	0.11575	0.854858
TCF3	0.4852	10.5168	0.11575	0.854858
ENSSSCG00045035172	0.464698	10.5156	0.11575	0.854858
EIF4ENIF1	-0.403846	10.544	0.116048	0.856564
ENSSSCG00045009682	0.39971	10.4819	0.116511	0.859481
ATP2C1	0.428165	10.6428	0.116651	0.859481
NUDT4	0.483812	10.5375	0.116711	0.859481
ENSSSCG00045020027	0.483749	10.5359	0.116711	0.859481
ENSSSCG00045036805	-0.449542	10.6633	0.116882	0.859876
ATXN7	0.3888	10.6875	0.116919	0.859876
ENSSSCG00045008359	-0.327118	10.6849	0.116966	0.859876
RPS27	-0.443726	10.5536	0.117236	0.860619
MCTP1	0.465846	10.7316	0.1173	0.860619
AGRN	0.442975	10.5051	0.117337	0.860619
TRMT2B	0.438231	10.4947	0.117406	0.860619
ALDH9A1	-0.384822	10.4899	0.117671	0.860619
TMED5	-0.384756	10.4894	0.117671	0.860619
ADORA1	-0.384902	10.4903	0.117671	0.860619
PPIF	-0.384824	10.4892	0.117671	0.860619
ERCC3	-0.356262	10.4902	0.117671	0.860619
ENSSSCG00045017053	-0.37241	10.4769	0.118193	0.863499
SPATS2L	0.441228	10.7313	0.1182	0.863499
IKBKB	-0.389485	10.5642	0.118769	0.865796
ENSSSCG00045024312	-0.409525	10.514	0.118784	0.865796
ENSSSCG00045005699	-0.385497	10.5147	0.118784	0.865796
DUSP22	-0.385511	10.5143	0.118784	0.865796
AFAP1	0.491046	10.6245	0.118909	0.866211
BNIP3L	-0.370364	10.5323	0.119132	0.867088
DCAF11	-0.35595	10.4907	0.119256	0.867088
ITGB1	0.396857	10.6884	0.119287	0.867088
CHST7	0.490437	10.5176	0.119345	0.867088
KCTD20	-0.379555	10.5512	0.119367	0.867088
MDFI	0.434226	10.4929	0.119693	0.867664
PNISR	-0.250971	10.9644	0.119795	0.867664
DDX6	-0.338188	10.6602	0.1198	0.867664
CCDC117	-0.399188	10.5079	0.11985	0.867664
PLEKHG4B	0.419519	10.7123	0.119943	0.867664
ZC3H12C	-0.37738	10.5258	0.12006	0.867664
NT5C2	-0.280098	10.7987	0.120072	0.867664
COX7C	-0.358107	10.4906	0.120084	0.867664
ENSSSCG00045035913	-0.446288	10.5256	0.120123	0.867664
PKN1	0.482148	10.5658	0.120155	0.867664
CPD	-0.409026	10.5379	0.120191	0.867664
CDCA7L	-0.42023	10.5129	0.120808	0.871623
ENSSSCG00045033686	-0.383146	10.4893	0.120926	0.871985
EDNRB	0.471961	10.5055	0.12145	0.875276
SNX24	0.450857	10.6463	0.121559	0.875332
ENSSSCG00045021951	-0.409402	10.5013	0.121598	0.875332
ENSSSCG00045023745	0.377469	10.4807	0.121663	0.875332
TMEM170B	-0.372167	10.5026	0.122019	0.875433
CAPNS1	-0.372286	10.5028	0.122019	0.875433
KLF2	-0.372212	10.5031	0.122019	0.875433
CD81	-0.398298	10.5022	0.122019	0.875433
ENSSSCG00045009545	-0.372315	10.5021	0.122019	0.875433
RNGTT	-0.321944	10.6228	0.122211	0.876306
CEP120	0.488025	10.5956	0.122277	0.876306
ENSSSCG00045016366	0.507423	10.5392	0.122349	0.876336
ENSSSCG00045038343	-0.306461	10.8006	0.122593	0.877593
BTG1	-0.414554	10.5191	0.122884	0.87918
PIP4K2A	0.367865	10.8718	0.124539	0.890319
ARGLU1	0.360723	10.7398	0.124784	0.890319
MLLT6	-0.34637	10.5404	0.12485	0.890319
MPC1	-0.366172	10.54	0.12485	0.890319
COPS2	-0.346596	10.5391	0.12485	0.890319
SEPTIN5	-0.39662	10.4952	0.124857	0.890319
ILKAP	0.387793	10.5852	0.124964	0.890585
ENSSSCG00045002914	0.421319	10.7005	0.12546	0.893038
SLTM	0.455239	10.6464	0.125498	0.893038
ENSSSCG00045016312	0.50295	10.5776	0.125576	0.893038
RASGRF2	-0.352842	10.7053	0.125587	0.893038
TXNDC11	-0.362192	10.578	0.125839	0.893629
ITGB1BP1	-0.353141	10.5033	0.125844	0.893629
FBXO42	0.373365	10.6619	0.125879	0.893629
CNTN3	-0.381978	10.5143	0.126176	0.89474
RPL30	-0.405822	10.5401	0.126186	0.89474
DNM2	0.485679	10.596	0.126245	0.89474
SCML2	-0.363363	10.4895	0.126339	0.89485
TFPI	-0.38954	10.5451	0.1264	0.89485
ENSSSCG00045000664	-0.371209	10.5711	0.126506	0.895107
PLXNA2	0.472455	10.652	0.126701	0.89599
SLC22A15	0.465945	10.5366	0.127092	0.898023
STAG1	-0.22466	11.1615	0.127187	0.898023
ANKRD10	-0.321786	10.6287	0.127198	0.898023
EXOC6	0.470878	10.6682	0.127343	0.898141
ENSSSCG00045022210	0.375262	10.7353	0.127479	0.898141
RPL31	-0.348649	10.6328	0.127481	0.898141
ENSSSCG00045006803	-0.388598	10.4782	0.127495	0.898141
ZFP62	0.425771	10.4927	0.127687	0.898648
TMEM161B	-0.356063	10.5663	0.127707	0.898648
ENSSSCG00045005433	0.457632	10.5154	0.127911	0.899171
TRPM7	-0.250916	10.9385	0.127922	0.899171
PFKFB4	-0.357572	10.5217	0.128114	0.899409
ENSSSCG00045021499	0.393495	10.4817	0.128274	0.899409
RHOH	-0.329912	10.4783	0.128765	0.899409
JUND	-0.386591	10.4906	0.128935	0.899409
ENSSSCG00045026807	0.437595	10.4944	0.129063	0.899409
DDX39B	-0.371195	10.5911	0.129166	0.899409
ENSSSCG00045000080	-0.380222	10.5073	0.129309	0.899409
ENSSSCG00045021263	0.483331	10.6346	0.129428	0.899409
MLLT10	-0.246183	10.9754	0.129505	0.899409
SLC16A7	-0.335566	10.6659	0.12955	0.899409
PPP2R5C	0.444467	10.6361	0.12957	0.899409
EPS15L1	-0.362119	10.5463	0.129656	0.899409
PDGFC	-0.351656	10.8344	0.12969	0.899409
LIPC	-0.401106	10.597	0.129709	0.899409
ENSSSCG00045019928	-0.35482	10.6272	0.130096	0.899409
MBNL3	0.459841	10.5058	0.130098	0.899409
SSBP2	-0.238395	11.09	0.130245	0.899409
RNF138	0.401165	10.5757	0.130368	0.899409
NXF1	0.466233	10.5449	0.130387	0.899409
LTO1	0.418801	10.5037	0.130402	0.899409
PRMT9	0.46383	10.5042	0.130402	0.899409
ENSSSCG00045025866	0.418759	10.5033	0.130402	0.899409
DHCR24	-0.361798	10.4842	0.130471	0.899409
ENSSSCG00045037811	-0.361765	10.4848	0.130471	0.899409
LZTR1	-0.331944	10.4845	0.130471	0.899409
USP38	-0.331887	10.4854	0.130471	0.899409
FCGR2B	-0.361692	10.4851	0.130471	0.899409
GRB14	-0.361786	10.4848	0.130471	0.899409
ENSSSCG00045011769	0.443892	10.7222	0.130692	0.899409
GPD2	0.469813	10.5947	0.130763	0.899409
DDX46	0.425563	10.6354	0.130795	0.899409
EDA	0.400198	10.9238	0.130993	0.899409
ENSSSCG00045018977	0.419436	10.4935	0.131037	0.899409
ENSSSCG00045015430	-0.297009	10.7306	0.131293	0.899409
MCM8	0.449084	10.5063	0.131337	0.899409
GSKIP	0.352719	10.4796	0.131534	0.899409
DLL4	0.380832	10.4801	0.131534	0.899409
LAPTM5	0.352697	10.4789	0.131534	0.899409
ZDHHC2	0.35272	10.4794	0.131534	0.899409
COPZ1	0.380794	10.4796	0.131534	0.899409
DOC2B	0.352718	10.4794	0.131534	0.899409
SCRN1	0.352727	10.4796	0.131534	0.899409
KIF24	0.352717	10.4793	0.131534	0.899409
YPEL3	0.380825	10.4799	0.131534	0.899409
CDC34	0.380834	10.4801	0.131534	0.899409
ANO8	0.352672	10.4788	0.131534	0.899409
CFAP36	0.380829	10.4802	0.131534	0.899409
ENSSSCG00045012313	0.38086	10.4805	0.131534	0.899409
TANGO2	0.380824	10.4798	0.131534	0.899409
SSRP1	0.352679	10.4789	0.131534	0.899409
ENSSSCG00045029978	0.380823	10.4798	0.131534	0.899409
SMARCD1	-0.33181	10.4852	0.131728	0.899644
ZNF496	0.462538	10.5043	0.131751	0.899644
DUS2	-0.299461	10.8351	0.131778	0.899644
ENSSSCG00045020287	-0.3213	10.6108	0.131999	0.899833
CIITA	-0.396026	10.5085	0.132055	0.899833
PLD5	0.479591	10.6046	0.132186	0.899833
ENSSSCG00045009034	0.436447	10.6602	0.13222	0.899833
ENSSSCG00045030032	-0.344174	10.6575	0.132221	0.899833
ENSSSCG00045038569	-0.356882	10.5979	0.132227	0.899833
CDH13	0.411484	10.9733	0.13244	0.900799
MSN	0.362852	10.6613	0.132676	0.901929
PUM2	-0.250486	10.9184	0.133064	0.904086
GRIA3	0.46317	10.5167	0.133403	0.905612
CFLAR	-0.290322	10.6928	0.13348	0.905612
ENSSSCG00045024393	-0.379077	10.5017	0.133563	0.905612
SF3A2	-0.331004	10.4854	0.133586	0.905612
BRMS1L	0.459477	10.5041	0.133641	0.905612
SYPL1	-0.359968	10.597	0.133758	0.90592
KIF4A	-0.334389	10.4858	0.134319	0.907921
TMEM44	0.465859	10.5356	0.134336	0.907921
ENSSSCG00045019271	0.447649	10.5352	0.134336	0.907921
ENSSSCG00045006123	0.447661	10.5353	0.134336	0.907921
DKK3	0.485004	10.517	0.134415	0.907976
ENSSSCG00045029784	0.442647	10.5045	0.134757	0.909243
ENSSSCG00045035090	0.455554	10.6004	0.134846	0.909243
VIRMA	0.44276	10.5993	0.134846	0.909243
RPL27A	-0.364377	10.6049	0.134887	0.909243
ENSSSCG00045004310	0.435431	10.5037	0.135283	0.911438
EIF4EBP2	-0.409178	10.5739	0.135407	0.911792
TXLNA	-0.366859	10.5082	0.135484	0.911835
TRIT1	0.436344	10.5625	0.135602	0.912146
INO80D	-0.314641	10.6539	0.135837	0.912344
ENSSSCG00045014451	-0.433644	10.5284	0.135845	0.912344
TMEM59	-0.353546	10.5294	0.135845	0.912344
ARFGEF2	-0.369915	10.6232	0.136024	0.913069
C13H3orf70	0.473845	10.5964	0.136427	0.915299
FAM126B	-0.378698	10.6257	0.13656	0.915709
ENSSSCG00045006542	0.445905	10.5251	0.136648	0.915817
NOTCH1	0.462609	10.6027	0.13688	0.916779
CCDC69	0.466658	10.564	0.136934	0.916779
ITGA7	-0.419255	10.5	0.137052	0.917087
GFOD1	-0.439967	10.5575	0.137283	0.917574
GNL3	0.375346	10.4802	0.137429	0.917574
FAM13B	0.410418	10.6597	0.137449	0.917574
FXYD1	-0.369356	10.4899	0.137493	0.917574
ENSSSCG00045032714	-0.345985	10.6945	0.137542	0.917574
TAB3	-0.343498	10.5215	0.137554	0.917574
CSNK1D	-0.403904	10.561	0.137859	0.918359
CELF2	-0.267852	11.1916	0.137879	0.918359
CCDC85A	0.560447	10.5668	0.137886	0.918359
QSER1	0.431035	10.7313	0.138197	0.919243
ENSSSCG00045032907	-0.400366	10.5259	0.138245	0.919243
AREL1	0.444326	10.5151	0.138261	0.919243
ENSSSCG00045003852	0.487245	10.5744	0.138406	0.919243
CARMIL1	-0.309115	10.6882	0.138413	0.919243
ENPP2	-0.365767	10.5093	0.138516	0.919243
NDUFA9	-0.378107	10.4964	0.138521	0.919243
LGMN	0.468807	10.516	0.138632	0.919503
ENSSSCG00045021306	-0.285867	10.7779	0.13882	0.920276
PHKA2	0.350273	10.4788	0.139176	0.922156
PGAM5	0.480456	10.515	0.139427	0.922811
PRG4	0.350379	10.4789	0.139568	0.922811
SMAP1	-0.316303	10.7042	0.139633	0.922811
ZNF484	-0.351298	10.496	0.13969	0.922811
GNA13	-0.318448	10.5676	0.139803	0.922811
ALPK3	-0.351889	10.5669	0.139803	0.922811
TRDC	-0.342917	10.4774	0.139842	0.922811
SH3RF1	0.477136	10.6138	0.139992	0.922811
SEC61A1	-0.350825	10.4976	0.140162	0.922811
TMEM248	-0.377655	10.4966	0.140183	0.922811
ENSSSCG00045036270	-0.370211	10.5648	0.140207	0.922811
ENSSSCG00045039252	-0.313642	10.6546	0.140448	0.922811
ENSSSCG00045028827	0.35176	10.4791	0.140513	0.922811
ENSSSCG00045020325	-0.377286	10.4967	0.140699	0.922811
ENSSSCG00045028824	0.414032	10.4918	0.140887	0.922811
ZNF276	0.414015	10.4924	0.140887	0.922811
BIVM	0.388848	10.4911	0.140887	0.922811
MRPL47	0.351875	10.4791	0.141141	0.922811
ENSSSCG00045021907	0.399953	10.6296	0.141368	0.922811
ST3GAL2	0.413704	10.4922	0.141439	0.922811
NALCN	-0.374208	10.5397	0.141482	0.922811
ENSSSCG00045009988	-0.376339	10.5539	0.142134	0.922811
PPP1R21	0.43619	10.5039	0.142199	0.922811
ENSSSCG00045024721	0.460212	10.5455	0.142212	0.922811
ABCA1	0.424534	10.676	0.14227	0.922811
ENSSSCG00045013086	0.433882	10.5037	0.142309	0.922811
PHC2	0.466664	10.5538	0.142321	0.922811
ADAM19	0.442482	10.7497	0.142539	0.922811
SLC9B1	0.47606	10.6743	0.142569	0.922811
PSMC3	-0.305033	10.48	0.142657	0.922811
SAP18	-0.336228	10.4786	0.142657	0.922811
CCDC127	-0.30507	10.4795	0.142657	0.922811
ENSSSCG00045003789	-0.336233	10.4789	0.142657	0.922811
VPS4A	-0.336258	10.479	0.142657	0.922811
POMT2	-0.336258	10.4797	0.142657	0.922811
ISG12	-0.305043	10.4798	0.142657	0.922811
ENSSSCG00045004958	-0.305157	10.4794	0.142657	0.922811
CORIN	-0.336232	10.4792	0.142657	0.922811
NKAPD1	-0.336237	10.4794	0.142657	0.922811
ENSSSCG00045037550	-0.336259	10.4791	0.142657	0.922811
NDUFS7	-0.33625	10.4788	0.142657	0.922811
ACMSD	-0.336283	10.4788	0.142657	0.922811
NUP93	-0.336215	10.4789	0.142657	0.922811
HOMEZ	-0.336328	10.4789	0.142657	0.922811
PLA1A	-0.336228	10.4794	0.142657	0.922811
CGAS	-0.336297	10.4793	0.142657	0.922811
KDM8	-0.336313	10.4793	0.142657	0.922811
MSANTD2	0.441458	10.5894	0.143387	0.927063
FBXO22	-0.379218	10.5089	0.143703	0.927367
RFTN2	0.437904	10.6259	0.144035	0.927367
DCK	0.377867	10.7219	0.144129	0.927367
BTBD1	0.449888	10.555	0.14428	0.927367
ENSSSCG00045029557	0.390418	10.7622	0.144347	0.927367
ENSSSCG00045037487	0.388897	10.4912	0.144446	0.927367
ENSSSCG00045036026	0.357201	10.8645	0.144716	0.927367
RPL18A	-0.380892	10.5739	0.144729	0.927367
FBXO25	0.477274	10.5257	0.144937	0.927367
CDK6	0.318793	10.9474	0.144995	0.927367
ENSSSCG00045023268	0.386957	10.4912	0.145171	0.927367
ENSSSCG00045017845	-0.313274	10.5869	0.145354	0.927367
GSK3B	0.305492	10.9806	0.146046	0.927367
TAPT1	0.463848	10.5545	0.146052	0.927367
RNF145	0.451664	10.564	0.146227	0.927367
GULP1	-0.37713	10.7565	0.146263	0.927367
[truncated: 10,822 more rows]

## Sheet: Endothelial cells
	logFC	logCPM	PValue	PValue_Adj
CDON	3.32563	11.6202	0	0
GPM6A	4.01948	11.3928	0	0
ELOVL6	-1.16212	11.9096	0	0
PKHD1L1	3.33442	10.8264	2.34E-284	9.65E-281
CDK14	2.15505	11.7923	3.79E-283	1.25E-279
FRMD	3.08145	10.7861	1.54E-272	4.24E-269
PLD1	2.57636	11.1291	1.23E-235	2.89E-232
BNC2	1.81596	11.6383	7.25E-215	1.49E-211
SEMA3C	2.42303	10.9862	8.95E-213	1.64E-209
PLCE1	2.73346	10.7284	8.00E-207	1.32E-203
KAZN	2.74725	10.9034	5.50E-203	8.24E-200
ACACA	-0.987846	11.567	6.81E-194	9.35E-191
ENSSSCG00045022504	2.5546	10.8791	2.77E-192	3.51E-189
A-FABP	-1.92028	10.5305	1.79E-191	2.10E-188
ENSSSCG00045013471	2.63505	10.7529	1.34E-185	1.47E-182
ZBTB7C	2.46773	11.0964	2.53E-182	2.61E-179
WWC1	2.66741	10.5894	4.47E-181	4.33E-178
ENSSSCG00045017933	2.57936	10.636	6.10E-181	5.59E-178
LPL	-1.35714	10.8477	1.49E-178	1.29E-175
PLEKHA7	2.36912	10.6886	1.92E-171	1.59E-168
ENSSSCG00045028826	2.53186	10.4867	1.36E-164	1.07E-161
B3GALT5	2.47681	10.4708	1.05E-156	7.90E-154
CA3	-1.65334	10.5313	1.98E-156	1.42E-153
FAM107B	2.39547	10.5818	7.33E-153	5.04E-150
ENSSSCG00045024958	2.35034	10.7092	4.71E-149	3.11E-146
LTBP2	2.41472	10.7154	1.77E-148	1.12E-145
ADGRD1	2.05839	10.7031	4.67E-143	2.85E-140
ENSSSCG00045008909	2.24764	10.4125	1.12E-142	6.56E-140
THSD4	2.47009	10.572	1.15E-142	6.56E-140
KRT8	2.08341	10.389	2.58E-137	1.42E-134
GATA5	2.18787	10.409	2.65E-136	1.41E-133
ENSSSCG00045010449	2.3574	10.5966	1.43E-134	7.35E-132
ADAMTS5	2.0667	10.7878	1.03E-128	5.14E-126
ANKRD6	2.26896	10.5726	1.84E-127	8.92E-125
ENSSSCG00045007938	2.28506	10.4516	1.69E-124	7.97E-122
ENSSSCG00045030638	2.18623	10.4916	1.56E-121	7.14E-119
ENSSSCG00045014501	2.0277	10.4135	2.91E-121	1.30E-118
DTX2	2.0353	10.4455	6.85E-121	2.97E-118
PLCL1	1.8787	11.0318	1.00E-120	4.23E-118
FAM117B	2.08259	10.5509	3.32E-119	1.37E-116
TENM2	2.40198	10.6378	5.92E-119	2.38E-116
ENSSSCG00045038195	2.0614	10.4182	2.36E-118	9.27E-116
GBE1	-0.957409	11.0961	6.54E-118	2.51E-115
BICC1	1.4555	11.2045	5.01E-115	1.88E-112
ENSSSCG00045036723	1.85337	10.3676	5.55E-113	2.03E-110
ARHGAP18	1.51031	11.0629	9.34E-113	3.35E-110
ENSSSCG00045002320	2.07922	10.493	4.82E-112	1.69E-109
ENSSSCG00045024519	2.01157	10.4134	5.29E-111	1.82E-108
ENSSSCG00045036315	1.58106	10.8876	1.40E-110	4.71E-108
SCD5	2.00832	10.4525	2.42E-109	7.96E-107
SULF1	1.76239	10.9663	3.99E-107	1.29E-104
ENSSSCG00045007677	2.00855	10.4168	4.63E-107	1.47E-104
ENSSSCG00045018784	-1.47655	10.6381	3.03E-106	9.44E-104
CELF2	1.21354	11.5246	3.19E-106	9.75E-104
THRSP	-1.36766	10.5317	4.68E-105	1.40E-102
SOX5	1.00553	12.0718	1.82E-104	5.36E-102
ENSSSCG00045029793	2.08031	10.4403	5.72E-103	1.66E-100
SOX6	1.27025	11.2059	7.20E-103	2.05E-100
EFEMP1	1.61494	10.8643	2.24E-101	6.27E-99
WT1	1.94494	10.428	6.25E-101	1.72E-98
ENSSSCG00045030664	1.75858	10.8504	2.38E-100	6.45E-98
CPE	2.00164	10.413	1.41E-99	3.74E-97
ARHGAP28	1.35069	11.0179	1.81E-96	4.74E-94
MCU	1.4183	10.9326	1.83E-93	4.71E-91
PTP	1.92131	10.4265	1.37E-92	3.48E-90
DCLK1	1.62275	10.7314	5.25E-92	1.31E-89
ENSSSCG00045027122	1.85035	10.3892	6.37E-92	1.57E-89
MYO1D	1.45982	11.0361	1.12E-91	2.71E-89
ENSSSCG00045028723	1.70791	10.3354	1.31E-91	3.13E-89
ENSSSCG00045012209	1.81216	10.3877	1.34E-90	3.15E-88
RFX2	1.66415	10.7562	3.68E-90	8.54E-88
PPARG	-1.10914	10.7851	1.13E-88	2.60E-86
ENSSSCG00045016726	1.7085	10.399	2.23E-87	5.04E-85
RERG	1.92923	10.5134	4.13E-86	9.21E-84
COL4A5	1.80496	10.4089	1.26E-85	2.77E-83
ENSSSCG00045006780	1.70178	10.3318	1.13E-84	2.46E-82
MCTP1	1.62833	10.7427	3.53E-84	7.56E-82
PLAC8	1.69148	10.3988	1.39E-83	2.93E-81
ADIPOQ	-1.40799	10.4121	1.73E-83	3.60E-81
ENSSSCG00045007623	1.69625	10.347	8.68E-83	1.79E-80
DIAPH3	2.15019	10.4228	1.38E-82	2.81E-80
CAMK1D	1.5857	10.6242	5.07E-82	1.02E-79
ENSSSCG00045008578	1.30207	10.8764	1.04E-80	2.07E-78
CXCL16	1.63464	10.343	2.29E-80	4.49E-78
ENSSSCG00045003080	1.5685	10.3186	7.06E-80	1.37E-77
SCD	-1.20534	10.557	2.16E-78	4.13E-76
GSN	-0.965545	10.9685	5.07E-77	9.62E-75
ENSSSCG00045022052	1.61957	10.3257	5.31E-77	9.94E-75
PLXNA4	1.60159	10.7049	1.02E-76	1.90E-74
CACNB2	1.68725	10.6658	1.24E-76	2.28E-74
ENSSSCG00045015972	1.72936	10.5119	3.47E-76	6.28E-74
ENSSSCG00045018107	1.59615	10.3337	8.34E-76	1.49E-73
COLEC12	1.47049	10.7827	8.47E-76	1.50E-73
VIPR2	1.78721	10.4093	2.57E-74	4.51E-72
GLI3	1.22383	10.8859	1.94E-73	3.37E-71
ENSSSCG00045023732	1.55257	10.4688	4.84E-73	8.31E-71
CALD1	1.05073	11.3819	6.04E-73	1.03E-70
CRIM1	1.08553	11.1027	6.52E-73	1.10E-70
SLC24A3	1.30458	10.8604	6.85E-73	1.14E-70
ENSSSCG00045016247	1.45346	10.6062	8.30E-73	1.37E-70
MAPK10	1.47471	10.6108	1.27E-72	2.07E-70
SEMA3D	1.58858	10.4106	1.78E-72	2.88E-70
CXADR	1.57476	10.3362	3.91E-72	6.25E-70
MEIS1	1.52556	10.5146	5.05E-72	8.01E-70
ENSSSCG00045003713	1.47517	10.5098	6.23E-72	9.78E-70
ENSSSCG00045010751	1.72244	10.433	9.53E-72	1.48E-69
ENSSSCG00045011753	1.65156	10.3481	2.90E-71	4.46E-69
PPM1L	1.51591	10.6291	6.44E-70	9.83E-68
ENSSSCG00045027112	-0.98756	10.7043	1.24E-68	1.88E-66
TXNIP	-1.14532	10.5053	3.69E-68	5.52E-66
CGNL1	1.38131	10.6392	5.94E-68	8.83E-66
EIF3M	1.45318	10.505	4.78E-67	7.04E-65
PCDH9	-0.957336	10.8792	7.13E-67	1.04E-64
DGAT2	-0.995949	10.7201	2.17E-66	3.14E-64
LAMA3	1.1582	10.7794	3.05E-64	4.38E-62
PTPRK	1.15487	10.7947	3.14E-64	4.46E-62
ENSSSCG00045007185	1.29246	10.6103	4.09E-64	5.76E-62
MATN2	1.22583	10.726	1.51E-63	2.12E-61
FABP5	-1.28037	10.4755	1.68E-63	2.33E-61
EHBP1	-0.640485	11.3131	1.79E-63	2.46E-61
ENSSSCG00045002854	1.18676	10.7654	2.20E-63	3.00E-61
ENSSSCG00045020346	1.50647	10.3267	5.70E-63	7.70E-61
ENSSSCG00045001381	1.56081	10.3615	1.32E-62	1.77E-60
ADIPOR2	-0.942233	10.6323	6.38E-62	8.48E-60
ENSSSCG00045002797	1.38448	10.5089	1.02E-61	1.35E-59
ACLY	-0.842396	10.9715	1.13E-61	1.48E-59
PLCB4	-1.08409	10.995	1.06E-60	1.38E-58
SSBP3	1.14837	10.6661	1.08E-59	1.39E-57
FASN	-1.0272	10.6861	1.33E-59	1.69E-57
UPK1B	1.32615	10.2919	2.06E-59	2.61E-57
CLIC5	1.28594	10.7285	6.10E-59	7.68E-57
ME1	-0.74873	10.9268	3.30E-58	4.12E-56
ENSSSCG00045006866	1.33284	10.4517	2.85E-57	3.54E-55
ALDH1A3	1.41817	10.3969	5.88E-57	7.24E-55
DCK	1.31227	10.6067	8.68E-57	1.06E-54
FRMPD4	1.49511	10.4742	9.25E-57	1.12E-54
ADAMTS18	-1.08597	10.4514	1.33E-56	1.60E-54
MGP	-1.01309	10.5717	2.52E-56	3.01E-54
ENSSSCG00045003132	1.33873	10.343	1.53E-55	1.81E-53
ENSSSCG00045010863	-1.19744	10.6207	1.80E-55	2.12E-53
ENSSSCG00045018712	-1.11117	10.5398	1.02E-54	1.19E-52
RASSF8	1.18419	10.5974	1.67E-54	1.94E-52
CDH20	1.45292	10.3279	1.78E-54	2.06E-52
ENSSSCG00045003299	1.41244	10.3377	1.89E-54	2.16E-52
TACC2	1.20527	10.5416	2.95E-54	3.35E-52
CHST9	1.4982	10.3553	3.68E-54	4.15E-52
CFAP100	1.27177	10.301	1.21E-52	1.36E-50
LOC110258364	1.22376	10.2982	2.44E-52	2.71E-50
ENSSSCG00045020847	1.04521	10.7661	3.83E-52	4.23E-50
CFD	-1.13596	10.3975	8.28E-52	9.10E-50
ENSSSCG00045034471	-0.916516	10.6514	9.47E-52	1.03E-49
TTN	1.29743	10.3069	1.70E-51	1.84E-49
DKK3	1.32833	10.3567	6.06E-51	6.53E-49
ALOX15	1.34959	10.4105	1.05E-50	1.12E-48
RSPO1	1.1385	10.2715	7.12E-50	7.58E-48
MECOM	-0.78501	12.1059	1.13E-49	1.19E-47
GATA6	1.22774	10.4245	2.16E-49	2.26E-47
PRKCB-tv2	1.36479	10.5057	3.41E-49	3.56E-47
LGALS3	1.30288	10.3527	4.56E-49	4.73E-47
ESR1	1.18312	10.5114	5.65E-49	5.83E-47
ENSSSCG00045000888	0.902669	10.8463	6.37E-49	6.53E-47
IMMP2L	0.872511	11.2149	1.32E-48	1.34E-46
TMSB4	-0.990211	10.5519	2.06E-48	2.08E-46
ENSSSCG00045004129	1.28191	10.3811	4.89E-48	4.91E-46
ALDH1A2	1.13434	10.6648	5.12E-48	5.12E-46
ENSSSCG00045018663	0.902333	11.1352	1.42E-47	1.41E-45
LSAMP	1.36028	10.5501	1.89E-47	1.87E-45
ENSSSCG00045015698	-1.05612	11.1259	2.95E-47	2.89E-45
BNC1	1.12735	10.2726	3.15E-47	3.08E-45
SHTN1	1.22007	10.3033	5.51E-47	5.34E-45
ENSSSCG00045014908	1.20698	10.391	6.14E-47	5.92E-45
SPSB1	1.27641	10.3501	6.50E-47	6.23E-45
ENSSSCG00045025914	1.05076	10.2662	7.42E-47	7.07E-45
ENSSSCG00045035678	1.37888	10.3648	1.40E-46	1.33E-44
ENSSSCG00045014170	-1.1179	10.2849	2.51E-46	2.36E-44
EYA4	1.33266	10.3868	6.96E-46	6.52E-44
NEGR1	-0.919305	10.5422	9.71E-46	9.04E-44
ATP2B1	1.02279	10.5745	1.02E-45	9.38E-44
KIAA1958	1.2137	10.3341	1.02E-45	9.38E-44
LGALS1	-0.988912	10.4656	1.07E-45	9.77E-44
RPS27A	-1.08684	10.3917	1.57E-45	1.43E-43
ANTXR1	0.950134	10.9526	3.20E-45	2.90E-43
SCRN1	1.10457	10.2731	1.10E-44	9.91E-43
RETREG1	1.17139	10.498	1.51E-44	1.36E-42
GRK5	0.954916	10.7427	3.85E-44	3.41E-42
ENSSSCG00045029533	-0.82414	10.6441	3.85E-44	3.41E-42
COL3A1	-0.67674	11.0458	6.38E-44	5.63E-42
ENSSSCG00045000915	-0.924747	10.5106	1.57E-43	1.38E-41
BCHE	1.20258	10.3613	2.88E-43	2.51E-41
FABP3	-1.00476	10.2522	3.27E-43	2.84E-41
NTM	-0.805315	10.6977	4.83E-43	4.16E-41
ENSSSCG00045034746	-0.6643	11.1226	4.84E-43	4.16E-41
MAN1A1	1.05311	10.5746	6.82E-43	5.83E-41
ENSSSCG00045033284	1.14103	10.2979	7.84E-43	6.67E-41
ENSSSCG00045038463	-1.00096	10.8111	1.10E-42	9.31E-41
RPLP1	-0.871184	10.6022	2.08E-41	1.75E-39
STAC2	1.08575	10.2713	2.39E-41	2.00E-39
TSPAN13	-1.01233	10.483	4.21E-41	3.51E-39
CDK6	0.893726	10.8202	4.58E-41	3.79E-39
ENSSSCG00045034387	1.13581	10.3541	5.73E-41	4.72E-39
ENSSSCG00045015501	-0.776751	11.3567	6.04E-41	4.96E-39
ENSSSCG00045030135	1.15562	10.4065	6.90E-41	5.63E-39
PREX2	-0.840979	10.9811	7.98E-41	6.48E-39
ISM1	1.20643	10.3619	1.20E-40	9.69E-39
BASP1	1.17157	10.3077	1.64E-40	1.32E-38
ENSSSCG00045017181	0.889435	10.6595	3.25E-40	2.60E-38
ENSSSCG00045002075	1.12016	10.427	3.71E-40	2.95E-38
SH3RF1	1.08636	10.4653	5.99E-40	4.75E-38
ENSSSCG00045019271	1.19898	10.3296	1.01E-39	8.00E-38
CDH11	1.0743	10.6285	1.36E-39	1.07E-37
ENSSSCG00045024571	1.19675	10.3791	1.74E-39	1.36E-37
SPARCL1	-0.981897	10.5124	2.30E-39	1.79E-37
ENSSSCG00045030802	1.11103	10.4696	2.46E-39	1.90E-37
ENSSSCG00045034280	-0.938254	10.3824	4.90E-39	3.77E-37
SRRM2	0.853993	10.6688	5.02E-39	3.85E-37
EGF7	-0.908017	10.6209	5.09E-39	3.88E-37
RPS15	-0.924665	10.4935	5.47E-39	4.16E-37
ENSSSCG00045011840	1.05359	10.2818	9.03E-39	6.83E-37
TSPAN5	1.05742	10.6714	1.37E-38	1.03E-36
ENSSSCG00045002934	1.03152	10.2769	1.96E-38	1.47E-36
LDHB	-1.02095	10.3083	2.12E-38	1.58E-36
SLC20A1	1.09361	10.3778	2.96E-38	2.20E-36
ENSSSCG00045013197	1.15538	10.3213	3.81E-38	2.81E-36
ACSL1	-0.845704	10.4674	7.19E-38	5.29E-36
ENSSSCG00045035461	1.02837	10.411	8.35E-38	6.11E-36
SKAP1	1.18895	10.3656	8.38E-38	6.11E-36
MGST1	-0.957255	10.3257	1.11E-37	8.04E-36
ENSSSCG00045028674	1.09615	10.3498	2.34E-37	1.69E-35
ZBTB16	-0.661161	11.0471	2.61E-37	1.88E-35
MKX	1.10098	10.3043	2.91E-37	2.08E-35
TEAD1	0.729423	10.9685	5.55E-37	3.96E-35
SORBS1	-0.739211	10.7477	7.96E-37	5.66E-35
TMEM182	-0.96807	10.3015	8.75E-37	6.19E-35
ENSSSCG00045023699	-1.01416	10.6849	1.23E-36	8.68E-35
RPS20	-0.886276	10.4957	1.36E-36	9.53E-35
ENSSSCG00045038067	1.00956	10.2798	1.88E-36	1.31E-34
LUM	-0.972616	10.3222	2.52E-36	1.75E-34
PPL	1.02571	10.2906	2.55E-36	1.76E-34
SAMD4A	0.903036	10.7627	2.67E-36	1.84E-34
ENSSSCG00045024599	1.09386	10.3405	2.99E-36	2.05E-34
GLI2	1.08103	10.442	3.41E-36	2.33E-34
DBI	-0.985238	10.2938	3.44E-36	2.35E-34
VGLL3	1.06622	10.3474	9.57E-36	6.49E-34
PRR16	-0.873265	10.4291	2.29E-35	1.55E-33
LNX1	-1.12751	10.4065	6.31E-35	4.25E-33
AKAP13	0.638065	11.0512	7.47E-35	5.01E-33
ENSSSCG00045002480	-0.95942	10.3709	1.48E-34	9.91E-33
GREB1L	1.07955	10.3007	4.86E-34	3.23E-32
ZDHHC2	0.971697	10.2719	6.24E-34	4.13E-32
ENSSSCG00045022225	1.03373	10.3069	8.85E-34	5.84E-32
PIK3CB	0.828348	10.6908	1.19E-33	7.80E-32
ENSSSCG00045001030	0.903339	10.6475	1.32E-33	8.66E-32
CD55	1.02951	10.2994	1.37E-33	8.93E-32
NDRG1	0.994065	10.4359	1.72E-33	1.12E-31
FLI1	-0.810139	10.9763	2.61E-33	1.69E-31
ENSSSCG00045037526	0.951011	10.557	3.32E-33	2.14E-31
TGFB2	0.943439	10.5475	3.91E-33	2.51E-31
PECAM1	-0.651304	11.1444	5.52E-33	3.53E-31
PRG4	0.896046	10.257	5.93E-33	3.77E-31
PARD3	0.699134	10.9184	5.95E-33	3.77E-31
ENSSSCG00045018416	1.15248	10.3162	6.59E-33	4.16E-31
BMPR1B	1.03098	10.2888	6.98E-33	4.39E-31
FAM102A	1.00603	10.301	7.76E-33	4.87E-31
ADAMTS15	0.995975	10.2937	8.27E-33	5.17E-31
CDH13	-0.79717	11.3837	9.59E-33	5.97E-31
ELMO1	-0.670193	11.1763	9.87E-33	6.12E-31
PTPRB	-0.881486	10.7231	1.25E-32	7.75E-31
PTGER2	-0.998945	10.2939	1.44E-32	8.85E-31
ENSSSCG00045037491	1.03229	10.2949	1.50E-32	9.21E-31
ENSSSCG00045038271	1.0679	10.2918	1.53E-32	9.37E-31
CFTR	0.957616	10.267	1.59E-32	9.66E-31
SLC25A36	-0.60933	10.7329	1.84E-32	1.11E-30
FGFR1	0.853926	10.5825	2.19E-32	1.32E-30
ENSSSCG00045015094	0.962158	10.4442	2.35E-32	1.42E-30
CAMKK2	0.977144	10.3939	2.52E-32	1.51E-30
RPS16	-0.926415	10.3493	4.38E-32	2.61E-30
ENSSSCG00045017918	1.0322	10.3488	4.72E-32	2.81E-30
CLIP1	0.779404	10.6455	5.71E-32	3.39E-30
LRRC1	0.959039	10.3719	5.83E-32	3.45E-30
ENSSSCG00045001349	0.922474	10.2634	6.26E-32	3.68E-30
TCF4	-0.59058	11.4967	8.19E-32	4.80E-30
CPEB4	-0.695928	10.5415	1.06E-31	6.19E-30
ENSSSCG00045012345	-1.06678	10.4197	1.16E-31	6.78E-30
ENSSSCG00045013112	0.794224	10.2461	2.08E-31	1.21E-29
TPT1	-0.77635	10.545	2.37E-31	1.37E-29
PRKCA	0.968937	10.4161	2.57E-31	1.48E-29
PTK2B	0.919865	10.4832	3.36E-31	1.93E-29
RPS29	-0.912988	10.3424	4.14E-31	2.37E-29
OXCT1	-0.684825	10.5965	4.89E-31	2.79E-29
ENSSSCG00045034186	0.796702	10.2454	5.29E-31	3.01E-29
FTH1	-0.929572	10.3902	5.79E-31	3.28E-29
ENSSSCG00045010035	0.743563	10.689	7.12E-31	4.02E-29
PRKCZ	0.974687	10.3195	1.00E-30	5.65E-29
STXBP6	-0.854656	10.5757	1.34E-30	7.52E-29
MGLL	-0.835119	10.4679	1.42E-30	7.94E-29
ENSSSCG00045020233	0.969964	10.3816	1.58E-30	8.77E-29
ENSSSCG00045018683	0.77905	10.2459	1.83E-30	1.02E-28
RPS12	-0.848873	10.4723	3.09E-30	1.71E-28
ENSSSCG00045002902	0.878278	10.2586	3.30E-30	1.82E-28
PLIN1	-0.84779	10.3586	3.32E-30	1.82E-28
ENSSSCG00045007292	0.909921	10.4441	4.70E-30	2.58E-28
ARHGAP6	0.889647	10.597	6.75E-30	3.69E-28
CAPN2	0.758794	10.6527	8.80E-30	4.79E-28
DOCK9	-0.620961	11.1424	9.51E-30	5.16E-28
AFMID	0.868016	10.2663	9.93E-30	5.37E-28
ENSSSCG00045027883	-0.749695	10.707	1.16E-29	6.27E-28
TUFT1	0.961075	10.2995	1.18E-29	6.33E-28
RASGRF2	-0.813685	10.7931	1.31E-29	6.99E-28
TENM3	0.972696	10.4809	1.95E-29	1.04E-27
ENSSSCG00045036791	0.953841	10.2981	2.64E-29	1.40E-27
EYA1	-0.853084	10.355	2.91E-29	1.54E-27
ENSSSCG00045026383	0.996445	10.3015	2.95E-29	1.56E-27
ENSSSCG00045018817	0.957043	10.2947	3.36E-29	1.77E-27
ENSSSCG00045036376	0.950042	10.3514	3.41E-29	1.79E-27
TMEM98	0.883683	10.2697	4.71E-29	2.47E-27
PTGS1	0.946129	10.3196	4.76E-29	2.48E-27
UNC5B	0.999206	10.3412	4.97E-29	2.59E-27
ANXA8	0.724128	10.2403	7.57E-29	3.93E-27
TBC1D8	0.906292	10.3819	8.28E-29	4.28E-27
ENSSSCG00045033763	0.812407	10.2498	9.65E-29	4.97E-27
CCDC85A	-0.959347	10.7131	1.12E-28	5.77E-27
ENSSSCG00045026707	-0.648406	10.8702	2.05E-28	1.05E-26
ARL15	-0.573333	11.85	2.57E-28	1.31E-26
ENSSSCG00045021931	0.955047	10.3594	2.73E-28	1.39E-26
ENSSSCG00045031078	-0.880427	10.3075	2.92E-28	1.48E-26
PTPRE	0.894393	10.4379	3.27E-28	1.65E-26
RAD51B	0.641301	11.0475	3.30E-28	1.67E-26
MALT1	0.81475	10.5143	4.45E-28	2.24E-26
GPX3	-0.857994	10.3059	4.75E-28	2.38E-26
PRKCG	0.740261	10.2421	6.68E-28	3.34E-26
RPL29	-0.869332	10.3298	6.80E-28	3.39E-26
ENSSSCG00045006601	0.768857	10.2471	8.80E-28	4.37E-26
ENSSSCG00045024655	0.959143	10.3625	1.00E-27	4.97E-26
ANG	0.854201	10.4155	1.16E-27	5.72E-26
MPP6	0.932458	10.3757	1.78E-27	8.76E-26
SCMH1	0.812737	10.5417	2.10E-27	1.03E-25
PPP2R2C	0.864429	10.2679	2.12E-27	1.04E-25
ENSSSCG00045028657	0.945566	10.3025	3.09E-27	1.51E-25
LDB2	-0.729956	11.6742	4.05E-27	1.97E-25
ENSSSCG00045013377	0.93262	10.3194	4.89E-27	2.37E-25
ENSSSCG00045032026	0.632054	11.1975	6.39E-27	3.09E-25
ENSSSCG00045009496	0.912689	10.3159	6.60E-27	3.18E-25
RALGPS2	0.911754	10.3609	6.63E-27	3.19E-25
ENSSSCG00045020325	-0.815672	10.2656	6.86E-27	3.29E-25
NRG1	1.01853	10.393	7.26E-27	3.47E-25
ENSSSCG00045000540	0.74164	10.2434	7.52E-27	3.58E-25
FZD3	0.877347	10.2728	7.55E-27	3.59E-25
MEOX2	-0.846235	10.4525	8.27E-27	3.92E-25
C3	0.97235	10.3309	1.15E-26	5.41E-25
ENSSSCG00045024516	-0.718861	10.5382	1.26E-26	5.92E-25
ENSSSCG00045019231	1.00521	10.3385	1.32E-26	6.22E-25
ENSSSCG00045004872	0.863723	10.2713	1.54E-26	7.21E-25
COL1A2	0.603582	10.9409	2.57E-26	1.20E-24
ENSSSCG00045033979	-0.48174	11.571	2.93E-26	1.36E-24
ENSSSCG00045023379	0.888336	10.2861	3.28E-26	1.52E-24
BMP3	0.756809	10.2467	3.39E-26	1.57E-24
ENSSSCG00045025961	0.894948	10.3374	3.79E-26	1.75E-24
ID4	0.784927	10.2561	3.84E-26	1.77E-24
LAMC1	-0.597108	10.7617	4.38E-26	2.01E-24
ENSSSCG00045016903	-0.83168	10.5069	4.40E-26	2.02E-24
ENSSSCG00045037267	0.687406	10.2412	4.46E-26	2.04E-24
KLF12	0.570486	11.1215	5.20E-26	2.37E-24
IGFBP5	0.832861	10.5297	5.49E-26	2.49E-24
GNG2	0.86102	10.462	7.87E-26	3.56E-24
ENSSSCG00045017734	-0.897191	10.7436	9.92E-26	4.48E-24
ENSSSCG00045019940	-0.700157	10.7063	1.01E-25	4.57E-24
ENSSSCG00045002594	0.669209	10.8928	1.13E-25	5.06E-24
CCDC68	-0.865012	10.2983	1.27E-25	5.70E-24
ENSSSCG00045016363	-0.723568	10.6925	1.47E-25	6.57E-24
ENSSSCG00045018954	0.664402	10.677	1.51E-25	6.72E-24
LMNB1	0.874752	10.2785	1.98E-25	8.82E-24
ENSSSCG00045037021	-0.545295	11.8823	2.24E-25	9.91E-24
RNF43	0.785901	10.2529	2.60E-25	1.15E-23
CST9	0.641403	10.2361	2.72E-25	1.20E-23
ENSSSCG00045038222	-0.774747	10.4446	2.84E-25	1.25E-23
ENSSSCG00045030151	0.853704	10.4624	3.06E-25	1.34E-23
KATNBL1	0.804146	10.4957	3.46E-25	1.52E-23
ENSSSCG00045038238	0.629753	10.7961	3.95E-25	1.72E-23
ENSSSCG00045010572	0.891862	10.3103	4.01E-25	1.74E-23
ENSSSCG00045003459	0.64164	10.236	4.04E-25	1.75E-23
ADD1	0.701558	10.6215	4.49E-25	1.94E-23
ENSSSCG00045035764	0.624838	10.7209	6.59E-25	2.84E-23
ENSSSCG00045021364	-0.741415	10.505	6.59E-25	2.84E-23
ARHGEF9	-0.745336	10.7249	7.16E-25	3.07E-23
ARMC4	0.789546	10.2582	1.32E-24	5.63E-23
ENSSSCG00045016507	-0.602555	10.7961	2.09E-24	8.91E-23
ENSSSCG00045023247	0.830763	10.269	2.15E-24	9.14E-23
P4HA1	0.7472	10.5907	2.20E-24	9.37E-23
GPRC5C	0.74222	10.2489	2.22E-24	9.40E-23
EPS8	0.761528	10.7129	2.39E-24	1.01E-22
TFDP2	0.733023	10.5866	2.78E-24	1.17E-22
CEP83	0.797774	10.4125	2.86E-24	1.20E-22
RPS8	-0.681796	10.5908	3.54E-24	1.48E-22
ENSSSCG00045007648	-0.677225	10.4644	4.10E-24	1.71E-22
RPL23A	-0.795668	10.3566	4.33E-24	1.81E-22
WNT2B	0.792616	10.2663	4.49E-24	1.87E-22
CYP2J34	0.758392	10.2529	6.18E-24	2.57E-22
ENSSSCG00045022658	0.713328	10.2448	8.13E-24	3.37E-22
FANCC	0.933306	10.3279	9.65E-24	3.99E-22
ENSSSCG00045020811	0.868854	10.3167	1.09E-23	4.49E-22
ENSSSCG00045019895	-0.679684	10.2398	1.20E-23	4.95E-22
PPP2R5A	-0.590143	10.6425	1.24E-23	5.10E-22
CIDEA	-0.710948	10.3927	1.64E-23	6.70E-22
FMO1	-0.801461	10.4646	1.86E-23	7.57E-22
GRIP1	0.929968	10.3587	1.89E-23	7.70E-22
RPS28	-0.759081	10.3527	2.19E-23	8.89E-22
ERG	-0.722112	10.5755	2.31E-23	9.35E-22
ENSSSCG00045006970	-0.792817	10.3884	2.43E-23	9.84E-22
ENSSSCG00045002084	0.955686	10.2815	2.47E-23	9.94E-22
ENSSSCG00045034317	0.790661	10.4058	2.48E-23	9.97E-22
KNTC1	0.836106	10.2614	2.62E-23	1.05E-21
SIK2	-0.56145	10.6576	2.66E-23	1.07E-21
FLT4	0.772648	10.2682	2.96E-23	1.18E-21
ABL1	0.727299	10.5145	3.11E-23	1.24E-21
KIAA1522	0.782802	10.2652	4.60E-23	1.83E-21
CLCN5	0.851928	10.4232	4.65E-23	1.84E-21
ENSSSCG00045030461	0.612569	10.6694	4.76E-23	1.88E-21
ENSSSCG00045006430	0.772654	10.5006	4.77E-23	1.88E-21
ISYNA1	0.734859	10.2553	5.05E-23	1.99E-21
RHOU	0.733099	10.255	5.38E-23	2.11E-21
ENSSSCG00045006497	0.821613	10.286	5.81E-23	2.28E-21
SLC1A3	-0.641164	10.5113	7.18E-23	2.80E-21
PTPN13	0.688907	10.7104	7.39E-23	2.88E-21
ENSSSCG00045036553	0.823288	10.2979	7.52E-23	2.92E-21
RPL6	-0.694973	10.435	9.43E-23	3.66E-21
RPS3	-0.772559	10.3354	1.05E-22	4.08E-21
ENSSSCG00045007863	0.814786	10.2784	1.36E-22	5.25E-21
ENSSSCG00045038319	0.783485	10.3837	1.44E-22	5.54E-21
CYBRD1	0.737284	10.5046	2.06E-22	7.93E-21
ENSSSCG00045002887	0.829265	10.2893	2.09E-22	8.00E-21
ENSSSCG00045031884	-0.751906	10.3142	2.10E-22	8.04E-21
RPLP2	-0.728231	10.3725	2.21E-22	8.45E-21
TMSB10	-0.6747	10.5446	2.31E-22	8.79E-21
ENSSSCG00045020764	0.851962	10.3216	2.31E-22	8.79E-21
PLOD2	0.729762	10.5791	2.42E-22	9.18E-21
ADAMTSL3	0.754722	10.4851	2.43E-22	9.20E-21
ENSSSCG00045019796	0.684661	10.617	2.60E-22	9.80E-21
ENSSSCG00045015690	0.664017	10.239	3.18E-22	1.20E-20
ABLIM3	-0.6335	10.7305	3.44E-22	1.29E-20
ENSSSCG00045027438	-0.728072	10.3219	3.69E-22	1.38E-20
ENSSSCG00045025479	0.814837	10.4164	3.94E-22	1.47E-20
RPL26	-0.734905	10.3488	4.60E-22	1.72E-20
ZC2HC1A	0.78892	10.3766	5.12E-22	1.91E-20
ENSSSCG00045011929	0.815452	10.2873	5.59E-22	2.07E-20
TGFBR2	0.670089	10.6217	5.62E-22	2.08E-20
ENSSSCG00045032923	0.540428	10.8811	5.76E-22	2.13E-20
ENSSSCG00045004063	-0.607407	10.6815	5.88E-22	2.17E-20
ENSSSCG00045000256	-0.709476	10.4907	6.88E-22	2.53E-20
ENSSSCG00045008739	0.742039	10.4743	7.85E-22	2.88E-20
RBM47	0.787951	10.4068	1.01E-21	3.72E-20
TOX	0.882786	10.3993	1.14E-21	4.16E-20
PRKAR2B	-0.619837	10.4801	1.14E-21	4.17E-20
PRIMA1	0.726704	10.2544	1.19E-21	4.35E-20
ENSSSCG00045017073	0.779193	10.3916	1.24E-21	4.50E-20
RFLNA	0.681219	10.2454	1.30E-21	4.70E-20
ENSSSCG00045019716	-0.578815	10.7792	1.49E-21	5.37E-20
ENSSSCG00045007640	0.745835	10.4025	1.56E-21	5.62E-20
S1PR1	-0.785519	10.3107	1.56E-21	5.62E-20
ENSSSCG00045024999	0.744736	10.3965	1.64E-21	5.88E-20
SLC49A3	0.73346	10.2568	2.03E-21	7.29E-20
ENSSSCG00045021786	0.791274	10.267	2.26E-21	8.07E-20
ENSSSCG00045024727	-0.617983	10.7335	2.57E-21	9.17E-20
ENSSSCG00045010483	0.714231	10.5143	2.73E-21	9.73E-20
ENSSSCG00045030269	0.657467	10.5755	2.76E-21	9.79E-20
ENSSSCG00045022426	0.653862	10.2399	2.82E-21	1.00E-19
MLLT3	-0.629439	10.706	3.10E-21	1.10E-19
GABBR2	0.813546	10.2734	3.19E-21	1.13E-19
TIAM1	0.815249	10.3946	3.83E-21	1.35E-19
RPL34	-0.733397	10.3439	4.09E-21	1.44E-19
RPL37	-0.704588	10.3837	5.14E-21	1.80E-19
DAPK1	0.645851	10.7693	5.40E-21	1.89E-19
ENSSSCG00045007401	0.72653	10.3724	6.00E-21	2.10E-19
SNRK	-0.677196	10.4569	6.48E-21	2.26E-19
ST3GAL1	0.723636	10.5031	6.77E-21	2.35E-19
ENSSSCG00045022546	-0.685692	10.4339	7.33E-21	2.54E-19
CD63	-0.749621	10.2885	8.02E-21	2.78E-19
POSTN	0.694767	10.7374	9.19E-21	3.18E-19
CLIC3	0.524231	10.2286	9.43E-21	3.25E-19
PAXBP1	0.732959	10.4263	1.11E-20	3.81E-19
ENSSSCG00045038360	0.619316	10.2374	1.17E-20	4.02E-19
ENSSSCG00045016841	0.609418	10.6906	1.23E-20	4.21E-19
SPATA17	0.805721	10.2894	1.29E-20	4.40E-19
QKI	-0.453808	10.9483	1.40E-20	4.77E-19
IGSF9	0.585303	10.2346	1.41E-20	4.81E-19
PIGS	-0.677865	10.2549	1.72E-20	5.84E-19
CREB3L2	0.644608	10.6304	1.98E-20	6.71E-19
RPL7A	-0.693242	10.4089	2.13E-20	7.20E-19
SAMHD1	0.757995	10.3594	2.19E-20	7.38E-19
ENSSSCG00045029573	0.658409	10.2449	2.23E-20	7.52E-19
GULP1	-0.624708	10.9071	2.58E-20	8.68E-19
ENSSSCG00045013889	-0.56531	10.8855	2.63E-20	8.82E-19
LMO4	0.771765	10.3666	2.73E-20	9.16E-19
ENSSSCG00045014650	-0.720395	10.2785	3.33E-20	1.11E-18
ENSSSCG00045019188	0.794274	10.2909	3.73E-20	1.24E-18
WNT9A	0.759876	10.2823	3.80E-20	1.26E-18
ENSSSCG00045031879	-0.723316	10.4574	4.17E-20	1.39E-18
PLS1	0.691925	10.2539	4.96E-20	1.64E-18
ENSSSCG00045032131	0.6674	10.2441	5.42E-20	1.80E-18
MVP	0.745483	10.362	6.10E-20	2.01E-18
ENSSSCG00045009175	-0.733512	10.5093	6.63E-20	2.19E-18
RYR2	-0.743239	10.3968	7.42E-20	2.44E-18
ENSSSCG00045020982	-0.772059	10.2891	8.30E-20	2.73E-18
ENSSSCG00045032490	0.693405	10.4172	9.41E-20	3.08E-18
ATP1B1	0.781574	10.377	1.01E-19	3.31E-18
WWP1	0.603107	10.6522	1.09E-19	3.54E-18
MBOAT2	0.775737	10.3514	1.10E-19	3.58E-18
KIAA1324L	-0.740252	10.2778	1.11E-19	3.61E-18
LIPA	-0.668931	10.3681	1.13E-19	3.66E-18
PKP4	-0.553142	10.7013	1.16E-19	3.77E-18
EBF1	-0.380798	12.1962	1.26E-19	4.08E-18
ENSSSCG00045020776	0.737323	10.2843	1.29E-19	4.15E-18
ENSSSCG00045016246	0.726201	10.2653	1.32E-19	4.24E-18
ENSSSCG00045016809	0.820043	10.3443	1.33E-19	4.26E-18
ENSSSCG00045018250	0.725535	10.5155	1.41E-19	4.52E-18
ENSSSCG00045037972	-0.674561	10.3727	1.55E-19	4.95E-18
FAU	-0.708254	10.3369	1.70E-19	5.42E-18
RPL18	-0.708509	10.3434	1.79E-19	5.70E-18
IL10RA	0.698104	10.2577	1.83E-19	5.83E-18
NEXN	-0.700975	10.3076	2.20E-19	6.98E-18
PRKAA2	0.753968	10.2859	2.39E-19	7.59E-18
TLE1	0.698745	10.4526	2.61E-19	8.26E-18
ENSSSCG00045016312	0.720571	10.264	2.71E-19	8.57E-18
ENSSSCG00045028837	0.62554	10.5832	3.87E-19	1.22E-17
BMP7	0.620816	10.2387	4.15E-19	1.31E-17
FGF9	0.584035	10.2353	4.16E-19	1.31E-17
PLLP	0.752931	10.2991	4.29E-19	1.34E-17
MAP2	0.758764	10.2857	4.64E-19	1.45E-17
ARFGEF1	0.544623	10.7401	4.83E-19	1.51E-17
SLC25A21	0.72078	10.539	4.90E-19	1.53E-17
ENSSSCG00045033807	0.687529	10.2634	6.40E-19	1.99E-17
ACO1	-0.63921	10.3833	6.76E-19	2.10E-17
PAQR8	0.723866	10.4138	7.44E-19	2.31E-17
TEAD4	0.740079	10.346	7.96E-19	2.46E-17
LPIN1	-0.598838	10.4458	8.83E-19	2.73E-17
DTL	0.744062	10.2575	9.57E-19	2.95E-17
HSPB1	-0.711346	10.3005	1.43E-18	4.40E-17
ENSSSCG00045033300	-0.695584	10.3131	1.51E-18	4.64E-17
WNT5A	0.651	10.2491	1.54E-18	4.72E-17
TBL1X	0.524241	10.7749	1.62E-18	4.94E-17
PGAP2	0.698871	10.2698	1.85E-18	5.64E-17
ENSSSCG00045032278	0.665286	10.2519	1.85E-18	5.64E-17
ASPH	-0.541636	10.5324	2.58E-18	7.85E-17
ENSSSCG00045034127	-0.643417	10.7713	2.69E-18	8.15E-17
ENSSSCG00045020296	0.69954	10.3811	3.59E-18	1.09E-16
ENSSSCG00045030032	-0.606289	10.4426	3.68E-18	1.11E-16
ENSSSCG00045032070	0.501348	10.228	4.40E-18	1.33E-16
SLA-DQA	-0.70185	10.2794	4.71E-18	1.42E-16
RGCC	-0.723702	10.3433	4.74E-18	1.42E-16
PCDH7	0.513004	10.2293	5.11E-18	1.54E-16
PLD5	0.740268	10.2787	5.43E-18	1.63E-16
FAR2	0.762838	10.3409	5.99E-18	1.79E-16
RPL39	-0.689084	10.3186	6.11E-18	1.83E-16
ENSSSCG00045012780	-0.680489	10.3019	6.21E-18	1.85E-16
ENSSSCG00045035557	0.700286	10.2964	6.67E-18	1.98E-16
ENSSSCG00045027745	0.61545	10.6056	6.69E-18	1.99E-16
ENSSSCG00045026574	0.699237	10.2599	6.78E-18	2.01E-16
ENSSSCG00045001992	-0.824985	10.376	7.38E-18	2.18E-16
HOMER2	0.683508	10.2665	8.70E-18	2.57E-16
ENSSSCG00045033051	-0.714586	10.5858	8.76E-18	2.58E-16
SERPINB5	0.48678	10.2276	9.08E-18	2.67E-16
ENSSSCG00045032551	0.627542	10.2408	9.21E-18	2.71E-16
ACVR1C	-0.668774	10.3219	1.13E-17	3.33E-16
GPIHBP1	-0.720183	10.2943	1.31E-17	3.84E-16
MEF2C	-0.588225	10.7767	1.44E-17	4.21E-16
GNA12	0.67952	10.3775	1.82E-17	5.30E-16
ENSSSCG00045004304	0.785028	10.436	1.87E-17	5.45E-16
CACNA1C	0.709963	10.4556	2.03E-17	5.91E-16
NKAIN2	0.872568	10.3251	2.05E-17	5.95E-16
RPL23	-0.665191	10.4009	2.09E-17	6.07E-16
RNF19	-0.508831	10.612	2.22E-17	6.41E-16
ENSSSCG00045016008	0.671983	10.4117	2.49E-17	7.18E-16
ENSSSCG00045006188	0.763157	10.2865	2.51E-17	7.23E-16
MYO1E	-0.587824	10.8886	2.73E-17	7.86E-16
ENSSSCG00045028348	0.664304	10.3863	2.84E-17	8.15E-16
STK26	0.580233	10.2388	3.05E-17	8.74E-16
ENSSSCG00045038781	0.658093	10.2526	3.21E-17	9.18E-16
RPS3A	-0.686579	10.3276	3.34E-17	9.54E-16
RPL27A	-0.627658	10.4277	3.60E-17	1.03E-15
ENSSSCG00045001697	-0.46684	10.9916	4.02E-17	1.14E-15
ENSSSCG00045028686	0.520776	10.7809	4.21E-17	1.20E-15
SEMA6A	-0.609667	10.6239	4.75E-17	1.35E-15
ENSSSCG00045009465	0.506312	10.2302	5.11E-17	1.45E-15
GLUL	-0.619463	10.3781	5.47E-17	1.55E-15
ENSSSCG00045027175	0.715312	10.2893	5.52E-17	1.56E-15
CST3	-0.641738	10.3634	5.58E-17	1.57E-15
DDIT4L	0.470489	10.2263	5.88E-17	1.65E-15
ENSSSCG00045019577	0.699684	10.2978	6.04E-17	1.70E-15
ADCY2	0.712979	10.2851	6.26E-17	1.75E-15
RASSF3	0.601568	10.6791	7.11E-17	1.99E-15
TTC12	0.575143	10.2393	7.60E-17	2.12E-15
ITM2B	-0.595674	10.4155	8.46E-17	2.36E-15
TTLL7	0.705023	10.3792	8.51E-17	2.37E-15
ENSSSCG00045020605	0.668642	10.2943	8.64E-17	2.40E-15
ENSSSCG00045028374	0.717917	10.3444	9.09E-17	2.52E-15
RPL9	-0.625697	10.3765	9.85E-17	2.73E-15
NEDD4L	0.628882	10.54	1.06E-16	2.94E-15
TM4SF1	0.654744	10.3977	1.08E-16	2.98E-15
ENSSSCG00045038457	0.626223	10.5085	1.32E-16	3.64E-15
ENSSSCG00045028351	-0.642998	10.2606	1.34E-16	3.68E-15
HHAT	0.684409	10.3687	1.39E-16	3.81E-15
ENSSSCG00045003579	-0.721021	10.3466	1.68E-16	4.59E-15
ENSSSCG00045029483	0.539589	10.8152	1.68E-16	4.59E-15
ENSSSCG00045034015	0.675399	10.2814	1.76E-16	4.82E-15
ENSSSCG00045018432	0.654988	10.2575	1.81E-16	4.93E-15
HSD17B12	-0.51586	10.5128	2.13E-16	5.80E-15
TAFA2	0.561546	10.2358	2.20E-16	5.99E-15
RPS10	-0.637876	10.3519	2.49E-16	6.76E-15
ENSSSCG00045001999	0.665482	10.2679	2.54E-16	6.89E-15
EHMT1	0.582309	10.4862	2.56E-16	6.94E-15
RPL24	-0.646032	10.34	2.60E-16	7.03E-15
TRIM2	0.693931	10.3283	2.62E-16	7.08E-15
RBL1	0.692171	10.3011	2.75E-16	7.41E-15
ADGRL2	-0.614794	10.5586	2.77E-16	7.45E-15
EML2	0.670108	10.2813	2.89E-16	7.77E-15
CALM1.1	-0.653685	10.3481	3.12E-16	8.37E-15
PHF20L1	-0.478793	10.5727	3.23E-16	8.64E-15
RABGAP1L	0.59127	10.5595	3.34E-16	8.93E-15
ENSSSCG00045018485	0.704765	10.3563	3.36E-16	8.96E-15
ENSSSCG00045030940	0.707544	10.3412	3.47E-16	9.23E-15
ZFYVE9	0.596781	10.5059	3.47E-16	9.23E-15
RFC3	0.738794	10.3521	3.65E-16	9.68E-15
ENSSSCG00045017742	0.572575	10.2402	4.24E-16	1.12E-14
S100A1	-0.590896	10.2479	4.25E-16	1.12E-14
ENSSSCG00045031552	-0.350118	11.5353	4.68E-16	1.24E-14
AGAP3	0.641831	10.4088	5.16E-16	1.36E-14
ENSSSCG00045008681	-0.671753	10.3225	5.18E-16	1.37E-14
ENSSSCG00045012712	-0.428718	10.8482	5.39E-16	1.42E-14
ENSSSCG00045013090	0.66781	10.2758	5.47E-16	1.44E-14
JADE3	0.70101	10.355	6.13E-16	1.61E-14
C9orf72	-0.56184	10.5072	6.75E-16	1.77E-14
SPOCK2	0.667628	10.282	7.16E-16	1.87E-14
MROH1	0.655488	10.3615	7.27E-16	1.90E-14
NCALD	-0.723522	10.3528	7.86E-16	2.05E-14
COL4A3BP	0.5311	10.6219	8.38E-16	2.18E-14
JCAD	-0.640372	10.3591	1.08E-15	2.81E-14
TTC7A	0.659281	10.3408	1.09E-15	2.82E-14
CSNK1D	0.659684	10.3131	1.13E-15	2.93E-14
SERF2	-0.618483	10.3659	1.21E-15	3.12E-14
PLCL2	0.654564	10.4173	1.22E-15	3.15E-14
ENSSSCG00045036556	0.563494	10.2444	1.23E-15	3.18E-14
PLAAT3	-0.6193	10.3311	1.23E-15	3.18E-14
ENSSSCG00045009374	-0.62227	10.3589	1.25E-15	3.20E-14
ENSSSCG00045003640	-0.639808	10.3703	1.27E-15	3.25E-14
ENSSSCG00045021089	0.647745	10.3552	1.28E-15	3.27E-14
IQCE	0.635632	10.264	1.30E-15	3.32E-14
APBA2	0.598063	10.2458	1.37E-15	3.48E-14
ENSSSCG00045039051	0.660023	10.364	1.50E-15	3.82E-14
TRARG1	-0.632082	10.2812	1.54E-15	3.91E-14
ARHGAP8	0.532813	10.2364	1.59E-15	4.05E-14
HSPA12A	-0.61236	10.3018	1.60E-15	4.05E-14
MRAS	-0.571949	10.3931	1.64E-15	4.15E-14
ENSSSCG00045013805	0.638324	10.384	1.86E-15	4.71E-14
P2RX7	0.68907	10.3332	1.87E-15	4.72E-14
ENSSSCG00045009229	0.510526	10.2328	1.93E-15	4.86E-14
ENSSSCG00045036738	0.709056	10.284	1.93E-15	4.87E-14
ENSSSCG00045007517	0.661856	10.2766	1.97E-15	4.94E-14
ENSSSCG00045007289	-0.541266	10.5874	1.99E-15	5.00E-14
FHAD1	0.574369	10.2433	2.09E-15	5.24E-14
SLCO3A1	0.662336	10.4119	2.25E-15	5.62E-14
ENSSSCG00045032538	0.582624	10.4715	2.25E-15	5.62E-14
PTGER3	-0.607181	10.3075	2.37E-15	5.90E-14
ST14	0.553101	10.2379	2.54E-15	6.33E-14
MPC2	-0.602914	10.3437	2.72E-15	6.76E-14
CD2AP	0.543575	10.5338	2.79E-15	6.94E-14
GNE	0.654979	10.2926	2.86E-15	7.08E-14
ENSSSCG00045028880	-0.540749	10.2337	3.03E-15	7.49E-14
SLA-DRA	-0.607433	10.2503	3.13E-15	7.74E-14
ENSSSCG00045003858	-0.640878	10.3046	3.14E-15	7.74E-14
ENSSSCG00045020965	-0.464194	11.0973	3.64E-15	8.96E-14
ADAM12	-0.576406	10.6129	3.72E-15	9.16E-14
RARRES2	0.611026	10.2605	3.80E-15	9.33E-14
LRRC71	0.544541	10.2398	4.05E-15	9.93E-14
ENSSSCG00045001941	0.518957	10.2365	4.18E-15	1.02E-13
DOK5	0.555395	10.2405	4.21E-15	1.03E-13
ENSSSCG00045008394	0.560963	10.2426	4.26E-15	1.04E-13
ENSSSCG00045008663	0.654467	10.3039	4.31E-15	1.05E-13
RPS13	-0.624267	10.2863	4.55E-15	1.11E-13
EZH2	0.728316	10.2936	4.79E-15	1.17E-13
ATXN10	0.570157	10.4756	5.06E-15	1.23E-13
ENSSSCG00045014539	0.599605	10.5019	5.21E-15	1.26E-13
MINK1	0.640216	10.3141	5.27E-15	1.28E-13
ENSSSCG00045032181	0.679333	10.3183	5.56E-15	1.34E-13
ENSSSCG00045020287	-0.554093	10.3852	5.80E-15	1.40E-13
SNX6	0.579217	10.4581	5.83E-15	1.40E-13
PCDH17	-0.69002	10.3625	6.07E-15	1.46E-13
ENSSSCG00045022210	0.526806	10.5805	6.28E-15	1.51E-13
SUFU	0.533113	10.6547	7.31E-15	1.76E-13
PGAP1	0.65363	10.333	8.34E-15	2.00E-13
ENSSSCG00045007841	0.537176	10.2365	8.46E-15	2.02E-13
ENSSSCG00045028827	0.587515	10.2501	9.29E-15	2.22E-13
CST6	0.413946	10.2254	9.54E-15	2.28E-13
TRAM2	0.630407	10.3256	9.81E-15	2.33E-13
GPC6	-0.458374	10.924	9.81E-15	2.33E-13
MPC1	-0.591903	10.332	9.94E-15	2.36E-13
PAK4	0.604166	10.264	1.03E-14	2.45E-13
MACF1	0.364739	11.1875	1.05E-14	2.49E-13
ENSSSCG00045032052	-0.586237	10.2564	1.08E-14	2.55E-13
EGFR	0.614806	10.4447	1.44E-14	3.40E-13
ENSSSCG00045016972	0.621966	10.3245	1.44E-14	3.40E-13
ENSSSCG00045024024	0.643794	10.2805	1.46E-14	3.45E-13
ADGRL4	-0.584451	10.5554	1.50E-14	3.52E-13
ENSSSCG00045008378	0.643443	10.3567	1.53E-14	3.60E-13
DYNC1I1	-0.583632	10.3335	1.55E-14	3.63E-13
RAMP2	-0.573068	10.246	1.63E-14	3.82E-13
LDHA	0.615134	10.2659	1.81E-14	4.22E-13
CYYR1	-0.612949	10.8577	1.83E-14	4.28E-13
MAP3K20	0.457928	10.8791	2.30E-14	5.37E-13
PGRMC2	-0.57673	10.3496	2.43E-14	5.66E-13
ENSSSCG00045039453	0.488314	10.6699	2.45E-14	5.69E-13
UHRF1	0.482942	10.2309	2.66E-14	6.18E-13
ENSSSCG00045000953	0.608061	10.2653	2.76E-14	6.40E-13
KCTD3	0.558844	10.5442	2.96E-14	6.85E-13
ENSSSCG00045010189	0.628881	10.3763	3.02E-14	6.98E-13
ENSSSCG00045024886	0.592883	10.2573	3.07E-14	7.09E-13
ABCD2	-0.575813	10.2542	3.18E-14	7.32E-13
RGS5	-0.708588	10.2935	3.21E-14	7.39E-13
ENSSSCG00045033813	-0.611877	10.2883	3.44E-14	7.91E-13
bmp4	0.647744	10.2923	3.52E-14	8.08E-13
BTNL9	-0.691227	10.3268	4.03E-14	9.24E-13
ENSSSCG00045014518	0.467255	10.7434	4.07E-14	9.32E-13
RPL8	-0.561636	10.4402	4.15E-14	9.49E-13
ENSSSCG00045003196	0.624088	10.2699	4.22E-14	9.64E-13
ENSSSCG00045020265	-0.644044	10.315	4.23E-14	9.64E-13
KIF21A	0.640461	10.3306	4.51E-14	1.03E-12
FERMT2	-0.468602	10.6205	4.76E-14	1.08E-12
ENSSSCG00045002837	0.62533	10.2945	5.03E-14	1.14E-12
DLC1	-0.406417	11.3498	5.05E-14	1.15E-12
ENSSSCG00045029665	0.620257	10.3722	5.30E-14	1.20E-12
SESN1	-0.437176	10.5751	5.76E-14	1.30E-12
ENSSSCG00045013659	0.611551	10.3838	5.77E-14	1.30E-12
GK	0.625225	10.3995	5.90E-14	1.33E-12
ENSSSCG00045003064	0.563972	10.4874	5.98E-14	1.35E-12
CALCRL	-0.556097	10.6651	6.03E-14	1.36E-12
ENSSSCG00045020203	0.614538	10.3194	6.17E-14	1.39E-12
CRYL1	0.615325	10.3189	6.40E-14	1.44E-12
NEBL	-0.66155	10.8566	6.72E-14	1.51E-12
TECR	-0.57222	10.2791	6.77E-14	1.51E-12
ENSSSCG00045021335	0.587093	10.2647	6.90E-14	1.54E-12
ENSSSCG00045034009	-0.609886	10.4845	7.23E-14	1.61E-12
STXBP1	0.603375	10.394	7.32E-14	1.63E-12
ANKRD35	0.475833	10.2312	7.79E-14	1.73E-12
SF3B2	0.595303	10.298	8.59E-14	1.91E-12
ENSSSCG00045036965	0.609807	10.259	8.83E-14	1.96E-12
ENSSSCG00045027729	0.628919	10.2738	9.16E-14	2.03E-12
SULF2	0.611679	10.2707	9.22E-14	2.04E-12
NSUN7	0.44655	10.2269	9.39E-14	2.07E-12
DDR1	0.465356	10.2296	9.63E-14	2.13E-12
SNCAIP	-0.616302	10.386	1.04E-13	2.28E-12
RPS23	-0.586116	10.3396	1.07E-13	2.35E-12
PEBP1	-0.586431	10.2937	1.14E-13	2.50E-12
EFNA5	0.398855	11.3895	1.14E-13	2.51E-12
ASAP3	0.603152	10.3909	1.19E-13	2.60E-12
ENSSSCG00045006811	0.531972	10.5424	1.24E-13	2.71E-12
ENSSSCG00045016642	0.613511	10.3243	1.27E-13	2.78E-12
CALCOCO1	0.602352	10.2718	1.41E-13	3.08E-12
RTN4	-0.418404	10.6728	1.45E-13	3.16E-12
ENSSSCG00045039245	0.517321	10.5291	1.47E-13	3.21E-12
ENSSSCG00045005709	-0.637008	10.3068	1.58E-13	3.43E-12
TASP1	0.527394	10.5275	1.74E-13	3.77E-12
NDRG3	0.603119	10.3755	1.74E-13	3.78E-12
GPR63	0.625791	10.3429	1.85E-13	4.01E-12
RPS18	-0.567622	10.3535	1.86E-13	4.03E-12
ENSSSCG00045015430	0.479767	10.6629	1.93E-13	4.18E-12
LRP8	0.556582	10.25	2.14E-13	4.61E-12
PCGF3	0.504978	10.5459	2.16E-13	4.66E-12
HDLBP	0.533206	10.4776	2.19E-13	4.71E-12
RAB23	0.60132	10.2783	2.29E-13	4.92E-12
ENSSSCG00045008444	0.482559	10.2327	2.67E-13	5.73E-12
ENSSSCG00045039462	-0.568233	10.4275	2.72E-13	5.83E-12
GHR	-0.290027	11.3633	2.77E-13	5.93E-12
HS2ST1	0.604709	10.3742	2.84E-13	6.07E-12
ENSSSCG00045033146	0.454744	10.774	3.04E-13	6.50E-12
ICA1L	0.532217	10.2436	3.23E-13	6.88E-12
AP1S3	0.556127	10.2493	3.29E-13	7.01E-12
MBNL3	0.622621	10.3289	3.39E-13	7.22E-12
ENSSSCG00045009915	0.574791	10.3643	3.42E-13	7.26E-12
WNT16	0.379605	10.2219	3.43E-13	7.28E-12
SPON1	-0.606371	10.69	3.51E-13	7.43E-12
FKBP5	-0.442094	10.591	3.58E-13	7.57E-12
RPS21	-0.606341	10.3198	3.63E-13	7.68E-12
WDHD1	0.620502	10.2801	3.72E-13	7.84E-12
CD9	0.612463	10.3457	3.84E-13	8.11E-12
NSD2	0.611773	10.3061	3.99E-13	8.41E-12
DOCK11	0.599592	10.445	4.05E-13	8.51E-12
GABRB1	0.58825	10.2533	4.10E-13	8.60E-12
TRMT9B	0.542315	10.2492	4.20E-13	8.82E-12
CAVIN2	-0.578505	10.2812	4.23E-13	8.85E-12
MAGI3	0.427089	10.8797	4.49E-13	9.39E-12
FGD4	-0.498334	10.6364	4.53E-13	9.46E-12
ENSSSCG00045002164	0.593151	10.279	4.58E-13	9.55E-12
ENSSSCG00045019928	-0.518739	10.4007	4.85E-13	1.01E-11
PTPRD	0.622234	10.3918	4.92E-13	1.02E-11
SLC25A13	0.587112	10.4342	4.94E-13	1.03E-11
CLEC1A	-0.634707	10.4023	4.99E-13	1.04E-11
NXPH2	-0.605223	10.2661	5.05E-13	1.05E-11
ALAD	0.58424	10.279	5.25E-13	1.09E-11
CLDN4	0.426274	10.2261	5.58E-13	1.16E-11
GPX4	-0.554154	10.2871	5.81E-13	1.20E-11
RBMS1	0.483744	10.5926	5.93E-13	1.22E-11
DISP1	0.454436	10.7351	6.22E-13	1.28E-11
ENSSSCG00045024786	0.58467	10.2859	6.23E-13	1.28E-11
ENSSSCG00045024312	-0.566871	10.3004	6.52E-13	1.34E-11
ENSSSCG00045005122	0.600314	10.3054	6.70E-13	1.37E-11
ENSSSCG00045008754	0.350137	10.2194	6.85E-13	1.41E-11
ENSSSCG00045031588	0.576633	10.2653	6.95E-13	1.42E-11
RPL19	-0.568376	10.3692	7.21E-13	1.47E-11
CAP2	0.606659	10.3184	7.83E-13	1.60E-11
ENSSSCG00045003920	0.588991	10.38	7.94E-13	1.62E-11
KDM2A	0.40288	10.806	8.36E-13	1.70E-11
ANKRD33B	0.611893	10.3231	8.48E-13	1.73E-11
ENSSSCG00045016378	0.446189	10.2287	8.52E-13	1.73E-11
ENSSSCG00045012981	0.606733	10.2988	8.69E-13	1.76E-11
AP1AR	-0.578263	10.3275	9.35E-13	1.90E-11
ANKRD11	0.452584	10.6248	9.71E-13	1.97E-11
ENSSSCG00045008436	-0.544824	10.2415	9.81E-13	1.98E-11
NOTCH4	-0.585735	10.3828	9.85E-13	1.99E-11
FLT1	-0.586364	10.554	9.89E-13	2.00E-11
ENSSSCG00045011806	0.372132	10.2209	1.05E-12	2.11E-11
CLDN5	-0.504304	10.2376	1.05E-12	2.12E-11
CAT	-0.515144	10.4067	1.06E-12	2.12E-11
ENSSSCG00045001821	0.663264	10.2964	1.14E-12	2.28E-11
ENSSSCG00045019201	0.469721	10.5695	1.21E-12	2.43E-11
TALDO1	-0.549502	10.2762	1.23E-12	2.45E-11
BTG1	-0.578104	10.2933	1.23E-12	2.47E-11
ENSSSCG00045014271	-0.400147	11.0766	1.28E-12	2.55E-11
HS3ST6	-0.523903	10.2522	1.32E-12	2.63E-11
WWTR1	-0.466612	10.5981	1.39E-12	2.77E-11
FGF1	0.53991	10.2495	1.40E-12	2.79E-11
HPSE	0.45924	10.2322	1.40E-12	2.79E-11
SYNC	0.478667	10.2353	1.44E-12	2.85E-11
ENSSSCG00045014432	-0.504672	10.3853	1.50E-12	2.97E-11
TTC7B	-0.40489	10.6504	1.50E-12	2.98E-11
ENSSSCG00045038153	0.44291	10.8159	1.51E-12	3.00E-11
ENSSSCG00045011346	0.504444	10.4774	1.52E-12	3.00E-11
GAL3ST3	0.33796	10.2189	1.54E-12	3.05E-11
AOPEP	0.323229	11.3357	1.58E-12	3.11E-11
RPL15	-0.591933	10.2955	1.61E-12	3.18E-11
TK1	0.504764	10.2419	1.63E-12	3.22E-11
ENSSSCG00045036450	0.370608	11.0069	1.69E-12	3.32E-11
ART4	-0.597928	10.351	1.69E-12	3.33E-11
RPS11	-0.516421	10.4401	1.81E-12	3.55E-11
ALDH9A1	-0.536069	10.2904	1.82E-12	3.56E-11
PITPNC1	-0.440084	11.1319	1.83E-12	3.57E-11
LRRK1	0.542813	10.4487	1.84E-12	3.59E-11
PHACTR1	-0.552372	10.4751	1.90E-12	3.71E-11
RPS15A	-0.556662	10.3292	1.90E-12	3.71E-11
ENSSSCG00045037250	-0.573482	10.3257	1.98E-12	3.86E-11
SUN1	0.538776	10.3949	2.07E-12	4.03E-11
GRIA2	-0.486787	10.2326	2.07E-12	4.03E-11
RPL32	-0.550493	10.3347	2.15E-12	4.17E-11
PHACTR3	0.475336	10.2325	2.18E-12	4.22E-11
B3GNTL1	0.556988	10.2696	2.21E-12	4.27E-11
BCAR3	0.582741	10.43	2.24E-12	4.33E-11
FAT1	0.582542	10.3848	2.29E-12	4.42E-11
FAM20B	0.586851	10.2823	2.55E-12	4.91E-11
ENSSSCG00045003172	0.432108	10.2286	2.61E-12	5.04E-11
ENSSSCG00045018351	0.556113	10.3883	2.72E-12	5.23E-11
PRRX2	0.58773	10.2865	2.77E-12	5.32E-11
ENSSSCG00045034285	-0.521595	10.2442	2.81E-12	5.39E-11
CCDC6	0.556287	10.3922	3.14E-12	6.02E-11
SH3GL3	0.502706	10.2418	3.20E-12	6.13E-11
PICALM	-0.378442	10.7432	3.28E-12	6.28E-11
ENSSSCG00045016052	0.442522	10.2299	3.32E-12	6.34E-11
ENSSSCG00045028193	0.510895	10.2386	3.40E-12	6.48E-11
C11orf49	0.603866	10.289	3.98E-12	7.59E-11
ENSSSCG00045034585	0.519725	10.2451	4.08E-12	7.77E-11
RPS7	-0.52534	10.3982	4.35E-12	8.27E-11
APPL2	0.584535	10.3378	4.37E-12	8.30E-11
PDGFC	0.543691	10.4714	4.40E-12	8.34E-11
SLC9A1	0.562449	10.2718	4.48E-12	8.49E-11
HK1	-0.531908	10.3525	4.65E-12	8.80E-11
ENSSSCG00045030342	0.507581	10.4383	4.69E-12	8.86E-11
ENSSSCG00045033125	0.57114	10.283	4.97E-12	9.38E-11
ADAMTS6	0.621145	10.3597	5.18E-12	9.77E-11
OGN	-0.53628	10.3139	5.59E-12	1.05E-10
ENSSSCG00045024263	0.628369	10.2974	5.63E-12	1.06E-10
TESC	0.418397	10.2299	5.68E-12	1.07E-10
ENSSSCG00045039252	0.508658	10.4619	5.80E-12	1.09E-10
AKT3	-0.44845	10.8104	5.84E-12	1.10E-10
ENSSSCG00045005000	0.511885	10.2429	6.15E-12	1.15E-10
ENSSSCG00045017383	0.452582	10.6134	6.32E-12	1.18E-10
ENSSSCG00045029175	0.541729	10.3086	6.51E-12	1.22E-10
MICU2	0.469755	10.5845	6.55E-12	1.22E-10
ENSSSCG00045039478	0.572873	10.2847	6.67E-12	1.24E-10
APOA1	-0.644949	10.3193	6.69E-12	1.25E-10
RPS27	-0.517902	10.3429	6.75E-12	1.26E-10
ELK3	-0.548154	10.4368	6.78E-12	1.26E-10
PPP6R2	0.457042	10.5978	6.98E-12	1.30E-10
ARL6IP1	-0.520006	10.3086	7.08E-12	1.31E-10
SNX30	0.5664	10.3714	7.25E-12	1.34E-10
PANK3	-0.506042	10.3489	7.32E-12	1.35E-10
PHYHIPL	0.508503	10.2424	7.35E-12	1.36E-10
ENSSSCG00045038206	0.555545	10.2626	7.73E-12	1.43E-10
KXD1	-0.50937	10.4119	7.93E-12	1.46E-10
TYMS	0.355342	10.2199	8.00E-12	1.47E-10
PARD6B	0.482207	10.2393	8.25E-12	1.52E-10
LRRC8D	0.559772	10.3545	8.31E-12	1.53E-10
ENSSSCG00045024206	0.485549	10.241	8.40E-12	1.54E-10
SLC22A23	0.489071	10.2414	8.53E-12	1.56E-10
ADGRG1	-0.572169	10.2918	8.62E-12	1.58E-10
ENSSSCG00045005213	0.549848	10.2687	8.84E-12	1.62E-10
ENSSSCG00045027195	-0.443399	10.6733	8.88E-12	1.62E-10
ENSSSCG00045036838	0.394189	10.2256	9.22E-12	1.68E-10
ENSSSCG00045018715	-0.466425	10.4406	9.98E-12	1.82E-10
ENSSSCG00045002223	-0.421535	10.6617	1.01E-11	1.84E-10
ENSSSCG00045011103	0.343734	10.22	1.05E-11	1.90E-10
CHD9	-0.346893	10.8174	1.05E-11	1.91E-10
SMARCD3	0.534657	10.2566	1.07E-11	1.94E-10
ENSSSCG00045032021	0.561062	10.273	1.09E-11	1.97E-10
GCNT1	0.590616	10.317	1.19E-11	2.16E-10
BRCA1	0.535418	10.2555	1.20E-11	2.18E-10
EMILIN2	0.551075	10.2776	1.23E-11	2.23E-10
IL6R	0.559298	10.3711	1.26E-11	2.27E-10
RPL28	-0.510491	10.4488	1.37E-11	2.48E-10
PRIM2	0.591167	10.3141	1.52E-11	2.74E-10
ENSSSCG00045009545	-0.510032	10.2722	1.56E-11	2.81E-10
RPL7	-0.557444	10.3258	1.58E-11	2.84E-10
STRBP	0.545542	10.4286	1.78E-11	3.20E-10
ENSSSCG00045003962	0.513676	10.254	1.80E-11	3.23E-10
CENPP	0.573141	10.4328	1.80E-11	3.23E-10
IVNS1ABP	0.54313	10.3984	1.87E-11	3.35E-10
ENSSSCG00045038233	-0.468721	10.5807	2.12E-11	3.79E-10
IL34	0.574379	10.3179	2.13E-11	3.81E-10
RNPEP	0.486752	10.2473	2.29E-11	4.08E-10
ENSSSCG00045020834	0.52659	10.3915	2.35E-11	4.19E-10
SEC62	-0.48478	10.3787	2.46E-11	4.38E-10
TNFRSF11A	-0.575349	10.372	2.53E-11	4.50E-10
SMO	0.551265	10.2837	2.57E-11	4.57E-10
NFATC2	0.545273	10.2651	2.82E-11	5.01E-10
RGS7	0.590363	10.3713	2.96E-11	5.25E-10
CSTB	-0.504776	10.2545	3.10E-11	5.48E-10
ARFGAP1	0.54483	10.2972	3.34E-11	5.91E-10
ATP6V1C2	0.362069	10.2227	3.65E-11	6.45E-10
DIP2C	0.421966	10.667	3.72E-11	6.56E-10
DENND2A	0.55937	10.3483	3.73E-11	6.58E-10
FKBP1A	-0.494664	10.308	3.96E-11	6.97E-10
LHPP	0.5395	10.282	3.97E-11	6.99E-10
ENSSSCG00045023353	0.382139	10.2249	4.27E-11	7.50E-10
ENSSSCG00045007920	0.499922	10.2466	4.42E-11	7.75E-10
ENSSSCG00045027630	0.4324	10.2323	4.60E-11	8.07E-10
MMS22L	0.566523	10.2669	4.80E-11	8.41E-10
ENSSSCG00045027732	0.383519	10.2244	4.85E-11	8.48E-10
ITPRID2	-0.57141	10.4681	5.19E-11	9.07E-10
ENSSSCG00045000955	-0.524994	10.613	5.25E-11	9.17E-10
MTPN	0.528962	10.3912	5.26E-11	9.17E-10
SORL1	-0.516478	10.3139	5.26E-11	9.17E-10
ANTXR2	0.516581	10.4382	5.46E-11	9.50E-10
ENSSSCG00045013920	-0.538841	10.293	5.66E-11	9.85E-10
ENSSSCG00045015167	0.500142	10.4574	5.88E-11	1.02E-09
DDX46	0.501814	10.4075	5.94E-11	1.03E-09
SLC8A1	-0.549629	10.8364	6.30E-11	1.09E-09
DLGAP5	0.334004	10.2201	6.35E-11	1.10E-09
ENSSSCG00045021287	0.360129	10.2225	6.37E-11	1.10E-09
TSPOAP1	0.48296	10.2432	6.48E-11	1.12E-09
P3H2	0.53296	10.5301	6.70E-11	1.16E-09
NEK1	0.495142	10.4784	7.18E-11	1.24E-09
UNKL	0.535501	10.3465	7.22E-11	1.24E-09
ENG	-0.534818	10.3142	7.33E-11	1.26E-09
ARHGAP5	0.474323	10.5125	7.38E-11	1.27E-09
MERTK	-0.510736	10.3374	7.47E-11	1.28E-09
ENSSSCG00045015936	-0.557736	10.3434	7.99E-11	1.37E-09
AHCYL1	0.527105	10.3097	9.09E-11	1.56E-09
ENSSSCG00045008140	0.538532	10.2988	9.64E-11	1.65E-09
TCF23	0.291072	10.2166	9.75E-11	1.67E-09
CLEC3B	-0.52705	10.3733	1.04E-10	1.79E-09
ENSSSCG00045008935	-0.537769	10.3572	1.07E-10	1.82E-09
ENSSSCG00045012794	0.535908	10.327	1.10E-10	1.87E-09
ENSSSCG00045024118	0.530673	10.3396	1.12E-10	1.91E-09
MFSD4A	-0.550362	10.3116	1.13E-10	1.93E-09
S100A6	0.479769	10.256	1.14E-10	1.93E-09
C12orf56	0.467294	10.2401	1.15E-10	1.96E-09
MYBL2	0.389049	10.2254	1.16E-10	1.97E-09
CLIP4	-0.477919	10.2386	1.17E-10	1.98E-09
TMEFF2	-0.570753	10.3778	1.17E-10	1.98E-09
LARP1	0.503805	10.3781	1.19E-10	2.01E-09
ENSSSCG00045004239	-0.436969	10.5225	1.21E-10	2.04E-09
TMEM184B	0.526946	10.341	1.21E-10	2.04E-09
NCAPG2	0.531036	10.2568	1.24E-10	2.08E-09
ENSSSCG00045036477	-0.48578	10.4828	1.35E-10	2.27E-09
ADAM22	-0.541174	10.2995	1.37E-10	2.31E-09
STIM1	0.49483	10.4426	1.41E-10	2.37E-09
KCNB2	0.661862	10.5868	1.45E-10	2.44E-09
KCNK1	0.427983	10.2314	1.47E-10	2.47E-09
PKIG	0.508432	10.429	1.56E-10	2.61E-09
MYCT1	-0.515837	10.2683	1.58E-10	2.64E-09
SVIL	-0.369379	10.9072	1.59E-10	2.66E-09
NQO2	0.52107	10.2907	1.65E-10	2.76E-09
EMCN	-0.503748	10.5474	1.67E-10	2.79E-09
ENSSSCG00045023714	0.432744	10.2362	1.69E-10	2.82E-09
PFKFB3	-0.484274	10.3871	1.78E-10	2.97E-09
TBX18	0.548013	10.3175	1.82E-10	3.03E-09
ENSSSCG00045025402	-0.397224	10.2269	1.85E-10	3.07E-09
SV2B	0.328642	10.2198	1.87E-10	3.10E-09
ENSSSCG00045019286	0.428893	10.2343	1.92E-10	3.19E-09
FAM20C	0.475854	10.245	1.98E-10	3.27E-09
ENSSSCG00045023645	-0.360272	11.1003	2.01E-10	3.32E-09
SAT1	-0.416934	10.5418	2.01E-10	3.32E-09
KLHDC1	0.530926	10.3438	2.07E-10	3.42E-09
ACSS2	-0.381068	10.6086	2.07E-10	3.42E-09
USP25	0.425707	10.6486	2.10E-10	3.46E-09
ENSSSCG00045007786	0.308832	10.2182	2.11E-10	3.47E-09
RPL27	-0.490571	10.2642	2.16E-10	3.55E-09
ATL2	-0.414575	10.5107	2.29E-10	3.77E-09
ADIG	-0.498922	10.2639	2.36E-10	3.88E-09
ATP8B2	0.501634	10.2634	2.44E-10	4.00E-09
ENSSSCG00045007208	0.512996	10.325	2.44E-10	4.00E-09
H3F3A	-0.474228	10.3374	2.45E-10	4.00E-09
PLS3	-0.498444	10.4019	2.45E-10	4.01E-09
EGFL6	0.400332	10.2291	2.47E-10	4.04E-09
ENSSSCG00045023331	0.465709	10.2442	2.52E-10	4.11E-09
PON3	-0.482711	10.2553	2.54E-10	4.14E-09
CAV1	-0.400917	10.7357	2.55E-10	4.16E-09
ENSSSCG00045026198	-0.439723	10.6704	2.58E-10	4.20E-09
ENSSSCG00045009438	-0.555031	10.4061	2.62E-10	4.26E-09
RTN4RL1	0.442572	10.2389	2.78E-10	4.52E-09
MCF2L	0.490502	10.4204	2.85E-10	4.63E-09
ENSSSCG00045035782	0.529022	10.2972	2.86E-10	4.64E-09
ARHGEF5	0.320781	10.2197	2.89E-10	4.68E-09
FOSL2	0.497536	10.2586	2.98E-10	4.82E-09
RPL35	-0.473266	10.4167	3.16E-10	5.11E-09
IL10RB	0.523887	10.282	3.40E-10	5.49E-09
GPR160	-0.477567	10.2388	3.46E-10	5.59E-09
RPL38	-0.490627	10.3463	3.55E-10	5.72E-09
TGM1	0.302938	10.218	3.55E-10	5.72E-09
SLA-DQB1	-0.487602	10.2522	4.37E-10	7.03E-09
WDR7	0.416866	10.5746	4.40E-10	7.07E-09
ENSSSCG00045009717	-0.477785	10.3629	4.52E-10	7.25E-09
SPTBN2	0.363222	10.2244	5.03E-10	8.07E-09
MSI2	0.371054	10.7905	5.17E-10	8.28E-09
ENSSSCG00045035227	0.526514	10.3279	5.29E-10	8.47E-09
CCDC17	0.50463	10.3894	5.46E-10	8.73E-09
KCNK5	0.450157	10.2387	5.88E-10	9.40E-09
ECM2	-0.445268	10.4172	6.17E-10	9.85E-09
ENSSSCG00045031668	-0.5002	10.2529	6.40E-10	1.02E-08
SMCHD1	-0.36433	10.665	6.51E-10	1.04E-08
SLC5A10	0.502529	10.3413	7.28E-10	1.16E-08
DLGAP1	0.531492	10.2848	7.49E-10	1.19E-08
ARMC2Â	-0.488132	10.3213	7.61E-10	1.21E-08
ENSSSCG00045039459	-0.371328	10.2228	7.72E-10	1.22E-08
MYO1B	-0.475622	10.4828	8.00E-10	1.27E-08
ENSSSCG00045036734	0.499392	10.2699	8.05E-10	1.28E-08
RASGRP3	-0.532448	10.4049	8.11E-10	1.28E-08
PNPLA2	-0.474608	10.2587	8.44E-10	1.33E-08
FZD4	-0.39752	10.575	8.62E-10	1.36E-08
DECR2	0.480753	10.2599	8.69E-10	1.37E-08
LRRC42	0.512327	10.2789	9.08E-10	1.43E-08
ARHGAP12	0.451959	10.4936	9.17E-10	1.44E-08
LLGL2	0.367596	10.2258	9.44E-10	1.49E-08
ENSSSCG00045008852	0.472254	10.2525	9.90E-10	1.56E-08
NFAT5	-0.269168	11.0179	9.96E-10	1.56E-08
ENSSSCG00045018974	0.343215	10.2229	1.01E-09	1.59E-08
ERBB2	0.483464	10.2574	1.02E-09	1.60E-08
COX5B	-0.406103	10.2298	1.07E-09	1.67E-08
ENSSSCG00045024610	0.492897	10.3277	1.10E-09	1.72E-08
ETS1	-0.486477	10.5237	1.19E-09	1.86E-08
ENSSSCG00045038897	-0.37002	10.6138	1.19E-09	1.86E-08
ENSSSCG00045028336	0.460078	10.4227	1.22E-09	1.91E-08
ENSSSCG00045016029	0.49952	10.2933	1.23E-09	1.92E-08
KCNIP1	0.52975	10.2721	1.23E-09	1.92E-08
SPEF2	0.487896	10.2604	1.30E-09	2.02E-08
ENSSSCG00045037077	0.487008	10.2881	1.31E-09	2.04E-08
HELLS	0.487213	10.2532	1.35E-09	2.09E-08
BBS7	0.481411	10.2626	1.38E-09	2.15E-08
ENSSSCG00045029819	0.499861	10.3767	1.39E-09	2.15E-08
ENSSSCG00045038114	0.480325	10.2591	1.43E-09	2.22E-08
ENSSSCG00045024779	0.480019	10.2679	1.53E-09	2.37E-08
AK1	0.371487	10.2294	1.53E-09	2.37E-08
ENSSSCG00045018594	0.307401	10.2188	1.54E-09	2.37E-08
ENSSSCG00045021665	-0.344433	10.831	1.56E-09	2.40E-08
LUC7L	0.441598	10.4756	1.58E-09	2.43E-08
ENSSSCG00045001560	0.50211	10.3202	1.65E-09	2.53E-08
CCDC39	0.434726	10.2415	1.66E-09	2.56E-08
ENSSSCG00045026091	0.383186	10.2282	1.76E-09	2.70E-08
RPS6KA3	0.428787	10.552	1.87E-09	2.87E-08
MCF2L.1	0.471868	10.3289	2.01E-09	3.08E-08
PDK4	-0.473551	10.2797	2.04E-09	3.12E-08
ENSSSCG00045016238	0.510317	10.303	2.06E-09	3.15E-08
ENSSSCG00045016635	-0.472745	10.3642	2.07E-09	3.16E-08
ENSSSCG00045000522	0.456468	10.5659	2.13E-09	3.26E-08
ENSSSCG00045032127	-0.456492	10.2806	2.14E-09	3.26E-08
ENSSSCG00045031670	0.461544	10.4571	2.18E-09	3.32E-08
ARHGAP20	-0.489465	10.3167	2.21E-09	3.37E-08
ENSSSCG00045036822	0.451677	10.4603	2.34E-09	3.56E-08
ENSSSCG00045033159	-0.462561	10.2687	2.36E-09	3.58E-08
FKBP10	0.470243	10.2482	2.37E-09	3.60E-08
FAM110C	0.277802	10.2169	2.38E-09	3.62E-08
HS3ST5	-0.53138	10.2834	2.39E-09	3.63E-08
ENSSSCG00045029521	0.370258	10.2273	2.40E-09	3.63E-08
DSE	0.491965	10.3502	2.40E-09	3.63E-08
ENSSSCG00045017759	-0.409586	10.4925	2.41E-09	3.64E-08
TRPC1	0.482958	10.3936	2.44E-09	3.69E-08
ENSSSCG00045036793	0.444932	10.4564	2.44E-09	3.69E-08
C14H12orf49	0.444079	10.5529	2.44E-09	3.69E-08
AQP7	-0.41168	10.2331	2.54E-09	3.83E-08
ZEB2	-0.356935	10.8392	2.56E-09	3.85E-08
SERINC2	0.381978	10.2301	2.59E-09	3.89E-08
CREB5	0.407396	10.8598	2.64E-09	3.97E-08
ENSSSCG00045018790	-0.455883	10.2536	2.75E-09	4.13E-08
ENSSSCG00045026044	-0.495676	10.4859	2.82E-09	4.23E-08
ENSSSCG00045028466	-0.45419	10.513	2.83E-09	4.24E-08
ENSSSCG00045031683	0.474452	10.4399	3.13E-09	4.69E-08
ENSSSCG00045028819	0.355561	10.2258	3.18E-09	4.76E-08
MRTFB	-0.344935	10.8989	3.21E-09	4.80E-08
MAP2K4	0.484328	10.408	3.28E-09	4.90E-08
CHSY3	-0.476288	10.5565	3.37E-09	5.03E-08
UST	0.49703	10.3461	3.48E-09	5.18E-08
ENSSSCG00045008940	-0.484343	10.4029	3.56E-09	5.30E-08
ENSSSCG00045033485	0.407035	10.2324	3.57E-09	5.31E-08
ENSSSCG00045033334	0.493427	10.2956	3.60E-09	5.35E-08
ENSSSCG00045016275	0.293223	10.2185	3.64E-09	5.40E-08
AXIN1	0.477979	10.3113	3.64E-09	5.40E-08
ENSSSCG00045020974	0.455072	10.4152	3.80E-09	5.64E-08
DEPP1	-0.440558	10.2417	3.85E-09	5.70E-08
NGF	0.474619	10.2585	3.86E-09	5.71E-08
ENSSSCG00045033359	0.292089	10.2181	3.88E-09	5.74E-08
RPL37A	-0.472312	10.3067	3.98E-09	5.87E-08
BLM	0.489171	10.2583	4.01E-09	5.92E-08
VEGFC	-0.568127	10.4361	4.10E-09	6.05E-08
COBLL1	0.42385	10.7351	4.11E-09	6.05E-08
RAB34	0.384262	10.2309	4.19E-09	6.17E-08
RFWD3	0.45996	10.2551	4.20E-09	6.17E-08
ITGA7	-0.463076	10.2676	4.21E-09	6.18E-08
ENSSSCG00045016397	0.465978	10.2538	4.86E-09	7.14E-08
ENSSSCG00045030069	0.486601	10.3034	4.89E-09	7.17E-08
DGKD	0.48156	10.3297	4.91E-09	7.19E-08
NOVA1	-0.400546	10.5377	4.99E-09	7.30E-08
ENSSSCG00045010741	0.464128	10.4293	5.00E-09	7.31E-08
EFNB2	-0.463662	10.4552	5.00E-09	7.31E-08
ENSSSCG00045006369	0.369782	10.2288	5.03E-09	7.34E-08
PRMT8	0.392693	10.2329	5.07E-09	7.40E-08
MMP23B	0.464151	10.2896	5.12E-09	7.46E-08
PNPO	-0.446853	10.2779	5.30E-09	7.72E-08
MAPK4	0.44345	10.2427	5.35E-09	7.77E-08
HSD11B1L	-0.451366	10.3675	5.35E-09	7.77E-08
TEC	-0.488439	10.2699	5.48E-09	7.96E-08
ENSSSCG00045034515	-0.454392	10.4733	5.50E-09	7.98E-08
ENSSSCG00045001894	-0.320625	11.357	5.52E-09	8.01E-08
RORA	0.417676	10.6034	5.54E-09	8.03E-08
PBX3	0.439425	10.567	5.57E-09	8.05E-08
GDPD5	0.444159	10.2483	5.57E-09	8.05E-08
MED13L	-0.229582	11.397	5.63E-09	8.14E-08
PPP6R3	0.352279	10.6723	5.71E-09	8.25E-08
ENSSSCG00045010756	0.46032	10.249	5.75E-09	8.29E-08
GARNL3	0.345065	10.2255	5.76E-09	8.30E-08
ENSSSCG00045008186	0.535466	10.2899	5.80E-09	8.35E-08
ENSSSCG00045011193	0.398183	10.2334	5.83E-09	8.39E-08
TKT	-0.441939	10.2863	5.86E-09	8.42E-08
CTBP1	0.486899	10.2691	5.93E-09	8.52E-08
DLG5	0.484076	10.3128	6.16E-09	8.84E-08
ENSSSCG00045032685	0.48323	10.3128	6.40E-09	9.17E-08
PIK3R1	-0.363583	10.7221	6.44E-09	9.22E-08
TENT5C	0.366413	10.2286	6.55E-09	9.37E-08
ENSSSCG00045018070	0.351286	10.2252	6.61E-09	9.45E-08
AHCYL2	-0.397683	10.5348	6.75E-09	9.65E-08
TRIM37	0.4913	10.3488	6.87E-09	9.80E-08
ENSSSCG00045019993	-0.455149	10.3564	6.93E-09	9.88E-08
ENSSSCG00045023828	0.467956	10.2608	6.99E-09	9.95E-08
ENSSSCG00045006365	0.271359	10.2163	7.07E-09	1.01E-07
FGF10	-0.490415	10.2637	7.17E-09	1.02E-07
ENSSSCG00045039239	-0.36574	10.5522	7.24E-09	1.03E-07
MMD	-0.457345	10.3101	7.81E-09	1.11E-07
LRCH4	0.416643	10.2454	7.88E-09	1.12E-07
ENSSSCG00045022117	-0.452109	10.2573	8.03E-09	1.14E-07
FNBP1	0.407653	10.5706	8.32E-09	1.18E-07
ITM2A	-0.425492	10.2405	9.10E-09	1.29E-07
AIG1	-0.408454	10.5082	9.11E-09	1.29E-07
PRICKLE1	0.410527	10.6773	9.35E-09	1.32E-07
GRIK5	0.337018	10.2241	9.38E-09	1.32E-07
PCNX1	0.384633	10.6175	9.46E-09	1.33E-07
ENSSSCG00045022256	-0.432303	10.3013	9.51E-09	1.34E-07
ENSSSCG00045007741	0.355508	10.2251	9.51E-09	1.34E-07
NRXN1	-0.565101	10.3079	9.59E-09	1.35E-07
ENSSSCG00045012865	0.309103	10.2201	9.61E-09	1.35E-07
NRP1	-0.429323	10.7241	9.69E-09	1.36E-07
NOS3	-0.442648	10.2526	9.85E-09	1.38E-07
ENSSSCG00045033402	-0.511121	10.3655	1.02E-08	1.42E-07
ANXA2	0.428661	10.5118	1.04E-08	1.45E-07
LMCD1	-0.504693	10.3514	1.04E-08	1.45E-07
ENSSSCG00045006770	0.470315	10.2596	1.05E-08	1.46E-07
ENSSSCG00045007150	-0.474628	10.2934	1.07E-08	1.50E-07
TMEM151A	0.257079	10.2161	1.10E-08	1.53E-07
HSP90AB1	-0.450866	10.3087	1.10E-08	1.53E-07
P4HA2	0.467368	10.3176	1.10E-08	1.54E-07
WNT10B	0.261578	10.2161	1.12E-08	1.56E-07
OXR1	-0.404107	10.4308	1.13E-08	1.57E-07
RABEPK	0.422041	10.2394	1.17E-08	1.62E-07
LGALS12	-0.44535	10.2804	1.19E-08	1.65E-07
AFAP1	0.480024	10.342	1.25E-08	1.73E-07
AMOTL2	0.465877	10.3242	1.36E-08	1.89E-07
ENSSSCG00045026588	0.270108	11.2076	1.39E-08	1.92E-07
ENSSSCG00045030204	0.373001	10.7106	1.39E-08	1.92E-07
CABCOCO1	0.473773	10.2742	1.40E-08	1.94E-07
ENSSSCG00045000080	-0.410586	10.2473	1.44E-08	1.99E-07
GFOD1	-0.431952	10.4337	1.45E-08	2.00E-07
ENSSSCG00045021464	-0.464977	10.3078	1.46E-08	2.01E-07
ENSSSCG00045037408	0.405478	10.2382	1.50E-08	2.06E-07
ECT2	0.47981	10.2671	1.50E-08	2.06E-07
KCTD9	0.445148	10.4192	1.51E-08	2.08E-07
ENSSSCG00045007552	-0.435085	10.3588	1.56E-08	2.15E-07
ADAM9	0.452846	10.3911	1.59E-08	2.18E-07
ENSSSCG00045037063	0.367196	10.6256	1.62E-08	2.23E-07
ENSSSCG00045035686	0.425206	10.4738	1.63E-08	2.24E-07
ENSSSCG00045002062	0.47965	10.3197	1.63E-08	2.24E-07
ENSSSCG00045014057	0.457287	10.2638	1.65E-08	2.27E-07
ENSSSCG00045012923	0.403335	10.2384	1.68E-08	2.30E-07
SMYD3	0.321409	10.9957	1.69E-08	2.31E-07
ENSSSCG00045010509	0.346135	10.2263	1.69E-08	2.31E-07
MYBL1	0.345188	10.2254	1.70E-08	2.31E-07
ACIN1	0.396819	10.4824	1.70E-08	2.33E-07
SEC31A	0.363868	10.6415	1.79E-08	2.44E-07
NAP1L4	0.452721	10.3197	1.81E-08	2.46E-07
ENSSSCG00045002770	0.435563	10.2509	1.86E-08	2.53E-07
TMEM135	-0.262265	10.9375	1.86E-08	2.53E-07
ZNF367	0.329893	10.2235	1.88E-08	2.56E-07
C1R.1	0.461597	10.3283	1.91E-08	2.60E-07
ENSSSCG00045003335	-0.354826	10.6654	1.92E-08	2.60E-07
GJA1	0.436332	10.2639	1.99E-08	2.70E-07
ENSSSCG00045026585	-0.373978	10.6755	2.05E-08	2.78E-07
TPM3	0.441208	10.3455	2.09E-08	2.82E-07
MTHFD2L	0.45852	10.3136	2.09E-08	2.83E-07
ENSSSCG00045006415	0.400377	10.5432	2.13E-08	2.88E-07
RHOA	0.310196	10.8509	2.20E-08	2.96E-07
ENSSSCG00045014314	-0.38949	10.4531	2.21E-08	2.97E-07
ENSSSCG00045005973	0.37786	10.2294	2.23E-08	3.00E-07
ENSSSCG00045000362	-0.503554	10.3819	2.26E-08	3.05E-07
IL6ST	0.36321	10.7024	2.27E-08	3.05E-07
ENSSSCG00045023784	0.330248	10.2247	2.28E-08	3.06E-07
FMNL1	0.431485	10.2596	2.30E-08	3.09E-07
RACGAP1	0.282801	10.2185	2.30E-08	3.09E-07
ST5	0.436356	10.2713	2.36E-08	3.16E-07
ENSSSCG00045003613	0.340309	10.2257	2.36E-08	3.17E-07
SLC35F3	0.433973	10.2452	2.37E-08	3.18E-07
RBP4	-0.258282	10.214	2.51E-08	3.36E-07
TSPAN12	-0.420087	10.2722	2.61E-08	3.49E-07
ENSSSCG00045002987	0.438254	10.432	2.72E-08	3.64E-07
TPX2	0.387182	10.2329	2.76E-08	3.68E-07
DENND5B	-0.392886	10.4496	2.78E-08	3.71E-07
ENSSSCG00045030880	0.394499	10.5329	2.79E-08	3.71E-07
SLC22A15	0.458754	10.2827	2.84E-08	3.78E-07
ENSSSCG00045030000	0.464156	10.3537	2.86E-08	3.80E-07
SMC4	0.479471	10.2826	2.87E-08	3.81E-07
EIF1	-0.448077	10.2926	2.91E-08	3.86E-07
ENSSSCG00045006790	0.260723	10.217	2.96E-08	3.93E-07
PRXL2A	-0.388345	10.2331	2.98E-08	3.95E-07
ENSSSCG00045037299	0.396118	10.239	2.98E-08	3.95E-07
SMTNL2	0.409097	10.2434	2.99E-08	3.96E-07
ENSSSCG00045006322	-0.439024	10.3237	3.06E-08	4.04E-07
SGCE	0.453313	10.2758	3.08E-08	4.07E-07
ENSSSCG00045023182	0.388932	10.5369	3.10E-08	4.10E-07
ENSSSCG00045013726	0.324469	10.2231	3.11E-08	4.10E-07
SLC12A4	0.433161	10.2625	3.20E-08	4.22E-07
ENSSSCG00045033289	0.469172	10.3747	3.30E-08	4.34E-07
SLC38A1	0.471239	10.2869	3.38E-08	4.44E-07
RPL17-C18orf32	-0.442693	10.3259	3.45E-08	4.53E-07
CEP152	0.341125	10.2252	3.50E-08	4.60E-07
ENSSSCG00045008586	0.421614	10.4149	3.52E-08	4.62E-07
PWWP3B	0.450426	10.2996	3.61E-08	4.73E-07
RPL31	0.432061	10.4097	3.66E-08	4.80E-07
ENSSSCG00045001076	-0.477272	10.3755	3.67E-08	4.81E-07
MAP4K3	-0.313651	10.7407	3.68E-08	4.81E-07
ENSSSCG00045016799	-0.431036	10.3679	3.73E-08	4.88E-07
RPTOR	0.411647	10.4335	3.84E-08	5.02E-07
ENSSSCG00045027286	0.459567	10.298	3.86E-08	5.04E-07
RPL36A	-0.420071	10.256	4.01E-08	5.23E-07
CSF1	0.432457	10.2634	4.05E-08	5.28E-07
YBX3	-0.438874	10.3349	4.12E-08	5.36E-07
ENSSSCG00045017573	0.461319	10.2919	4.26E-08	5.54E-07
ENSSSCG00045017358	0.461993	10.333	4.26E-08	5.54E-07
ENSSSCG00045033078	0.365606	10.2291	4.31E-08	5.60E-07
TMTC2	0.319064	10.9279	4.53E-08	5.88E-07
NFKBIA	-0.442261	10.2884	4.58E-08	5.94E-07
EMP1	-0.436266	10.2888	4.61E-08	5.97E-07
ENSSSCG00045005464	0.427798	10.2658	4.62E-08	5.98E-07
KIAA0895	0.384035	10.24	4.63E-08	6.00E-07
P2RX3	0.278818	10.2182	4.82E-08	6.23E-07
ENSSSCG00045011520	0.45519	10.3031	4.86E-08	6.28E-07
SLC16A9	0.464911	10.291	5.00E-08	6.46E-07
BDNF	0.277107	10.2184	5.07E-08	6.54E-07
ENSSSCG00045020280	0.416921	10.3984	5.09E-08	6.56E-07
DNMT1	0.44864	10.2723	5.09E-08	6.56E-07
ENSSSCG00045009753	0.223227	10.2136	5.14E-08	6.61E-07
ENSSSCG00045018143	0.336854	10.227	5.31E-08	6.83E-07
ENSSSCG00045022264	0.361051	10.233	5.74E-08	7.37E-07
RORC	0.321108	10.2239	5.78E-08	7.42E-07
NTNG1	0.35317	10.2278	5.82E-08	7.47E-07
TBC1D20	-0.422534	10.2879	5.85E-08	7.50E-07
ENSSSCG00045013905	0.433992	10.3511	5.87E-08	7.52E-07
ALDH1L1	-0.342932	10.2258	5.88E-08	7.52E-07
INPPL1	0.412026	10.2562	6.51E-08	8.33E-07
NFIX	0.427152	10.4274	6.58E-08	8.41E-07
P3H4	0.399054	10.242	6.61E-08	8.45E-07
ZCCHC2	-0.419859	10.3196	6.65E-08	8.49E-07
ENSSSCG00045028471	-0.370591	10.425	6.68E-08	8.52E-07
ENSSSCG00045029447	-0.408309	10.3696	6.84E-08	8.71E-07
ENSSSCG00045013797	0.381751	10.2363	6.89E-08	8.77E-07
ENSSSCG00045015809	0.292762	10.2208	6.93E-08	8.81E-07
SPINT2	0.356747	10.2311	6.94E-08	8.82E-07
HAUS1	0.333525	10.2268	6.94E-08	8.82E-07
SKI	0.450481	10.2992	7.09E-08	9.00E-07
SDR16C5	-0.266851	10.2144	7.37E-08	9.35E-07
ENSSSCG00045003028	-0.419079	10.2577	7.53E-08	9.55E-07
GALNT16	-0.42511	10.37	7.80E-08	9.88E-07
KIFC1	0.316673	10.2238	7.81E-08	9.88E-07
NLGN1	0.415196	10.2461	8.03E-08	1.02E-06
ENSSSCG00045004564	-0.367265	10.4396	8.10E-08	1.02E-06
ITGB3	0.459325	10.326	8.19E-08	1.03E-06
GRB14	-0.364482	10.2326	8.41E-08	1.06E-06
CRY2	0.444323	10.286	8.41E-08	1.06E-06
ENSSSCG00045032402	0.282512	11.03	8.42E-08	1.06E-06
ENSSSCG00045022563	0.431178	10.3198	8.44E-08	1.06E-06
ENSSSCG00045026962	-0.368349	10.8254	8.45E-08	1.06E-06
ENSSSCG00045009153	-0.431206	10.2894	8.57E-08	1.08E-06
RPS6	-0.432256	10.3164	8.88E-08	1.11E-06
WNT7B	0.287545	10.2204	8.94E-08	1.12E-06
FGFR3	0.209135	10.2132	8.99E-08	1.13E-06
GPAT4	-0.392526	10.3624	9.16E-08	1.15E-06
FGF18	0.318142	10.2223	9.37E-08	1.17E-06
MTR	-0.424198	10.3742	9.45E-08	1.18E-06
ZZZ3	0.350168	10.6325	9.56E-08	1.19E-06
ENSSSCG00045033450	0.393642	10.2439	9.62E-08	1.20E-06
TMEM129	0.462247	10.3079	9.79E-08	1.22E-06
ENSSSCG00045011335	0.23737	10.2148	9.87E-08	1.23E-06
MAP3K9	0.341365	10.227	9.92E-08	1.24E-06
IGFBP7	-0.430533	10.8463	9.95E-08	1.24E-06
MALL	-0.431575	10.2698	1.03E-07	1.28E-06
RPL30	-0.435775	10.2962	1.04E-07	1.30E-06
RPL5	-0.40765	10.3311	1.06E-07	1.31E-06
ENSSSCG00045023345	0.294133	10.2202	1.06E-07	1.32E-06
ENSSSCG00045039360	0.289591	10.2199	1.06E-07	1.32E-06
LHFPL6	0.380153	10.6187	1.08E-07	1.34E-06
CHPT1	-0.409285	10.3057	1.08E-07	1.34E-06
ENSSSCG00045020648	0.432134	10.3797	1.10E-07	1.36E-06
ENSSSCG00045039482	0.447158	10.3413	1.11E-07	1.37E-06
ENSSSCG00045025901	0.41701	10.2599	1.12E-07	1.38E-06
ENSSSCG00045037788	0.424889	10.2559	1.12E-07	1.39E-06
REXO2	0.388487	10.5231	1.12E-07	1.39E-06
IFFO2	0.392071	10.2407	1.15E-07	1.42E-06
C13H3orf70	-0.453387	10.3273	1.15E-07	1.42E-06
GLIS2	0.39507	10.2518	1.18E-07	1.46E-06
ST3GAL6	0.452383	10.3177	1.24E-07	1.52E-06
ENSSSCG00045025084	0.363768	10.697	1.25E-07	1.54E-06
COX4I1	-0.422066	10.3042	1.28E-07	1.57E-06
TOP2A	0.314866	10.2234	1.29E-07	1.58E-06
ILDR2	0.290344	10.2213	1.31E-07	1.61E-06
DEF8	0.427787	10.2804	1.33E-07	1.64E-06
ENSSSCG00045036976	0.394633	10.4531	1.39E-07	1.70E-06
ENSSSCG00045005849	0.415449	10.254	1.41E-07	1.72E-06
CLEC14A	-0.419165	10.2643	1.41E-07	1.73E-06
FYN	0.34472	10.7462	1.45E-07	1.77E-06
ENSSSCG00045029996	0.298777	10.8906	1.45E-07	1.77E-06
ENSSSCG00045029539	0.436686	10.3676	1.45E-07	1.77E-06
ENSSSCG00045012567	0.469072	10.2858	1.47E-07	1.79E-06
PLPP2	0.387037	10.2442	1.47E-07	1.80E-06
CDC42EP2	0.405617	10.2496	1.48E-07	1.80E-06
LRRFIP1	0.376113	10.4905	1.48E-07	1.80E-06
ENSSSCG00045002784	0.232888	10.2146	1.50E-07	1.82E-06
ENSSSCG00045000613	0.444683	10.2769	1.51E-07	1.84E-06
RPL18A	-0.422649	10.3435	1.53E-07	1.85E-06
CHRD	0.251171	10.216	1.58E-07	1.92E-06
GJA5	-0.493431	10.2738	1.59E-07	1.93E-06
ENSSSCG00045009721	-0.434367	10.3045	1.64E-07	1.98E-06
MAP3K13	0.419674	10.4237	1.65E-07	2.00E-06
ENSSSCG00045026559	0.439617	10.3389	1.67E-07	2.01E-06
HDAC9	-0.39552	10.712	1.67E-07	2.02E-06
SLC44A1	0.418442	10.4611	1.69E-07	2.04E-06
MX1	-0.454252	10.26	1.69E-07	2.04E-06
PLXDC2	0.262509	11.4165	1.70E-07	2.05E-06
TRIM9	0.291285	10.221	1.70E-07	2.05E-06
ENSSSCG00045017362	0.445226	10.2901	1.72E-07	2.07E-06
CHST15	-0.468459	10.506	1.76E-07	2.12E-06
RPL35A	-0.415812	10.2815	1.77E-07	2.13E-06
HP	0.328309	10.2265	1.84E-07	2.22E-06
FSTL1	0.425829	10.4078	1.85E-07	2.22E-06
MBOAT1	0.449987	10.3359	1.88E-07	2.26E-06
RAB11FIP2	0.415173	10.3052	1.92E-07	2.30E-06
CD86	0.391406	10.2448	1.92E-07	2.30E-06
CYP1B1	-0.402594	10.2755	1.94E-07	2.32E-06
ENSSSCG00045024678	0.420219	10.282	1.95E-07	2.34E-06
RIPOR3	-0.4116	10.2563	1.98E-07	2.37E-06
AGPAT3	0.421584	10.3328	1.98E-07	2.37E-06
RPL13	-0.401797	10.3967	1.99E-07	2.37E-06
ACKR4	-0.377875	10.2377	1.99E-07	2.38E-06
PDGFA	0.310976	10.2242	2.01E-07	2.40E-06
SMAD6	0.429917	10.4589	2.02E-07	2.40E-06
ENSSSCG00045015595	-0.379239	10.2418	2.04E-07	2.43E-06
ENSSSCG00045030337	-0.427785	10.3125	2.08E-07	2.48E-06
LCLAT1	0.400673	10.4154	2.11E-07	2.51E-06
MEF2A	0.299251	10.8784	2.11E-07	2.51E-06
ANGPTL2	0.432794	10.2813	2.12E-07	2.52E-06
ENSSSCG00045023598	-0.385263	10.3763	2.13E-07	2.53E-06
XPC	0.43216	10.3061	2.13E-07	2.53E-06
CFLAR	-0.343723	10.4836	2.14E-07	2.53E-06
HSF4	0.399804	10.2712	2.20E-07	2.61E-06
ANO8	0.415298	10.2579	2.21E-07	2.61E-06
ELOVL5	-0.297812	10.5922	2.22E-07	2.63E-06
SFMBT2	0.446695	10.3137	2.23E-07	2.64E-06
MGST3	-0.414842	10.2969	2.24E-07	2.64E-06
S100A2	0.199118	10.2128	2.24E-07	2.65E-06
HAND2	0.271317	10.2197	2.27E-07	2.67E-06
TIMELESS	0.305369	10.2229	2.29E-07	2.70E-06
SRGN	-0.355204	10.2316	2.31E-07	2.71E-06
ESAM	-0.407314	10.2572	2.31E-07	2.72E-06
ENSSSCG00045005244	-0.294211	10.6299	2.32E-07	2.72E-06
ENSSSCG00045012483	0.389553	10.4227	2.33E-07	2.73E-06
ENSSSCG00045022118	0.415693	10.3088	2.33E-07	2.74E-06
ENSSSCG00045015029	0.279792	10.2196	2.34E-07	2.74E-06
ENSSSCG00045014364	0.444888	10.3553	2.35E-07	2.75E-06
ENSSSCG00045011808	-0.30268	10.7116	2.50E-07	2.93E-06
TMEM65	0.404894	10.4214	2.52E-07	2.95E-06
SFMBT1	0.444082	10.3266	2.53E-07	2.96E-06
ENSSSCG00045025403	-0.412475	10.3957	2.56E-07	3.00E-06
SECISBP2L	0.401666	10.4269	2.57E-07	3.00E-06
ENSSSCG00045033728	0.415718	10.3333	2.58E-07	3.01E-06
BBS1	0.400196	10.2526	2.59E-07	3.01E-06
ABCC5	0.40171	10.4121	2.62E-07	3.05E-06
THBS4	-0.339802	10.2278	2.65E-07	3.09E-06
DOT1L	0.433779	10.2887	2.67E-07	3.11E-06
ENSSSCG00045018077	0.421457	10.2935	2.69E-07	3.13E-06
MYRIP	-0.474729	10.4767	2.73E-07	3.17E-06
CD93	-0.378359	10.239	2.73E-07	3.17E-06
OSBPL6	0.417312	10.2681	2.77E-07	3.21E-06
CDC5L	0.420711	10.3321	2.84E-07	3.29E-06
GPR39	0.395646	10.2405	2.86E-07	3.32E-06
CIP2A	0.294205	10.2219	2.96E-07	3.43E-06
BMPR1A	0.353949	10.5428	2.96E-07	3.43E-06
CMTM4	0.424273	10.271	3.08E-07	3.57E-06
EDA	0.427103	10.5102	3.10E-07	3.59E-06
ENSSSCG00045030047	-0.40605	10.3899	3.14E-07	3.62E-06
GMDS	0.343716	10.5988	3.17E-07	3.66E-06
ENSSSCG00045001839	-0.385348	10.4263	3.18E-07	3.66E-06
ATP2A3	-0.36093	10.2347	3.21E-07	3.70E-06
LRIG2	0.370324	10.5529	3.22E-07	3.71E-06
VASN	0.309596	10.2247	3.25E-07	3.74E-06
TUBB	-0.384945	10.2749	3.28E-07	3.77E-06
MYO19	0.362787	10.2348	3.33E-07	3.83E-06
DDIT4	-0.385042	10.2572	3.35E-07	3.85E-06
PBEF1	-0.382886	10.3282	3.37E-07	3.86E-06
ENSSSCG00045004001	0.403496	10.359	3.41E-07	3.90E-06
ENSSSCG00045038042	0.406357	10.2791	3.47E-07	3.98E-06
CPXM2	0.43001	10.441	3.52E-07	4.04E-06
TSC22D3	-0.414836	10.3313	3.55E-07	4.06E-06
MDH1	-0.367925	10.2482	3.63E-07	4.15E-06
WLS	0.422964	10.3255	3.63E-07	4.15E-06
ENSSSCG00045025813	0.419268	10.3665	3.64E-07	4.15E-06
ENSSSCG00045000810	0.413384	10.318	3.67E-07	4.19E-06
RACK1	-0.407531	10.3105	3.69E-07	4.21E-06
ENSSSCG00045010510	0.399533	10.4078	3.69E-07	4.21E-06
PARP6	0.396585	10.3426	3.70E-07	4.22E-06
ENSSSCG00045035613	0.208095	10.214	3.72E-07	4.24E-06
GPR161	-0.380425	10.3409	3.81E-07	4.34E-06
HADH	-0.381769	10.3192	3.91E-07	4.44E-06
AGR2	-0.285141	10.2192	3.92E-07	4.45E-06
GTF3C1	0.394639	10.3832	3.92E-07	4.45E-06
IGSF8	0.311201	10.2266	3.92E-07	4.45E-06
ENSSSCG00045009166	0.301384	10.2268	3.92E-07	4.45E-06
ENSSSCG00045029131	0.425018	10.2683	4.05E-07	4.59E-06
HOPX	0.301873	10.2235	4.07E-07	4.61E-06
ENSSSCG00045007153	0.369007	10.2404	4.07E-07	4.61E-06
ENSSSCG00045034730	0.380108	10.5166	4.19E-07	4.74E-06
NREP	0.416904	10.3991	4.31E-07	4.86E-06
RNF144A	0.357429	10.5178	4.34E-07	4.90E-06
DIO2	0.291828	10.2221	4.35E-07	4.90E-06
TRAPPC10	0.408965	10.3396	4.37E-07	4.92E-06
FLRT3	0.338556	10.2333	4.47E-07	5.03E-06
IRF3	0.401494	10.2643	4.59E-07	5.16E-06
COL1A1	0.344727	10.6177	4.60E-07	5.17E-06
ENSSSCG00045007709	-0.331078	10.5335	4.63E-07	5.20E-06
HRH1	0.464397	10.3274	4.64E-07	5.21E-06
NFIC	0.365099	10.4956	4.86E-07	5.46E-06
PCOLCE2	0.430542	10.3272	4.90E-07	5.50E-06
ENSSSCG00045012390	-0.405601	10.4207	4.91E-07	5.50E-06
MAPK12	0.378917	10.2544	4.92E-07	5.51E-06
ENSSSCG00045016030	0.412569	10.2915	5.00E-07	5.59E-06
TCAIM	0.411678	10.2969	5.00E-07	5.60E-06
ENSSSCG00045019692	0.354268	10.2379	5.02E-07	5.61E-06
SETBP1	-0.362408	10.6934	5.12E-07	5.72E-06
ENSSSCG00045016542	0.434975	10.3246	5.15E-07	5.75E-06
ENSSSCG00045016194	0.359145	10.2384	5.16E-07	5.75E-06
ENSSSCG00045036265	-0.409502	10.2809	5.20E-07	5.80E-06
ENSSSCG00045009949	-0.391079	10.4822	5.23E-07	5.83E-06
MNDA	-0.309925	10.2232	5.27E-07	5.87E-06
GASK1B	-0.425302	10.4868	5.28E-07	5.87E-06
FGF12	-0.47234	10.3886	5.29E-07	5.88E-06
UBE4B	0.368178	10.4592	5.33E-07	5.92E-06
RPS9	-0.387689	10.385	5.34E-07	5.92E-06
ENSSSCG00045028823	0.33449	10.5835	5.54E-07	6.14E-06
AP3D1	0.414178	10.3091	5.54E-07	6.14E-06
CHP2	-0.411292	10.2651	5.71E-07	6.33E-06
DNMT3A	0.404866	10.3693	5.89E-07	6.52E-06
ENSSSCG00045020846	-0.438195	10.2715	5.91E-07	6.53E-06
ENSSSCG00045018000	-0.458182	10.3756	5.97E-07	6.61E-06
ENSSSCG00045013449	0.38275	10.239	6.12E-07	6.76E-06
ROM1	0.283935	10.2233	6.14E-07	6.78E-06
ENSSSCG00045038882	-0.40735	10.338	6.28E-07	6.93E-06
ENSSSCG00045038861	0.400942	10.3119	6.33E-07	6.99E-06
SMC1A	0.400623	10.3613	6.51E-07	7.17E-06
ENSSSCG00045025116	-0.400013	10.2749	6.55E-07	7.21E-06
CYP27A1	-0.394499	10.4004	6.63E-07	7.29E-06
ENSSSCG00045008448	-0.347559	10.4571	6.79E-07	7.47E-06
ISL1	0.192883	10.2123	6.91E-07	7.60E-06
ENSSSCG00045036795	0.418993	10.3042	6.98E-07	7.66E-06
ARHGEF6	-0.36877	10.3541	7.01E-07	7.70E-06
GAS7	0.413524	10.3008	7.12E-07	7.81E-06
ENSSSCG00045014459	0.341623	10.2311	7.13E-07	7.81E-06
GRID2	0.453764	10.2793	7.14E-07	7.82E-06
NDUFS4	0.365975	10.4526	7.14E-07	7.82E-06
ENSSSCG00045026828	0.415091	10.2992	7.19E-07	7.86E-06
WDR62	0.360237	10.2399	7.23E-07	7.91E-06
ENSSSCG00045031718	-0.39122	10.3162	7.43E-07	8.12E-06
STK35	0.367823	10.2475	7.56E-07	8.25E-06
ENSSSCG00045020993	0.387622	10.3836	7.61E-07	8.30E-06
CASP6	0.421329	10.3434	7.75E-07	8.45E-06
ENSSSCG00045038569	-0.341116	10.4263	7.76E-07	8.45E-06
ENSSSCG00045016870	0.258519	10.2188	7.99E-07	8.70E-06
ENSSSCG00045008462	-0.406882	10.2952	8.02E-07	8.72E-06
ENSSSCG00045011366	0.322474	10.6126	8.36E-07	9.09E-06
VAPB	0.380116	10.387	8.38E-07	9.10E-06
ENSSSCG00045016860	0.385316	10.4463	8.48E-07	9.21E-06
ENSSSCG00045015825	-0.31269	10.2278	8.54E-07	9.27E-06
NCEH1	0.430151	10.3119	8.68E-07	9.41E-06
ATP5MC3	-0.259116	10.2161	8.98E-07	9.73E-06
CHCHD10	-0.307508	10.2248	9.40E-07	1.02E-05
TIMP3	-0.308201	10.9669	9.44E-07	1.02E-05
ENSSSCG00045004654	0.269724	10.2196	9.47E-07	1.03E-05
MBNL1	-0.225084	11.0816	9.55E-07	1.03E-05
MTUS2	0.39991	10.2654	9.57E-07	1.03E-05
GLCE	-0.33817	10.4613	9.69E-07	1.05E-05
SPTBN1	-0.207828	11.3656	9.70E-07	1.05E-05
ENSSSCG00045004146	-0.469809	10.2977	9.72E-07	1.05E-05
EFCAB11	0.406025	10.3732	9.78E-07	1.05E-05
ENSSSCG00045018340	0.362475	10.4906	9.78E-07	1.05E-05
ENSSSCG00045027437	0.332577	10.233	9.81E-07	1.06E-05
ERBB3	0.320626	10.228	1.01E-06	1.08E-05
ENSSSCG00045015685	0.394387	10.288	1.02E-06	1.10E-05
TIRAP	0.399644	10.2794	1.04E-06	1.12E-05
ENSSSCG00045026400	0.42123	10.328	1.04E-06	1.12E-05
ENSSSCG00045001905	0.376977	10.2474	1.05E-06	1.12E-05
ENSSSCG00045011774	0.264269	10.2199	1.06E-06	1.13E-05
ENSSSCG00045010459	0.281171	10.2223	1.06E-06	1.14E-05
ENSSSCG00045006615	0.371233	10.2513	1.07E-06	1.14E-05
ENSSSCG00045034263	0.387977	10.2742	1.07E-06	1.14E-05
TBC1D22A	0.384551	10.3833	1.08E-06	1.15E-05
ENSSSCG00045027137	-0.370252	10.2656	1.08E-06	1.16E-05
NBN	0.397525	10.449	1.08E-06	1.16E-05
ZNF37A	0.319083	10.2281	1.10E-06	1.18E-05
ENSSSCG00045007996	-0.340872	10.2321	1.11E-06	1.18E-05
MEGF8	0.387833	10.2609	1.11E-06	1.18E-05
ENSSSCG00045024638	0.345258	10.2311	1.11E-06	1.18E-05
ENSSSCG00045012989	-0.368885	10.5278	1.13E-06	1.20E-05
SLC37A3	0.408524	10.2981	1.14E-06	1.21E-05
HVCN1	0.361772	10.2414	1.15E-06	1.22E-05
EEF1A1	-0.328724	10.5959	1.16E-06	1.24E-05
ENSSSCG00045026891	0.352894	10.2446	1.17E-06	1.24E-05
ENSSSCG00045002753	0.381557	10.286	1.17E-06	1.25E-05
ENSSSCG00045017596	0.366496	10.2368	1.18E-06	1.25E-05
H2AFY	0.367038	10.3962	1.21E-06	1.29E-05
ENSSSCG00045038390	0.391144	10.2624	1.22E-06	1.29E-05
SCLY	0.380473	10.2479	1.23E-06	1.31E-05
ZNF662	0.292154	10.2238	1.24E-06	1.31E-05
LZTS1	-0.357637	10.2465	1.27E-06	1.34E-05
DDX17	0.251191	10.9129	1.29E-06	1.36E-05
KANK3	-0.402474	10.2794	1.29E-06	1.36E-05
B3GNT2	0.395352	10.2695	1.30E-06	1.37E-05
NUAK1	-0.369904	10.4588	1.32E-06	1.39E-05
ENSSSCG00045013625	0.376053	10.2495	1.32E-06	1.39E-05
CABLES1	0.420779	10.3429	1.33E-06	1.40E-05
ENSSSCG00045004723	0.394065	10.2553	1.33E-06	1.40E-05
ENSSSCG00045004916	0.270107	10.2195	1.34E-06	1.41E-05
VWF	-0.404836	10.4629	1.35E-06	1.42E-05
IKZF2	0.410458	10.339	1.36E-06	1.42E-05
FLNB	-0.342564	10.7041	1.36E-06	1.43E-05
RGS3	-0.394234	10.3537	1.37E-06	1.44E-05
PLCH2	-0.332229	10.2328	1.38E-06	1.44E-05
MTNR1A	0.224506	10.2149	1.40E-06	1.47E-05
MEDAG	0.355088	10.2396	1.40E-06	1.47E-05
ENSSSCG00045016014	0.383854	10.2654	1.42E-06	1.48E-05
TGFBR3	0.324178	10.6264	1.42E-06	1.48E-05
SLC22A2	0.217042	10.2151	1.42E-06	1.48E-05
PAOX	0.371461	10.2469	1.43E-06	1.49E-05
RHOJ	-0.369574	10.448	1.45E-06	1.51E-05
S100PBP	0.402773	10.2954	1.48E-06	1.54E-05
SPIRE1	0.384729	10.3849	1.51E-06	1.57E-05
ENSSSCG00045006228	-0.302616	10.2265	1.52E-06	1.58E-05
ZNF146	0.363472	10.5057	1.52E-06	1.59E-05
EML3	0.342124	10.2357	1.55E-06	1.61E-05
ENSSSCG00045003939	0.23489	10.2172	1.56E-06	1.62E-05
SPINT1	0.181621	10.2119	1.56E-06	1.62E-05
CDH24	0.276156	10.2248	1.57E-06	1.63E-05
HERC4	-0.279635	10.613	1.59E-06	1.65E-05
TXNRD3	0.395548	10.2862	1.61E-06	1.67E-05
PBX1	0.295052	10.9398	1.61E-06	1.67E-05
ENSSSCG00045033158	0.34991	10.2352	1.64E-06	1.70E-05
CHN2	0.417393	10.4486	1.66E-06	1.71E-05
Jup	0.387814	10.3193	1.69E-06	1.75E-05
ENSSSCG00045033551	0.381858	10.273	1.72E-06	1.77E-05
ENSSSCG00045011591	-0.350387	10.2359	1.73E-06	1.78E-05
ENSSSCG00045039200	-0.370318	10.2699	1.76E-06	1.82E-05
UACA	-0.300961	10.6737	1.77E-06	1.83E-05
ENSSSCG00045017386	0.377839	10.263	1.79E-06	1.84E-05
MCM4	0.273398	10.2219	1.81E-06	1.87E-05
DSN1	0.391834	10.2543	1.82E-06	1.87E-05
AREL1	0.392059	10.293	1.82E-06	1.88E-05
ZNF366	-0.397154	10.4337	1.83E-06	1.88E-05
TPM2	0.368624	10.2653	1.84E-06	1.89E-05
RAB30	0.338988	10.5753	1.85E-06	1.90E-05
CYP3A46	-0.361499	10.2515	1.91E-06	1.96E-05
ENSSSCG00045013572	0.38776	10.4633	1.93E-06	1.98E-05
TTC25	-0.380244	10.294	1.94E-06	1.98E-05
PLCB1	-0.294517	11.0703	1.94E-06	1.98E-05
GADD45G	-0.331778	10.2364	1.96E-06	2.01E-05
CAMSAP3	0.198378	10.2133	2.02E-06	2.07E-05
ENSSSCG00045031437	0.388048	10.3037	2.03E-06	2.08E-05
ENSSSCG00045019619	0.390617	10.3937	2.04E-06	2.09E-05
SCN4B	0.202598	10.2133	2.07E-06	2.11E-05
ENSSSCG00045006379	0.338	10.2383	2.11E-06	2.15E-05
MMP2	-0.362651	10.2769	2.11E-06	2.15E-05
PEX11A	-0.339635	10.2406	2.12E-06	2.16E-05
GATA2	-0.285568	10.2209	2.15E-06	2.19E-05
ENSSSCG00045006343	-0.314574	10.228	2.15E-06	2.19E-05
ENSSSCG00045007280	0.374553	10.3805	2.16E-06	2.19E-05
HACD2	-0.322943	10.4495	2.19E-06	2.22E-05
ETV7	0.178844	10.2115	2.21E-06	2.24E-05
COX17	-0.346973	10.2486	2.26E-06	2.29E-05
GPD2	0.401693	10.3477	2.26E-06	2.30E-05
ADGRL3	-0.400597	10.4202	2.31E-06	2.34E-05
ENSSSCG00045034492	0.341717	10.2371	2.32E-06	2.35E-05
ENSSSCG00045016356	-0.388085	10.4176	2.32E-06	2.35E-05
TNXB	-0.358087	10.3553	2.32E-06	2.35E-05
LIPE	-0.354374	10.2565	2.34E-06	2.37E-05
ENSSSCG00045001449	0.31946	10.7015	2.34E-06	2.37E-05
TBC1D9B	0.380456	10.2985	2.35E-06	2.37E-05
ATP8A1	-0.35635	10.4323	2.35E-06	2.37E-05
ENSSSCG00045004305	-0.23206	10.9841	2.36E-06	2.38E-05
TAX1BP1	-0.289194	10.5259	2.37E-06	2.40E-05
ENSSSCG00045036863	-0.342811	10.3513	2.40E-06	2.42E-05
ENSSSCG00045017139	-0.402824	10.2958	2.40E-06	2.42E-05
ENSSSCG00045021000	-0.387556	10.2821	2.43E-06	2.45E-05
ENSSSCG00045018051	0.355102	10.2411	2.43E-06	2.45E-05
YES1	-0.332863	10.4669	2.44E-06	2.45E-05
DGCR8	0.371752	10.2528	2.44E-06	2.45E-05
ENSSSCG00045006265	-0.365494	10.3589	2.46E-06	2.48E-05
TBC1D31	0.387368	10.3192	2.47E-06	2.48E-05
ENSSSCG00045023127	-0.362023	10.2798	2.47E-06	2.48E-05
ENSSSCG00045025142	0.377803	10.287	2.52E-06	2.53E-05
PEPD	0.400473	10.2884	2.59E-06	2.59E-05
FRMD4A	-0.338865	10.5784	2.59E-06	2.60E-05
ENSSSCG00045020729	-0.372257	10.2436	2.63E-06	2.63E-05
CEP250	0.381185	10.2707	2.67E-06	2.67E-05
ENSSSCG00045018144	0.366466	10.2669	2.68E-06	2.67E-05
ENSSSCG00045010570	-0.386105	10.3432	2.70E-06	2.69E-05
ID2	0.308774	10.2297	2.70E-06	2.69E-05
ENSSSCG00045002335	0.346992	10.2428	2.71E-06	2.70E-05
FAF1	0.305574	10.6754	2.73E-06	2.72E-05
ENSSSCG00045026084	0.263338	10.2213	2.73E-06	2.72E-05
ENSSSCG00045032432	0.364595	10.456	2.76E-06	2.74E-05
ENSSSCG00045031271	-0.361157	10.3586	2.78E-06	2.76E-05
ENSSSCG00045030775	0.32667	10.5349	2.80E-06	2.79E-05
AGPAT2	0.370227	10.2652	2.82E-06	2.80E-05
LAT2	0.332885	10.2362	2.82E-06	2.80E-05
ENSSSCG00045008545	-0.341867	10.2509	2.83E-06	2.82E-05
ATP2A2	0.371169	10.4063	2.87E-06	2.85E-05
ESRP2	0.217333	10.2143	2.88E-06	2.85E-05
ENSSSCG00045035394	0.367306	10.4171	2.94E-06	2.91E-05
HSD17B4	-0.338377	10.3806	2.98E-06	2.95E-05
EXOC3L4	0.309179	10.2291	2.99E-06	2.96E-05
ENSSSCG00045009575	0.307665	10.2292	3.03E-06	3.00E-05
FBXW4	0.372608	10.385	3.05E-06	3.02E-05
PPFIA1	0.377921	10.3323	3.10E-06	3.07E-05
RIPK4	0.193379	10.2131	3.11E-06	3.07E-05
ENSSSCG00045033366	0.298392	10.2262	3.12E-06	3.08E-05
ENSSSCG00045030387	0.306526	10.2271	3.16E-06	3.12E-05
IGF1	-0.343001	10.4765	3.17E-06	3.13E-05
ENSSSCG00045019276	0.401583	10.3131	3.17E-06	3.13E-05
LINGO1	0.323387	10.234	3.18E-06	3.13E-05
BTBD9	0.261707	10.9207	3.18E-06	3.13E-05
CTTNBP2NL	0.391937	10.3589	3.19E-06	3.14E-05
ARFIP2.1	0.380813	10.2832	3.29E-06	3.23E-05
ENSSSCG00045039127	0.381386	10.3058	3.49E-06	3.43E-05
ENSSSCG00045020661	0.358986	10.2477	3.49E-06	3.43E-05
ENSSSCG00045012469	0.379303	10.2906	3.50E-06	3.44E-05
SSU72	0.378756	10.3017	3.53E-06	3.46E-05
SHE	-0.392213	10.2718	3.55E-06	3.48E-05
CSGALNACT1	-0.323952	10.8135	3.63E-06	3.56E-05
SAE1	0.395427	10.2924	3.64E-06	3.57E-05
WDR76	0.396632	10.2735	3.65E-06	3.57E-05
PRPS2	0.351558	10.2539	3.66E-06	3.58E-05
WDR19	0.367002	10.268	3.75E-06	3.66E-05
PCSK5	0.359012	10.7497	3.80E-06	3.71E-05
ENSSSCG00045000865	0.345609	10.44	3.80E-06	3.71E-05
RAPGEF2	-0.235522	11.0747	3.82E-06	3.73E-05
ENSSSCG00045029547	-0.407908	10.3915	3.91E-06	3.81E-05
PPAT	-0.322001	10.239	3.94E-06	3.84E-05
DCAKD	0.352732	10.3926	4.07E-06	3.96E-05
ENSSSCG00045038824	0.387213	10.315	4.08E-06	3.97E-05
AQP1	-0.39087	10.2625	4.10E-06	3.99E-05
ENSSSCG00045034167	-0.251749	10.2172	4.15E-06	4.03E-05
SOBP	-0.349068	10.4212	4.17E-06	4.06E-05
CHST7	-0.389028	10.2792	4.18E-06	4.06E-05
ENSSSCG00045035379	0.350376	10.2565	4.20E-06	4.07E-05
TFPI2	0.343685	10.2406	4.20E-06	4.07E-05
HMMR	0.274553	10.2223	4.26E-06	4.13E-05
MCUB	0.390689	10.3065	4.28E-06	4.14E-05
AGPAT1	-0.361324	10.2577	4.32E-06	4.18E-05
CAV2	-0.366218	10.2691	4.33E-06	4.19E-05
MAL2	0.350215	10.2443	4.36E-06	4.22E-05
ENSSSCG00045016722	0.309787	10.5125	4.38E-06	4.23E-05
ENSSSCG00045018427	0.377815	10.2927	4.38E-06	4.23E-05
BABAM2	0.292017	10.6821	4.39E-06	4.24E-05
SMAD9	0.38434	10.3034	4.48E-06	4.33E-05
KIF15	0.297277	10.2255	4.49E-06	4.33E-05
ENSSSCG00045018819	0.3827	10.2884	4.55E-06	4.38E-05
RPUSD1	0.341523	10.2539	4.55E-06	4.39E-05
pigRAD51	0.321158	10.2335	4.59E-06	4.42E-05
ENSSSCG00045005778	0.201442	10.2142	4.59E-06	4.42E-05
TMOD1	0.372565	10.2781	4.63E-06	4.45E-05
ENSSSCG00045029294	0.380559	10.3283	4.65E-06	4.46E-05
ENSSSCG00045020205	0.369516	10.3118	4.70E-06	4.51E-05
DAB2	0.309506	10.6424	4.72E-06	4.53E-05
COPG1	-0.323881	10.3713	4.73E-06	4.54E-05
ENSSSCG00045031767	0.29097	10.2295	4.82E-06	4.62E-05
ENSSSCG00045008359	-0.302097	10.5023	4.83E-06	4.63E-05
ENSSSCG00045033296	-0.302403	10.2244	4.83E-06	4.63E-05
FMNL3	-0.372013	10.3234	4.84E-06	4.63E-05
ENSSSCG00045019935	0.367949	10.4094	4.87E-06	4.66E-05
ENSSSCG00045020964	0.249642	10.93	4.87E-06	4.66E-05
ENSSSCG00045002803	0.221368	10.2154	4.89E-06	4.67E-05
ADIRF	0.360155	10.3368	4.98E-06	4.76E-05
ENSSSCG00045025595	-0.297295	10.2243	4.99E-06	4.76E-05
ENSSSCG00045034440	0.276047	10.7377	5.05E-06	4.82E-05
MAP1B	0.324218	10.6294	5.07E-06	4.83E-05
NRBP2	0.360218	10.2583	5.11E-06	4.87E-05
ENSSSCG00045004521	0.378904	10.3024	5.13E-06	4.89E-05
TRMT112	-0.286446	10.2225	5.15E-06	4.90E-05
PAQR4	0.232692	10.2164	5.15E-06	4.90E-05
ICA1	-0.383636	10.3334	5.16E-06	4.90E-05
ENSSSCG00045037919	-0.253913	10.2205	5.17E-06	4.90E-05
FLRT2	0.384607	10.454	5.17E-06	4.90E-05
ENSSSCG00045018165	0.342998	10.4162	5.17E-06	4.90E-05
ENSSSCG00045012899	0.391769	10.2786	5.17E-06	4.90E-05
NAGK	0.371151	10.2796	5.21E-06	4.93E-05
MYO6	-0.314379	10.4738	5.27E-06	4.99E-05
TAF1B	0.369711	10.266	5.29E-06	5.01E-05
NF2	0.386916	10.305	5.31E-06	5.02E-05
TBC1D1	-0.35875	10.4842	5.39E-06	5.10E-05
ENSSSCG00045027262	-0.285615	10.6946	5.47E-06	5.16E-05
MORF4L2	0.370026	10.29	5.50E-06	5.19E-05
BRD9	0.368579	10.3148	5.66E-06	5.34E-05
ENSSSCG00045006119	0.362174	10.2752	5.66E-06	5.34E-05
ENSSSCG00045031250	0.356756	10.4958	5.69E-06	5.37E-05
ENSSSCG00045027021	0.340595	10.2521	5.79E-06	5.45E-05
CCND1	0.369016	10.2775	5.85E-06	5.51E-05
ENSSSCG00045030386	0.292622	10.231	5.92E-06	5.57E-05
DNM2	0.364	10.3434	5.92E-06	5.57E-05
MSRB3	0.323179	10.6018	5.94E-06	5.58E-05
SLC25A38	0.353086	10.2471	5.95E-06	5.59E-05
CCDC69	-0.362259	10.2582	6.15E-06	5.77E-05
PAK1	0.386303	10.3321	6.21E-06	5.83E-05
ENSSSCG00045038524	-0.2828	10.2278	6.24E-06	5.85E-05
POC1B	0.375716	10.2817	6.35E-06	5.95E-05
NFE2L1	-0.368967	10.2872	6.38E-06	5.97E-05
EFHC1	0.350701	10.2466	6.43E-06	6.02E-05
RNF150	-0.38288	10.3809	6.43E-06	6.02E-05
ENSSSCG00045037601	0.338287	10.2429	6.44E-06	6.02E-05
APAF1	0.352838	10.3724	6.44E-06	6.02E-05
ENSSSCG00045017035	0.306262	10.6532	6.46E-06	6.03E-05
SNX33	0.346434	10.2443	6.58E-06	6.14E-05
NDUFA4	-0.327651	10.2501	6.59E-06	6.15E-05
ENSSSCG00045021650	0.296869	10.2289	6.61E-06	6.17E-05
IQGAP2	-0.37793	10.344	6.63E-06	6.18E-05
ENSSSCG00045026896	0.365987	10.3324	6.65E-06	6.19E-05
ENSSSCG00045013615	0.277749	10.2236	6.69E-06	6.23E-05
ZNF169	0.391866	10.3005	6.71E-06	6.25E-05
SLC41A2	0.383111	10.2915	6.78E-06	6.30E-05
ENSSSCG00045029372	0.3799	10.3481	6.79E-06	6.31E-05
ENSSSCG00045021588	-0.364722	10.2948	6.81E-06	6.33E-05
ENSSSCG00045005384	0.346837	10.2587	6.85E-06	6.36E-05
ENSSSCG00045038699	0.37021	10.381	6.94E-06	6.44E-05
ENSSSCG00045001843	0.33088	10.4652	6.95E-06	6.45E-05
ENSSSCG00045010664	0.283932	10.2255	7.00E-06	6.48E-05
DKK2	0.396125	10.2517	7.13E-06	6.60E-05
SLC9A3R1	0.225317	10.2163	7.14E-06	6.60E-05
ENSSSCG00045030191	0.220525	10.2163	7.14E-06	6.60E-05
ENSSSCG00045038885	0.391224	10.2956	7.25E-06	6.70E-05
ENSSSCG00045038874	0.38284	10.2883	7.28E-06	6.73E-05
FLYWCH1	0.276705	10.2234	7.31E-06	6.75E-05
ZRANB3	0.389712	10.304	7.32E-06	6.76E-05
DVL1	0.349441	10.2559	7.33E-06	6.77E-05
MLLT6	0.373493	10.3003	7.41E-06	6.83E-05
ENSSSCG00045035147	0.366774	10.2558	7.41E-06	6.83E-05
SFRS11	0.277224	10.6381	7.45E-06	6.86E-05
ENSSSCG00045015579	0.338999	10.2468	7.47E-06	6.88E-05
THBS2	0.351478	10.2621	7.49E-06	6.89E-05
TSC2	0.323491	10.2453	7.51E-06	6.90E-05
SMC2	0.319114	10.245	7.71E-06	7.09E-05
NPHP1	0.358042	10.2497	8.01E-06	7.36E-05
FBXO36	0.388975	10.2769	8.22E-06	7.55E-05
LXN	-0.246245	10.2173	8.28E-06	7.60E-05
ENSSSCG00045024341	0.332547	10.493	8.29E-06	7.60E-05
STK38	0.354605	10.3512	8.31E-06	7.62E-05
PLPP1	0.275958	10.9973	8.43E-06	7.72E-05
NWD2	-0.416666	10.2587	8.56E-06	7.83E-05
RPL3	-0.358323	10.334	8.57E-06	7.84E-05
ENSSSCG00045034164	-0.356012	10.4891	8.74E-06	7.99E-05
JOSD1	0.33415	10.2422	8.74E-06	7.99E-05
CCDC90B	0.379352	10.3123	8.78E-06	8.02E-05
ENSSSCG00045004868	0.352998	10.3531	8.83E-06	8.06E-05
SNX18	0.362141	10.2739	8.84E-06	8.06E-05
NVL	0.35331	10.4178	8.85E-06	8.07E-05
ENSSSCG00045037609	0.292164	10.5934	8.89E-06	8.10E-05
MFHAS1	0.355928	10.4264	8.91E-06	8.12E-05
SGMS2	0.292248	10.2309	8.93E-06	8.13E-05
CLSPN	0.30578	10.2292	8.94E-06	8.14E-05
COX8A	-0.299882	10.2322	8.95E-06	8.14E-05
ENSSSCG00045010482	0.317524	10.2343	9.11E-06	8.28E-05
LEPROT	-0.342801	10.2751	9.12E-06	8.28E-05
BCR	0.370078	10.3939	9.13E-06	8.29E-05
TMEM8B	0.345685	10.2554	9.14E-06	8.29E-05
BUB1B	0.23146	10.2177	9.25E-06	8.39E-05
IFT43	0.352083	10.3868	9.35E-06	8.47E-05
ENSSSCG00045015004	0.265687	10.6999	9.40E-06	8.52E-05
ENSSSCG00045012822	0.38724	10.2819	9.42E-06	8.53E-05
CHMP4C	0.2829	10.2255	9.45E-06	8.55E-05
ENSSSCG00045022905	-0.376148	10.2989	9.52E-06	8.61E-05
ENSSSCG00045007086	0.22427	10.2173	9.58E-06	8.66E-05
CHST4	0.197664	10.2138	9.82E-06	8.88E-05
ENSSSCG00045001239	0.35019	10.3712	9.88E-06	8.92E-05
ARVCF	0.363058	10.2679	9.91E-06	8.94E-05
ENSSSCG00045036946	0.37913	10.3015	9.93E-06	8.95E-05
ENSSSCG00045028768	-0.347652	10.3576	9.93E-06	8.95E-05
NRG4	-0.335717	10.2646	1.00E-05	9.02E-05
ENSSSCG00045028696	0.381424	10.3601	1.00E-05	9.04E-05
SCIN	-0.333395	10.2319	1.01E-05	9.06E-05
GATAD2B	0.283862	10.662	1.01E-05	9.10E-05
DAD1	0.362158	10.2645	1.01E-05	9.11E-05
ENSSSCG00045006595	-0.327713	10.2573	1.01E-05	9.11E-05
ENSSSCG00045000138	-0.298846	10.566	1.04E-05	9.37E-05
AKAP9	0.270646	10.7091	1.05E-05	9.39E-05
PDGFB	-0.372286	10.282	1.05E-05	9.41E-05
ENSSSCG00045004160	0.20532	10.2162	1.05E-05	9.41E-05
ENSSSCG00045018662	0.260868	10.2227	1.06E-05	9.48E-05
TMEM204	-0.34471	10.2437	1.06E-05	9.50E-05
ENSSSCG00045024746	0.295248	10.229	1.07E-05	9.56E-05
DDAH1	0.370065	10.2539	1.07E-05	9.58E-05
NAT8L	-0.164788	10.2093	1.08E-05	9.65E-05
ENSSSCG00045021118	0.227584	10.2177	1.08E-05	9.68E-05
OGDH	0.352324	10.3685	1.08E-05	9.68E-05
NDE1	0.35274	10.2556	1.10E-05	9.80E-05
GRTP1	0.242355	10.218	1.15E-05	0.000102568
ZXDC	0.335406	10.2464	1.17E-05	0.000104699
ENSSSCG00045022242	-0.377785	10.3623	1.18E-05	0.000104915
FTO	0.274316	10.7219	1.19E-05	0.000106308
PEBP4	0.296989	10.2308	1.20E-05	0.000106649
DENND6B	0.338748	10.2645	1.21E-05	0.00010766
NT5DC3	0.322989	10.2375	1.22E-05	0.000108849
GRK4	0.353241	10.2629	1.25E-05	0.000111043
ENSSSCG00045037758	-0.367391	10.2929	1.25E-05	0.000111057
MAP3K1	-0.326893	10.3998	1.25E-05	0.000111356
OSBPL1A	-0.279929	10.5086	1.26E-05	0.000111478
ENSSSCG00045009572	0.323628	10.2405	1.28E-05	0.000113588
ENSSSCG00045028485	0.311098	10.2406	1.28E-05	0.000113588
RESF1	-0.324879	10.434	1.28E-05	0.000113649
BIN1	0.334539	10.2528	1.29E-05	0.000114475
ENSSSCG00045031853	0.337396	10.2476	1.30E-05	0.000114752
ENSSSCG00045009701	0.338985	10.4289	1.30E-05	0.000115344
ENSSSCG00045039490	-0.329606	10.2527	1.31E-05	0.000116161
OXSR1	0.329238	10.4156	1.32E-05	0.000116421
PELO	-0.327629	10.243	1.32E-05	0.000116856
ENSSSCG00045001615	0.241399	10.2191	1.33E-05	0.000117632
ENSSSCG00045006517	0.337972	10.2526	1.34E-05	0.000118389
UQCR10	-0.261544	10.2243	1.35E-05	0.000118824
ENSSSCG00045012828	0.359138	10.3621	1.36E-05	0.00012025
PARVA	0.269548	10.8103	1.37E-05	0.000120748
CENPI	0.367898	10.2591	1.37E-05	0.000120916
MAP4	0.278249	10.6415	1.39E-05	0.000122067
ENSSSCG00045006048	0.376556	10.3028	1.40E-05	0.000123102
ENSSSCG00045017072	-0.310705	10.2384	1.40E-05	0.000123102
SEPTIN11	-0.329183	10.3573	1.41E-05	0.00012375
S100A9	0.178717	10.2127	1.42E-05	0.000124811
TES	0.339949	10.2496	1.43E-05	0.000125847
SLMAP	0.293416	10.6147	1.45E-05	0.000127023
VGLL4	0.294146	10.613	1.47E-05	0.000129151
ENSSSCG00045031496	0.349401	10.3679	1.48E-05	0.000129299
TMCC1	-0.194388	11.0415	1.48E-05	0.000129568
ENSSSCG00045003583	0.367312	10.2977	1.49E-05	0.000130744
ENSSSCG00045022405	0.293668	10.2286	1.51E-05	0.000132163
FCHSD2	-0.251467	10.6635	1.53E-05	0.00013387
ENSSSCG00045020769	0.338296	10.4399	1.55E-05	0.000135082
NAT9	0.345199	10.2731	1.55E-05	0.000135658
FAM149B1	0.345297	10.3788	1.56E-05	0.00013572
UBQLN4	0.338129	10.2589	1.56E-05	0.000136141
ENSSSCG00045017405	0.352071	10.2701	1.56E-05	0.000136441
ACSS3	-0.306101	10.4058	1.57E-05	0.000136987
ZNF276	0.305861	10.2386	1.58E-05	0.000137553
TSNARE1	0.312455	10.237	1.58E-05	0.000137632
ENSSSCG00045006906	0.192051	10.2146	1.58E-05	0.000137632
RUSC2	0.32124	10.5063	1.59E-05	0.000137843
ENSSSCG00045038912	-0.307014	10.2327	1.59E-05	0.000138527
KANSL3	0.370561	10.2895	1.60E-05	0.000139064
DHRS4	-0.240526	10.2205	1.61E-05	0.000139983
IFIT3	-0.302458	10.2403	1.61E-05	0.000140034
EXOC3	0.34923	10.2855	1.62E-05	0.00014012
IL1RAP	-0.339887	10.2584	1.63E-05	0.000141088
HSP90AA1	0.287628	10.5909	1.64E-05	0.000142155
FKBP11	0.346135	10.2706	1.65E-05	0.000142608
ENSSSCG00045019472	0.368665	10.3051	1.67E-05	0.000144293
ZBTB8A	0.352569	10.2694	1.68E-05	0.000145314
SBNO2	0.355553	10.301	1.68E-05	0.000145314
PPM1K	-0.310249	10.2668	1.69E-05	0.000145701
PRDM15	0.322297	10.256	1.69E-05	0.000145759
ENSSSCG00045001120	0.27435	10.2255	1.69E-05	0.000145759
EHD1	0.374112	10.3448	1.70E-05	0.000146458
CCDC181	0.168121	10.212	1.73E-05	0.00014911
ECHS1	-0.323784	10.2805	1.73E-05	0.000149263
SAP130	0.317708	10.4661	1.75E-05	0.000151035
CHTF18	0.172263	10.212	1.77E-05	0.000152358
ENSSSCG00045004371	-0.25764	10.2202	1.78E-05	0.000152853
ENSSSCG00045007630	-0.354001	10.2723	1.81E-05	0.000156028
ENSSSCG00045007692	0.327549	10.4432	1.82E-05	0.000156394
ENSSSCG00045021166	0.317397	10.2412	1.85E-05	0.000158548
GAS6	0.349383	10.2871	1.85E-05	0.000158811
STK38L	-0.351677	10.3992	1.88E-05	0.000161269
ENSSSCG00045015523	-0.343224	10.2598	1.89E-05	0.000162216
AR	-0.335326	10.2855	1.91E-05	0.000163528
BRIP1	0.336074	10.2466	1.96E-05	0.000168072
GPS2	-0.3243	10.2722	2.00E-05	0.000170997
LRCH1	-0.260651	10.81	2.01E-05	0.000171745
ENSSSCG00045017258	0.360161	10.2964	2.06E-05	0.000176527
ENSSSCG00045002765	0.357852	10.3153	2.13E-05	0.000182197
KIF4A	0.303502	10.2334	2.13E-05	0.000182231
RAPGEF5	-0.275903	10.6441	2.14E-05	0.000182412
IGF2BP2	-0.345378	10.2898	2.14E-05	0.000183047
COX7C	-0.310408	10.2417	2.15E-05	0.000183598
ENSSSCG00045032720	0.352646	10.2867	2.16E-05	0.000184187
FOXO1	-0.228472	10.7317	2.17E-05	0.000184854
ENSSSCG00045034770	0.147935	10.2102	2.17E-05	0.000184888
ENSSSCG00045013487	0.142736	10.2103	2.17E-05	0.000184888
ENSSSCG00045010553	-0.28654	10.5154	2.19E-05	0.000186041
ENSSSCG00045038343	0.284003	10.6703	2.19E-05	0.000186527
KCNE1	0.248617	10.2206	2.21E-05	0.00018767
ENSSSCG00045015279	-0.241236	10.2186	2.22E-05	0.000188344
SCUBE3	0.247362	10.2228	2.22E-05	0.000188408
IRF6	0.201097	10.2157	2.22E-05	0.000188429
OSTF1	-0.326151	10.3761	2.23E-05	0.000189454
Grb10	0.323036	10.4516	2.24E-05	0.000189571
ENSSSCG00045015861	0.364171	10.2966	2.24E-05	0.000189571
CDC42BPB	0.296181	10.5465	2.27E-05	0.000192245
RIN2	-0.250395	10.8381	2.27E-05	0.000192549
ENSSSCG00045037225	0.344015	10.2575	2.28E-05	0.000192744
DOP1A	0.32877	10.3706	2.28E-05	0.000192983
ADAMTSL4	0.252148	10.2218	2.30E-05	0.000194237
TMEM51	0.280297	10.2276	2.30E-05	0.000194573
CPSF3	0.344605	10.2674	2.32E-05	0.000195668
CYSLTR2	-0.374018	10.3039	2.32E-05	0.000195791
TFEB	0.353803	10.3009	2.32E-05	0.000195854
MPZL2	0.196952	10.2143	2.33E-05	0.000196673
ZFP30	0.334875	10.3355	2.34E-05	0.000196954
GPM6B	-0.349174	10.2883	2.34E-05	0.000197093
TRAF3	0.328746	10.2557	2.35E-05	0.000197494
PPP1R21	0.337093	10.2762	2.35E-05	0.000197568
ENSSSCG00045015528	-0.281736	10.664	2.36E-05	0.000198509
ENSSSCG00045010210	0.278212	10.2324	2.39E-05	0.000200968
PPP1R13B	-0.277575	10.5208	2.40E-05	0.000201597
FAM49A	-0.343242	10.2688	2.41E-05	0.000202177
ENSSSCG00045035893	0.35636	10.2804	2.41E-05	0.000202177
MEIOB	-0.227323	10.6504	2.41E-05	0.000202288
PPTC7	-0.319969	10.298	2.42E-05	0.000202877
ENSSSCG00045032578	0.263918	10.2263	2.43E-05	0.000203988
WWC3	0.305997	10.4443	2.50E-05	0.000209609
DNAJC25	0.334558	10.2866	2.51E-05	0.000209869
ENSSSCG00045005366	-0.14957	10.2092	2.53E-05	0.000212087
HYAL2	-0.299085	10.2327	2.56E-05	0.000214121
KCNN2	-0.46532	10.3302	2.58E-05	0.000215543
ENSSSCG00045005794	0.318698	10.2449	2.58E-05	0.000215612
BRD3	0.336208	10.3203	2.60E-05	0.000216847
TLCD2	0.271105	10.2281	2.63E-05	0.000219679
XPO6	0.33114	10.359	2.69E-05	0.000224382
PCDH10	0.167317	10.2118	2.70E-05	0.000225451
ERI3	0.356066	10.3117	2.71E-05	0.000226028
ARL4A	-0.304868	10.2408	2.71E-05	0.000226028
ENSSSCG00045008137	0.344647	10.299	2.72E-05	0.000226194
PAFAH1B1	0.249655	10.7578	2.74E-05	0.000228079
ENSSSCG00045032013	0.25701	11.4689	2.75E-05	0.000228588
E2F2	0.181783	10.2131	2.81E-05	0.000233621
ENSSSCG00045011391	0.16591	10.2116	2.81E-05	0.000233877
ENSSSCG00045029378	0.344933	10.3261	2.83E-05	0.000234859
CTSD	-0.329072	10.26	2.84E-05	0.000235889
ENSSSCG00045019177	0.343162	10.386	2.86E-05	0.000237561
ENSSSCG00045027817	-0.342656	10.2874	2.87E-05	0.000237653
ENSSSCG00045025667	-0.236587	10.2193	2.87E-05	0.00023802
ENSSSCG00045035587	-0.329355	10.3934	2.90E-05	0.000239859
RNF169	0.291429	10.5444	2.90E-05	0.000239968
ENSSSCG00045018797	0.220915	10.2187	2.91E-05	0.000240501
ENSSSCG00045002380	0.300847	10.239	2.91E-05	0.000240563
ENSSSCG00045015830	-0.31267	10.2623	2.95E-05	0.000244282
LRRC3B	-0.420718	10.3441	2.97E-05	0.000245554
ENSSSCG00045039579	0.190934	10.2144	3.01E-05	0.00024834
RDH5	-0.214613	10.216	3.01E-05	0.000248394
C16orf87	0.356123	10.2943	3.01E-05	0.000248501
ZNF365	0.293854	10.2296	3.03E-05	0.00024997
[truncated: 14,488 more rows]

## Sheet: Smooth muscle cells
	logFC	logCPM	PValue	PValue_Adj
ELOVL6	-1.06428	12.4374	4.81E-35	5.96E-31
GPM6A	2.26031	10.8222	6.30E-28	3.91E-24
DGAT2	-1.42249	11.1941	1.07E-17	4.41E-14
CA3	-1.63846	11.0177	1.59E-17	4.92E-14
A-FABP	-1.69465	10.982	4.47E-17	1.11E-13
LPL	-1.14799	11.3972	1.70E-16	3.51E-13
CDON	1.53876	10.9044	2.72E-16	4.82E-13
GSN	-1.19059	11.325	7.28E-15	1.02E-11
ACACA	-0.744331	12.0236	7.42E-15	1.02E-11
GHR	-0.814238	11.6442	3.61E-14	4.47E-11
GBE1	-0.876665	11.5706	5.16E-14	5.81E-11
ADIPOR2	-1.30314	11.0648	4.56E-13	4.71E-10
KRT8	1.38389	10.6944	8.75E-13	8.35E-10
ME1	-0.885802	11.4575	1.01E-12	8.90E-10
COL3A1	-0.945431	11.4877	1.41E-12	1.17E-09
LOC110258364	1.32369	10.69	8.79E-12	6.81E-09
FRMD	1.48735	10.7463	1.11E-11	8.07E-09
EHBP1	-0.73525	11.6636	9.60E-11	6.62E-08
FASN	-1.19701	11.0687	6.17E-10	4.03E-07
PCDH9	-0.936643	11.4149	9.79E-10	6.07E-07
PKHD1L1	1.29168	10.7151	1.18E-09	6.99E-07
OXCT1	-1.12242	11.0103	1.74E-09	9.83E-07
ENSSSCG00045027112	-0.974024	11.2134	2.55E-09	1.38E-06
ENSSSCG00045018784	-1.11631	10.9589	6.07E-09	3.14E-06
ADIPOQ	-1.1666	10.882	1.55E-08	7.68E-06
THRSP	-1.10526	10.959	1.83E-08	8.73E-06
CTNNAL1	-0.859085	11.1604	2.64E-08	1.21E-05
ACLY	-0.800688	11.3959	5.91E-08	2.61E-05
SIK2	-0.877209	11.0585	5.40E-07	0.00023067
PDE3B	-0.775605	11.1721	6.68E-07	0.000275981
SLC1A3	-0.985441	10.9409	1.20E-06	0.000478992
RTN4	-0.922515	11.018	1.50E-06	0.000581462
LDHB	-1.06636	10.754	1.58E-06	0.000594456
PLIN1	-1.08105	10.8108	2.56E-06	0.000932377
CFD	-0.97521	10.8225	3.28E-06	0.00116266
CALD1	0.496609	12.3579	4.47E-06	0.00153844
PRR16	-0.931879	10.9126	5.01E-06	0.00167871
SEMA3C	0.903503	10.8623	5.27E-06	0.00172044
ENSSSCG00045036723	0.951289	10.679	6.12E-06	0.00194588
ENSSSCG00045022256	-1.01988	10.7402	6.52E-06	0.00202208
LTBP2	0.959835	10.6908	7.41E-06	0.00224002
DBI	-1.0881	10.7663	8.29E-06	0.00244604
SYTL2	1.03864	10.9101	1.05E-05	0.00301458
MCTP1	0.929421	10.7337	1.28E-05	0.0035995
CHPT1	-1.03744	10.7435	1.59E-05	0.00437287
PPARG	-0.70205	11.2085	1.88E-05	0.00506275
ENSSSCG00045034280	-0.909595	10.8303	2.02E-05	0.00533282
ENSSSCG00045032634	0.927825	10.8961	2.30E-05	0.00590889
NEGR1	-0.862606	10.949	2.34E-05	0.00590889
ARHGAP28	0.902223	10.9749	2.49E-05	0.00617947
ENSSSCG00045016247	0.751754	11.0942	2.71E-05	0.00657711
FABP5	-0.961006	10.7579	3.23E-05	0.0077121
RPS16	-0.916111	10.7819	3.30E-05	0.00771431
LGALS1	-0.865358	10.9147	3.54E-05	0.00813675
ENSSSCG00045006215	0.687551	10.6604	4.09E-05	0.00922374
FTH1	-0.927271	10.8108	4.21E-05	0.00928615
ENSSSCG00045024519	0.807916	10.668	4.32E-05	0.00928615
ADAMTS18	-0.816009	10.9494	4.34E-05	0.00928615
MGST1	-0.859265	10.8245	4.72E-05	0.00992499
SCD	-0.769367	11.0697	4.86E-05	0.0100496
FKBP5	-0.77034	10.9571	5.27E-05	0.0106044
SGCD	-0.833349	10.9533	5.34E-05	0.0106044
HSPD1	-0.95189	10.7214	5.39E-05	0.0106044
CDK14	0.551275	11.4757	5.97E-05	0.0115697
ARHGAP18	0.831776	10.8542	6.61E-05	0.0126077
NTM	-0.620442	11.1955	6.88E-05	0.0128544
MECOM	-0.575302	11.4773	6.95E-05	0.0128544
ENSSSCG00045002839	0.775623	10.6708	7.11E-05	0.0129282
ENSSSCG00045023406	0.638158	11.37	7.30E-05	0.0129282
PMEPA1	0.917206	10.7073	7.33E-05	0.0129282
ENSSSCG00045019928	-0.838843	10.8506	7.41E-05	0.0129282
FAM117B	0.877542	10.7245	7.51E-05	0.0129282
NFIA	-0.448296	11.7824	7.66E-05	0.0130149
HSD17B12	-0.772947	10.963	8.42E-05	0.0141078
RPLP1	-0.694155	11.0227	8.69E-05	0.0143692
TLN2	-0.645131	11.081	9.62E-05	0.015687
RIN2	0.756338	10.9414	9.91E-05	0.0159571
ACSS2	-0.684899	11.0689	0.000101382	0.0161158
CAT	-0.871786	10.8079	0.000107869	0.0167111
ENSSSCG00045018107	0.636918	10.6581	0.00010917	0.0167111
CST6	0.63696	10.6585	0.00010917	0.0167111
LAMA3	0.912949	10.735	0.000120818	0.0182686
GLUL	-0.907661	10.8161	0.000125198	0.0187028
ACSL1	-0.776109	10.8921	0.000133248	0.0196684
PPP2R5A	-0.62972	11.063	0.000149175	0.0216289
ENSSSCG00045034471	-0.751453	10.96	0.000150019	0.0216289
ADGRL3	0.705792	11.5817	0.00015503	0.0220944
PLEKHA7	0.801066	10.6996	0.00016427	0.0231453
NAA50	-0.863983	10.7058	0.000172294	0.0240031
PLAC8	0.697091	10.6642	0.000176833	0.0243617
GPX3	-0.83372	10.7512	0.000238956	0.0325584
ENSSSCG00045017514	-0.886058	10.7147	0.000246627	0.0332384
MRAS	-0.843539	10.8155	0.000256748	0.0342303
SPON1	-0.767299	10.9968	0.000261867	0.0345413
CLMP	-0.667323	10.9749	0.000265619	0.0346674
MAP3K20	0.525328	11.2808	0.000293761	0.037941
RPL23	-0.780473	10.8132	0.000304896	0.0389732
RASSF3	0.740959	10.9073	0.000343263	0.0434298
PHF20L1	-0.689577	10.9534	0.000361516	0.0452771
ENSSSCG00045033979	-0.495319	11.5533	0.000370571	0.0459471
PAXBP1	0.798165	10.7556	0.000393557	0.048314
ENSSSCG00045030802	0.814521	10.7947	0.000413003	0.0499593
ENSSSCG00045014501	0.792141	10.7124	0.000415018	0.0499593
ENSSSCG00045006265	-0.812702	10.7909	0.000422138	0.0501498
HACD2	-0.754913	10.8535	0.00042469	0.0501498
TMCC1	-0.495101	11.3343	0.000463811	0.0542528
MGP	-0.582409	11.0188	0.000470985	0.0543365
2024-03-02	-0.827956	10.7311	0.000475522	0.0543365
ENSSSCG00045014170	-0.86086	10.7205	0.000477674	0.0543365
COPG1	-0.779654	10.8057	0.000486521	0.0547757
TMSB4	-0.691686	10.9095	0.00049037	0.0547757
DIAPH3	0.731507	10.6802	0.000506937	0.0561206
FOXO3	-0.509891	11.1656	0.000546296	0.0599427
KXD1	-0.748943	10.802	0.000558793	0.0607761
ENSSSCG00045020346	0.641332	10.6653	0.000597907	0.0644648
ENSSSCG00045027195	-0.662778	11.0085	0.00063167	0.0675049
HLCS	-0.68726	10.8844	0.000636993	0.0675049
ENSSSCG00045009362	-0.710617	10.837	0.0006558	0.0687865
B3GALT5	0.650532	10.6621	0.000660182	0.0687865
PRRX2	0.75822	10.6947	0.000674254	0.0696673
ENSSSCG00045008164	-0.698434	10.8829	0.000700875	0.0718194
ENSSSCG00045000915	-0.67974	10.9021	0.000722386	0.073019
ENSSSCG00045028471	-0.698949	10.8577	0.00072436	0.073019
LIPE	-0.768986	10.6984	0.000758484	0.0752356
ENSSSCG00045020325	-0.769066	10.6992	0.000758484	0.0752356
ENSSSCG00045007289	-0.737307	10.9122	0.000770944	0.0757526
ENSSSCG00045011753	0.530057	10.6541	0.000777295	0.0757526
PTPN9	0.710814	10.854	0.000783002	0.0757526
NEBL	-0.819094	10.833	0.000788135	0.0757526
MDH1	-0.661178	10.6717	0.000804934	0.0767721
ENSSSCG00045007938	0.643286	10.6693	0.00089593	0.0846753
IQGAP2	-0.731	10.7285	0.000909396	0.0846753
HK2	-0.739981	10.7159	0.000912104	0.0846753
ENSSSCG00045002854	0.757875	10.7071	0.000921361	0.0846753
ENSSSCG00045020287	-0.758145	10.7956	0.000921943	0.0846753
ENSSSCG00045024958	0.730155	10.6862	0.000966542	0.0878464
AK4	-0.714627	10.8295	0.000970639	0.0878464
FLNB	0.755988	10.7136	0.000984561	0.0884607
LMO3	-0.768695	10.6855	0.00100812	0.0899262
ADAMTS5	0.70931	10.8501	0.00102161	0.0904216
MEIOB	-0.560025	11.0627	0.00103105	0.0904216
ENSSSCG00045030664	0.544014	11.7895	0.00103556	0.0904216
ENSSSCG00045004063	-0.799076	10.8024	0.00105253	0.0909569
ADAMTS15	0.799185	10.7273	0.00105636	0.0909569
SUPT3H	-0.713096	10.8571	0.00107548	0.0919649
TALDO1	-0.76897	10.6981	0.00110552	0.093417
ENSSSCG00045008739	0.787068	10.7654	0.00110753	0.093417
NDRG1	0.691466	10.6923	0.00115633	0.0968736
COL5A2	-0.448024	11.4169	0.00121338	0.100971
ENSSSCG00045008576	0.718347	10.7529	0.00125048	0.102422
TACC2	0.696911	10.8472	0.00125278	0.102422
ENSSSCG00045022504	0.664782	10.872	0.0012556	0.102422
FAU	-0.769706	10.7928	0.00127641	0.103439
BNC2	0.511812	11.1491	0.001319	0.106196
MCU	0.558122	10.9901	0.00135395	0.108307
LITAF	0.694144	10.7195	0.00141885	0.112772
ENSSSCG00045006218	-0.729381	10.8762	0.00144619	0.114213
ENSSSCG00045024999	0.718628	10.7569	0.00167835	0.131708
FAM135A	-0.710256	10.804	0.00169013	0.131798
DCN	-0.515409	11.0628	0.00174394	0.135144
MED13L	-0.333225	11.7485	0.00175808	0.135394
CIDEA	-0.689677	10.8266	0.00181892	0.139215
FABP3	-0.674473	10.6783	0.00183844	0.139846
ENSSSCG00045027262	-0.647317	10.9188	0.00188376	0.141599
ENSSSCG00045035461	0.689876	10.8316	0.00189021	0.141599
AHCYL2	-0.605805	10.8764	0.00189575	0.141599
SULF1	0.654672	10.9831	0.00201535	0.149631
MPC1	-0.751069	10.7578	0.00206084	0.150912
PRG4	0.473559	10.6528	0.00207418	0.150912
NFATC2	0.473477	10.6518	0.00207418	0.150912
ENSSSCG00045024516	-0.719905	10.7999	0.0020813	0.150912
ARHGEF2	0.743186	10.7386	0.0021399	0.153553
HSD17B4	-0.667242	10.7982	0.00214249	0.153553
ARVCF	0.652982	10.6912	0.00216022	0.153934
B4GALT4	-0.641564	10.6765	0.00223015	0.15801
ENSSSCG00045024610	0.691984	10.6992	0.00230515	0.162395
ARHGAP29	0.591395	10.9254	0.0023522	0.164774
ACER3	-0.461054	11.2157	0.00238996	0.166478
ARMC2Â	-0.72311	10.7415	0.00245298	0.169913
TXNIP	-0.631581	10.8771	0.00248356	0.171076
ENSSSCG00045005748	0.727876	10.6946	0.0025279	0.173168
OGN	-0.661026	10.7309	0.00262685	0.178958
ENSSSCG00045018663	-0.54333	11.2108	0.00271224	0.182369
RAB1A	-0.652442	10.7969	0.00271291	0.182369
ENSSSCG00045013860	0.539471	10.6543	0.00272192	0.182369
LRRC4C	0.626941	10.7069	0.00273575	0.182369
ENSSSCG00045004948	0.702748	10.8133	0.0027757	0.183427
RPL37	-0.651796	10.8212	0.00278122	0.183427
RCBTB2	0.652066	10.8037	0.00279912	0.183577
NR3C1	-0.555152	11.0494	0.0028131	0.183577
CHODL	-0.69435	10.7256	0.00284819	0.184893
DNAJC13	-0.645682	10.7906	0.00313816	0.202656
ACYP2	-0.703858	10.7416	0.00325403	0.20905
AARS	0.605462	10.6781	0.00332323	0.211444
GPAT4	-0.707246	10.7909	0.0033254	0.211444
ENSSSCG00045027137	-0.666592	10.6915	0.00336151	0.21265
CPE	0.674307	10.7494	0.00338672	0.213157
UGDH	-0.651817	10.6837	0.00348155	0.218019
CYP3A46	-0.677026	10.6992	0.00353479	0.220241
ENSSSCG00045017933	0.650062	10.6836	0.00361423	0.22295
ANKRD6	0.608373	10.6829	0.00361423	0.22295
ENSSSCG00045007633	-0.578248	10.8403	0.00374325	0.229765
ALOX15	0.610983	10.6854	0.00382961	0.233908
PLD1	0.596356	10.9177	0.00385552	0.234337
ENSSSCG00045029368	-0.630843	10.8765	0.00391417	0.236741
PPM1B	-0.61061	10.8254	0.00396354	0.237836
ENSSSCG00045016980	0.559211	10.9726	0.00399882	0.237836
ENSSSCG00045034746	-0.333928	11.5457	0.00402638	0.237836
MTUS1	0.618883	10.8327	0.00403708	0.237836
AXL	0.663985	10.7485	0.00405285	0.237836
ENSSSCG00045027438	-0.699821	10.7724	0.00406944	0.237836
BCL2L1	0.657782	10.7046	0.00407225	0.237836
ENSSSCG00045009518	-0.374243	11.3925	0.00408575	0.237836
RBMX	-0.714163	10.7538	0.00415437	0.239697
FLRT2	0.766513	10.7554	0.00416341	0.239697
ENSSSCG00045030204	0.554482	10.903	0.00417571	0.239697
PHF14	-0.611432	10.8506	0.00420264	0.23971
EEF1A1	-0.551953	10.9107	0.0042146	0.23971
GOLGA1	-0.703644	10.6939	0.00424112	0.240117
CD63	-0.684291	10.7382	0.00430184	0.242448
ENSSSCG00045019993	-0.661604	10.7594	0.0043467	0.243868
CEP44	-0.604358	10.6928	0.00438907	0.245136
AGPAT1	-0.626508	10.6827	0.0044795	0.249064
ENSSSCG00045038238	0.505397	11.0063	0.00450007	0.249091
NIPBL	-0.410181	11.1515	0.004534	0.249854
MAPK10	0.611936	10.8526	0.0046315	0.25233
SLC35A3	-0.63533	10.7265	0.00465145	0.25233
RIT1	0.481677	10.6557	0.00466527	0.25233
AGRN	0.481734	10.656	0.00466527	0.25233
ENSSSCG00045014908	0.628208	10.7456	0.00468069	0.25233
SLC40A1	-0.623021	10.769	0.00484058	0.25982
PKIG	0.631612	10.8492	0.00500177	0.267314
SNRPG	-0.581163	10.6731	0.0050447	0.268452
GPR161	-0.68643	10.756	0.00507068	0.268681
DENND4A	-0.641954	10.7716	0.00531297	0.280321
PCCA	-0.499521	10.9189	0.00536489	0.281861
PRKAR2B	-0.514896	10.9292	0.00542923	0.284038
DKK2	0.81991	10.7294	0.00548976	0.284766
MFN1	-0.696177	10.7514	0.00553213	0.284766
ENSSSCG00045016312	0.41466	10.6503	0.00553502	0.284766
ENSSSCG00045008909	0.414686	10.6506	0.00553502	0.284766
FAM107B	0.680328	10.7549	0.0057536	0.294789
ENSSSCG00045000664	-0.622662	10.7798	0.00582112	0.297021
ENSSSCG00045020965	0.423245	11.4163	0.00595023	0.302364
ADAM12	-0.598456	10.958	0.00614692	0.306855
JMY	-0.702357	10.7201	0.00616745	0.306855
PLAAT3	-0.606034	10.7679	0.00617494	0.306855
CPEB4	-0.55985	10.922	0.0061843	0.306855
ZNF146	-0.607202	10.8148	0.00622693	0.306855
ENSSSCG00045001009	0.658656	10.726	0.00625904	0.306855
TMEM154	0.481065	10.6563	0.00630012	0.306855
GNPTAB	-0.710544	10.7156	0.00633096	0.306855
ENSSSCG00045038944	-0.59777	10.681	0.0063578	0.306855
ENSSSCG00045016884	0.673706	10.7096	0.00635902	0.306855
ECHS1	-0.655636	10.697	0.00637797	0.306855
ENSSSCG00045028524	-0.64886	10.7096	0.00638134	0.306855
FGFR2	-0.648873	10.7089	0.00638134	0.306855
RSC1A1	-0.676503	10.7306	0.00638508	0.306855
PRKN	-0.447824	11.1921	0.0067153	0.317571
TCF7L2	-0.450472	11.1512	0.00671555	0.317571
DDX46	0.607889	10.7932	0.00677139	0.317571
ENSSSCG00045014432	-0.591921	10.7892	0.00677807	0.317571
AGO4	0.588661	10.7063	0.00678459	0.317571
ACBD3	0.624201	10.7069	0.00678459	0.317571
DUSP4	-0.637903	10.7035	0.00678735	0.317571
DTX2	0.569167	10.6825	0.00682815	0.317703
ENSSSCG00045005069	-0.533387	10.9505	0.00685533	0.317703
RPS29	-0.658422	10.7493	0.00689194	0.317703
WT1	0.566936	10.6656	0.00689266	0.317703
ENSSSCG00045035896	0.401501	10.6499	0.00693536	0.318319
ENSSSCG00045038195	0.585815	10.7018	0.00696687	0.318319
RPS15	-0.587569	10.8699	0.00698305	0.318319
ENSSSCG00045038612	0.489399	10.6602	0.00705475	0.320297
CALCOCO1	0.673494	10.6886	0.00711776	0.320297
ID4	0.562265	10.6769	0.0071332	0.320297
EPHB1	0.760331	10.737	0.00714853	0.320297
AQP7	-0.494457	10.6624	0.00715561	0.320297
ZSCAN2	0.613425	10.689	0.00721066	0.321601
HEG1	0.609869	10.858	0.00726643	0.322927
TMEM8B	0.595973	10.6773	0.00732502	0.324368
SOX5	0.258872	12.3599	0.00755416	0.331221
ENSSSCG00045039415	-0.55127	10.8813	0.00756572	0.331221
LGALS12	-0.671064	10.7121	0.00758813	0.331221
RAE1	0.603431	10.6776	0.00758959	0.331221
ENSSSCG00045029533	-0.55355	10.9491	0.00765249	0.331221
ENSSSCG00045015520	-0.549698	10.6713	0.00765594	0.331221
LAMC1	-0.391894	11.1816	0.00766677	0.331221
C8orf34	-0.628976	10.7426	0.00777929	0.334915
ENSSSCG00045003080	0.416749	10.6505	0.007819	0.33546
GLI3	0.527364	11.0043	0.00797226	0.340855
ENSSSCG00045021661	0.60517	10.73	0.00804366	0.342726
ENSSSCG00045028351	-0.611997	10.6881	0.00818471	0.347542
GPD2	-0.577117	10.7225	0.00822226	0.347945
INIP	0.485818	10.6595	0.00833177	0.35138
COMT	-0.63493	10.7274	0.00843312	0.354448
NAA35	-0.604372	10.7426	0.00849307	0.355762
MPC2	-0.581197	10.7722	0.00854441	0.356707
RPL30	-0.613992	10.7277	0.00866021	0.360329
SESN1	-0.487401	11.0055	0.00870647	0.361042
ENSSSCG00045039474	0.593331	10.8005	0.00877515	0.362316
ENSSSCG00045001449	-0.499954	10.9836	0.00879564	0.362316
CHD8	0.600939	10.7239	0.00895834	0.367796
CTNNB1	-0.569868	10.7937	0.00899598	0.368122
MCF2L	0.624806	10.709	0.00923973	0.376853
ART4	-0.597229	10.8418	0.00938853	0.381214
ENSSSCG00045025091	0.499564	11.1334	0.00940813	0.381214
ENSSSCG00045009631	0.492235	10.663	0.00945777	0.381537
ENSSSCG00045007648	-0.503661	10.8816	0.00950276	0.381537
NOP58	-0.646444	10.7221	0.00950843	0.381537
CABLES1	0.641925	10.7581	0.00956127	0.38242
KIAA0040	0.578441	10.6948	0.00965526	0.384938
TENM2	0.659259	10.826	0.00980181	0.386618
TBC1D20	-0.623429	10.708	0.00980487	0.386618
PEX11A	-0.572752	10.693	0.00982215	0.386618
TWISTNB	-0.599476	10.6932	0.00982215	0.386618
GXYLT2	-0.600136	10.7231	0.00995479	0.390579
ACSS3	-0.549566	10.8468	0.00998576	0.390579
ARHGAP6	0.409396	11.3485	0.0100255	0.390899
TPT1	-0.480026	11.0082	0.0102638	0.398936
TP53BP1	0.593811	10.7122	0.0103843	0.401105
THSD4	0.562455	10.7128	0.0103843	0.401105
PRKCE	0.485768	11.0073	0.0104928	0.403258
MAP1B	0.490952	11.0939	0.0105155	0.403258
WIPF1	0.547933	10.7638	0.0105376	0.403258
ENSSSCG00045005717	-0.636214	10.7148	0.0106393	0.405713
APOA1	-0.664821	10.7236	0.0106672	0.405713
TNXB	-0.564177	10.7702	0.0107618	0.408059
CAMK1D	0.587929	10.7862	0.0109252	0.408896
NPAS3	-0.533415	10.8885	0.0109796	0.408896
FAP	-0.443304	10.9895	0.0110013	0.408896
ENSSSCG00045013091	-0.56509	10.7393	0.0110025	0.408896
OAZ2	-0.625389	10.7077	0.0110122	0.408896
ENSSSCG00045023379	0.618133	10.7095	0.0110905	0.408896
ENSSSCG00045000356	0.425228	10.654	0.0111524	0.408896
CDK16	0.425171	10.6541	0.0111524	0.408896
CFTR	0.425234	10.6547	0.0111524	0.408896
ENSSSCG00045029248	0.425155	10.6537	0.0111524	0.408896
ENSSSCG00045028826	0.425193	10.6542	0.0111524	0.408896
DLG1	-0.355327	11.2193	0.0111937	0.408896
CHN1	0.548556	10.7652	0.0112126	0.408896
HERC4	-0.501387	10.9468	0.0112578	0.409341
SLC25A33	-0.459106	10.6599	0.0114416	0.413915
ENSSSCG00045030775	0.542159	10.8209	0.0114504	0.413915
RPS18	-0.592965	10.8158	0.0114864	0.414011
PRKAR1B	0.509449	10.6713	0.0115587	0.415172
PARK7	-0.517593	10.6688	0.0115856	0.415172
MAN1A1	0.605308	10.8047	0.011621	0.415241
ATP5F1B	-0.624784	10.7087	0.0117121	0.417265
PLS1	0.474839	10.6548	0.0117449	0.417265
ENSSSCG00045017399	0.508719	10.6644	0.0117792	0.417286
ENSSSCG00045026643	0.597293	10.7163	0.0118876	0.419929
CDK6	0.488064	11.0058	0.0119982	0.422631
ENSSSCG00045038222	-0.50374	10.8464	0.0122994	0.432012
RPS13	-0.624758	10.7208	0.0123519	0.432631
PTPRR	0.759321	10.7057	0.0124287	0.433641
NEURL1B	0.517158	10.8637	0.0124507	0.433641
NFAT5	-0.387651	11.2317	0.0125133	0.434602
ATG4C	-0.552936	10.7322	0.012662	0.438538
TBP	-0.517087	10.6692	0.012823	0.441558
VTI1B	0.52611	10.6819	0.0128543	0.441558
ENSSSCG00045031611	-0.28609	12.211	0.0128561	0.441558
ECM2	-0.477865	10.8801	0.0129513	0.443282
MYH9	0.450583	11.0524	0.0129778	0.443282
MICU3	0.487429	10.9752	0.0131521	0.447556
ENSSSCG00045015094	0.571703	10.8543	0.0132339	0.447556
SNRNP70	0.454479	10.9314	0.0132954	0.447556
HECA	-0.599114	10.7058	0.0133135	0.447556
B3GNTL1	0.474233	10.6627	0.01333	0.447556
DIPK1A	-0.587927	10.7208	0.0133408	0.447556
ENSSSCG00045000955	-0.571448	10.8188	0.0133556	0.447556
ENSSSCG00045027527	0.522043	10.6791	0.0134942	0.450982
SPRY2	-0.537972	10.6763	0.0135894	0.452943
SHROOM4	0.573822	10.691	0.0137758	0.457924
SORL1	-0.58376	10.7527	0.0138144	0.457982
ENSSSCG00045032332	-0.568324	10.7079	0.0138895	0.459243
ENSSSCG00045011549	-0.459516	10.6601	0.0139832	0.461112
ENSSSCG00045016141	-0.556303	10.6843	0.0140746	0.462609
NUP58	0.496697	10.6867	0.0141585	0.462609
TTC14	-0.490146	10.9181	0.0141884	0.462609
XPO7	-0.565065	10.7376	0.0141973	0.462609
ENSSSCG00045016939	-0.61329	10.7126	0.0142152	0.462609
SYNE2	0.481075	11.0432	0.0143123	0.464551
NCK2	0.530641	10.8006	0.0144068	0.466373
ARHGAP24	0.428489	11.2347	0.0144437	0.466373
THRB	-0.373565	11.2545	0.01471	0.468398
ENSSSCG00045017694	-0.422383	11.0017	0.0147241	0.468398
ENSSSCG00045021306	-0.530644	10.8613	0.0147484	0.468398
CST9	0.353304	10.6484	0.0147708	0.468398
CLDN4	0.353328	10.6486	0.0147708	0.468398
ENSSSCG00045032631	0.353297	10.6483	0.0147708	0.468398
DOK5	0.353306	10.6484	0.0147708	0.468398
ACOX1	-0.59412	10.7502	0.0148164	0.468643
ENSSSCG00045030032	-0.543417	10.8533	0.0148567	0.468725
ENSSSCG00045015501	-0.471947	11.0391	0.0149673	0.470736
RABGAP1L	0.515897	10.8145	0.0150053	0.470736
RBMS2	0.563915	10.7753	0.0150344	0.470736
ENSSSCG00045012712	-0.417513	11.0895	0.0152073	0.474952
MEIS3	0.434973	10.6579	0.0156045	0.482762
MKX	0.489304	10.659	0.0156045	0.482762
SHISAL1	0.434974	10.6581	0.0156045	0.482762
ENSSSCG00045001234	-0.531773	10.8126	0.0156132	0.482762
ENSSSCG00045027428	-0.598525	10.7226	0.0157524	0.483416
TASOR	-0.500763	10.813	0.0157648	0.483416
ENSSSCG00045028333	0.616997	10.7795	0.0158183	0.483416
GRIN3A	0.505931	10.6709	0.0158376	0.483416
CAV2	-0.576557	10.7046	0.0158972	0.483416
ACAT1	-0.57654	10.7045	0.0158972	0.483416
TOX	0.509872	10.6746	0.0159072	0.483416
RFTN1	0.581151	10.8945	0.016271	0.493263
ECM1	-0.532894	10.6764	0.0166072	0.502225
PDCD4	-0.525708	10.7185	0.0167031	0.503896
ENSSSCG00045033686	0.480093	10.6588	0.0167502	0.504091
SNAPC3	0.515235	10.6678	0.0168295	0.505253
CRLF3	-0.543336	10.772	0.0169101	0.50531
TM4SF1	0.54894	10.7334	0.0169129	0.50531
CPEB2	-0.582053	10.7298	0.016978	0.506033
KLHL5	0.573056	10.7326	0.0170345	0.506499
MMD	-0.576387	10.7473	0.0171228	0.507907
ENSSSCG00045013771	-0.530341	10.8339	0.0171653	0.507953
ENSSSCG00045005047	-0.487119	10.862	0.017285	0.510278
ENSSSCG00045037499	-0.484642	10.6675	0.0174763	0.513965
CMIP	0.495458	10.8506	0.0174928	0.513965
MAMDC2	0.642863	10.8144	0.0177175	0.517899
EPS8	0.386383	11.7455	0.0177435	0.517899
ABCD2	-0.561871	10.6965	0.017752	0.517899
RELN	0.575301	10.694	0.0178639	0.51994
ENSSSCG00045031683	0.581618	10.7999	0.0179176	0.520282
ENSSSCG00045016126	0.527697	10.7133	0.0182417	0.526173
ENSSSCG00045038319	0.487993	10.7066	0.0182589	0.526173
ENSSSCG00045003663	0.554245	10.7378	0.0182917	0.526173
MCTS1	-0.422922	10.6581	0.0182949	0.526173
ELOVL5	-0.420175	10.9839	0.0183587	0.526173
ALG13	-0.46059	10.6601	0.0183751	0.526173
GPR180	-0.576988	10.7166	0.0184982	0.528478
ENSSSCG00045013036	-0.463148	10.6602	0.0187218	0.533635
ENSSSCG00045016356	-0.558419	10.7758	0.0188509	0.535153
LPIN1	-0.494407	10.8572	0.0189048	0.535153
TPRA1	0.437512	10.658	0.0189506	0.535153
PEPD	0.525306	10.6821	0.0189728	0.535153
ENSSSCG00045031959	-0.51768	10.6887	0.0189936	0.535153
CRIM1	0.47143	11.1236	0.0190734	0.535153
TRIP12	-0.476254	10.8416	0.0190974	0.535153
ENSSSCG00045033904	0.436059	10.6579	0.0191203	0.535153
CYSTM1	-0.527458	10.7986	0.0193336	0.53968
PIK3CB	0.549103	10.7701	0.0194135	0.53968
RUNX1T1	0.365155	11.2415	0.0194345	0.53968
TMA7	-0.483879	10.6674	0.0194758	0.53968
TRAPPC8	-0.518828	10.7761	0.0194997	0.53968
ENSSSCG00045000135	0.496149	10.6668	0.0196008	0.54127
TGFBR2	0.491331	10.9197	0.0197178	0.542316
TADA1	-0.507222	10.674	0.0197426	0.542316
NRG4	-0.53447	10.7314	0.0197699	0.542316
RTN4RL1	0.548277	10.6828	0.0198353	0.542909
CYSLTR2	-0.481156	10.6675	0.0199182	0.543977
LRFN2	-0.484846	10.6676	0.0200052	0.544835
ENSSSCG00045009949	-0.559768	10.8183	0.0200375	0.544835
ENSSSCG00045022769	0.504836	10.6946	0.0203219	0.551359
SLCO3A1	0.513707	11.0146	0.0204058	0.551979
ZC2HC1A	0.48504	10.7273	0.0204338	0.551979
EDEM3	-0.57404	10.7347	0.0205328	0.553312
SCD5	0.528659	10.7422	0.0205724	0.553312
ATG7	-0.413013	11.0908	0.0206883	0.555226
ENSSSCG00045031552	-0.287386	11.5147	0.020786	0.556643
UHRF1BP1L	-0.573461	10.7363	0.0211926	0.566308
ENSSSCG00045006622	-0.55708	10.7458	0.0216622	0.575859
PLD5	0.561124	10.7012	0.0217717	0.575859
ENSSSCG00045031250	0.523453	10.8115	0.0218178	0.575859
VTCN1	-0.556757	10.7154	0.021822	0.575859
SLC25A16	-0.556811	10.7158	0.021822	0.575859
RPS23	-0.534091	10.7789	0.0218474	0.575859
CLIC5	0.493992	10.6874	0.0218751	0.575859
LSAMP	0.676685	10.9423	0.0219497	0.576598
CDKL1	0.513459	10.7037	0.021998	0.576646
SEL1L	-0.525847	10.6993	0.0220554	0.576931
HNMT	-0.512958	10.6754	0.0221164	0.577307
IP6K1	0.50119	10.8398	0.0222946	0.580152
RPL27A	-0.483201	10.8351	0.0223189	0.580152
ADAMTSL3	-0.536637	10.7549	0.0224166	0.581473
ENSSSCG00045020473	0.509305	10.6701	0.0225249	0.583062
RBFOX2	-0.380515	11.2309	0.0226078	0.583987
WDR33	0.38456	11.025	0.022808	0.585459
RPL9	-0.584923	10.8131	0.0228204	0.585459
LRRC1	0.515248	10.6738	0.0228937	0.585459
ENSSSCG00045005794	0.468071	10.6727	0.0228937	0.585459
GIT2	0.524119	10.7425	0.022912	0.585459
ENSSSCG00045032163	-0.425784	10.6583	0.0229481	0.585459
XPO1	-0.512409	10.8301	0.0230576	0.587045
MIB1	-0.447766	10.8447	0.0231331	0.587761
SLC38A2	0.51641	10.7834	0.0232239	0.588862
ENSSSCG00045014744	0.561757	10.7268	0.0233373	0.590529
ENSSSCG00045039039	0.450662	10.6652	0.0233953	0.590792
C2CD5	-0.472487	10.8136	0.0236951	0.597144
SKAP1	0.468712	10.6725	0.0237474	0.597249
GRB14	-0.580226	10.718	0.0238058	0.597506
CCDC125	-0.535452	10.6947	0.0238571	0.597584
BCKDHA	0.45416	10.6654	0.0239394	0.598436
C2H5orf24	-0.565792	10.684	0.0240599	0.60021
CCDC150	-0.496583	10.7036	0.0241072	0.60021
RASL12	0.528691	10.6854	0.0242948	0.603149
ENSSSCG00045000256	0.517822	10.7541	0.0243844	0.603149
PRKD3	0.43908	10.8312	0.0244364	0.603149
GASK1B	-0.577533	10.7194	0.0244809	0.603149
TMCO1	-0.535526	10.6946	0.0244834	0.603149
ANXA2	-0.561015	10.7701	0.0245171	0.603149
MBD1	0.490286	10.6832	0.0245711	0.603281
GGA3	-0.521489	10.682	0.0247034	0.605332
SPOP	-0.544041	10.7541	0.0250896	0.612727
ENSSSCG00045004140	0.512593	10.8073	0.0251313	0.612727
ENSSSCG00045023786	0.49412	10.8934	0.0251783	0.612727
ENSSSCG00045023994	0.416948	10.6577	0.0252029	0.612727
ENSSSCG00045009717	-0.526995	10.8017	0.0252603	0.612921
PSME4	-0.480267	10.8769	0.0253316	0.6134
ENSSSCG00045006322	-0.497753	10.7397	0.025379	0.6134
ENSSSCG00045030242	0.526463	10.7126	0.0257334	0.617295
ENSSSCG00045001506	0.594999	10.819	0.0258044	0.617295
ENSSSCG00045004723	0.539383	10.679	0.0259499	0.617295
TEAD4	0.48706	10.6838	0.0260115	0.617295
ENSSSCG00045006811	0.535068	10.7484	0.0260768	0.617295
ENSSSCG00045022546	-0.553562	10.7618	0.0261386	0.617295
YBX1	-0.517614	10.6881	0.0262158	0.617295
SEC31B	-0.517599	10.6883	0.0262158	0.617295
WDR89	-0.484594	10.6666	0.0262675	0.617295
CHURC1	-0.484609	10.6661	0.0262675	0.617295
CPM	0.600357	10.7213	0.0262843	0.617295
ENSSSCG00045022052	0.366321	10.6521	0.0263001	0.617295
ENSSSCG00045029274	0.366376	10.6527	0.0263001	0.617295
ENSSSCG00045011775	0.366331	10.6522	0.0263001	0.617295
KIAA0355	0.366359	10.6525	0.0263001	0.617295
KLHL13	0.527931	10.7427	0.0263367	0.617295
ENSSSCG00045018272	0.519263	10.7332	0.0264746	0.619051
ELP3	-0.533068	10.6959	0.0265333	0.619051
VKORC1L1	-0.47733	10.8825	0.0265614	0.619051
ENSSSCG00045014518	0.375602	11.0433	0.0267411	0.62207
ENSSSCG00045037021	0.325002	11.5296	0.0269245	0.625162
KCNN2	0.443733	10.6582	0.0269801	0.625283
ENSSSCG00045019797	-0.435167	10.9402	0.0270885	0.626624
ZEB2	0.301819	11.7211	0.0272646	0.629524
NECTIN3	-0.488993	10.7682	0.0275857	0.635052
ECT2	0.432546	10.661	0.0276065	0.635052
ATG3	-0.497839	10.6807	0.028033	0.639591
CD47	-0.494471	10.8349	0.0281226	0.639591
ENPP2	0.476467	10.6803	0.0282075	0.639591
SPAST	-0.530077	10.6946	0.0283452	0.639591
CHSY3	0.514554	11.2068	0.0283805	0.639591
ENSSSCG00045019335	0.511426	10.7358	0.0284672	0.639591
ENSSSCG00045024481	-0.526232	10.7017	0.028536	0.639591
PCDH11X	0.587751	10.7267	0.0285366	0.639591
RGS3	-0.475796	10.6738	0.0285458	0.639591
VDAC2.1	-0.475766	10.6731	0.0285458	0.639591
PARP1	-0.475738	10.6729	0.0285458	0.639591
ACO1	-0.467857	10.7949	0.0286213	0.639591
ZFP36L1	0.505705	10.7454	0.0286357	0.639591
ENSSSCG00045014590	-0.491394	10.7704	0.0286572	0.639591
ENSSSCG00045003640	0.475894	10.7156	0.0287929	0.639591
RPL24	-0.510943	10.7809	0.0288545	0.639591
ENSSSCG00045034110	-0.543422	10.7089	0.0288948	0.639591
SOX13	-0.561449	10.7817	0.0289277	0.639591
LRRC36	0.547054	10.7106	0.0290013	0.639591
RPL38	-0.48633	10.7504	0.0290884	0.639591
ENSSSCG00045022823	-0.508376	10.7682	0.0291976	0.639591
ATP8A2	-0.385774	10.656	0.0292536	0.639591
RPE	-0.385813	10.6567	0.0292536	0.639591
ENSSSCG00045036800	-0.385809	10.6566	0.0292536	0.639591
ANAPC5	-0.385778	10.656	0.0292536	0.639591
LAMTOR4	-0.385781	10.6561	0.0292536	0.639591
ITCH	-0.412545	10.8983	0.029278	0.639591
ENSSSCG00045029175	0.510087	10.7244	0.0292812	0.639591
TMEM182	-0.460582	10.8617	0.0292998	0.639591
NTF3	0.538606	10.7743	0.0295521	0.642258
ENSSSCG00045021724	-0.449404	10.6655	0.0295547	0.642258
ENSSSCG00045014798	0.481047	10.7044	0.0295773	0.642258
CTNNA2	-0.534191	10.713	0.0296777	0.642442
CHIC2	-0.523475	10.7466	0.0296894	0.642442
XPOT	-0.486245	10.75	0.0297739	0.643061
IKZF2	-0.502345	10.7222	0.0298725	0.643061
ENSSSCG00045008578	0.349445	11.2015	0.0299171	0.643061
LRRTM3	-0.671935	10.794	0.0299255	0.643061
ENSSSCG00045013377	0.469536	10.9116	0.0301392	0.646532
ENSSSCG00045038360	0.482689	10.6772	0.0302515	0.64782
PDZRN3	-0.389879	11.0971	0.0307588	0.657504
ENSSSCG00045034015	0.477359	10.7009	0.0308518	0.657504
EDNRB	0.531824	10.8157	0.0308627	0.657504
SNTB1	-0.349821	11.1315	0.0311044	0.661219
ENSSSCG00045008610	0.475571	10.7776	0.0311438	0.661219
SLC25A36	-0.315003	11.1604	0.0313903	0.665314
GUCY1B1	0.388348	11.0943	0.0316255	0.669154
TKT	-0.525339	10.7191	0.0318067	0.671558
MRVI1	0.342557	11.2303	0.0318519	0.671558
CSMD2	0.443604	10.6776	0.0319996	0.671558
ZNF704	-0.453448	11.0218	0.0320416	0.671558
GRB2	0.519769	10.7195	0.0321015	0.671558
ENSSSCG00045016008	0.467559	10.7812	0.032212	0.671558
ENSSSCG00045015803	-0.587318	10.6985	0.0322229	0.671558
FOCAD	-0.438787	10.9751	0.0322309	0.671558
ENSSSCG00045027477	-0.508636	10.6936	0.0322624	0.671558
FAM13C	0.483285	10.8689	0.0322807	0.671558
MAATS1	0.356084	10.652	0.0323797	0.672488
YIF1B	0.359298	10.6521	0.0324801	0.673373
FRMD4A	0.356805	11.3347	0.0325492	0.673373
CMTM8	0.490382	10.7395	0.0325956	0.673373
NPTN	0.438619	10.7937	0.0326908	0.673373
OLFML3	-0.477424	10.6738	0.0326938	0.673373
RPL31	0.489758	10.7597	0.0328341	0.675142
ENSSSCG00045039175	-0.461246	10.7078	0.0329574	0.676555
ENSSSCG00045000888	0.4785	10.8324	0.0331885	0.680172
EIF4E3	0.522004	10.7198	0.0334031	0.68344
ENSSSCG00045030457	0.361681	10.6522	0.0335113	0.684524
ZNF133	0.511024	10.8128	0.0335944	0.685093
CNIH3	-0.502194	10.7219	0.0337421	0.685285
PIR	0.378447	10.6556	0.0338572	0.685285
PPP1R7	0.378442	10.6561	0.0338572	0.685285
ENSSSCG00045031328	-0.416497	10.9189	0.0338994	0.685285
PREP	0.520142	10.7386	0.0339175	0.685285
RPS28	-0.517315	10.7599	0.0339354	0.685285
ENSSSCG00045018712	-0.509708	10.8334	0.0340607	0.68616
ST13	-0.52915	10.7653	0.0340894	0.68616
MLLT3	-0.415788	11.0342	0.0343985	0.69126
TNFRSF6B	0.381031	10.6569	0.0345228	0.692634
ISOC1	-0.48249	10.6724	0.0346517	0.693105
ENSSSCG00045008219	0.378762	10.6525	0.034658	0.693105
ENSSSCG00045038882	-0.523329	10.7369	0.0348402	0.695626
GPX4	-0.468372	10.7135	0.0350282	0.698254
IMMT	-0.466826	10.7714	0.0351162	0.698885
SEPTIN4	0.429879	10.8579	0.0351802	0.699037
ENSSSCG00045026251	0.40368	11.0174	0.0353067	0.699765
TNFAIP8	-0.481781	10.7563	0.0353305	0.699765
TGFB1	-0.384488	10.6562	0.0353861	0.699765
ENSSSCG00045037560	0.503961	10.755	0.035448	0.699872
ENSSSCG00045028725	-0.459764	10.7783	0.0356829	0.702839
NDUFB5	-0.438211	10.6649	0.0357325	0.702839
ENSSSCG00045001238	0.51114	10.7304	0.0358552	0.702839
SGCE	0.498721	10.6901	0.0358613	0.702839
PPL	0.427334	10.6571	0.0358817	0.702839
ENSSSCG00045023699	-0.502887	10.7337	0.0359611	0.703284
ENSSSCG00045001825	-0.505538	10.6741	0.0361128	0.705137
ENSSSCG00045000361	0.46418	10.7345	0.0363676	0.708733
THBS4	-0.388265	10.6564	0.0364575	0.708733
PDIA5	-0.516824	10.6867	0.0364684	0.708733
ENSSSCG00045010304	0.450858	10.6858	0.0369303	0.713814
ENSSSCG00045034928	0.466687	10.6934	0.0369488	0.713814
CLYBL	-0.470549	10.7257	0.0369555	0.713814
TASP1	-0.469561	10.8458	0.0370096	0.713814
MSRB3	0.41874	10.9842	0.0370177	0.713814
STRBP	-0.455417	10.7124	0.0370843	0.713987
ENSSSCG00045029526	-0.435915	10.8159	0.037154	0.71422
EIF3E	-0.495406	10.7385	0.0373065	0.716042
PARD3	0.293906	11.239	0.0376082	0.720717
NUP133	0.451933	10.6858	0.0377273	0.721884
ENSSSCG00045007640	0.532329	10.7259	0.0379544	0.724081
TMSB10	-0.425207	10.9164	0.0383342	0.724081
POLR2K	0.389679	10.6598	0.0384038	0.724081
ENSSSCG00045001533	0.389733	10.6599	0.0384038	0.724081
PURG.1	-0.584784	10.7542	0.0386015	0.724081
SLTM	0.43797	10.8109	0.0387317	0.724081
TMOD1	-0.443435	10.7003	0.0390654	0.724081
ENSSSCG00045024085	-0.467689	10.6778	0.0392447	0.724081
EAPP	-0.467704	10.6787	0.0392447	0.724081
CYP2U1	-0.416515	10.664	0.0393206	0.724081
ENSSSCG00045033256	0.289239	10.6466	0.0394189	0.724081
AK7	0.289262	10.6469	0.0394189	0.724081
BNC1	0.289262	10.6469	0.0394189	0.724081
ENSSSCG00045003440	0.289244	10.6467	0.0394189	0.724081
STAC2	0.289261	10.6469	0.0394189	0.724081
ENSSSCG00045038477	0.289194	10.6463	0.0394189	0.724081
DDC	0.289222	10.6465	0.0394189	0.724081
CHRD	0.28922	10.6465	0.0394189	0.724081
IL10RA	0.289222	10.6465	0.0394189	0.724081
SAMD9	0.28919	10.6462	0.0394189	0.724081
C3orf84	0.289209	10.6464	0.0394189	0.724081
ZNF771	0.289258	10.6469	0.0394189	0.724081
ENSSSCG00045008082	0.289191	10.6462	0.0394189	0.724081
KANK3	0.289238	10.6467	0.0394189	0.724081
ENSSSCG00045017267	0.289256	10.6469	0.0394189	0.724081
ENSSSCG00045025914	0.28922	10.6465	0.0394189	0.724081
ENSSSCG00045006060	0.353213	10.6475	0.0394189	0.724081
ENSSSCG00045013471	0.497544	10.7739	0.0395146	0.724766
DHX40	-0.467486	10.6779	0.0396533	0.725492
DCK	0.459408	10.7743	0.0396713	0.725492
ENSSSCG00045030215	0.366653	10.6556	0.0397465	0.725797
ACVR1C	-0.45781	10.76	0.0398219	0.726106
MCM8	0.481636	10.6778	0.0399787	0.726827
ENSSSCG00045003985	0.435959	10.6782	0.0399787	0.726827
TERF2	-0.486584	10.6859	0.0401654	0.728294
GSTO1	0.435992	10.6605	0.0404825	0.728294
ABCA9	-0.496643	10.8494	0.0405012	0.728294
NALCN	-0.514408	10.7421	0.040679	0.728294
NHSL2	0.433041	11.0907	0.0407375	0.728294
ENSSSCG00045015579	0.400187	10.664	0.0408383	0.728294
APOBEC3B	0.400194	10.6638	0.0408383	0.728294
AOX2	0.400187	10.6634	0.0408383	0.728294
ENSSSCG00045028674	0.435818	10.6784	0.0408567	0.728294
ENSSSCG00045025785	-0.450027	10.7182	0.0409022	0.728294
ZC3H15	-0.525282	10.7184	0.0409022	0.728294
RAPGEF2	-0.351822	11.2835	0.0409307	0.728294
RNF145	0.46952	10.7386	0.0409597	0.728294
ENSSSCG00045028791	-0.443598	10.6711	0.0410579	0.728294
ENSSSCG00045020098	-0.475722	10.6724	0.0410579	0.728294
LEO1	-0.4436	10.6712	0.0410579	0.728294
S1PR1	-0.443619	10.6706	0.0410579	0.728294
ENSSSCG00045034263	0.47504	10.6759	0.0411175	0.728308
PGGT1B	-0.506299	10.7086	0.0413088	0.730516
ENSSSCG00045007208	0.449633	10.7055	0.0414158	0.730516
ENSSSCG00045037894	0.368561	10.656	0.0414619	0.730516
ENSSSCG00045019513	0.481608	10.7981	0.0414778	0.730516
RABGEF1	0.462531	10.7115	0.0415651	0.731016
ENSSSCG00045036791	0.468002	10.6719	0.0418052	0.731326
PKIA	0.460506	10.6689	0.0418187	0.731326
ENSSSCG00045026574	0.410049	10.6679	0.0418187	0.731326
MARS	0.410054	10.6679	0.0418187	0.731326
ENSSSCG00045022329	0.371843	11.0387	0.0419483	0.731629
ENSSSCG00045014107	0.378906	10.6563	0.041954	0.731629
ENSSSCG00045009153	-0.495097	10.6862	0.0420788	0.732774
PITPNC1	-0.427523	10.8963	0.0423684	0.736044
MAP2	0.434838	10.7908	0.0423917	0.736044
ENSSSCG00045014542	0.388997	10.6589	0.0424447	0.736044
ENSSSCG00045002073	-0.437913	10.8124	0.0425135	0.736207
RACK1	-0.49439	10.7466	0.042737	0.738728
ANTXR1	0.33305	11.3752	0.0428074	0.738728
ENSSSCG00045038114	0.533796	10.7531	0.0428378	0.738728
PCBP4	0.456555	10.6862	0.0431081	0.742357
MRPL14	0.485749	10.6862	0.0433825	0.744657
RCL1	-0.420103	10.6933	0.0433849	0.744657
COX8A	-0.447766	10.6708	0.0434218	0.744657
C21orf91	-0.492959	10.7045	0.043542	0.745686
ENSSSCG00045010254	0.476921	10.7237	0.0437463	0.747197
RPL32	-0.522466	10.7794	0.0437507	0.747197
ENSSSCG00045014650	-0.430888	10.7174	0.0440091	0.750576
SLC24A3	-0.431397	10.9584	0.0443981	0.755503
ZNF287	0.416883	10.6708	0.0444198	0.755503
STK39	-0.377466	10.905	0.0444978	0.755793
DDB2	0.421134	10.6705	0.044894	0.761479
ENSSSCG00045027729	-0.414816	10.6637	0.0450912	0.761908
FAM151B	0.418081	10.6711	0.0451541	0.761908
ENSSSCG00045034180	0.480253	10.697	0.045213	0.761908
SMTN	0.486379	10.7928	0.045226	0.761908
ENSSSCG00045000378	0.408836	10.6671	0.0452607	0.761908
ZNF740	-0.445715	10.6715	0.0453277	0.761908
SLF1	-0.412825	10.6638	0.0454046	0.761908
EEF2KMT	-0.412811	10.6638	0.0454109	0.761908
TRPS1	-0.260108	11.3521	0.0454894	0.762194
ENSSSCG00045029784	0.40778	10.6635	0.0460708	0.768198
PLCE1	0.520007	10.7877	0.0465819	0.768198
NCOA2	0.414002	10.8602	0.0466459	0.768198
C20orf27	-0.347691	10.6546	0.0467771	0.768198
ENSSSCG00045031509	-0.34769	10.6546	0.0467771	0.768198
NDUFA2	-0.347684	10.6544	0.0467771	0.768198
FITM2	-0.347698	10.6548	0.0467771	0.768198
TMEM126A	-0.34767	10.6541	0.0467771	0.768198
ENSSSCG00045030570	-0.347679	10.6543	0.0467771	0.768198
ENSSSCG00045004975	-0.347695	10.6547	0.0467771	0.768198
KRR1	-0.34766	10.6541	0.0467771	0.768198
EPHA7	-0.347685	10.6545	0.0467771	0.768198
ENSSSCG00045034019	-0.347667	10.6541	0.0467771	0.768198
LFNG	-0.347653	10.6539	0.0467771	0.768198
ENSSSCG00045034873	-0.347683	10.6545	0.0467771	0.768198
ACTR6	0.472419	10.6757	0.0469671	0.770298
ENSSSCG00045021390	-0.461011	10.6785	0.0471533	0.770524
RTN3	-0.389375	10.8581	0.0471602	0.770524
PSIP1	0.505941	10.7289	0.0471673	0.770524
ENSSSCG00045030461	0.40703	10.8538	0.0472723	0.771223
MMAA	0.439555	10.6639	0.0473721	0.771836
ENSSSCG00045031884	-0.488997	10.7276	0.0476198	0.774852
FAM107A	0.426318	10.664	0.0479619	0.779396
PLCL1	0.331016	11.4198	0.048207	0.782354
SGMS1	-0.388447	10.9586	0.0484656	0.785523
ENSSSCG00045002887	0.397099	10.664	0.0488738	0.791105
EIF2S2	-0.460355	10.6835	0.049111	0.793196
ENSSSCG00045022242	0.444007	10.8927	0.0492081	0.793196
PEBP1	-0.441163	10.7297	0.0492575	0.793196
CYP27A1	-0.436865	10.7766	0.0492589	0.793196
RPRD2	0.379073	10.9503	0.0493933	0.793601
ZRSR2	-0.424574	10.6922	0.049412	0.793601
ENSSSCG00045027246	-0.509089	10.7278	0.0495864	0.794433
ENSSSCG00045005134	0.448458	10.9215	0.049592	0.794433
PHYH	-0.491038	10.7051	0.0496722	0.794691
DTL	0.514654	10.681	0.0499441	0.798011
ARL3	0.437544	10.679	0.0501283	0.799923
TIAM1	0.493338	10.7264	0.050286	0.801409
PTGER3	-0.483031	10.7333	0.0505411	0.802452
PRKAA2	0.444556	10.6818	0.0505915	0.802452
ENSSSCG00045000745	0.470342	10.696	0.0506053	0.802452
SNCAIP	-0.462758	10.6844	0.050718	0.802452
SLC39A10	0.479183	10.7071	0.0507191	0.802452
ENSSSCG00045006657	0.40169	10.7163	0.0507582	0.802452
GPHN	-0.289415	11.243	0.0508129	0.802452
ENSSSCG00045006274	0.469949	10.7612	0.0508692	0.802452
GNE	0.430077	10.6747	0.0512496	0.807425
HMGA2	0.284371	10.6466	0.0513725	0.808179
UBE3D	-0.416739	10.6979	0.051481	0.808179
ENSSSCG00045011929	0.413264	10.6662	0.051493	0.808179
ENSSSCG00045008761	0.479737	10.7472	0.051664	0.809041
ENSSSCG00045007478	-0.487508	10.6853	0.0516784	0.809041
DEK	0.468248	10.7417	0.0518427	0.809781
CUL3	-0.429308	10.8264	0.0518563	0.809781
MVP	0.443718	10.6999	0.0520091	0.811007
ENSSSCG00045025049	-0.31182	11.2689	0.0521041	0.811007
DLGAP1	0.455647	10.6788	0.0521311	0.811007
ENSSSCG00045016507	-0.329789	11.0964	0.0524172	0.814042
KIF5B	-0.44848	10.7468	0.0525211	0.814042
PAC1	0.475547	10.7223	0.0525231	0.814042
ENSSSCG00045021030	-0.405376	10.6633	0.0526674	0.814785
ENSSSCG00045007150	-0.514117	10.7237	0.05275	0.814785
ENSSSCG00045004304	0.495498	10.7186	0.0527682	0.814785
ENSSSCG00045018030	-0.405348	10.857	0.0528598	0.814943
ENSSSCG00045027491	0.459619	10.7799	0.0529365	0.814943
AGBL3	-0.424618	10.8142	0.0529756	0.814943
DNAJC1	-0.408997	10.871	0.0533217	0.819251
ARHGAP21	0.405685	10.9313	0.053393	0.819332
ENSSSCG00045025518	0.300406	10.6469	0.0535239	0.820086
ATL2	-0.445565	10.8678	0.0535745	0.820086
UPK1B	0.302183	10.6469	0.0537096	0.82114
SLC25A12	-0.431912	10.7675	0.0537907	0.821368
ENSSSCG00045021464	-0.468128	10.7583	0.0543478	0.826586
ENSSSCG00045006254	0.389471	11.1573	0.054354	0.826586
DDX17	0.295554	11.1567	0.0544099	0.826586
ENSSSCG00045036179	-0.471205	10.7119	0.0544751	0.826586
NPEPPS	0.409742	10.8405	0.0545631	0.826586
GGACT	-0.436953	10.6775	0.054611	0.826586
HS3ST6	-0.436955	10.6769	0.054611	0.826586
ENSSSCG00045006860	0.461201	10.712	0.0546786	0.826586
ENSSSCG00045013250	0.435704	10.7744	0.054773	0.826586
TLE4	0.469465	10.7626	0.0547991	0.826586
ENSSSCG00045006262	-0.447869	10.8236	0.0548661	0.826591
VPS29	-0.436446	10.6763	0.0553035	0.83217
PDXDC1	-0.447172	10.7523	0.0553916	0.832346
STARD8	0.42923	10.6781	0.0554878	0.832346
CENPC	0.407443	10.7693	0.0555789	0.832346
BICC1	0.349288	11.2214	0.0555837	0.832346
FNBP1	-0.375485	10.9194	0.0556649	0.832556
SYNPO2	0.271755	11.7387	0.0557455	0.832757
ENSSSCG00045012238	-0.429208	10.858	0.0559099	0.834208
ENSSSCG00045022304	-0.436172	10.8483	0.0560681	0.835262
TSHR	0.489054	10.7614	0.0561344	0.835262
MVK	-0.345102	10.6542	0.0562543	0.835262
ENSSSCG00045003974	-0.42234	10.7223	0.0562682	0.835262
INTS3	-0.437966	10.6762	0.0563174	0.835262
PLCH2	-0.437351	10.6767	0.0564343	0.835398
ENSSSCG00045014752	-0.448874	10.7176	0.0564613	0.835398
CMTR1	-0.471947	10.8004	0.0566117	0.836626
ENSSSCG00045032968	-0.346539	10.6543	0.0567782	0.838087
ZNF385D	-0.500618	10.6994	0.0571201	0.842131
SORBS2	-0.611945	11.0293	0.057575	0.844935
ST6GAL1	0.461555	10.7359	0.0576708	0.844935
CREB1	-0.454903	10.8258	0.0576825	0.844935
CYB5B	-0.472749	10.7209	0.0576933	0.844935
GNS	-0.460213	10.6846	0.0577839	0.844935
DNAJC8	-0.45349	10.6899	0.0579933	0.844935
NFKBIA	-0.392242	10.6909	0.0579933	0.844935
ENSSSCG00045022854	-0.347317	10.6544	0.0580617	0.844935
SVIL	-0.348003	11.0669	0.0582322	0.844935
LMP2	-0.351001	10.6545	0.0584844	0.844935
PMPCB	-0.381196	10.6619	0.0585874	0.844935
TMBIM4	-0.381215	10.6614	0.0585874	0.844935
ENSSSCG00045002885	-0.381156	10.6613	0.0585874	0.844935
ENSSSCG00045015066	-0.381202	10.6622	0.0585874	0.844935
ENSSSCG00045033019	-0.381207	10.6621	0.0585874	0.844935
BTNL9	-0.38117	10.6619	0.0585874	0.844935
SSRP1	-0.381174	10.6616	0.0585874	0.844935
PIGT	-0.410709	10.6694	0.0587111	0.844935
ENSSSCG00045039059	-0.443572	10.6695	0.0587111	0.844935
ETFB	-0.410739	10.6701	0.0587111	0.844935
FGFR1	0.429121	10.8509	0.0587413	0.844935
NDUFB3	-0.438748	10.6774	0.0590125	0.84754
NUDT6	-0.438144	10.7344	0.0590592	0.84754
ENSSSCG00045003230	0.455236	10.6791	0.0594583	0.849122
RPL7	-0.462228	10.754	0.0596882	0.849122
ENSSSCG00045030156	-0.393054	10.6906	0.0596982	0.849122
CD2AP	0.375494	10.7786	0.0599881	0.849122
RPL35	-0.407052	10.8417	0.0601099	0.849122
2024-09-02	-0.50116	10.7103	0.0601468	0.849122
IGBP1	0.433819	10.687	0.060642	0.849122
NABP1	-0.468244	10.7017	0.0607442	0.849122
PPP2R2C	0.305003	10.6505	0.06095	0.849122
WHRN	0.305016	10.6508	0.06095	0.849122
LLGL2	0.304991	10.6505	0.06095	0.849122
ENSSSCG00045033485	0.304989	10.6504	0.06095	0.849122
ENSSSCG00045027188	0.305028	10.6508	0.06095	0.849122
MPHOSPH6	0.305009	10.6506	0.06095	0.849122
SLC9A7	0.305003	10.6505	0.06095	0.849122
ENSSSCG00045013710	0.304981	10.6502	0.06095	0.849122
ENSSSCG00045006601	0.304987	10.6505	0.06095	0.849122
ENSSSCG00045032153	0.304977	10.6503	0.06095	0.849122
KLF2	0.304989	10.6505	0.06095	0.849122
ENSSSCG00045007863	0.304958	10.6501	0.06095	0.849122
ENSSSCG00045034695	0.305025	10.6508	0.06095	0.849122
ENSSSCG00045004979	0.305005	10.6506	0.06095	0.849122
TNFAIP8L3	0.30497	10.6501	0.06095	0.849122
ZNF784	0.304953	10.65	0.06095	0.849122
BMPR1B	0.305002	10.6505	0.06095	0.849122
GUK1	0.304991	10.6503	0.06095	0.849122
KLHDC4	0.4146	10.6856	0.0610344	0.849345
NOVA1	-0.39408	10.8783	0.0612372	0.850421
RPLP2	-0.399637	10.7983	0.0612553	0.850421
FBLIM1	0.424526	10.8001	0.0613176	0.850421
U2SURP	-0.365207	10.8501	0.061683	0.852439
RPRD1B	-0.431248	10.7098	0.0617123	0.852439
KPNA3	-0.461162	10.7074	0.0617123	0.852439
ENSSSCG00045018224	-0.326791	11.0585	0.0617998	0.852439
FOXP1	-0.280447	11.2516	0.0618068	0.852439
C12orf43	0.307906	10.651	0.0619535	0.852953
LMAN2	-0.414156	10.6687	0.0619817	0.852953
JAK1	0.401179	10.9401	0.0621138	0.853824
ENSSSCG00045017181	-0.428712	10.7998	0.062273	0.855064
STAT6	0.447475	10.6838	0.0624511	0.856561
RHOA	0.343116	11.0046	0.0625931	0.857559
ENSSSCG00045026707	-0.374655	10.9117	0.0626693	0.857656
ENSSSCG00045038938	-0.463171	10.7548	0.0632935	0.865244
ENSSSCG00045035933	-0.407735	10.7085	0.0635216	0.866571
CHST9	0.413944	10.6705	0.0635303	0.866571
RPS11	-0.421144	10.8447	0.0636707	0.866729
CTDSPL	0.394424	10.9903	0.0637862	0.866729
SH3RF1	0.390331	10.8216	0.0638215	0.866729
ENSSSCG00045015813	-0.463402	10.7028	0.0638626	0.866729
PMP22	0.450321	10.7153	0.0639409	0.866729
ANKRD52	0.423444	10.6775	0.0639613	0.866729
THBS1	-0.388924	10.6612	0.0642537	0.867354
DNMT3A	0.44296	10.7209	0.0643311	0.867354
CHM	0.45021	10.725	0.0643683	0.867354
CDIPT	0.347909	10.6512	0.064387	0.867354
LARP6	0.356628	10.6512	0.064408	0.867354
ENSSSCG00045016841	0.34965	10.9243	0.0644885	0.867354
DAPK2	0.464102	10.7655	0.0645575	0.867354
JAZF1	-0.351247	10.9396	0.0646235	0.867354
ENSSSCG00045026168	0.397835	10.6795	0.0646371	0.867354
AFF4	0.39967	10.7656	0.0648196	0.868863
SLC23A2	0.439215	10.7637	0.0649035	0.869048
ENSSSCG00045032490	0.420912	10.7817	0.065148	0.871381
PAFAH2	0.442502	10.6814	0.0653591	0.87275
ENSSSCG00045003021	-0.46199	10.7553	0.065478	0.87275
ENSSSCG00045000677	-0.425171	10.7772	0.065571	0.87275
ENSSSCG00045038937	-0.417786	10.7035	0.0655797	0.87275
VRK2	0.417498	10.7575	0.0657137	0.87275
GPR155	-0.447321	10.6955	0.0658839	0.87275
YIPF2	-0.420096	10.6939	0.0658839	0.87275
ENSSSCG00045036100	-0.474067	10.6956	0.0658839	0.87275
GFM1	-0.474006	10.6953	0.0658839	0.87275
ENSSSCG00045030702	0.396251	10.8579	0.0663224	0.876197
ADORA1	-0.413853	10.6699	0.0663927	0.876197
ENSSSCG00045007989	-0.434074	10.7448	0.0664449	0.876197
ENSSSCG00045008135	-0.377942	10.6618	0.0664505	0.876197
MCL1.1	-0.402939	10.7148	0.0665882	0.876197
MAP3K3	-0.407171	10.6698	0.0666154	0.876197
ENSSSCG00045002737	-0.421997	10.783	0.0666421	0.876197
C1QTNF7	0.499124	10.7754	0.0667094	0.876197
FGF12	0.49386	10.7349	0.0668659	0.876676
ENSSSCG00045004080	-0.430505	10.6819	0.0668873	0.876676
ABCF1	-0.430461	10.6824	0.067266	0.880709
ENSSSCG00045013674	0.471875	10.7287	0.0674355	0.881996
ENSSSCG00045019473	-0.433478	10.6773	0.0680184	0.888683
FES	0.388768	10.6767	0.0681789	0.8896
AVEN	0.431298	10.7202	0.0682399	0.8896
ALDH1A3	0.435708	10.6761	0.0683468	0.8896
NEXN	-0.465572	10.7721	0.0683756	0.8896
UCHL5	0.389471	10.6762	0.0687705	0.89328
BCHE	0.410003	10.6839	0.0688025	0.89328
RUSC2	0.381923	10.926	0.0690104	0.895042
ENSSSCG00045019796	0.350596	10.9399	0.0692577	0.89731
ENSSSCG00045033851	-0.439088	10.6776	0.069379	0.897924
ENSSSCG00045029785	-0.446837	10.6951	0.0695162	0.897924
VEZT	-0.450872	10.8088	0.0695223	0.897924
ENSSSCG00045022404	-0.541151	10.809	0.0697695	0.900179
SDHC	-0.48445	10.7086	0.0701087	0.903616
RAB35	0.284531	10.6498	0.0707305	0.905849
PLPP3	-0.322964	11.3008	0.0708615	0.905849
ENSSSCG00045029547	0.44214	10.6792	0.0709065	0.905849
TP53INP1	0.388345	10.6765	0.0714193	0.905849
ENSSSCG00045008495	-0.379258	10.8477	0.0714398	0.905849
ENSSSCG00045025264	-0.39571	10.8379	0.071492	0.905849
EMC2	0.378919	10.6724	0.0715234	0.905849
KLF8	0.427788	10.6736	0.0715234	0.905849
MAP4K4	-0.35466	10.94	0.0715503	0.905849
ENSSSCG00045019895	-0.445513	10.6959	0.0715592	0.905849
RAB17	0.31962	10.6546	0.0717432	0.905849
C1QTNF2	0.378302	10.655	0.0717432	0.905849
HDHD3	0.319576	10.6541	0.0717432	0.905849
CXADR	0.31958	10.654	0.0717432	0.905849
CLIC1	0.319593	10.6542	0.0717432	0.905849
ENSSSCG00045002902	0.319545	10.6539	0.0717432	0.905849
ADCK1	0.319557	10.6541	0.0717432	0.905849
ENSSSCG00045016246	0.37831	10.6552	0.0717432	0.905849
SNRNP25	0.319585	10.6543	0.0717432	0.905849
PDGFA	0.319591	10.6543	0.0717432	0.905849
FERMT2	-0.306888	11.2279	0.0718213	0.905912
ENSSSCG00045017928	-0.475776	10.7151	0.0723907	0.911998
CDK19	-0.384621	10.8321	0.0724551	0.911998
LUZP1	0.420268	10.7613	0.0725244	0.911998
FUT10	-0.42049	10.7545	0.0726092	0.91214
UBA5	-0.410905	10.7024	0.0728375	0.913362
STAMBPL1	-0.496152	10.7213	0.0728539	0.913362
CNOT6L	0.390359	10.7918	0.0732047	0.916833
DDX42	0.439119	10.7221	0.0735016	0.917838
ENSSSCG00045030069	0.396085	10.6978	0.0735965	0.917838
ENSSSCG00045012321	0.295417	10.6502	0.0740841	0.917838
UBQLN4	0.368606	10.6692	0.07446	0.917838
ENSSSCG00045029483	0.415138	10.8274	0.074564	0.917838
TMEM68	-0.444887	10.7235	0.0747483	0.917838
ENSSSCG00045033622	-0.4449	10.7244	0.0747483	0.917838
LEP	-0.30854	10.6526	0.0747983	0.917838
ENSSSCG00045031978	-0.308491	10.6517	0.0747983	0.917838
ENSSSCG00045005868	-0.308532	10.6524	0.0747983	0.917838
ENSSSCG00045017101	-0.308545	10.6527	0.0747983	0.917838
SYT2	-0.308531	10.6524	0.0747983	0.917838
ARPC1B	-0.308536	10.6525	0.0747983	0.917838
ENSSSCG00045038961	-0.308506	10.652	0.0747983	0.917838
COQ10A	-0.308543	10.6527	0.0747983	0.917838
ZDHHC16	-0.30853	10.6524	0.0747983	0.917838
RARRES1	-0.308542	10.6526	0.0747983	0.917838
GMPR2	-0.308506	10.652	0.0747983	0.917838
ENSSSCG00045030891	-0.308509	10.652	0.0747983	0.917838
EMD	-0.308534	10.6525	0.0747983	0.917838
PBEF1	-0.458234	10.7317	0.0748394	0.917838
ENSSSCG00045007952	0.324467	10.6551	0.0749922	0.918802
ENSSSCG00045008552	0.298431	11.1326	0.0753496	0.919625
KIF3B	-0.405468	10.6755	0.0754961	0.919625
PRXL2C	-0.369916	10.6769	0.0754961	0.919625
RXRG	-0.405411	10.6748	0.0754961	0.919625
RABAC1	-0.405431	10.6749	0.0754961	0.919625
ENSSSCG00045014872	0.407563	10.671	0.0755044	0.919625
ENSSSCG00045025479	0.429202	10.8102	0.0758362	0.922761
ENSSSCG00045024142	-0.395609	10.8662	0.0760111	0.923733
CBFA2T2	0.38818	10.8739	0.0762198	0.923733
PTH1R	0.421867	10.76	0.0762454	0.923733
WWC1	0.333142	10.6579	0.0764468	0.923733
LZTR1	0.333176	10.6582	0.0764468	0.923733
ENSSSCG00045006754	0.333153	10.6577	0.0764468	0.923733
TRIM41	0.333126	10.6572	0.0764468	0.923733
PFKFB3	-0.412583	10.7662	0.0766322	0.923733
ATP2B1	0.363149	10.8725	0.076654	0.923733
NSMAF	0.35754	10.6649	0.0766611	0.923733
ENSSSCG00045033289	0.402106	10.7841	0.0770112	0.925434
ENSSSCG00045015060	-0.425181	10.6874	0.0770262	0.925434
SPCS2	-0.425157	10.688	0.0770262	0.925434
ENSSSCG00045028103	0.366878	10.6683	0.0773833	0.927911
ENSSSCG00045001130	-0.432049	10.6819	0.0774338	0.927911
ACVR2A	-0.396313	10.7653	0.077469	0.927911
TTLL12	0.345787	10.6617	0.0776065	0.927911
ENSSSCG00045029859	0.400068	10.6631	0.0776065	0.927911
NAP1L1	-0.393361	10.7694	0.0777274	0.928345
SSPN	0.43093	10.8194	0.0778607	0.928345
MROH9	0.31548	10.6507	0.0778675	0.928345
MAP4K3	-0.308801	11.0161	0.0783253	0.932255
GPI	0.402686	10.7507	0.0783458	0.932255
GGH	-0.430496	10.6829	0.0785124	0.933342
ARFGAP1	0.370233	10.6689	0.0787499	0.935268
TXNL1	-0.381874	10.7082	0.0789338	0.93566
LNPK	-0.406841	10.7074	0.0789338	0.93566
ENSSSCG00045025961	0.43027	10.6814	0.0791027	0.936766
ARHGAP1	0.387939	10.6933	0.0792353	0.937441
ENSSSCG00045038355	-0.298771	10.9556	0.0793326	0.937697
CTBP2	0.393556	10.8118	0.0798391	0.942786
CDK9	0.452286	10.7353	0.0799441	0.943127
ENSSSCG00045002320	0.362376	10.6648	0.0805664	0.948662
ENSSSCG00045012880	0.429666	10.6939	0.0806351	0.948662
ENSSSCG00045024599	0.429666	10.7211	0.0806428	0.948662
ENSSSCG00045006098	0.406695	10.7023	0.0808462	0.950054
ENSSSCG00045029793	0.358099	10.6646	0.0809863	0.950054
ENSSSCG00045028409	-0.403857	10.6752	0.0809909	0.950054
GJC1	0.303152	11.1899	0.081281	0.952555
DOCK9	0.398946	10.9057	0.0814991	0.952996
MAGT1	0.397059	10.7631	0.0815755	0.952996
MED13	-0.340571	10.9008	0.0815758	0.952996
ENSSSCG00045004135	-0.499834	10.6727	0.0817462	0.952996
ENSSSCG00045039239	-0.373887	10.9403	0.0817784	0.952996
MALT1	0.446142	10.7054	0.0818441	0.952996
BCL7C	0.417931	10.6742	0.0818567	0.952996
ENSSSCG00045020964	0.279192	11.1188	0.0820108	0.953895
SPRED2	0.368284	10.787	0.0825741	0.95887
RPGRIP1L	-0.334593	10.9707	0.0825932	0.95887
CTSL	-0.386728	10.6622	0.0828041	0.959374
ENSSSCG00045037292	0.320599	10.6574	0.0830229	0.959374
AGAP3	0.4428	10.7368	0.0833634	0.959374
ENSSSCG00045002987	0.38668	10.8217	0.0833721	0.959374
LRRK1	0.435266	10.7434	0.0833967	0.959374
ENSSSCG00045017023	-0.377063	10.6682	0.0834104	0.959374
TIPARP	-0.377106	10.667	0.0834104	0.959374
MARS2	-0.377024	10.6676	0.0834104	0.959374
CDH2	-0.377035	10.6675	0.0834104	0.959374
CTR9	-0.410671	10.6681	0.0834104	0.959374
EDC3	-0.415069	10.7264	0.0836407	0.961073
FARP1	0.311865	11.1037	0.0837131	0.961073
QKI	-0.245542	11.1734	0.0838115	0.961312
MAEA	0.348166	10.6612	0.0840394	0.961344
ENSSSCG00045005223	0.403714	10.7516	0.0842089	0.961344
FBXO34	0.415565	10.7767	0.0842091	0.961344
NSUN3	-0.455293	10.7121	0.0842582	0.961344
ATAD1	-0.405821	10.8154	0.0843006	0.961344
NIBAN1	0.432062	10.7495	0.0843167	0.961344
CGNL1	0.448093	10.7232	0.0843569	0.961344
METTL15	-0.39392	10.7696	0.0845	0.962089
HEXB	0.355682	10.6655	0.0847092	0.963587
PHKB	-0.374058	10.9064	0.0847932	0.963619
OPCML	0.41664	10.6877	0.0848675	0.963619
SSU72	0.379448	10.6888	0.0852713	0.967318
ENSSSCG00045032052	-0.429695	10.688	0.0854744	0.967947
ENSSSCG00045037972	-0.393118	10.8164	0.0854829	0.967947
RTKN2	0.344647	10.6615	0.0857925	0.968552
HOMER1	0.323003	10.6542	0.0858919	0.968552
TRIO	0.343968	10.9898	0.0859889	0.968552
REEP5	-0.420031	10.6932	0.0860209	0.968552
PEX3	-0.420088	10.6934	0.0860209	0.968552
ENSSSCG00045003583	-0.40532	10.6911	0.086066	0.968552
ENSSSCG00045027821	0.359857	10.6657	0.0862533	0.968552
SPARCL1	-0.311654	11.1069	0.0862863	0.968552
ENSSSCG00045028067	0.32255	10.6577	0.0865649	0.968552
NCK1	0.33851	10.8269	0.0865749	0.968552
KIF1B	-0.298453	11.0062	0.0866142	0.968552
MFNG	0.322655	10.6543	0.0868059	0.968552
ENSSSCG00045029390	-0.344981	10.66	0.0868283	0.968552
ENSSSCG00045007586	-0.344997	10.6592	0.0868283	0.968552
ENSSSCG00045035112	-0.344997	10.6601	0.0868283	0.968552
KLF6	-0.434791	10.7061	0.0868859	0.968552
ASPH	-0.276274	11.0408	0.0870322	0.968552
RPL26	-0.45651	10.7771	0.0870342	0.968552
FAM214A	-0.292437	11.0639	0.08708	0.968552
SPSB1	0.36456	10.6658	0.0870986	0.968552
TAZ	0.330919	10.6578	0.0873104	0.970038
ENSSSCG00045008620	0.356534	10.6618	0.0876394	0.972589
CSNK1D	0.38904	10.7256	0.0876969	0.972589
SPRED1	0.36991	10.8687	0.0880345	0.97503
C16orf87	0.418099	10.7078	0.0880743	0.97503
RPS27A	-0.431628	10.8163	0.088207	0.975627
IPPK	-0.372929	10.667	0.0885652	0.978716
HNRNPUL1	0.374203	10.7487	0.0886609	0.978902
TNPO1	-0.370681	10.8677	0.0888209	0.979795
ENSSSCG00045002362	-0.465833	10.7252	0.0891202	0.980412
TUFT1	0.338968	10.6581	0.0891669	0.980412
ENSSSCG00045024886	0.349025	10.662	0.0892187	0.980412
UFM1	-0.458763	10.7303	0.089257	0.980412
ENSSSCG00045019990	0.413022	10.6735	0.0892721	0.980412
MPP6	0.416209	10.7058	0.0894199	0.981166
PPIB	-0.336634	10.6814	0.0896976	0.983342
KSR2	-0.305355	10.6523	0.0897913	0.9835
ENSSSCG00045034775	0.395061	10.6948	0.0902146	0.987012
ENSSSCG00045019231	0.418641	10.6765	0.0903486	0.987012
HVCN1	0.327329	10.6547	0.0903507	0.987012
SSBP3	0.373713	10.7966	0.0905229	0.987432
ENSSSCG00045014539	-0.44305	10.7433	0.0905484	0.987432
HSP90AB1	-0.439625	10.729	0.0910082	0.989898
ENSSSCG00045016972	0.375238	10.7773	0.0910155	0.989898
CAPRIN1	-0.39595	10.763	0.0910939	0.989898
RPS9	-0.417029	10.7618	0.0910939	0.989898
ENSSSCG00045020223	0.379659	10.7886	0.0915274	0.992536
KCNIP4	-0.408358	10.6752	0.0916799	0.992536
PTK2B	0.370329	10.6856	0.0917125	0.992536
FAN1	0.370304	10.6853	0.0917125	0.992536
IMMP2L	0.299641	11.191	0.091737	0.992536
PAG1	0.348131	10.9545	0.0918183	0.99255
RNF187	-0.399845	10.6803	0.0921396	0.995156
RAB12	0.420405	10.7172	0.0923559	0.996178
SEC61B	-0.376748	10.6677	0.0923949	0.996178
ENSSSCG00045033813	-0.422295	10.7219	0.0929168	0.999819
ENSSSCG00045008127	-0.422295	10.7227	0.0929168	0.999819
IFNAR2	0.422278	10.69	0.0929745	0.999819
ENSSSCG00045009175	0.405438	10.8369	0.0930939	1
RORA	0.302926	11.1427	0.0931683	1
ORC2	0.370344	10.6864	0.0933665	1
ENSSSCG00045011173	-0.390934	10.7725	0.0933707	1
PRPSAP1	-0.415263	10.6997	0.0937426	1
CAVIN2	-0.388525	10.6977	0.0937426	1
IL4I1	-0.314286	10.6527	0.0938312	1
FXR1	-0.371768	10.777	0.0942309	1
ENSSSCG00045005278	0.423498	10.7172	0.0942625	1
LGR4	-0.423389	10.7616	0.0945322	1
CNBP	-0.312895	10.8517	0.0945773	1
ENSSSCG00045015004	0.283888	11.0413	0.0950588	1
ENSSSCG00045008193	-0.431693	10.6875	0.0952179	1
PSMD4	-0.39915	10.6813	0.0954901	1
GON7	-0.348648	10.6595	0.0956597	1
ENSSSCG00045028855	-0.333975	10.8932	0.0957518	1
ENSSSCG00045033551	0.360371	10.7238	0.0957886	1
ENSSSCG00045006296	0.371225	10.6591	0.0958179	1
ARHGAP12	-0.417783	10.8126	0.0962659	1
ENSSSCG00045003858	-0.371014	10.7287	0.0963969	1
ENSSSCG00045007292	0.4382	10.7464	0.0964324	1
ENSSSCG00045017114	0.430843	10.7086	0.0965336	1
CNTN3	-0.386763	10.6894	0.0968124	1
MYCBP2	-0.37107	10.7289	0.0970113	1
ENSSSCG00045012271	0.397628	10.8656	0.0972295	1
ENSSSCG00045037694	0.33248	10.9782	0.0974785	1
ENSSSCG00045036151	-0.324378	10.8896	0.0975392	1
ENSSSCG00045024341	-0.386876	10.7873	0.097597	1
ENSSSCG00045031718	-0.432972	10.7622	0.0982603	1
ENSSSCG00045004305	0.268697	11.1897	0.0983263	1
SMO	0.406438	10.6829	0.0985556	1
NRP1	0.281193	11.3291	0.0988575	1
FUBP3	-0.437371	10.7295	0.0988683	1
ZNF507	-0.361658	10.699	0.0991372	1
2024-03-05	-0.420793	10.7228	0.0992587	1
LRIG1	-0.358462	10.8316	0.0992727	1
ENSSSCG00045026646	0.40955	10.6875	0.0993268	1
ENSSSCG00045032735	0.393776	10.8908	0.0993544	1
ENSSSCG00045038233	-0.435718	10.734	0.0993957	1
PSMC3	-0.345031	10.6601	0.0994089	1
GNPDA2	-0.410836	10.6993	0.0997492	1
2024-03-07	-0.299524	10.8963	0.100246	1
ADGRL4	-0.398779	10.6797	0.100538	1
EEF1D	0.360459	10.6824	0.100691	1
ZC3H7A	0.382816	10.771	0.100822	1
MAP2K2	-0.396205	10.6854	0.101607	1
SLC16A7	-0.335247	10.8881	0.101681	1
RCAN2	0.411397	10.9189	0.102107	1
ENSSSCG00045008448	-0.369795	10.7839	0.102449	1
ARIH1	-0.259762	11.0167	0.102495	1
IGFBP7	0.284979	11.3765	0.102515	1
ELMO1	-0.34185	10.8581	0.102686	1
ENSSSCG00045010510	0.369122	10.7613	0.102854	1
ENSSSCG00045018819	-0.403511	10.6805	0.102946	1
REEP3	-0.279614	10.8972	0.103172	1
RPS8	-0.308232	10.9695	0.103431	1
RBM25	-0.344148	10.6605	0.103555	1
BTF3	-0.373238	10.6733	0.103619	1
FCGRT	-0.373305	10.672	0.103619	1
SOD1	-0.373246	10.6735	0.103619	1
GTPBP10	-0.373317	10.6729	0.103619	1
FGFR1OP2	-0.373273	10.6724	0.103619	1
SLC16A1	-0.373307	10.6721	0.103619	1
ENSSSCG00045001557	-0.373272	10.6722	0.103619	1
ENSSSCG00045000080	-0.373272	10.6731	0.103619	1
ENSSSCG00045003794	-0.383857	10.7642	0.103883	1
ENSSSCG00045029882	-0.363035	10.8442	0.103893	1
LZTS1	0.426234	10.6915	0.104282	1
ENSSSCG00045022793	-0.399143	10.7371	0.104614	1
NUP107	-0.421796	10.7164	0.104714	1
MRPS14	-0.394622	10.6808	0.104934	1
ENSSSCG00045013616	0.222185	10.6448	0.1052	1
ETV7	0.222167	10.6446	0.1052	1
CDK2AP1	0.222127	10.6442	0.1052	1
RAMAC	0.222168	10.6447	0.1052	1
TENT5B	0.222189	10.6449	0.1052	1
LDHC	0.222189	10.6449	0.1052	1
ENSSSCG00045010373	0.222195	10.6449	0.1052	1
ENSSSCG00045011980	0.222188	10.6448	0.1052	1
TDRD10	0.222191	10.6449	0.1052	1
ENSSSCG00045021269	0.222188	10.6448	0.1052	1
ENSSSCG00045039278	0.222187	10.6448	0.1052	1
ENSSSCG00045016362	0.222173	10.6447	0.1052	1
PAQR5	0.222161	10.6445	0.1052	1
NCKAP1L	0.222185	10.6448	0.1052	1
ID2	0.222148	10.6444	0.1052	1
ENSSSCG00045028193	0.222197	10.645	0.1052	1
MPZL2	0.222157	10.6445	0.1052	1
LIG3	0.222154	10.6445	0.1052	1
ENSSSCG00045016626	0.222178	10.6447	0.1052	1
NFATC2IP	0.222129	10.6442	0.1052	1
ITPRIP	0.22217	10.6447	0.1052	1
ENSSSCG00045023569	0.222165	10.6446	0.1052	1
DFFB	0.222159	10.6445	0.1052	1
DDR1	0.222166	10.6446	0.1052	1
ENSSSCG00045039461	0.222194	10.6449	0.1052	1
VSTM2B	0.222191	10.6449	0.1052	1
DIPK1B	0.222155	10.6445	0.1052	1
CLIC3	0.222133	10.6443	0.1052	1
SHCBP1	0.222184	10.6448	0.1052	1
ENSSSCG00045000088	0.222192	10.6449	0.1052	1
ENSSSCG00045024726	0.222163	10.6446	0.1052	1
RHOU	0.222144	10.6445	0.1052	1
SH2B2	0.222191	10.6449	0.1052	1
ENSSSCG00045006780	0.222164	10.6446	0.1052	1
ENSSSCG00045025448	0.22217	10.6447	0.1052	1
ENSSSCG00045021697	0.22217	10.6447	0.1052	1
ENSSSCG00045022255	0.222139	10.6444	0.1052	1
ENSSSCG00045017742	0.222167	10.6446	0.1052	1
ENSSSCG00045002233	0.222197	10.645	0.1052	1
RAB5B	0.222194	10.6449	0.1052	1
ENSSSCG00045026210	0.22216	10.6445	0.1052	1
ENSSSCG00045013982	0.222186	10.6448	0.1052	1
ENSSSCG00045013112	0.222133	10.6443	0.1052	1
ENSSSCG00045006834	0.222159	10.6445	0.1052	1
ENSSSCG00045037049	0.222192	10.6449	0.1052	1
DPM2	0.222182	10.6448	0.1052	1
S100A2	0.222188	10.6448	0.1052	1
ENSSSCG00045028723	0.222187	10.6448	0.1052	1
GFOD2	0.388602	10.7248	0.105383	1
CHRM2	0.32263	10.6543	0.105561	1
SPHK1	0.223272	10.645	0.105766	1
ENSSSCG00045025129	0.2236	10.645	0.105921	1
ENSSSCG00045031023	0.223635	10.645	0.105938	1
ENSSSCG00045023598	-0.323823	10.8878	0.105985	1
TSPAN3	-0.406718	10.71	0.105991	1
ENSSSCG00045037620	0.224147	10.645	0.106149	1
ENSSSCG00045027732	0.224143	10.645	0.106192	1
HP	0.22417	10.645	0.106216	1
ENSSSCG00045003311	0.224232	10.645	0.106236	1
ENSSSCG00045018683	0.224347	10.645	0.106269	1
ENSSSCG00045012270	0.224681	10.6451	0.106435	1
ANKMY2	-0.378175	10.6942	0.10647	1
AAGAB	-0.345899	10.7831	0.106477	1
ENSSSCG00045001905	0.391201	10.6659	0.106546	1
ENSSSCG00045028978	0.225089	10.6451	0.106623	1
TNIK	-0.349626	10.8556	0.106714	1
EMC3	0.350261	10.6782	0.106878	1
PSEN1	0.36758	10.8174	0.107148	1
STUM	0.359545	10.8581	0.107179	1
DNAJC7	-0.428764	10.7332	0.107233	1
ENSSSCG00045023856	0.396102	10.6979	0.107298	1
IL15	-0.373896	10.6677	0.107335	1
ENSSSCG00045002480	-0.377609	10.7405	0.107395	1
HSPB8	-0.333649	10.6539	0.107469	1
SDHA	0.363568	10.6991	0.107627	1
ENSSSCG00045032731	-0.216371	11.3356	0.107643	1
CHSY1	-0.404655	10.7348	0.107666	1
ID3	-0.372474	10.6726	0.107758	1
ENSSSCG00045008359	-0.322101	10.902	0.108017	1
TRPC3	0.34553	10.6621	0.108093	1
ENSSSCG00045038288	0.376266	10.8208	0.10829	1
P3H2	0.2917	11.2852	0.108812	1
SNCA	-0.355002	10.6546	0.108897	1
AKIRIN1	-0.374044	10.673	0.108958	1
ENSSSCG00045021303	0.388071	10.7153	0.109462	1
PSMD9	0.362043	10.6818	0.10964	1
ENSSSCG00045028029	-0.430229	10.7394	0.109672	1
VMP1	-0.373975	10.7867	0.109735	1
MGARP	-0.373819	10.6733	0.109787	1
SNRNP200	-0.395752	10.6858	0.109942	1
ARCN1	-0.384991	10.7402	0.110175	1
HAGH	0.365117	10.6821	0.110806	1
RPS24	-0.36039	10.7603	0.111102	1
RAP2A	0.404068	10.7426	0.111217	1
ZFC3H1	-0.357974	10.8229	0.111271	1
EFNA5	-0.233458	11.278	0.111294	1
PGRMC2	-0.390877	10.7763	0.111393	1
ADAM9	-0.367844	10.798	0.111448	1
ENSSSCG00045010429	-0.392227	10.6919	0.111558	1
CLPB	-0.392172	10.6917	0.111558	1
PARP8	0.395483	10.8043	0.111886	1
ENSSSCG00045019041	0.410784	10.6896	0.111911	1
TRPM4	0.401522	10.6827	0.111933	1
ENSSSCG00045008137	0.39596	10.6949	0.111955	1
ENSSSCG00045039531	0.354286	10.6946	0.111955	1
MRPL22	0.359515	10.7259	0.112177	1
RASSF8	0.369932	10.8372	0.112371	1
ENSSSCG00045028466	0.332612	11.0393	0.112625	1
SEMA6A	-0.394268	10.7184	0.112635	1
NOC3L	0.339858	10.6749	0.113332	1
MAPRE3	0.339847	10.6742	0.113332	1
TAOK1	-0.28993	10.9838	0.113612	1
ATP10D	0.391008	10.7113	0.113651	1
ENSSSCG00045039482	0.379095	10.7371	0.113785	1
PDE4A	0.377426	10.7015	0.11403	1
ENSSSCG00045001919	-0.418789	10.6988	0.114886	1
ENSSSCG00045010449	0.419199	10.7149	0.11535	1
KANSL1	-0.228053	11.1122	0.115464	1
ENSSSCG00045001030	0.314907	10.872	0.115978	1
ENSSSCG00045016738	-0.500223	10.7589	0.116091	1
BCAP29	0.363187	10.6984	0.116348	1
ENSSSCG00045007894	-0.396043	10.6942	0.116433	1
ENSSSCG00045027976	-0.27955	11.0719	0.116626	1
EFCAB11	-0.439513	10.7486	0.116688	1
ENSSSCG00045034419	-0.346065	10.672	0.116945	1
LHFPL3	0.583327	10.9129	0.117167	1
SMCHD1	-0.343178	10.8688	0.117211	1
ENSSSCG00045037084	0.33992	10.8121	0.117268	1
LUM	-0.419025	10.7727	0.117461	1
ARHGEF9	-0.390681	10.7395	0.117628	1
AMZ2	-0.342577	10.6658	0.117639	1
CLUH	-0.342626	10.6658	0.117639	1
SOS2	-0.342589	10.6664	0.117639	1
ZDHHC21	-0.342587	10.6664	0.117639	1
ENSSSCG00045015711	-0.342606	10.6654	0.117639	1
C18orf54	-0.3426	10.6656	0.117639	1
ENSSSCG00045036067	-0.342581	10.6649	0.117639	1
NDUFS2	-0.342587	10.6651	0.117639	1
MAP2K4	0.33752	10.7717	0.118291	1
HSD11B1L	-0.360745	10.7656	0.118365	1
MPP7	-0.3349	10.8898	0.118383	1
ENSSSCG00045016411	0.387156	10.7081	0.118867	1
COLGALT1	0.357135	10.7096	0.118867	1
GGNBP2	-0.340746	10.7826	0.119308	1
ENSSSCG00045001992	-0.378206	10.6667	0.119488	1
ENSSSCG00045019206	-0.268269	10.6501	0.119606	1
PUS7	-0.268301	10.6507	0.119606	1
RRAGA	-0.268255	10.6499	0.119606	1
RRNAD1	-0.268303	10.6507	0.119606	1
ENSSSCG00045037497	-0.268297	10.6506	0.119606	1
VPS4A	-0.268282	10.6503	0.119606	1
ZFP37	-0.26829	10.6504	0.119606	1
PRELID1	-0.268276	10.6502	0.119606	1
ENSSSCG00045033158	-0.268304	10.6507	0.119606	1
SLC16A4	-0.268283	10.6503	0.119606	1
DIMT1	-0.268287	10.6504	0.119606	1
KCNG3	-0.268289	10.6504	0.119606	1
MNDA	-0.268257	10.6499	0.119606	1
ENSSSCG00045033029	-0.268262	10.65	0.119606	1
ENSSSCG00045008742	-0.268282	10.6503	0.119606	1
PTN	-0.26829	10.6505	0.119606	1
RNF5	-0.268288	10.6504	0.119606	1
ENSSSCG00045003328	-0.268292	10.6505	0.119606	1
KCNJ13	-0.268298	10.6506	0.119606	1
SHPK	-0.268301	10.6507	0.119606	1
ENSSSCG00045008389	-0.26829	10.6505	0.119606	1
PFKM	-0.268302	10.6507	0.119606	1
ENSSSCG00045029692	-0.268307	10.6508	0.119606	1
ZNF410	-0.268295	10.6505	0.119606	1
EIF3I	-0.268283	10.6504	0.119606	1
ENSSSCG00045038143	-0.268303	10.6507	0.119606	1
ENSSSCG00045015524	-0.268294	10.6505	0.119606	1
ENSSSCG00045038935	-0.268306	10.6508	0.119606	1
ENSSSCG00045008265	-0.268297	10.6506	0.119606	1
MCM7	-0.26829	10.6504	0.119606	1
UFC1	-0.268282	10.6503	0.119606	1
YTHDF3	-0.418663	10.7221	0.119715	1
ENSSSCG00045019242	-0.344663	10.8508	0.119737	1
DAAM1	-0.292135	10.9554	0.119771	1
FXYD1	-0.388464	10.6977	0.119857	1
MSANTD4	-0.369825	10.6794	0.119918	1
ATOH8	-0.400562	10.6793	0.119918	1
ENSSSCG00045005966	0.34323	10.8005	0.12	1
ENSSSCG00045007709	-0.379184	10.7879	0.120178	1
ENSSSCG00045016776	0.383357	10.6952	0.12026	1
DCAF6	-0.29934	11.0119	0.120382	1
ENSSSCG00045029411	-0.268938	10.6509	0.120446	1
NOL4L	0.400976	10.7538	0.12061	1
METTL4	0.356291	10.6784	0.120674	1
RHBDD2	-0.269383	10.6509	0.121037	1
ENSSSCG00045006632	0.378886	10.6721	0.12111	1
ADAL	-0.392855	10.7308	0.121196	1
GON4L	-0.347225	10.7331	0.121196	1
RP9	-0.347219	10.7324	0.121196	1
PLAGL2	-0.269648	10.6509	0.121262	1
GNAL	-0.269791	10.6509	0.121397	1
ENSSSCG00045038689	-0.270286	10.651	0.122041	1
PCGF3	0.31402	10.8609	0.122212	1
ENSSSCG00045010742	-0.368638	10.6783	0.12258	1
CGRRF1	0.347661	10.6619	0.122684	1
IDUA	-0.369094	10.6785	0.122689	1
FLOT2	0.334038	10.7122	0.123092	1
MTERF3	-0.419272	10.6924	0.123161	1
VCL	-0.278429	10.976	0.123545	1
MINK1	0.342891	10.6788	0.124006	1
ENSSSCG00045033070	0.322203	10.7088	0.124679	1
VAPB	0.314077	10.771	0.124815	1
CAPZA2	-0.356946	10.7716	0.1255	1
ENSSSCG00045035587	-0.378024	10.7557	0.125845	1
ENSSSCG00045027758	-0.331628	10.9027	0.125882	1
ENSSSCG00045016363	0.344098	10.7286	0.125982	1
CD9	0.360202	10.6947	0.126115	1
PABPN1	0.340562	10.7721	0.126204	1
PAFAH1B2	-0.370634	10.6792	0.126256	1
LUC7L	0.33063	10.8086	0.126566	1
STIM1	0.364432	10.8028	0.126569	1
ENSSSCG00045032213	-0.389121	10.7544	0.126714	1
RASGRF2	-0.386534	10.7434	0.126767	1
AFG1L	-0.401069	10.7605	0.126899	1
TMEM150C	0.393949	10.7688	0.127348	1
GNB1	0.330168	10.9616	0.127365	1
AKT2	-0.396791	10.72	0.127578	1
ENSSSCG00045039359	0.347127	10.7916	0.127601	1
SETDB1	-0.342046	10.6929	0.127685	1
CD93	-0.307846	10.6583	0.127882	1
ENSSSCG00045017774	-0.307852	10.6579	0.127882	1
MLEC	-0.307845	10.6576	0.127882	1
WDR74	-0.307836	10.6577	0.127882	1
APTX	-0.307843	10.6578	0.127882	1
BAG1	-0.307853	10.6583	0.127882	1
GCLC	-0.307884	10.6585	0.127882	1
ATE1	-0.307881	10.6576	0.127882	1
THAP3	-0.307829	10.658	0.127882	1
TENT5A	-0.307912	10.6582	0.127882	1
TMA16	-0.307868	10.6585	0.127882	1
CHMP4B	0.419309	10.7365	0.12807	1
SMIM20	-0.31579	10.6675	0.128234	1
RPL7A	-0.368481	10.8095	0.12845	1
ERP44	-0.341586	10.7536	0.12851	1
NEK7	0.338946	10.8385	0.128763	1
SSX2IP	-0.365324	10.7381	0.128776	1
CASP3	-0.395387	10.6912	0.128888	1
ENSSSCG00045031588	0.368417	10.6676	0.128925	1
TMEM222	0.316195	10.6678	0.128925	1
WFDC1	0.31618	10.6674	0.128925	1
MBNL1	-0.194229	11.3885	0.129099	1
ENSSSCG00045024721	0.379575	10.7055	0.129159	1
OGA	0.332479	10.7964	0.129601	1
DBT	-0.368382	10.7509	0.129656	1
ENSSSCG00045010790	-0.297081	10.9928	0.129696	1
EPHA3	0.333139	10.6545	0.130026	1
ENSSSCG00045010741	0.37028	10.7832	0.13019	1
VPS28	-0.365349	10.6776	0.130241	1
ENSSSCG00045032737	-0.33538	10.6658	0.130248	1
EYA4	0.345048	10.6918	0.130701	1
ENSSSCG00045036484	0.353992	10.7825	0.130936	1
FBXW8	0.351537	10.7247	0.13095	1
CRTAP	0.344895	10.6901	0.131674	1
WDR37	0.379313	10.689	0.131674	1
SHOX2	0.222228	10.6448	0.131839	1
UBA3	-0.380142	10.6918	0.13196	1
WIPI1	0.368058	10.6917	0.132068	1
HHAT	0.372646	10.7176	0.132241	1
RNF170	0.224142	10.6448	0.132294	1
LCOR	-0.332876	10.8761	0.132295	1
RPL37A	-0.40487	10.7107	0.132466	1
ENSSSCG00045027995	-0.36055	10.6937	0.132813	1
ENSSSCG00045037270	-0.329304	10.8341	0.132923	1
API5	-0.366765	10.6841	0.13305	1
METAP1	-0.366721	10.6847	0.13305	1
PPAT	-0.396231	10.6844	0.13305	1
MFSD14B	-0.366706	10.6844	0.13305	1
AMOT	-0.36674	10.6841	0.13305	1
ENSSSCG00045030202	-0.349457	10.7376	0.133074	1
GALNT16	-0.359111	10.8747	0.13323	1
ENSSSCG00045038573	0.349007	10.675	0.133267	1
MEIS1	0.361495	10.7433	0.133277	1
MRPL1	0.338088	10.7438	0.134205	1
ENSSSCG00045028981	-0.35536	10.709	0.134208	1
APIP	-0.366018	10.6843	0.134485	1
CAP2	-0.379796	10.785	0.13454	1
ENSSSCG00045010217	0.233751	10.645	0.134592	1
SLC7A7	0.311405	10.6671	0.134707	1
TPST1	-0.344739	10.8184	0.134714	1
UBE2V2	-0.373409	10.7165	0.134927	1
SNAP23	0.378342	10.6882	0.135304	1
FOXN2	-0.332124	10.8071	0.135562	1
ENSSSCG00045024902	0.239313	10.6451	0.135641	1
ENSSSCG00045007692	0.330275	10.8079	0.135781	1
NPY1R	-0.363674	10.6666	0.136051	1
RPL34	-0.384286	10.7473	0.136211	1
LARP7	-0.3083	10.7537	0.136283	1
ENSSSCG00045012040	0.303162	10.6636	0.136436	1
ENSSSCG00045029649	0.303164	10.6638	0.136436	1
MAN2A2	0.303209	10.6641	0.136436	1
NDUFB8	0.303186	10.6636	0.136436	1
BRCA1	0.303239	10.6634	0.136436	1
FBXL2	0.369197	10.6724	0.136478	1
ENSSSCG00045025084	0.274247	11.1567	0.136992	1
PLXDC1	0.341548	10.6787	0.137033	1
SCARB2	-0.394104	10.7213	0.137063	1
HRH2	-0.39682	10.6859	0.137101	1
TBX20	-0.350176	10.787	0.137732	1
NAPB	0.240891	10.6482	0.138011	1
ENSSSCG00045011613	0.240926	10.6487	0.138011	1
ACP2	0.240904	10.6487	0.138011	1
RNFT1	0.240925	10.6487	0.138011	1
TSEN54	0.240926	10.6485	0.138011	1
HAX1	0.240926	10.6487	0.138011	1
MFSD4A	0.240896	10.6484	0.138011	1
PARP12	0.240863	10.6481	0.138011	1
ENSSSCG00045001941	0.240902	10.6484	0.138011	1
ENSSSCG00045017596	0.240872	10.6483	0.138011	1
ISCA2	0.304945	10.6491	0.138011	1
TGIF2	0.240924	10.6487	0.138011	1
B3GALT2	0.2409	10.6484	0.138011	1
GPR20	0.240906	10.6486	0.138011	1
GRIA3	0.240857	10.648	0.138011	1
ENSSSCG00045018432	0.240863	10.6481	0.138011	1
SCRN1	0.240898	10.6484	0.138011	1
CLVS1	0.240919	10.6485	0.138011	1
UBE2J2	0.240893	10.6483	0.138011	1
GALT	0.240933	10.6489	0.138011	1
ENSSSCG00045009617	0.24092	10.6486	0.138011	1
ENSSSCG00045003038	0.24094	10.6487	0.138011	1
ENSSSCG00045012856	0.240907	10.6487	0.138011	1
S1PR3	0.240867	10.648	0.138011	1
TCTEX1D1	0.240928	10.6487	0.138011	1
ENSSSCG00045027088	0.240959	10.6483	0.138011	1
ENSSSCG00045031927	0.24086	10.6481	0.138011	1
ENSSSCG00045037785	0.240963	10.6487	0.138011	1
ENSSSCG00045008066	0.240934	10.6487	0.138011	1
NMNAT3	0.241153	10.6489	0.138148	1
ENSSSCG00045000540	0.241593	10.6489	0.138384	1
stat3	-0.33177	10.8296	0.138394	1
ACSL3	0.34903	10.738	0.138491	1
ENSSSCG00045034515	-0.384412	10.7026	0.139146	1
WDR83	-0.298774	10.6574	0.139152	1
RBM5	-0.280867	10.996	0.139501	1
LRRC66	-0.362967	10.6791	0.139517	1
MFAP5	-0.401662	10.7152	0.139582	1
SNX9	-0.312226	10.8549	0.139704	1
ENSSSCG00045022730	0.243642	10.649	0.139719	1
HEY2	0.301949	10.6627	0.139732	1
EMC9	0.243812	10.649	0.139748	1
ENSSSCG00045030747	0.244168	10.649	0.13999	1
ENSSSCG00045021364	0.303124	11.0911	0.140248	1
ZDHHC9	0.322673	10.6677	0.140352	1
PGM3	0.355371	10.6644	0.140729	1
GBA	-0.340352	10.6709	0.141093	1
LYSMD3	-0.340393	10.6717	0.141093	1
ENSSSCG00045005709	-0.340379	10.6719	0.141093	1
RGCC	-0.34037	10.6715	0.141093	1
DNAJA1	-0.340408	10.6709	0.141093	1
MSMO1	-0.340363	10.6707	0.141093	1
AHI1	0.286509	10.9305	0.141143	1
HSD17B8	0.246309	10.6491	0.141236	1
BSDC1	0.333074	10.7173	0.141241	1
OCIAD2	0.318678	10.6677	0.141405	1
NECTIN2	-0.327996	10.8414	0.141479	1
KATNBL1	-0.330986	10.7778	0.141594	1
DPM1	-0.381069	10.7081	0.141616	1
MYO1D	0.306597	10.9815	0.141818	1
RNF19	-0.236648	11.0563	0.141966	1
ENSSSCG00045020847	0.30045	10.8752	0.142033	1
ATP9B	0.338636	10.8326	0.14215	1
MTOR	0.361271	10.7164	0.142233	1
SPPL3	-0.332282	10.8594	0.142395	1
ENSSSCG00045034440	0.288123	11.0063	0.142471	1
ENSSSCG00045019935	0.277129	10.8019	0.142512	1
CALM1	0.370836	10.7016	0.142519	1
C9orf72	0.292551	11.2392	0.142545	1
CAB39L	0.364226	10.721	0.142854	1
TSPAN17	0.247265	10.6491	0.142983	1
GTF2H5	0.289222	10.6592	0.143022	1
ENSSSCG00045019283	0.289224	10.6599	0.143022	1
CREBL2	0.289239	10.6604	0.143022	1
IL17RD	0.28923	10.6598	0.143022	1
ENSSSCG00045005908	0.289206	10.6597	0.143022	1
ENSSSCG00045033728	0.289171	10.6596	0.143022	1
EPN1	0.289213	10.6599	0.143022	1
PDE2A	0.289239	10.66	0.143022	1
ENSSSCG00045019270	0.289259	10.6602	0.143022	1
HELZ	-0.246338	10.9694	0.143044	1
PABPC1	-0.34918	10.7914	0.143165	1
Gucy1a3	0.265312	11.3519	0.143209	1
ENSSSCG00045016716	-0.317952	10.7325	0.143591	1
ENSSSCG00045022386	-0.363835	10.6894	0.143641	1
ENSSSCG00045032302	-0.363821	10.6899	0.143641	1
CD320	-0.26793	10.6506	0.143701	1
TMUB2	-0.266523	10.6505	0.143728	1
ENSSSCG00045032432	0.336096	10.7146	0.143737	1
ENSSSCG00045019257	0.327734	10.7138	0.143737	1
ZNF181	-0.268381	10.6506	0.143864	1
FBXO42	-0.369723	10.812	0.143918	1
ENSSSCG00045016229	-0.326244	10.7254	0.144394	1
FBXL5	-0.303371	10.724	0.144394	1
PTGS1	0.303105	10.6629	0.144574	1
RUNX2	0.37344	10.7119	0.144662	1
DYNC1I1	-0.307933	10.8652	0.144687	1
ZNF248	0.324094	10.6842	0.144988	1
MBNL3	-0.338393	10.6703	0.144991	1
RPL4	0.371089	10.7053	0.145274	1
USP32	-0.311708	10.8797	0.145418	1
ENSSSCG00045005849	0.328951	10.6713	0.145611	1
TLK2	-0.300293	10.889	0.145777	1
CDC73	0.343598	10.7175	0.145983	1
TOB2	-0.414289	10.7104	0.146082	1
TWF1	-0.321891	10.6582	0.14611	1
SUGP2	0.403979	10.6929	0.146155	1
BNIP2	-0.340162	10.6656	0.146686	1
ACTA2	-0.415989	10.9523	0.146924	1
PANK2	-0.279717	10.6726	0.146975	1
PSMD14	-0.325251	10.7312	0.146991	1
ENSSSCG00045003247	-0.337327	10.7086	0.147045	1
PNISR	0.265107	11.0493	0.147182	1
MFSD1	-0.281191	10.6727	0.147495	1
ENSSSCG00045013060	0.274241	10.6559	0.147515	1
SLC22A23	0.274344	10.6566	0.147515	1
ENSSSCG00045030331	0.274287	10.6558	0.147515	1
MBLAC2	0.27427	10.6559	0.147515	1
DHDH	0.274315	10.6562	0.147515	1
Kcns3	0.274278	10.656	0.147515	1
ENSSSCG00045020405	0.333079	10.6567	0.147515	1
RALGDS	0.274267	10.6558	0.147515	1
NUPR1	0.333072	10.6572	0.147515	1
SLC37A1	0.333018	10.6561	0.147515	1
GPSM1	0.27426	10.6555	0.147515	1
ENSSSCG00045023268	0.333075	10.6571	0.147515	1
ENSSSCG00045022905	0.274282	10.6562	0.147515	1
DUSP19	0.274327	10.6565	0.147515	1
WDR78	0.274278	10.6559	0.147515	1
TINF2	0.274264	10.6555	0.147515	1
ENSSSCG00045036965	0.274227	10.6557	0.147515	1
ENSSSCG00045027741	0.258274	10.6522	0.147575	1
BUB1B	0.25825	10.6525	0.147575	1
ENSSSCG00045004899	0.25817	10.652	0.147575	1
CLIP4	0.258245	10.6527	0.147575	1
ADAM15	0.258209	10.6523	0.147575	1
SLC50A1	0.258264	10.6528	0.147575	1
PELI3	0.25818	10.6518	0.147575	1
EML3	0.258211	10.652	0.147575	1
ENSSSCG00045033284	0.258217	10.6521	0.147575	1
ENSSSCG00045010210	0.25827	10.6523	0.147575	1
SKP2	0.258182	10.6519	0.147575	1
ENSSSCG00045001349	0.258217	10.6524	0.147575	1
ENSSSCG00045027986	0.258245	10.6527	0.147575	1
GREB1L	0.25822	10.6521	0.147575	1
MMP11	0.319501	10.6534	0.147575	1
ENSSSCG00045033124	0.258194	10.6518	0.147575	1
ENSSSCG00045031767	0.258242	10.6525	0.147575	1
ZCCHC9	0.258275	10.6524	0.147575	1
ENSSSCG00045001120	0.258181	10.6519	0.147575	1
ENSSSCG00045006779	0.258231	10.6525	0.147575	1
ENSSSCG00045014060	0.25823	10.6523	0.147575	1
RING1	0.258233	10.6519	0.147575	1
ENSSSCG00045038240	0.258161	10.6518	0.147575	1
FRZB	0.258247	10.6525	0.147575	1
PGAP2	0.258213	10.652	0.147575	1
ENSSSCG00045003906	0.258169	10.6518	0.147575	1
PLVAP	0.258263	10.6526	0.147575	1
FAM171B	0.319491	10.6534	0.147575	1
FAM111B	0.258218	10.6521	0.147575	1
ENSSSCG00045001380	0.258241	10.6523	0.147575	1
ENSSSCG00045010583	0.298485	10.6634	0.147669	1
RWDD1	-0.388318	10.6905	0.147791	1
PRELP	-0.306101	10.6905	0.147954	1
ENSSSCG00045020993	0.356071	10.725	0.147994	1
TMEM106C	-0.349465	10.6658	0.148338	1
MADD	0.259512	10.6528	0.148437	1
ENSSSCG00045035948	0.362201	10.6987	0.148739	1
CYP2R1	0.336853	10.6608	0.148864	1
GFPT2	-0.307814	10.6731	0.149248	1
NR2C2	-0.329774	10.7252	0.149256	1
GRK6	0.310964	10.6638	0.150076	1
NKIRAS1	-0.338305	10.6714	0.150107	1
ENSSSCG00045039245	0.335133	10.8407	0.150179	1
ORC5	0.362643	10.714	0.150374	1
YWHAB	-0.323567	10.7407	0.150686	1
SNX6	0.335864	10.7854	0.150734	1
ATL3	0.368758	10.7018	0.150858	1
IGF2BP2	-0.381787	10.7125	0.151083	1
VIPR2	0.303085	10.6667	0.151383	1
ENSSSCG00045038457	0.320628	10.8153	0.151563	1
ENSSSCG00045011168	-0.345743	10.6714	0.151566	1
ENSSSCG00045035067	-0.361208	10.6952	0.152185	1
TBL2	-0.361162	10.6947	0.152185	1
GABRB2	-0.377464	10.6667	0.152461	1
CHID1	0.323822	10.6566	0.152469	1
ENSSSCG00045005356	-0.371019	10.7191	0.152619	1
WTAP	-0.386575	10.7352	0.152632	1
ENSSSCG00045014270	-0.282254	10.8511	0.152774	1
CSE1L	-0.362571	10.7509	0.152809	1
ENSSSCG00045028374	0.321416	10.6965	0.152871	1
TMEM184B	0.403583	10.6982	0.152871	1
ENSSSCG00045017671	0.32124	10.8277	0.152886	1
ENSSSCG00045021035	0.328411	10.8516	0.153139	1
RTCB	-0.362439	10.6719	0.153161	1
CELF2	-0.208533	11.4498	0.153168	1
UNC13B	0.371816	10.6943	0.153244	1
ST5	0.332164	10.7003	0.153823	1
CEP120	0.309825	10.7811	0.154135	1
OSBPL11	-0.358967	10.7622	0.154606	1
HIBADH	0.328859	10.7661	0.15474	1
ENSSSCG00045039472	0.313481	10.6802	0.15515	1
YWHAE	-0.228457	11.0107	0.155258	1
ENSSSCG00045003196	0.270055	10.655	0.155385	1
RPA1	0.31322	10.6798	0.15594	1
PTPN11	0.316554	10.7235	0.156096	1
CYTH3	0.289276	10.9556	0.156178	1
YRDC	0.218899	10.648	0.156397	1
LDB2	0.225452	11.4238	0.156624	1
CACYBP	0.313855	10.6802	0.156807	1
EHD1	0.32977	10.713	0.157048	1
E2F6	0.320946	10.6572	0.157234	1
CLIP1	0.304365	10.8877	0.157279	1
PDE4B	0.314695	10.6804	0.157584	1
SPAG9	0.288574	10.9292	0.157748	1
ZFR	-0.274735	10.8536	0.158165	1
ENSSSCG00045037433	0.2799	10.6598	0.158717	1
DTWD1	-0.358643	10.7002	0.159071	1
TRAM2	0.334589	10.7016	0.159348	1
ENSSSCG00045002296	0.33384	10.7135	0.159425	1
ENSSSCG00045022197	0.361616	10.7572	0.160014	1
CST3	-0.348348	10.7887	0.160103	1
ENSSSCG00045016737	-0.338096	10.676	0.160228	1
ENSSSCG00045012185	0.323078	10.6826	0.160314	1
THAP12	0.352494	10.681	0.160446	1
RBM19	-0.329428	10.6839	0.160651	1
GRID1	0.347967	10.6804	0.160674	1
ZEB1	0.212329	11.52	0.161131	1
RPL35A	-0.360808	10.6957	0.161252	1
ENSSSCG00045039453	0.259188	11.0253	0.161859	1
HECW2	-0.302248	10.7944	0.161923	1
SLC38A6	0.31872	10.7102	0.162099	1
ENSSSCG00045039368	-0.379324	10.7104	0.162277	1
CBX5	-0.338206	10.6766	0.162513	1
ENSSSCG00045001421	0.294314	10.66	0.162617	1
ENSSSCG00045001381	0.364155	10.6851	0.162732	1
DALRD3	-0.346956	10.6651	0.162799	1
ADAM32	0.258509	10.6558	0.163276	1
ENSSSCG00045036624	-0.385936	10.7024	0.163456	1
MTF2	-0.350388	10.7543	0.163458	1
ATP6V1C1	0.377306	10.738	0.163498	1
ENSSSCG00045032013	0.147969	13.0448	0.163548	1
ENSSSCG00045008935	0.355316	10.6974	0.163954	1
AP5M1	0.357294	10.6851	0.164319	1
VEGFD	-0.366996	10.6892	0.164497	1
ITPA	-0.307265	10.6631	0.164554	1
ENSSSCG00045038636	-0.30732	10.6633	0.164554	1
DNAJC18	-0.307223	10.6631	0.164554	1
ASTN2	-0.307267	10.6639	0.164554	1
TBX15	-0.307315	10.6633	0.164554	1
PSMD3	-0.307251	10.6642	0.164554	1
CORIN	-0.307291	10.6641	0.164554	1
ENSSSCG00045039195	-0.307245	10.6637	0.164554	1
MTMR9	-0.307305	10.6639	0.164554	1
ENSSSCG00045024263	-0.307249	10.6637	0.164554	1
RPF1	-0.307246	10.6638	0.164554	1
VCAM1	-0.307266	10.6642	0.164554	1
HSDL2	-0.356368	10.7062	0.164602	1
ENSSSCG00045018993	0.242701	10.6486	0.164716	1
ENSSSCG00045039566	-0.345959	10.6709	0.164942	1
ENSSSCG00045025901	-0.330786	10.671	0.165099	1
COMMD1	0.344591	10.7221	0.165141	1
ENSSSCG00045016029	-0.355005	10.7978	0.165291	1
ZNF407	-0.290581	10.8839	0.165398	1
SPEF2	0.32743	10.6685	0.165424	1
ENSSSCG00045008068	0.365412	10.7095	0.165876	1
MYL9	0.300122	10.6606	0.166028	1
FGGY	-0.318205	10.7935	0.166044	1
GTDC1	-0.240684	10.9513	0.166289	1
ENSSSCG00045003335	-0.278752	11.0006	0.166347	1
TTL	0.325731	10.7173	0.166376	1
STXBP1	0.313637	10.7481	0.166378	1
ENSSSCG00045036026	0.262702	11.0011	0.166584	1
NUDT2	0.306659	10.6606	0.166668	1
USP9X	-0.319627	10.8781	0.166995	1
LRRC71	-0.303106	10.658	0.167134	1
NFE2L2	-0.264437	10.875	0.167168	1
ENSSSCG00045038675	0.268608	10.6521	0.167212	1
ENSSSCG00045005363	-0.300218	10.8275	0.167306	1
EMCN	0.284726	10.6812	0.167418	1
AIG1	-0.272386	11.005	0.167422	1
CMAS	-0.337177	10.6773	0.16767	1
WNT5A	0.253682	10.6489	0.167813	1
GPBP1	-0.312849	10.8481	0.167862	1
SLC5A1	0.251245	10.6488	0.168131	1
PRCC	0.301709	10.6767	0.168518	1
ENSSSCG00045018416	0.301717	10.6765	0.168518	1
ENSSSCG00045011157	0.301747	10.6768	0.168518	1
BAZ1A	0.344739	10.7359	0.168944	1
ENSSSCG00045038004	-0.303855	10.712	0.169018	1
PLD3	-0.354314	10.7117	0.169018	1
TTC39C	-0.336556	10.6774	0.169194	1
ENSSSCG00045035913	0.382546	10.6922	0.16923	1
HNRNPU	-0.252475	10.8731	0.169251	1
ARID1A	0.348848	10.7996	0.169425	1
SYT11	0.338267	10.6638	0.169526	1
ENSSSCG00045039407	0.347153	10.7354	0.169585	1
ENSSSCG00045023790	-0.256962	10.9138	0.169598	1
ENSSSCG00045021118	0.253206	10.6522	0.169611	1
ZBED5	0.344242	10.7189	0.169657	1
ENSSSCG00045025634	0.349391	10.6781	0.169983	1
PLCL2	0.331222	10.7599	0.170097	1
RFX6	0.254845	10.6523	0.170161	1
DESI2	0.318687	10.7078	0.170244	1
ARMC6.1	0.324415	10.6971	0.170776	1
ENSSSCG00045033402	0.356532	10.8141	0.170792	1
EFEMP2	0.353285	10.6821	0.170976	1
GTF3A	0.257471	10.6524	0.171174	1
TIMP1	0.285998	10.6565	0.171277	1
CTNNBIP1	0.338946	10.688	0.171525	1
BACE1	-0.310439	10.6584	0.171526	1
ENSSSCG00045007518	0.317076	10.7704	0.17158	1
ENSSSCG00045004984	0.264935	10.6524	0.171635	1
TBC1D8	-0.309468	10.7022	0.171735	1
ENSSSCG00045021279	-0.252085	10.6506	0.171827	1
ENSSSCG00045033051	0.248661	11.4485	0.171955	1
GPRL15	-0.265881	10.6505	0.172107	1
TMX4	-0.30748	10.7075	0.17239	1
HMOX2	0.302209	10.6765	0.172765	1
EEF1B2	-0.336568	10.6822	0.172855	1
IDH2	-0.336544	10.6826	0.172855	1
SNX25	-0.336525	10.6822	0.172855	1
BLZF1	-0.33653	10.6829	0.172855	1
PANK3	-0.321119	10.7891	0.172891	1
PAPSS2	-0.37468	10.6942	0.172927	1
NSD1	-0.272752	10.9959	0.173001	1
TRMT9B	0.293997	10.6566	0.173084	1
ENSSSCG00045023452	-0.307054	10.663	0.173147	1
ENSSSCG00045000649	-0.382914	10.7656	0.173382	1
ENSSSCG00045036456	0.312698	10.6805	0.173878	1
ENSSSCG00045012487	0.316712	10.7206	0.173977	1
ENSSSCG00045011144	0.271487	10.884	0.174331	1
MRLC2	-0.367619	10.7193	0.174647	1
NBN	-0.331346	10.7793	0.174869	1
TAMM41	-0.308527	10.6632	0.174911	1
ENSSSCG00045002031	-0.335803	10.7794	0.175066	1
PKN1	-0.362752	10.6953	0.175101	1
TOM1L1	-0.317225	10.6633	0.175232	1
ENSSSCG00045004139	-0.33909	10.6761	0.175308	1
C1R.1	-0.326332	10.7234	0.175779	1
VLDLR	-0.336612	10.726	0.176188	1
ENSSSCG00045009616	-0.30233	10.6634	0.176205	1
ENSSSCG00045028657	0.324584	10.6811	0.176322	1
GOPC	-0.318593	10.7789	0.176525	1
TMLHE	0.29849	10.677	0.176608	1
KLHL15	-0.367648	10.7342	0.177006	1
ZNF451	-0.308669	10.712	0.177313	1
FOXO1	-0.260489	10.9666	0.177344	1
ENSSSCG00045013805	0.322653	10.8418	0.177401	1
ENSSSCG00045003706	0.2546	10.6529	0.177615	1
NCKAP1	-0.255649	10.9046	0.178402	1
ENSSSCG00045013905	0.293061	10.8334	0.178561	1
ENSSSCG00045029987	-0.304783	10.6637	0.178795	1
RIMKLB	-0.347015	10.7326	0.178812	1
ENSSSCG00045025851	-0.30278	10.7343	0.178812	1
ENSSSCG00045025317	-0.341767	10.6766	0.179044	1
ENSSSCG00045010356	0.324954	10.8214	0.179244	1
ENSSSCG00045015523	0.31989	10.6814	0.17965	1
ARHGAP22	-0.266401	10.7714	0.180041	1
FGF10	-0.279927	10.6828	0.180076	1
NUP50	-0.363023	10.6829	0.18012	1
BMT2	0.37372	10.7317	0.180191	1
ENSSSCG00045032854	0.319459	10.708	0.18049	1
RPS10	-0.358992	10.7611	0.180626	1
KLHL2	0.334339	10.7313	0.180844	1
ENSSSCG00045026198	0.274184	10.9104	0.181255	1
RPL17-C18orf32	-0.34941	10.7124	0.1813	1
ENSSSCG00045016269	-0.345341	10.6769	0.181398	1
ENSSSCG00045018427	0.301537	10.7108	0.181611	1
EMC7	0.300474	10.6895	0.181645	1
ENSSSCG00045022336	0.344803	10.6903	0.181645	1
FOXK2	0.300524	10.6895	0.181645	1
IL17B	0.314855	10.7816	0.181739	1
ZBTB8A	0.307602	10.6779	0.18177	1
ENSSSCG00045015753	-0.273769	10.8414	0.181917	1
ENSSSCG00045005260	0.28036	10.6598	0.181971	1
ENSSSCG00045037544	0.304245	10.7834	0.182236	1
TRPM7	-0.241776	10.9856	0.182441	1
ENSSSCG00045022558	0.345797	10.76	0.182565	1
PAFAH1B1	0.225271	10.981	0.18262	1
ENSSSCG00045039226	-0.345672	10.7261	0.182825	1
AGPAT2	0.289202	10.673	0.183093	1
SARS	0.289266	10.6729	0.183093	1
ENSSSCG00045008114	0.289242	10.6731	0.183093	1
ENSSSCG00045026487	0.320017	10.7495	0.183128	1
C3H2orf42	0.297286	10.6601	0.183199	1
ENSSSCG00045035090	-0.351813	10.7469	0.183322	1
HAUS6	-0.33492	10.6878	0.183542	1
SPPL2A	-0.348038	10.7224	0.183768	1
ENSSSCG00045003005	-0.328803	10.7417	0.183883	1
ST3GAL1	0.343944	10.7066	0.183931	1
ENSSSCG00045013090	0.333152	10.8324	0.183947	1
RPL39	-0.302604	10.74	0.18428	1
MINDY1	0.343073	10.6782	0.184377	1
TTC29	0.356726	10.6792	0.184387	1
SMARCA4	0.29872	10.715	0.18454	1
GNPNAT1	-0.368148	10.7009	0.185076	1
TMEM51	0.334632	10.8355	0.185161	1
RPL19	-0.363443	10.7799	0.185459	1
C1orf74	0.299564	10.7017	0.185543	1
CYYR1	0.268813	10.7028	0.185543	1
ENSSSCG00045035719	0.340167	10.704	0.185543	1
G3BP1	0.299574	10.7026	0.185543	1
ENSSSCG00045026101	-0.339447	10.6816	0.185682	1
SLC35A5	-0.35494	10.711	0.185994	1
PRRC1	0.346871	10.7229	0.186344	1
CSTF2	0.299907	10.6604	0.186439	1
NAPEPLD	-0.335618	10.6773	0.186891	1
BORCS7	-0.364363	10.7009	0.18694	1
ENSSSCG00045033228	-0.269739	10.656	0.186965	1
TAF11	-0.269797	10.6563	0.186965	1
ENSSSCG00045010625	-0.269742	10.6559	0.186965	1
ENSSSCG00045015009	-0.269778	10.6558	0.186965	1
ANKFN1	-0.269734	10.6559	0.186965	1
C3H2orf68	-0.269756	10.6562	0.186965	1
PPA1	-0.269729	10.6558	0.186965	1
PDE6C	-0.269732	10.6563	0.186965	1
SGK1	-0.269817	10.6558	0.186965	1
BANK1	-0.269749	10.6563	0.186965	1
ENSSSCG00045035679	-0.269761	10.6566	0.186965	1
COL11A1	-0.269749	10.6562	0.186965	1
DTX3	-0.269738	10.6558	0.186965	1
PPIF	-0.269758	10.6564	0.186965	1
RSAD1	-0.269756	10.6564	0.186965	1
ENSSSCG00045010809	-0.269765	10.6563	0.186965	1
ENSSSCG00045000182	-0.269739	10.6562	0.186965	1
ENSSSCG00045004879	-0.269741	10.6564	0.186965	1
ENSSSCG00045008876	-0.331988	10.7803	0.18753	1
ENSSSCG00045020337	0.386196	11.1807	0.187587	1
ARHGAP20	-0.351859	10.7164	0.188006	1
MYOCD	0.364264	10.7517	0.188453	1
ENSSSCG00045035142	0.288391	10.6728	0.189413	1
SOS1	-0.242127	11.0758	0.189483	1
CSNK1A1	-0.267267	10.8464	0.189793	1
ENSSSCG00045002807	0.302852	10.6767	0.189956	1
AP1S3	0.27485	10.6608	0.190022	1
RAD54L2	0.29744	10.7384	0.190176	1
PREX2	-0.269041	11.0403	0.190382	1
SNX19	-0.306733	10.6692	0.190441	1
ENSSSCG00045020238	-0.306735	10.6697	0.190441	1
ENSSSCG00045022057	-0.340275	10.6698	0.190441	1
CYP2A19	-0.306758	10.6693	0.190441	1
UST	-0.371958	10.7175	0.190682	1
SLC29A1	-0.226911	10.6488	0.191259	1
ENSSSCG00045005459	-0.226874	10.6482	0.191259	1
NAT8L	-0.226902	10.6486	0.191259	1
MRPL57	-0.226911	10.6488	0.191259	1
BMI1	-0.226907	10.6488	0.191259	1
ACSM4	-0.226911	10.6488	0.191259	1
ENSSSCG00045036366	-0.226883	10.6483	0.191259	1
BRMS1	-0.226906	10.6487	0.191259	1
GUSB	-0.226894	10.6485	0.191259	1
TBC1D25	-0.226908	10.6488	0.191259	1
RNF166	-0.226906	10.6487	0.191259	1
DRAM2	-0.226871	10.6481	0.191259	1
FASTKD2	-0.226913	10.6489	0.191259	1
PSMB10	-0.226907	10.6488	0.191259	1
PDP2	-0.226907	10.6487	0.191259	1
PAX7	-0.226904	10.6487	0.191259	1
NUDT12	-0.226913	10.6489	0.191259	1
EXOSC2	-0.226897	10.6485	0.191259	1
ENSSSCG00045022647	-0.226912	10.6489	0.191259	1
SERPIND1	-0.226904	10.6487	0.191259	1
ENSSSCG00045012079	-0.22689	10.6484	0.191259	1
ENSSSCG00045033310	-0.226885	10.6483	0.191259	1
ADO	-0.226903	10.6487	0.191259	1
PRKCSH	-0.226889	10.6484	0.191259	1
C19orf54	-0.226903	10.6487	0.191259	1
LSM8	-0.226879	10.6483	0.191259	1
ENSSSCG00045001633	-0.226901	10.6486	0.191259	1
ZNF365	-0.226878	10.6483	0.191259	1
SEZ6	-0.226907	10.6488	0.191259	1
[truncated: 10,400 more rows]

## Sheet: Mesenchymal cells
	logFC	logCPM	PValue	PValue_Adj
CNKSR2	-4.28033	9.61767	0.000471046	1
FBXW4	-3.38653	9.78244	0.000788221	1
ENSSSCG00045036315	-2.57076	10.8851	0.00180391	1
MACF1	-1.8956	10.9757	0.0020547	1
LYN	-3.71032	9.66709	0.0021214	1
PAX8	-3.71032	9.667	0.0021214	1
PAG1	-3.38976	9.78588	0.00270363	1
ZNF395	-3.12668	9.83343	0.00303521	1
TM9SF2	-3.30301	9.71102	0.00360404	1
CSF1	-3.30172	9.7258	0.00595979	1
SLC8A1	-2.7081	10.3569	0.00607763	1
NPAS3	-2.44908	10.0935	0.00729984	1
ACTR3	-2.63	9.92923	0.00789987	1
PLD1	-1.60167	11.3297	0.00814126	1
ATG4C	-3.13525	9.74653	0.00815358	1
NDEL1	-3.13514	9.75074	0.00815358	1
SGMS1	-2.23449	10.4613	0.00869267	1
GDAP2	-3.72319	9.58969	0.00870044	1
ENSSSCG00045019109	-3.72315	9.5907	0.00870044	1
SAMD9	-3.72314	9.59091	0.00870044	1
RAB4A	-3.72319	9.58969	0.00870044	1
SLCO1A2	-3.72315	9.59081	0.00870044	1
TIPARP	-3.72314	9.59097	0.00870044	1
GPR180	-3.72314	9.59098	0.00870044	1
ENSSSCG00045024647	-3.72314	9.59098	0.00870044	1
UST	-2.63157	9.93459	0.010122	1
MRE11	-3.72256	9.59284	0.0102027	1
PRKCB-tv2	-2.41561	10.4809	0.0109064	1
STRBP	-2.71917	9.91662	0.0138788	1
RAB3C	-3.5155	9.6879	0.0141769	1
ENSSSCG00045015674	-2.15476	10.4106	0.0146513	1
ATF7	-2.34082	10.1244	0.0167739	1
HSPA8	-3.41016	9.61809	0.0169506	1
SLC16A12	-3.41025	9.61539	0.0169506	1
RCAN3	-3.41025	9.6154	0.0169506	1
PRMT8	-3.41024	9.61567	0.0169506	1
ENSSSCG00045011766	-3.4103	9.61399	0.0169506	1
GJA1	-3.40926	9.62031	0.0181139	1
RFX7	-2.23059	10.1628	0.0184683	1
GRK5	-1.9351	10.3971	0.0196595	1
ENSSSCG00045028467	-2.08947	10.2006	0.0198306	1
ARHGAP42	-2.31979	10.1473	0.0207509	1
MIPOL1	-2.65197	9.92639	0.0213848	1
PRKAR2B	-2.61631	9.82176	0.0233188	1
USP28	-3.40368	9.6218	0.0236759	1
ABCB7	-2.61124	9.82996	0.0246882	1
PDE4D	-2.00814	10.6621	0.0262882	1
ENSSSCG00045009175	-2.50683	9.84806	0.0265181	1
VPS37B	-3.15314	9.64377	0.0275225	1
CALM1	-3.15321	9.64166	0.0275225	1
ENSSSCG00045037267	-3.15311	9.64564	0.0275225	1
IRF3	-3.15311	9.64576	0.0275225	1
GLCCI1	-3.15321	9.6416	0.0275225	1
ITGAL	-3.15322	9.64149	0.0275225	1
FLOT1	-3.15322	9.64143	0.0275225	1
ENSSSCG00045005585	-3.15329	9.63934	0.0275225	1
ENSSSCG00045035172	-3.15311	9.64546	0.0275225	1
CASC1	-3.15313	9.64418	0.0275225	1
ENSSSCG00045025031	-3.15306	9.64626	0.0275225	1
IKZF2	-2.72943	9.80692	0.0297538	1
ENSSSCG00045029785	-3.15182	9.64715	0.0298209	1
ERBIN	-2.41416	9.98662	0.0302139	1
SPRED1	-2.20821	10.0439	0.0321137	1
TBXAS1	-2.85455	9.7858	0.0333234	1
ENSSSCG00045035290	-2.40812	9.8724	0.0341274	1
LIMS1	-2.20332	10.1684	0.0362358	1
ENSSSCG00045009438	-3.33395	9.71313	0.0364313	1
FAM13B	-2.40549	9.88739	0.0381716	1
EPS15	-1.9652	10.1255	0.0386777	1
FAF2	-2.51392	9.8482	0.0392897	1
ENSSSCG00045034269	-2.50907	9.85187	0.0393564	1
MTHFD2L	-2.93523	9.66418	0.0402231	1
ENSSSCG00045021414	-2.93506	9.67004	0.0402231	1
ENSSSCG00045007477	-2.93511	9.66758	0.0402231	1
C3AR1	-2.93519	9.66516	0.0402231	1
THRSP	-2.9353	9.66191	0.0402231	1
ENSSSCG00045012981	-2.93512	9.66733	0.0402231	1
ZNF197	-2.93501	9.67137	0.0402231	1
TRIP4	-3.00367	9.761	0.0406586	1
PPP2R5E	-2.14288	10.0671	0.0418594	1
ACACA	-1.82434	10.8577	0.0427444	1
WSB1	-1.86894	10.2965	0.0438828	1
STXBP4	-2.63396	9.82356	0.0441786	1
ENSSSCG00045029601	-1.82563	10.319	0.0443317	1
ENSSSCG00045018114	-2.69605	9.92582	0.0451949	1
ENSSSCG00045022238	-1.75751	10.3314	0.0452433	1
MICU3	-3.19392	9.73376	0.0461974	1
ENSSSCG00045017671	-2.41153	9.87376	0.0469069	1
HEG1	-2.39399	10.2161	0.0475087	1
ENSSSCG00045008610	-1.80546	10.5632	0.052723	1
PRMT3	-2.40468	9.87913	0.0534865	1
KANSL1	-1.57693	10.4115	0.0541617	1
MRPS27	-2.74546	9.70149	0.0548707	1
ENSSSCG00045020774	-2.74564	9.69528	0.0548707	1
DHX29	-2.74557	9.69708	0.0548707	1
AHCYL1	-2.74574	9.69213	0.0548707	1
RNF149	-2.74576	9.69069	0.0548707	1
ENSSSCG00045018583	-2.74587	9.68761	0.0548707	1
ST3GAL1	-2.20244	10.0548	0.0577474	1
ENSSSCG00045014070	-2.467	9.98217	0.0587073	1
PHF11	-2.53693	9.84359	0.0592205	1
ANTXR1	-1.79342	10.7801	0.0593887	1
ENSSSCG00045006220	-2.43416	9.86356	0.0598065	1
RNF150	-2.40369	9.8793	0.0606703	1
LARP4	-1.83383	10.4319	0.0614165	1
ENSSSCG00045027758	-2.06973	9.95152	0.064014	1
CDK6	-1.56099	10.6805	0.0664831	1
MFSD6	-2.96328	9.66211	0.0677139	1
CELF2	2.64124	11.6374	0.069459	1
SMO	-2.57833	9.71575	0.0712948	1
ENSSSCG00045000361	-2.57836	9.71589	0.0712948	1
ENSSSCG00045013991	-2.42853	9.7346	0.0712948	1
NAA35	-2.42199	9.8712	0.0718552	1
GOPC	-2.33697	9.88808	0.0718628	1
ENSSSCG00045024655	-2.17467	10.0599	0.07214	1
KIAA0319L	-2.43032	9.73271	0.0732738	1
KRAS	-2.43019	9.7334	0.0733908	1
TRIO	-1.77329	10.4591	0.0745529	1
MED13	-1.98265	10.1199	0.0758253	1
RCSD1	-2.41301	9.87443	0.0758841	1
ENSSSCG00045006761	-2.75322	9.69035	0.0766164	1
BCAS3	-1.69256	10.3662	0.0766725	1
STX6	-2.9229	9.67117	0.0771155	1
CLIP1	-2.07644	10.2186	0.0788253	1
AKAP13	-1.36555	10.7974	0.0794366	1
ENSSSCG00045008586	-2.22001	9.92511	0.0811439	1
GPM6A	5.99028	11.7611	0.0814945	1
ENSSSCG00045013390	-2.74782	9.69255	0.0816636	1
REEP3	-2.49558	9.85884	0.0817076	1
BIRC3.1	-2.89401	9.67546	0.0817091	1
ENSSSCG00045018266	-2.58486	9.71311	0.0835296	1
SERPINE2	-2.89408	9.6753	0.0838062	1
ARHGAP6	-1.8559	10.3004	0.0838256	1
MINDY1	-2.78825	9.68677	0.0842103	1
SMAD6	-2.06767	9.96187	0.0843311	1
TFDP2	-1.63383	10.2531	0.0845289	1
ZFP30	-2.79723	9.68605	0.0882336	1
ME1	-1.72619	10.2104	0.0891399	1
PPP4R2	-2.58165	9.71621	0.0892905	1
ENSSSCG00045016642	-2.42842	9.73768	0.0893352	1
RELCH	-2.2928	9.75466	0.0893352	1
ENSSSCG00045039540	-2.29275	9.75579	0.0893352	1
DPY19L3	-2.42845	9.73756	0.0893352	1
ENSSSCG00045030998	-2.42841	9.7389	0.0893352	1
COPB1	-2.58651	9.71303	0.0893592	1
ENSSSCG00045001326	-1.83941	10.1661	0.089957	1
DGAT2	-1.92971	9.98942	0.0911736	1
PHC3	-1.86669	10.0019	0.0919733	1
CREBBP	-1.93227	9.985	0.0922253	1
ENSSSCG00045039533	-2.6055	9.71144	0.0924785	1
B3GNTL1	-2.43017	9.73574	0.0930564	1
CHD2	-1.69343	10.3684	0.0935248	1
IRAK2	-2.43039	9.73592	0.0937219	1
ENSSSCG00045024965	-2.43111	9.73603	0.0940711	1
ACAP2	-1.95014	10.1301	0.094197	1
COL14A1	-1.95385	10.1292	0.0968372	1
ENSSSCG00045018951	-2.22727	9.92025	0.0973563	1
ZC3H12C	-2.61969	9.70946	0.097986	1
RUFY1	-2.44941	9.7336	0.0980322	1
PAK3	-2.45493	9.73155	0.0985137	1
ARID5B	-1.86226	10.0059	0.098856	1
ARL15	-1.39751	10.4946	0.101464	1
WNT9A	-2.56664	9.72198	0.101681	1
POC1B	-2.56174	9.72334	0.102211	1
CSNK1D	-2.47307	9.72816	0.104629	1
FNBP1	-1.60021	10.2556	0.106038	1
TMEM184B	-2.46828	9.73045	0.107771	1
RPL23A	-2.30982	9.75427	0.108186	1
HPGD	-2.16853	9.78128	0.108841	1
DPY19L4	-2.16863	9.77824	0.108841	1
SLTM	-2.29287	9.76138	0.10987	1
FIP1L1	-2.30456	9.75785	0.110061	1
DCP2	-2.29285	9.76203	0.11015	1
CUL5	-1.86864	10.0059	0.110597	1
FLOT2	-2.29266	9.76378	0.110682	1
DPF3	-2.69395	9.7046	0.116079	1
PEX13	-2.5892	9.7153	0.117982	1
MEMO1	-2.00048	9.978	0.120064	1
TFEB	-2.53307	9.72589	0.125416	1
HNRNPU	-2.09941	9.94918	0.126577	1
CDH11	-1.75516	10.3479	0.12991	1
SMCHD1	-1.80664	10.0273	0.130299	1
ENSSSCG00045029176	-2.47681	9.73358	0.131343	1
ENSSSCG00045028466	-2.43885	9.73903	0.134362	1
CCAR1	-2.05767	9.80031	0.134458	1
COL14A1.1	-2.44316	9.73797	0.134478	1
MCU	-1.37894	10.9103	0.134534	1
CASP6	-2.41314	9.74546	0.134976	1
ENSSSCG00045008193	-2.29862	9.76214	0.136061	1
ENSSSCG00045004129	-2.02791	9.96807	0.13695	1
DERA	-2.33139	9.75577	0.138375	1
ENSSSCG00045021166	-2.74764	9.57089	0.141895	1
PSMB3	-2.74768	9.57089	0.141903	1
ZCCHC4	-2.74768	9.57089	0.141904	1
TCF7L2	-1.4238	10.4958	0.142423	1
PLVAP	-2.75865	9.57036	0.143158	1
CD2AP	-2.19211	9.77902	0.143324	1
ENSSSCG00045027871	-2.76426	9.57007	0.143852	1
ENSSSCG00045022793	-2.76473	9.57004	0.14391	1
GNA15	-2.76473	9.57004	0.14391	1
CDC42EP2	-2.76474	9.57004	0.143913	1
ENSSSCG00045009661	-2.76474	9.57004	0.143913	1
FNBP4	-1.73897	10.0532	0.143921	1
ENSSSCG00045005244	-1.73991	10.0511	0.147305	1
ENSSSCG00045032923	-1.2895	10.5514	0.148013	1
ENSSSCG00045002839	-2.80356	9.5664	0.150869	1
RILPL2	-2.80364	9.56387	0.150869	1
TMEM242	-2.80363	9.56409	0.150869	1
ENSSSCG00045032541	-2.80364	9.56388	0.150869	1
FAM163A	-2.80356	9.56635	0.150869	1
ENSSSCG00045009303	-2.80364	9.56383	0.150869	1
ENSSSCG00045019279	-2.80365	9.56366	0.150869	1
MZT1	-2.80364	9.56387	0.150869	1
BTBD10	-2.80358	9.56583	0.150869	1
ACVR1B	-2.80364	9.56394	0.150869	1
MAPK12	-2.80364	9.56383	0.150869	1
ENSSSCG00045017307	-2.80357	9.56615	0.150869	1
ARL3	-2.80358	9.56583	0.150869	1
MEAF6	-2.80364	9.56394	0.150869	1
ENSSSCG00045025522	-2.80357	9.56615	0.150869	1
DIRAS2	-2.80356	9.56635	0.150869	1
IRF8	-2.80364	9.56394	0.150869	1
HMGB2	-2.80364	9.56383	0.150869	1
ENSSSCG00045015803	-2.80364	9.56388	0.150869	1
TNFRSF1A	-2.80364	9.56394	0.150869	1
ENSSSCG00045021378	-2.80364	9.56383	0.150869	1
ICA1	-2.80364	9.56388	0.150869	1
HINT3	-2.80364	9.56383	0.150869	1
ENSSSCG00045007398	-2.80364	9.56394	0.150869	1
ENSSSCG00045003230	-2.80364	9.56387	0.150869	1
RALGDS	-2.80364	9.56387	0.150869	1
KCNH5	-2.80364	9.56395	0.150869	1
SLC16A3	-2.80364	9.56395	0.150869	1
P4HB	-2.80364	9.56383	0.150869	1
ZDHHC9	-2.80364	9.56394	0.150869	1
RNF223	-2.80364	9.56387	0.150869	1
PSMB1	-2.80364	9.56394	0.150869	1
IZUMO4	-2.80364	9.56383	0.150869	1
FZR1	-2.80356	9.5664	0.150869	1
ENSSSCG00045013391	-2.80357	9.56615	0.150869	1
C12orf73	-2.80364	9.56394	0.150869	1
ENOSF1	-2.80364	9.56377	0.150869	1
TCTN3	-2.80357	9.56611	0.150869	1
PMM1	-2.80356	9.56635	0.150869	1
ENSSSCG00045015752	-2.80356	9.56635	0.150869	1
ENSSSCG00045007920	-2.80364	9.5639	0.150869	1
TSPAN11	-2.80365	9.56366	0.150869	1
TOPORS	-2.80357	9.56605	0.150869	1
MYOCD	-2.80364	9.56394	0.150869	1
ENSSSCG00045031148	-2.80357	9.56595	0.150869	1
WRAP73	-2.80368	9.56265	0.150869	1
TRMT61A	-2.80368	9.56265	0.150869	1
MYLK4	-2.80364	9.56379	0.150869	1
NDUFA13	-2.80364	9.56388	0.150869	1
DDR1	-2.80364	9.5639	0.150869	1
ZNF226	-2.80364	9.56387	0.150869	1
SYNGR1	-2.80364	9.56388	0.150869	1
GTPBP4	-2.80364	9.5639	0.150869	1
ENSSSCG00045035670	-2.80364	9.56394	0.150869	1
ENSSSCG00045005509	-2.80364	9.56379	0.150869	1
TRAPPC6B	-2.80357	9.56605	0.150869	1
ITPR2	-2.80364	9.56388	0.150869	1
ENSSSCG00045024526	-2.80364	9.56394	0.150869	1
PPDPF	-2.80364	9.56394	0.150869	1
ENSSSCG00045010512	-2.80358	9.56583	0.150869	1
PMM2	-2.80363	9.56409	0.150869	1
KCNV1	-2.80357	9.56595	0.150869	1
ENSSSCG00045029542	-2.80364	9.56383	0.150869	1
ENSSSCG00045032131	-2.80364	9.56383	0.150869	1
ENSSSCG00045011419	-2.80368	9.56265	0.150869	1
PMP22	-2.80364	9.5639	0.150869	1
DNAJA4	-2.80364	9.5639	0.150869	1
DDIT3	-2.80365	9.56366	0.150869	1
CWC15	-2.80358	9.56583	0.150869	1
RASA3	-2.80357	9.56605	0.150869	1
PCID2	-2.80365	9.56366	0.150869	1
ALG3	-2.80364	9.56383	0.150869	1
MSMO1	-2.80364	9.56394	0.150869	1
ENSSSCG00045039404	-2.80364	9.56387	0.150869	1
DHRS7	-2.80364	9.56394	0.150869	1
XYLT2	-2.80364	9.56395	0.150869	1
ENSSSCG00045038898	-2.80358	9.56583	0.150869	1
LRRC25	-2.80364	9.56377	0.150869	1
CEBPZOS	-2.80364	9.56388	0.150869	1
ENSSSCG00045022995	-2.80357	9.56611	0.150869	1
ENSSSCG00045019880	-2.80364	9.56379	0.150869	1
ENSSSCG00045015386	-2.80364	9.56383	0.150869	1
ENSSSCG00045000120	-2.80365	9.56366	0.150869	1
TNK2	-2.80357	9.56605	0.150869	1
ENSSSCG00045015690	-2.80363	9.56409	0.150869	1
APPL1	-2.16932	9.78727	0.151544	1
SPRED2	-1.94831	9.82746	0.151696	1
ENSSSCG00045031367	-2.18782	9.7821	0.152817	1
NKAIN2	-2.03285	9.9687	0.153098	1
ENSSSCG00045009915	-2.07355	9.7987	0.153156	1
ENSSSCG00045011366	-1.79448	10.0397	0.153392	1
RPS15A	-2.33493	9.75778	0.154036	1
CDK14	1.71527	12.1026	0.154287	1
ENSSSCG00045009518	-1.30862	10.8244	0.155215	1
OSBPL8	-1.86718	10.0158	0.157942	1
EXT1	-1.26186	11.0841	0.159041	1
ENSSSCG00045037526	-1.66481	10.2375	0.159118	1
ENSSSCG00045027701	-2.05433	9.81065	0.162777	1
UBR4	-1.95734	9.8212	0.163565	1
STIM2	-2.30901	9.76136	0.163818	1
ENSSSCG00045006023	-2.29327	9.76468	0.165543	1
DTNB	-2.2691	9.77003	0.166055	1
SESN3	-1.96217	9.81877	0.166557	1
MOB1B	-2.0641	9.80655	0.167753	1
GTF2I	-1.95464	9.82741	0.169138	1
BCHE	-1.95618	9.82584	0.169863	1
CMTM8	-1.83644	10.0298	0.170259	1
ENSSSCG00045021010	-2.19027	9.78368	0.170757	1
TMEM164	-2.09279	9.79806	0.172523	1
RAP1GDS1	-1.84975	9.84659	0.174789	1
KIAA1958	-1.94806	9.83555	0.174789	1
ENSSSCG00045020834	-1.84969	9.84698	0.174789	1
TAFA1	-2.46495	9.59375	0.176681	1
RBM18	-2.47647	9.59295	0.1767	1
CDK16	-2.47081	9.59335	0.176795	1
FGFR1	-1.76413	10.2043	0.176812	1
UAP1	-1.96565	9.82267	0.177841	1
GHR	4.81736	10.9031	0.178003	1
RASSF6	-2.53631	9.58863	0.178192	1
RTN1	-2.53315	9.58885	0.178506	1
NUCKS1	-1.80774	10.0339	0.178642	1
FABP5	-2.53158	9.58896	0.17866	1
ENSSSCG00045025079	-2.53158	9.58896	0.178662	1
ENSSSCG00045015271	-2.53136	9.58897	0.178675	1
ENSSSCG00045003033	-2.03882	9.97053	0.18124	1
GGTA1P	-1.85545	9.84284	0.182661	1
TRPC4AP	-1.99018	9.81655	0.189339	1
ENSSSCG00045032402	-1.23061	10.4278	0.19023	1
ENSSSCG00045032735	-1.58551	10.1002	0.191463	1
CNOT6L	-2.05853	9.80922	0.193274	1
ACOX1	-1.85633	9.84987	0.193364	1
ENSSSCG00045019306	-1.73873	10.0566	0.194469	1
FN1	-1.81012	10.7745	0.194891	1
SGK3	-1.85662	9.8499	0.19525	1
CFH	-1.85676	9.84963	0.195496	1
DYNC1LI2	-1.94697	9.83363	0.195925	1
ZNRF1	-1.86484	9.84444	0.198507	1
CPEB4	-1.75725	9.872	0.198834	1
ARHGAP29	-1.56868	10.1106	0.200553	1
MAMDC2	-2.34301	9.60107	0.202266	1
ENSSSCG00045005069	-1.52429	10.1195	0.202596	1
FBXO34	-1.7352	10.0581	0.206143	1
RPTOR	-2.01943	9.81677	0.211872	1
CAVIN3	-2.46636	9.59802	0.213613	1
ENSSSCG00045038858	-1.94699	9.83362	0.215334	1
MAPK10	-1.39018	10.655	0.215337	1
TAK1a	-2.48108	9.59582	0.216726	1
ENSSSCG00045021453	-2.48139	9.59576	0.216792	1
ENSSSCG00045009936	-2.48613	9.59458	0.217797	1
PARD3	-1.23573	10.7313	0.217838	1
ENSSSCG00045004537	-2.48409	9.59528	0.217962	1
FRA10AC1	-2.4841	9.59528	0.217965	1
ENSSSCG00045004305	-1.36663	10.1757	0.218285	1
DAPP1	-2.48488	9.59517	0.218421	1
CC2D1A	-2.48537	9.59502	0.218549	1
MON1B	-2.48592	9.59487	0.218711	1
GLIS3	-1.61385	10.0923	0.220095	1
ENSSSCG00045003228	-2.4906	9.59345	0.221953	1
FAM20B	-2.49068	9.59079	0.221953	1
ENSSSCG00045013140	-2.49067	9.59108	0.221953	1
ENSSSCG00045023835	-2.49079	9.58761	0.221953	1
AK6	-2.49067	9.59113	0.221953	1
TMEM50A	-2.49074	9.58893	0.221953	1
ENSSSCG00045004948	-2.49066	9.59139	0.221953	1
SPATA7	-2.49075	9.58869	0.221953	1
ZC3H11A	-2.49067	9.59116	0.221953	1
MKRN1	-2.49075	9.58883	0.221953	1
ENSSSCG00045001919	-2.49068	9.59101	0.221953	1
ENSSSCG00045021118	-2.49078	9.58783	0.221953	1
ENSSSCG00045007495	-2.49061	9.59293	0.221953	1
SUCLA2	-2.49075	9.58884	0.221953	1
MCUR1	-2.49068	9.59102	0.221953	1
ENSSSCG00045037107	-2.49067	9.59119	0.221953	1
ENSSSCG00045035555	-2.49079	9.58769	0.221953	1
UBA1	-2.49075	9.58862	0.221953	1
NAA16	-2.49068	9.59095	0.221953	1
STYX	-2.49067	9.59112	0.221953	1
OFD1	-2.49074	9.58904	0.221953	1
TXK	-2.49079	9.58757	0.221953	1
DDOST	-2.49067	9.59125	0.221953	1
GCDH	-2.49079	9.58768	0.221953	1
RPA1	-2.49074	9.5889	0.221953	1
AGA	-2.49068	9.59095	0.221953	1
CLDN1	-2.49061	9.59315	0.221953	1
HSPB2	-2.49067	9.59105	0.221953	1
CACNG3	-2.49074	9.58905	0.221953	1
SUPV3L1	-2.49074	9.58901	0.221953	1
SLCO4C1	-2.49067	9.59135	0.221953	1
ENSSSCG00045006793	-2.4906	9.59355	0.221953	1
IGFBP2	-2.49068	9.591	0.221953	1
ENSSSCG00045012117	-2.49067	9.59107	0.221953	1
EMC7	-2.49075	9.58876	0.221953	1
ZNF48	-2.49074	9.58895	0.221953	1
SLC35E1	-2.49074	9.58896	0.221953	1
ENSSSCG00045009031	-2.49075	9.58882	0.221953	1
ICMT	-2.49075	9.58885	0.221953	1
ENSSSCG00045024024	-2.49068	9.59095	0.221953	1
GPR52	-2.4906	9.59335	0.221953	1
ETFDH	-2.49079	9.58768	0.221953	1
RGS7BP	-2.4906	9.59322	0.221953	1
PPIP5K1	-2.49072	9.58984	0.221953	1
NEDD9	-2.49075	9.58865	0.221953	1
ENSSSCG00045023571	-2.49075	9.58875	0.221953	1
STRAP	-2.49079	9.58768	0.221953	1
ANKMY2	-2.49067	9.59106	0.221953	1
ENSSSCG00045007834	-2.49074	9.58897	0.221953	1
ENSSSCG00045005211	-2.49067	9.59136	0.221953	1
AARS	-2.49075	9.5887	0.221953	1
ENSSSCG00045027352	-2.49068	9.59076	0.221953	1
ABAT	-2.49074	9.5889	0.221953	1
ENSSSCG00045021279	-2.49074	9.58897	0.221953	1
ENSSSCG00045020348	-2.49075	9.58884	0.221953	1
ENSSSCG00045032278	-2.49074	9.58897	0.221953	1
EIF3G	-2.49075	9.5888	0.221953	1
ENSSSCG00045016750	-2.49079	9.58769	0.221953	1
MED12	-2.49068	9.59102	0.221953	1
BID	-2.49074	9.58898	0.221953	1
ENSSSCG00045034589	-2.49075	9.58881	0.221953	1
TMEM170A	-2.49067	9.59112	0.221953	1
ZNF382	-2.4906	9.59339	0.221953	1
OTULIN	-2.49068	9.59096	0.221953	1
ENSSSCG00045007400	-2.49075	9.58865	0.221953	1
ENSSSCG00045015809	-2.49067	9.59115	0.221953	1
ENSSSCG00045014697	-2.49079	9.58762	0.221953	1
TCEA2	-2.49071	9.59008	0.221953	1
MTO1	-2.49074	9.58886	0.221953	1
ECD	-2.49079	9.58761	0.221953	1
ENSSSCG00045018746	-2.49074	9.5889	0.221953	1
STARD8	-2.49075	9.58875	0.221953	1
ENSSSCG00045029978	-2.49079	9.58757	0.221953	1
SF3B1	-1.42731	10.1539	0.222639	1
QSER1	-1.76558	9.87137	0.223959	1
LIMA1	-1.78109	9.86155	0.224666	1
MTSS1	-1.56525	10.5699	0.224979	1
TRAPPC8	-1.85817	9.85058	0.22578	1
FNDC3B	-1.09492	11.1958	0.225912	1
ZBTB7C	2.18575	11.2976	0.232951	1
NHSL2	-1.76462	9.87305	0.233879	1
ENSSSCG00045039148	-1.95797	9.83075	0.234114	1
ATP2B4	-1.67513	9.8905	0.234344	1
DLC1	-1.45258	10.7615	0.234456	1
NFIX	-1.79366	9.86092	0.235474	1
RAB10	-1.77281	9.87053	0.236218	1
ENSSSCG00045037571	-1.96214	9.83013	0.237067	1
GALNT11	-2.17224	9.62391	0.238962	1
P4HA2	-2.17683	9.62349	0.239485	1
TGFB2	-1.47645	10.14	0.239765	1
PDE10A	-1.67629	9.89244	0.24226	1
ENSSSCG00045029844	-1.68979	9.88096	0.242425	1
RUNX1T1	-1.25295	10.4071	0.246662	1
ZCCHC2	-2.23398	9.61775	0.247207	1
KLHL8	-2.2357	9.61755	0.247277	1
ENSSSCG00045013976	-1.45276	10.1449	0.247782	1
ENSSSCG00045039252	-1.67044	9.8948	0.249354	1
ENSSSCG00045027856	-1.6976	9.88155	0.249702	1
PIAS1	-1.51105	10.1283	0.249951	1
METTL9	-2.25256	9.61554	0.250064	1
ENSSSCG00045012469	-2.25388	9.61538	0.250224	1
GLI3	4.50381	10.7121	0.250779	1
ENSSSCG00045014271	-1.31689	10.3833	0.250879	1
ENSSSCG00045035762	-2.26951	9.6134	0.251907	1
JDP2	-2.26841	9.61353	0.251923	1
RPS28	-2.26835	9.61354	0.251927	1
ATP6V1C1	-2.26912	9.61344	0.251928	1
ENSSSCG00045011758	-1.68999	9.88691	0.25193	1
C18orf54	-2.26931	9.61342	0.251951	1
ENSSSCG00045011025	-2.2699	9.61334	0.252003	1
ENSSSCG00045015688	-2.27	9.61333	0.252043	1
CSNK2A2	-2.27153	9.61313	0.252224	1
ENSSSCG00045028499	-1.22098	10.4203	0.252723	1
ENSSSCG00045029579	-2.28156	9.61172	0.253938	1
ENSSSCG00045036477	-2.28155	9.61172	0.253941	1
ORC5	-1.75948	9.87529	0.254457	1
ENSSSCG00045023777	4.44491	10.6655	0.254633	1
ENSSSCG00045031552	-1.1236	10.794	0.254884	1
PBX1.1	-2.28595	9.61099	0.255359	1
STAU2	-1.66726	9.90524	0.257531	1
NDFIP1	-1.59138	9.91433	0.258274	1
PDGFRA	-1.76844	9.87456	0.259509	1
DCAF6	-1.32712	10.1934	0.26005	1
ENSSSCG00045007812	-2.42236	9.60195	0.261416	1
HNRNPDL	-1.67044	9.89779	0.261453	1
FUS	-1.67061	9.89766	0.26394	1
CD47	-1.59376	9.91386	0.264275	1
VPS54	-1.34957	10.1797	0.264401	1
CAV1	-1.66558	9.90266	0.265363	1
XPO6	-1.5957	9.9122	0.266898	1
ENSSSCG00045016247	-1.36541	10.3641	0.269622	1
LRRFIP1	-1.67093	9.89765	0.270348	1
ENSSSCG00045023331	-2.07482	9.63742	0.270868	1
ENSSSCG00045032731	4.3654	10.6253	0.272244	1
NTRK2	-1.7119	9.88608	0.273515	1
MIER1	-1.68006	9.89289	0.273794	1
RAB2A	-1.5111	9.93579	0.275633	1
PLEKHA3	-2.07056	9.63763	0.275715	1
OTUD7B	-1.66248	9.90274	0.275915	1
ADD3	-1.19793	10.6064	0.275928	1
ENSSSCG00045024999	-1.59586	9.91491	0.278906	1
ENSSSCG00045023247	-1.80205	9.865	0.279579	1
TXNIP	-2.21184	9.62667	0.280318	1
IL17RD	-2.21272	9.62657	0.280703	1
ENSSSCG00045013659	-1.51401	9.93291	0.283828	1
ENSSSCG00045039063	-2.22389	9.62431	0.28415	1
PDE3B	4.63472	10.7918	0.2856	1
MITF	-1.34273	10.1906	0.286011	1
ENSSSCG00045018417	-1.51325	9.93658	0.287658	1
DDX19A	-2.23091	9.6227	0.288285	1
CYTH4	-2.23132	9.62253	0.288523	1
ENSSSCG00045012559	-1.28461	10.2113	0.288866	1
ACVR1C	-2.23265	9.62149	0.289245	1
POU2F1	-1.52375	9.9255	0.289309	1
HPSE	-2.23264	9.62222	0.289555	1
GRID2	-2.23271	9.62219	0.289613	1
PIGT	-2.23313	9.62192	0.289929	1
SCARF1	-2.23316	9.62194	0.289957	1
ENSSSCG00045011455	-2.23328	9.62172	0.290038	1
ENSSSCG00045011193	-2.23353	9.62187	0.290287	1
ZNF451	-2.23378	9.61344	0.290287	1
MAEA	-2.23364	9.61901	0.290287	1
ENSSSCG00045002195	-2.23363	9.6181	0.290287	1
MAN1C1	-2.23379	9.6132	0.290287	1
PPP1R2	-2.2337	9.61589	0.290287	1
MSRB2	-2.23378	9.61342	0.290287	1
THUMPD2	-2.23371	9.61566	0.290287	1
ENSSSCG00045017850	-2.23376	9.61408	0.290287	1
TRIM8	-2.23357	9.61969	0.290287	1
C3H2orf68	-2.23378	9.61337	0.290287	1
ENSSSCG00045016126	-2.23378	9.61344	0.290287	1
ACSL3	-2.23378	9.61341	0.290287	1
LRATD2	-2.23371	9.61557	0.290287	1
COPS4	-2.23374	9.61468	0.290287	1
SYK	-2.23378	9.61328	0.290287	1
VCPIP1	-2.23378	9.61336	0.290287	1
COX4I1	-2.23368	9.61657	0.290287	1
ZBTB41	-2.23371	9.61544	0.290287	1
DHDH	-2.23378	9.61327	0.290287	1
ENSSSCG00045017358	-2.23372	9.61511	0.290287	1
RAB24	-2.2336	9.61972	0.290287	1
ZNF354C	-2.23382	9.61231	0.290287	1
ENSSSCG00045010345	-2.23363	9.61788	0.290287	1
RUBCN	-2.23359	9.62017	0.290287	1
ENSSSCG00045009236	-2.23375	9.61439	0.290287	1
EDEM3	-2.23363	9.61793	0.290287	1
ENSSSCG00045028865	-2.2336	9.61971	0.290287	1
ENSSSCG00045022738	-2.23378	9.61338	0.290287	1
SLC38A1	-2.23364	9.61775	0.290287	1
SLC9A6	-2.23372	9.61535	0.290287	1
ENSSSCG00045036484	-2.23356	9.62026	0.290287	1
DDX21	-2.23383	9.61211	0.290287	1
ENSSSCG00045002162	-2.23364	9.61781	0.290287	1
MTX3	-2.23371	9.61559	0.290287	1
TTLL12	-2.23377	9.61357	0.290287	1
SNAPC3	-2.23378	9.61329	0.290287	1
RETREG2	-2.23372	9.61534	0.290287	1
ATP1B3	-2.23378	9.61341	0.290287	1
IRS1	-2.23363	9.61799	0.290287	1
SDHAF3	-2.23372	9.61529	0.290287	1
ENSSSCG00045037189	-2.23364	9.61768	0.290287	1
NUP133	-2.23372	9.6153	0.290287	1
ENSSSCG00045009545	-2.23375	9.61435	0.290287	1
CCL25	-2.23383	9.61209	0.290287	1
AP5Z1	-2.23371	9.61557	0.290287	1
LURAP1L	-2.2336	9.61985	0.290287	1
ENSSSCG00045018837	-2.23382	9.61242	0.290287	1
ENSSSCG00045011591	-2.2337	9.61591	0.290287	1
UBQLN1	-2.23365	9.61754	0.290287	1
ENSSSCG00045014057	-2.23371	9.61544	0.290287	1
EPM2AIP1	-2.23379	9.61322	0.290287	1
IPP	-2.23378	9.61326	0.290287	1
PCOLCE	-2.23371	9.61563	0.290287	1
ENSSSCG00045004014	-2.23383	9.61214	0.290287	1
ZC3H15	-2.23371	9.61558	0.290287	1
ENSSSCG00045024860	-2.2336	9.62011	0.290287	1
FBN2	-2.23353	9.62186	0.290287	1
ENSSSCG00045036300	-2.23382	9.61222	0.290287	1
ENSSSCG00045011019	-2.23371	9.6155	0.290287	1
ENSSSCG00045022075	-2.23365	9.61739	0.290287	1
ENSSSCG00045009689	-2.23364	9.61873	0.290287	1
RAD51B	-1.1147	10.8033	0.291415	1
SENP6	-1.24927	10.2233	0.29178	1
VKORC1L1	-1.59365	9.91489	0.29304	1
ESR1	-1.30846	10.2136	0.294406	1
PTPN13	-1.18409	10.4442	0.296046	1
PSPC1	-1.28384	10.2133	0.296151	1
ENSSSCG00045015972	-1.28654	10.2107	0.296517	1
ENSSSCG00045017514	-1.87737	9.66126	0.299013	1
ENSSSCG00045036758	-1.46758	9.94381	0.304362	1
ENSSSCG00045034567	-1.44031	9.94809	0.305684	1
USP30	-1.96775	9.65044	0.306878	1
SIL1	-1.88704	9.65889	0.307724	1
ACSS3	-1.51891	9.93593	0.307932	1
ROCK2	-1.15174	10.2637	0.308104	1
IQGAP1	-1.50931	9.94334	0.309101	1
ENSSSCG00045028674	-1.52327	9.93467	0.309521	1
LPL	-1.28544	10.2146	0.311867	1
ENSSSCG00045009034	-1.44704	9.94517	0.311956	1
EFEMP1	4.36815	10.6319	0.311989	1
ENSSSCG00045003060	-1.62709	9.69695	0.312851	1
ENSSSCG00045027729	-1.99394	9.64691	0.31333	1
SNX6	-1.44268	9.95256	0.31351	1
TMEM131	-1.5501	9.92601	0.314652	1
KCNK13	-2.00001	9.64602	0.314753	1
EBF1	2.48742	11.5331	0.314818	1
ENSSSCG00045033973	-1.99663	9.64633	0.315518	1
CLMP	-1.26556	10.2186	0.316098	1
UBN2	-2.00391	9.64535	0.316178	1
MRS2	-2.00484	9.64524	0.316208	1
DUSP16	-1.59812	9.91633	0.316417	1
NIPBL	-1.21225	10.2384	0.317173	1
SLC39A9	-2.01431	9.64364	0.317468	1
HSP90AB1	-2.00924	9.64425	0.317562	1
ENSSSCG00045014687	-2.0144	9.64359	0.317663	1
BCAT1	-2.00991	9.64413	0.317743	1
ENSSSCG00045016541	-2.01373	9.64345	0.318356	1
CRIM1	5.10517	11.1038	0.319584	1
YWHAH	-2.02281	9.64179	0.319858	1
ENSSSCG00045017742	-2.0245	9.64144	0.320526	1
BOC	-2.02758	9.64131	0.320784	1
OSR1	-1.50786	9.94197	0.320883	1
ENSSSCG00045018250	-1.27049	10.4064	0.320995	1
PLPP1	-1.0347	10.5041	0.322568	1
FYTTD1	-2.03129	9.63994	0.323992	1
ENSSSCG00045011854	-2.03285	9.63958	0.324447	1
TXNRD3	-2.0338	9.63935	0.324628	1
PPP1R10	-2.03396	9.63932	0.32467	1
SMC4	-2.03398	9.6393	0.324815	1
SPAG9	-1.1504	10.27	0.325783	1
NPNT	-2.04156	9.63753	0.326248	1
ENSSSCG00045033146	-1.238	10.2333	0.326384	1
ENSSSCG00045038114	-2.041	9.63762	0.326396	1
ENSSSCG00045008394	-2.04144	9.63752	0.326471	1
ENSSSCG00045006190	-2.04334	9.63701	0.327143	1
SLC25A38	-2.04739	9.63603	0.327882	1
IQCK	-2.04116	9.6375	0.3279	1
ENSSSCG00045012668	-2.04793	9.63586	0.32815	1
SMAP1	-1.55896	9.93557	0.329359	1
LHFPL6	-1.27986	10.216	0.331329	1
ACSS2	-1.47905	9.95169	0.332706	1
ENSSSCG00045003009	-1.37007	9.97033	0.333325	1
ENSSSCG00045000163	-1.83378	9.66735	0.333706	1
CIDEA	-1.8181	9.66949	0.333977	1
ENSSSCG00045002987	-1.50628	9.94198	0.334942	1
FLI1	-1.47349	9.94531	0.335492	1
IFIT3	-1.91381	9.65636	0.338202	1
HELZ	-1.37323	9.97111	0.338849	1
INTS8	-1.86263	9.66339	0.339062	1
ENSSSCG00045038222	-1.52216	9.93644	0.339959	1
ZFC3H1	-1.37331	9.97323	0.342549	1
BRD3	-1.84206	9.66107	0.342775	1
ENSSSCG00045026091	-1.84396	9.66011	0.343235	1
RSC1A1	-1.84418	9.65998	0.343306	1
ZEB2	-0.93146	10.7433	0.344079	1
ENSSSCG00045021374	-1.37901	9.96891	0.344136	1
ENSSSCG00045013937	-1.37354	9.97545	0.345745	1
DCLK1	4.25589	10.5684	0.34588	1
TBL1X	-1.1446	10.279	0.347939	1
ANKRD28	-1.29062	10.2178	0.348334	1
DAPK1	-0.952125	10.7396	0.349552	1
CXCL2	-1.67143	9.68608	0.349834	1
IMMP2L	-0.936521	11.0533	0.349852	1
SECISBP2L	-1.37379	9.97517	0.350382	1
RPGRIP1L	-1.13334	10.2702	0.350952	1
ENSSSCG00045036400	-2.01214	9.65226	0.353844	1
ENSSSCG00045025785	-2.01346	9.65212	0.354737	1
NFYA	-2.01559	9.64233	0.355978	1
VPS16	-2.01561	9.64194	0.355978	1
HM13	-2.01558	9.6436	0.355978	1
REM1	-2.01561	9.6419	0.355978	1
SMIM20	-2.0158	9.63615	0.355978	1
ENSSSCG00045026903	-2.01558	9.64369	0.355978	1
SLC30A9	-1.8264	9.66097	0.355978	1
ENSSSCG00045001352	-2.0156	9.64218	0.355978	1
CYP1B1	-2.01579	9.63636	0.355978	1
LGR4	-2.01557	9.64394	0.355978	1
LASP1	-2.0156	9.64195	0.355978	1
ERBB2	-2.01555	9.64472	0.355978	1
CAB39L	-2.01567	9.63995	0.355978	1
RPS11	-2.01572	9.6385	0.355978	1
ETV1	-2.01556	9.64426	0.355978	1
ENSSSCG00045037297	-2.0156	9.64202	0.355978	1
HP1BP3	-2.01573	9.63836	0.355978	1
ENSSSCG00045019783	-2.01566	9.64035	0.355978	1
RPL37	-2.01563	9.64125	0.355978	1
CAPRIN2	-2.01576	9.6373	0.355978	1
PRCP	-2.01561	9.64176	0.355978	1
VTA1	-2.01574	9.63797	0.355978	1
GPR161	-2.01575	9.63737	0.355978	1
ENSSSCG00045017428	-2.01566	9.64044	0.355978	1
RPL37A	-2.0158	9.63615	0.355978	1
ENSSSCG00045021728	-2.01568	9.63966	0.355978	1
ENSSSCG00045020346	-2.01545	9.64748	0.355978	1
ACO1	-2.01557	9.64373	0.355978	1
EMC3	-2.01562	9.64137	0.355978	1
ENSSSCG00045023127	-2.01567	9.63981	0.355978	1
FKBP10	-2.01563	9.64222	0.355978	1
ENTPD4	-2.01557	9.64414	0.355978	1
CARD9	-2.01561	9.64185	0.355978	1
ENSSSCG00045024948	-2.01574	9.63806	0.355978	1
ENSSSCG00045036553	-2.01536	9.65016	0.355978	1
CNNM4	-2.01573	9.63838	0.355978	1
DNAJC10	-2.01567	9.63991	0.355978	1
ENSSSCG00045017734	-2.01561	9.6429	0.355978	1
TRIM13	-2.01535	9.65081	0.355978	1
KDELR2	-2.01569	9.63939	0.355978	1
CDC16	-2.01574	9.63775	0.355978	1
WDR86	-2.01568	9.63964	0.355978	1
PML	-2.01572	9.6386	0.355978	1
ZBED5	-2.01558	9.64353	0.355978	1
ENSSSCG00045020279	-2.01572	9.63873	0.355978	1
ENSSSCG00045006763	-2.01545	9.64748	0.355978	1
CDK9	-2.01568	9.63969	0.355978	1
FBXL5	-2.01562	9.64245	0.355978	1
ENSSSCG00045035541	-2.01551	9.64582	0.355978	1
ENSSSCG00045034449	-2.01561	9.64169	0.355978	1
ENSSSCG00045036965	-2.01567	9.6399	0.355978	1
RLIM	-2.0155	9.64618	0.355978	1
LENG9	-2.01566	9.64042	0.355978	1
SKA3	-1.3354	9.98331	0.356628	1
ENSSSCG00045037021	4.24045	10.553	0.358096	1
ENSSSCG00045014121	-1.30195	9.98566	0.358218	1
ZNF521	-1.3018	9.99062	0.358407	1
ENSSSCG00045035686	-1.30152	9.99347	0.358495	1
CACNA1C	-1.36768	9.97531	0.360866	1
PIK3CD	-1.6771	9.69075	0.360899	1
PLCB4	-1.36979	9.97507	0.36116	1
GGNBP2	-1.3673	9.98203	0.361183	1
ENSSSCG00045002594	4.31358	10.6053	0.361497	1
ENSSSCG00045020605	-1.69939	9.68523	0.365197	1
ENSSSCG00045022210	-1.30285	9.99749	0.367318	1
EHMT1	-1.31798	9.98297	0.370134	1
ENSSSCG00045029527	-1.31415	9.98768	0.371078	1
ENSSSCG00045039453	4.12088	10.484	0.372147	1
ANXA2	-1.28969	10.0072	0.372846	1
ENSSSCG00045020706	-1.304	9.99797	0.373878	1
ZZZ3	-1.09375	10.2877	0.374228	1
PUM3	-1.69315	9.68537	0.374478	1
TP53INP1	-1.80918	9.67238	0.374578	1
AP4S1	-1.69364	9.68526	0.374641	1
ENSSSCG00045017316	-1.69647	9.68446	0.375468	1
PNISR	3.99745	10.4265	0.376113	1
GLT8D2	-1.48244	9.72622	0.376356	1
IL10RB	-1.79147	9.67637	0.376695	1
COL1A2	4.47917	10.6944	0.376753	1
KATNAL1	-1.26197	10.0056	0.37881	1
ENSSSCG00045012134	-1.3252	9.98742	0.379603	1
RUSC2	-1.31774	9.99198	0.3802	1
ENSSSCG00045019619	-1.37098	9.97902	0.38256	1
ENSSSCG00045004566	-1.28946	9.99967	0.38355	1
MFHAS1	-1.29258	10.001	0.383764	1
TANC1	-1.30378	9.99916	0.38377	1
ENSSSCG00045019283	-1.81485	9.67146	0.38569	1
IP6K1	-1.23818	10.0139	0.387609	1
RNF145	-1.82666	9.66792	0.387938	1
PATL1	-1.83116	9.66669	0.388838	1
NCOA5	-1.83264	9.66681	0.389678	1
HECTD1	-1.2974	10.0099	0.389926	1
ATP6V0A1	-1.83	9.66736	0.390278	1
KAT7	-1.83147	9.66692	0.390882	1
LRP5	-1.834	9.66622	0.39102	1
DSTN	-1.83518	9.66527	0.391072	1
ENSSSCG00045002362	-1.83452	9.66596	0.391626	1
ENSSSCG00045029447	-1.83222	9.6666	0.391832	1
ARGLU1	-1.24106	10.0136	0.391833	1
MRPS18C	-1.83507	9.66578	0.391963	1
MVB12B	-1.83606	9.66483	0.392384	1
EIF1	-1.54271	9.7115	0.392645	1
ACER3	4.1318	10.5016	0.392739	1
PBX1	-0.909213	10.5896	0.393105	1
ENSSSCG00045022504	4.22906	10.5545	0.393675	1
ENSSSCG00045015430	-1.24275	10.0119	0.394545	1
PSME4	-1.25089	10.003	0.394918	1
EIF4E	-1.55659	9.70894	0.395665	1
MIOS	-1.83357	9.66529	0.395823	1
TUBB	-1.83418	9.66503	0.39629	1
ENSSSCG00045027989	-1.83429	9.66499	0.396405	1
ENSSSCG00045012582	-1.83792	9.66344	0.397595	1
GDPD5	-1.83793	9.66343	0.397604	1
ENSSSCG00045008056	-1.83802	9.6634	0.397606	1
SLC35F5	-1.83819	9.66333	0.397656	1
CLMN	-1.83848	9.66324	0.397705	1
YLPM1	-1.83824	9.66331	0.397833	1
SLC24A3	4.27723	10.5821	0.398149	1
CSK	-1.8407	9.66223	0.398583	1
ENSSSCG00045008154	-1.8416	9.66143	0.399728	1
OGN	-1.70483	9.68858	0.399795	1
TCP11L1	-1.84186	9.66136	0.40007	1
ENSSSCG00045006722	-1.84176	9.66113	0.40051	1
CGNL1	4.16868	10.5164	0.401675	1
SMG7	-1.64468	9.69561	0.401888	1
CACNA2D1	-1.24227	10.0163	0.402084	1
GPM6B	-1.8406	9.66098	0.403067	1
MYRIP	-1.67318	9.69048	0.403082	1
SIRT1	-1.84069	9.66087	0.403218	1
ARFGEF1	-1.02187	10.318	0.404365	1
PDZRN3	-1.2397	10.0156	0.406017	1
ZDHHC17	-1.22043	10.0205	0.406025	1
SUN1	-1.29808	10.0014	0.406139	1
SSBP2	4.09677	10.478	0.410854	1
TMCO1	-1.66594	9.68533	0.411684	1
ENSSSCG00045002262	-1.66509	9.68575	0.412056	1
ENSSSCG00045024341	-1.17628	10.0309	0.413842	1
IP6K2	-1.17608	10.0375	0.413842	1
VAV1	-1.6791	9.6887	0.415811	1
SHOC2	-1.66282	9.68355	0.416054	1
ABCC13	-1.68155	9.68815	0.416561	1
COL1A1	-0.975958	10.3393	0.418207	1
SPI1	-1.82624	9.66577	0.419129	1
INTS9	-1.82632	9.66351	0.419129	1
WDR25	-1.65904	9.6849	0.419129	1
ENSSSCG00045003196	-1.82608	9.67184	0.419129	1
SLC24A1	-1.82619	9.66849	0.419129	1
SRRM1	-1.82602	9.67351	0.419129	1
MTOR	-1.82615	9.66957	0.419129	1
THRA	-1.82608	9.6717	0.419129	1
ENSSSCG00045022489	-1.82625	9.66672	0.419129	1
TSHZ1	-1.82602	9.6733	0.419129	1
CYB5A	-1.82602	9.67344	0.419129	1
SENP2	-1.82634	9.66293	0.419129	1
MLF2	-1.82634	9.66289	0.419129	1
ENSSSCG00045027706	-1.82614	9.67002	0.419129	1
ENSSSCG00045008186	-1.82598	9.67552	0.419129	1
RNPEP	-1.82608	9.67158	0.419129	1
TAPT1	-1.82628	9.66568	0.419129	1
MRPL48	-1.82628	9.66472	0.419129	1
GGA2	-1.82607	9.6721	0.419129	1
ENSSSCG00045033556	-1.82613	9.67029	0.419129	1
SLC2A13	-1.82612	9.67057	0.419129	1
FAM133B	-1.65903	9.68493	0.419129	1
ENSSSCG00045023829	-1.82614	9.66986	0.419129	1
PRMT9	-1.82625	9.66557	0.419129	1
CCDC50	-1.65902	9.68537	0.419129	1
ENSSSCG00045036882	-1.65903	9.68493	0.419129	1
DDIT4L	-1.82631	9.66407	0.419129	1
ENSSSCG00045034894	-1.82632	9.66354	0.419129	1
G3BP1	-1.65909	9.68322	0.419129	1
MORF4L1	-1.8259	9.67798	0.419129	1
AP1S2	-1.82607	9.67215	0.419129	1
ENSSSCG00045005213	-1.82618	9.66762	0.419129	1
ENSSSCG00045032711	-1.82625	9.66559	0.419129	1
ENSSSCG00045037841	-1.82633	9.66321	0.419129	1
NMNAT2	-1.68464	9.68728	0.419793	1
ARMC2Â	-1.68586	9.68698	0.42028	1
MBNL1	-0.842594	10.6025	0.42028	1
ENSSSCG00045003348	-1.6861	9.68692	0.420339	1
RIN2	-1.12921	10.041	0.421076	1
2024-03-05	-1.46067	9.72644	0.421444	1
DDX17	-1.00965	10.3285	0.423178	1
ENSSSCG00045022270	-1.18501	10.0303	0.423493	1
GNB1	-0.930328	10.3594	0.424524	1
ENSSSCG00045024533	4.11015	10.481	0.425858	1
NDUFS4	-1.15376	10.031	0.425995	1
MECOM	4.22675	10.5546	0.426622	1
GNG2	-1.18728	10.0324	0.428315	1
TDRD3	-1.19831	10.0271	0.42832	1
TRIM44	-1.21452	10.0246	0.428405	1
SMURF2	-0.954045	10.3441	0.428474	1
ATG5	-1.5354	9.7102	0.42996	1
MED14	-1.54655	9.70707	0.43199	1
ENSSSCG00045004547	-1.54473	9.70762	0.432033	1
ENSSSCG00045008552	3.9311	10.3839	0.432355	1
ARHGAP24	-0.972758	10.3454	0.438253	1
ENSSSCG00045033728	-1.6325	9.70095	0.438696	1
ENSSSCG00045028005	4.0171	10.4394	0.43884	1
ENSSSCG00045024958	4.08973	10.4848	0.440128	1
KLHL22	-1.53409	9.70892	0.44264	1
MTM1	-1.53045	9.7096	0.444561	1
POU2F2	-1.53113	9.70931	0.444863	1
DCLK2	-1.53443	9.70824	0.4452	1
ENSSSCG00045010449	-0.933359	10.3577	0.445927	1
ENSSSCG00045013984	-1.53174	9.70885	0.447072	1
TIA1	-1.16922	10.0482	0.449043	1
TMEM63A	-1.4116	9.73317	0.449809	1
TBC1D16	-1.41812	9.73183	0.449975	1
ENSSSCG00045039415	-1.08328	10.0573	0.450752	1
TMEM68	-1.65302	9.69532	0.451072	1
SZRD1	-1.65464	9.69473	0.452442	1
2024-03-07	-1.09996	10.0554	0.452719	1
ANG	-1.16304	10.0461	0.452742	1
ENSSSCG00045034746	4.34125	10.6183	0.454873	1
SRBD1	-1.39566	9.73597	0.458247	1
ENSSSCG00045038425	-1.662	9.69083	0.458461	1
ZBTB37	-1.66209	9.69077	0.458664	1
ENSSSCG00045024678	-1.6586	9.69328	0.458667	1
COLGALT1	-1.66434	9.68965	0.45944	1
MAGI3	3.86901	10.35	0.459972	1
ENSSSCG00045003841	-1.66027	9.6923	0.459984	1
BMT2	-1.66262	9.69117	0.460097	1
ZFAND1	-1.66013	9.6923	0.460191	1
NOC3L	-1.66194	9.69151	0.460363	1
IPO8	-1.65973	9.69253	0.460383	1
ENSSSCG00045001215	-1.40161	9.7345	0.461131	1
MTMR14	-1.66249	9.69107	0.461266	1
ENSSSCG00045004072	-1.66757	9.68752	0.461426	1
TPD52	-1.41549	9.73131	0.462439	1
RNF4	-1.66365	9.69018	0.462441	1
CPEB3	-1.66508	9.68939	0.462608	1
ZNF74	-1.42258	9.72941	0.465522	1
ENSSSCG00045029687	-1.66326	9.68887	0.466857	1
ELOVL6	-0.659179	11.0839	0.467041	1
ANGPTL2	-1.66454	9.68791	0.467052	1
EIF2S1	-1.66524	9.68804	0.467619	1
KLHL24	-1.66442	9.68772	0.467969	1
ENSSSCG00045011420	-1.66477	9.68735	0.468036	1
ENSSSCG00045038153	3.95113	10.3996	0.46841	1
HELQ	-1.66491	9.68673	0.468851	1
RELL1	-1.66464	9.6869	0.469065	1
CHN1	-1.50851	9.71725	0.469117	1
FRMPD4	-0.880326	10.3888	0.469892	1
ABHD2	-1.52219	9.71414	0.469963	1
TSHR	-1.66265	9.68858	0.470418	1
LAT2	-1.52285	9.71386	0.470461	1
ZCCHC8	-1.48299	9.72365	0.470644	1
ECM2	-1.4032	9.73343	0.471427	1
ZYG11B	-1.53122	9.71189	0.471881	1
ENSSSCG00045032610	-1.5043	9.71865	0.472871	1
NVL	-1.06141	10.0765	0.473676	1
SAMD4A	-0.825231	10.3989	0.474573	1
WWC1	3.78527	10.3312	0.47551	1
ENSSSCG00045018139	-1.11595	10.0602	0.476282	1
TRPM7	-1.07689	10.069	0.476582	1
RTN3	-1.10067	10.0733	0.476824	1
SMURF1	-1.07083	10.0723	0.476925	1
SCAF11	-1.07883	10.0665	0.47719	1
PPM1L	4.19566	10.5407	0.477828	1
ZNF572	-1.50948	9.70927	0.479245	1
ENSSSCG00045010368	-1.50946	9.70941	0.479248	1
CHMP4B	-1.65872	9.69515	0.479839	1
ENSSSCG00045020593	-1.65897	9.68666	0.479839	1
TBC1D19	-1.50909	9.7082	0.479839	1
ITGB3	-1.50908	9.7087	0.479839	1
ENSSSCG00045012475	-1.65895	9.68748	0.479839	1
TSG101	-1.65894	9.6878	0.479839	1
PHC2	-1.65872	9.69524	0.479839	1
TFG	-1.65884	9.69197	0.479839	1
RARG	-1.6589	9.68871	0.479839	1
AP3M1	-1.65887	9.68985	0.479839	1
RAF1	-1.65885	9.69123	0.479839	1
AGPAT3	-1.65884	9.6907	0.479839	1
VPS9D1	-1.65896	9.68711	0.479839	1
TTL	-1.50913	9.70731	0.479839	1
TSHZ3	-1.65865	9.69716	0.479839	1
ENSSSCG00045015245	-1.65886	9.6911	0.479839	1
ENSSSCG00045038390	-1.65865	9.69722	0.479839	1
ENSSSCG00045008150	-1.65863	9.69871	0.479839	1
RRN3	-1.65865	9.69712	0.479839	1
ENSSSCG00045019472	-1.50911	9.70768	0.479839	1
PSMD1	-1.50917	9.70575	0.479839	1
ENSSSCG00045039196	-1.65897	9.68658	0.479839	1
PDE5A	-1.6589	9.68875	0.479839	1
ZNF385D	-1.65865	9.69728	0.479839	1
ENSSSCG00045012172	-1.65891	9.68855	0.479839	1
SREK1IP1	-1.65892	9.6882	0.479839	1
HMG20A	-1.65884	9.69066	0.479839	1
RAD52	-1.65891	9.68846	0.479839	1
GPR63	-1.50901	9.71054	0.479839	1
PTAR1	-1.65873	9.69481	0.479839	1
MARK4	-1.65863	9.69876	0.479839	1
ENSSSCG00045025851	-1.50906	9.70933	0.479839	1
TCF12	-0.666412	10.8969	0.481429	1
ENSSSCG00045004718	3.84015	10.3485	0.482779	1
PRKAG1	-1.30168	9.75378	0.482899	1
SLC25A12	-1.30125	9.75386	0.482958	1
ENSSSCG00045023699	-1.31053	9.75193	0.483653	1
WDR82	-1.5159	9.71518	0.484977	1
AFG1L	-1.51509	9.71537	0.485067	1
ENSSSCG00045000888	-0.714408	10.6764	0.485115	1
HAO2	-1.52007	9.71359	0.485178	1
ENSSSCG00045032867	4.111	10.4947	0.485527	1
ENSSSCG00045027112	-1.0186	10.0915	0.485614	1
TENM2	4.30681	10.5988	0.486433	1
ENSSSCG00045023255	4.07851	10.4708	0.486848	1
KLHL2	-1.38556	9.73681	0.487852	1
ATG7	3.75028	10.3154	0.490298	1
TSC1	-1.3687	9.74202	0.490615	1
MTPAP	-1.52941	9.7108	0.491343	1
ENSSSCG00045006430	-1.00421	10.0944	0.492015	1
NTN1	-1.52546	9.71136	0.492577	1
SPTBN1	-0.637034	10.9075	0.493362	1
ENSSSCG00045007329	-0.841916	10.4004	0.494804	1
CARMIL1	-0.987311	10.0997	0.49577	1
EPS8	4.00709	10.435	0.496311	1
HCFC2	-1.39216	9.73366	0.496656	1
CPM	-1.39492	9.73274	0.496793	1
TMEM51	-1.20619	9.77405	0.496814	1
DENND5A	-0.996145	10.0949	0.497257	1
CDH13	-0.997938	10.0999	0.497499	1
ENSSSCG00045039462	-1.32093	9.74836	0.497532	1
EIF3L	-1.35595	9.74469	0.497587	1
CYP27A1	-1.39793	9.73133	0.498061	1
ENSSSCG00045022732	-0.946999	10.1179	0.499102	1
OGT	-1.00765	10.0915	0.500328	1
KLF12	-0.693547	10.8878	0.500669	1
ENSSSCG00045008151	-1.06235	10.0757	0.502359	1
BMPR2	-0.972337	10.097	0.50265	1
ENSSSCG00045019723	-0.971188	10.0985	0.502657	1
WASF2	-1.01782	10.0857	0.502658	1
TTF1	-1.37822	9.73982	0.50434	1
ENSSSCG00045016716	-1.38536	9.73517	0.505362	1
STAT1	-1.17517	9.77956	0.506011	1
SCARB2	-1.49973	9.72184	0.507162	1
ATP1A1	-1.50137	9.72107	0.507779	1
ZNF532	-1.21265	9.772	0.508841	1
SUFU	3.64463	10.2648	0.509903	1
HLTF	-1.38731	9.73336	0.510551	1
CFD	-1.49242	9.72628	0.511498	1
SMIM14	-1.28707	9.7547	0.511961	1
ENSSSCG00045016495	-1.29507	9.75265	0.512603	1
NFIA	-0.491015	11.4788	0.514182	1
ENSSSCG00045031484	1.3966	10.7711	0.514692	1
BCAT2	-1.39001	9.73051	0.514902	1
ADAMTS9	4.16419	10.5247	0.515037	1
TLN2	-0.755378	10.4294	0.515333	1
HAUS3	-1.39224	9.72832	0.516766	1
SVIL	-0.951393	10.1117	0.517029	1
ENSSSCG00045035653	3.929	10.3995	0.517444	1
RPS3A	-1.50116	9.72233	0.518404	1
ENSSSCG00045016879	-1.38894	9.72975	0.518405	1
DOCK11	-0.968465	10.1077	0.518488	1
2024-09-02	-1.5046	9.72014	0.519056	1
ENSSSCG00045015086	-1.50201	9.72333	0.521768	1
RPS15	-1.50891	9.71707	0.521778	1
UBAP2L	-1.50988	9.7164	0.521905	1
PPIP5K2	-1.27046	9.75844	0.523567	1
RPRD1B	-1.50973	9.71554	0.525232	1
ENSSSCG00045024427	-0.978433	10.1	0.525306	1
UGP2	-1.50573	9.72042	0.525378	1
CAPRIN1	-1.51126	9.71385	0.526386	1
C8orf34	-1.33919	9.75132	0.52681	1
HBP1	-1.36677	9.74272	0.526889	1
ZC3HAV1	-1.51236	9.71257	0.527224	1
TSPAN18	-1.27395	9.75721	0.52793	1
ENSSSCG00045007968	-1.51	9.71584	0.528417	1
ENSSSCG00045029483	3.77422	10.3206	0.528669	1
RNF138	-1.27737	9.75561	0.528756	1
KIF2A	-1.51155	9.71274	0.528971	1
TUT7	-0.957565	10.1077	0.529206	1
COL4A3BP	-0.957861	10.1075	0.529207	1
MGRN1	-1.51011	9.71531	0.529912	1
HSD11B1L	-1.51009	9.71503	0.53071	1
EMCN	-1.21261	9.77241	0.531	1
ZFP64	-1.36229	9.74457	0.531146	1
FAM117B	3.87952	10.3772	0.532858	1
ERP44	-1.50973	9.71336	0.534782	1
COP1	-0.915421	10.1276	0.535095	1
DGUOK	-1.2916	9.7504	0.535528	1
MTF2	-1.35225	9.74781	0.535561	1
NSD1	3.60697	10.2483	0.535655	1
ENSSSCG00045038882	-1.50975	9.71174	0.536043	1
ENSSSCG00045003142	-1.50964	9.7117	0.536365	1
TSC22D3	-1.37516	9.74102	0.536458	1
ARMC7	-1.50957	9.7116	0.536621	1
GNA14	-1.38075	9.73853	0.537297	1
GLCE	-1.36954	9.74256	0.537375	1
DHX35	-1.26402	9.75901	0.537519	1
MAPK14	-1.50891	9.71321	0.538202	1
EHD4	-1.50876	9.718	0.538202	1
PPP3R1	-1.37321	9.73297	0.538202	1
TPM3	-1.50894	9.71262	0.538202	1
IFNAR2	-1.50871	9.72103	0.538202	1
VDAC2	-1.37318	9.73373	0.538202	1
VPS4B	-1.50891	9.71447	0.538202	1
ENSSSCG00045005278	-1.50876	9.71912	0.538202	1
VPS26A	-1.50895	9.71231	0.538202	1
SEC11A	-1.37322	9.73284	0.538202	1
ENSSSCG00045016730	-1.5088	9.71763	0.538202	1
ENSSSCG00045009717	-1.50883	9.71564	0.538202	1
ENSSSCG00045033610	-1.50883	9.71571	0.538202	1
RFTN2	-1.50885	9.71624	0.538202	1
PITPNM3	-1.50889	9.71409	0.538202	1
UBTD1	-1.50886	9.716	0.538202	1
NUDT13	-1.37318	9.73388	0.538202	1
ENSSSCG00045026347	-0.907864	10.1263	0.539586	1
VGLL3	-1.37457	9.74081	0.539955	1
PCF11	-1.26766	9.75746	0.541478	1
USP32	-0.921502	10.1241	0.544092	1
ENSSSCG00045027745	-0.879768	10.138	0.544713	1
LRRC8C	-1.27525	9.75413	0.54492	1
ENSSSCG00045014590	-1.25871	9.76205	0.545618	1
ENSSSCG00045029628	3.67759	10.279	0.545927	1
GPC6	4.0514	10.461	0.546326	1
CDK7	-1.26772	9.75985	0.546698	1
IL34	-1.11569	9.79143	0.547481	1
ENSSSCG00045000955	-1.37827	9.73895	0.549041	1
KAZN	1.60619	10.9201	0.549224	1
GFPT1	-1.37604	9.73965	0.550346	1
GALK2	-1.19395	9.77211	0.551727	1
YES1	-1.19562	9.77166	0.551892	1
SSBP3	3.67554	10.274	0.55281	1
DIP2B	3.68096	10.2852	0.553131	1
FAF1	3.882	10.3706	0.553656	1
ENSSSCG00045015978	-0.71403	10.4619	0.553694	1
ENSSSCG00045019335	-1.16233	9.78001	0.553818	1
YWHAE	-0.90908	10.1257	0.55588	1
ENSSSCG00045037063	-0.865223	10.137	0.555917	1
ENSSSCG00045007692	-0.949465	10.1237	0.556545	1
ENSSSCG00045015383	-0.910496	10.1193	0.556653	1
PPP6R2	-0.954587	10.1138	0.55666	1
CADPS2	-1.26383	9.75723	0.557785	1
TMCC1	4.08838	10.4793	0.558255	1
MCL1.1	-1.26005	9.7582	0.559379	1
ENSSSCG00045000865	-1.38041	9.73755	0.559469	1
ANXA1	-1.25995	9.75823	0.559696	1
ENSSSCG00045005881	-1.26405	9.75608	0.560036	1
PLEKHA7	3.72324	10.3086	0.56009	1
RPS23	-1.25983	9.76146	0.560442	1
ENSSSCG00045024280	-0.772558	10.1844	0.560474	1
VAPB	-1.26331	9.76009	0.563952	1
ARL6IP6	-1.10113	9.79347	0.565488	1
STAG1	-0.619432	10.7354	0.568741	1
CAMK1D	3.67342	10.2737	0.569025	1
PHF21A	-0.850748	10.1442	0.56929	1
ENSSSCG00045029368	-1.08507	9.79668	0.571598	1
ENSSSCG00045005164	-1.13786	9.78687	0.571772	1
FCHO2	-0.860279	10.1474	0.571929	1
PTBP3	-1.16104	9.77878	0.574428	1
LIMK2	-1.25571	9.75828	0.576237	1
ATG13	-1.16835	9.77679	0.576598	1
MCMBP	-1.26261	9.7602	0.577783	1
ZSWIM6	-0.820574	10.1569	0.578154	1
CAT	-1.05697	9.80316	0.579258	1
KPNB1	-1.25567	9.75727	0.579625	1
PGAP1	-1.25554	9.75573	0.580951	1
ZFP36L1	-1.26041	9.76009	0.581176	1
MED13L	1.6413	10.9298	0.581427	1
WDR7	3.66207	10.2607	0.581465	1
TANK	-1.25745	9.75299	0.581845	1
SGCD	-0.900648	10.1374	0.582964	1
ENSSSCG00045023594	-0.780165	10.1726	0.583879	1
RYR2	-1.14708	9.78263	0.584391	1
ENSSSCG00045037255	-1.37044	9.74521	0.584898	1
DYRK1A	3.85591	10.3617	0.585191	1
BACH2	-1.14967	9.78158	0.585206	1
VRK2	-1.14761	9.78418	0.58524	1
ENSSSCG00045032907	-1.37182	9.74294	0.585386	1
IL6ST	-0.855857	10.1439	0.58595	1
ERMARD	-1.37338	9.74007	0.586876	1
ENSSSCG00045007185	-0.799697	10.1668	0.587125	1
ENSSSCG00045008909	3.81507	10.3461	0.58713	1
ENSSSCG00045029376	-1.37083	9.74673	0.588048	1
ENSSSCG00045033806	-1.15132	9.78079	0.588342	1
ENSSSCG00045023790	3.73545	10.2997	0.590267	1
MYO9A	3.60135	10.2454	0.590289	1
ENSSSCG00045020119	-1.37278	9.74276	0.593044	1
ENSSSCG00045030880	3.56786	10.2335	0.593356	1
SETD5	-0.826254	10.1574	0.593965	1
ADAM10	-1.05785	9.80201	0.594151	1
ENSSSCG00045022617	-1.37299	9.74135	0.59431	1
ENSSSCG00045029378	-1.37311	9.73586	0.59431	1
ENSSSCG00045011144	-1.37303	9.73925	0.59431	1
TENT4B	-1.37294	9.74185	0.59431	1
CLTA	-1.24899	9.75878	0.59431	1
YWHAB	-1.37298	9.74045	0.59431	1
RAPGEF6	-1.24903	9.75746	0.59431	1
EIF4EBP2	-1.37304	9.73907	0.59431	1
UBE2V2	-1.37306	9.7383	0.59431	1
FZD4	-1.37288	9.74385	0.59431	1
ENSSSCG00045029533	-1.24912	9.7547	0.59431	1
TBC1D8	-1.24912	9.7547	0.59431	1
RASA1	-1.37308	9.73774	0.59431	1
GCFC2	-1.24915	9.75393	0.59431	1
B4GALT4	-1.37311	9.73678	0.59431	1
ENSSSCG00045003663	-1.24912	9.75496	0.59431	1
ENSSSCG00045026487	-1.15857	9.77716	0.59471	1
EIF3E	-1.25087	9.76312	0.594891	1
AOPEP	0.846974	11.0098	0.59561	1
FXR1	-1.04696	9.80603	0.595638	1
SNX14	-1.15766	9.77808	0.59566	1
SOS1	-0.764805	10.1712	0.597998	1
ATXN1	-0.759894	10.1735	0.599362	1
BNC2	0.829946	11.9829	0.599722	1
ENSSSCG00045001572	-1.25475	9.76158	0.602213	1
FKBP5	-0.818097	10.1593	0.602716	1
CREB3L2	3.63524	10.2567	0.603095	1
RAI14	-0.876116	9.84618	0.603166	1
CHFR	-0.999667	9.81707	0.603887	1
ARHGAP15	-0.908641	9.83889	0.604035	1
ASH1L	-0.595491	10.4953	0.604526	1
TMSB4	-1.14827	9.78017	0.60481	1
ENSSSCG00045026506	-0.932595	9.832	0.604845	1
LTBP2	3.66839	10.2718	0.604881	1
DAB2	3.92861	10.3974	0.607163	1
ENSSSCG00045031588	-1.26036	9.75865	0.60882	1
ZEB1	4.19949	10.5443	0.609183	1
ANKHD1	3.83459	10.3589	0.609574	1
GNB4	-1.14485	9.78114	0.611241	1
LITAF	-1.15003	9.77805	0.611838	1
TCF4	-0.552494	10.5466	0.613988	1
TMEM135	3.60102	10.2459	0.614152	1
ENSSSCG00045014162	-1.04633	9.80397	0.616787	1
TBCA	-1.24966	9.76363	0.617295	1
ADAMTS5	1.42354	10.7963	0.617473	1
ENSSSCG00045023374	-1.25155	9.76255	0.617799	1
ENSSSCG00045002196	-1.24747	9.76577	0.619267	1
ENSSSCG00045011157	-1.04832	9.80312	0.619728	1
ENSSSCG00045006660	-1.04932	9.80276	0.619963	1
SECISBP2	-1.1277	9.79004	0.620665	1
MTPN	-1.25279	9.76084	0.621302	1
ENSSSCG00045027012	-0.746208	10.1841	0.621479	1
ENSSSCG00045019231	-0.994184	9.81966	0.622053	1
CORO1C	-1.14308	9.78439	0.625855	1
AKAP8L	-1.24285	9.77111	0.626197	1
ENSSSCG00045038233	-1.25421	9.75959	0.626352	1
FGD6	-1.25532	9.75875	0.626422	1
GSK3B	3.84859	10.3545	0.627744	1
ANKRD6	3.67682	10.2918	0.62786	1
B3GALT5	3.61671	10.2599	0.628416	1
TRPS1	-0.530422	10.5573	0.628532	1
ATP8A1	-0.94241	9.82963	0.629051	1
RPRD1A	-1.14633	9.78338	0.629833	1
ETNK1	-1.14852	9.77242	0.630167	1
ANTXR2	-0.774966	10.1735	0.630327	1
TOP2B	-1.04268	9.80469	0.631053	1
KLHDC10	-1.05212	9.80117	0.631153	1
ATP10D	-1.00752	9.81623	0.631364	1
DKK3	-1.03866	9.80739	0.631894	1
ENSSSCG00045024510	3.60848	10.2542	0.632273	1
ENSSSCG00045002737	-1.05623	9.79881	0.634051	1
GBF1	3.62131	10.2469	0.634516	1
ENSSSCG00045021035	-0.589743	10.5274	0.634553	1
ATXN7L1	-0.737678	10.1774	0.634735	1
ENSSSCG00045000698	3.79806	10.3363	0.637002	1
ENSSSCG00045033539	-0.729655	10.1813	0.637805	1
STRADB	-1.13763	9.78131	0.639498	1
SOX5	0.735815	11.8989	0.640479	1
EMILIN2	-0.860474	9.84868	0.641264	1
ENSSSCG00045029557	-0.690937	10.2122	0.643205	1
DENND4A	-1.06062	9.79544	0.643395	1
ENSSSCG00045032685	-1.02136	9.81222	0.643902	1
RNF19	-1.06209	9.79459	0.643924	1
MAN1A1	-0.656809	10.2252	0.64437	1
TMEM101	-1.13648	9.77805	0.644619	1
IMPACT	-1.13652	9.7744	0.645834	1
NCEH1	-0.924223	9.83417	0.64731	1
MON2	-1.1353	9.77754	0.647315	1
ENSSSCG00045002854	3.66394	10.2718	0.648029	1
CDC27	-1.24879	9.76599	0.648251	1
RPS12	-1.2489	9.76185	0.648251	1
RABGEF1	-1.13483	9.77759	0.648251	1
ANKS3	-1.24887	9.76282	0.648251	1
ENSSSCG00045036946	-1.13478	9.77886	0.648251	1
NEK6	-1.13499	9.77315	0.648251	1
ARL8B	-1.2489	9.76226	0.648251	1
MFN1	-1.24879	9.76625	0.648251	1
CPEB2	-1.24884	9.7637	0.648251	1
ENSSSCG00045024644	-1.24888	9.76259	0.648251	1
GXYLT2	-1.24871	9.76849	0.648251	1
SRP72	-1.13476	9.78029	0.648251	1
DNAJC7	-1.13486	9.77663	0.648251	1
PNN	-1.13481	9.77801	0.648251	1
ENSSSCG00045038293	-1.13472	9.78066	0.648251	1
TBC1D32	-1.24871	9.76661	0.648251	1
R3HCC1L	-1.13481	9.77817	0.648251	1
ENSSSCG00045013091	-1.24897	9.75974	0.648251	1
SRSF10	-1.13481	9.77804	0.648251	1
SCD	-1.1349	9.77554	0.648251	1
ENSSSCG00045001843	-1.13469	9.78121	0.648251	1
SLC20A1	-1.1187	9.79514	0.648317	1
HMBOX1	-0.724227	10.1982	0.649018	1
CFDP1	3.40389	10.1606	0.649219	1
ENSSSCG00045001222	-1.04152	9.8034	0.653101	1
ENSSSCG00045032013	-0.317072	11.3206	0.65321	1
TSPAN5	-0.67885	10.2172	0.653237	1
MFAP5	-0.966556	9.81997	0.654766	1
RBM5	-0.718335	10.2026	0.654894	1
IVNS1ABP	-0.780182	9.86902	0.654987	1
MYO1B	-0.976472	9.81671	0.65559	1
ENSSSCG00045038343	3.63208	10.2593	0.655753	1
CD55	-1.13686	9.78545	0.655974	1
SSH2	3.78341	10.3272	0.656027	1
WAPL	-1.0438	9.80104	0.656376	1
FMNL2	-0.693457	10.2091	0.658066	1
RASSF8	3.55692	10.2255	0.658168	1
ENSSSCG00045002887	-0.832076	9.85594	0.660448	1
RYBP	-1.12296	9.79522	0.660543	1
ARIH1	-0.690266	10.2111	0.660969	1
ENSSSCG00045030568	-0.687185	10.2022	0.660976	1
ENSSSCG00045015004	3.70733	10.2884	0.661953	1
ENSSSCG00045038355	3.44189	10.175	0.661983	1
ENSSSCG00045027976	3.6539	10.2655	0.663532	1
ENSSSCG00045011817	-0.714109	10.2053	0.663615	1
ENSSSCG00045015833	-1.00596	9.81857	0.664377	1
TOB2	-1.13686	9.78569	0.665126	1
ENSSSCG00045030301	-0.633476	10.2368	0.667128	1
CHIC2	-1.03829	9.80312	0.667522	1
ENSSSCG00045017035	-0.51951	10.556	0.66922	1
NPTN	-1.03438	9.80507	0.669526	1
COL5A2	1.30572	10.7216	0.670928	1
MAP4	3.54888	10.2157	0.67093	1
PPP6R3	-0.718932	10.1958	0.671407	1
MAP4K4	-0.718632	10.2024	0.671407	1
ENSSSCG00045004551	-1.13069	9.79032	0.67207	1
PDGFC	3.78842	10.3317	0.672198	1
PAQR8	-0.382767	9.98995	0.672872	1
TAX1BP1	3.47822	10.1858	0.673253	1
ENSSSCG00045017383	3.70765	10.2897	0.674104	1
UBE2R2	-0.716603	10.2047	0.675333	1
ENSSSCG00045030204	3.55472	10.2242	0.676541	1
ENSSSCG00045021131	-1.13262	9.78978	0.677145	1
ENSSSCG00045002320	3.7733	10.3265	0.67742	1
ENSSSCG00045031958	-1.03974	9.79837	0.677484	1
INO80D	-1.04015	9.7978	0.677789	1
GPBP1	-1.04179	9.79614	0.67789	1
DCK	3.9277	10.4013	0.680165	1
THSD4	3.53123	10.2201	0.681581	1
MAPK9	-0.955144	9.8212	0.682448	1
ENSSSCG00045024516	-0.86424	9.8463	0.682944	1
ADAL	-1.03654	9.79874	0.683652	1
PIP4K2A	3.93556	10.4051	0.683686	1
BZW1	-1.02218	9.81313	0.684127	1
DECR1	-1.03819	9.79596	0.684715	1
FBXL20	-0.926845	9.8334	0.68522	1
PIK3R1	3.86638	10.3681	0.685623	1
SPOP	-1.1352	9.78578	0.689324	1
MAT2A	-1.13077	9.7961	0.68978	1
SCMH1	3.47482	10.185	0.690529	1
RNGTT	-1.02853	9.81057	0.690696	1
FCHSD2	3.8296	10.3508	0.693313	1
UBE4B	-0.87668	9.84103	0.693463	1
EIF3M	-0.639876	10.232	0.69391	1
FKTN	-0.878045	9.83997	0.696159	1
ENSSSCG00045001460	-1.03155	9.80913	0.696854	1
PRICKLE1	4.12153	10.5035	0.697847	1
ENSSSCG00045030461	3.35632	10.1386	0.69808	1
PEX14	-1.02891	9.80069	0.700109	1
IL6R	-1.13428	9.79534	0.700109	1
ENSSSCG00045001234	-1.13443	9.79092	0.700109	1
DAG1	-1.02874	9.80534	0.700109	1
MAGI2	-1.02891	9.80049	0.700109	1
RPL31	-1.13451	9.78877	0.700109	1
CA3	-1.2482	9.78615	0.700109	1
AGFG1	-1.13464	9.78383	0.700109	1
KANK1	-1.02899	9.79825	0.700109	1
ST3GAL6	-1.02903	9.79706	0.700109	1
ENSSSCG00045000233	-1.02907	9.79589	0.700109	1
CXCL16	-1.13453	9.78702	0.700109	1
PCSK5	-0.632621	10.2374	0.702471	1
ENSSSCG00045021665	3.5131	10.2048	0.703852	1
RPL27A	-0.855839	9.84726	0.709609	1
ENSSSCG00045000967	-0.860584	9.84507	0.710189	1
ENSSSCG00045030664	1.25959	10.6926	0.710253	1
LRP1B	-0.933504	9.82907	0.710802	1
ENSSSCG00045014948	-0.803196	9.85923	0.712889	1
AFF4	-1.12034	9.79879	0.71367	1
ENSSSCG00045004766	-0.922048	9.83607	0.714085	1
TRIM2	-1.03532	9.8053	0.714183	1
KDM6A	-0.670696	10.2283	0.714652	1
GON4L	-0.937617	9.82641	0.71478	1
ENSSSCG00045008602	-0.938005	9.82611	0.714817	1
YME1L1	-0.852571	9.84808	0.716106	1
USP7	-0.9422	9.82285	0.716763	1
ENSSSCG00045008796	-0.934347	9.8295	0.717086	1
NSF	-1.02114	9.81717	0.717888	1
WWP1	3.47105	10.1862	0.719918	1
CNOT4	-0.564489	10.2604	0.720663	1
USP9X	3.44718	10.1838	0.723284	1
MRAS	-0.934334	9.82727	0.72405	1
ENSSSCG00045028686	3.80147	10.3394	0.724483	1
ENSSSCG00045005247	-1.03107	9.80728	0.725078	1
SEMA3C	0.75138	10.9342	0.725435	1
PRR16	-1.02783	9.8115	0.725781	1
HACD2	-1.02885	9.81129	0.725798	1
PUM2	3.53154	10.2109	0.725805	1
ENSSSCG00045019577	-0.934601	9.82711	0.727776	1
XYLT1	-0.842162	9.8534	0.72934	1
UBXN4	-0.864202	9.84178	0.729848	1
ENSSSCG00045023245	-0.615261	9.91181	0.731063	1
PUM1	3.43606	10.1748	0.731181	1
ENSSSCG00045028823	3.38755	10.1455	0.731692	1
ASCC1	-0.935045	9.82442	0.731879	1
NCOA6	-0.936925	9.82095	0.733793	1
ENSSSCG00045029175	-1.02843	9.81019	0.73454	1
STX17	-0.933913	9.82416	0.73852	1
GRIP1	-0.770172	9.86854	0.738646	1
ENSSSCG00045014798	-0.849379	9.84739	0.738793	1
STXBP6	-0.711928	9.88373	0.739508	1
QRICH1	-0.934777	9.81968	0.740364	1
GBE1	-0.444074	10.3118	0.740449	1
ENSSSCG00045007648	-0.858061	9.84255	0.740497	1
HSP90AA1	-0.593836	10.2534	0.741269	1
ENSSSCG00045031250	-1.02872	9.81046	0.742544	1
KCTD9	-1.0282	9.81097	0.742938	1
GAB1	3.35022	10.138	0.743186	1
JARID2	3.26533	10.1049	0.744259	1
ENSSSCG00045017837	-0.918798	9.84021	0.744565	1
ENSSSCG00045034737	-0.773995	9.86665	0.745089	1
MFSD8	-1.02837	9.81155	0.745225	1
ENSSSCG00045038566	-0.788615	9.86121	0.746509	1
ENSSSCG00045004564	-1.02895	9.80634	0.748629	1
LPIN1	-1.02883	9.80746	0.748645	1
SMC1A	-0.791177	9.85942	0.749665	1
RPL23	-1.02851	9.8136	0.749965	1
CMSS1	-0.930382	9.81892	0.749965	1
HOOK3	-0.930139	9.8267	0.749965	1
ENSSSCG00045020183	-1.02857	9.81092	0.749965	1
KIAA2026	-0.930296	9.8214	0.749965	1
TNKS	-0.930157	9.82704	0.749965	1
ENSSSCG00045008495	-1.02853	9.81286	0.749965	1
ENSSSCG00045018823	-1.02869	9.80756	0.749965	1
NTM	3.36177	10.1508	0.751443	1
RASSF3	-0.338838	10.3656	0.751605	1
NFAT5	-0.464844	10.5863	0.751811	1
ENSSSCG00045012483	3.30831	10.1157	0.753053	1
TBL1XR1	3.7157	10.2981	0.754858	1
PSMD14	-0.762827	9.87073	0.755185	1
PID1	4.03198	10.4612	0.75562	1
ENSSSCG00045021842	3.65913	10.2701	0.755704	1
ENSSSCG00045038319	-0.57233	9.92247	0.756132	1
SMAD2	-0.784306	9.86107	0.758469	1
MYH9	3.21807	10.0879	0.758625	1
ZBTB20	3.43076	10.1733	0.758828	1
ENSSSCG00045019797	3.21799	10.087	0.759448	1
FRMD4B	-0.342573	10.6525	0.76025	1
MID1	4.14115	10.5178	0.760385	1
MYL6B.1	-0.932405	9.83133	0.760546	1
PRKCA	3.21825	10.0898	0.761659	1
PHIP	3.34839	10.1393	0.763135	1
BABAM2	-0.498561	10.2854	0.765274	1
ENSSSCG00045030746	-0.553969	9.92891	0.765751	1
ENSSSCG00045007938	3.51472	10.2105	0.766396	1
CYFIP1	-0.84701	9.84611	0.766775	1
CDON	-0.206653	11.9603	0.767216	1
ASPH	-0.846298	9.84597	0.767239	1
ENSSSCG00045015556	1.43582	10.8066	0.767333	1
ENSSSCG00045028725	-0.929703	9.83271	0.767886	1
PSEN1	-0.748012	9.8775	0.768068	1
PRKCZ	-0.924023	9.83848	0.768145	1
TIAM1	3.46434	10.1857	0.768537	1
NEDD4L	3.26175	10.1051	0.768935	1
MTIF2	-0.842484	9.84983	0.769309	1
ENSSSCG00045030069	-0.928985	9.83322	0.771379	1
ENSSSCG00045018966	-0.639801	9.90266	0.771736	1
RIN3	-0.931311	9.8307	0.772508	1
MTDH	-0.697725	9.8869	0.77299	1
ARHGAP10	3.7293	10.3067	0.773072	1
LRRC8D	-0.781327	9.8594	0.775423	1
ENSSSCG00045019541	-0.933047	9.82826	0.776615	1
CALD1	-0.22711	11.1855	0.777342	1
DOCK9	-0.453576	9.95891	0.778641	1
GATAD2B	-0.491638	10.2869	0.780274	1
WDR59	-0.932121	9.82872	0.780854	1
SLC25A13	3.2157	10.0877	0.780913	1
ENSSSCG00045039474	-0.76509	9.86723	0.781057	1
SMG1	3.39036	10.1578	0.781871	1
ENSSSCG00045020965	-0.427194	10.3265	0.782193	1
ENSSSCG00045032026	1.35653	10.7574	0.782421	1
MEF2C	-0.582255	9.91683	0.783098	1
TMEM150C	-0.687269	9.8899	0.783344	1
WWC3	-0.930958	9.83101	0.784007	1
ENSSSCG00045039239	-0.772058	9.86339	0.785035	1
ENSSSCG00045028837	3.2538	10.0857	0.785842	1
PSD3	1.25336	10.6906	0.786634	1
PCDHGC4	-0.768661	9.86536	0.78704	1
MECR	3.17192	10.084	0.790127	1
RAB1A	-0.695699	9.88559	0.792024	1
PLOD2	3.25736	10.0965	0.792609	1
ENSSSCG00045037609	3.54072	10.2212	0.793282	1
ENSSSCG00045001159	-0.763166	9.8674	0.794473	1
ENSSSCG00045012712	3.35439	10.1457	0.794752	1
ENSSSCG00045010553	-0.838525	9.84416	0.796343	1
UQCC1	-0.929892	9.83471	0.797896	1
ENSSSCG00045010546	-0.929864	9.83516	0.797896	1
ENSSSCG00045035090	-0.930077	9.8283	0.797896	1
EXOC1	-0.837925	9.84391	0.797896	1
PCGF5	-0.837927	9.84398	0.797896	1
TAF1D	-0.930044	9.82953	0.797896	1
ZFR	-0.678778	9.89262	0.798471	1
CMIP	-0.486187	10.2939	0.798983	1
COLEC12	1.29378	10.7235	0.799515	1
KSR1	-0.545778	9.9301	0.800399	1
DISP1	3.25625	10.1019	0.802329	1
LHFPL2	-0.61498	9.90903	0.804851	1
UBAP2	-0.62495	9.90549	0.805842	1
ENSSSCG00045019716	3.33852	10.1334	0.807865	1
ZMYND11	3.21345	10.0874	0.808816	1
CALCRL	-0.762668	9.86403	0.809064	1
ZNF638	-0.694277	9.88387	0.809108	1
FAM120A	-0.764504	9.86217	0.809574	1
TGFBR2	3.53116	10.2198	0.809967	1
PTPN9	-0.836791	9.85543	0.809986	1
OGA	-0.608052	9.91249	0.810436	1
SCD5	3.16532	10.0703	0.811906	1
LRRC43	3.11911	10.0632	0.81325	1
DCAKD	3.11607	10.0486	0.813545	1
HHAT	-0.83747	9.85563	0.816285	1
SFRS11	-0.450955	10.3101	0.817561	1
ENSSSCG00045024142	3.12234	10.0701	0.817562	1
UVRAG	-0.366964	10.3467	0.81771	1
STRN3	3.2642	10.1104	0.819046	1
KLHL5	-0.628048	9.90258	0.819584	1
PIBF1	3.38235	10.1541	0.819898	1
CSPP1	-0.75502	9.86934	0.822875	1
WAC	-0.754643	9.87053	0.823242	1
ENSSSCG00045014735	-0.756791	9.86689	0.823319	1
ENSSSCG00045019259	3.25084	10.1001	0.82336	1
WBP1L	-0.834071	9.85915	0.82374	1
CD9	-0.754942	9.87385	0.824217	1
ENSSSCG00045005663	3.489	10.2015	0.825996	1
PRKACB	-0.75909	9.86057	0.826823	1
CSNK1A1	3.11325	10.0442	0.827169	1
ARHGEF3	3.2082	10.0795	0.827741	1
EML1	-0.625225	9.9032	0.828017	1
CNOT2	-0.446281	9.9575	0.829591	1
AGO3	3.16185	10.0668	0.829979	1
CREB5	3.72562	10.3062	0.830022	1
ENSSSCG00045020234	-0.682124	9.88785	0.830542	1
RBM26	3.11459	10.0519	0.830702	1
DAAM1	3.1144	10.0514	0.831035	1
ENSSSCG00045000652	3.11632	10.0561	0.831044	1
ENSSSCG00045023182	3.40362	10.1608	0.831928	1
APC	3.2536	10.0997	0.832677	1
SREK1	-0.836441	9.85947	0.834307	1
ENSSSCG00045021028	-0.529172	9.93501	0.834351	1
SH3GLB1	-0.755038	9.86357	0.834375	1
FYN	-0.271131	10.3929	0.835588	1
FRMD	1.06013	10.5914	0.83603	1
ENSSSCG00045038549	-0.686876	9.88349	0.837499	1
PLXDC2	-0.186302	11.2139	0.837934	1
LARP1	-0.488791	9.94538	0.839296	1
CDC14B	-0.364678	9.98533	0.839406	1
MPDZ	3.11287	10.0495	0.840134	1
KIF5B	-0.751761	9.86916	0.840484	1
ST6GAL1	-0.687446	9.88275	0.840885	1
PCGF3	3.17178	10.0801	0.841438	1
FAM214A	-0.229935	10.0315	0.841983	1
ADK	-0.409319	9.9709	0.842088	1
SPARC	-0.751478	9.86772	0.84248	1
ENSSSCG00045027883	3.2979	10.119	0.8426	1
AAGAB	-0.837689	9.85165	0.843978	1
TRA2B	-0.837584	9.85652	0.843978	1
DDHD2	-0.837219	9.86666	0.843978	1
TTC13	-0.837586	9.85435	0.843978	1
EIF4A2	-0.837562	9.85638	0.843978	1
ENSSSCG00045007208	-0.837618	9.85423	0.843978	1
ENSSSCG00045026588	-0.282131	10.9305	0.844032	1
RAB30	3.10929	10.0446	0.844212	1
ENSSSCG00045011387	-0.68225	9.88603	0.845042	1
PLCL2	3.06185	10.0298	0.845897	1
ENSSSCG00045031328	3.47269	10.1961	0.846271	1
ZMYM2	3.00722	10.0332	0.84964	1
CUL3	-0.453875	9.95786	0.850871	1
ESYT2	-0.67493	9.89109	0.851354	1
SLC40A1	-0.750831	9.87579	0.852181	1
GRK3	-0.480208	9.94749	0.852302	1
AP2B1	-0.460476	9.95493	0.852535	1
ROCK1	-0.330916	10.3567	0.855646	1
EFNA5	0.793032	10.9871	0.856196	1
SAP130	-0.43649	9.95877	0.856388	1
EEF1A1	3.06053	10.0313	0.856695	1
CDC42BPB	-0.501259	9.94579	0.857623	1
TACC1	3.57087	10.2363	0.857915	1
ZCCHC7	-0.40834	10.3187	0.860085	1
ENSSSCG00045016322	-0.327712	10.3634	0.860836	1
FAM49B	-0.677478	9.8862	0.860888	1
TEAD1	0.950402	10.5137	0.861398	1
PAFAH1B1	-0.330625	10.3604	0.861734	1
SFMBT1	-0.671487	9.89602	0.861842	1
ENSSSCG00045033420	3.24467	10.0968	0.862102	1
ENSSSCG00045018663	0.999118	11.1319	0.862606	1
COL8A1	3.66566	10.2803	0.862689	1
ENSSSCG00045019639	3.10852	10.048	0.863604	1
ENSSSCG00045031611	-0.0810054	11.0666	0.864597	1
CCDC6	-0.753835	9.8721	0.865016	1
USP53	-0.74816	9.88196	0.866153	1
NRF1	-0.598522	9.91398	0.866312	1
TCERG1	-0.750609	9.87653	0.866489	1
ENSSSCG00045016336	3.25316	10.105	0.867896	1
DIP2C	3.05938	10.0321	0.86795	1
ENSSSCG00045012819	3.1148	10.0557	0.868143	1
ENSSSCG00045013889	-0.38771	9.97407	0.868801	1
EPB41L4A	3.54049	10.2235	0.869865	1
SYNPO2	-0.239473	10.0254	0.872493	1
ENSSSCG00045036793	-0.670555	9.89358	0.872526	1
ENSSSCG00045017181	-0.297128	10.3746	0.873045	1
BBS9	3.54144	10.2241	0.873134	1
KMT5B	3.28528	10.1141	0.873391	1
RBM47	3.51589	10.213	0.874194	1
ENSSSCG00045028855	3.3641	10.147	0.874663	1
TET2	-0.413892	9.96792	0.875796	1
DYM	3.24603	10.0986	0.875811	1
LCOR	3.24927	10.1026	0.875977	1
ENSSSCG00045021306	3.20874	10.089	0.878356	1
MICU2	3.14795	10.0615	0.878395	1
APBB2	-0.244364	10.4047	0.879403	1
DDX5	1.13233	10.6249	0.880028	1
ENSSSCG00045010131	3.19613	10.0769	0.880688	1
CSNK1G3	3.05431	10.0251	0.881924	1
NCKAP1	-0.664605	9.90217	0.882505	1
NCOA2	3.19958	10.0801	0.88262	1
YWHAQ	3.14851	10.0561	0.882779	1
LAMA3	0.878159	10.4785	0.883574	1
ENSSSCG00045023732	2.94752	10.0019	0.883997	1
ZBTB16	-0.442709	9.95219	0.885331	1
ENSSSCG00045033136	3.3772	10.151	0.885596	1
LRMDA	3.0061	10.0195	0.886693	1
ENSSSCG00045011325	3.13818	10.0709	0.886999	1
ENSSSCG00045002073	-0.750902	9.87406	0.888282	1
PARP8	-0.669169	9.89096	0.888282	1
PTPRD	-0.669255	9.88836	0.888282	1
ENSSSCG00045006218	-0.750916	9.87358	0.888282	1
ZNF146	3.06592	10.0413	0.888786	1
PRKCE	3.31702	10.1279	0.888882	1
TASP1	3.17624	10.0802	0.889233	1
MARK3	3.00361	10.0081	0.890155	1
ARHGAP35	3.09886	10.0338	0.890308	1
ENSSSCG00045015167	-0.664441	9.90241	0.890434	1
ENSSSCG00045015201	3.05758	10.0189	0.89083	1
RNF169	-0.430042	9.95691	0.891921	1
ZFYVE9	-0.530121	9.93214	0.892173	1
CAMKK2	-0.397311	9.97382	0.892338	1
EXOC6	-0.595215	9.91462	0.893237	1
MAOA	3.1617	10.0719	0.893403	1
RASA2	-0.502335	9.94718	0.89527	1
ENSSSCG00045001381	-0.0648053	10.0858	0.896092	1
BTBD9	1.07273	10.5906	0.896859	1
ENSSSCG00045036261	0.971603	10.5383	0.898535	1
ENSSSCG00045037198	3.24928	10.104	0.898642	1
SOBP	3.30406	10.1203	0.900822	1
RAP1B	3.2781	10.1124	0.901342	1
PHKB	-0.400534	9.97166	0.901789	1
NSMCE2	3.24132	10.0984	0.902504	1
ENSSSCG00045031670	3.15071	10.0644	0.902838	1
ENSSSCG00045026880	-0.282808	10.3878	0.9032	1
PBX3	3.21552	10.0929	0.903256	1
ENSSSCG00045029793	3.33939	10.1424	0.904358	1
MAPKAP1	3.19348	10.0785	0.904726	1
PLXNA4	1.06579	10.594	0.906688	1
ENSSSCG00045015501	3.25998	10.1093	0.906704	1
OSBPL11	-0.338331	9.99148	0.906815	1
USP33	-0.669494	9.89604	0.906838	1
ENSSSCG00045033611	-0.398629	9.97186	0.907279	1
ATXN10	2.94829	10.0007	0.908066	1
ENSSSCG00045038274	-0.472332	9.94692	0.908132	1
PIK3CB	0.850441	10.4665	0.908772	1
RAPGEF2	-0.34335	10.357	0.908946	1
ENSSSCG00045038238	0.981855	10.5455	0.909065	1
BTRC	-0.408478	9.96762	0.909711	1
CNOT1	-0.534984	9.92651	0.91012	1
ITGA2B	3.09552	10.0369	0.91027	1
SOX6	-0.0878819	11.0541	0.910602	1
POSTN	3.42964	10.1772	0.911745	1
SND1	-0.372703	9.97491	0.911906	1
CDK19	3.16824	10.0756	0.912254	1
MSN	-0.598744	9.90307	0.912555	1
ENSSSCG00045020847	0.848034	10.4621	0.913146	1
CCDC88A	-0.261541	10.0152	0.913513	1
EHD2	-0.59508	9.90964	0.913634	1
ARHGAP26	3.06558	10.041	0.913761	1
ENSSSCG00045016980	3.0486	10.0252	0.913761	1
ENSSSCG00045027378	-0.670052	9.89502	0.914355	1
DNMT3A	2.94709	9.99342	0.914541	1
FARP1	3.05786	10.0339	0.915079	1
CEP83	-0.669736	9.89593	0.915332	1
RASAL2	-0.296472	10.3871	0.915508	1
ENSSSCG00045004063	3.20924	10.0899	0.917095	1
NHLRC3	2.94683	9.993	0.917227	1
TLK2	2.94642	9.98966	0.917816	1
ITGB1	3.04219	10.0211	0.918079	1
TPT1	-0.504371	9.94737	0.919388	1
ENSSSCG00045035764	-0.309281	10.3697	0.919577	1
WWP2	-0.524741	9.9336	0.919648	1
MEIOB	3.1369	10.0544	0.92002	1
ITSN2	2.94641	9.99254	0.920604	1
PPM1B	-0.473045	9.93693	0.921154	1
PRR13	-0.469843	9.94692	0.921575	1
ENSSSCG00045002075	-0.331387	9.99412	0.921921	1
COL6A6	-0.535396	9.92283	0.922495	1
ENSSSCG00045019222	2.88734	9.98567	0.922961	1
FAM126A	-0.5201	9.93928	0.923632	1
ENSSSCG00045007613	0.554495	11.2105	0.923666	1
IPO11	-0.531009	9.92681	0.923796	1
AK4	-0.591956	9.9157	0.923823	1
RPS6KA5	-0.511189	9.9435	0.924335	1
ENSSSCG00045019242	-0.66831	9.90061	0.924615	1
ENSSSCG00045010790	0.901837	10.5023	0.925125	1
SEMA3D	-0.399653	9.97142	0.925458	1
PRKD3	-0.591996	9.91576	0.925612	1
ANKRD13C	-0.593067	9.90889	0.925793	1
VGLL4	-0.30743	9.99761	0.926757	1
ENSSSCG00045006262	-0.436895	9.96586	0.927256	1
ENSSSCG00045004196	-0.66888	9.8973	0.927368	1
ENSSSCG00045028731	3.24292	10.1019	0.928538	1
ENSSSCG00045023406	3.12162	10.06	0.930383	1
QKI	-0.259155	10.3911	0.930709	1
KLF3	-0.668821	9.90238	0.930877	1
THRAP3	-0.668803	9.90255	0.930877	1
CTNNBL1	-0.59203	9.90185	0.930877	1
PITPNC1	3.57144	10.2421	0.931693	1
ENSSSCG00045003030	2.94263	9.98602	0.932256	1
ENSSSCG00045020296	2.94397	9.99044	0.93246	1
MATN2	1.02879	10.5728	0.933236	1
RETREG1	2.94849	10.0011	0.933291	1
RNF216	3.25161	10.1062	0.934116	1
NRP1	2.99906	10.0123	0.935319	1
ENSSSCG00045038463	-0.466509	9.94714	0.9357	1
EIF4G2	-0.408367	9.96161	0.935723	1
PKHD1L1	1.05078	10.5846	0.936881	1
GMDS	3.14698	10.0654	0.939462	1
ENSSSCG00045033979	-0.17065	10.7423	0.939711	1
KDSR	2.94007	9.98541	0.939936	1
ENSSSCG00045037414	-0.40634	9.96635	0.941251	1
KPNA1	3.04655	10.0274	0.942204	1
Grb10	2.94095	9.9881	0.943661	1
DPY19L1	-0.170073	10.0476	0.944556	1
SYNE2	-0.0479425	10.5035	0.945227	1
SNX9	3.22643	10.098	0.945255	1
ARHGAP28	0.687102	10.9203	0.94533	1
MDM4	-0.450936	9.95746	0.945517	1
TRIP12	-0.0828667	10.0787	0.945664	1
ENSSSCG00045016722	-0.407118	9.9597	0.945857	1
ENSSSCG00045004140	-0.521775	9.93283	0.946207	1
ASAP2	2.9428	9.99126	0.94641	1
FERMT2	-0.523532	9.9297	0.946838	1
LONP2	2.99501	10.0089	0.947755	1
SCARB1	-0.464046	9.94635	0.947912	1
ARHGEF12	3.13655	10.0589	0.948342	1
ENSSSCG00045018954	0.870165	10.4814	0.948627	1
HDLBP	-0.346032	9.98614	0.948757	1
CTDSPL	3.03951	10.0186	0.948985	1
DLG1	-0.209243	10.4258	0.950137	1
KCTD3	2.88611	9.97608	0.950939	1
NFE2L2	2.94229	9.9919	0.951468	1
ETV6	-0.187468	10.0398	0.951597	1
PRRC2B	2.94465	9.99513	0.951988	1
EGFR	2.88978	9.98537	0.953319	1
SLC25A21	3.1801	10.0758	0.95344	1
PAPOLA	-0.339594	9.98845	0.953998	1
ENSSSCG00045020769	-0.300106	9.99776	0.954029	1
HMGB1	-0.588503	9.92626	0.954788	1
ENSSSCG00045020964	-0.0741355	10.4835	0.954935	1
COL4A5	-0.29465	10.0102	0.955901	1
ZBTB38	-0.401723	9.96111	0.956106	1
PPP4R3B	3.31822	10.1327	0.956188	1
NEBL	-0.174666	10.0457	0.956221	1
RHOA	-0.119525	10.4636	0.956366	1
PKN2	-0.344936	9.98603	0.957411	1
PCNX1	-0.209771	10.0343	0.957968	1
PHF20L1	3.05557	10.0348	0.958415	1
CPE	3.04963	10.0304	0.958614	1
ENSSSCG00045017717	-0.461318	9.94724	0.958929	1
JAK2	3.05298	10.0322	0.960012	1
ZNF148	3.09233	10.0425	0.960643	1
EWSR1	3.10965	10.0546	0.960907	1
ZFX	-0.521442	9.92635	0.961822	1
TIMP3	3.04493	10.028	0.963038	1
ENSSSCG00045020993	2.9381	9.98927	0.963731	1
NEK7	2.93715	9.98827	0.963758	1
ENSSSCG00045000331	3.09755	10.0483	0.964106	1
ENSSSCG00045030775	3.01134	10.0224	0.964136	1
FGGY	-0.519472	9.93183	0.964325	1
ENSSSCG00045010483	2.94319	9.99538	0.964622	1
CCNY	3.03934	10.0213	0.966352	1
ENSSSCG00045019940	-0.519452	9.92898	0.966901	1
CFLAR	-0.591559	9.91887	0.96797	1
ENSSSCG00045030638	2.98951	10.0014	0.968197	1
TRIP11	2.88359	9.97155	0.968354	1
ENSSSCG00045039002	-0.591164	9.92269	0.968796	1
ENSSSCG00045005223	-0.518985	9.92868	0.969238	1
ENSSSCG00045008578	0.702152	10.933	0.969554	1
ZCCHC24	-0.269225	10.0135	0.971195	1
MAP1B	3.01092	10.0209	0.971218	1
ENSSSCG00045022329	-0.518117	9.93529	0.97183	1
ARHGAP5	2.88528	9.97701	0.971934	1
DDX6	-0.449067	9.95886	0.972236	1
ENSSSCG00045038723	2.82642	9.96828	0.972424	1
ENSSSCG00045036347	3.24349	10.1028	0.972863	1
CMTR1	-0.442784	9.96431	0.975886	1
PDS5A	3.16078	10.0688	0.976093	1
ENSSSCG00045018525	-0.460764	9.94234	0.977476	1
ENSSSCG00045000522	-0.269658	10.0124	0.978605	1
SH3D19	3.1375	10.0617	0.979919	1
ENSSSCG00045002544	-0.336875	9.98827	0.980873	1
NSD3	2.88462	9.97687	0.980888	1
USP3	2.94215	9.99475	0.982106	1
GPHN	0.836897	10.4609	0.983123	1
GK	3.0594	10.037	0.983836	1
ENSSSCG00045020764	2.88223	9.97428	0.984	1
FAT1	-0.517575	9.9392	0.98617	1
SETD2	2.92817	9.98393	0.986647	1
TNFAIP8	3.0764	10.0362	0.987409	1
RBPJ	1.98668	11.1832	0.988076	1
FOXN2	-0.264703	10.0152	0.988206	1
GTDC1	-0.378897	9.98155	0.98832	1
ENSSSCG00045028624	2.8221	9.94803	0.988796	1
ORC4	2.82218	9.95047	0.988796	1
SNX30	2.93049	9.98527	0.989401	1
ENSSSCG00045005230	3.08067	10.0394	0.989641	1
CASC4	-0.337727	9.9869	0.989957	1
SLC16A7	3.32432	10.1357	0.990265	1
CEP170	2.98016	9.99831	0.990315	1
PLCE1	-0.241576	10.3973	0.99051	1
ENSSSCG00045000600	-0.241393	10.4004	0.99051	1
PNRC1	2.93283	9.98811	0.991146	1
UBE2K	2.93115	9.97925	0.991458	1
ENSSSCG00045002204	3.02948	10.0187	0.992205	1
GATA6	-0.197383	10.0389	0.992267	1
SH3PXD2B	2.9808	10.0045	0.99254	1
ENSSSCG00045036450	0.60095	10.8672	0.993772	1
ENSSSCG00045025264	2.88247	9.97539	0.994222	1
KIF1B	2.88099	9.97408	0.994255	1
MPP7	2.87665	9.96792	0.994425	1
LCLAT1	-0.446811	9.96201	0.995277	1
ENSSSCG00045006415	2.9518	10.0015	0.995585	1
ENSSSCG00045037390	2.75627	9.94254	0.997232	1
PLCL1	0.605572	10.8737	0.99755	1
NAV2	3.13205	10.06	0.997903	1
RANBP2	2.93179	9.98214	0.998053	1
ENSSSCG00045013905	-0.230931	10.0234	0.998249	1
JAK1	3.11101	10.0507	0.998405	1
ELF2	2.93124	9.98709	0.999092	1
FBN1	3.59002	10.2529	0.999525	1
PKP4	2.82407	9.96171	0.999602	1
ENSSSCG00045005134	2.88282	9.96533	0.999609	1
BICRAL	-0.128571	10.0578	1	1
ENSSSCG00045007523	0.364776	10.2383	1	1
TAPBP	0.97016	9.593	1	1
RPS18	0.712979	9.56057	1	1
ENSSSCG00045008739	3.02109	10.0186	1	1
VPS52	0.970159	9.59301	1	1
ENSSSCG00045009137	2.27015	9.79406	1	1
ENSSSCG00045009229	1.54277	9.66542	1	1
TAF8	1.53985	9.66114	1	1
PRICKLE4	1.18817	9.61612	1	1
LRFN2	1.54185	9.66146	1	1
ENSSSCG00045012822	1.33791	9.63756	1	1
ENSSSCG00045013060	1.18829	9.62077	1	1
ENSSSCG00045013616	0.931464	9.58697	1	1
RCAN2	0.929701	9.58678	1	1
CLIC5	0.0944904	10.5758	1	1
RUNX2	1.76962	9.70445	1	1
SUPT3H	-0.381942	9.9607	1	1
CDC5L	1.95494	9.7401	1	1
MRPL14	1.54375	9.66632	1	1
ENSSSCG00045026069	1.54062	9.66311	1	1
MTCH1	1.54516	9.67446	1	1
PI16	0.71303	9.562	1	1
GTPBP2	0.929984	9.58681	1	1
C6orf89	1.17145	9.61387	1	1
ENSSSCG00045027399	1.5452	9.67634	1	1
ENSSSCG00045027741	1.17314	9.61476	1	1
ENSSSCG00045027749	1.54497	9.66762	1	1
ENSSSCG00045027864	0.713088	9.56379	1	1
ENSSSCG00045028478	1.37676	9.64221	1	1
SRSF3	2.27403	9.81683	1	1
STK38	2.04332	9.75711	1	1
TJAP1	0.713025	9.56184	1	1
KCTD20	1.54473	9.65964	1	1
ENSSSCG00045033052	0.713026	9.56189	1	1
SRPK1	1.54501	9.66911	1	1
GNMT	0.969992	9.58689	1	1
TEAD3	0.970061	9.58904	1	1
PPARD	1.93732	9.73558	1	1
SCUBE3	0.713104	9.56437	1	1
ENSSSCG00045037643	2.68455	9.91069	1	1
ENSSSCG00045038254	0.713094	9.56403	1	1
ENSSSCG00045038295	0.713028	9.56192	1	1
ILRUN	2.53446	9.86507	1	1
RPS10	1.69569	9.69358	1	1
NUDT3	2.6022	9.88985	1	1
ENSSSCG00045038758	1.83064	9.71201	1	1
ENSSSCG00045038874	1.55333	9.67161	1	1
ENSSSCG00045038991	0.970164	9.59314	1	1
RAB23	0.713021	9.56173	1	1
PRIM2	2.26537	9.80352	1	1
NOP56	0.969945	9.58561	1	1
EBF4	1.46425	9.65673	1	1
ENSSSCG00045001050	1.18817	9.61603	1	1
PTPRA	0.0670342	10.1358	1	1
DDRGK1	0.927748	9.58657	1	1
ENSSSCG00045002914	2.51647	9.86388	1	1
ENSSSCG00045003132	2.24898	9.7977	1	1
ENSSSCG00045003304	1.37746	9.63824	1	1
C20orf27	0.970053	9.5888	1	1
CDC25B	1.16131	9.61155	1	1
PANK2	1.36227	9.63634	1	1
SMOX	0.713027	9.56191	1	1
CEP250	1.55005	9.66953	1	1
EIF6	0.790268	9.5747	1	1
EDEM2	2.048	9.75575	1	1
ENSSSCG00045012321	0.71298	9.56062	1	1
PIGU	1.69499	9.6933	1	1
MAP1LC3A	0.741339	9.57107	1	1
DYNLRB1	1.18888	9.62597	1	1
ITCH	2.59726	9.88711	1	1
ASIP	0.712985	9.56077	1	1
EIF2S2	1.54481	9.66209	1	1
RALY	1.95454	9.72752	1	1
ENSSSCG00045014409	0.969937	9.58539	1	1
CBFA2T2	2.61224	9.89603	1	1
CDK5RAP1	0.712974	9.56045	1	1
MAPRE1	0.713012	9.56146	1	1
NOL4L	1.54987	9.66976	1	1
ENSSSCG00045027462	1.69315	9.68926	1	1
KIF3B	1.37755	9.64168	1	1
POFUT1	0.969984	9.58667	1	1
ENSSSCG00045028524	2.1748	9.785	1	1
HCK	1.18827	9.61986	1	1
FOXS1	0.713096	9.56409	1	1
TPX2	1.12861	9.61141	1	1
BCL2L1	1.54393	9.66723	1	1
ID1	1.18821	9.61831	1	1
RBCK1	0.713025	9.56184	1	1
TBC1D20	1.69491	9.69107	1	1
CSNK2A1	1.37746	9.6384	1	1
PSMF1	0.713057	9.56307	1	1
ENSSSCG00045034186	0.991584	9.5933	1	1
FKBP1A	1.18808	9.61328	1	1
ENSSSCG00045035379	1.18827	9.6199	1	1
DHX37	1.18801	9.61117	1	1
AACS	1.54333	9.66698	1	1
ENSSSCG00045030967	0.970063	9.58911	1	1
ENSSSCG00045031118	1.53953	9.65841	1	1
SLC15A4	1.18796	9.60983	1	1
TMEM132D	2.04527	9.75842	1	1
RIMBP2	1.173	9.61422	1	1
STX2	1.37742	9.63708	1	1
ENSSSCG00045033081	0.713087	9.56381	1	1
ADGRD1	0.819663	10.4606	1	1
ENSSSCG00045036863	0.986199	9.59931	1	1
RHOF	0.712975	9.56047	1	1
ENSSSCG00045037146	0.713092	9.56393	1	1
PSMD9	0.930954	9.58692	1	1
ENSSSCG00045037612	0.713101	9.56427	1	1
MLXIP	2.04113	9.75515	1	1
VPS33A	1.36467	9.63723	1	1
RSRC2	1.80006	9.70495	1	1
KNTC1	0.969997	9.58704	1	1
CCDC62	0.970204	9.59473	1	1
PITPNM2	2.6153	9.89874	1	1
MPHOSPH9	1.83065	9.71203	1	1
ENSSSCG00045039047	1.18829	9.61975	1	1
RILPL1	1.54104	9.66531	1	1
EIF2B1	1.17687	9.61628	1	1
GTF2H3	1.37744	9.63768	1	1
TCTN2	1.18804	9.61226	1	1
ENSSSCG00045039220	1.78513	9.70625	1	1
ENSSSCG00045039291	0.713092	9.56398	1	1
ZNF664	2.35489	9.82434	1	1
RFLNA	1.37761	9.64363	1	1
ENSSSCG00045020960	0.713032	9.56206	1	1
DHX15	1.52138	9.663	1	1
ENSSSCG00045022072	1.37753	9.6406	1	1
ENSSSCG00045022426	0.970055	9.58883	1	1
ENSSSCG00045022493	0.713097	9.56412	1	1
SEL1L3	1.95973	9.74144	1	1
ZDHHC14	2.05851	9.76132	1	1
TFB1M	1.3974	9.64732	1	1
ENSSSCG00045029372	2.546	9.8793	1	1
ENSSSCG00045029996	0.578066	10.346	1	1
ENSSSCG00045031123	1.18801	9.611	1	1
ENSSSCG00045031347	1.54499	9.66805	1	1
OPRM1	0.954921	9.58965	1	1
FBXO5	0.713015	9.56156	1	1
GTF2H5	0.970207	9.59363	1	1
ENSSSCG00045033125	1.23528	9.62365	1	1
ENSSSCG00045036635	1.37758	9.6427	1	1
PLSCR1	1.18815	9.61556	1	1
SIAH2	0.969981	9.58657	1	1
SelT	0.712976	9.56051	1	1
PLSCR	2.33965	9.81729	1	1
EIF2A	1.31418	9.63421	1	1
ENSSSCG00045028269	1.95507	9.74496	1	1
WWTR1	1.83047	9.7061	1	1
TM4SF4	0.992875	9.60023	1	1
TM4SF1	2.44187	9.84778	1	1
HPS3	2.06815	9.76232	1	1
GYG1	0.713095	9.56409	1	1
AGTR1	0.737384	9.57078	1	1
ARPC5	1.83054	9.70816	1	1
RALGPS2	2.16978	9.77874	1	1
SOAT1	2.25625	9.80489	1	1
TOR1AIP1	2.5149	9.85835	1	1
ENSSSCG00045037084	2.27388	9.81189	1	1
ACBD6	2.34709	9.82026	1	1
ENSSSCG00045037575	2.66613	9.9026	1	1
ENSSSCG00045037619	0.714407	9.56786	1	1
ENSSSCG00045037894	0.712978	9.56056	1	1
GLUL	2.06933	9.767	1	1
RGS8	0.712975	9.56047	1	1
ENSSSCG00045039253	2.27381	9.80869	1	1
ENSSSCG00045039282	0.970787	9.59616	1	1
LAMC1	0.154336	10.1629	1	1
ENSSSCG00045039403	0.927509	9.58655	1	1
ENSSSCG00045017933	0.486931	10.3092	1	1
GINS1	0.970158	9.59298	1	1
ABHD12	1.37749	9.63917	1	1
ENSSSCG00045018556	0.952393	9.58936	1	1
ACSS1	0.970052	9.58879	1	1
CST3	1.36305	9.63519	1	1
XRN2	1.95481	9.73548	1	1
ENSSSCG00045022769	1.37755	9.64104	1	1
ENSSSCG00045023390	2.1752	9.78911	1	1
POLR3F	1.15936	9.61107	1	1
DZANK1	1.37079	9.63999	1	1
ZNF133	2.17555	9.78865	1	1
[truncated: 5,948 more rows]

## Sheet: Fibroblasts
	logFC	logCPM	PValue	PValue_Adj
GPM6A	2.18487	10.6488	3.65E-48	6.05E-44
KRT8	1.25805	10.5913	5.89E-23	4.89E-19
CST9	0.97401	10.5888	1.44E-16	7.95E-13
FASN	0.931526	11.2691	1.12E-15	4.65E-12
A-FABP	-1.36756	11.0774	1.59E-14	5.27E-11
ENSSSCG00045036723	1.15273	10.6017	2.89E-14	7.99E-11
LOC110258364	1.11291	10.6007	8.01E-14	1.90E-10
ENSSSCG00045006265	1.07123	10.793	3.65E-12	7.56E-09
ACLY	0.659003	11.5407	7.07E-12	1.30E-08
CDON	1.0098	10.8298	3.22E-10	5.34E-07
FRMD	1.07077	10.621	8.00E-10	1.21E-06
CA3	-1.02027	11.115	1.02E-09	1.40E-06
SEMA3C	1.00939	10.844	3.60E-09	4.59E-06
PKHD1L1	1.03108	10.6264	1.12E-08	1.33E-05
GSN	-0.67537	11.6862	1.75E-08	1.93E-05
MGP	-0.855066	11.2265	2.97E-08	3.08E-05
ENSSSCG00045002480	-1.19968	10.7184	1.48E-07	0.00014399
DGAT2	0.550852	11.3128	5.70E-07	0.00052178
ENSSSCG00045002854	0.930284	10.6632	5.98E-07	0.00052178
ENSSSCG00045013471	0.875496	10.6804	1.13E-06	0.00087763
ENSSSCG00045025914	0.480657	10.587	1.13E-06	0.00087763
HSPA12A	0.868265	10.719	1.19E-06	0.00087763
ENSSSCG00045017933	0.908465	10.6289	1.22E-06	0.00087763
CELF2	0.530019	11.6903	1.55E-06	0.00107247
ENSSSCG00045018784	-0.848529	10.9768	2.09E-06	0.0013877
CHMP4C	0.476659	10.5873	2.41E-06	0.00153937
KCNB2	0.993788	10.7678	4.69E-06	0.00288237
NTM	0.508277	11.2653	7.09E-06	0.00420161
BCAM	0.825267	10.6627	7.83E-06	0.00447717
SAMD4A	0.68062	11.0608	9.82E-06	0.00542768
LRRC36	0.817146	10.6329	1.04E-05	0.00555323
ENSSSCG00045028826	0.586657	10.5933	1.26E-05	0.00640601
ENSSSCG00045015004	0.648333	10.9234	1.27E-05	0.00640601
ENSSSCG00045007938	0.678269	10.6038	1.98E-05	0.00965556
CLIC5	0.791684	10.6381	2.12E-05	0.00984278
CDK14	0.4884	11.3867	2.14E-05	0.00984278
CTBP1	0.753493	10.6267	2.39E-05	0.0105819
RPS27A	-0.896658	10.8206	2.42E-05	0.0105819
DENND2A	0.777795	10.7043	2.88E-05	0.0122539
POSTN	0.664297	11.1717	2.99E-05	0.0123747
ENSSSCG00045035653	0.637144	11.0324	3.33E-05	0.01316
ENSSSCG00045028723	0.472633	10.5883	3.33E-05	0.01316
ANXA8	0.404807	10.587	3.47E-05	0.0133692
ENSSSCG00045029601	0.772687	10.6801	3.93E-05	0.0148265
ENSSSCG00045012209	0.748878	10.6243	4.97E-05	0.0183302
PLD1	0.653551	10.844	5.12E-05	0.0184494
RPS29	-0.865573	10.7458	6.03E-05	0.021274
ENSSSCG00045008186	0.716887	10.6142	6.41E-05	0.0221311
MRAS	0.663463	10.7972	6.98E-05	0.0236127
LGALS12	0.715052	10.6865	7.37E-05	0.0244371
PNPLA3	0.715024	10.6155	7.83E-05	0.0254721
ENSSSCG00045003608	0.712618	10.6638	8.30E-05	0.0260643
ENSSSCG00045036388	0.926897	10.66	8.33E-05	0.0260643
ENSSSCG00045039404	0.649796	10.6092	8.80E-05	0.0268359
BACH2	0.787347	10.75	8.90E-05	0.0268359
ENSSSCG00045002320	0.746085	10.6437	0.000104693	0.0310002
ENSSSCG00045014170	-0.971959	10.7326	0.000115868	0.0337075
WWC1	0.716618	10.6191	0.000120831	0.0343035
ENSSSCG00045017762	0.704305	10.6497	0.000122949	0.0343035
STON2	0.696331	10.8051	0.00012513	0.0343035
ENSSSCG00045017918	0.613453	10.6043	0.000127586	0.0343035
ENSSSCG00045021035	0.656608	10.7714	0.000130215	0.0343035
RPS15	-0.75702	10.8959	0.000130329	0.0343035
ENSSSCG00045002902	0.479707	10.5913	0.000147259	0.0381538
COL3A1	-0.397655	11.7652	0.000152842	0.0388413
ENSSSCG00045010449	0.743129	10.6249	0.000154597	0.0388413
ENSSSCG00045003064	0.669306	10.7623	0.000165105	0.0408623
GBE1	-0.371457	11.6916	0.00017108	0.0417183
LGALS1	-0.690523	10.9435	0.000174283	0.0418834
ENSSSCG00045000888	0.641268	10.7853	0.000183606	0.0434937
CD55	0.611895	10.5995	0.000197756	0.0459963
CST6	0.338075	10.5863	0.000199719	0.0459963
MVP	0.702492	10.6602	0.000211287	0.0479939
WT1	0.64119	10.6069	0.000221824	0.049071
SULF1	0.672542	10.7547	0.000221947	0.049071
SRRM2	0.608556	10.7939	0.000246458	0.0537732
RFX2	0.709891	10.8298	0.00027269	0.0587241
PCBP4	0.660214	10.6275	0.000288086	0.0612441
ENSSSCG00045032923	0.488399	11.1121	0.000300087	0.0629879
EDEM2	0.653701	10.6228	0.000308804	0.0637513
LRRC43	0.474474	11.0042	0.000311413	0.0637513
ENSSSCG00045000296	0.574695	10.8021	0.000317217	0.0641474
ZEB1	0.447157	11.4311	0.000364168	0.0727547
CFD	-0.658344	10.8709	0.000411101	0.0811533
MCTP1	0.687772	10.6637	0.000425026	0.0829151
TENM2	0.769073	10.67	0.00046562	0.0891865
FAM117B	0.686403	10.6365	0.00046793	0.0891865
TTC25	0.632232	10.7	0.000484966	0.0913831
ENSSSCG00045012483	0.633396	10.7189	0.000491777	0.0915024
SLC24A3	0.519087	10.9612	0.000496636	0.0915024
TEAD1	0.481875	11.0554	0.000512657	0.0926196
ENSSSCG00045029793	0.59384	10.6096	0.000513871	0.0926196
ENSSSCG00045027195	-0.500514	11.3183	0.000539554	0.096203
FABP5	-0.796673	10.7447	0.000564423	0.0995666
ABL1	0.595978	10.8012	0.000578154	0.100915
ENSSSCG00045031123	0.655532	10.6448	0.000663328	0.114576
ENSSSCG00045023374	0.677569	10.6396	0.000675891	0.115543
RTL6	0.481236	10.5959	0.000717112	0.121338
ENSSSCG00045025402	0.569292	10.6156	0.000746345	0.125009
NRP2	0.617769	10.6522	0.000790516	0.131083
KIFC1	0.422038	10.5912	0.000819392	0.134526
PRRX2	0.670758	10.644	0.000833242	0.134938
ENSSSCG00045032052	-0.677914	10.6355	0.000838175	0.134938
ENSSSCG00045016336	0.447171	11.0183	0.000884368	0.141006
ENSSSCG00045022238	0.428275	11.1176	0.000916615	0.143775
PTP	0.453535	10.5936	0.000924396	0.143775
AKAP13	0.43522	11.1875	0.000927748	0.143775
DVL1	0.584445	10.6096	0.000967126	0.14849
PPARD	0.610028	10.7203	0.000976149	0.1485
ENSSSCG00045000331	0.615525	10.6963	0.000998554	0.150527
BLVRA	0.619243	10.619	0.00102157	0.152414
MNDA	0.439965	10.5938	0.00104629	0.152414
OPTC	0.261629	10.5858	0.00104783	0.152414
ENSSSCG00045000422	0.261616	10.5858	0.00104783	0.152414
ENSSSCG00045024958	0.59272	10.6221	0.00110806	0.159154
LMNB1	0.516474	10.6024	0.00111337	0.159154
COL4A5	0.588796	10.6226	0.00115296	0.163405
IGFBP5	0.606709	10.8133	0.00117371	0.164937
NUPR1	0.561955	10.6159	0.00122359	0.170501
ENSSSCG00045016247	0.553985	10.8036	0.00126724	0.175111
ENSSSCG00045030215	0.460933	10.5972	0.00131646	0.179545
NFIX	0.550564	10.7901	0.00132098	0.179545
CNP	0.489202	10.6	0.00141695	0.191023
ENSSSCG00045022769	-0.714185	10.6569	0.00143264	0.191581
ENSSSCG00045032026	0.41851	11.2312	0.00144656	0.191894
LTBP2	0.78035	10.673	0.00147165	0.193674
ENSSSCG00045023645	0.520676	10.9037	0.00148679	0.194126
TSPAN18	0.573166	10.7525	0.00154516	0.198737
ENSSSCG00045014745	0.405767	10.5917	0.00154608	0.198737
ZBTB1	0.588677	10.6296	0.00160016	0.200604
ADAM22	-0.754103	10.79	0.00160555	0.200604
ENSSSCG00045031843	0.490171	10.6	0.00163308	0.200604
PRG4	0.392656	10.5876	0.00163842	0.200604
CATIP	0.317139	10.5875	0.00163842	0.200604
ENSSSCG00045005325	0.317139	10.5875	0.00163842	0.200604
ENSSSCG00045026347	0.48095	10.9666	0.00164529	0.200604
HDGFL3	-0.696922	10.7094	0.00174219	0.209072
ENSSSCG00045016246	0.432102	10.5945	0.0017436	0.209072
ENSSSCG00045013246	0.398534	10.5919	0.00176521	0.209072
ENSSSCG00045030859	0.5827	10.6218	0.00176632	0.209072
LOC100514340	0.628367	10.657	0.00178786	0.209072
MGST1	-0.701983	10.7656	0.00179039	0.209072
ZFYVE9	0.567395	10.7823	0.00183938	0.213291
ENSSSCG00045009209	0.530864	10.6262	0.00185228	0.213296
ENSSSCG00045034775	0.578023	10.6423	0.0019043	0.217329
ENSSSCG00045030449	0.535569	10.6303	0.00191353	0.217329
CCDC142	0.450077	10.5977	0.001944	0.217658
ENSSSCG00045030110	0.512457	10.5979	0.001944	0.217658
TMEM82	0.361065	10.5897	0.00196892	0.217658
GATA5	0.36111	10.5898	0.00196892	0.217658
CFH	0.605148	10.6939	0.00198552	0.218039
ENSSSCG00045003459	0.257547	10.586	0.00203594	0.219726
ENSSSCG00045024592	0.481901	10.6008	0.00203937	0.219726
ENSSSCG00045037629	0.619687	10.6389	0.00204421	0.219726
ERG	0.603958	10.6529	0.00205637	0.219726
TMEM182	-0.654352	10.7575	0.00206713	0.219726
ENSSSCG00045013075	-0.619645	10.8231	0.00213155	0.22513
ZSWIM6	0.545275	10.8253	0.00216105	0.2268
SKA3	0.571538	10.757	0.00220617	0.229616
ENSSSCG00045036768	0.492262	10.6082	0.00221557	0.229616
ENSSSCG00045027462	0.59874	10.6839	0.00225213	0.231956
GNB1	0.478531	10.9136	0.0022882	0.234216
RPL37	-0.632245	10.7873	0.00233452	0.237491
GALT	0.462886	10.6015	0.00244658	0.246087
ENSSSCG00045017181	0.50145	10.7999	0.00245266	0.246087
ST5	0.561622	10.6232	0.00250927	0.246087
MROH1	0.60765	10.6796	0.00250948	0.246087
ARMC2Â	-0.625115	10.7417	0.00250993	0.246087
KMT5B	0.511796	10.8456	0.00252905	0.246087
MAGI3	0.431408	11.1607	0.00252973	0.246087
ENSSSCG00045035168	0.482164	10.8896	0.00253775	0.246087
CRIM1	0.521742	10.7414	0.00260903	0.251529
WRNIP1	0.545976	10.6124	0.00263654	0.252712
ENSSSCG00045016722	0.512907	10.7932	0.00272019	0.258922
ENSSSCG00045007035	0.570515	10.6186	0.00273256	0.258922
ENSSSCG00045022329	0.507497	10.834	0.00277381	0.261051
FZD3	0.499393	10.604	0.00279969	0.261051
PTPRA	0.492609	10.8378	0.00280226	0.261051
SEMA3A	0.498322	10.6082	0.00282234	0.261397
ERI3	0.541447	10.6573	0.00285871	0.261397
RPS16	-0.630132	10.7449	0.00287269	0.261397
SOX5	0.290128	11.7295	0.00287414	0.261397
EXT1	0.362399	11.9546	0.00288897	0.261397
ENSSSCG00045034770	0.185315	10.5851	0.00291056	0.261397
LPIN1	0.424499	10.9166	0.00292971	0.261397
ENSSSCG00045030530	0.587553	10.6644	0.00294392	0.261397
TMEM151A	0.189221	10.5851	0.00294786	0.261397
DTX2	0.504204	10.612	0.00297046	0.262001
TEAD4	0.458311	10.6017	0.00303691	0.264551
SCD5	0.564809	10.6315	0.00306046	0.264551
ENSSSCG00045008578	0.476833	10.9761	0.00306693	0.264551
ENSSSCG00045009689	0.61336	10.6707	0.00307204	0.264551
ENSSSCG00045014590	0.523651	10.7201	0.00307915	0.264551
ENSSSCG00045010572	0.582198	10.6323	0.00313475	0.267941
ENSSSCG00045011753	0.438636	10.5986	0.00330626	0.281151
RPS20	-0.512411	10.9044	0.00334953	0.281925
MINDY2	0.581863	10.6949	0.00335786	0.281925
ARGLU1	0.510981	10.7564	0.00336637	0.281925
LUM	-0.581506	10.7917	0.00341532	0.284587
ENSSSCG00045023845	0.253481	10.5863	0.00346155	0.285569
SMIM9	0.253493	10.5863	0.00346155	0.285569
BCAS3	0.458322	10.988	0.00348274	0.285895
ENSSSCG00045005973	0.432059	10.599	0.00350129	0.286002
ENSSSCG00045033807	0.483448	10.6132	0.00355729	0.289088
ENSSSCG00045034019	0.720014	10.6259	0.00357393	0.289088
ENSSSCG00045026487	0.536268	10.7106	0.00364704	0.293569
MAP4	0.451875	10.8945	0.00382521	0.30262
ENSSSCG00045026880	0.417717	10.9896	0.00384092	0.30262
ENSSSCG00045030638	0.590314	10.6384	0.00386556	0.30262
ICA1L	0.40659	10.5961	0.00386644	0.30262
SETD2	0.480034	10.8642	0.00388299	0.30262
ENSSSCG00045013905	0.514758	10.7802	0.00388321	0.30262
SORBS1	0.381048	11.0697	0.00388723	0.30262
EPS8	0.522017	10.8486	0.00398467	0.307929
RSRC2	0.532591	10.7299	0.00400732	0.307929
ENSSSCG00045027706	0.57823	10.6422	0.00401113	0.307929
PRKAR1B	0.506771	10.6023	0.00404049	0.308753
UPK1B	0.305177	10.5881	0.00412157	0.313504
ABCA8	0.533175	10.8407	0.00415553	0.314644
ITM2B	-0.575701	10.8058	0.00418968	0.315788
ENSSSCG00045018362	0.44221	10.5991	0.00423712	0.317113
KLHL11	0.457924	10.6063	0.00424551	0.317113
ENSSSCG00045019940	0.426139	10.895	0.00429661	0.319491
GIPC2	0.539552	10.613	0.00435036	0.322043
PFKFB2	0.375297	10.5934	0.00447919	0.328666
TMBIM4	-0.537197	10.623	0.00448311	0.328666
ENSSSCG00045034449	0.523244	10.7546	0.00449928	0.328666
ENSSSCG00045031702	0.34158	10.5908	0.00452773	0.329057
ENSSSCG00045020317	0.554541	10.6654	0.00454433	0.329057
NHSL2	0.554525	10.7603	0.00460357	0.331897
ENSSSCG00045013112	0.261186	10.5864	0.00465543	0.334184
ENSSSCG00045028467	0.452043	10.9466	0.00469543	0.33556
ENSSSCG00045028731	-0.475032	11.0417	0.0047258	0.33556
ENSSSCG00045034015	0.463929	10.6024	0.004759	0.33556
FAM78B	0.526726	10.9593	0.00477142	0.33556
ENSSSCG00045017321	-0.53423	10.6227	0.00477579	0.33556
GPC4	0.550428	10.6363	0.00482742	0.336665
SESTD1	0.464429	10.9282	0.00483213	0.336665
FIBP	0.438742	10.6031	0.00485823	0.337068
PNPLA2	0.516757	10.6583	0.00492294	0.340134
RPL23	-0.598811	10.7805	0.00497995	0.342645
HNRNPH1	0.411447	10.9299	0.00508898	0.347106
CPE	0.531979	10.6096	0.00509072	0.347106
ADD1	0.501524	10.8213	0.00511675	0.347106
ENSSSCG00045002797	0.540277	10.6251	0.0051285	0.347106
ENSSSCG00045008576	0.492305	10.7166	0.00520306	0.35072
LHPP	0.472137	10.6186	0.0053619	0.359963
FAU	-0.613956	10.7425	0.00540804	0.361597
ENSSSCG00045030940	0.470274	10.6013	0.0056204	0.374287
ENSSSCG00045017405	-0.588937	10.6353	0.00567988	0.375368
ENSSSCG00045019716	0.415254	10.9232	0.00568191	0.375368
TM4SF1	0.472144	10.6188	0.00570792	0.37559
ENSSSCG00045027485	0.364079	10.594	0.00594952	0.388405
ENSSSCG00045018683	0.371541	10.594	0.00594952	0.388405
TUBGCP2	0.525247	10.6222	0.00606803	0.393383
RNF19	-0.427395	11.0029	0.00607321	0.393383
DCLK1	0.481278	10.9057	0.00610379	0.393825
KCTD3	0.469311	10.8188	0.0062212	0.399845
ARHGAP42	0.465959	10.8286	0.0063168	0.404066
FBXO28	0.526505	10.6351	0.00635414	0.404066
ENSSSCG00045033813	-0.644195	10.6953	0.00635999	0.404066
ENSSSCG00045018712	-0.577963	10.8085	0.00647559	0.408829
C19orf54	0.34511	10.5911	0.00648681	0.408829
CCDC14	0.494328	10.7424	0.00650892	0.408829
ENSSSCG00045032402	0.39965	11.0147	0.00656382	0.409967
ENSSSCG00045022210	0.481653	10.7863	0.00660263	0.409967
ENSSSCG00045002245	0.560964	10.709	0.00660796	0.409967
ZBTB7C	0.629154	10.7425	0.00662593	0.409967
ATAD1	-0.587295	10.7848	0.006688	0.412269
MAP3K20	0.427137	10.9094	0.00674891	0.414483
ENSSSCG00045026383	0.338057	10.5914	0.00684732	0.418975
ENSSSCG00045007478	0.523206	10.6525	0.00689222	0.418976
ENSSSCG00045020993	0.50413	10.694	0.00689786	0.418976
MCPH1	0.517537	10.644	0.00699646	0.423413
ENSSSCG00045021306	-0.507947	10.8357	0.00714815	0.43102
ENSSSCG00045018340	0.447926	10.7859	0.00731112	0.439102
ENSSSCG00045011392	-0.589051	10.6695	0.00733514	0.439102
TMEM63A	0.53485	10.6658	0.00741804	0.442467
SNX21	0.451247	10.6113	0.00750882	0.442914
INPPL1	0.443084	10.6159	0.00751573	0.442914
ENSSSCG00045007401	0.490911	10.6672	0.00752624	0.442914
ENSSSCG00045011346	0.465661	10.7445	0.00755397	0.442914
SLC20A1	0.510847	10.6366	0.00755909	0.442914
RPL39	-0.622274	10.7186	0.00776347	0.453288
ENSSSCG00045006249	0.245369	10.5867	0.0078432	0.454741
ENSSSCG00045005407	0.245393	10.5868	0.0078432	0.454741
PDIK1L	0.361368	10.5945	0.00789109	0.455923
HAUS8	0.485568	10.6083	0.00798619	0.459816
ENSSSCG00045002426	0.515551	10.6607	0.00808386	0.463829
ENSSSCG00045038186	0.414793	10.6046	0.00813789	0.465319
FAM107B	0.510224	10.6419	0.00828929	0.470286
COL14A1	0.39939	11.1623	0.00829385	0.470286
RFTN1	0.496748	10.7813	0.00830985	0.470286
TRIO	0.390713	11.015	0.00833896	0.470329
ENSSSCG00045030461	0.426336	10.837	0.00838773	0.471475
ADAM12	-0.417831	11.3452	0.00842025	0.471705
ENSSSCG00045000810	0.49765	10.6415	0.00845564	0.472093
USP51	0.181238	10.5853	0.0085096	0.473511
ENSSSCG00045002745	-0.613066	10.6709	0.00855477	0.474432
ENSSSCG00045033078	0.356609	10.5948	0.00879299	0.485211
ENSSSCG00045027437	0.428409	10.5976	0.00880764	0.485211
ENSSSCG00045024678	0.502336	10.6451	0.00886766	0.486899
PSMA6	0.491997	10.7042	0.00892285	0.488313
ENSSSCG00045023406	0.516662	10.7294	0.00898209	0.488567
PCDH9	-0.332623	11.6792	0.00898643	0.488567
MINK1	0.488687	10.6164	0.00902784	0.489215
MRPS36	0.493217	10.6166	0.00905805	0.489253
ABCD4	0.442452	10.6121	0.00912778	0.489361
AGPAT3	0.501578	10.6627	0.00917132	0.489361
ZNF891	0.502822	10.6286	0.00917388	0.489361
ENSSSCG00045011221	0.329684	10.5917	0.0091781	0.489361
CABLES1	0.519281	10.6912	0.00939354	0.499243
ENSSSCG00045013491	0.329603	10.5914	0.00945302	0.499776
DHRS9	0.418654	10.5945	0.00946386	0.499776
ENSSSCG00045036180	0.411471	10.6051	0.00955467	0.502031
SPARCL1	-0.526415	10.7969	0.00956711	0.502031
VEGFA	0.490477	10.6207	0.00967203	0.505936
ERMARD	0.494826	10.6374	0.00981791	0.511952
ERLIN2	0.477677	10.6091	0.00997165	0.516707
CREB5	0.392545	11.2684	0.00999491	0.516707
ENSSSCG00045036315	0.408329	10.9422	0.0100026	0.516707
PHC2	0.534874	10.6502	0.0100352	0.51678
ENSSSCG00045019895	-0.627847	10.6582	0.0102007	0.523677
NUCKS1	0.441468	10.8121	0.0102837	0.525393
INTS1	0.467938	10.6055	0.0103313	0.525393
GPR17	0.364877	10.5893	0.0103608	0.525393
ENSSSCG00045021320	0.285463	10.5894	0.0103608	0.525393
HEMK1	0.416931	10.5951	0.0103969	0.525616
ENSSSCG00045018107	0.380925	10.598	0.010439	0.526136
HBP1	0.481709	10.7379	0.0105146	0.527496
ZBTB16	0.309565	11.3725	0.0105335	0.527496
GMDS	0.434753	10.861	0.0105839	0.527496
DHRS1	0.439223	10.5986	0.0105932	0.527496
TTC12	0.322133	10.5921	0.0107513	0.533768
ENSSSCG00045039462	0.414212	10.947	0.010863	0.536661
ENSSSCG00045032070	0.294436	10.589	0.010886	0.536661
GADD45G	0.503582	10.6375	0.0109067	0.536661
ENSSSCG00045030051	0.411139	10.8392	0.0110121	0.540247
ENSSSCG00045020346	0.349195	10.5952	0.011176	0.544634
ENSSSCG00045012856	0.352941	10.5951	0.011176	0.544634
ENSSSCG00045007595	0.389934	10.6019	0.0112398	0.544634
PTPRK	0.462668	10.8214	0.0112451	0.544634
IL33	0.522365	10.7057	0.0113027	0.544634
C9orf72	-0.453486	10.9415	0.0113995	0.544634
SMAD6	0.506646	10.697	0.0114004	0.544634
HECW2	-0.519097	10.8515	0.011409	0.544634
SLC6A4	0.461733	10.6087	0.0114164	0.544634
ENSSSCG00045006254	0.439625	10.6167	0.01143	0.544634
VTCN1	0.499515	10.6553	0.0116175	0.551982
DBI	-0.547047	10.7324	0.0118572	0.56019
ENSSSCG00045020118	-0.514756	10.6536	0.0118578	0.56019
ENSSSCG00045025866	0.470242	10.6177	0.0119802	0.562307
WRAP53	0.433662	10.5988	0.0120869	0.562307
ENSSSCG00045031891	0.441724	10.6387	0.01212	0.562307
ENSSSCG00045010267	0.396105	10.6015	0.0121208	0.562307
ENSSSCG00045023182	0.460233	10.8015	0.0121515	0.562307
ENSSSCG00045014650	-0.596599	10.7066	0.0122193	0.562307
LRCH4	0.445467	10.6025	0.01223	0.562307
KHK	0.321153	10.5923	0.0122484	0.562307
ENSSSCG00045026924	0.231227	10.587	0.0122748	0.562307
FBLIM1	0.486759	10.664	0.0122958	0.562307
USP7	0.488014	10.6799	0.0123031	0.562307
TRAF6	0.482464	10.6391	0.01234	0.562307
HACD2	-0.447899	10.8397	0.0123435	0.562307
ENSSSCG00045030204	0.436237	10.8187	0.0124627	0.563429
ENSSSCG00045038569	-0.548133	10.7402	0.0124712	0.563429
CMTM8	0.499497	10.7143	0.0125235	0.563429
RSPH9	0.285493	10.5894	0.0125639	0.563429
ENSSSCG00045029556	0.281565	10.5896	0.0125639	0.563429
PGM3	0.480775	10.6305	0.012572	0.563429
ENSSSCG00045028409	0.481008	10.6304	0.0126114	0.56367
RASAL2	0.376527	11.0003	0.0127189	0.56695
ARFIP2.1	0.469731	10.6134	0.0127788	0.567218
DIAPH3	0.46438	10.6092	0.0128543	0.567218
TRPA1	0.367872	10.5979	0.0128762	0.567218
COL8A1	-0.680356	11.0613	0.0128954	0.567218
TMEM132D	-0.583838	10.6778	0.0129272	0.567218
ENSSSCG00045039245	0.464918	10.797	0.0129392	0.567218
ARHGAP28	0.437595	10.9089	0.0130823	0.567218
ENSSSCG00045007335	0.42769	10.6265	0.0130831	0.567218
PTPRR	0.48072	10.6131	0.0130849	0.567218
ENSSSCG00045038360	0.276413	10.5894	0.0131098	0.567218
ENSSSCG00045006123	0.433622	10.6175	0.0131492	0.567218
HOMER2	0.465064	10.6099	0.0131709	0.567218
MALT1	0.472012	10.6699	0.0132156	0.567218
ENSSSCG00045028192	0.420971	10.8592	0.0132296	0.567218
EIF3B	0.401852	10.6061	0.013238	0.567218
ENSSSCG00045008552	0.345517	11.0668	0.0132845	0.567742
PLCH2	0.478851	10.6222	0.0133446	0.568843
2024-03-05	0.466544	10.6695	0.0133916	0.569383
COPRS.1	0.473213	10.6224	0.0134628	0.570947
CCDC69	0.48441	10.6559	0.0135985	0.575229
FANCD2	0.407598	10.5981	0.0137195	0.578873
ENSSSCG00045008873	0.574248	10.6396	0.0137889	0.580322
AP5Z1	0.462982	10.6104	0.013948	0.582918
GBA	0.474607	10.6221	0.0139554	0.582918
ENSSSCG00045015271	0.421918	10.6135	0.0140028	0.582918
PAOX	0.441999	10.6026	0.0140138	0.582918
CCDC127	0.406351	10.5956	0.0140263	0.582918
TNIP3	0.363266	10.5992	0.0141196	0.584478
ENSSSCG00045015861	0.488051	10.6476	0.0141343	0.584478
HOMER1	0.433949	10.6173	0.0142834	0.588201
AP3D1	0.46459	10.649	0.0142953	0.588201
SFMBT1	0.513594	10.652	0.0144292	0.592239
CAMK1D	0.510978	10.6925	0.0145476	0.592729
ENSSSCG00045005440	0.23737	10.5873	0.0145483	0.592729
ENSSSCG00045035239	0.237407	10.5873	0.0145483	0.592729
KDM2A	0.363271	11.0292	0.0147148	0.596312
FTH1	-0.518871	10.7899	0.0147404	0.596312
RAB30	0.411414	10.8475	0.0147674	0.596312
ARL15	0.344656	11.1332	0.0147801	0.596312
ENSSSCG00045029557	0.384146	10.8362	0.0149004	0.599707
MLX	0.384755	10.6067	0.0149722	0.601134
ST7	-0.481854	10.8076	0.0150815	0.601906
CCT2	-0.507286	10.6696	0.0150925	0.601906
ENSSSCG00045018960	0.426654	10.6533	0.0151003	0.601906
ENTPD4	0.40316	10.6147	0.0152701	0.607217
ARHGAP18	0.438508	10.7454	0.015428	0.612025
LDHB	-0.515789	10.7434	0.0155194	0.614182
SUCLG1	-0.577688	10.7032	0.0155822	0.615201
ENSSSCG00045002204	0.495843	10.6973	0.0156509	0.616446
ENSSSCG00045001865	0.386558	10.5927	0.0157161	0.617547
ARHGAP26	0.480841	10.7187	0.0157584	0.617746
ENSSSCG00045017108	-0.508724	10.6782	0.0158521	0.619297
ENSSSCG00045028674	0.405932	10.6147	0.0158727	0.619297
NEGR1	-0.386883	11.1802	0.015957	0.619869
LRRC1	0.435156	10.6219	0.0159861	0.619869
BCAT2	0.462241	10.6498	0.0160219	0.619869
DGCR6L	0.384732	10.6068	0.0160655	0.619869
FLOT1	0.460716	10.6188	0.0161242	0.619869
MED13L	-0.228009	11.8315	0.0161402	0.619869
HAUS1	0.340995	10.5955	0.0162038	0.619869
ENSSSCG00045008909	0.320122	10.5924	0.0162163	0.619869
ENSSSCG00045020223	-0.464656	10.7114	0.0162616	0.619869
ENSSSCG00045030032	-0.417956	10.8735	0.016274	0.619869
ENSSSCG00045039047	0.459076	10.6535	0.0163107	0.619869
FAM234A	0.446237	10.6068	0.0163409	0.619869
SGSH	0.241176	10.5873	0.0163733	0.619869
NRF1	0.399891	10.9075	0.0164237	0.620359
RAB17	0.177167	10.5855	0.0165878	0.621121
ENSSSCG00045012641	0.177174	10.5856	0.0165878	0.621121
S100A2	0.177185	10.5856	0.0165878	0.621121
NEDD1	0.466093	10.6275	0.0165937	0.621121
ENSSSCG00045005203	0.182347	10.5856	0.0167505	0.624554
RAB23	0.466436	10.6268	0.0167607	0.624554
ENSSSCG00045034928	0.365889	10.6033	0.0168648	0.625902
NQO2	0.462526	10.645	0.0168799	0.625902
DNASE1L1	0.356103	10.5995	0.0169101	0.625902
ENSSSCG00045000600	0.349521	11.036	0.0169604	0.626363
ENSSSCG00045005663	0.458524	10.7017	0.0171153	0.63068
GATA6	0.484143	10.6579	0.0171787	0.631613
TM7SF3	-0.543865	10.6488	0.0172506	0.632854
DMTN	0.334499	10.5961	0.0173038	0.633401
ENSSSCG00045027989	0.464524	10.6235	0.0173888	0.635112
ENSSSCG00045015978	0.313226	11.2513	0.0175482	0.637866
NPDC1	0.431479	10.6025	0.0175653	0.637866
NFS1	0.384499	10.607	0.0175796	0.637866
PLXNA4	0.489589	10.7434	0.0176914	0.640171
CRYL1	0.481013	10.6592	0.0177656	0.640171
ENSSSCG00045039276	0.273786	10.5901	0.0178543	0.640171
SOX9	0.379019	10.5931	0.0178567	0.640171
GCC2	0.490043	10.6992	0.0178577	0.640171
ENSSSCG00045026896	0.478804	10.6765	0.0179832	0.640171
STT3A	0.458518	10.6631	0.0179871	0.640171
ENSSSCG00045024263	0.577255	10.6558	0.0180149	0.640171
TRMT112	-0.431724	10.6144	0.0180271	0.640171
ENSSSCG00045016629	0.44938	10.6415	0.0180292	0.640171
EGR1	0.274255	10.59	0.0181858	0.644352
BAG4	0.451334	10.6584	0.018308	0.647301
COMT	0.445098	10.6736	0.0183873	0.647577
ENSSSCG00045027439	0.447736	10.6858	0.0184307	0.647577
ENSSSCG00045003060	0.475351	10.6636	0.018433	0.647577
APOA1	-0.562436	10.6853	0.018546	0.649739
ENSSSCG00045016782	0.479637	10.6678	0.0186015	0.649739
ENSSSCG00045027246	0.396913	10.7055	0.0186982	0.649739
LUZP1	0.469078	10.6991	0.0188442	0.649739
ENSSSCG00045021811	0.233374	10.5875	0.0188516	0.649739
LPCAT4	0.233416	10.5875	0.0188516	0.649739
PDXP	0.233339	10.5875	0.0188516	0.649739
MTOR	0.444053	10.6645	0.0188554	0.649739
ENSSSCG00045038067	0.359317	10.5992	0.018885	0.649739
PLXND1	0.397999	10.6197	0.0188864	0.649739
RGS8	0.331567	10.596	0.0189628	0.65063
SQLE	-0.574839	10.6601	0.0189908	0.65063
ENSSSCG00045030746	0.438582	10.7237	0.0190454	0.651156
ENSSSCG00045018351	0.47358	10.6985	0.019205	0.65483
ENSSSCG00045030387	0.303416	10.5929	0.0192318	0.65483
ANKRD33B	0.447575	10.6634	0.019433	0.659702
GUCY2C	0.416331	10.5997	0.0195024	0.659702
ENSSSCG00045029586	0.44678	10.6373	0.0195067	0.659702
ENSSSCG00045007191	0.221315	10.5876	0.0195708	0.659702
FOSL2	0.421477	10.6039	0.0196227	0.659702
PABPN1	0.416665	10.7064	0.0196381	0.659702
ENSSSCG00045015342	0.426703	10.7144	0.0196534	0.659702
ENSSSCG00045038042	0.44852	10.6332	0.0197674	0.662189
NFIC	0.40803	10.7801	0.0198898	0.664944
COL12A1	0.47625	10.9137	0.0199817	0.666426
ENSSSCG00045002770	-0.435035	10.6144	0.0200145	0.666426
ENSSSCG00045005709	-0.430164	10.6142	0.0200845	0.667418
DKK2	0.497506	10.6198	0.0201881	0.668458
TPT1	-0.421522	10.9545	0.0201964	0.668458
TBL1X	0.368166	10.9214	0.0203341	0.671675
ENSSSCG00045003939	0.235841	10.5875	0.0205287	0.675242
KANK1	0.406007	10.6287	0.0205461	0.675242
ENSSSCG00045034146	0.433562	10.6687	0.0205643	0.675242
TTLL12	0.380684	10.6073	0.0207907	0.681328
KLF15	0.449447	10.6241	0.0208557	0.682108
ZBTB26	0.273719	10.5901	0.0209698	0.684314
ENSSSCG00045030269	0.437343	10.7471	0.0210057	0.684314
ENSSSCG00045002729	0.374859	10.6079	0.0210551	0.684581
NNT	-0.439661	10.6923	0.0211298	0.685665
CGNL1	0.446463	10.8221	0.0212744	0.687479
GPR1	0.467473	10.6441	0.0213163	0.687479
RPS6KB2	0.362827	10.604	0.0213178	0.687479
PLAC8	0.391298	10.6074	0.0214181	0.687479
STRIP1	0.268989	10.5903	0.0214385	0.687479
ENSSSCG00045038898	0.443065	10.6162	0.0214689	0.687479
ENSSSCG00045018742	0.458493	10.6501	0.0214759	0.687479
ALAD	0.445917	10.6336	0.0215345	0.688025
EPHA4	0.371354	10.6035	0.0216211	0.688727
ENSSSCG00045001449	-0.375683	11.0689	0.0216395	0.688727
ENSSSCG00045031752	-0.428792	10.6136	0.0217033	0.689432
DDX46	0.416503	10.7212	0.0217737	0.690347
TMEM183A	0.342016	10.6004	0.0218266	0.690705
ENSSSCG00045006657	0.430782	10.675	0.0220595	0.695764
EBF1	0.203273	12.8152	0.022143	0.695764
PLCL1	0.453226	10.7604	0.0221466	0.695764
ENSSSCG00045004014	0.429515	10.6702	0.0221543	0.695764
SLA-DQB1	-0.416214	10.6131	0.022209	0.69616
ENSSSCG00045039013	0.392259	10.6114	0.0224063	0.700561
ENSSSCG00045014060	0.3683	10.608	0.0224665	0.700561
HSPB1	-0.546869	10.6835	0.0224761	0.700561
ENSSSCG00045014271	0.363279	10.9393	0.0225519	0.701605
BRIP1	0.402454	10.6157	0.0226867	0.703442
NTRK2	0.395892	10.9532	0.0226958	0.703442
LRCH1	0.399628	10.7901	0.0228911	0.707523
ADAR	0.438443	10.6164	0.0229128	0.707523
ZFC3H1	-0.459393	10.755	0.0229663	0.707857
RIPOR3	-0.525744	10.7022	0.0230273	0.708422
ENSSSCG00045023439	0.446188	10.6291	0.0230818	0.708782
PDE8A	0.393067	10.8266	0.0232549	0.712778
MAP3K11	0.325544	10.5967	0.0235634	0.718109
SPON1	-0.365869	11.5786	0.0236631	0.718109
ENSSSCG00045009950	0.342001	10.6004	0.0236744	0.718109
ENSSSCG00045020325	-0.490824	10.684	0.0236753	0.718109
ENSSSCG00045027360	0.229405	10.5877	0.0238186	0.718109
PTCHD1	0.229411	10.5878	0.0238186	0.718109
CORO2A	0.229366	10.5877	0.0238186	0.718109
ENSSSCG00045022265	0.225419	10.5879	0.0238186	0.718109
ENSSSCG00045030651	0.2294	10.5877	0.0238186	0.718109
ENSSSCG00045004547	0.446633	10.6297	0.0239935	0.721688
ENSSSCG00045033437	0.479087	10.6419	0.0240315	0.721688
NPHP1	0.468658	10.6288	0.0241125	0.721688
RPL34	-0.539095	10.7316	0.0241134	0.721688
DALRD3	0.373711	10.6126	0.0242472	0.721688
NAA10	0.373739	10.6125	0.0242472	0.721688
H3F3B	-0.40942	10.6361	0.0242573	0.721688
ENSSSCG00045032683	0.403306	10.6943	0.0242898	0.721688
HDLBP	0.389025	10.8042	0.0243569	0.721688
ISYNA1	0.269929	10.5905	0.024416	0.721688
SLC5A1	0.269883	10.5904	0.024416	0.721688
HKDC1	0.341332	10.6005	0.0245539	0.724471
XPO6	0.416502	10.689	0.0246528	0.726097
SVIL	-0.341832	11.2094	0.0247391	0.727288
ENSSSCG00045033631	0.432415	10.6147	0.0248378	0.727288
PEPD	0.448266	10.6416	0.0249129	0.727288
ENSSSCG00045015418	0.320174	10.5964	0.0250062	0.727288
AHCY	0.296995	10.5933	0.0250072	0.727288
ENSSSCG00045029542	-0.485101	10.6828	0.025046	0.727288
TMSB4	-0.418913	10.9224	0.0250518	0.727288
CTTNBP2NL	0.4366	10.6294	0.0251822	0.727288
NSMAF	0.427887	10.6171	0.0252123	0.727288
TSHR	0.421657	10.9107	0.025276	0.727288
PCOLCE2	0.465764	10.7319	0.0253149	0.727288
NAV1	0.383044	10.9227	0.0253717	0.727288
CNNM4	0.376429	10.6117	0.0253725	0.727288
ENSSSCG00045016008	0.405963	10.7117	0.0254057	0.727288
ENSSSCG00045037788	0.436151	10.6332	0.0254276	0.727288
ENSSSCG00045014362	0.435307	10.6347	0.0254389	0.727288
ENSSSCG00045033334	0.435249	10.6346	0.0254389	0.727288
STK25	0.358539	10.6086	0.0255	0.72778
DCAF5	0.412336	10.7752	0.0256642	0.730477
FAM102A	0.375946	10.6169	0.0256826	0.730477
ENSSSCG00045030310	-0.469718	10.7931	0.0257318	0.730624
Gucy1a3	0.439833	10.6588	0.0258064	0.731491
JMY	0.442066	10.6384	0.025899	0.732862
ARL13B	0.439567	10.7458	0.0259867	0.734091
NONO	0.441988	10.6849	0.0261336	0.736985
ENSSSCG00045015245	-0.465477	10.6897	0.0261963	0.7375
TMEM170B	0.388411	10.6209	0.0262906	0.7389
ENSSSCG00045008732	0.43934	10.6296	0.026728	0.747235
ENSSSCG00045008761	-0.493725	10.6917	0.026769	0.747235
ENSSSCG00045025226	0.365093	10.6001	0.0268402	0.747235
INHBA	0.173088	10.5858	0.0269477	0.747235
ENSSSCG00045003039	0.173064	10.5858	0.0269477	0.747235
E2F2	0.173088	10.5858	0.0269477	0.747235
SRPK3	0.173095	10.5858	0.0269477	0.747235
IL9R	0.173072	10.5858	0.0269477	0.747235
2024-03-06	0.388799	10.8304	0.0270779	0.748423
ENSSSCG00045036976	0.433017	10.7073	0.0271153	0.748423
CDK3	0.358551	10.6088	0.0271259	0.748423
ST8SIA2	0.428169	10.6126	0.0273322	0.751704
UGCG	0.379113	10.617	0.0273355	0.751704
ATP6V1A	-0.451269	10.6558	0.0274791	0.754401
ENSSSCG00045003694	0.438403	10.7185	0.0275767	0.75583
SHC3	0.423857	10.6246	0.0276254	0.755916
CIAO3	0.39684	10.6013	0.0277041	0.756818
ENSSSCG00045036755	0.459531	10.7073	0.0277938	0.758021
ESR1	0.405693	10.7955	0.0278932	0.759482
ENSSSCG00045033284	0.312715	10.5974	0.0279454	0.759658
GNB4	0.428529	10.69	0.0280158	0.760323
ENSSSCG00045023625	0.395072	10.6522	0.0280926	0.761163
MGST3	-0.46121	10.6887	0.0282562	0.761949
PLCE1	0.474198	10.6906	0.028289	0.761949
ENSSSCG00045037672	0.449632	10.6567	0.028294	0.761949
ME1	0.226437	11.5211	0.0283054	0.761949
U2AF1	0.42477	10.6307	0.0284833	0.765495
SLC52A2	0.262082	10.5908	0.0285952	0.767259
RYR2	-0.483902	10.8053	0.0286589	0.767725
ENSSSCG00045002914	0.375218	10.8703	0.0287052	0.767725
KANSL3	0.417274	10.649	0.0290182	0.771856
ADCY5	0.421444	10.6719	0.0290735	0.771856
ENSSSCG00045005047	0.368241	10.827	0.0290891	0.771856
FAM221B	0.264537	10.5908	0.0291005	0.771856
ENSSSCG00045018977	0.430258	10.6243	0.0291207	0.771856
SEMA3D	0.444246	10.6459	0.0292426	0.771856
DNAJC1	-0.427285	10.9211	0.0292526	0.771856
C1QTNF2	0.420793	10.6169	0.0292726	0.771856
RTN3	-0.432296	10.8431	0.0292829	0.771856
PLAGL1	-0.493488	10.7062	0.0293397	0.771856
DEK	0.393323	10.696	0.0293717	0.771856
FAM83A	0.225445	10.5881	0.0294647	0.773074
ZSCAN31	0.33068	10.6009	0.029546	0.773983
ENSSSCG00045007292	0.469127	10.6973	0.029668	0.775047
MCUR1	0.342612	10.605	0.0296801	0.775047
ENSSSCG00045037490	0.42241	10.6251	0.0297702	0.776002
ENSSSCG00045024427	0.32389	11.0105	0.0298102	0.776002
GDI1	0.328126	10.6014	0.0298926	0.776083
ENSSSCG00045021030	0.342228	10.6051	0.0299069	0.776083
ENSSSCG00045024388	0.155121	10.5858	0.0299677	0.776443
ENSSSCG00045032634	0.363978	10.6086	0.0300889	0.778308
SYNE2	0.357808	10.8832	0.0301335	0.778308
RAB1B	0.361167	10.6135	0.0303284	0.779308
pigRAD51	0.310655	10.5972	0.0303661	0.779308
CLIC4	0.39957	10.8188	0.0303666	0.779308
CFL1	0.428231	10.6175	0.030372	0.779308
ARMC8	0.398478	10.6999	0.0304072	0.779308
ENSSSCG00045009504	-0.406921	10.6123	0.0305656	0.780512
PDE4D	0.318357	11.0721	0.030634	0.780512
ENSSSCG00045039453	0.323092	10.9893	0.0307081	0.780512
FAM171A1	0.360909	10.9778	0.030722	0.780512
MFHAS1	0.42289	10.6958	0.0307726	0.780512
ENSSSCG00045023395	-0.46674	10.6884	0.0308652	0.780512
HRH1	0.46139	10.6336	0.0310271	0.780512
GINS2	0.221804	10.5879	0.0310278	0.780512
ENSSSCG00045020601	0.184449	10.5858	0.0310868	0.780512
UBAC2	0.423717	10.7084	0.0310937	0.780512
ENSSSCG00045033635	0.403253	10.6705	0.0311089	0.780512
ZNF629	0.295679	10.5938	0.0311868	0.780512
SLC3A2	0.382348	10.6399	0.0311904	0.780512
SUMO1	-0.441667	10.623	0.0312139	0.780512
NAA16	-0.46809	10.7043	0.031218	0.780512
ALOX15	0.442735	10.6345	0.0312412	0.780512
RAB11B	0.345087	10.6052	0.031275	0.780512
RSL1D1	0.381977	10.6009	0.0313015	0.780512
ENSSSCG00045001992	-0.445051	10.6236	0.0315981	0.786726
FLRT3	0.337888	10.6008	0.031963	0.793329
RBM17	0.358027	10.6137	0.0320115	0.793329
ENSSSCG00045003173	0.331848	10.6013	0.032044	0.793329
PRR16	-0.401185	10.8978	0.0320956	0.793329
UAP1	0.43064	10.7467	0.0321025	0.793329
ENSSSCG00045036847	0.294265	10.5941	0.0321802	0.794065
ENSSSCG00045034192	-0.438756	10.623	0.0322357	0.794254
BARX2	0.262172	10.5909	0.0323449	0.794423
DCST1	0.262153	10.5909	0.0323449	0.794423
ENSSSCG00045024510	0.346111	10.9786	0.0323863	0.794423
ENSSSCG00045003228	0.348886	10.6096	0.0324642	0.795157
ENSSSCG00045018658	0.341512	10.605	0.0326369	0.798208
ENSSSCG00045022668	0.339521	10.6055	0.0327466	0.799713
SEC61B	-0.385062	10.6107	0.0330747	0.802893
RFC4	0.257609	10.5911	0.0330882	0.802893
ENSSSCG00045031078	-0.505694	10.6785	0.0331097	0.802893
RNF4	0.443256	10.6639	0.0331128	0.802893
PPME1	0.41694	10.6358	0.033119	0.802893
ENSSSCG00045012233	0.429628	10.6861	0.0332049	0.803801
MBOAT7	0.337178	10.6054	0.0333005	0.804025
ARHGAP29	0.408663	10.72	0.0333111	0.804025
ENSSSCG00045036795	0.40621	10.6731	0.0333963	0.80491
ENSSSCG00045036792	0.409253	10.6142	0.0337629	0.807106
TAF6	0.309647	10.5978	0.0337731	0.807106
BNC2	0.291888	11.3207	0.0338582	0.807106
ENSSSCG00045008127	0.404596	10.6785	0.0338594	0.807106
ENSSSCG00045030460	-0.541192	10.6733	0.033885	0.807106
CGGBP1	0.41739	10.6454	0.0339061	0.807106
ARHGAP15	-0.566898	10.7037	0.0339549	0.807106
ENSSSCG00045002859	0.410097	10.6497	0.0340346	0.807106
NCAPD3	0.357002	10.6135	0.0340502	0.807106
ENSSSCG00045036553	0.412998	10.6406	0.0340597	0.807106
MPC2	-0.420555	10.7643	0.0341154	0.807106
TXNIP	-0.363708	10.9063	0.0341346	0.807106
ENSSSCG00045012041	0.403199	10.7435	0.0341403	0.807106
TIAM1	-0.463645	10.7627	0.0341689	0.807106
MARK3	0.347669	10.8726	0.0343215	0.809557
EIF1	-0.449844	10.6792	0.0344098	0.809761
ENSSSCG00045013348	0.310406	10.5979	0.0344488	0.809761
ENSSSCG00045039051	0.435585	10.6818	0.0344998	0.809761
ENSSSCG00045039474	0.409916	10.7403	0.0345255	0.809761
TPPP3	0.307786	10.5978	0.0346271	0.809762
ENSSSCG00045022878	0.321197	10.6018	0.0346336	0.809762
PCGF5	0.381393	10.7478	0.034672	0.809762
LATS1	-0.464533	10.6875	0.0348207	0.812092
HERPUD2	-0.448096	10.6707	0.0349842	0.813614
ENSSSCG00045028823	0.353003	10.8395	0.0350253	0.813614
ENSSSCG00045038621	-0.385643	10.6102	0.0350366	0.813614
HMGCR	-0.398496	10.6119	0.0350849	0.813614
CTNNA2	0.4258	10.698	0.0351662	0.813614
IMMT	0.430011	10.7116	0.0351989	0.813614
CDKL5	0.421967	10.7163	0.0352834	0.813614
KCTD5	0.302714	10.594	0.0353013	0.813614
ENSSSCG00045025204	0.362426	10.6137	0.035343	0.813614
TRPS1	-0.254012	11.358	0.0354779	0.813614
ENSSSCG00045010796	0.360079	10.623	0.0354927	0.813614
SLC18B1	0.415983	10.6268	0.0355319	0.813614
WNT3	0.221417	10.5882	0.0358004	0.813614
ENSSSCG00045006527	0.217519	10.5884	0.0358004	0.813614
ENSSSCG00045033148	0.221473	10.5883	0.0358004	0.813614
PSMD10	0.221479	10.5883	0.0358004	0.813614
TMEM267	0.221454	10.5883	0.0358004	0.813614
CKMT2	0.217498	10.5884	0.0358004	0.813614
FBXW8.1	0.375374	10.6018	0.0358628	0.813614
TUT7	-0.45639	10.8051	0.0358673	0.813614
RBM5	0.356155	10.9164	0.0361481	0.818695
ZNF25	0.40911	10.6367	0.0362279	0.818695
FGF10	-0.562802	10.7604	0.0362529	0.818695
ENSSSCG00045006598	0.439445	10.6488	0.0362888	0.818695
TMSB10	-0.3857	10.8956	0.0363803	0.819645
ENSSSCG00045032136	-0.510537	10.6703	0.0367017	0.820968
TRIT1	0.418197	10.688	0.036762	0.820968
ENSSSCG00045035686	0.385476	10.8001	0.0367795	0.820968
SH3YL1	0.258307	10.5912	0.036847	0.820968
NEK8	0.258316	10.5911	0.036847	0.820968
DPM2	0.250684	10.5914	0.036847	0.820968
VPS53	0.38043	10.7735	0.0368591	0.820968
RPL7A	-0.405581	10.7906	0.0369307	0.820968
ENSSSCG00045036882	-0.509063	10.67	0.0369449	0.820968
MRPL1	0.40391	10.7115	0.0369674	0.820968
2024-03-07	-0.386074	10.858	0.0370061	0.820968
ZRSR2	0.412059	10.6414	0.0370817	0.820968
LRRC49	0.375498	10.602	0.0370835	0.820968
ENSSSCG00045036738	-0.457134	10.6249	0.0371322	0.820968
NOL10	0.414849	10.6409	0.0372041	0.821462
ENSSSCG00045000915	-0.351559	10.9295	0.0372906	0.822278
MAPK8	-0.471816	10.7122	0.0373843	0.823249
DPP9	0.403092	10.6147	0.0374765	0.824184
ENSSSCG00045025116	-0.462273	10.6883	0.0376055	0.82501
IL17RE	0.406863	10.619	0.0376135	0.82501
CCNL1	0.3948	10.7037	0.0376826	0.825432
NDRG3	0.412454	10.6678	0.037741	0.825622
SREK1	0.371209	10.7786	0.0379292	0.828646
ENSSSCG00045023571	0.255898	10.5913	0.0380486	0.83016
ENSSSCG00045013955	0.401568	10.6553	0.0382577	0.833625
ENSSSCG00045028193	0.258768	10.5912	0.0385078	0.834779
TCF3	0.395787	10.6104	0.0385332	0.834779
PIAS4	0.398963	10.6104	0.0385332	0.834779
TMOD1	0.33922	10.6104	0.0385332	0.834779
ISG12	0.335583	10.6062	0.0386395	0.834779
ENSSSCG00045006780	0.220189	10.5883	0.0386533	0.834779
ENSSSCG00045019935	0.414888	10.7258	0.038663	0.834779
ENSSSCG00045004001	0.407895	10.6738	0.0387759	0.835133
ENSSSCG00045038238	0.342314	10.8802	0.038868	0.835133
MYL9	0.259662	10.5912	0.0389006	0.835133
PARP16	0.380161	10.6058	0.0391249	0.835133
PBX2	0.301928	10.5984	0.0392225	0.835133
ENSSSCG00045006646	0.301957	10.5983	0.0392225	0.835133
SLC44A2	0.421867	10.6451	0.0392721	0.835133
KDM5C	0.395841	10.6511	0.0393652	0.835133
ORM1	0.169029	10.586	0.0394036	0.835133
ENSSSCG00045011498	0.169047	10.586	0.0394036	0.835133
ENSSSCG00045022639	0.169064	10.5861	0.0394036	0.835133
TMEM176A	0.169032	10.586	0.0394036	0.835133
RPLP1	-0.367272	11.0021	0.0394083	0.835133
CRNKL1	0.339502	10.6147	0.0394416	0.835133
BCAP29	-0.506564	10.6691	0.0394727	0.835133
DNPEP	0.280187	10.5944	0.0395379	0.835133
GABRA1	0.170747	10.5861	0.039615	0.835133
ASAP2	0.367547	10.6942	0.0396213	0.835133
NUTF2	-0.372797	10.6095	0.0396363	0.835133
CTDNEP1	0.317716	10.6022	0.0398806	0.839213
ZFP28	0.401303	10.6148	0.0400802	0.840452
COPG1	0.347539	10.7893	0.0400838	0.840452
MAP3K3	0.410089	10.6231	0.0400915	0.840452
RPS6	-0.437223	10.6934	0.0402899	0.841797
HHAT	0.400192	10.6733	0.0403068	0.841797
CNST	-0.444705	10.6783	0.0403198	0.841797
ENSSSCG00045024931	-0.496601	10.652	0.0403588	0.841797
ENSSSCG00045039036	-0.378259	10.61	0.0405677	0.845092
WDR19	0.411234	10.6415	0.0406325	0.845381
TGFBR3	0.33243	10.9733	0.0408676	0.849205
LRP5	0.412274	10.6796	0.0409388	0.849622
NDUFS6	0.32559	10.6065	0.0410793	0.851472
CD247	-0.501243	10.6445	0.0413365	0.855733
RPS13	-0.483606	10.668	0.0414624	0.855778
ENSSSCG00045008436	-0.547413	10.6581	0.0414748	0.855778
ANKFY1	0.354829	10.7233	0.0416275	0.855778
TNIP2	0.254459	10.5914	0.0417186	0.855778
THYN1	0.254485	10.5915	0.0417186	0.855778
ITGB1BP2	0.254445	10.5913	0.0417186	0.855778
ENSSSCG00045021018	0.250641	10.5916	0.0417186	0.855778
RPL38	-0.434861	10.7452	0.0417516	0.855778
CCNY	0.377025	10.7326	0.0418357	0.855947
CEP83	0.40673	10.683	0.0418926	0.855947
GPCPD1	-0.406715	10.7677	0.041951	0.855947
SIK2	0.270694	11.1217	0.0419672	0.855947
LIPM	0.126418	10.586	0.042031	0.855947
TCF24	0.160947	10.586	0.0420695	0.855947
ENSSSCG00045028005	-0.324451	11.0611	0.0422437	0.858437
PDE6D	0.404644	10.624	0.0423261	0.85854
ENSSSCG00045001999	0.354004	10.614	0.0424654	0.85854
FAM71F1	0.281031	10.5948	0.0425312	0.85854
LRRC71	0.277348	10.5949	0.0425312	0.85854
TDG	-0.423625	10.6211	0.0425342	0.85854
ENSSSCG00045004559	-0.431173	10.6223	0.0425594	0.85854
ENSSSCG00045034121	0.310795	10.6025	0.0427013	0.859963
ENSSSCG00045023969	0.217484	10.5884	0.042832	0.859963
ENSSSCG00045003080	0.146963	10.586	0.0428399	0.859963
RNF144A	0.372161	10.789	0.0429055	0.859963
TDRD3	-0.406556	10.8368	0.0429487	0.859963
RPAP3	-0.461867	10.7327	0.0429912	0.859963
CCDC88A	0.354423	10.781	0.0429998	0.859963
ZBED6	0.3964	10.6519	0.0430448	0.859963
FBLN5	0.447755	10.6777	0.0431987	0.860087
ENSSSCG00045029494	0.279862	10.5948	0.0431992	0.860087
ENSSSCG00045024721	0.346072	10.6518	0.0432066	0.860087
NPY1R	0.23212	10.5883	0.0434676	0.862694
FEV	0.172897	10.5861	0.0435124	0.862694
ENSSSCG00045007841	0.260084	10.5914	0.0435199	0.862694
RPTOR	0.355396	10.7482	0.0435457	0.862694
ENSSSCG00045035227	0.419414	10.6782	0.0437066	0.864848
ENSSSCG00045008219	0.295767	10.5986	0.0437673	0.865
ZNF518A	-0.47877	10.6589	0.0438678	0.865
FBXO34	0.399673	10.7372	0.0441234	0.865
PACRG	0.45113	10.6384	0.0441919	0.865
SFPQ	0.30157	10.8307	0.0442302	0.865
RILPL1	0.417736	10.6661	0.0442394	0.865
ENSSSCG00045020842	0.311129	10.5982	0.044299	0.865
FBXO42	0.379596	10.7609	0.0443119	0.865
AMOT	0.38597	10.6558	0.0443536	0.865
CCT3	-0.446149	10.6316	0.0443817	0.865
CLUAP1	0.340429	10.6196	0.0444011	0.865
LRRC42	0.394291	10.6288	0.0444249	0.865
ENSSSCG00045016014	0.348497	10.6286	0.0444249	0.865
PITPNC1	0.314663	11.0507	0.0444516	0.865
ENSSSCG00045027898	0.212781	10.5884	0.0444967	0.865
ADAMTS18	-0.357042	10.9801	0.0445865	0.865731
ENSSSCG00045016737	0.3975	10.6239	0.0446853	0.866634
ENSSSCG00045038195	0.442788	10.6333	0.0447935	0.867717
RAD17	-0.424693	10.6216	0.044929	0.869326
ENSSSCG00045010583	-0.496783	10.6449	0.0450596	0.870237
RPL29	-0.430085	10.7224	0.045081	0.870237
EFEMP1	0.33836	10.9523	0.0451812	0.871156
ECPAS	0.346467	10.7673	0.0452869	0.872181
ENSSSCG00045014904	-0.430389	10.6602	0.0454	0.873344
HPS3	-0.397817	10.65	0.0455883	0.875951
UBQLN4	0.387902	10.6111	0.0458281	0.879539
S100A1	-0.466085	10.6499	0.0458911	0.879729
PARP12	-0.357174	10.6084	0.0459977	0.880425
SIGLEC5	0.208691	10.5885	0.0460541	0.880425
RPL24	-0.42668	10.737	0.0460866	0.880425
ZFR2	0.22704	10.5885	0.0462048	0.881667
ENSSSCG00045011808	0.328081	10.9367	0.0463112	0.882289
DDX54	0.321372	10.6066	0.0463438	0.882289
ATXN7	-0.41013	10.7322	0.0464398	0.883102
GLIS3	0.31632	11.0182	0.0465937	0.884637
GPR137C	0.41087	10.6506	0.046667	0.884637
ENSSSCG00045005230	0.349623	10.9006	0.0466806	0.884637
CYB5A	0.348376	10.6382	0.0467933	0.88576
PEX10	0.348992	10.6379	0.0470306	0.889237
MPRIP	0.378253	10.6762	0.0474013	0.891827
RETREG3	0.389927	10.6569	0.0474349	0.891827
MEMO1	0.357729	10.782	0.047467	0.891827
RPS10	-0.427728	10.7308	0.0475889	0.891827
CCNL2	0.385634	10.7249	0.0475943	0.891827
ENSSSCG00045029585	0.318317	10.6068	0.0476955	0.891827
ADIRF	0.403188	10.661	0.0477067	0.891827
RPF2	0.347404	10.6289	0.0477465	0.891827
DRAP1	-0.350776	10.6082	0.0478216	0.891827
ENSSSCG00045025259	0.357749	10.6054	0.0478314	0.891827
ENSSSCG00045033925	0.393212	10.62	0.0479136	0.891827
TRARG1	0.34734	10.6993	0.0479239	0.891827
ZNF134	0.246758	10.5916	0.0479662	0.891827
ENSSSCG00045037662	0.330286	10.6156	0.0480591	0.891827
ENSSSCG00045027626	0.387691	10.6158	0.0480591	0.891827
ENSSSCG00045005847	0.39151	10.6293	0.0480818	0.891827
ENSSSCG00045034060	0.39424	10.6291	0.0480818	0.891827
NBN	0.400366	10.7228	0.0482516	0.893975
PARP8	0.393983	10.7607	0.0483265	0.894364
ENSSSCG00045015579	0.379092	10.607	0.0485858	0.896397
THBS1	0.378556	10.6227	0.0485874	0.896397
ENSSSCG00045023780	0.307183	10.5983	0.0486477	0.896397
ENSSSCG00045026907	0.328373	10.6025	0.0486526	0.896397
MLKL	0.369235	10.6033	0.0487515	0.896806
SSBP3	0.362198	10.7992	0.048783	0.896806
ENSSSCG00045033510	-0.404234	10.6666	0.0488879	0.89774
ENSSSCG00045030431	0.380901	10.6107	0.0489591	0.898052
LAMA3	0.356592	10.6427	0.0490495	0.898717
DTNB	0.380717	10.7129	0.049297	0.902256
ENSSSCG00045027378	0.34644	10.8234	0.0493519	0.902265
AKT1S1	0.29126	10.5991	0.049473	0.903479
ENSSSCG00045026506	0.375872	10.7064	0.0495273	0.903479
ENSSSCG00045015470	0.365243	10.6807	0.0497616	0.90656
ENSSSCG00045003247	0.388648	10.643	0.0498145	0.90656
ACTA2	-0.371959	10.6098	0.0498603	0.90656
PDZRN3	0.27835	11.2412	0.0503374	0.912514
ENSSSCG00045004521	0.381485	10.6525	0.0503669	0.912514
ENSSSCG00045012487	0.41303	10.6806	0.0505038	0.912514
ASIC1	0.213527	10.5887	0.0505615	0.912514
SOS2.1	0.209625	10.5888	0.0505615	0.912514
PRKCG	0.213578	10.5887	0.0505615	0.912514
ANTXR1	0.304022	11.3296	0.050616	0.912514
COBLL1	0.36745	10.7184	0.0506665	0.912514
IKZF2	-0.485419	10.7292	0.050683	0.912514
ENSSSCG00045004310	0.331569	10.6201	0.0508753	0.91444
CLIP1	0.332743	10.8438	0.0509061	0.91444
MAP2K7	0.270007	10.5954	0.0510322	0.91444
NDRG1	0.416556	10.6569	0.0511705	0.91444
ENSSSCG00045008444	0.261882	10.5918	0.0511878	0.91444
HERC3	0.372096	10.729	0.0512756	0.91444
ESF1	0.409669	10.6751	0.0512801	0.91444
SIKE1	-0.398625	10.6196	0.0512902	0.91444
ENSSSCG00045008681	-0.395724	10.6195	0.0512902	0.91444
ENSSSCG00045017283	0.281646	11.0228	0.0513811	0.91444
ENSSSCG00045010131	0.402375	10.7462	0.0515266	0.91444
SLC25A11	0.241407	10.5916	0.051733	0.91444
TRIM44	0.362953	10.7588	0.0517884	0.91444
ENSSSCG00045009469	0.383153	10.6476	0.0518613	0.91444
GCK	0.312392	10.6074	0.0519325	0.91444
CXCL16	0.245986	10.5916	0.0519384	0.91444
ENSSSCG00045014908	0.367278	10.6629	0.0519826	0.91444
LPL	-0.216009	11.5103	0.052023	0.91444
ENSSSCG00045013773	0.250539	10.5916	0.0520657	0.91444
ENSSSCG00045005748	0.3842	10.6483	0.0522018	0.91444
ENSSSCG00045037367	0.387603	10.679	0.0522394	0.91444
ENSSSCG00045015556	0.253772	11.2115	0.0524441	0.91444
KDM2B	0.39134	10.6574	0.0525093	0.91444
ENSSSCG00045033629	0.373426	10.8611	0.0525303	0.91444
ENSSSCG00045020248	0.292755	10.5991	0.0525585	0.91444
ZNF48	0.246833	10.5918	0.0525968	0.91444
ENSSSCG00045002934	0.242993	10.592	0.0525968	0.91444
FBXW7	0.315969	10.8887	0.0526696	0.91444
AP1M1	0.301152	10.6032	0.0526972	0.91444
ATP5F1C	-0.423436	10.6296	0.0527071	0.91444
ENSSSCG00045035782	0.388157	10.6335	0.0527175	0.91444
ENSSSCG00045011840	0.29025	10.5991	0.0527479	0.91444
ENSSSCG00045000522	0.387082	10.6846	0.0527943	0.91444
ENSSSCG00045035812	0.384787	10.6389	0.0528273	0.91444
ENSSSCG00045017023	0.330324	10.6161	0.0528418	0.91444
ENSSSCG00045037601	0.371171	10.6075	0.0528645	0.91444
ENSSSCG00045021961	-0.398876	10.6197	0.0528675	0.91444
ENSSSCG00045003148	0.330424	10.6159	0.0528856	0.91444
ENSSSCG00045005035	0.359881	10.7051	0.0530157	0.91485
ENSSSCG00045038206	0.384125	10.6386	0.0530196	0.91485
NLRC3	0.209464	10.5887	0.0531727	0.915756
ENSSSCG00045038467	0.359566	10.5993	0.0532513	0.915756
PIK3CB	0.384864	10.71	0.0533362	0.915756
SKP2	0.314986	10.6073	0.0534264	0.915756
MTHFD2L	0.385826	10.6203	0.0534798	0.915756
ENSSSCG00045012172	0.369383	10.6626	0.0536232	0.915756
ENSSSCG00045023247	-0.398851	10.6199	0.0536259	0.915756
PCDH7	0.165	10.5863	0.0537804	0.915756
ENSSSCG00045006601	0.164997	10.5863	0.0537804	0.915756
ELANE	0.164993	10.5863	0.0537804	0.915756
SPP1	0.165	10.5863	0.0537804	0.915756
ENSSSCG00045027176	0.165007	10.5863	0.0537804	0.915756
ENSSSCG00045005567	0.165192	10.5863	0.0538165	0.915756
DDX42	0.360087	10.6822	0.0538452	0.915756
ENSSSCG00045014501	0.378898	10.6118	0.0540245	0.916901
AK2	0.389122	10.6208	0.0540407	0.916901
ENSSSCG00045005578	0.389942	10.6198	0.0540784	0.916901
ARHGEF3	0.360574	10.8739	0.0541453	0.917026
LACC1	0.344799	10.6247	0.0541965	0.917026
ENSSSCG00045029706	-0.347113	10.6076	0.0543646	0.918933
TGFB1I1	0.348385	10.5995	0.0544216	0.918961
SKI	0.379036	10.6295	0.0546024	0.919132
RND3	-0.473255	10.6506	0.0546257	0.919132
ENSSSCG00045039059	-0.425215	10.6669	0.0546793	0.919132
ADGRL1	0.380162	10.6347	0.0547989	0.919132
ACVR1	-0.432812	10.7361	0.0548217	0.919132
ENSSSCG00045019997	-0.35979	10.6307	0.0548336	0.919132
AK1	0.251196	10.592	0.0548416	0.919132
ENSSSCG00045035267	0.371555	10.6078	0.0549299	0.919132
ENSSSCG00045032127	-0.473782	10.6903	0.0549306	0.919132
SMIM35	0.246611	10.592	0.0549967	0.919309
ENSSSCG00045002465	0.264711	10.5917	0.0554676	0.924477
NMT2	0.393162	10.6826	0.0554762	0.924477
THSD4	0.386312	10.6317	0.055583	0.924477
STRIP2	0.266369	10.5958	0.0556614	0.924477
NDUFA4	-0.437572	10.6387	0.0556661	0.924477
ENSSSCG00045036822	0.35177	10.8024	0.0558098	0.924477
ENSSSCG00045035557	0.310679	10.6121	0.0558117	0.924477
ENSSSCG00045007658	-0.341106	10.6072	0.0558697	0.924477
SPRTN	0.304913	10.6033	0.0559036	0.924477
ENSSSCG00045000698	0.30741	10.9569	0.0559253	0.924477
FOXO3	0.267374	11.1225	0.0559485	0.924477
GRK5	0.381963	10.776	0.0559748	0.924477
TRAF3	0.374279	10.6118	0.0560849	0.924956
BCL9L	0.321795	10.6164	0.0561154	0.924956
ENSSSCG00045021593	0.380219	10.6393	0.0563415	0.92776
PKN1	0.395863	10.6475	0.0567585	0.9337
MSI2	0.291844	10.9801	0.0569631	0.933812
ADK	-0.384139	10.8001	0.0569892	0.933812
FAR1	-0.382146	10.7639	0.0570073	0.933812
LRRC28	0.34423	10.7023	0.0571068	0.933812
ENSSSCG00045019714	-0.440028	10.6386	0.0571898	0.933812
CSGALNACT2	0.3741	10.6344	0.057195	0.933812
CDK16	0.352482	10.5998	0.0572158	0.933812
KCTD18	0.352503	10.5998	0.0572158	0.933812
ENSSSCG00045031056	0.371649	10.6492	0.057291	0.934119
ACTN2	-0.402059	10.6198	0.0573691	0.934473
KNTC1	0.28412	10.5991	0.0575891	0.937137
CXADR	0.269813	10.5957	0.0576693	0.937449
TPRA1	0.304928	10.6035	0.057776	0.937449
TRIB2	0.363221	10.6075	0.0577779	0.937449
CCNYL1	0.321175	10.6166	0.0579551	0.937841
ENSSSCG00045027711	0.321148	10.6165	0.0579551	0.937841
MACF1	0.257377	11.1817	0.0580418	0.937841
ARRDC1	0.368249	10.608	0.0580448	0.937841
ENSSSCG00045001234	0.339939	10.7897	0.0580848	0.937841
ENSSSCG00045028388	0.298851	10.6036	0.0582641	0.938253
SPICE1	0.330073	10.6207	0.0584078	0.938253
ENSSSCG00045030182	-0.440341	10.6388	0.0584096	0.938253
HEATR5B	-0.413428	10.6897	0.0584421	0.938253
SPSB1	0.382557	10.6334	0.0586268	0.938253
ENSSSCG00045028132	0.313793	10.6122	0.0586613	0.938253
NCAPG2	0.304363	10.6036	0.0586721	0.938253
USP9X	-0.339208	10.8228	0.0587386	0.938253
RCAN3	-0.400694	10.6198	0.0588484	0.938253
ENSSSCG00045034572	0.359009	10.6038	0.0588884	0.938253
KCNJ5	0.20963	10.589	0.0589874	0.938253
ENSSSCG00045037342	0.209644	10.5889	0.0589874	0.938253
LMX1B	0.209601	10.5889	0.0589874	0.938253
PWWP2B	0.209641	10.5889	0.0589874	0.938253
ENSSSCG00045009905	0.205721	10.5891	0.0589874	0.938253
ENSSSCG00045035555	0.332632	10.6209	0.0590157	0.938253
ENSSSCG00045013250	0.389452	10.7111	0.0590828	0.93842
ENSSSCG00045022546	-0.397068	10.8009	0.0591688	0.938423
APC	0.332812	10.8452	0.0591961	0.938423
B3GALT5	0.226728	10.5917	0.0592887	0.938993
ENSSSCG00045019472	0.369939	10.6448	0.0594645	0.940717
USP39	-0.38431	10.6185	0.0595111	0.940717
CHMP1A	-0.337277	10.6071	0.0596473	0.941973
[truncated: 15,532 more rows]

## Sheet: Macrophages
	logFC	logCPM	PValue	PValue_Adj
[truncated: 12,867 more rows]

[truncated: 2 more sheets: B cells, T cells]
