# Supplementary material for: Single-nucleus transcriptomics of epicardial adipose tissue from female pigs reveals effects of exercise training on resident innate and adaptive immune cells
Source: Cell Commun Signal. 2024 Apr 26;22:243. doi: 10.1186/s12964-024-01587-w (PMC11046969; doi:10.1186/s12964-024-01587-w)
Supplement: Supplementary file 19 — Supplementary Material 19: Dataset S8 [file 12964_2024_1587_MOESM19_ESM.xlsx]

## Sheet: B cells
term	p-value	q-value
Biosynthesis of unsaturated fatty acids	0.00785445	0.337741
Fatty acid elongation	0.00785445	0.337741
AMPK signaling pathway	0.021778	0.540337
Oocyte meiosis	0.0262592	0.540337
Hedgehog signaling pathway	0.0314149	0.540337
Hippo signaling pathway	0.047272	0.593923
Adherens junction	0.0483426	0.593923

## Sheet: Beige adipocytes
term	p-value	q-value
PPAR signaling pathway	1.7816e-06	0.000144998
AMPK signaling pathway	2.21371e-06	0.000144998
Pyruvate metabolism	8.556e-05	0.00373612
Propanoate metabolism	0.000629759	0.0206246
Fatty acid biosynthesis	0.00352423	0.0923347
Biosynthesis of unsaturated fatty acids	0.00785445	0.171489
Fc gamma R-mediated phagocytosis	0.0123992	0.232043
Longevity regulating pathway	0.0141866	0.232305
Focal adhesion	0.0177723	0.258686
PI3K-Akt signaling pathway	0.0313242	0.373136
Glycerolipid metabolism	0.0367436	0.373136
GnRH secretion	0.0400957	0.373136
Non-alcoholic fatty liver disease	0.0417564	0.373136
Glycolysis / Gluconeogenesis	0.0435589	0.373136
Fc epsilon RI signaling pathway	0.0447373	0.373136
Adipocytokine signaling pathway	0.0459275	0.373136
Synthesis and degradation of ketone bodies	0.0484222	0.373136

## Sheet: Endothelial cells
term	p-value	q-value
PPAR signaling pathway	3.29909e-05	0.00287021
Biosynthesis of unsaturated fatty acids	0.000315654	0.00946086
AMPK signaling pathway	0.000326237	0.00946086
cAMP signaling pathway	0.0224678	0.488674
Hedgehog signaling pathway	0.0314149	0.54662

## Sheet: Fibroblasts
term	p-value	q-value
Coronavirus disease	0.0282402	0.505126
Viral myocarditis	0.0356517	0.505126
Glycerolipid metabolism	0.0367436	0.505126
Ribosome	0.0437843	0.505126
Mitophagy	0.0447373	0.505126

## Sheet: Macrophages
term	p-value	q-value
Axon guidance	0.00211878	0.131571
AMPK signaling pathway	0.00299238	0.131571
Fatty acid biosynthesis	0.00352423	0.131571
Adherens junction	0.00527072	0.14758
cGMP-PKG signaling pathway	0.00955085	0.213939
Fc gamma R-mediated phagocytosis	0.0123992	0.231452
cAMP signaling pathway	0.0224678	0.320624
Ether lipid metabolism	0.0245292	0.320624
Hedgehog signaling pathway	0.0314149	0.320624
Ubiquitin mediated proteolysis	0.0323563	0.320624
Endocytosis	0.0365951	0.320624
Glycerolipid metabolism	0.0367436	0.320624
Phospholipase D signaling pathway	0.0372152	0.320624

## Sheet: Mesenchymal cells
term	p-value	q-value
Endocytosis	0.000257834	0.0348076
Insulin signaling pathway	0.0048001	0.324007
Fc gamma R-mediated phagocytosis	0.0123992	0.557966
Sphingolipid signaling pathway	0.0213084	0.568041
Lipid and atherosclerosis	0.0221334	0.568041
Glycosaminoglycan biosynthesis	0.0283793	0.568041
Adrenergic signaling in cardiomyocytes	0.0384853	0.568041

## Sheet: Smooth muscle cells
term	p-value	q-value
PPAR signaling pathway	1.04304e-10	1.29337e-08
AMPK signaling pathway	2.21371e-06	0.00013725
Pyruvate metabolism	8.556e-05	0.00281953
Fatty acid biosynthesis	9.09527e-05	0.00281953
Biosynthesis of unsaturated fatty acids	0.000315654	0.00782822
Glyoxylate and dicarboxylate metabolism	0.000433448	0.00895793
Propanoate metabolism	0.000629759	0.0111557
Longevity regulating pathway	0.00165632	0.0256729
Glucagon signaling pathway	0.00197394	0.0271966
Nitrogen metabolism	0.00314275	0.0389701
Adipocytokine signaling pathway	0.00486616	0.0548549
Fatty acid elongation	0.00785445	0.0811626
Ferroptosis	0.0175454	0.167356
Coronavirus disease	0.0282402	0.21098
Phosphonate and phosphinate metabolism	0.0293383	0.21098
Regulation of lipolysis in adipocytes	0.0303893	0.21098
Apelin signaling pathway	0.0306261	0.21098
Insulin signaling pathway	0.0306261	0.21098
Glutathione metabolism	0.0324541	0.211806
Glycerolipid metabolism	0.0367436	0.227811
Non-alcoholic fatty liver disease	0.0417564	0.236055
Glycolysis / Gluconeogenesis	0.0435589	0.236055
Ribosome	0.0437843	0.236055
Synthesis and degradation of ketone bodies	0.0484222	0.250182

## Sheet: T cells
term	p-value	q-value
Protein digestion and absorption	1.22521e-05	0.00138449
Dilated cardiomyopathy	0.00132433	0.0748249
Cortisol synthesis and secretion	0.004115	0.149238
PPAR signaling pathway	0.00591453	0.149238
Arrhythmogenic right ventricular cardiomyopathy	0.00660344	0.149238
cGMP-PKG signaling pathway	0.00955085	0.163486
Hypertrophic cardiomyopathy	0.0101274	0.163486
Glucagon signaling pathway	0.0161128	0.208909
Type II diabetes mellitus	0.0217954	0.208909
Pyruvate metabolism	0.0226917	0.208909
Platelet activation	0.0237131	0.208909
Relaxin signaling pathway	0.0262592	0.208909
Glycosaminoglycan biosynthesis	0.0283793	0.208909
Vascular smooth muscle contraction	0.0283976	0.208909
Apelin signaling pathway	0.0306261	0.208909
Hedgehog signaling pathway	0.0314149	0.208909
Calcium signaling pathway	0.0314288	0.208909
Glycerolipid metabolism	0.0367436	0.228886
Adrenergic signaling in cardiomyocytes	0.0384853	0.228886
Cushing syndrome	0.0417564	0.235923
