# Supplementary material for: Single-nucleus transcriptomics of epicardial adipose tissue from female pigs reveals effects of exercise training on resident innate and adaptive immune cells
Source: Cell Commun Signal. 2024 Apr 26;22:243. doi: 10.1186/s12964-024-01587-w (PMC11046969; doi:10.1186/s12964-024-01587-w)
Supplement: Supplementary file 20 — Supplementary Material 20: Dataset S9 [file 12964_2024_1587_MOESM20_ESM.xlsx]

## Sheet: Beige adipocytes
	logFC	logCPM	PValue	PValue_Adj
ELOVL6	-2.75753	11.5835	1.05E-48	1.11E-44
ME1	-3.7078	10.6476	4.31E-33	2.27E-29
ACACA	-2.31649	11.2937	9.68E-28	3.41E-24
ACLY	-3.04106	10.6872	9.45E-26	2.50E-22
GBE1	-1.96214	11.0112	6.63E-23	1.40E-19
SCD	-3.27132	10.5103	3.51E-21	6.17E-18
DOCK9	2.11195	11.9894	1.10E-20	1.66E-17
DGAT2	-2.3582	10.5833	2.33E-14	3.08E-11
THRSP	-2.60785	10.4568	5.92E-13	6.95E-10
FASN	-2.31849	10.5686	3.89E-12	4.11E-09
ENSSSCG00045008681	2.11506	10.7898	7.53E-10	7.23E-07
CA3	-1.89776	10.5192	9.09E-09	7.84E-06
ADIPOR2	-1.84912	10.55	9.65E-09	7.84E-06
ENSSSCG00045026018	2.99821	11.0627	1.94E-08	1.47E-05
ENSSSCG00045014364	2.16415	11.0881	5.02E-08	3.54E-05
COL3A1	-1.35116	10.8866	7.23E-08	4.53E-05
MCTP2	2.07873	10.7392	7.63E-08	4.53E-05
SEMA6A	1.59445	11.4149	7.73E-08	4.53E-05
ENSSSCG00045023390	1.90764	11.0386	1.19E-07	6.64E-05
ENSSSCG00045020965	2.07835	10.995	1.32E-07	6.98E-05
NTM	-1.64162	10.6083	1.56E-07	7.85E-05
FLT4	2.2535	10.6781	2.93E-07	0.000140775
CLMP	-1.7365	10.4438	3.74E-07	0.000172023
LPL	-1.44716	10.8605	4.07E-07	0.00017932
STON2	1.91607	10.9159	5.47E-07	0.00023041
ENSSSCG00045037643	1.71451	10.8958	5.67E-07	0.00023041
CDKL1	2.16878	10.9184	6.24E-07	0.000244335
SYNPR	2.80221	10.701	7.74E-07	0.000292179
FAP	-1.68075	10.4925	9.70E-07	0.000353366
MMRN1	2.32921	10.7952	1.03E-06	0.000364419
ENSSSCG00045002223	1.80536	10.816	1.37E-06	0.000467512
SPON1	-1.94891	10.5581	1.65E-06	0.000544027
ARGLU1	1.86316	10.6407	2.39E-06	0.000765987
OSBPL6	2.09028	10.6305	2.51E-06	0.000779712
UVRAG	1.27123	11.161	2.58E-06	0.000779712
ZNF521	1.44519	11.5278	3.59E-06	0.00105223
ENSSSCG00045036017	2.17009	10.4258	3.90E-06	0.00111391
ADAMTS5	2.01419	10.393	4.26E-06	0.00118447
ARHGAP26	1.94823	10.5541	5.11E-06	0.00138506
CHP2	1.91437	10.7344	5.32E-06	0.00140623
ENSSSCG00045008178	1.51047	11.0138	5.68E-06	0.00143562
PDK4	2.17411	10.4186	5.71E-06	0.00143562
PTPRK	1.53725	10.7497	6.35E-06	0.00156029
ENSSSCG00045035587	-1.82954	10.3303	6.86E-06	0.00164666
ENSSSCG00045016030	2.04542	10.3607	8.49E-06	0.00199413
ENSSSCG00045002594	-1.41356	10.8031	9.01E-06	0.00206867
PKHD1L1	1.52341	10.8579	1.28E-05	0.00286985
TNRC6B	1.31305	10.9018	1.34E-05	0.00295724
ERG	1.4541	10.7059	1.38E-05	0.00297727
VAV3	1.64346	10.8239	1.61E-05	0.00339137
ENSSSCG00045006866	1.79554	10.5206	1.88E-05	0.00390042
GPM6A	1.39136	11.3371	2.11E-05	0.00429232
CLIC5	2.07177	10.4109	2.19E-05	0.00435669
FLRT2	1.75851	10.7737	2.67E-05	0.00523024
ENSSSCG00045037021	1.11941	11.9164	2.74E-05	0.00525644
AKT3	1.39682	10.8968	2.97E-05	0.00560194
ENSSSCG00045026962	1.50052	11.3965	3.02E-05	0.00560194
PLD5	2.16984	10.4791	3.23E-05	0.00588076
KLHL4	2.03677	10.62	3.34E-05	0.00598085
ENSSSCG00045005663	1.85049	10.6037	3.50E-05	0.00614212
TSPAN9	1.76005	10.6539	3.57E-05	0.00614212
FRMD4B	1.25375	11.3541	3.60E-05	0.00614212
KANK3	1.70381	10.499	3.74E-05	0.00626771
ENSSSCG00045007640	1.64455	10.5595	3.91E-05	0.00645536
NECTIN2	1.35311	10.7555	4.12E-05	0.00669044
ALOX15	1.69954	10.3949	4.46E-05	0.00708093
KANK1	-1.49881	10.2743	4.49E-05	0.00708093
ENSSSCG00045030461	1.28031	10.8091	4.92E-05	0.00763902
RELN	1.67756	11.2662	5.88E-05	0.00900006
CRIM1	1.54304	10.934	6.09E-05	0.00919783
CACNA2D1	1.61202	10.7847	6.34E-05	0.00940303
ZBTB16	1.16743	11.3092	6.48E-05	0.00940303
NMNAT2	1.81621	10.5248	6.50E-05	0.00940303
MPP7	1.28847	11.1526	7.38E-05	0.0105327
TNFSF10	1.57406	10.5297	7.50E-05	0.0105688
ENSSSCG00045038457	1.72273	10.7339	9.05E-05	0.0125742
ENSSSCG00045028374	1.7753	10.6633	9.25E-05	0.012691
PCDH9	-1.19997	10.964	0.000104628	0.0140668
ENSSSCG00045016363	1.40501	10.6896	0.000105185	0.0140668
MAP3K1	1.39299	10.8654	0.000109374	0.0144442
CDKL5	1.69349	10.3804	0.000111607	0.0145572
PLPP1	1.35728	11.1582	0.000114859	0.0147986
ENSSSCG00045000888	1.41346	10.6376	0.000116629	0.0148455
ENSSSCG00045006620	1.85872	10.3778	0.000123671	0.0154426
TIMP3	1.44385	10.9725	0.000124242	0.0154426
NRP2	1.67568	10.7795	0.000125817	0.0154565
CEP68	1.5998	10.4063	0.000142307	0.017255
MBNL2	1.17156	10.7554	0.000143724	0.017255
COL1A2	-1.17397	10.5498	0.0001463	0.017367
SLC22A23	1.75856	10.4784	0.000154398	0.0181246
ENSSSCG00045018250	1.5456	10.8965	0.000166295	0.0193067
TGFBR2	1.18971	10.9323	0.000169651	0.0194822
ENSSSCG00045035290	1.53598	10.4642	0.000184209	0.0209266
ANKH	1.64341	10.6232	0.000193047	0.0216972
SLC25A36	-0.800388	10.7872	0.000204864	0.0227831
SKA3	1.27324	10.706	0.000216214	0.0237947
SFRS11	1.14336	10.7721	0.000222273	0.0242094
MTHFD2L	1.70395	10.4282	0.000228579	0.0246422
ENSSSCG00045006157	1.57584	10.4407	0.000263623	0.0279893
PRKCE	1.17101	10.821	0.000264925	0.0279893
RHOA	1.13164	10.7302	0.000271163	0.0281704
RYR2	1.46691	11.5635	0.000273798	0.0281704
MFNG	-1.48271	10.2465	0.000274638	0.0281704
LRRC1	1.52872	10.6556	0.000290225	0.029483
AKAP13	1.04649	11.1631	0.000293034	0.0294848
ENSSSCG00045025961	1.7584	10.3984	0.000297195	0.0294942
EGLN1	1.45525	10.5685	0.000298711	0.0294942
ENSSSCG00045023255	1.16373	10.897	0.000305093	0.0298454
GLIS3	1.36859	11.1266	0.000309116	0.0299616
ABCA1	1.52526	10.5522	0.000316173	0.030367
APPL1	1.73397	10.3554	0.000325444	0.0309758
PLD1	1.48775	10.5161	0.000335728	0.0316694
ENSSSCG00045006265	-1.46418	10.2903	0.000346191	0.0320459
PARD6G	1.30914	10.8705	0.000347017	0.0320459
SNTB1	-1.27868	10.5732	0.000348819	0.0320459
ENSSSCG00045036204	1.01544	10.8379	0.000397003	0.0361581
CNST	1.58845	10.3703	0.000424388	0.0383218
ENSSSCG00045001894	1.33566	11.0533	0.000428705	0.0383836
ENSSSCG00045026217	1.6288	10.3021	0.000446042	0.0396003
ENSSSCG00045013674	1.70671	10.3922	0.000473545	0.0416581
COG3	1.26292	10.6557	0.000477107	0.0416581
ENSSSCG00045007677	1.67252	10.3466	0.000490761	0.0423386
LIMS1	1.29795	10.9447	0.000492915	0.0423386
ENSSSCG00045018000	1.86122	10.4961	0.000507822	0.0432672
HDAC9	1.30742	11.0847	0.000543976	0.0458946
ENSSSCG00045030530	1.27523	10.5621	0.000547347	0.0458946
PACSIN2	1.20338	10.6835	0.000598842	0.049817
KDR	1.65069	10.526	0.000608887	0.050257
ENSSSCG00045027817	1.55999	10.3363	0.000656477	0.053765
ENSSSCG00045008378	1.21939	10.6198	0.000686295	0.0554178
ENSSSCG00045027112	-1.06522	10.6866	0.000692099	0.0554178
NFAT5	0.830492	11.6985	0.00069522	0.0554178
GCNT3	1.58379	10.299	0.00069764	0.0554178
GNB1	1.0237	10.9151	0.000713268	0.0562364
TMEM182	-1.4332	10.3021	0.000725442	0.0567005
TNFAIP8L3	1.46371	10.6608	0.000729888	0.0567005
ENSSSCG00045030342	1.46666	10.3835	0.000743045	0.0569197
ENSSSCG00045026198	1.39992	10.7663	0.000744548	0.0569197
PDE2A	1.64934	10.3852	0.000748872	0.0569197
ENSSSCG00045021035	1.12919	11.1918	0.000769118	0.0576301
ENSSSCG00045024880	1.45493	10.358	0.000769129	0.0576301
ENSSSCG00045021842	0.954712	10.8402	0.000796095	0.0592306
ENSSSCG00045030204	1.34169	10.6248	0.000807396	0.0593544
PANK3	-1.43492	10.3009	0.000808995	0.0593544
ENSSSCG00045038668	1.40638	10.5571	0.000872931	0.0636036
SOS1	1.08508	10.8222	0.00093869	0.0675391
TLE1	1.401	10.6702	0.00093973	0.0675391
ENSSSCG00045011817	1.18936	10.7282	0.000965042	0.0685431
ENSSSCG00045025634	1.19319	10.6446	0.00097213	0.0685431
NTN1	1.43908	11.0133	0.000973163	0.0685431
SMURF2	1.24237	10.6456	0.00102638	0.0713839
CACNB2	1.92904	10.5502	0.00102701	0.0713839
BCR	1.2056	10.7296	0.0010447	0.0718771
ENSSSCG00045010035	1.49372	10.4844	0.00104771	0.0718771
ENSSSCG00045002143	1.13437	10.7586	0.00106163	0.0723617
UBAP2L	1.51541	10.3249	0.00109117	0.073899
PDE5A	1.80433	10.5319	0.00112081	0.0754224
ENSSSCG00045008552	1.01889	11.0094	0.00113683	0.0760165
ENSSSCG00045017546	1.39051	10.5008	0.00114426	0.0760325
ENSSSCG00045013327	-1.40344	10.2672	0.00117077	0.0773077
SRRM1	1.29707	10.4702	0.0011889	0.0777665
RGMB	1.598	10.3374	0.00119329	0.0777665
ENSSSCG00045031627	1.4514	10.4825	0.00120154	0.0777665
SNX24	1.42521	10.4125	0.00121128	0.0777665
S100PBP	1.52441	10.2915	0.00122166	0.0777665
MCPH1	1.56493	10.2946	0.00122189	0.0777665
BCAS3	1.20704	10.9033	0.00124387	0.0783903
ENSSSCG00045037526	-1.22626	10.3148	0.00124653	0.0783903
SPSB1	1.56195	10.4063	0.00126005	0.0787717
DDX17	0.825247	11.0443	0.0013287	0.0825751
DENND2A	1.33841	10.5134	0.00134371	0.0830194
ENSSSCG00045001697	1.04527	10.9359	0.00136934	0.0837531
RBL2	1.60646	10.3002	0.00137144	0.0837531
ELMO1	0.81089	11.4571	0.00140796	0.0854889
ACSS2	-0.986047	10.5007	0.00142239	0.0858719
FAR2	1.57002	10.5165	0.00148181	0.0889506
BRCC3	1.50946	10.3195	0.00157509	0.094016
RSC1A1	-1.22507	10.3214	0.00162075	0.0960356
ENSSSCG00045032213	1.36975	10.6828	0.00162711	0.0960356
ENSSSCG00045029819	1.4282	10.3202	0.0016566	0.097233
ENSSSCG00045013531	0.961803	10.9344	0.00172062	0.100433
BABAM2	1.26478	10.604	0.00173957	0.100981
RPL6	1.32575	10.3994	0.00177016	0.102195
LRCH1	1.11616	10.6584	0.00180502	0.103641
SORCS1	-2.02491	10.3085	0.00189012	0.1071
PGM5	1.27126	10.9943	0.00189086	0.1071
HSPH1	-1.26233	10.2356	0.00189606	0.1071
USP7	1.39971	10.3752	0.00190581	0.1071
SPARC	-1.0993	10.3976	0.00192921	0.107842
NXF1	1.52239	10.2938	0.00194679	0.108252
ENSSSCG00045012565	1.41078	10.3465	0.00197826	0.108667
PRIM2	1.49624	10.2785	0.00197831	0.108667
ENSSSCG00045007150	-1.66064	10.3191	0.00199526	0.108667
ENSSSCG00045024599	1.53725	10.3697	0.00199541	0.108667
PTPRE	1.12874	10.6901	0.00208257	0.112701
GRK5	1.24236	10.6476	0.0020908	0.112701
ASAP2	1.22237	10.5423	0.00212511	0.113968
ENSSSCG00045028049	1.10619	10.5632	0.002292	0.121892
STAG1	0.827528	11.19	0.00229592	0.121892
ENSSSCG00045021010	1.36441	10.3948	0.0023273	0.122112
ABLIM3	1.44597	10.4801	0.00233017	0.122112
PECAM1	0.921441	11.1078	0.00233474	0.122112
RNLS	-1.37227	10.3364	0.00240411	0.124007
ENSSSCG00045025756	1.59296	10.3026	0.00240589	0.124007
PLCL1	1.29372	10.4792	0.0024062	0.124007
LRIG1	-1.27019	10.3385	0.00242954	0.124066
HELZ	1.0385	10.7626	0.00243083	0.124066
EGF7	1.07888	10.7904	0.00244501	0.12419
RUNX1T1	0.913935	11.1818	0.00250102	0.124455
ELF2	1.09701	10.6539	0.00250381	0.124455
AHCTF1	1.23897	10.5191	0.00250416	0.124455
ENSSSCG00045024721	1.37731	10.3463	0.00250549	0.124455
STRADB	1.38182	10.3106	0.00251027	0.124455
ADAMTS18	-1.24807	10.4889	0.00252412	0.124455
ACSL1	-1.04044	10.4524	0.00254412	0.124455
KCNB2	-1.59396	10.3549	0.00254446	0.124455
ENSSSCG00045021907	1.29524	10.4193	0.00257485	0.125361
ENSSSCG00045022210	1.08567	10.6185	0.002639	0.127894
PARD3	0.855669	11.1656	0.00273697	0.131558
ENSSSCG00045036791	1.36404	10.402	0.00273949	0.131558
ENSSSCG00045022832	-1.11423	10.3868	0.00277932	0.132668
DPYSL2	1.25783	10.5761	0.00279348	0.132668
TBX5	-1.31799	10.2642	0.00280028	0.132668
ENSSSCG00045030904	1.44953	10.3186	0.00282682	0.133328
TAOK3	1.06904	10.6026	0.00292517	0.137353
ENSSSCG00045028823	1.11906	10.5535	0.00297917	0.13927
ENSSSCG00045038153	0.93878	11.0389	0.00300157	0.139699
LYN	1.33342	10.5206	0.0030492	0.141293
LDB2	0.849393	12.3293	0.00306711	0.141458
RECK	1.60894	10.3782	0.00308776	0.141458
ENSSSCG00045033629	0.986149	10.978	0.00309293	0.141458
ZFP28	1.38941	10.2742	0.00313646	0.142616
POSTN	-1.0603	10.4447	0.00314675	0.142616
BCL2L13	-1.13063	10.3535	0.00316046	0.142616
ENSSSCG00045015004	1.01885	10.7309	0.00317225	0.142616
ENSSSCG00045008796	1.39834	11.5503	0.0032312	0.144651
XPO6	1.33008	10.3395	0.00325438	0.14486
SMYD3	0.99471	11.1795	0.0032633	0.14486
EDA	1.18533	10.897	0.00328591	0.144903
EMP2	1.51433	10.3638	0.0032917	0.144903
PTGER2	1.47994	10.3181	0.00331003	0.145106
CIDEA	-1.12734	10.3517	0.00337497	0.147341
EPHB4	1.33531	10.3349	0.00342851	0.149063
MLLT3	-1.12425	11.0366	0.00346841	0.150179
REPS2	1.34462	10.3684	0.00349502	0.150714
ENSSSCG00045031250	1.31833	10.5687	0.0035362	0.15187
CYTH3	1.31406	10.425	0.003628	0.154971
TUT4	0.979567	10.6562	0.00363774	0.154971
FNBP4	1.01223	10.6939	0.00368419	0.156319
GALNT16	-1.18649	10.281	0.00375856	0.158516
TBC1D15	1.33439	10.3054	0.00379599	0.158516
HECA	1.3343	10.3043	0.00379599	0.158516
ENSSSCG00045013205	1.38157	10.3069	0.00379599	0.158516
CHST15	1.42743	10.539	0.00382251	0.158995
LRRC28	1.42398	10.3112	0.00385661	0.159785
ENSSSCG00045031328	-1.07185	10.4827	0.00389138	0.160595
CNOT6L	1.17137	10.4987	0.00394654	0.161265
RESF1	1.22335	10.3547	0.00398166	0.161265
ACIN1	1.1304	10.4437	0.00398902	0.161265
REEP3	0.978799	10.7276	0.00399448	0.161265
NAA35	1.28431	10.3596	0.00399525	0.161265
ENSSSCG00045019940	-0.981304	10.4855	0.00399919	0.161265
CORO1C	1.28322	10.5311	0.00402478	0.16168
PTBP3	1.43865	10.4169	0.00407765	0.163183
PRR5	1.41503	10.3177	0.00411575	0.164086
ENSSSCG00045011366	1.02708	10.6135	0.00413334	0.164168
ENSSSCG00045004718	0.938372	10.7911	0.00419596	0.165914
ZSWIM6	0.943601	10.8278	0.00421869	0.165914
ENSSSCG00045002279	-1.11177	10.2503	0.00423796	0.165914
ENSSSCG00045001460	1.16645	10.3777	0.0042401	0.165914
ENSSSCG00045026526	1.33039	10.5699	0.00427968	0.166844
ENSSSCG00045024516	-1.03456	10.4276	0.00431726	0.167691
TSPAN18	1.38511	10.6688	0.00442573	0.171274
ENSSSCG00045034280	-1.19678	10.3463	0.00445995	0.171969
SMAD1	0.994463	10.9742	0.00451667	0.173522
ENSSSCG00045036976	1.09297	10.6378	0.00457865	0.174836
SLC23A2	1.32447	10.4304	0.00458616	0.174836
MCTP1	1.39219	10.6191	0.0046005	0.174836
ENSSSCG00045034277	1.63517	10.3832	0.00465818	0.176393
DAPK1	0.722	11.6395	0.00475624	0.179463
ENSSSCG00045016247	1.36664	10.4653	0.0048125	0.18094
ENSSSCG00045010449	1.57005	10.6329	0.00485619	0.181651
ENSSSCG00045029813	1.34388	10.3437	0.00486581	0.181651
ENSSSCG00045026044	1.43756	10.6737	0.00492646	0.183268
ENSSSCG00045037424	1.33255	10.2681	0.0049729	0.184346
FTO	1.00893	10.8466	0.00500916	0.185041
SOCS5	1.17739	10.6062	0.00502996	0.185162
RFX7	1.16926	10.5784	0.00507863	0.185801
CAMKK2	1.30441	10.3588	0.00509145	0.185801
LGALS12	-1.23427	10.2474	0.00510008	0.185801
SMARCA2	1.17402	10.5304	0.00515028	0.186985
ENSSSCG00045028308	1.06801	10.4583	0.00519022	0.18779
EIF4E3	1.32189	10.3312	0.00530177	0.191171
CYYR1	1.4587	10.5464	0.00535225	0.192335
WASHC5	1.22477	10.3574	0.00538334	0.192797
PCMTD1	1.06277	10.647	0.00540833	0.193037
NR6A1	1.20068	10.5458	0.00553109	0.196754
IGF2BP2	1.24308	10.4111	0.00560977	0.19838
REEP1	1.25033	10.7489	0.00563147	0.19838
MRAS	-1.1493	10.3688	0.00563313	0.19838
ZEB1	0.844021	11.2884	0.00571146	0.199617
ENSSSCG00045011019	1.27362	10.2702	0.00571526	0.199617
EPM2A	1.28526	10.301	0.00572716	0.199617
ZDHHC14	0.77395	11.0861	0.00574383	0.199617
DGKE	1.31466	10.2696	0.00589696	0.203998
ENSSSCG00045021566	1.04936	10.6067	0.00590851	0.203998
ELK3	1.05244	10.5531	0.00594101	0.204235
ENSSSCG00045038938	-1.08102	10.2999	0.00597151	0.204235
RFTN2	1.12503	10.4976	0.00597338	0.204235
ENSSSCG00045034449	-1.15068	10.347	0.00600374	0.204611
CAPN2	1.05692	10.511	0.0060612	0.205905
EPS8	1.18911	10.5065	0.00609173	0.206279
ENSSSCG00045030069	1.30524	10.2683	0.0062073	0.208023
ENSSSCG00045034015	1.21061	10.3283	0.00621412	0.208023
ENSSSCG00045012345	1.43229	10.2843	0.00622598	0.208023
SCN3A	1.42646	10.3191	0.00623188	0.208023
AFF3	1.18052	10.5106	0.00624168	0.208023
ENSSSCG00045003640	1.10626	10.5731	0.00626777	0.208236
ENSSSCG00045014430	1.31033	10.2704	0.00636746	0.210295
ADIG	-1.21842	10.2608	0.00636957	0.210295
ENSSSCG00045000649	-1.08006	10.3494	0.00643763	0.211381
KDSR	-0.87545	10.5569	0.00644805	0.211381
FMNL2	0.879562	11.0401	0.00646249	0.211381
ENSSSCG00045017181	0.861622	10.7758	0.0065331	0.213031
ENSSSCG00045018417	1.24893	10.3504	0.00657789	0.213832
C1H15orf41	1.32976	10.3344	0.0068645	0.222465
CTNNB1	1.14621	10.3966	0.00695826	0.224262
ENSSSCG00045026107	-1.1243	10.2284	0.00696298	0.224262
FAF2	1.29364	10.3264	0.00698364	0.224262
ENSSSCG00045036388	-1.55187	10.2679	0.00703807	0.225325
ENSSSCG00045030259	1.15328	10.4831	0.00713403	0.227707
VAT1L	1.45276	10.2884	0.00720343	0.228544
COL5A2	-0.72195	10.9557	0.00720352	0.228544
RUFY3	1.09527	10.4644	0.00726149	0.229283
CTNNAL1	0.82313	11.1279	0.00727212	0.229283
ENSSSCG00045019177	1.21972	10.3836	0.00730592	0.229283
HSD17B12	-0.89648	10.5187	0.0073136	0.229283
ENSSSCG00045015035	1.26409	10.3583	0.00740645	0.231506
ENSSSCG00045024460	1.20725	10.3503	0.00753619	0.234867
ENSSSCG00045008935	1.22939	10.298	0.00767768	0.238573
EHBP1	-0.522323	11.3026	0.00782274	0.24146
CTBP2	0.970263	10.5459	0.00786593	0.24146
ENSSSCG00045001796	1.21191	10.2608	0.00788505	0.24146
ENSSSCG00045030876	1.21233	10.2657	0.00788505	0.24146
NNT	1.11271	10.3964	0.00790055	0.24146
CERS4	1.20204	10.322	0.00790773	0.24146
SLC44A2	1.35256	10.3081	0.0079565	0.242249
CD9	1.12247	10.5057	0.00804344	0.242678
ENSSSCG00045029294	1.22265	10.3476	0.00807543	0.242678
ENSSSCG00045017316	1.1831	10.345	0.00807543	0.242678
ENSSSCG00045034471	-0.896531	10.4507	0.00807622	0.242678
ENSSSCG00045008460	-0.994089	10.2702	0.00808543	0.242678
TEF	1.27398	10.331	0.00813295	0.243214
CHMP4B	1.33245	10.3055	0.00816881	0.243214
RPL31	-0.993283	10.369	0.00818251	0.243214
ENSSSCG00045016980	0.902645	10.7152	0.00819539	0.243214
TMOD3	1.07057	10.6288	0.00824965	0.244139
LYRM4	1.26197	10.2606	0.008308	0.245179
ENSSSCG00045022905	1.16081	10.4258	0.00841041	0.246907
ENSSSCG00045020964	0.766123	10.9667	0.00841329	0.246907
ENSSSCG00045019472	1.20816	10.2626	0.00849294	0.248071
ENSSSCG00045024779	1.15947	10.5055	0.00851511	0.248071
ENSSSCG00045003950	-1.21293	10.3785	0.00852341	0.248071
ENSSSCG00045015981	1.25149	10.356	0.00861389	0.249616
FRMD	1.2323	10.299	0.00862376	0.249616
IGF1R	0.831687	11.0972	0.00867321	0.250362
LDLRAD4	1.22915	10.5207	0.00871605	0.250913
TGFB2	1.08831	10.4437	0.00888481	0.254482
ENSSSCG00045037672	1.18166	10.291	0.0088882	0.254482
SPTBN1	0.68485	11.5808	0.00892745	0.254757
SLC6A4	1.30016	10.2637	0.00896782	0.254757
ENSSSCG00045037063	0.955594	10.6968	0.0089792	0.254757
FARP1	0.837344	10.8879	0.00899424	0.254757
MTUS2	1.47105	10.2909	0.00915153	0.258519
KDM4A	1.05706	10.3652	0.00920401	0.259308
LCLAT1	1.23595	10.3535	0.00932907	0.261049
SNRNP70	0.829481	10.6693	0.00933078	0.261049
STAP1	1.3241	10.3089	0.00933993	0.261049
ENSSSCG00045023777	0.81418	11.1194	0.00942155	0.262635
SIK2	-0.773094	10.6089	0.0095349	0.265095
LGALS8	1.20098	10.2618	0.00962909	0.266414
CPNE4	1.2268	10.2675	0.00964246	0.266414
PCGF5	0.980373	10.6733	0.00965799	0.266414
ARHGAP29	0.828113	10.7041	0.00974514	0.268118
C13H3orf70	1.48146	10.397	0.00977615	0.268273
ZC2HC1A	1.20444	10.3525	0.00983555	0.269204
RNF145	1.23247	10.3795	0.00990007	0.270269
HAUS3	1.27133	10.2668	0.00995581	0.271091
ENSSSCG00045007692	1.10038	10.51	0.0100226	0.271826
RIMKLB	-1.08169	10.3312	0.0100343	0.271826
HERC3	1.00231	10.5236	0.0100716	0.27214
ENSSSCG00045000600	0.86779	10.8964	0.0101493	0.273045
ENSSSCG00045003009	0.967924	10.5992	0.0101568	0.273045
TBC1D22A	1.127	10.4243	0.0102139	0.273883
SLC8A1	1.20245	10.9478	0.0102465	0.274061
ATP2B1	1.19191	10.4337	0.0103225	0.275398
NPAS3	-1.0725	10.4201	0.0103756	0.276117
XRN2	1.06958	10.4574	0.0104041	0.276178
WDFY1	1.20526	10.3185	0.0106202	0.280552
ENSSSCG00045022823	1.16315	10.3443	0.0106297	0.280552
RMND5B	-1.13284	10.3256	0.0106485	0.280552
SEMA3D	1.11509	10.8414	0.0107373	0.282054
NUDT3	1.18356	10.4573	0.0107675	0.282054
ENSSSCG00045038233	1.07691	10.5631	0.0107951	0.282054
ENSSSCG00045017527	-1.07416	10.3048	0.0108181	0.282054
CDC42BPB	0.764744	10.6574	0.0108454	0.282054
REV3L	0.940516	10.6954	0.0108657	0.282054
ENSSSCG00045028996	1.22532	10.2952	0.0109683	0.283558
PIP5K1C	1.14761	10.3984	0.0109773	0.283558
YES1	0.979158	10.6058	0.0110308	0.284244
TMEM168	1.19916	10.3547	0.0110797	0.284273
ERBIN	0.855161	10.8035	0.0110857	0.284273
ENSSSCG00045028336	1.04748	10.4143	0.0112815	0.288593
ENSSSCG00045034730	1.12405	10.4494	0.0113408	0.288852
NDRG2	1.14223	10.3363	0.0114334	0.288852
ANKRD11	0.948172	10.6588	0.0114767	0.288852
RAP2A	1.09166	10.3582	0.0114857	0.288852
ENSSSCG00045011280	1.09168	10.3605	0.0114857	0.288852
ENSSSCG00045015401	1.09195	10.3623	0.0114857	0.288852
ENSSSCG00045034440	0.961566	10.7234	0.0115746	0.288852
LMBR1	0.926113	10.6131	0.0115757	0.288852
SLC5A10	1.2024	10.3496	0.0115927	0.288852
ENSSSCG00045019928	-0.915462	10.3155	0.0116046	0.288852
PDZRN3	-0.991791	10.6433	0.0116316	0.288852
SPRED2	1.14743	10.4223	0.0116532	0.288852
MICU2	0.849211	10.6316	0.0116576	0.288852
FAM149B1	1.11599	10.4519	0.0116744	0.288852
SVIL	0.709704	11.2502	0.0117304	0.289559
ENSSSCG00045038564	-1.07863	10.3997	0.0117667	0.289778
ENSSSCG00045034348	1.14694	10.4324	0.0118638	0.29149
ENSSSCG00045024958	1.18728	10.2619	0.0119477	0.2922
ENSSSCG00045017258	1.1946	10.3167	0.011948	0.2922
ENSSSCG00045017794	1.17668	10.2909	0.0120485	0.293978
FMNL3	1.16904	10.3706	0.0120791	0.293982
ENSSSCG00045017035	0.908409	10.8565	0.0121043	0.293982
MAPK1	1.02924	10.5278	0.0121561	0.294563
ENSSSCG00045038258	1.12147	10.3621	0.0122236	0.295521
MIPOL1	1.13097	10.5226	0.0122868	0.29637
DIP2C	0.786759	10.8947	0.0123922	0.297881
ENSSSCG00045029376	1.07597	10.3839	0.0124172	0.297881
TENT4A	1.20749	10.2646	0.0124382	0.297881
ENSSSCG00045008661	0.750152	10.8276	0.0124622	0.297881
ENSSSCG00045009631	1.08036	10.2562	0.0125033	0.298187
SHE	1.23019	10.2968	0.0126397	0.30016
RAI14	1.08892	10.766	0.0126428	0.30016
SCN3B	1.22933	10.3545	0.0127493	0.302011
SRP68	1.18164	10.2881	0.0129348	0.303006
LRRC42	1.12754	10.2917	0.0129348	0.303006
SCARF1	1.18151	10.2895	0.0129348	0.303006
STAB1	1.12726	10.2878	0.0129348	0.303006
PLEKHB2	1.18148	10.2871	0.0129348	0.303006
ZFX	0.952846	10.4634	0.0129808	0.303412
CDON	1.22963	10.3865	0.0131187	0.30538
ENSSSCG00045021131	1.1644	10.4283	0.0131382	0.30538
ENSSSCG00045034269	1.10968	10.4761	0.0131517	0.30538
ENSSSCG00045031752	1.25787	10.2683	0.0132158	0.306195
ENSSSCG00045025403	0.955114	10.4619	0.0132459	0.306221
PHIP	0.872492	10.6942	0.0133466	0.307875
TTC17	0.913474	10.5051	0.0133833	0.308049
ENSSSCG00045015813	1.20364	10.2916	0.0134564	0.309058
ENSSSCG00045010407	1.20496	10.3165	0.0135077	0.309563
CMIP	0.761527	11.0484	0.0136126	0.311139
PRR16	-1.03506	10.3894	0.0136612	0.311139
OTUD7B	1.13674	10.371	0.0136697	0.311139
ARHGAP18	1.0247	10.6218	0.0136981	0.311139
SLC1A3	-0.900829	10.5033	0.0137269	0.311139
ENSSSCG00045001050	-0.999284	10.2219	0.0138441	0.311139
RDH10	-0.999272	10.2218	0.0138441	0.311139
PRXL2A	-0.999559	10.2246	0.0138441	0.311139
CSF1R	-0.999402	10.2231	0.0138441	0.311139
RBMS2	1.09755	10.4439	0.013871	0.311139
EMP1	1.12193	10.3362	0.0139258	0.311342
SRPK2	0.88172	10.7811	0.0139642	0.311342
ZMYND8	1.00438	10.5252	0.0139684	0.311342
ENSSSCG00045031020	1.20248	10.3207	0.0140556	0.311992
SUZ12	1.21104	10.2853	0.0140906	0.311992
ENSSSCG00045033300	-1.2121	10.2998	0.014115	0.311992
ENSSSCG00045019723	0.91785	10.5486	0.0141157	0.311992
ENSSSCG00045017514	-1.11159	10.2541	0.0142597	0.313996
ARHGAP27	1.14205	10.3149	0.0142822	0.313996
ENSSSCG00045001222	0.977944	10.4944	0.0143063	0.313996
ENSSSCG00045002233	1.19074	10.2583	0.0143252	0.313996
ENSSSCG00045016356	1.27023	10.3593	0.0144642	0.316386
TENM3	0.94618	11.0356	0.0145099	0.316729
UBR5	0.975941	10.6458	0.0147371	0.320351
ENSSSCG00045023317	1.21478	10.3541	0.0147489	0.320351
LUC7L	0.931658	10.4634	0.0147799	0.320351
CAMK1D	1.00768	10.5456	0.0147971	0.320351
FCF1	1.19397	10.2628	0.0149536	0.323077
RBPJ	0.91638	10.625	0.0151012	0.3256
ENSSSCG00045024164	0.966193	10.5153	0.0151986	0.327033
TFRC	1.14381	10.2586	0.0153164	0.327995
IGFBP7	1.10776	10.5442	0.0153626	0.327995
NAP1L4	1.11202	10.3114	0.0153675	0.327995
ENSSSCG00045007812	1.06334	10.3118	0.0153675	0.327995
ENSSSCG00045031271	1.07883	10.4117	0.0154336	0.328305
VPS53	1.02377	10.5067	0.0154746	0.328305
ENSSSCG00045019188	1.11594	10.5736	0.0154752	0.328305
TBL1X	0.863541	10.6347	0.0155229	0.328656
VPS50	1.09138	10.3558	0.0158767	0.333738
TCP1	1.13983	10.2584	0.0158914	0.333738
FBXL20	0.953575	10.5747	0.0159042	0.333738
ENSSSCG00045037841	1.23233	10.2985	0.0159685	0.333738
KLHL5	1.24336	10.2994	0.0159752	0.333738
NPTN	0.947911	10.5727	0.015977	0.333738
CADM2	1.29961	10.34	0.0160054	0.333738
ENSSSCG00045008929	1.11144	10.3121	0.0160396	0.333738
CSNK1A1	1.01118	10.4647	0.0160472	0.333738
ZFP36L2	1.10052	10.3337	0.0161184	0.33456
ENSSSCG00045023341	1.15588	10.3754	0.0163352	0.338394
ENSSSCG00045003033	0.782854	11.1076	0.0164501	0.340109
CCNL1	1.02084	10.5002	0.0166025	0.341992
UBAC2	1.13313	10.3971	0.016606	0.341992
ENSSSCG00045030775	1.02382	10.5944	0.0166452	0.342134
SULF1	1.21557	10.6054	0.0166925	0.34235
CYFIP1	0.865062	10.5117	0.0167206	0.34235
ENSSSCG00045014070	-0.760205	10.5358	0.0170116	0.347635
GPAA1	-1.10157	10.2641	0.0170774	0.348307
FOXO3	0.803325	10.9266	0.0171638	0.349394
TCF4	0.735032	11.4353	0.0173841	0.353199
ENSSSCG00045018712	0.894278	10.5519	0.0174561	0.35398
ENSSSCG00045036758	0.715602	10.9109	0.0175066	0.354323
ENSSSCG00045008600	0.945164	10.464	0.0175484	0.354491
TACC1	0.924536	10.7121	0.0176794	0.356457
ENSSSCG00045009957	1.19204	10.3224	0.017862	0.359452
EFNB2	1.09808	10.4738	0.0179649	0.360265
ENSSSCG00045021289	1.00731	10.4009	0.0179706	0.360265
SNX2	1.07473	10.4161	0.0180738	0.361647
DCP1B	1.12921	10.2569	0.0181281	0.362048
ENSSSCG00045022570	1.11811	10.3869	0.0187408	0.373579
ETV6	0.796727	10.8624	0.0188978	0.375388
ENSSSCG00045029121	-0.993944	10.271	0.0189026	0.375388
MGP	-0.61564	10.6925	0.0190621	0.377844
RCAN3	1.23653	10.2947	0.0191296	0.378472
TXNL1	-0.994046	10.2748	0.019188	0.378919
TMEM127	1.14829	10.2597	0.0192995	0.379998
SEC23IP	1.07059	10.2849	0.0193506	0.379998
GJA1	1.07041	10.2824	0.0193506	0.379998
ENSSSCG00045005761	1.20825	10.3563	0.0195129	0.382474
A-FABP	-0.9294	10.543	0.0196437	0.383657
ENSSSCG00045033446	1.14735	10.2548	0.0198274	0.383657
ENSSSCG00045039212	1.08005	10.2521	0.0198274	0.383657
UBN1	1.08004	10.252	0.0198274	0.383657
CTSB	1.07978	10.2493	0.0198274	0.383657
ENSSSCG00045010429	1.00952	10.2505	0.0198274	0.383657
ENSSSCG00045037405	1.08035	10.2547	0.0198274	0.383657
WLS	1.17052	10.4062	0.0198977	0.384313
PABPN1	1.00309	10.3789	0.0199805	0.384538
PRPF39	0.962373	10.4629	0.0199932	0.384538
ENSSSCG00045012559	0.879499	10.6407	0.0200185	0.384538
SYNPO2	-1.0892	10.4667	0.0201503	0.386366
KCNN2	-1.254	10.3206	0.0202475	0.387263
BCL7A	1.06912	10.2809	0.0202704	0.387263
ENSSSCG00045007448	1.11716	10.2803	0.0204909	0.390503
NEGR1	-0.897092	10.5445	0.0205139	0.390503
CREBBP	0.879512	10.6463	0.0205853	0.391158
ENSSSCG00045022894	1.1512	10.2602	0.0206756	0.392168
FBXO28	1.07238	10.2488	0.0208219	0.393476
CIITA	-1.00734	10.2672	0.0208865	0.393476
PLIN1	-0.92108	10.3653	0.0208902	0.393476
ENSSSCG00045039320	1.07298	10.2493	0.0208935	0.393476
SCG3	-1.01418	10.3228	0.0209759	0.394324
ENSSSCG00045023596	1.14556	10.2868	0.0211884	0.397612
SF3B1	0.729064	10.8149	0.0216585	0.405713
TMEM204	1.07073	10.2509	0.0217189	0.406124
ENSSSCG00045039196	1.12876	10.2871	0.0217637	0.406242
ENSSSCG00045025482	1.01337	10.3472	0.0218437	0.406645
SESTD1	0.806627	10.8942	0.0218622	0.406645
OXR1	0.905426	10.5462	0.0220302	0.407547
ENSSSCG00045029893	1.01762	10.333	0.0221014	0.407547
UQCC1	1.01247	10.3037	0.0221421	0.407547
CASP10	1.1116	10.3047	0.0221421	0.407547
TMTC3	1.0626	10.3039	0.0221421	0.407547
SMC1A	1.11142	10.304	0.0221421	0.407547
RNF169	0.845778	10.6141	0.0222818	0.409112
ENSSSCG00045000256	0.92255	10.6164	0.0223417	0.409112
BMT2	1.12567	10.3349	0.0223434	0.409112
ENSSSCG00045034019	-1.20974	10.2562	0.0224162	0.409736
ADIPOQ	-0.855699	10.3464	0.0225673	0.411156
RBPMS	0.794116	10.7995	0.0225718	0.411156
KPNA1	1.1024	10.447	0.0226973	0.412732
RPRD2	0.880703	10.6243	0.0227598	0.412772
UGP2	1.14981	10.3446	0.0227777	0.412772
TASP1	0.955644	10.6264	0.0228243	0.412886
ENSSSCG00045006409	1.14595	10.3181	0.0228621	0.412886
PELI1	1.02585	10.3763	0.0229387	0.413115
ENSSSCG00045035668	1.01804	10.2509	0.022953	0.413115
PSD3	-0.650406	10.8057	0.0232701	0.418109
GPD2	1.11042	10.251	0.0234014	0.419755
ADGRD1	1.38582	10.3886	0.0236256	0.423058
ENSSSCG00045005134	0.891547	10.895	0.0237492	0.423846
IP6K2	0.973243	10.4705	0.023787	0.423846
ENSSSCG00045017358	1.08958	10.3291	0.0237899	0.423846
ENSSSCG00045023406	0.953265	10.6495	0.0238917	0.424942
SMTN	0.966367	10.3958	0.024048	0.427003
ENSSSCG00045010356	0.954883	10.4165	0.0241388	0.427032
CDK8	0.988416	10.4272	0.0241935	0.427032
ROCK1	0.72542	10.7108	0.0242036	0.427032
ENSSSCG00045021096	1.0369	10.3846	0.0242113	0.427032
TCF12	0.542889	11.4751	0.0244028	0.429007
ENSSSCG00045005881	1.04153	10.408	0.0244044	0.429007
ENSSSCG00045000080	-0.997487	10.2341	0.0244845	0.429699
RELL1	1.06719	10.2817	0.0246571	0.432011
GRIA3	1.21989	10.2959	0.0247701	0.432689
ENSSSCG00045028686	0.778565	10.8457	0.0247777	0.432689
ENSSSCG00045032920	1.04441	10.3277	0.024895	0.434019
ENSSSCG00045034746	-0.538098	11.1246	0.0250641	0.436248
ENSSSCG00045035159	0.916384	10.459	0.0255304	0.443334
ANKRD13C	0.987003	10.3779	0.0255567	0.443334
ENSSSCG00045028078	1.15913	10.2827	0.0255971	0.443334
EFHD1	1.09866	10.2518	0.0256607	0.443708
FRMD5	-1.2373	10.4741	0.0257601	0.444699
NAP1L1	0.899425	10.4297	0.0259291	0.446885
ENSSSCG00045004033	0.944007	10.4198	0.0261374	0.449741
BID	1.10394	10.2556	0.0264347	0.454119
ENSSSCG00045016987	-1.2138	10.2424	0.026545	0.45492
ENSSSCG00045034009	1.02537	10.4057	0.0265675	0.45492
ENSSSCG00045029628	0.620532	10.7136	0.0267196	0.456607
ARMC2Â	1.05009	10.3586	0.026798	0.456607
COL12A1	-0.99091	10.3762	0.0268451	0.456607
ENSSSCG00045004817	0.973046	10.4259	0.0268792	0.456607
VEGFD	1.13317	10.2569	0.0269363	0.456607
ENSSSCG00045008590	0.895518	10.962	0.0269646	0.456607
ENSSSCG00045016860	0.897596	10.4561	0.0269686	0.456607
ENSSSCG00045019937	0.956629	10.5379	0.0270587	0.4574
DDX46	0.950616	10.4178	0.0271129	0.457584
SGIP1	1.1109	10.6169	0.0273322	0.46055
ENSSSCG00045025604	1.03406	10.3269	0.0274428	0.461677
ENSSSCG00045033979	0.552127	11.9755	0.0275981	0.46305
ENSSSCG00045035624	1.15078	10.2872	0.0276851	0.46305
ARL4A	1.07951	10.2836	0.0276962	0.46305
ST6GAL1	0.942279	10.4201	0.0276997	0.46305
SFPQ	0.931161	10.4838	0.0278212	0.464346
RPA1	1.08803	10.2797	0.0279052	0.465014
ENSSSCG00045008610	0.718565	11.1811	0.0279859	0.465624
PLCB4	0.742869	11.1492	0.028236	0.468326
KIF3B	1.00822	10.3528	0.0282689	0.468326
ENSSSCG00045028399	1.00775	10.3541	0.0282813	0.468326
ENSSSCG00045034465	0.959416	10.4192	0.0284203	0.469892
ENSSSCG00045028499	0.706359	10.9194	0.0285446	0.470316
FGF13	1.28951	10.2732	0.0286176	0.470316
REXO2	-0.771169	10.3914	0.0286455	0.470316
ENSSSCG00045032923	0.717227	11.2048	0.028723	0.470316
ENSSSCG00045038559	1.01089	10.2756	0.0288467	0.470316
PRKAR1A	1.07004	10.2784	0.0288467	0.470316
DGUOK	1.07002	10.2772	0.0288467	0.470316
UCK2	1.01121	10.2761	0.0288467	0.470316
ENSSSCG00045014438	1.01129	10.2787	0.0288467	0.470316
EPHA4	1.36833	10.3155	0.0289057	0.470553
ZNF644	0.72499	10.6687	0.0289991	0.471057
LCOR	0.898376	10.4955	0.0290319	0.471057
ENSSSCG00045005379	0.765368	10.7365	0.0290704	0.471057
WASF3	0.939497	10.581	0.0291726	0.471721
ENSSSCG00045030214	1.13094	10.4518	0.0292007	0.471721
ENSSSCG00045035764	0.748018	10.774	0.0292533	0.471849
ACBD6	0.939907	10.3926	0.0293648	0.472364
ENSSSCG00045016884	1.071	10.3106	0.0293746	0.472364
NCOA7	1.05874	10.5175	0.0295088	0.4738
ENSSSCG00045015383	0.81595	10.6499	0.0295796	0.474216
HMGB1	-0.69982	10.5612	0.0298726	0.478188
SYNGR1	1.0515	10.2505	0.029971	0.478337
AHCYL2	-0.801728	10.5399	0.0300027	0.478337
CDH11	-0.879963	10.3402	0.0300177	0.478337
ENSSSCG00045023856	0.994763	10.5232	0.0301184	0.478365
ENSSSCG00045036723	1.02237	10.25	0.0302769	0.478365
PALM	1.00646	10.3831	0.0302972	0.478365
ENSSSCG00045012989	0.923826	10.761	0.0303205	0.478365
FCHO2	0.788223	10.6195	0.030322	0.478365
ENSSSCG00045015528	0.858281	10.6389	0.0304086	0.478365
PCF11	0.988531	10.4033	0.0304693	0.478365
UACA	0.844708	10.6392	0.0304979	0.478365
ENSSSCG00045010483	0.898966	10.4323	0.0305869	0.478365
WAPL	0.899879	10.4472	0.0307483	0.478365
MTM1	1.14127	10.2825	0.0307706	0.478365
NPEPPS	0.909886	10.5498	0.0307847	0.478365
ENSSSCG00045016283	0.894281	10.4405	0.0308083	0.478365
BTBD9	0.720212	10.9649	0.0309429	0.478365
ZFAND6	1.04698	10.4291	0.0309569	0.478365
AGTR1	1.22482	10.3539	0.0310718	0.478365
LRRK1	1.11999	10.3104	0.0310729	0.478365
SLC7A7	1.12357	10.3438	0.0310834	0.478365
TSC22D3	0.966515	10.3425	0.0311218	0.478365
GABBR2	1.04003	10.2522	0.0311238	0.478365
PIK3CB	0.940433	10.485	0.0311961	0.478365
NSFL1C	-0.996097	10.2469	0.0313166	0.478365
DHX37	1.07965	10.2472	0.0314437	0.478365
ENSSSCG00045035407	1.00931	10.2471	0.0314437	0.478365
ENSSSCG00045022749	1.00942	10.2491	0.0314437	0.478365
TSGA10	1.00921	10.2456	0.0314437	0.478365
ENSSSCG00045036473	1.00945	10.2483	0.0314437	0.478365
ENSSSCG00045004220	1.00909	10.2439	0.0314437	0.478365
ENSSSCG00045034589	1.00906	10.2441	0.0314437	0.478365
ZKSCAN1	1.00903	10.2433	0.0314437	0.478365
ENSSSCG00045023026	1.07966	10.2474	0.0314437	0.478365
ENSSSCG00045032610	1.05648	10.322	0.0315793	0.478365
ENSSSCG00045016324	0.96747	10.3256	0.0315793	0.478365
DBT	1.12049	10.3416	0.0316688	0.478365
ENSSSCG00045015574	0.787666	10.6142	0.0317519	0.478365
RALBP1	1.06244	10.3012	0.031754	0.478365
SP1	1.06229	10.2994	0.031754	0.478365
TBC1D16	1.0624	10.3006	0.031754	0.478365
NTNG1	1.33164	10.3081	0.0317901	0.478365
RIMBP2	-0.96586	10.3144	0.0318306	0.478365
ENSSSCG00045019907	1.00067	10.3535	0.0322944	0.484645
WBP2	0.92065	10.3226	0.032391	0.485406
PPP1CC	1.06232	10.2783	0.0324572	0.485709
ENSSSCG00045023395	-0.777717	10.3384	0.0326013	0.487175
ENSSSCG00045012981	1.07079	10.2479	0.0328039	0.48951
ENSSSCG00045036946	1.06169	10.2785	0.0328909	0.490116
ZNF613	1.06779	10.2527	0.0330561	0.490934
GNAI2	0.940671	10.3798	0.0330885	0.490934
ENSSSCG00045022256	-0.943227	10.2602	0.0331028	0.490934
CFDP1	0.798623	10.5785	0.0331535	0.490934
LRP1B	1.17714	10.3501	0.0331781	0.490934
ENSSSCG00045034164	1.15286	10.4037	0.0333779	0.493199
LITAF	1.10213	10.3073	0.033565	0.493808
CRY2	1.11497	10.2471	0.033588	0.493808
ENSSSCG00045021278	1.03712	10.3052	0.0335923	0.493808
FOXP1	0.477425	11.7614	0.0336061	0.493808
RIPOR1	1.05242	10.3014	0.0336637	0.493967
ATP6V1C1	1.02664	10.345	0.0338441	0.495927
SNCAIP	0.875242	11.0019	0.0339581	0.496908
NBN	0.908172	10.4075	0.0341027	0.498334
NR3C1	0.794273	10.5939	0.0341567	0.498374
ENSSSCG00045030178	0.900745	10.3894	0.0341999	0.498374
ENSSSCG00045020348	0.960946	10.3214	0.0346634	0.503869
ENSSSCG00045027856	0.932755	10.408	0.0347143	0.503869
EEF1B2	0.963084	10.2743	0.03472	0.503869
PHTF2	0.913087	10.4558	0.0348575	0.505171
HNRNPC	-0.822314	10.3689	0.0349647	0.506031
FKTN	1.14797	10.3175	0.0350508	0.506583
ZMPSTE24	0.927047	10.5483	0.0351747	0.507678
ENSSSCG00045024427	0.640256	10.8529	0.0352979	0.508101
POR	-0.887055	10.2633	0.0353002	0.508101
ENSSSCG00045039127	0.966799	10.3246	0.0353646	0.508335
ENSSSCG00045030051	-0.714177	10.3983	0.0358081	0.514012
ENSSSCG00045025373	1.05396	10.4607	0.0359	0.514632
ENSSSCG00045030446	0.953923	10.3432	0.0362969	0.518839
LRIG2	0.947229	10.5114	0.0363075	0.518839
CCPG1	0.973403	10.4173	0.0363409	0.518839
ATP2C1	0.934811	10.435	0.0364913	0.519471
VWF	0.932091	10.3707	0.0365903	0.519471
ENSSSCG00045027907	0.848868	10.505	0.0366279	0.519471
MFSD4A	1.07294	10.3341	0.0367064	0.519471
DEK	0.901177	10.3613	0.0369535	0.519471
RBM27	0.939597	10.3639	0.0369535	0.519471
RPLP0	0.861854	10.3631	0.0369535	0.519471
PHYKPL	1.02976	10.2444	0.0370035	0.519471
NUP205	-0.761681	10.3142	0.0370086	0.519471
CEP120	0.892364	10.4042	0.0370258	0.519471
ENSSSCG00045001135	1.03321	10.3282	0.037144	0.519471
GPX4	-0.888356	10.2624	0.0371744	0.519471
KLC4	-0.847376	10.2159	0.0374176	0.519471
F2RL2	-0.847407	10.2162	0.0374176	0.519471
ENSSSCG00045015338	-0.84738	10.2159	0.0374176	0.519471
DHCR24	-0.847477	10.2169	0.0374176	0.519471
LEF1	-0.84754	10.2175	0.0374176	0.519471
RNPEP	-0.847424	10.2164	0.0374176	0.519471
ENSSSCG00045034270	-0.847422	10.2163	0.0374176	0.519471
ZNF696	-0.847485	10.2169	0.0374176	0.519471
GRB14	-0.847471	10.2168	0.0374176	0.519471
ELP4	1.03349	10.5124	0.037603	0.521359
MECOM	-0.648305	11.2055	0.0377268	0.52239
WDR17	1.01539	10.243	0.0378501	0.523412
PIGS	-0.89344	10.277	0.0379779	0.523807
SSX2IP	-0.799718	10.2804	0.0379779	0.523807
GFOD2	0.912267	10.4867	0.0380567	0.524209
UBR4	0.969479	10.3994	0.0383146	0.526405
TENM2	1.04331	10.3049	0.0383359	0.526405
KIAA0319L	0.860892	10.3617	0.0383655	0.526405
ENSSSCG00045034507	-0.895069	10.2744	0.0384847	0.527355
ENSSSCG00045011654	-0.886975	10.2378	0.0385743	0.527898
PTPRD	-0.930092	10.3064	0.038691	0.528307
DBI	-0.994649	10.2701	0.0387042	0.528307
PTBP2	0.796467	10.4602	0.0388225	0.529239
UROS	0.996184	10.247	0.0389627	0.530044
TAK1a	-0.822109	10.3036	0.0390304	0.530044
ENSSSCG00045028624	0.9368	10.4548	0.0391072	0.530044
FAM118B	1.03254	10.2764	0.0391213	0.530044
ARRB1	0.863222	10.5172	0.0391757	0.530044
MRPL4	1.02767	10.2462	0.0391988	0.530044
ENSSSCG00045005047	0.855053	10.5321	0.0392328	0.530044
TAF5L	0.999757	10.247	0.0393708	0.530823
FIGN	-0.883219	10.415	0.0393909	0.530823
ENSSSCG00045001238	1.16	10.2614	0.0396124	0.532261
CWC22	-0.789837	10.2551	0.0396372	0.532261
ENSSSCG00045023182	0.821592	10.4883	0.0396488	0.532261
ENSSSCG00045025001	0.996572	10.2466	0.0398788	0.53467
ENSSSCG00045015314	0.915301	10.3882	0.040118	0.537194
ENSSSCG00045002854	1.1471	10.2888	0.0402576	0.538382
ENSSSCG00045019242	0.888846	10.4782	0.0404291	0.539955
PPM1A	1.06515	10.3025	0.0405185	0.539955
ENSSSCG00045011325	0.792497	10.594	0.0405286	0.539955
RGS3	0.842796	10.4715	0.0407036	0.540388
JMY	0.843625	10.3393	0.0407145	0.540388
ENSSSCG00045027428	0.930407	10.3375	0.0407145	0.540388
SH3D19	0.722071	10.9195	0.0409935	0.542858
RNPC3	0.879436	10.4027	0.0410231	0.542858
ENSSSCG00045001159	-0.82028	10.2871	0.0410547	0.542858
HLCS	-0.891143	10.3906	0.041129	0.543159
stat3	0.879625	10.4463	0.0414192	0.546113
ZC3HAV1	0.960155	10.3989	0.041456	0.546113
PRPS2	1.01424	10.2492	0.0417247	0.54809
RBM6	0.694395	10.785	0.0417282	0.54809
JPH1	1.00153	10.2473	0.0417851	0.54809
FNIP1	0.786928	10.5159	0.0418136	0.54809
ENSSSCG00045008068	0.986545	10.4297	0.0422106	0.552608
MTF2	1.0145	10.332	0.0423106	0.553232
CMTM8	0.760806	10.7316	0.0424394	0.55423
ARHGEF26	-1.02394	10.3388	0.0425377	0.554544
ENSSSCG00045000698	0.820409	10.645	0.0425689	0.554544
ENSSSCG00045015753	0.759846	10.6146	0.0426755	0.554544
FAM107A	1.05295	10.2811	0.0427147	0.554544
ENSSSCG00045011950	1.01087	10.273	0.0428308	0.554544
ENSSSCG00045023602	1.0102	10.2669	0.0428308	0.554544
FLCN	0.949482	10.2721	0.0428308	0.554544
RHOBTB1	0.872015	10.4077	0.0433874	0.561063
ENSSSCG00045022329	0.937993	10.4638	0.0434702	0.561445
ENSSSCG00045032181	1.00845	10.3297	0.0435997	0.562082
EIF2A	1.04023	10.2994	0.0436749	0.562082
ENSSSCG00045002062	0.989508	10.2984	0.0436791	0.562082
ENSSSCG00045005709	1.28584	10.4597	0.0437419	0.562205
FBXO36	0.948664	10.2718	0.0438037	0.562316
RCAN1	0.892075	10.3663	0.0442756	0.567648
ENSSSCG00045022264	0.947112	10.2693	0.0443265	0.567648
RARG	1.03032	10.2482	0.0444056	0.567972
NEBL	0.889372	11.0175	0.0446989	0.570747
ENSSSCG00045026559	0.924559	10.3412	0.044761	0.570747
PDCD2L	-0.964393	10.2338	0.0447846	0.570747
MSRB3	0.992157	10.5481	0.0449426	0.571605
MEF2A	0.574823	11.0364	0.044971	0.571605
ENSSSCG00045036261	0.62854	11.17	0.0450142	0.571605
SLC44A1	0.927678	10.3939	0.0451331	0.571832
RNF4	0.90483	10.2906	0.0453027	0.571832
ENSSSCG00045031106	0.959469	10.295	0.0453027	0.571832
FLOT1	0.959504	10.297	0.0453027	0.571832
ENSSSCG00045024000	0.959298	10.2942	0.0453027	0.571832
PAFAH1B1	0.727611	10.7815	0.0454294	0.572746
ICA1	1.03236	10.3353	0.0456143	0.574392
ENSSSCG00045014859	0.952783	10.4223	0.0460566	0.578942
C2CD5	1.01022	10.3525	0.0460852	0.578942
ZNF350	0.956773	10.2942	0.0461417	0.578964
ST3GAL1	0.807467	10.4406	0.0462724	0.579914
ENSSSCG00045018830	-0.85261	10.3099	0.0466437	0.583875
ENSSSCG00045009374	0.93607	10.3739	0.0467102	0.584016
DENND4A	0.690874	10.6733	0.0468255	0.584765
DYRK1A	0.67655	10.673	0.0468864	0.584834
DECR1	0.929152	10.3612	0.0470838	0.585156
GLI3	0.804204	10.6965	0.0472164	0.585156
ENSSSCG00045005529	-0.884657	10.2554	0.0472169	0.585156
ENSSSCG00045032867	0.690946	10.8196	0.0472265	0.585156
ENSSSCG00045038260	-0.852871	10.3487	0.0472387	0.585156
ABCC5	0.957132	10.2968	0.0472445	0.585156
MDM4	0.770993	10.4153	0.0473623	0.585928
MMP16	1.08143	10.4186	0.0475272	0.587281
ENSSSCG00045008602	0.898474	10.4254	0.0479942	0.592358
BMPR2	0.733869	10.6846	0.0483344	0.595426
ENSSSCG00045001886	0.99565	10.2711	0.0484076	0.595426
BCL2L1	0.977422	10.3736	0.0484119	0.595426
MAN1A1	0.756693	10.6321	0.0487284	0.59845
MOCS2	0.993965	10.2936	0.048771	0.59845
ENSSSCG00045008359	0.94063	10.5097	0.0489778	0.598703
ENSSSCG00045028269	-0.827946	10.3275	0.0490613	0.598703
SENP3	0.984105	10.2459	0.0492609	0.598703
GRIP1	-0.904159	10.2735	0.0492788	0.598703
VIRMA	0.900857	10.3568	0.0492915	0.598703
ENSSSCG00045010530	1.00001	10.3023	0.0493871	0.598703
CCL21	0.989754	10.3557	0.049431	0.598703
HK1	-0.773455	10.3145	0.0494616	0.598703
RNF38	0.754951	10.5508	0.0495273	0.598703
CCDC125	0.991559	10.2947	0.0496985	0.598703
ENSSSCG00045034324	1.00087	10.246	0.0497951	0.598703
DNMT3A	0.912311	10.3883	0.0498561	0.598703
ENSSSCG00045035379	0.934593	10.239	0.0498683	0.598703
ENSSSCG00045039089	0.934948	10.2431	0.0498683	0.598703
ENSSSCG00045006636	0.934437	10.2369	0.0498683	0.598703
UCHL5	1.00882	10.2409	0.0498683	0.598703
ENSSSCG00045019364	0.934579	10.2392	0.0498683	0.598703
GORASP1	0.934882	10.2421	0.0498683	0.598703
TSPAN4	0.856395	10.2387	0.0498683	0.598703
NDRG1	0.880367	10.3817	0.0500856	0.60063
U2AF1	0.933232	10.2391	0.0502171	0.600719
MBNL1	0.592499	11.0687	0.050221	0.600719
FAM76A	0.859319	10.3545	0.0502775	0.600719
KLF8	-0.819015	10.2155	0.0503205	0.600719
TNFRSF11A	0.904986	10.5078	0.0504416	0.601485
ENSSSCG00045005468	-0.821923	10.2157	0.0506585	0.60339
CFLAR	0.802481	10.5264	0.05107	0.60704
MED13L	0.448451	11.6843	0.0510798	0.60704
ENSSSCG00045015978	0.618164	11.1504	0.0512227	0.607889
ENSSSCG00045015896	0.836951	10.4015	0.0512664	0.607889
ENSSSCG00045032538	0.876798	10.4782	0.0513312	0.607976
ENSSSCG00045014234	0.911616	10.3407	0.0515854	0.610302
ENSSSCG00045034957	0.964643	10.2659	0.0518231	0.611408
NELL1	1.04216	10.3621	0.0518505	0.611408
PREX2	0.75606	10.7084	0.0518822	0.611408
CLPB	0.989689	10.2398	0.051932	0.611408
PNKP	0.932141	10.2417	0.0519682	0.611408
PROX1	0.740976	10.8488	0.0520817	0.612062
BBS9	0.675985	10.7997	0.0521899	0.612651
MAOA	-0.896082	10.4318	0.0522957	0.613212
RNF141	0.934186	10.2424	0.052634	0.61558
USP13	0.933994	10.2423	0.052655	0.61558
ENSSSCG00045008677	0.921175	10.4005	0.0526724	0.61558
ENSSSCG00045021665	0.769857	10.8392	0.0528281	0.6161
ARCN1	0.980092	10.2931	0.0528335	0.6161
ENSSSCG00045019783	0.985187	10.241	0.05306	0.618058
ENSSSCG00045033709	0.991017	10.2421	0.0532004	0.619011
SEL1L3	1.05232	10.307	0.0533661	0.620256
TCOF1	0.918492	10.2373	0.0534546	0.620602
PTER	1.00608	10.2475	0.0535358	0.620628
ENSSSCG00045023353	-0.848645	10.217	0.0535743	0.620628
PIR	1.07549	10.2838	0.0542066	0.627265
ENSSSCG00045037329	0.859176	10.2376	0.0544833	0.629202
LRP1	-0.778062	10.3325	0.0544931	0.629202
ENSSSCG00045027262	-0.70966	10.4678	0.0545578	0.629261
ENSSSCG00045010076	0.822147	10.3777	0.0548227	0.631626
FBXW11	0.851491	10.4288	0.0549289	0.632161
CCNY	0.784915	10.5262	0.0553605	0.635582
CREB3L2	-0.634171	10.5327	0.0554134	0.635582
ENSSSCG00045029646	0.942199	10.4682	0.0555461	0.635582
CHD7	0.676895	10.6129	0.0555802	0.635582
ENSSSCG00045019716	0.531503	11.076	0.0556204	0.635582
GRIK4	0.825388	10.5567	0.0556885	0.635582
TMEM131	0.86509	10.5374	0.0556925	0.635582
ESF1	-0.809695	10.3349	0.055929	0.635582
ETS1	0.679655	10.6279	0.0559539	0.635582
ENSSSCG00045018951	0.840976	10.5075	0.0560523	0.635582
LRMDA	0.959346	10.5575	0.056061	0.635582
ENSSSCG00045024533	0.848187	10.5119	0.0560673	0.635582
RFX2	0.911596	10.484	0.0560934	0.635582
RABGAP1L	0.80309	10.4793	0.0560964	0.635582
SLC22A15	0.921104	10.3135	0.0561285	0.635582
ENSSSCG00045010143	0.957493	10.2382	0.056195	0.635654
PRCC	0.913584	10.2381	0.0563342	0.636547
BACH2	0.899748	10.4587	0.0565088	0.637838
RPRD1A	-0.603101	10.4733	0.0566034	0.638223
STK24	0.92456	10.3655	0.0567213	0.638871
NDUFA9	-0.860087	10.2282	0.0574496	0.641812
PRDX2	-0.860124	10.228	0.0574496	0.641812
ENSSSCG00045015936	-0.860159	10.2289	0.0574496	0.641812
ENSSSCG00045020279	-0.733386	10.2311	0.0574496	0.641812
MDH1	-0.860241	10.2289	0.0574496	0.641812
NRG4	-0.860256	10.2299	0.0574496	0.641812
MAGED1	-0.733462	10.2305	0.0574496	0.641812
CHN2	0.867058	10.2392	0.0574685	0.641812
MAP1B	-0.787944	10.3156	0.0579875	0.64674
ACVR1C	-0.755215	10.3211	0.0580322	0.64674
AFAP1	0.855945	10.3838	0.0582703	0.64871
RALGPS2	0.80544	10.467	0.0584983	0.64896
ENSSSCG00045029483	0.704577	10.7488	0.0585488	0.64896
PAPOLA	0.755187	10.5548	0.0585604	0.64896
SOX6	-0.587182	10.6081	0.0585902	0.64896
TTF2	0.899796	10.2372	0.0586419	0.64896
SH3BGRL2	1.00051	10.4382	0.0587794	0.64896
FKBP9	0.99242	10.2729	0.0587813	0.64896
IL6ST	0.666917	10.9461	0.0587841	0.64896
PRDM15	0.945212	10.2721	0.0589654	0.650281
PITPNC1	0.691563	11.0341	0.059298	0.652884
ENSSSCG00045037504	0.690807	10.7234	0.059325	0.652884
PA2G4	0.874706	10.2401	0.0595134	0.654276
MYO1D	0.787842	10.6833	0.0597215	0.655881
ENSSSCG00045008164	0.768137	10.5561	0.0601205	0.65831
IGFBP5	0.781736	10.6787	0.0601224	0.65831
RPS6KA5	0.778129	10.3932	0.0601296	0.65831
NLK	0.836805	10.513	0.0603234	0.659749
ANKRD13A	0.870566	10.3144	0.060532	0.65998
GNAI1	0.819563	10.308	0.060532	0.65998
ENSSSCG00045035585	0.870289	10.3101	0.060532	0.65998
AGPAT4	-0.882837	10.2613	0.060773	0.660888
ENSSSCG00045018139	0.655979	10.6648	0.0608459	0.660888
ENSSSCG00045023245	0.787934	10.48	0.0609046	0.660888
ENSSSCG00045019626	0.806686	10.4259	0.0609066	0.660888
TOX	-1.1228	10.3237	0.0609281	0.660888
ENSSSCG00045028467	0.55223	11.2517	0.0613792	0.665033
RALGAPA1	0.598265	10.8018	0.0614361	0.665033
RPL3	-0.820684	10.3062	0.0615591	0.665682
ENSSSCG00045028929	0.749057	10.4938	0.0616913	0.66643
OGA	0.736084	10.507	0.0621247	0.669448
ANKFN1	0.92556	10.2412	0.0621554	0.669448
ENSSSCG00045032381	0.952315	10.297	0.0621608	0.669448
ENSSSCG00045010345	0.918502	10.2406	0.0627174	0.672839
UIMC1	0.774833	10.5525	0.0628102	0.672839
ENSSSCG00045002544	0.598958	10.917	0.0628579	0.672839
UBAP2	0.754782	10.541	0.0629382	0.672839
AHR	0.966146	10.3276	0.0630228	0.672839
MRPL14	0.884635	10.2638	0.0633035	0.672839
ENSSSCG00045003025	0.884642	10.2619	0.0633035	0.672839
UBE2O	0.817567	10.2618	0.0633035	0.672839
ZDHHC7	0.884906	10.2657	0.0633035	0.672839
NDE1	0.884554	10.2608	0.0633035	0.672839
RAB27A	0.88481	10.2644	0.0633035	0.672839
WNT9A	0.884899	10.2648	0.0633035	0.672839
MCM8	0.884813	10.2653	0.0633035	0.672839
GGTA1P	0.791302	10.4854	0.0634961	0.674207
ARHGAP28	0.660135	10.8315	0.0637795	0.676537
FKBP5	0.71581	10.7172	0.0641196	0.676892
STX6	0.789213	10.2871	0.0642615	0.676892
ENSSSCG00045003403	0.904619	10.2879	0.0642615	0.676892
ENSSSCG00045018050	0.904524	10.2889	0.0642615	0.676892
ENSSSCG00045035177	0.904392	10.2884	0.0642615	0.676892
PPME1	0.904383	10.2867	0.0642615	0.676892
PRKAR1B	0.904719	10.2893	0.0642615	0.676892
GMEB2	0.926684	10.2418	0.0644047	0.677724
ENSSSCG00045035361	0.821952	10.4411	0.0645196	0.678259
HSPA12A	-0.969706	10.2699	0.0648641	0.681202
ENSSSCG00045036863	-0.903764	10.2999	0.0649505	0.681231
COL1A1	-0.679895	10.3711	0.0650192	0.681231
ENSSSCG00045031123	0.825052	10.5923	0.0651102	0.681231
KCTD3	0.779493	10.4927	0.0651247	0.681231
ENSSSCG00045007401	0.82083	10.3516	0.0653615	0.683031
UBN2	0.813546	10.3796	0.0655079	0.683884
SPATA6	0.967341	10.2954	0.0656529	0.684721
ENSSSCG00045034681	0.900846	10.288	0.0658139	0.685692
NEK6	0.919858	10.3683	0.0658757	0.685692
ACO1	-0.837655	10.2979	0.0660137	0.685802
SYN2	1.02635	10.2775	0.0660162	0.685802
OSBPL9	-0.973993	10.2929	0.0663765	0.688868
ENSSSCG00045014314	0.740847	10.4793	0.066752	0.691628
ENSSSCG00045026250	-0.889811	10.2773	0.0667733	0.691628
ENSSSCG00045027438	-0.81779	10.3056	0.0669834	0.692948
CADPS2	0.912344	10.5509	0.0671674	0.692948
ENSSSCG00045032127	-0.870714	10.2405	0.0671718	0.692948
TTC21B	0.850462	10.4688	0.0671777	0.692948
ENSSSCG00045018954	0.759141	10.5382	0.0672288	0.692948
FKBP3	-0.770122	10.2312	0.0673542	0.693565
ENSSSCG00045014107	0.874701	10.261	0.0677597	0.696738
ADAM9	0.895823	10.3115	0.0677943	0.696738
SRPRB	-0.711638	10.2854	0.0680132	0.698308
EWSR1	0.731896	10.5077	0.068292	0.70049
PLEKHG4B	0.743293	10.5381	0.0687026	0.704018
DDHD2	0.849353	10.3495	0.0691465	0.707514
ENSSSCG00045030190	0.937028	10.2431	0.0691777	0.707514
C16orf87	0.900852	10.3146	0.069464	0.709756
ENSSSCG00045007518	0.676823	10.4794	0.0696011	0.709913
ENSSSCG00045028796	0.886571	10.6101	0.069671	0.709913
TAPT1	0.796357	10.3332	0.069681	0.709913
PRRC2B	0.68752	10.4585	0.0701579	0.71272
ENSSSCG00045015245	-0.713402	10.2876	0.0702592	0.71272
ENSSSCG00045010546	0.887407	10.453	0.0703319	0.71272
AFG1L	-0.666245	10.3596	0.070378	0.71272
ENSSSCG00045006657	-0.786583	10.2721	0.0704417	0.71272
RABGGTB	0.916503	10.2925	0.0704439	0.71272
TBC1D8	0.882991	10.3339	0.070483	0.71272
ENSSSCG00045027245	1.01588	10.2493	0.0704962	0.71272
APC	0.722154	10.5825	0.0705671	0.712754
SPAG9	0.590744	10.6623	0.0706549	0.71296
DDIT4	0.706682	10.4047	0.0709743	0.714817
MOB1B	0.672156	10.4061	0.0709743	0.714817
CTPS2	0.856357	10.3113	0.0710426	0.714824
ENSSSCG00045007212	0.815932	10.5087	0.0713831	0.716573
MCUB	0.957587	10.4216	0.0714087	0.716573
BBX	0.664856	10.7467	0.0714438	0.716573
ENSSSCG00045008140	0.881096	10.2854	0.0714877	0.716573
GSPT1	0.9516	10.2957	0.0718688	0.719244
ERLEC1	-0.772489	10.2522	0.0718945	0.719244
ENSSSCG00045010572	0.863905	10.4565	0.0719584	0.719244
HDGF	0.874055	10.264	0.072263	0.721508
ENSSSCG00045007329	0.547802	10.7873	0.0723215	0.721508
NSMCE2	0.712696	10.7081	0.0724826	0.722113
SLC36A4	0.890494	10.2872	0.0725189	0.722113
RTN4	-0.489516	10.6665	0.0726642	0.72224
NUP37	0.957243	10.2703	0.0726683	0.72224
ENSSSCG00045014726	0.632826	10.8277	0.0728797	0.722879
ENSSSCG00045011521	0.868074	10.3147	0.0731484	0.722879
PPP2R5A	-0.430399	10.6898	0.0732873	0.722879
INTS12	-0.849628	10.2285	0.0734898	0.722879
PEX11A	-0.773511	10.2542	0.0735406	0.722879
ENSSSCG00045004080	-0.758261	10.2432	0.0737379	0.722879
GNB4	-0.764731	10.2432	0.0737986	0.722879
PARP6	0.848466	10.2873	0.0738165	0.722879
ENSSSCG00045024481	-0.788159	10.2685	0.0738762	0.722879
SGK1	0.959661	10.2729	0.0738837	0.722879
INSR	0.849439	10.4049	0.0738968	0.722879
RNASEH2B	0.95817	10.2437	0.0739084	0.722879
SMAD2	0.712618	10.5312	0.0740109	0.722879
ENSSSCG00045026174	0.797233	10.3285	0.0741457	0.722879
ADAM17	0.796796	10.3251	0.0741457	0.722879
ENSSSCG00045018966	0.842838	10.327	0.0741457	0.722879
NEMF	0.843055	10.3323	0.0741457	0.722879
ENSSSCG00045036613	0.797134	10.327	0.0741457	0.722879
ENSSSCG00045037598	0.797376	10.33	0.0741457	0.722879
AKAP8	0.842815	10.3308	0.0741457	0.722879
IGF2R	0.969557	10.2951	0.0741695	0.722879
ENSSSCG00045016939	-0.77492	10.2546	0.0742522	0.723018
ENSSSCG00045000533	0.819141	10.4235	0.0749174	0.728121
HNRNPH1	0.601191	10.6783	0.0749754	0.728121
RASAL2	0.535465	11.1596	0.074983	0.728121
PGAP1	0.880159	10.2634	0.075784	0.732876
ENSSSCG00045016809	0.833865	10.5	0.075794	0.732876
SBNO2	0.895567	10.2894	0.0758037	0.732876
MIA3	0.840665	10.3304	0.0758386	0.732876
CDH13	0.824742	10.7912	0.0758419	0.732876
ENSSSCG00045024016	0.961568	10.2709	0.0758889	0.732876
ESCO1	0.825788	10.424	0.0760359	0.733595
ENSSSCG00045038873	-0.786708	10.3514	0.0761518	0.733595
ENSSSCG00045027378	0.690905	10.5957	0.0761716	0.733595
PEAR1	0.780153	10.414	0.0766106	0.73715
ENSSSCG00045030593	-0.961996	10.2682	0.0767616	0.737931
ESYT2	0.817266	10.4865	0.0769263	0.738182
ENSSSCG00045024487	-0.873451	10.2388	0.0769331	0.738182
RASGRP3	0.668203	10.5776	0.0771164	0.738182
ENSSSCG00045035394	0.805039	10.4167	0.0772605	0.738182
PPP2R2B	-1.05432	10.271	0.0774901	0.738182
ENSSSCG00045036988	0.879713	10.2876	0.077724	0.738182
PCOLCE	-0.87588	10.239	0.0777321	0.738182
ARNTL	-0.88574	10.2855	0.0778062	0.738182
ENSSSCG00045020993	0.762287	10.3864	0.0778774	0.738182
CCAR1	0.802511	10.4764	0.0778938	0.738182
TIMP2	0.783937	10.4004	0.0784743	0.738182
NSRP1	0.875153	10.4955	0.0786167	0.738182
XPC	0.884309	10.2871	0.0786225	0.738182
API5	-0.877116	10.2391	0.078625	0.738182
PLXDC2	0.548854	11.225	0.0787351	0.738182
GNA13	-0.796702	10.3394	0.0788343	0.738182
VAPB	0.763592	10.3905	0.0789996	0.738182
EFEMP2	-0.855871	10.2402	0.079042	0.738182
ENSSSCG00045037146	0.773327	10.2316	0.0790934	0.738182
ENSSSCG00045039490	0.856043	10.2342	0.0790934	0.738182
DTL	0.773285	10.2321	0.0790934	0.738182
PLXDC1	0.856106	10.2339	0.0790934	0.738182
ENSSSCG00045031978	0.856185	10.2346	0.0790934	0.738182
ANAPC16	0.856133	10.2344	0.0790934	0.738182
VPS51	0.77327	10.2314	0.0790934	0.738182
VPS37A	0.855819	10.2313	0.0790934	0.738182
C5AR2	0.77329	10.2318	0.0790934	0.738182
HP	0.773291	10.2316	0.0790934	0.738182
CD55	0.773554	10.2355	0.0790934	0.738182
MAK	0.856046	10.2328	0.0790934	0.738182
ENSSSCG00045000961	0.855967	10.2321	0.0790934	0.738182
SEC31B	0.856169	10.235	0.0790934	0.738182
NAGK	0.856216	10.2356	0.0790934	0.738182
GCC2	0.776188	10.3523	0.0794397	0.74076
TSHR	-0.887425	10.3062	0.0802469	0.747627
ENSSSCG00045013625	0.877608	10.2393	0.0804408	0.74777
KSR1	0.741151	10.5087	0.0804885	0.74777
ENSSSCG00045026581	0.645185	10.6616	0.080506	0.74777
LAMA3	1.0529	10.311	0.0805454	0.74777
RALY	0.974998	10.3511	0.0806767	0.748331
DDX21	0.853897	10.235	0.0809127	0.749862
SNTG1	1.00057	10.2783	0.080986	0.749883
TFDP2	0.787454	10.5811	0.0813697	0.752776
USP53	-0.711798	10.5465	0.0815552	0.753285
EIF2B5	0.851629	10.2346	0.0815672	0.753285
ZBTB7C	0.919713	10.3193	0.0816829	0.753489
LGR4	-0.720117	10.2865	0.081732	0.753489
KCNJ6	0.852786	10.2352	0.0819414	0.754761
BRAP	0.88694	10.29	0.0820161	0.754791
KCTD9	0.825506	10.3543	0.0822729	0.756121
ENSSSCG00045023594	0.47599	10.9179	0.0823037	0.756121
ENSSSCG00045004566	0.703074	10.5443	0.0824673	0.756966
SPECC1L	0.847759	10.2348	0.0829334	0.757757
ENSSSCG00045022757	0.819232	10.3024	0.083017	0.757757
ENSSSCG00045032851	0.819719	10.3074	0.083017	0.757757
DPM1	0.819327	10.3028	0.083017	0.757757
HNRNPUL1	0.819476	10.3057	0.083017	0.757757
ENSSSCG00045020118	0.71262	10.3027	0.083017	0.757757
ENSSSCG00045037810	0.855169	10.289	0.0830638	0.757757
EYA4	0.948056	10.3466	0.0831274	0.757757
DPP10	0.910809	10.241	0.0832278	0.758019
FAN1	0.855156	10.2367	0.083435	0.759099
SGSM1	-0.740333	10.2959	0.0834902	0.759099
Gucy1a3	0.917913	10.4214	0.0837054	0.760402
ENSSSCG00045007921	0.891698	10.2638	0.0839693	0.762144
ENSSSCG00045013792	0.85369	10.2363	0.084236	0.763455
ENSSSCG00045027439	0.890456	10.3144	0.0843179	0.763455
EIF4G1	0.865258	10.3039	0.0843872	0.763455
UBE2L3	0.759386	10.3309	0.0844027	0.763455
SIN3A	0.817394	10.376	0.0845087	0.763759
RPL18A	-0.698671	10.3392	0.0850266	0.767143
FBXO34	0.85863	10.4294	0.0850284	0.767143
ENSSSCG00045018715	-0.691296	10.3874	0.0851697	0.767762
ENSSSCG00045013984	0.771083	10.4623	0.0852657	0.767973
ENSSSCG00045019306	0.662175	10.6881	0.0855626	0.769991
PRKD2	0.785227	10.3688	0.0857408	0.770937
MYO1E	0.757328	10.4836	0.0858511	0.771055
FRS2	0.723889	10.5325	0.0858998	0.771055
IL34	-0.793956	10.2413	0.0860165	0.771447
CPNE1	0.781344	10.4761	0.0862002	0.772433
ENSSSCG00045012885	0.750054	10.4598	0.0862727	0.772433
PNN	0.692826	10.531	0.0867692	0.775952
ZCCHC4	0.896956	10.2352	0.0868127	0.775952
ZNF148	0.730566	10.549	0.0869158	0.776218
ENSSSCG00045005906	0.843908	10.2355	0.0871662	0.777314
BTBD7	0.828936	10.4463	0.0871857	0.777314
CBFB	0.745956	10.4373	0.0873298	0.777942
ENSSSCG00045004001	0.861468	10.3065	0.0874807	0.77863
EXOC5	0.806045	10.3728	0.0878421	0.781189
ENSSSCG00045007968	0.733821	10.4929	0.0883076	0.784668
PARK7	0.772143	10.2313	0.0885927	0.786539
USP54	0.791235	10.4664	0.0887891	0.787621
ENSSSCG00045030940	0.72401	10.4567	0.0890305	0.788844
LACTB2	0.772231	10.2314	0.0890762	0.788844
PIK3CA	0.75214	10.5764	0.089344	0.790033
PIP4K2A	0.651047	10.6911	0.0893601	0.790033
SNX9	0.626163	10.7092	0.0900817	0.793728
CYP2R1	0.7717	10.2315	0.0904868	0.793728
NSD2	0.847819	10.2841	0.0905711	0.793728
ENSSSCG00045033813	0.847663	10.2846	0.0905711	0.793728
GTF2H1	0.847655	10.2834	0.0905711	0.793728
ENSSSCG00045012794	0.90422	10.2836	0.0905711	0.793728
DNAJC25	0.788857	10.2825	0.0905711	0.793728
WDR20	0.904076	10.2814	0.0905711	0.793728
GSDMD	0.788869	10.2834	0.0905711	0.793728
ADAMTSL1	-0.602217	10.6142	0.0906625	0.793728
TRMT10B	0.774586	10.2318	0.0906775	0.793728
NWD2	-0.971162	10.2585	0.0906858	0.793728
ENSSSCG00045006728	0.821224	10.2326	0.0907548	0.793728
RFX5	0.912264	10.2656	0.0909195	0.794511
ENSSSCG00045030634	0.85528	10.3075	0.0910824	0.795278
ENSSSCG00045016541	0.900772	10.2827	0.091234	0.795943
TENT2	0.757833	10.4956	0.0916372	0.798141
MCF2L	0.784048	10.4411	0.0916834	0.798141
ENSSSCG00045014170	-0.88247	10.2635	0.0917727	0.798141
ENSSSCG00045026289	-0.573003	10.3757	0.0917881	0.798141
SH3PXD2A	0.730616	10.4705	0.0924967	0.801531
ENSSSCG00045032683	0.834973	10.3105	0.0926177	0.801531
ANTXR2	0.695124	10.5369	0.0927432	0.801531
SMG1	0.691434	10.5591	0.0929008	0.801531
ENSSSCG00045007907	0.653201	10.5533	0.0930499	0.801531
STK35	0.817069	10.2562	0.093069	0.801531
HID1	0.816903	10.2565	0.093069	0.801531
RAD21	0.817095	10.2559	0.093069	0.801531
RBM45	0.884333	10.2587	0.093069	0.801531
GABARAPL1	0.817253	10.2572	0.093069	0.801531
MRPS5	0.817027	10.2578	0.093069	0.801531
TMEM87B	0.782799	10.3697	0.0930884	0.801531
ENSSSCG00045021116	0.770045	10.3488	0.0934414	0.803916
AGBL3	-0.610758	10.3843	0.0935698	0.804365
ENSSSCG00045036882	0.791601	10.3292	0.0937972	0.805665
ENSSSCG00045032565	0.7918	10.3915	0.0939953	0.80671
ENSSSCG00045026585	0.598155	10.6316	0.0941778	0.807057
ENSSSCG00045018272	0.726392	10.3686	0.0941885	0.807057
INPP5D	0.886859	10.2892	0.0944587	0.808717
CAVIN2	0.754598	10.3897	0.0948078	0.811048
ENSSSCG00045027462	0.777784	10.4148	0.0949721	0.811796
SFSWAP	-0.653084	10.3965	0.0951222	0.812422
SPATA17	0.813109	10.2324	0.0954052	0.814181
IGF1	-0.552594	10.5303	0.0958333	0.816997
PLAT	-0.796037	10.2694	0.0958898	0.816997
ENSSSCG00045039245	0.720507	10.49	0.0967027	0.823259
ZNF713	0.761976	10.3032	0.0968851	0.824147
ZFC3H1	0.714951	10.5078	0.0971858	0.82604
SULF2	0.827957	10.2345	0.0974937	0.827869
ENSSSCG00045005472	-0.825341	10.2772	0.0975873	0.827869
MAN1A2	0.783999	10.3727	0.0976361	0.827869
ENSSSCG00045002914	0.803765	10.5069	0.0978826	0.829294
MID1	-0.561221	10.9555	0.0980327	0.829901
ENSSSCG00045029996	0.566251	10.7971	0.0982585	0.831011
ENSSSCG00045003518	-0.856939	10.2389	0.0983213	0.831011
ENSSSCG00045028466	0.822229	10.3262	0.0990409	0.832268
ENSSSCG00045026646	0.796684	10.3248	0.0990759	0.832268
ENSSSCG00045022653	-1.04537	10.2499	0.099282	0.832268
ENSSSCG00045035978	0.822557	10.2338	0.0996802	0.832268
FAM3C	0.865963	10.2606	0.0996934	0.832268
PKP4	0.551059	10.9417	0.0997742	0.832268
SLTM	0.818679	10.4013	0.0998649	0.832268
ADSS	0.920603	10.2678	0.0999371	0.832268
PWWP2A	-0.695088	10.4033	0.100093	0.832268
ENSSSCG00045005396	0.896263	10.2887	0.100319	0.832268
KBTBD2	0.871293	10.2606	0.100423	0.832268
LAMA2	0.799542	10.7419	0.100647	0.832268
RLIM	0.871864	10.2831	0.100907	0.832268
ENSSSCG00045036026	0.629434	10.6873	0.101054	0.832268
NAV2	-0.761943	10.7541	0.101121	0.832268
ENSSSCG00045003569	-0.677573	10.2099	0.101148	0.832268
EIF5A	-0.677652	10.2107	0.101148	0.832268
TRMT112	-0.677614	10.2103	0.101148	0.832268
ENSSSCG00045018051	-0.677576	10.21	0.101148	0.832268
ID2	-0.677581	10.21	0.101148	0.832268
PYCR1	-0.67759	10.2101	0.101148	0.832268
ENSSSCG00045016052	-0.677626	10.2104	0.101148	0.832268
MPP2	-0.677568	10.2099	0.101148	0.832268
INSYN1	-0.677542	10.2096	0.101148	0.832268
LGALSL	-0.677585	10.2101	0.101148	0.832268
SLC45A2	-0.677603	10.2103	0.101148	0.832268
ENSSSCG00045007667	-0.677536	10.2096	0.101148	0.832268
SLA-DMB	-0.677552	10.2097	0.101148	0.832268
ENSSSCG00045004979	-0.677612	10.2103	0.101148	0.832268
PLXNA1	-0.677607	10.2103	0.101148	0.832268
NDUFAF5	-0.677578	10.21	0.101148	0.832268
YIF1B	-0.677563	10.2098	0.101148	0.832268
DPH5	-0.67754	10.2096	0.101148	0.832268
PGLS	-0.677543	10.2097	0.101148	0.832268
ENSSSCG00045007694	0.84466	10.2339	0.101417	0.833826
LASP1	0.729704	10.3255	0.101566	0.833996
ENSSSCG00045026001	0.790943	10.3227	0.101595	0.833996
GPX3	0.84337	10.4513	0.101802	0.834715
ARID4A	0.69284	10.3812	0.101893	0.834715
ENSSSCG00045039359	-0.629906	10.4106	0.101936	0.834715
POMT2	-0.678531	10.2111	0.102053	0.834715
CAMKMT	0.812479	10.4453	0.102086	0.834715
RPS11	0.667444	10.4304	0.102226	0.834715
MRTFB	0.619565	10.739	0.1024	0.834715
WDR48	-0.824482	10.2992	0.102461	0.834715
ENSSSCG00045025144	0.788823	10.3301	0.102462	0.834715
CDK9	0.728919	10.3445	0.102585	0.834715
CALCRL	0.673171	10.6548	0.102674	0.834715
PHF20	0.823326	10.4452	0.102706	0.834715
KMT2E	0.528051	10.9966	0.102865	0.834715
ENSSSCG00045030802	0.650394	10.5205	0.102939	0.834715
ARHGEF12	0.573845	10.7475	0.102949	0.834715
ZYG11B	0.771231	10.395	0.103017	0.834715
ENSSSCG00045017694	0.674668	10.692	0.103026	0.834715
Grb10	0.743599	10.5094	0.103261	0.835976
ZNF395	-0.74222	10.3095	0.103506	0.836396
ENSSSCG00045022546	0.741887	10.448	0.103557	0.836396
TNIK	-0.512746	10.5579	0.103603	0.836396
ENSSSCG00045030215	0.832651	10.2349	0.103702	0.836396
CDYL2	0.927533	10.2683	0.103708	0.836396
PLPP3	-0.566683	11.2569	0.103829	0.836405
SUN1	0.631228	10.4825	0.103921	0.836405
KCNB1	-0.868309	10.2667	0.103947	0.836405
PRKAR2B	-0.6081	10.4469	0.104409	0.838734
AUH	0.635331	10.5688	0.1045	0.838734
RC3H2	0.790141	10.3237	0.104596	0.838734
ARHGAP6	0.610221	10.6392	0.104622	0.838734
ENSSSCG00045039370	0.831111	10.2351	0.104704	0.838734
MAL2	-0.684226	10.2116	0.104713	0.838734
CAT	-0.585761	10.3803	0.105076	0.839725
ENSSSCG00045024775	-0.68521	10.2117	0.105092	0.839725
CLIC2	0.838258	10.2355	0.105143	0.839725
ENSSSCG00045039002	0.583533	10.6122	0.105154	0.839725
CCDC85A	0.887953	10.3892	0.1053	0.840251
SMAD5	0.714256	10.3794	0.105692	0.841473
UBTD1	0.676945	10.379	0.105692	0.841473
ENSSSCG00045034515	0.802285	10.373	0.105692	0.841473
NCKAP1	0.572029	10.6068	0.105804	0.841731
RUFY2	0.790688	10.395	0.106302	0.844024
MPDZ	0.641256	10.6316	0.106319	0.844024
ENSSSCG00045018023	0.844477	10.2639	0.106332	0.844024
ENSSSCG00045038125	0.713108	10.3786	0.106554	0.845154
ENSSSCG00045021661	0.748859	10.3428	0.106731	0.84592
ZMYM4	0.703606	10.5522	0.106858	0.846294
CCDC117	-0.837509	10.2418	0.107313	0.849258
SF1	0.880209	10.3589	0.107447	0.849683
HNRNPDL	0.863554	10.3765	0.10778	0.851683
ENSSSCG00045030269	0.691649	10.505	0.107985	0.852156
ENSSSCG00045027915	0.782719	10.4104	0.108069	0.852156
UBE2I	0.811238	10.2597	0.108082	0.852156
UPF3B	0.811892	10.2586	0.108305	0.8525
CCDC126	0.808043	10.2585	0.108377	0.8525
PPARG	-0.458682	10.7747	0.108436	0.8525
ENSSSCG00045031884	-0.808635	10.2824	0.108502	0.8525
STAU1	0.741654	10.3204	0.108529	0.8525
MLEC	-0.846964	10.2423	0.108671	0.852889
ENSSSCG00045010790	0.485611	10.8621	0.10876	0.852889
INPP5F	0.751506	10.3882	0.108821	0.852889
UBE2E3	-0.649336	10.3991	0.109015	0.85325
MITF	0.622523	10.7062	0.109179	0.85325
ENSSSCG00045030047	0.876811	10.3133	0.109192	0.85325
ENSSSCG00045016730	0.780722	10.4195	0.109387	0.85325
HRH1	0.859672	10.2885	0.10939	0.85325
ENSSSCG00045023112	0.738674	10.3914	0.109409	0.85325
ENSSSCG00045004868	0.709608	10.3607	0.109485	0.85325
CLCN5	0.765817	10.3277	0.109513	0.85325
RNF216	0.683126	10.3993	0.10966	0.853761
DDX3X	0.771713	10.3264	0.109988	0.854127
CRYL1	0.798855	10.3297	0.110081	0.854127
ENSSSCG00045015698	0.881504	10.6178	0.110099	0.854127
ENSSSCG00045022245	0.716772	10.5119	0.110106	0.854127
VTI1B	0.870941	10.2637	0.110111	0.854127
HDGFL3	0.674591	10.4853	0.110252	0.854596
CTDSPL2	0.716232	10.4046	0.110387	0.854752
CELF1	0.648848	10.5723	0.110434	0.854752
ARHGAP10	0.639889	10.7254	0.111051	0.858586
HNRNPA1	-0.550561	10.2902	0.111255	0.858586
ADAMTS10	-0.72781	10.293	0.111255	0.858586
ENSSSCG00045017073	-0.628418	10.291	0.111255	0.858586
ENSSSCG00045033904	0.926724	10.2426	0.111348	0.858681
PMS2	0.851346	10.2616	0.111505	0.858897
AVEN	0.880366	10.3196	0.111539	0.858897
RAB9A	0.861232	10.2864	0.111878	0.860867
SSBP2	0.454457	11.1253	0.111958	0.860867
HNRNPU	0.519481	10.584	0.112303	0.862893
ENSSSCG00045017351	0.818014	10.2606	0.112527	0.863988
ENSSSCG00045005748	0.861959	10.2886	0.11277	0.864092
AOX1	-0.652391	10.3389	0.112886	0.864092
ACSL5	0.806825	10.3222	0.11302	0.864092
EIF2S1	0.766788	10.3015	0.113046	0.864092
NCL	0.766596	10.2989	0.113046	0.864092
DCTN2	0.766697	10.2999	0.113046	0.864092
KLF9	0.657801	10.4765	0.113154	0.864092
RPS3	0.865302	10.3147	0.113249	0.864092
ENSSSCG00045034544	0.896808	10.5452	0.113304	0.864092
ADD3	0.621522	10.7346	0.113358	0.864092
PDK1	0.842942	10.2821	0.113786	0.866723
RALGDS	0.823986	10.262	0.114033	0.86798
ENSSSCG00045004157	0.737115	10.3483	0.114258	0.869031
ENSSSCG00045012317	0.676439	10.4795	0.114335	0.869031
ZER1	0.794488	10.2832	0.114736	0.871322
MRPS30	0.749923	10.4124	0.114832	0.871322
SETD3	0.774712	10.3697	0.114907	0.871322
ATP2B4	0.715938	10.4939	0.114967	0.871322
ENSSSCG00045009438	0.879221	10.26	0.115716	0.876375
ENSSSCG00045031484	0.41121	11.3454	0.11583	0.876606
COPS4	0.762227	10.3013	0.116098	0.878007
ENSSSCG00045025324	0.727003	10.3583	0.116347	0.879262
RNF149	0.69132	10.3428	0.116532	0.879904
CDK19	0.753703	10.5756	0.116599	0.879904
ENSSSCG00045010570	0.816904	10.3042	0.116721	0.880201
ENSSSCG00045007013	0.805037	10.3029	0.117149	0.882797
GTF2I	-0.387002	10.5934	0.117472	0.8846
ENSSSCG00045029533	-0.525152	10.5737	0.117628	0.885142
KIAA1324L	0.880337	10.2663	0.118375	0.890129
MYRIP	-0.65949	10.3006	0.118717	0.892064
ENSSSCG00045028004	-0.692581	10.2778	0.119137	0.893782
ENSSSCG00045027847	-0.71134	10.2865	0.119137	0.893782
ENSSSCG00045005223	0.657869	10.4592	0.119199	0.893782
TSHZ1	0.760418	10.3006	0.119298	0.893887
ENSSSCG00045016635	0.697726	10.4249	0.119405	0.894056
TMSB4	0.609683	10.5175	0.119533	0.8943
EFNA5	-0.431743	10.9004	0.119683	0.8943
PTGR1	-0.711632	10.2852	0.119694	0.8943
SMC5	0.64167	10.4526	0.119781	0.8943
RPL35	0.728381	10.4161	0.119861	0.8943
FOXO1	0.494148	10.903	0.120231	0.896429
TFAM	0.775292	10.232	0.120553	0.896989
ZNF133	0.717746	10.4307	0.120672	0.896989
ENSSSCG00045006262	0.657556	10.421	0.120694	0.896989
LATS1	0.72906	10.3434	0.120736	0.896989
ENSSSCG00045014948	0.750527	10.5028	0.120879	0.896989
ENSSSCG00045031926	0.794403	10.3286	0.121894	0.896989
ENSSSCG00045008873	-0.773831	10.2889	0.121984	0.896989
ENSSSCG00045021144	0.783258	10.3027	0.122427	0.896989
PPFIA2	0.903081	10.2966	0.12244	0.896989
ENSSSCG00045011940	0.810207	10.2833	0.122558	0.896989
ENSSSCG00045028246	0.776361	10.6376	0.122734	0.896989
SECISBP2	0.745041	10.3207	0.122884	0.896989
ENSSSCG00045019279	0.790366	10.2993	0.122969	0.896989
KLHL7	-0.57621	10.4175	0.123047	0.896989
ENSSSCG00045006497	0.717515	10.386	0.12306	0.896989
ENSSSCG00045013805	0.705232	10.4032	0.123166	0.896989
ENSSSCG00045031118	-0.839096	10.3035	0.123274	0.896989
TCN2	0.699685	10.3201	0.123284	0.896989
ENSSSCG00045028731	-0.475261	10.5967	0.123518	0.896989
JCAD	0.706187	10.298	0.123882	0.896989
ENSSSCG00045018742	0.850278	10.2858	0.124155	0.896989
DDX42	0.641646	10.3566	0.124285	0.896989
ENSSSCG00045017383	-0.485072	10.6102	0.124604	0.896989
ENSSSCG00045033546	0.68607	10.3386	0.124901	0.896989
DYNLRB1	0.773011	10.2287	0.125453	0.896989
SNX19	0.685051	10.2256	0.125453	0.896989
MAEA	0.685269	10.2276	0.125453	0.896989
ICE1	0.773001	10.2284	0.125453	0.896989
GSKIP	0.772941	10.2275	0.125453	0.896989
ENSSSCG00045010723	0.685164	10.2263	0.125453	0.896989
ENSSSCG00045030385	0.773244	10.231	0.125453	0.896989
MYBL2	0.685162	10.2268	0.125453	0.896989
LYSMD3	0.772847	10.2263	0.125453	0.896989
ENSSSCG00045038675	0.773084	10.2291	0.125453	0.896989
UNG	0.685206	10.2264	0.125453	0.896989
ENSSSCG00045029390	0.773038	10.2293	0.125453	0.896989
ENSSSCG00045027105	0.685354	10.2291	0.125453	0.896989
ZNF75D	0.773203	10.2304	0.125453	0.896989
NADK	0.685122	10.2269	0.125453	0.896989
ENSSSCG00045039566	0.773186	10.2301	0.125453	0.896989
ENSSSCG00045029857	0.773011	10.2285	0.125453	0.896989
JSRP1	0.685197	10.2264	0.125453	0.896989
MEX3C	0.773125	10.2294	0.125453	0.896989
ENSSSCG00045020248	0.685225	10.2269	0.125453	0.896989
ENSSSCG00045003299	0.68508	10.2253	0.125453	0.896989
ENSSSCG00045034192	0.685238	10.228	0.125453	0.896989
MBD3	0.685121	10.2255	0.125453	0.896989
ENSSSCG00045032226	0.685203	10.2274	0.125453	0.896989
ENSSSCG00045003675	0.685251	10.2273	0.125453	0.896989
nmp-200	0.772851	10.2266	0.125453	0.896989
ENSSSCG00045036262	0.772928	10.2279	0.125453	0.896989
SHISAL1	0.773001	10.2278	0.125453	0.896989
GRIN2B	0.685147	10.2264	0.125453	0.896989
ENSSSCG00045023671	0.77283	10.2275	0.125453	0.896989
BCAR1	0.773072	10.2291	0.125453	0.896989
ENSSSCG00045007035	0.772928	10.2276	0.125453	0.896989
RAB35	0.773015	10.2286	0.125453	0.896989
ENSSSCG00045022997	0.773252	10.2311	0.125453	0.896989
COPS6	0.772926	10.2272	0.125453	0.896989
RPAIN	0.685146	10.2255	0.125453	0.896989
ENSSSCG00045038218	0.661396	10.3975	0.125641	0.896989
LEPROT	0.797221	10.2553	0.125939	0.896989
ENSSSCG00045038885	0.782128	10.2796	0.126107	0.896989
PDGFRA	-0.80273	10.3345	0.126236	0.896989
ENSSSCG00045003634	0.793164	10.299	0.126289	0.896989
RPL26	0.626628	10.4607	0.126595	0.896989
PPP1R13B	0.577525	10.6271	0.126702	0.896989
GOLPH3	0.727009	10.2793	0.126736	0.896989
CBX3	0.847209	10.2769	0.126736	0.896989
UBE2V1	0.726887	10.2762	0.126736	0.896989
ELMO2	0.788501	10.2759	0.126736	0.896989
MAMLD1	0.788362	10.2767	0.126736	0.896989
ZNF239	0.788321	10.2747	0.126736	0.896989
ZNF382	0.788342	10.2752	0.126736	0.896989
FAM60A	-0.604804	10.2734	0.126843	0.896989
FGFR2	-0.692901	10.2714	0.126843	0.896989
ENSSSCG00045032116	-0.692745	10.2723	0.126843	0.896989
ENSSSCG00045037390	0.577259	10.5355	0.12699	0.897421
ENSSSCG00045029527	0.582073	10.5974	0.12717	0.898098
ENSSSCG00045015430	0.584993	10.6084	0.127738	0.900377
NPLOC4	0.72592	10.2741	0.127844	0.900377
ADAM12	-0.632747	10.4724	0.127887	0.900377
ENSSSCG00045038004	-0.668608	10.3205	0.127914	0.900377
SUSD6	0.777619	10.3229	0.128019	0.900377
KDM5B	0.678085	10.3376	0.128042	0.900377
ENSSSCG00045008151	0.520349	10.9237	0.128224	0.900377
CCDC66	0.770628	10.3942	0.128239	0.900377
YWHAE	0.532384	10.6386	0.12826	0.900377
CCNL2	0.682126	10.4442	0.128475	0.901286
KIAA2012	0.790492	10.2327	0.128585	0.901461
ENSSSCG00045022642	-0.624077	10.3746	0.128826	0.902248
FBXO42	0.592474	10.482	0.128883	0.902248
PDE4B	0.72387	10.3647	0.129256	0.902248
ZNF366	0.864781	10.3606	0.129268	0.902248
PLA2G4A	0.792787	10.2809	0.129326	0.902248
RAB30	-0.569304	10.4263	0.129393	0.902248
SERINC3	0.807827	10.2583	0.129431	0.902248
NAT9	0.724421	10.2739	0.129664	0.902248
CASC1	0.833556	10.3091	0.129696	0.902248
PEBP1	-0.684177	10.33	0.129768	0.902248
CYB5B	-0.699362	10.3343	0.129768	0.902248
FBXW4	0.748236	10.3421	0.129853	0.902248
RASSF4	0.762311	10.2276	0.129856	0.902248
SSR2	0.700208	10.2988	0.129893	0.902248
RBM19	0.741851	10.2973	0.130823	0.904667
HSD17B4	-0.64983	10.3759	0.130945	0.904667
ENSSSCG00045020119	0.712492	10.3398	0.131179	0.904667
ENSSSCG00045025868	0.700415	10.317	0.131424	0.904667
FMR1	0.749204	10.3172	0.131424	0.904667
ENSSSCG00045019335	0.700626	10.3165	0.131424	0.904667
ENSSSCG00045022728	0.783732	10.2578	0.131568	0.904667
ATP9A	0.599546	10.4423	0.131571	0.904667
NCK1	-0.537978	10.4878	0.131643	0.904667
SLC9A1	-0.7082	10.2221	0.131712	0.904667
SLC22A4	-0.708345	10.2204	0.131712	0.904667
CLTB	-0.708495	10.2206	0.131712	0.904667
ENSSSCG00045021148	-0.708395	10.2206	0.131712	0.904667
CYP2A19	-0.708401	10.2212	0.131712	0.904667
GDF10	-0.647771	10.2095	0.13198	0.904667
RCHY1	0.700817	10.3193	0.132081	0.904667
ENSSSCG00045031348	0.766781	10.2297	0.132179	0.904667
PCED1A	0.763006	10.2288	0.132184	0.904667
ENSSSCG00045029364	0.726234	10.2751	0.132301	0.904667
ENSSSCG00045037550	-0.708243	10.2242	0.132488	0.904667
AGO4	0.766905	10.3244	0.132571	0.904667
SNUPN	-0.694175	10.2747	0.132855	0.904667
ENSSSCG00045028503	0.702027	10.402	0.133013	0.904667
EIF4E	0.699909	10.3191	0.133217	0.904667
COL4A3BP	0.575332	10.6438	0.133263	0.904667
ENSSSCG00045036023	0.705196	10.4047	0.133696	0.904667
ENSSSCG00045007383	0.888954	10.2925	0.133784	0.904667
AACS	-0.671083	10.2623	0.133794	0.904667
IGFBP4	-0.771498	10.2585	0.133794	0.904667
ENSSSCG00045015429	-0.771308	10.2568	0.133794	0.904667
ENSSSCG00045027797	-0.671156	10.263	0.133794	0.904667
ENSSSCG00045036067	-0.771525	10.2575	0.133794	0.904667
ENSSSCG00045003579	0.825229	10.2853	0.13399	0.904667
ENSSSCG00045012335	0.716337	10.361	0.134042	0.904667
PRKACA	0.766148	10.2299	0.134231	0.904667
PXK	0.714227	10.298	0.134292	0.904667
POT1	0.830352	10.2592	0.134401	0.904667
SAFB	0.704752	10.3558	0.134567	0.904667
JARID2	0.635483	10.53	0.134578	0.904667
ENSSSCG00045013060	0.769073	10.2306	0.134631	0.904667
ENSSSCG00045019303	0.768112	10.2305	0.134648	0.904667
ESR1	0.693665	10.378	0.134836	0.904667
DISP1	0.520529	10.7124	0.13493	0.904667
KLHL13	0.668128	10.3609	0.135305	0.904667
LONP2	-0.4966	10.5139	0.135516	0.904667
MTDH	0.652292	10.4187	0.1356	0.904667
RB1	0.768584	10.4583	0.1356	0.904667
ENSSSCG00045031952	-0.669438	10.2103	0.135655	0.904667
MAML1	0.669767	10.3531	0.13568	0.904667
RBFOX1	0.81307	10.4255	0.135819	0.904667
WDR33	0.563792	10.6879	0.135827	0.904667
TCP11L1	0.746297	10.2503	0.13599	0.904667
ENSSSCG00045004849	0.816846	10.2531	0.13599	0.904667
AGRN	0.746221	10.2505	0.13599	0.904667
ENSSSCG00045022390	0.746261	10.2512	0.13599	0.904667
HACD1	0.746242	10.2502	0.13599	0.904667
ZBTB37	0.816903	10.2544	0.13599	0.904667
WDR76	0.746038	10.2482	0.13599	0.904667
HAGH	0.67222	10.2502	0.13599	0.904667
GCK	0.746373	10.2527	0.13599	0.904667
TCEA2	0.672231	10.2498	0.13599	0.904667
MFSD6	0.672292	10.2532	0.13599	0.904667
ENSSSCG00045035541	0.746141	10.2494	0.13599	0.904667
DMTN	0.816836	10.2528	0.13599	0.904667
MINK1	0.672183	10.2506	0.13599	0.904667
ZNF131	0.746659	10.2561	0.13599	0.904667
ENSSSCG00045018960	0.674914	10.276	0.136013	0.904667
EFCAB11	0.624274	10.4349	0.136149	0.904667
ENSSSCG00045004305	0.517122	10.9975	0.136169	0.904667
ENSSSCG00045031076	0.744948	10.25	0.136549	0.904667
PRMT9	0.763882	10.2304	0.136671	0.904667
VSTM4	0.720716	10.3206	0.136939	0.904667
ENSSSCG00045026591	-0.678716	10.2106	0.136939	0.904667
TUT7	0.596602	10.5781	0.136957	0.904667
ENSSSCG00045004239	0.600895	10.7701	0.136983	0.904667
UNK	-0.672926	10.26	0.137033	0.904667
SYK	0.74687	10.2552	0.13709	0.904667
COL6A6	-0.687253	10.4732	0.137145	0.904667
ENSSSCG00045027903	0.766425	10.2309	0.13722	0.904667
ENSSSCG00045020974	0.752732	10.4789	0.137263	0.904667
RAF1	-0.554595	10.3698	0.137332	0.904667
ACAD10	0.745793	10.2531	0.13736	0.904667
CSGALNACT1	0.474216	11.342	0.137393	0.904667
ENSSSCG00045026880	0.503497	10.8082	0.137485	0.904667
ENSSSCG00045001076	-0.605989	10.3505	0.137528	0.904667
ENSSSCG00045038759	0.641216	10.5723	0.137605	0.904667
SNX4	0.773374	10.324	0.138029	0.905331
ENSSSCG00045039541	-0.761505	10.2301	0.138068	0.905331
FBXW8	0.808148	10.2521	0.138464	0.905331
SGMS1	0.478282	10.8391	0.138567	0.905331
NFYC	0.744375	10.4122	0.138592	0.905331
XPNPEP1	0.739298	10.2489	0.138682	0.905331
UBA3	0.720253	10.2732	0.138766	0.905331
MGLL	0.754337	10.4331	0.138846	0.905331
HAO2	-0.753867	10.2467	0.138882	0.905331
WIPI1	-0.75404	10.2448	0.138882	0.905331
ENSSSCG00045031959	-0.75404	10.2469	0.138882	0.905331
TXLNA	-0.646106	10.2496	0.138882	0.905331
NCEH1	-0.646113	10.2494	0.138882	0.905331
GGH	-0.696144	10.2724	0.138987	0.905331
RPS6KB1	0.633198	10.3741	0.13929	0.905331
BTRC	0.742503	10.4547	0.139411	0.905331
PLAAT3	-0.616899	10.2379	0.139862	0.905331
ENSSSCG00045036248	-0.733166	10.2361	0.139862	0.905331
MRPL23	-0.616825	10.2378	0.139862	0.905331
ENSSSCG00045034339	-0.733137	10.2331	0.139862	0.905331
ENSSSCG00045020325	-0.733253	10.2354	0.139862	0.905331
ENSSSCG00045022398	-0.73316	10.2345	0.139862	0.905331
CD63	-0.733118	10.2335	0.139862	0.905331
PCYOX1	-0.733327	10.2322	0.139862	0.905331
SLC41A2	-0.61676	10.2387	0.139862	0.905331
PIAS1	0.608661	10.6149	0.140027	0.905331
ENSSSCG00045002609	-0.672577	10.2622	0.14008	0.905331
NDFIP2	0.798042	10.2819	0.140106	0.905331
ENSSSCG00045039239	-0.553305	10.4917	0.140532	0.907532
LPAR1	-0.538826	10.3536	0.140702	0.908074
ENSSSCG00045011173	0.782421	10.3258	0.141152	0.91042
ENSSSCG00045024948	0.801798	10.23	0.141503	0.911627
PLXNA4	0.814015	10.6387	0.141511	0.911627
ENSSSCG00045016523	0.717249	10.3425	0.14169	0.911859
ENSSSCG00045027941	0.680303	10.2252	0.14172	0.911859
PDIA3	-0.78627	10.2827	0.142067	0.913537
ENSSSCG00045034375	-0.619742	10.236	0.142306	0.914516
STRAP	-0.649154	10.2465	0.142446	0.91486
HCK	-0.723446	10.212	0.14267	0.915743
ENSSSCG00045031114	0.741439	10.2528	0.143258	0.918958
STRADA	0.684661	10.2257	0.143357	0.919034
TRIP10	0.798372	10.2533	0.143572	0.919675
ATP7A	0.768164	10.2782	0.143728	0.919675
TP53BP1	0.730674	10.3185	0.143762	0.919675
ENSSSCG00045024659	0.55557	10.7215	0.143805	0.919675
RAB4A	0.714905	10.2251	0.143998	0.920104
ENSSSCG00045037270	0.654059	10.4775	0.144047	0.920104
AGO3	0.648411	10.4938	0.144804	0.923833
ATP9B	0.666398	10.5029	0.14485	0.923833
ENSSSCG00045025239	0.835634	10.2605	0.144893	0.923833
BUB3	-0.76434	10.2586	0.145224	0.924898
PPWD1	-0.645859	10.2485	0.145266	0.924898
MAGI3	0.532066	10.9074	0.145385	0.924898
TAOK1	0.612012	10.601	0.145442	0.924898
EIF2AK4	0.74349	10.4087	0.145512	0.924898
2024-03-07	0.622207	10.5258	0.145683	0.924898
MEIS1	0.741033	10.4345	0.145686	0.924898
PRPS1	0.68257	10.2258	0.145804	0.924898
ENSSSCG00045029609	0.728367	10.2493	0.145875	0.924898
CUL4B	0.727725	10.2766	0.146109	0.924898
ENSSSCG00045036095	0.747068	10.3238	0.146352	0.924898
H2AFY	0.681247	10.423	0.146363	0.924898
ENSSSCG00045024965	0.645009	10.3318	0.14646	0.924898
ENSSSCG00045035090	0.691091	10.3371	0.14646	0.924898
GALNT11	0.645265	10.3342	0.14646	0.924898
ENSSSCG00045014798	0.598108	10.3326	0.14646	0.924898
SLC25A4	0.687816	10.2262	0.146728	0.925924
ENSSSCG00045014362	0.771465	10.279	0.146798	0.925924
TNFRSF6B	0.683178	10.2513	0.147129	0.927458
LHFPL2	-0.606811	10.3709	0.147472	0.929024
TMTC2	-0.421578	10.7697	0.147554	0.929024
ENSSSCG00045011346	0.587355	10.4451	0.147774	0.92907
TM6SF1	0.68656	10.2519	0.147822	0.92907
NCAPD3	0.715804	10.2258	0.147825	0.92907
ZDHHC3	0.747574	10.2993	0.147932	0.929186
PPM1B	0.640059	10.4889	0.148019	0.929186
ENSSSCG00045038271	0.73634	10.2513	0.148312	0.930471
PI4K2A	-0.649169	10.25	0.148427	0.930535
MCF2L.1	0.643152	10.3337	0.148498	0.930535
ENSSSCG00045023345	0.672681	10.2507	0.148901	0.932507
BACE2	0.645095	10.3344	0.149676	0.936598
ENSSSCG00045039346	-0.752786	10.2438	0.149732	0.936598
ENSSSCG00045005347	0.708285	10.2254	0.15009	0.93776
LARP4	0.567424	10.6452	0.150203	0.93776
SENP8	0.697871	10.2273	0.150264	0.93776
ZNF654	0.737918	10.4085	0.150273	0.93776
ENSSSCG00045037596	-0.633523	10.2357	0.150361	0.93776
ENSSSCG00045006415	-0.565046	10.4976	0.150586	0.937963
ENSSSCG00045039295	0.713918	10.2259	0.150792	0.937963
RPL27A	0.627471	10.4609	0.150888	0.937963
ENSSSCG00045003920	0.709418	10.4056	0.150905	0.937963
ARFGEF2	0.543845	10.4608	0.150921	0.937963
ENSSSCG00045028895	-0.787836	10.3064	0.150935	0.937963
RORA	0.452044	10.9832	0.151029	0.937963
SMIM14	0.728852	10.4098	0.151104	0.937963
ABCA8	0.790646	10.4863	0.151453	0.939393
TMA7	-0.745227	10.245	0.151558	0.939393
PDSS2	-0.726577	10.3082	0.151601	0.939393
ENSSSCG00045015385	0.634981	10.4322	0.152001	0.941321
COL25A1	0.691276	10.2525	0.15256	0.941456
TSHZ3	0.851258	10.4556	0.152599	0.941456
POLR3B	-0.67266	10.2875	0.152705	0.941456
NUDT4	0.766446	10.296	0.152736	0.941456
ENSSSCG00045001807	0.711712	10.2905	0.152736	0.941456
ENSSSCG00045004269	0.711905	10.2918	0.152736	0.941456
SLC35D2	0.712178	10.2957	0.152736	0.941456
ECHDC2	0.766245	10.2952	0.152736	0.941456
L2HGDH	0.776497	10.3478	0.152983	0.942427
MTFR1	-0.640932	10.2366	0.153223	0.943355
DISC1	0.594918	10.3912	0.15344	0.943445
CYSTM1	0.665211	10.4354	0.153475	0.943445
ENSSSCG00045031853	0.732654	10.2278	0.153505	0.943445
ENSSSCG00045011964	0.692808	10.2271	0.153776	0.943632
RPS18	0.601085	10.4	0.153802	0.943632
ZNF385D	0.835568	10.3085	0.153804	0.943632
IVNS1ABP	0.750696	10.3247	0.153998	0.944276
IRS1	-0.60729	10.2673	0.154303	0.94517
S1PR1	0.842673	10.3645	0.154466	0.94517
CDKN1C	-0.732214	10.2201	0.154764	0.94517
ENSSSCG00045005717	-0.575057	10.3065	0.154774	0.94517
CSAD	-0.668232	10.31	0.154774	0.94517
ENSSSCG00045033622	-0.667905	10.3115	0.154774	0.94517
ENSSSCG00045030429	0.7118	10.2284	0.154859	0.94517
ENSSSCG00045020764	0.733087	10.2532	0.154872	0.94517
C14H12orf49	0.773842	10.4586	0.154949	0.94517
FLI1	0.383163	11.1518	0.155419	0.946845
JAK1	0.473691	10.71	0.155434	0.946845
WWC1	0.732359	10.2279	0.155492	0.946845
COL14A1	-0.625197	10.5126	0.155644	0.94722
ENSSSCG00045028118	-0.819612	10.2519	0.156521	0.95201
2024-09-02	0.600517	10.2946	0.157054	0.954707
ENSSSCG00045005164	0.88692	10.6807	0.157296	0.955623
RNF152	0.715442	10.3438	0.157916	0.958839
PDGFC	0.637996	10.7668	0.158229	0.960192
KRAS	0.676713	10.3742	0.158415	0.960765
ERI3	0.682942	10.3537	0.158797	0.96177
KLHL24	0.641268	10.3498	0.158797	0.96177
ENSSSCG00045031175	0.600677	10.3325	0.158947	0.96177
PDE4D	0.463327	11.0335	0.158953	0.96177
FBLN5	0.87505	10.2924	0.159112	0.96177
ENSSSCG00045018165	0.507037	10.5318	0.159142	0.96177
DLG1	0.524522	11.0143	0.159253	0.96177
KIF21A	-0.875436	10.3593	0.159309	0.96177
TBC1D9	0.633791	10.4993	0.159495	0.962342
ENSSSCG00045027701	0.727935	10.3451	0.15973	0.963209
ENSSSCG00045000652	-0.426583	10.5326	0.160054	0.963926
YWHAZ	-0.484972	10.4811	0.160114	0.963926
ENSSSCG00045037788	-0.693488	10.2609	0.160154	0.963926
SEMA6B	0.75059	10.2297	0.160213	0.963926
CD99L2	0.703663	10.2962	0.160431	0.964688
TMEM181	0.812341	10.2348	0.16065	0.965219
NRG1	0.833159	10.5911	0.160702	0.965219
ENSSSCG00045005122	0.674679	10.3589	0.160818	0.965365
ITPKC	0.707652	10.3199	0.161	0.96591
MCF2L2	0.77282	10.3973	0.161232	0.966015
ENSSSCG00045032470	0.77964	10.3064	0.161308	0.966015
ENSSSCG00045028471	-0.601411	10.3832	0.16137	0.966015
ARL9	-0.709562	10.2337	0.161384	0.966015
EEF1AKMT1	0.471954	10.4881	0.161641	0.966464
ENSSSCG00045016776	0.63494	10.3326	0.161641	0.966464
NR2F1	0.65491	10.2943	0.161863	0.967124
TMEM129	0.830847	10.2611	0.161935	0.967124
ENSSSCG00045021840	0.604104	10.5427	0.162362	0.968644
CSMD2	-0.793435	10.2811	0.162425	0.968644
RPTOR	0.600048	10.4335	0.162465	0.968644
U2SURP	0.63208	10.6093	0.16268	0.96893
COG4	-0.67434	10.2627	0.162696	0.96893
ENSSSCG00045024228	-0.695901	10.2224	0.163369	0.972335
ENSSSCG00045016507	0.495638	10.8823	0.163452	0.972335
ENSSSCG00045008804	0.697644	10.3599	0.163743	0.97317
RSBN1	0.774131	10.2551	0.163776	0.97317
ENSSSCG00045031944	-0.660667	10.461	0.164083	0.974335
INSIG2	-0.757167	10.2339	0.164157	0.974335
SLC11A2	0.699836	10.3432	0.164403	0.975104
RABGAP1	0.522937	10.6488	0.164567	0.975104
ENSSSCG00045023653	0.504323	10.9711	0.164579	0.975104
MGST3	-0.669925	10.2621	0.164656	0.975104
WASHC3	0.59922	10.4497	0.164975	0.976391
KIF5B	0.661057	10.3315	0.165133	0.976391
ENSSSCG00045016495	-0.55813	10.3202	0.16515	0.976391
RBM5	0.464682	10.7203	0.16537	0.977035
ENSSSCG00045021218	-0.72261	10.2347	0.165444	0.977035
MARS2	0.766882	10.2311	0.165583	0.977309
ENSSSCG00045014384	-0.688632	10.2726	0.165714	0.977538
ENSSSCG00045019698	0.73559	10.2278	0.166	0.978675
ENSSSCG00045033728	0.651581	10.2949	0.166111	0.978785
HNRNPLL	0.735954	10.3178	0.166265	0.979147
ENSSSCG00045026632	0.730928	10.292	0.166796	0.981222
EFNA1	0.743134	10.2552	0.166803	0.981222
ENSSSCG00045006123	0.755442	10.2554	0.166908	0.98124
ENSSSCG00045036044	0.73628	10.2992	0.166992	0.98124
IRAK2	0.795972	10.3056	0.167168	0.981726
WWTR1	0.603735	10.5665	0.167736	0.984411
ENSSSCG00045034317	0.563841	10.4284	0.167811	0.984411
NCAM1	-0.677341	10.3882	0.168033	0.985165
ENSSSCG00045038524	-0.71902	10.2235	0.168204	0.985484
ENSSSCG00045032402	0.461977	10.8791	0.168351	0.985484
ATP13A3	0.701905	10.3169	0.168367	0.985484
RPL38	-0.627184	10.3792	0.168569	0.986118
ATL1	-0.73149	10.2354	0.168755	0.986663
ENSSSCG00045007981	0.686158	10.2923	0.169345	0.989561
ENSSSCG00045029665	-0.575747	10.3932	0.169814	0.991754
GAB1	0.51207	10.7927	0.169979	0.992168
ENSSSCG00045036335	-0.643298	10.2488	0.170136	0.992384
ALPK3	0.59689	10.3637	0.170215	0.992384
ENSSSCG00045019297	0.743895	10.3705	0.170297	0.992384
ENSSSCG00045000919	0.659238	10.3969	0.170543	0.993117
ENSSSCG00045038877	0.653508	10.2921	0.170695	0.993117
PPP2R5E	0.569592	10.579	0.170779	0.993117
TSNAX	0.634665	10.3522	0.170799	0.993117
OSBPL1A	0.515673	10.6602	0.170936	0.993367
HNRNPA2B1	0.533112	10.5824	0.171154	0.993717
SLC7A2	-0.629701	10.3243	0.171265	0.993717
LRFN5	0.875348	10.2433	0.171279	0.993717
EIF2B2	0.755784	10.2299	0.172102	0.997588
ENSSSCG00045018790	0.734883	10.3486	0.172135	0.997588
KDM2A	0.504179	10.8193	0.172252	0.997719
SNX6	-0.483362	10.4361	0.172611	0.999252
ENSSSCG00045015766	-0.628413	10.2945	0.172795	0.999584
MAPK14	0.613467	10.373	0.172858	0.999584
SF3B3	0.597554	10.313	0.172957	0.999612
ZNRF1	0.579412	10.5029	0.173194	1
SCARA5	0.735126	10.4311	0.173357	1
VTI1A	0.500156	10.6675	0.173841	1
COBLL1	0.752462	10.4559	0.173874	1
SDHAF3	-0.670258	10.2498	0.173918	1
ACYP2	0.654429	10.3147	0.174201	1
HP1BP3	0.532636	10.4396	0.174223	1
OGN	-0.651209	10.3004	0.175491	1
DCLK2	-0.578597	10.4619	0.17558	1
LEMD3	0.685724	10.2925	0.175607	1
TRMT13	0.696391	10.3157	0.17575	1
SFMBT2	0.662479	10.2698	0.175903	1
ADAR	0.662329	10.27	0.175903	1
ENSSSCG00045035557	0.662635	10.2711	0.175903	1
ENSSSCG00045016366	0.787974	10.2717	0.175903	1
ENSSSCG00045032653	0.726704	10.2723	0.175903	1
RPS21	0.595293	10.2693	0.175903	1
SOCS6	0.662531	10.2692	0.175903	1
ENSSSCG00045014501	0.595332	10.2691	0.175903	1
SLC16A7	0.698809	10.5107	0.175971	1
ENSSSCG00045026642	0.535029	10.5922	0.176192	1
ENSSSCG00045016737	0.680488	10.2742	0.176359	1
ITM2B	-0.499854	10.4626	0.176461	1
MYH9	0.56842	10.4403	0.17649	1
ENSSSCG00045033957	0.660505	10.2667	0.177317	1
KDM5C	0.648998	10.3139	0.178148	1
RASA2	0.570625	10.4438	0.178267	1
SIRT1	0.59576	10.3088	0.178292	1
ADAMTS15	0.711743	10.2755	0.178945	1
TNFAIP8	-0.619294	10.311	0.179051	1
ENSSSCG00045027883	0.446696	10.6243	0.179076	1
CAMSAP2	0.702177	10.4088	0.179392	1
DOCK8	0.607163	10.3758	0.179416	1
RAB31	0.613585	10.3475	0.179786	1
ENSSSCG00045025049	-0.483247	10.9519	0.179822	1
ZCCHC24	0.533993	10.6114	0.179834	1
G3BP2	-0.649012	10.3033	0.180288	1
GATA4	-0.546817	10.3085	0.180575	1
ENSSSCG00045008652	0.649523	10.3139	0.18103	1
SERF2	-0.55268	10.3348	0.181131	1
ATXN7	0.590354	10.4556	0.181131	1
GLCE	0.628742	10.5791	0.181229	1
TATDN3	0.700484	10.2966	0.181303	1
ENSSSCG00045016574	0.655595	10.2676	0.18161	1
ENSSSCG00045039540	0.714354	10.4283	0.181767	1
TIMMDC1	-0.723916	10.2984	0.181824	1
ENSSSCG00045035142	0.734364	10.2513	0.18294	1
ENSSSCG00045028710	-0.600893	10.3238	0.182963	1
LPIN1	-0.631826	10.4031	0.183129	1
ENSSSCG00045003064	0.549793	10.5192	0.18329	1
CUL4A	0.705432	10.2678	0.183423	1
C1R.1	0.689388	10.314	0.183733	1
ENSSSCG00045005849	0.75274	10.2566	0.183868	1
MIER1	0.544814	10.4814	0.184172	1
EXOC6	0.522248	10.4356	0.184561	1
ENSSSCG00045038824	-0.550285	10.2921	0.184869	1
UFSP2	-0.628534	10.2883	0.184869	1
AVL9	0.589205	10.4114	0.184958	1
ENSSSCG00045000233	0.546825	10.4508	0.184973	1
ENSSSCG00045004139	-0.553515	10.2981	0.185019	1
ENSSSCG00045017139	0.643416	10.3382	0.18511	1
ENSSSCG00045006430	0.589348	10.5407	0.185584	1
LMO2	0.743992	10.279	0.185709	1
ABL1	0.71732	10.3836	0.185849	1
GSK3A	0.679404	10.2257	0.186156	1
ARVCF	0.620919	10.2924	0.18623	1
STK39	0.594108	10.5964	0.186593	1
RTN3	-0.471112	10.4639	0.187171	1
KLHDC1	0.658295	10.2689	0.187474	1
COP1	0.410602	10.6534	0.187493	1
ENSSSCG00045007112	0.734693	10.3001	0.187783	1
RPL9	0.599989	10.3538	0.187816	1
MMD	-0.554776	10.334	0.187858	1
YIPF4	0.597964	10.3306	0.188824	1
DDX1	0.597703	10.3283	0.188824	1
TACC2	0.548693	10.3251	0.188824	1
ENSSSCG00045010503	0.597949	10.3297	0.188824	1
ENSSSCG00045008193	0.690869	10.2911	0.189111	1
VPS54	0.487778	10.6679	0.189113	1
ENSSSCG00045006490	0.64055	10.3111	0.189181	1
MSN	0.696726	10.4027	0.18923	1
TXLNG	0.598519	10.3087	0.18925	1
CTCF	0.603215	10.4904	0.189304	1
CGNL1	0.521929	10.453	0.189362	1
ENSSSCG00045016849	0.692826	10.2266	0.189556	1
LUZP1	0.607128	10.4957	0.18964	1
ADGRL1	0.64601	10.268	0.189928	1
ENSSSCG00045033587	0.664874	10.2708	0.190243	1
ZC3H12C	0.593535	10.3111	0.190686	1
ENSSSCG00045038573	0.715915	10.2504	0.191248	1
VBP1	0.69281	10.2266	0.191921	1
GFRA2	-0.751367	10.248	0.192384	1
ENSSSCG00045003694	0.551391	10.3831	0.1925	1
HMG20A	-0.625806	10.2879	0.192818	1
ENSSSCG00045026418	0.764205	10.2531	0.193429	1
ZNF704	0.632115	10.6922	0.193539	1
ENSSSCG00045003021	-0.523933	10.3487	0.193625	1
ENSSSCG00045022617	0.702755	10.3376	0.193666	1
ENSSSCG00045036162	0.691288	10.2265	0.193993	1
ENSSSCG00045011157	0.533793	10.4855	0.194013	1
NFE2L1	0.742021	10.2733	0.194235	1
ENSSSCG00045005278	0.771896	10.2785	0.194314	1
ENSSSCG00045023790	-0.374981	10.6317	0.194502	1
ZFP69	0.693801	10.2266	0.194605	1
ENSSSCG00045014834	-0.559578	10.4096	0.19528	1
ACYP1	0.596594	10.3307	0.195378	1
CREM	0.705533	10.2739	0.196015	1
EDNRB	0.709975	10.2278	0.196102	1
CPEB3	-0.468037	10.4248	0.19629	1
ENSSSCG00045031552	0.321617	11.5182	0.196664	1
PDE10A	0.730447	10.3878	0.196713	1
ENSSSCG00045012417	0.647347	10.2932	0.196717	1
MTPAP	-0.573872	10.3489	0.196816	1
EXT1	-0.387712	11.1764	0.197018	1
ENSSSCG00045038874	0.593613	10.2441	0.197265	1
SMARCD1	0.671991	10.2479	0.197265	1
IQCK	0.671965	10.2463	0.197265	1
USP1	0.593543	10.2439	0.197265	1
ENSSSCG00045033296	0.74569	10.244	0.197265	1
SNX15	0.671703	10.2453	0.197265	1
ENSSSCG00045002505	0.671785	10.2457	0.197265	1
RMC1	0.671978	10.2478	0.197265	1
PEX10	0.672001	10.2482	0.197265	1
ENSSSCG00045010304	0.671926	10.2489	0.197265	1
SAMM50	0.671659	10.2455	0.197265	1
SLA-6	0.671753	10.2459	0.197265	1
TRMT2B	0.746033	10.2487	0.197265	1
CCDC174	0.67176	10.246	0.197265	1
ENSSSCG00045014181	0.59356	10.2452	0.197265	1
BRD2	0.671848	10.2469	0.197265	1
KIAA0100	0.593716	10.2451	0.197265	1
BCKDHA	0.671735	10.2443	0.197265	1
MEGF8	0.671875	10.2473	0.197265	1
JCHAIN	0.672148	10.2495	0.197265	1
ENSSSCG00045001314	0.671661	10.2447	0.197265	1
GPR63	0.745987	10.2474	0.197265	1
ZNF527	0.672093	10.2491	0.197265	1
BCL7C	0.746027	10.2483	0.197265	1
ENSSSCG00045023497	0.672104	10.2485	0.197265	1
EIF3B	0.671726	10.2452	0.197265	1
POMGNT2	0.671684	10.2441	0.197265	1
ENSSSCG00045033551	0.745829	10.2454	0.197265	1
PDK3	0.671683	10.2439	0.197265	1
ENSSSCG00045020967	0.746065	10.2495	0.197265	1
YME1L1	-0.453845	10.4488	0.197297	1
DLC1	0.470525	11.5651	0.197474	1
ENSSSCG00045028880	-0.738685	10.2339	0.197496	1
ENSSSCG00045016008	0.537672	10.4792	0.197733	1
ENSSSCG00045019284	0.659786	10.3922	0.197829	1
GORASP2	0.671238	10.2453	0.198064	1
ENSSSCG00045024610	0.687621	10.2676	0.19816	1
MEF2C	0.575631	10.5216	0.198281	1
ENSSSCG00045038343	0.478188	10.7019	0.19866	1
ENSSSCG00045018992	0.665072	10.2743	0.198668	1
TMEM132D	0.766982	10.2551	0.198791	1
ENSSSCG00045013616	0.591366	10.2222	0.198996	1
GTPBP2	0.591252	10.2199	0.198996	1
ID1	0.591308	10.221	0.198996	1
ENSSSCG00045017399	0.68497	10.2236	0.198996	1
ENSSSCG00045025601	0.684949	10.2238	0.198996	1
PTCD2	0.685048	10.2246	0.198996	1
HOMER2	0.591266	10.2201	0.198996	1
ENSSSCG00045037149	0.591172	10.2193	0.198996	1
GRASP	0.591149	10.2191	0.198996	1
BMI1	0.591236	10.2206	0.198996	1
ASB1	0.591367	10.2219	0.198996	1
TTC26	0.591231	10.2196	0.198996	1
ENSSSCG00045000550	0.591208	10.2202	0.198996	1
MRPL21	0.684786	10.2215	0.198996	1
ENSSSCG00045018188	0.684909	10.2227	0.198996	1
TTC12	0.59119	10.2198	0.198996	1
[truncated: 8,566 more rows]

## Sheet: Endothelial cells
	logFC	logCPM	PValue	PValue_Adj
ACACA	-2.12292	11.1578	0	0
ELOVL6	-2.46412	11.4545	0	0
ME1	-2.60903	10.5136	2.55E-279	1.36E-275
ACLY	-2.59334	10.5551	3.22E-245	1.29E-241
SCD	-2.56871	10.3013	5.00E-171	1.60E-167
THRSP	-2.17477	10.3105	2.77E-128	7.37E-125
ABCA9	2.17291	11.173	9.95E-98	2.27E-94
LAMA2	2.0525	11.2067	2.37E-82	4.73E-79
SCARA5	2.40981	10.5565	1.13E-78	2.01E-75
SESTD1	1.75763	10.9288	2.97E-78	4.74E-75
CELF2	1.55391	11.647	4.59E-75	6.67E-72
IGFBP5	2.11244	10.7669	5.90E-75	7.86E-72
GBE1	-1.18861	10.9309	8.21E-74	1.01E-70
MTR	1.87901	10.7382	3.56E-73	4.06E-70
DLC1	1.39554	12.1765	6.31E-71	6.73E-68
PID1	1.61415	11.5026	6.87E-62	6.86E-59
ADAMTS18	-1.57244	10.2701	4.19E-59	3.94E-56
FASN	-1.43444	10.489	7.26E-58	6.45E-55
PARD3	1.30771	11.0592	2.48E-54	2.08E-51
MITF	1.52328	10.755	1.50E-51	1.20E-48
COLEC12	1.63928	10.762	6.77E-51	5.15E-48
ZBTB16	1.00375	11.626	2.32E-49	1.68E-46
CA3	-1.26125	10.4172	6.35E-49	4.41E-46
ENSSSCG00045005164	1.74417	10.7477	1.21E-46	8.03E-44
ENSSSCG00045008178	1.17305	10.9072	1.41E-44	9.04E-42
FLNB	-1.40662	10.4311	2.58E-43	1.58E-40
DAPK1	1.33146	10.9551	9.93E-43	5.88E-40
ABCA8	1.53164	10.5452	1.41E-42	8.07E-40
AGTR1	1.77562	10.3743	4.83E-41	2.66E-38
PLSCR	1.33691	10.723	7.51E-41	4.00E-38
ADIPOR2	-1.12603	10.4848	1.17E-39	6.02E-37
EBF2	1.24219	11.1721	8.59E-38	4.29E-35
ENSSSCG00045006430	1.41672	10.5538	1.11E-37	5.36E-35
STON2	1.48701	10.5006	4.78E-37	2.25E-34
PDK4	1.55322	10.4056	3.13E-36	1.43E-33
ARHGAP10	1.1571	10.8953	8.49E-36	3.77E-33
ENSSSCG00045007289	1.13157	10.9351	9.52E-36	4.11E-33
ENSSSCG00045000698	1.11526	10.7509	1.45E-35	6.08E-33
AKAP13	0.980367	11.0864	2.82E-35	1.16E-32
DCLK1	1.45044	10.5738	2.33E-34	9.32E-32
ENSSSCG00045033296	1.45688	10.2477	8.71E-34	3.39E-31
ENSSSCG00045032013	1.08271	11.8433	9.76E-34	3.72E-31
STK39	1.25271	10.7227	2.68E-33	9.95E-31
UST	1.42525	10.347	2.83E-33	1.03E-30
ADGRD1	1.5039	10.4028	3.31E-33	1.18E-30
ADAMTS9	-1.2053	10.7897	4.08E-33	1.42E-30
ENSSSCG00045036376	1.45296	10.3117	6.43E-33	2.19E-30
DGAT2	-1.22286	10.5723	1.49E-32	4.96E-30
ENSSSCG00045027976	1.10493	10.8559	1.74E-32	5.67E-30
FKBP5	1.09426	10.9379	1.97E-32	6.30E-30
ENSSSCG00045006770	1.54837	10.2409	7.34E-32	2.30E-29
EBF1	0.686236	12.7344	1.56E-31	4.80E-29
BICC1	1.12396	10.998	5.70E-31	1.72E-28
ANG	1.30422	10.3591	9.69E-31	2.87E-28
SAMHD1	1.39206	10.3184	1.36E-30	3.96E-28
CADM2	1.8399	10.3388	2.87E-30	8.20E-28
IL6ST	1.01318	10.7852	3.05E-30	8.57E-28
ACSL1	-1.09313	10.2931	5.25E-30	1.45E-27
CAMKK2	1.35655	10.3153	3.86E-29	1.05E-26
ENSSSCG00045039226	1.44845	10.5027	7.57E-29	2.02E-26
GPX3	1.26002	10.4416	9.41E-29	2.47E-26
LDB2	-0.93085	11.5374	1.64E-28	4.22E-26
UAP1	1.30528	10.3794	2.19E-28	5.55E-26
EDA	1.35757	10.6147	3.40E-28	8.49E-26
ENSSSCG00045031611	0.891966	11.6797	5.12E-28	1.26E-25
RNF180	1.34954	10.3789	5.96E-28	1.44E-25
LAMC1	0.914484	11.1285	7.85E-28	1.87E-25
DENND2A	1.30222	10.3254	9.55E-28	2.24E-25
LPL	-0.817982	10.8249	2.19E-27	5.08E-25
TFDP2	1.13954	10.6188	2.83E-27	6.47E-25
COL8A1	-1.29417	10.326	6.83E-27	1.54E-24
PKHD1L1	1.41723	10.1996	2.87E-26	6.37E-24
PCOLCE2	1.29028	10.3179	3.21E-26	7.04E-24
CFH	1.27531	10.3834	4.18E-26	9.02E-24
ENSSSCG00045007633	1.08479	10.6301	5.29E-26	1.13E-23
HPGD	1.50727	10.3283	5.49E-26	1.16E-23
PLD1	1.14661	10.5379	6.02E-26	1.25E-23
SH3D19	0.899803	10.8782	9.26E-26	1.90E-23
SOX5	0.699108	11.8838	1.09E-25	2.19E-23
NTRK2	1.18268	10.5431	1.10E-25	2.19E-23
ENSSSCG00045005005	1.26107	10.3621	1.67E-25	3.29E-23
DCN	0.854352	10.9472	1.77E-25	3.46E-23
NOVA1	1.15902	10.8308	2.32E-25	4.46E-23
EPS8	1.13415	10.7509	3.36E-25	6.40E-23
ADAMTS5	1.26825	10.4471	5.72E-25	1.07E-22
ENSSSCG00045014833	1.39352	10.255	1.57E-24	2.92E-22
FOXO3	0.887619	10.974	2.95E-24	5.41E-22
FABP3	-1.00867	10.1061	5.24E-24	9.52E-22
PBX1	0.854722	11.0369	8.23E-24	1.48E-21
VEGFD	1.2832	10.2194	1.21E-23	2.15E-21
CDH13	-0.969223	11.2387	1.30E-23	2.28E-21
GPC3	1.10634	10.5657	1.74E-23	3.02E-21
EGFR	1.07973	10.3921	1.90E-23	3.26E-21
GPM6A	1.45418	10.3298	1.97E-23	3.35E-21
ENSSSCG00045001992	-1.19503	10.2335	2.49E-23	4.19E-21
RORA	1.05235	10.6717	2.84E-23	4.73E-21
MYRIP	-1.26886	10.286	3.51E-23	5.78E-21
EFNB2	-1.05517	10.261	1.10E-22	1.80E-20
EFEMP1	1.01531	10.5464	1.74E-22	2.81E-20
NFIA	0.574759	12.0078	1.93E-22	3.09E-20
ENSSSCG00045004220	1.16651	10.1656	6.55E-22	1.04E-19
ANTXR1	0.915345	10.8952	7.34E-22	1.15E-19
ADAM22	1.15609	10.3543	1.07E-21	1.65E-19
ARID5B	1.04178	10.4997	1.13E-21	1.74E-19
ISM1	1.40868	10.2367	1.28E-21	1.95E-19
AHCYL2	-0.937843	10.3363	1.41E-21	2.13E-19
ENSSSCG00045005035	1.14775	10.3495	2.62E-21	3.91E-19
CDK14	0.768298	10.9879	3.00E-21	4.44E-19
TNRC6B	0.756502	10.8984	3.65E-21	5.34E-19
MECOM	-0.644765	12.0921	3.68E-21	5.34E-19
SLC16A7	1.02812	10.6813	4.03E-21	5.80E-19
SLC46A3	1.12765	10.1932	1.88E-20	2.68E-18
GHR	0.664031	11.7449	5.90E-20	8.34E-18
ENSSSCG00045019541	1.30423	10.3379	7.02E-20	9.84E-18
ANTXR2	1.03769	10.3897	7.54E-20	1.05E-17
LRRC3B	-1.12642	10.1655	8.11E-20	1.12E-17
TGFBR3	0.838403	10.6664	8.17E-20	1.12E-17
TMEFF2	1.14846	10.5144	9.02E-20	1.22E-17
NECTIN3	1.06493	10.3281	1.17E-19	1.57E-17
COL3A1	-0.605565	10.9401	1.63E-19	2.17E-17
KCTD3	0.884892	10.5013	1.78E-19	2.35E-17
C8orf34	1.10958	10.4219	4.30E-19	5.63E-17
ENSSSCG00045023317	1.05652	10.3283	4.58E-19	5.95E-17
FBLN5	1.03776	10.2589	4.77E-19	6.15E-17
ADAM12	-0.884689	10.4471	4.85E-19	6.20E-17
NEBL	-1.12002	10.6802	5.40E-19	6.85E-17
SAT1	0.859732	10.7006	5.72E-19	7.19E-17
GGT5	1.10416	10.2346	1.03E-18	1.28E-16
CYP27A1	0.999056	10.5035	1.20E-18	1.49E-16
ENSSSCG00045022434	1.19836	10.216	1.93E-18	2.37E-16
ENSSSCG00045030775	0.842625	10.5025	1.97E-18	2.41E-16
ART4	1.01304	10.4404	2.49E-18	3.02E-16
SLC6A4	1.07659	10.161	2.57E-18	3.08E-16
IL1RAP	1.14728	10.2699	3.92E-18	4.68E-16
KIF3B	1.06067	10.2126	4.03E-18	4.77E-16
FMO1	0.899649	10.6807	4.09E-18	4.81E-16
KLF9	0.921327	10.4113	4.27E-18	4.98E-16
SETBP1	0.839825	10.9145	5.08E-18	5.88E-16
BNC2	0.724364	11.0431	5.56E-18	6.39E-16
WASF3	1.00275	10.3352	5.75E-18	6.57E-16
DDR2	0.931686	10.4611	7.88E-18	8.93E-16
ENSSSCG00045010572	1.12481	10.1945	9.23E-18	1.04E-15
ALOX15	1.09789	10.2447	9.51E-18	1.06E-15
EBF3	0.818912	10.56	1.15E-17	1.28E-15
RFX5	1.05018	10.159	1.23E-17	1.35E-15
TACC1	0.750338	10.8188	1.91E-17	2.07E-15
ENSSSCG00045010159	-0.983862	10.2199	1.91E-17	2.07E-15
HSD17B12	-0.716917	10.3489	2.16E-17	2.34E-15
ENSSSCG00045017181	0.835049	10.5138	2.18E-17	2.34E-15
ENSSSCG00045023834	0.885108	10.4679	2.26E-17	2.40E-15
ENSSSCG00045009332	0.811542	10.5072	2.49E-17	2.63E-15
GJA5	-0.999411	10.1102	3.72E-17	3.91E-15
EFHD1	1.02975	10.158	5.07E-17	5.30E-15
ENSSSCG00045025049	0.73484	11.1901	5.51E-17	5.72E-15
EYA4	1.22122	10.2435	7.22E-17	7.45E-15
SNRNP70	0.79536	10.5219	7.43E-17	7.61E-15
PTPRB	-0.850492	10.5854	8.37E-17	8.52E-15
RGMA	1.03375	10.2749	9.33E-17	9.44E-15
PIK3R1	0.738215	10.8904	9.42E-17	9.47E-15
UNKL	0.956039	10.273	9.90E-17	9.89E-15
SSBP3	0.83986	10.4598	9.96E-17	9.89E-15
ZEB2	0.700292	11.04	1.15E-16	1.13E-14
MED13L	0.500163	11.6894	1.40E-16	1.38E-14
ENSSSCG00045038429	-1.04922	10.1617	1.58E-16	1.54E-14
RASSF8	0.961158	10.3946	1.69E-16	1.64E-14
FLI1	-0.776129	10.8783	2.29E-16	2.21E-14
SGSM1	1.01406	10.1686	2.54E-16	2.43E-14
ENSSSCG00045010863	-0.807953	10.5471	2.59E-16	2.47E-14
ENSSSCG00045032052	1.06907	10.2313	2.90E-16	2.75E-14
MYO1E	-0.739874	10.7034	3.11E-16	2.92E-14
P3H2	1.03449	10.5053	3.69E-16	3.45E-14
SLC8A1	-0.916495	10.6836	4.88E-16	4.54E-14
ENSSSCG00045028996	0.99962	10.2051	6.15E-16	5.68E-14
RFX2	1.00609	10.4344	6.52E-16	5.99E-14
CPEB4	-0.639988	10.41	7.86E-16	7.18E-14
MRAS	-0.813276	10.2198	1.25E-15	1.13E-13
ENSSSCG00045022329	0.820019	10.5249	1.32E-15	1.19E-13
ELMO1	-0.625633	11.1019	1.36E-15	1.22E-13
IGF1R	0.643541	11.1537	1.43E-15	1.28E-13
PLCH2	-0.618046	10.0723	1.52E-15	1.35E-13
HLF	0.982624	10.271	1.78E-15	1.57E-13
ENSSSCG00045020323	1.04606	10.182	2.08E-15	1.83E-13
ENSSSCG00045036553	0.930543	10.1607	2.16E-15	1.89E-13
MTUS2	1.03275	10.1836	3.11E-15	2.70E-13
ENSSSCG00045016356	0.848944	10.5173	3.47E-15	2.99E-13
EGF7	-0.731865	10.5142	3.52E-15	3.03E-13
ENSSSCG00045030461	0.769003	10.5875	3.72E-15	3.17E-13
ENSSSCG00045017035	0.756367	10.675	3.73E-15	3.17E-13
ABCA1	0.896184	10.3706	3.87E-15	3.27E-13
ENSSSCG00045008127	-0.776991	10.0973	4.30E-15	3.62E-13
ENSSSCG00045022197	0.914721	10.2877	4.33E-15	3.62E-13
COL4A3BP	0.768974	10.5501	5.67E-15	4.72E-13
ENSSSCG00045036477	-0.732711	10.3269	5.83E-15	4.83E-13
ENSSSCG00045036315	0.82014	10.5587	6.30E-15	5.17E-13
ENSSSCG00045036261	0.554236	11.1617	6.31E-15	5.17E-13
MFAP5	0.925569	10.3395	6.44E-15	5.26E-13
ENSSSCG00045006265	-0.812281	10.188	7.84E-15	6.36E-13
ENSSSCG00045016738	1.097	10.2082	1.16E-14	9.36E-13
ARHGEF9	-0.734647	10.5964	1.23E-14	9.86E-13
VEGFC	-0.939797	10.2689	1.25E-14	9.97E-13
ENSSSCG00045002204	-0.82569	10.3598	1.29E-14	1.03E-12
SYNPO2	0.955752	10.5464	1.40E-14	1.11E-12
PRIMA1	0.86734	10.1223	1.44E-14	1.14E-12
ENSSSCG00045012565	0.966593	10.1309	1.68E-14	1.32E-12
TCF7L2	0.651399	10.9752	1.88E-14	1.47E-12
ENSSSCG00045032851	0.97379	10.146	1.96E-14	1.52E-12
AUH	0.754837	10.5888	2.46E-14	1.90E-12
HLCS	-0.70665	10.2933	2.48E-14	1.91E-12
ENSSSCG00045002925	0.828511	10.2784	3.14E-14	2.40E-12
SLC25A36	-0.481903	10.5996	3.29E-14	2.50E-12
PLCL1	0.952502	10.5324	3.41E-14	2.58E-12
DBI	-0.751839	10.1651	3.45E-14	2.60E-12
ENSSSCG00045038206	0.926922	10.1464	3.65E-14	2.74E-12
ENSSSCG00045014432	-0.715343	10.2093	3.83E-14	2.86E-12
GLIS3	0.811196	10.5786	3.95E-14	2.94E-12
SEMA3C	0.903091	10.4143	4.33E-14	3.21E-12
RB1CC1	0.811094	10.3542	4.35E-14	3.21E-12
INSR	0.800608	10.4297	4.73E-14	3.47E-12
ARHGAP24	1.00675	10.4456	5.40E-14	3.94E-12
CPXM2	-0.879229	10.1932	5.44E-14	3.95E-12
FYN	0.688735	10.7409	5.66E-14	4.09E-12
KRT8	0.799704	10.1003	5.76E-14	4.15E-12
A-FABP	-0.601856	10.5505	6.16E-14	4.42E-12
FNDC3B	0.492122	11.463	8.24E-14	5.88E-12
CASC1	0.895435	10.2496	8.77E-14	6.23E-12
ENSSSCG00045009717	-0.796424	10.1996	1.30E-13	9.17E-12
ENSSSCG00045021464	0.882981	10.3026	1.31E-13	9.22E-12
SLC5A10	0.88021	10.2534	1.53E-13	1.07E-11
ENSSSCG00045038153	-0.70026	10.4931	1.66E-13	1.16E-11
ENSSSCG00045003580	-0.803018	10.1527	1.83E-13	1.27E-11
GLUL	0.971476	10.5279	2.09E-13	1.44E-11
MEIS1	0.875146	10.2833	2.11E-13	1.46E-11
PANK3	-0.708088	10.1921	2.42E-13	1.66E-11
ENSSSCG00045005663	-0.680601	10.6135	2.53E-13	1.73E-11
ENSSSCG00045030664	0.961323	10.4748	2.61E-13	1.77E-11
LOC110258364	0.832958	10.1094	3.25E-13	2.20E-11
RALGPS2	0.927727	10.2293	3.68E-13	2.48E-11
MTURN	0.914824	10.1594	4.07E-13	2.73E-11
RNF217	0.786398	10.4162	4.08E-13	2.73E-11
RPS8	0.754739	10.794	4.47E-13	2.97E-11
ENSSSCG00045007047	0.899121	10.1212	4.69E-13	3.11E-11
ENSSSCG00045025622	0.889328	10.4457	5.02E-13	3.31E-11
AXL	0.923063	10.1329	5.06E-13	3.33E-11
IL13RA1	0.896399	10.2142	5.51E-13	3.61E-11
ENSSSCG00045030530	0.927975	10.2274	6.30E-13	4.11E-11
SPTBN1	0.453134	11.5682	7.13E-13	4.63E-11
SPARCL1	0.698087	10.7116	7.62E-13	4.93E-11
CREB5	0.710374	10.8397	7.65E-13	4.93E-11
DDX17	0.527757	10.8845	8.76E-13	5.62E-11
PLPP3	0.586366	11.4412	9.54E-13	6.10E-11
UBE4B	0.765547	10.4038	1.01E-12	6.44E-11
ENSSSCG00045020203	0.883248	10.2119	1.05E-12	6.63E-11
TTC25	-0.72636	10.127	1.15E-12	7.28E-11
ENSSSCG00045026017	0.729086	10.4124	1.27E-12	8.02E-11
CDON	0.813763	10.4766	1.32E-12	8.25E-11
SSBP2	0.58824	10.9859	1.50E-12	9.32E-11
MAP1B	-0.760622	10.3271	1.50E-12	9.32E-11
ARL15	-0.563346	11.8102	1.57E-12	9.74E-11
ENSSSCG00045034280	-0.725779	10.2716	1.71E-12	1.05E-10
ENSSSCG00045027491	0.765893	10.3721	1.73E-12	1.06E-10
FRMD	0.927637	10.1799	1.84E-12	1.13E-10
ACSS2	-0.620947	10.4526	1.90E-12	1.16E-10
SF3B1	0.589008	10.6872	1.99E-12	1.21E-10
ENSSSCG00045013920	-0.727262	10.1258	2.14E-12	1.29E-10
SLC40A1	0.784557	10.4096	2.19E-12	1.32E-10
ENSSSCG00045035686	0.753184	10.3989	2.39E-12	1.43E-10
TGFBR2	0.700452	10.5314	2.67E-12	1.60E-10
COQ8A	0.897423	10.164	2.77E-12	1.65E-10
TUT7	0.736858	10.4779	2.87E-12	1.71E-10
PECAM1	-0.54409	11.0642	3.65E-12	2.16E-10
PNISR	0.576701	10.7418	3.66E-12	2.16E-10
TSPAN13	-0.661359	10.4116	4.19E-12	2.46E-10
GALNT16	-0.755439	10.2148	4.71E-12	2.75E-10
ENSSSCG00045024779	0.798848	10.1525	5.07E-12	2.96E-10
GNAI1	0.814457	10.37	5.09E-12	2.96E-10
SRPX	0.81805	10.3316	6.60E-12	3.82E-10
CYYR1	-0.733777	10.697	7.24E-12	4.18E-10
CRY2	0.852449	10.1753	7.38E-12	4.24E-10
ENSSSCG00045004239	0.706787	10.6303	7.60E-12	4.35E-10
TIMP2	0.751707	10.324	7.72E-12	4.41E-10
TPT1	0.694827	10.7589	9.25E-12	5.26E-10
JAK1	0.658682	10.603	9.65E-12	5.47E-10
ENSSSCG00045013905	0.791305	10.2404	1.01E-11	5.69E-10
ENSSSCG00045015004	0.58298	10.6646	1.01E-11	5.69E-10
PPL	0.781004	10.1226	1.03E-11	5.76E-10
ENSSSCG00045038808	0.834151	10.2384	1.10E-11	6.15E-10
PDGFRL	0.839304	10.171	1.37E-11	7.63E-10
ENSSSCG00045038258	0.80331	10.3297	1.51E-11	8.36E-10
PTPRK	0.72213	10.5994	1.51E-11	8.36E-10
TMSB4	0.684882	10.7751	1.56E-11	8.60E-10
ENSSSCG00045038566	0.754559	10.4452	1.69E-11	9.28E-10
RPS20	0.712292	10.687	1.70E-11	9.29E-10
DDX46	0.768806	10.2983	1.81E-11	9.88E-10
CLIP4	-0.6808	10.0863	2.08E-11	1.13E-09
RPL32	0.839397	10.3607	2.11E-11	1.14E-09
ENSSSCG00045015698	-0.722007	11.1181	2.14E-11	1.16E-09
STXBP6	-0.688511	10.4441	2.16E-11	1.16E-09
ENSSSCG00045035653	0.574532	10.8039	2.16E-11	1.16E-09
AGAP3	0.767014	10.2693	2.26E-11	1.21E-09
RNF169	0.68757	10.4812	2.29E-11	1.22E-09
ENSSSCG00045003142	0.861942	10.2	2.29E-11	1.22E-09
ENSSSCG00045033546	0.815823	10.2795	2.50E-11	1.32E-09
ZEB1	0.499618	11.3464	2.52E-11	1.33E-09
ENSSSCG00045023699	-0.72213	10.6243	2.74E-11	1.44E-09
BACH2	0.786168	10.4033	2.95E-11	1.55E-09
ITPRID2	-0.717709	10.3338	2.99E-11	1.56E-09
PCSK6	0.762075	10.507	3.00E-11	1.56E-09
PDGFRA	0.751615	10.3444	3.15E-11	1.64E-09
RPL24	0.811265	10.3458	3.19E-11	1.65E-09
CFTR	0.702251	10.0968	3.20E-11	1.65E-09
STAG1	0.45624	11.1755	3.49E-11	1.79E-09
PPM1L	0.807797	10.3421	3.92E-11	2.01E-09
RPL7A	0.789676	10.5073	4.46E-11	2.28E-09
ENSSSCG00045016903	-0.663442	10.3968	4.94E-11	2.51E-09
ENSSSCG00045008151	-0.60297	10.3716	5.05E-11	2.56E-09
KAT6B	0.647852	10.5732	5.18E-11	2.62E-09
ZFAND5	0.803014	10.2425	5.28E-11	2.66E-09
ENSSSCG00045003033	0.742246	10.4359	5.35E-11	2.69E-09
BBS1	0.795282	10.1328	5.38E-11	2.70E-09
ENSSSCG00045016247	0.76444	10.3131	5.42E-11	2.71E-09
FBN1	0.626049	10.8069	5.95E-11	2.96E-09
KL	-0.590869	10.0776	6.12E-11	3.04E-09
ENSSSCG00045039478	0.786625	10.1586	6.69E-11	3.31E-09
ENSSSCG00045022617	0.768272	10.2665	6.88E-11	3.40E-09
RIPOR3	0.78018	10.2007	7.18E-11	3.53E-09
MPC2	-0.611469	10.1924	7.70E-11	3.77E-09
CREBBP	0.559906	10.6366	7.85E-11	3.84E-09
ENSSSCG00045030593	0.81913	10.2346	8.20E-11	4.00E-09
TAOK3	0.659582	10.5379	8.86E-11	4.31E-09
TENM2	0.879107	10.2153	1.11E-10	5.39E-09
ENSSSCG00045018165	0.702597	10.3417	1.12E-10	5.42E-09
EEF1A1	0.641683	10.6657	1.18E-10	5.68E-09
MLXIP	0.713171	10.3297	1.19E-10	5.73E-09
FBXO32	0.805414	10.1273	1.34E-10	6.41E-09
ENSSSCG00045031627	0.802352	10.3082	1.34E-10	6.41E-09
NRXN1	1.0792	10.421	1.41E-10	6.68E-09
RGCC	-0.69104	10.194	1.41E-10	6.68E-09
COL6A1	0.715885	10.2856	1.53E-10	7.23E-09
LIMA1	-0.658615	10.3742	1.53E-10	7.24E-09
ENSSSCG00045032825	0.786927	10.2829	1.57E-10	7.37E-09
ENSSSCG00045002320	0.820625	10.1642	1.69E-10	7.91E-09
ENSSSCG00045020965	-0.599917	10.946	1.69E-10	7.91E-09
ENSSSCG00045027473	-0.584422	10.2827	1.88E-10	8.74E-09
ENSSSCG00045036723	0.7198	10.1063	1.93E-10	8.96E-09
NCOA2	0.646171	10.4728	1.98E-10	9.16E-09
C1R.1	0.764794	10.2302	2.01E-10	9.30E-09
RHOQ	0.825072	10.2343	2.03E-10	9.37E-09
CST9	0.59582	10.0861	2.10E-10	9.63E-09
NWD2	-0.730171	10.103	2.11E-10	9.65E-09
RBMS1	0.639077	10.4907	2.12E-10	9.69E-09
ENSSSCG00045005384	0.751574	10.154	2.13E-10	9.69E-09
ENSSSCG00045020834	0.738668	10.27	2.37E-10	1.08E-08
NUPR1	0.743592	10.1157	2.46E-10	1.11E-08
DNAJC1	0.630567	10.5437	2.52E-10	1.14E-08
ENSSSCG00045010503	0.748118	10.2477	2.85E-10	1.28E-08
ENSSSCG00045003196	0.808191	10.154	2.86E-10	1.28E-08
FBXL20	0.637319	10.4863	2.88E-10	1.29E-08
ANKRD33B	0.778842	10.2051	3.03E-10	1.35E-08
ZNF618	0.632074	10.4843	3.20E-10	1.42E-08
COL14A1.1	0.682233	10.4221	3.27E-10	1.45E-08
ENSSSCG00045012794	0.753601	10.232	3.38E-10	1.50E-08
ENSSSCG00045009721	0.773483	10.3006	3.44E-10	1.52E-08
PLXDC2	0.446373	11.4341	3.50E-10	1.54E-08
VCAM1	0.763542	10.1369	3.52E-10	1.55E-08
ENSSSCG00045013471	0.839693	10.2428	3.60E-10	1.58E-08
ENSSSCG00045011157	-0.639494	10.2338	3.71E-10	1.62E-08
MTSS1	-0.688036	10.2659	3.85E-10	1.68E-08
ENSSSCG00045022304	0.735649	10.4349	3.94E-10	1.71E-08
DDX5	-0.403482	10.6557	4.30E-10	1.86E-08
ENSSSCG00045014650	0.763827	10.282	4.38E-10	1.89E-08
ENSSSCG00045013976	0.591957	10.5986	4.44E-10	1.91E-08
ENSSSCG00045034507	-0.705644	10.1051	4.57E-10	1.96E-08
CYBRD1	0.681191	10.3711	4.59E-10	1.97E-08
TRIM2	0.796319	10.1995	4.65E-10	1.99E-08
ENSSSCG00045017573	0.763476	10.1868	5.04E-10	2.15E-08
ENSSSCG00045029646	0.755077	10.2235	5.12E-10	2.18E-08
GALNT15	0.747139	10.1242	5.54E-10	2.35E-08
ENSSSCG00045008115	0.744064	10.1336	5.65E-10	2.39E-08
ENSSSCG00045030880	0.624696	10.4512	6.01E-10	2.53E-08
MXI1	0.728553	10.2953	6.22E-10	2.62E-08
TANC1	-0.541855	10.4747	6.42E-10	2.69E-08
RAPGEF2	-0.477429	10.8675	6.56E-10	2.74E-08
KCNE3	-0.492324	10.07	6.69E-10	2.79E-08
ASPH	0.630119	10.6268	7.08E-10	2.95E-08
PREX2	-0.49003	10.9839	7.10E-10	2.95E-08
ENSSSCG00045021010	0.703423	10.2514	7.19E-10	2.98E-08
RBPJ	0.613473	10.6544	7.71E-10	3.19E-08
GFPT2	0.77329	10.1674	8.45E-10	3.48E-08
ENSSSCG00045000331	-0.615222	10.4479	9.27E-10	3.81E-08
NSUN3	0.782514	10.1835	9.46E-10	3.88E-08
NTM	-0.610755	10.6472	1.00E-09	4.10E-08
SRRM2	0.610378	10.4928	1.02E-09	4.17E-08
ENSSSCG00045026707	-0.516563	10.7896	1.03E-09	4.18E-08
GSN	0.460848	11.3138	1.04E-09	4.24E-08
ENSSSCG00045037571	-0.703495	10.2352	1.13E-09	4.57E-08
ENSSSCG00045018272	0.696916	10.2573	1.18E-09	4.77E-08
ECHDC2	0.733934	10.1857	1.24E-09	4.98E-08
ENSSSCG00045012822	0.792839	10.1535	1.29E-09	5.19E-08
ENSSSCG00045018663	0.573955	10.9346	1.43E-09	5.74E-08
IL6R	0.722522	10.2717	1.50E-09	5.97E-08
FAM107B	0.785057	10.1826	1.55E-09	6.18E-08
EIF4EBP2	0.737824	10.2472	1.57E-09	6.26E-08
CCDC14	0.667182	10.3488	1.66E-09	6.58E-08
ENSSSCG00045004063	-0.550065	10.5481	1.72E-09	6.79E-08
CACNB2	0.885382	10.3599	1.75E-09	6.91E-08
TEF	0.750852	10.1746	1.78E-09	7.01E-08
CSNK1D	0.75829	10.1595	1.82E-09	7.16E-08
ENSSSCG00045006970	-0.634151	10.2552	1.91E-09	7.50E-08
CREBZF	0.754376	10.2254	1.97E-09	7.71E-08
CDC14B	0.672645	10.419	2.07E-09	8.06E-08
LRRC43	0.504999	10.6801	2.16E-09	8.39E-08
ENSSSCG00045026880	0.525843	10.7479	2.17E-09	8.43E-08
PCM1	0.626604	10.4173	2.19E-09	8.47E-08
MYO9A	0.537979	10.6831	2.20E-09	8.49E-08
FAM185A	0.739256	10.2489	2.30E-09	8.86E-08
ENSSSCG00045028612	0.728302	10.1512	2.31E-09	8.88E-08
LRRC36	-0.688701	10.2449	2.37E-09	9.07E-08
FMNL2	0.598899	10.6818	2.70E-09	1.03E-07
ENSSSCG00045004186	0.733003	10.1666	2.72E-09	1.04E-07
ENSSSCG00045019940	-0.543857	10.6184	2.73E-09	1.04E-07
ENSSSCG00045029987	0.810565	10.1484	2.92E-09	1.11E-07
COL1A2	-0.431804	10.5607	2.95E-09	1.12E-07
OTUD6B	0.727201	10.1854	2.98E-09	1.13E-07
KCNN2	-0.832229	10.1887	3.00E-09	1.13E-07
MORC4	0.704516	10.2346	3.14E-09	1.18E-07
VSIG10	0.719976	10.1831	3.16E-09	1.18E-07
ALDH1A1	0.790542	10.1684	3.20E-09	1.20E-07
ENSSSCG00045024727	0.527574	10.9409	3.26E-09	1.22E-07
ZNF239	0.762335	10.1426	3.37E-09	1.26E-07
KCNN3	-0.696366	10.1791	3.56E-09	1.32E-07
DCAKD	0.667442	10.2977	3.92E-09	1.45E-07
FAM102B	0.724129	10.1942	4.01E-09	1.48E-07
FN1	0.656899	10.5488	4.10E-09	1.51E-07
ARL13B	0.685522	10.3145	4.39E-09	1.62E-07
CEP120	0.658673	10.3477	4.73E-09	1.74E-07
TTC21B	0.667686	10.2834	4.77E-09	1.75E-07
ETV1	0.720785	10.2362	4.90E-09	1.79E-07
ENSSSCG00045012209	0.700529	10.1116	4.94E-09	1.80E-07
ENSSSCG00045008378	0.718296	10.2438	5.22E-09	1.90E-07
ENSSSCG00045014170	-0.641712	10.1745	5.45E-09	1.98E-07
JPH4	-0.4808	10.0708	5.63E-09	2.04E-07
ENSSSCG00045015073	0.680463	10.1299	5.81E-09	2.10E-07
NHLRC3	0.596949	10.5267	5.86E-09	2.11E-07
HEG1	-0.464717	10.5542	5.88E-09	2.12E-07
GABRB1	0.655211	10.1012	5.99E-09	2.15E-07
LMO4	0.730957	10.1982	6.16E-09	2.21E-07
RASGRF2	-0.57555	10.7286	6.56E-09	2.35E-07
NPAS3	0.661595	10.569	6.98E-09	2.49E-07
MASP1	0.573897	10.0941	7.14E-09	2.54E-07
RPL18A	0.750767	10.3457	7.16E-09	2.54E-07
ZNF704	0.586921	10.7052	7.25E-09	2.57E-07
ENSSSCG00045001919	0.715321	10.1781	7.41E-09	2.62E-07
HMGA2	0.716588	10.1212	7.45E-09	2.63E-07
DPYSL2	0.61172	10.3605	7.84E-09	2.76E-07
ENSSSCG00045016576	-0.634801	10.1455	7.94E-09	2.79E-07
ENSSSCG00045011521	0.742642	10.283	8.01E-09	2.81E-07
LRP2BP	0.730888	10.2586	8.05E-09	2.81E-07
RPS7	0.695118	10.4621	8.06E-09	2.81E-07
ENSSSCG00045018351	0.679762	10.2489	8.70E-09	3.03E-07
ENSSSCG00045007383	0.745498	10.1317	8.74E-09	3.04E-07
ENSSSCG00045032181	0.742302	10.1919	8.84E-09	3.06E-07
ENSSSCG00045016336	-0.439705	10.5079	9.43E-09	3.26E-07
CALD1	0.481037	11.0433	1.00E-08	3.46E-07
ENSSSCG00045005379	0.538498	10.6153	1.02E-08	3.53E-07
COL1A1	-0.509763	10.3402	1.04E-08	3.57E-07
ST3GAL6	0.716901	10.209	1.08E-08	3.69E-07
ENSSSCG00045013805	0.679	10.2464	1.11E-08	3.79E-07
PLSCR1	0.680985	10.2263	1.11E-08	3.80E-07
FNIP1	0.603298	10.4508	1.13E-08	3.86E-07
FBXW8	0.72842	10.162	1.16E-08	3.93E-07
ENSSSCG00045024965	0.700248	10.242	1.17E-08	3.98E-07
COMMD6	0.51232	10.7881	1.22E-08	4.13E-07
SFRS11	0.519472	10.5845	1.24E-08	4.20E-07
ACTN2	0.676337	10.1256	1.40E-08	4.74E-07
NMT2	0.685592	10.2269	1.43E-08	4.81E-07
SMIM14	0.652297	10.3111	1.44E-08	4.84E-07
COL14A1	0.558995	10.6324	1.48E-08	4.95E-07
HS3ST5	0.787896	10.292	1.52E-08	5.07E-07
TNXB	0.639887	10.333	1.57E-08	5.23E-07
TBC1D1	-0.559338	10.3326	1.66E-08	5.54E-07
ENSSSCG00045037299	0.681029	10.1055	1.67E-08	5.55E-07
ZCCHC24	0.585294	10.3809	1.70E-08	5.63E-07
ENSSSCG00045036758	0.577678	10.5324	1.80E-08	5.94E-07
TTC14	0.579807	10.4499	1.80E-08	5.94E-07
ENSSSCG00045032714	0.617047	10.4899	1.83E-08	6.03E-07
CIRBP	0.631398	10.297	1.84E-08	6.06E-07
ENSSSCG00045025604	0.638761	10.3331	1.87E-08	6.15E-07
RPL27A	0.64523	10.5434	1.98E-08	6.49E-07
CCPG1	0.643724	10.3186	2.00E-08	6.53E-07
ZFYVE9	0.624314	10.3706	2.02E-08	6.60E-07
ENSSSCG00045004868	0.649205	10.2709	2.04E-08	6.63E-07
GLCCI1	0.723318	10.1366	2.07E-08	6.72E-07
ENSSSCG00045025084	0.573012	10.6374	2.09E-08	6.78E-07
ZC2HC1A	0.681656	10.2258	2.16E-08	6.97E-07
ENSSSCG00045039346	0.720134	10.1884	2.20E-08	7.11E-07
PCSK5	-0.569605	10.4795	2.23E-08	7.18E-07
ENSSSCG00045033556	0.693896	10.1447	2.43E-08	7.82E-07
RASSF6	0.635504	10.1095	2.55E-08	8.17E-07
SSH2	0.476335	11.0201	2.68E-08	8.59E-07
ENSSSCG00045020974	0.644075	10.2975	2.81E-08	8.97E-07
ENSSSCG00045033629	0.684379	10.4727	2.86E-08	9.12E-07
ENSSSCG00045037544	0.666543	10.2603	3.14E-08	9.99E-07
ITGB5	0.622685	10.3196	3.16E-08	1.00E-06
RPS2	0.645809	10.4466	3.39E-08	1.08E-06
ENSSSCG00045019271	0.696352	10.1217	3.40E-08	1.08E-06
ENSSSCG00045021263	0.65434	10.2895	3.58E-08	1.13E-06
LRP1	0.626017	10.2989	3.76E-08	1.18E-06
CDK19	0.614817	10.4698	3.77E-08	1.19E-06
ENSSSCG00045038222	0.625203	10.5681	3.79E-08	1.19E-06
TIAM1	0.642148	10.262	3.82E-08	1.20E-06
ENSSSCG00045001894	-0.49085	11.2035	3.83E-08	1.20E-06
ENSSSCG00045039295	0.754478	10.1312	3.90E-08	1.22E-06
ENSSSCG00045011769	0.624361	10.3588	3.91E-08	1.22E-06
AOX1	0.681344	10.2538	3.98E-08	1.24E-06
ENSSSCG00045008578	0.588943	10.5412	4.08E-08	1.27E-06
ENSSSCG00045006188	0.680093	10.1438	4.15E-08	1.28E-06
ENSSSCG00045024516	-0.442751	10.436	4.17E-08	1.29E-06
BICRAL	0.510927	10.625	4.24E-08	1.31E-06
ENSSSCG00045002914	0.52019	10.5427	4.44E-08	1.37E-06
ENSSSCG00045000409	0.576663	10.4677	4.44E-08	1.37E-06
RPL28	0.642621	10.5322	4.81E-08	1.48E-06
ENSSSCG00045022546	0.545463	10.5089	4.95E-08	1.52E-06
PRDM5	0.655624	10.2551	5.12E-08	1.56E-06
FAT1	0.685993	10.2613	5.14E-08	1.57E-06
ESR1	0.650666	10.32	5.15E-08	1.57E-06
MAGI3	0.503307	10.8351	5.20E-08	1.58E-06
ENSSSCG00045001449	0.527796	10.6601	5.24E-08	1.59E-06
PHYH	0.708822	10.1895	5.28E-08	1.60E-06
CGNL1	0.631546	10.3558	5.45E-08	1.65E-06
GPR155	0.648351	10.1761	5.49E-08	1.66E-06
PCDH17	-0.610461	10.2427	5.58E-08	1.68E-06
SYNE3	0.673627	10.2576	5.61E-08	1.68E-06
ENSSSCG00045017114	-0.549179	10.0956	5.65E-08	1.69E-06
ARGLU1	0.520286	10.5742	5.77E-08	1.73E-06
ENSSSCG00045027883	0.560919	10.9563	5.83E-08	1.74E-06
ENSSSCG00045002887	0.704911	10.1393	6.03E-08	1.80E-06
PNRC1	0.666612	10.307	6.10E-08	1.82E-06
NEK7	0.53849	10.4932	6.30E-08	1.87E-06
SMAD6	-0.588888	10.2231	7.60E-08	2.25E-06
ENSSSCG00045007613	0.363639	11.712	7.70E-08	2.28E-06
TBC1D9B	0.655585	10.154	7.88E-08	2.33E-06
ENSSSCG00045002096	0.604701	10.0974	7.98E-08	2.35E-06
TRAM2	0.663029	10.1745	8.05E-08	2.37E-06
MTMR14	0.668965	10.2376	8.43E-08	2.48E-06
PLAC9	0.613773	10.1523	8.65E-08	2.54E-06
ENSSSCG00045039491	0.613548	10.1104	9.20E-08	2.69E-06
RPS18	0.643999	10.3611	9.24E-08	2.70E-06
DCK	0.630952	10.3591	9.54E-08	2.78E-06
C13H3orf70	0.654235	10.2838	9.55E-08	2.78E-06
NOTCH4	-0.51775	10.2462	9.60E-08	2.79E-06
KDR	-0.619959	10.1664	9.76E-08	2.83E-06
ENSSSCG00045037021	-0.494652	11.8156	9.86E-08	2.85E-06
RPL23	0.639613	10.4692	1.01E-07	2.91E-06
ENSSSCG00045008586	0.567797	10.3261	1.01E-07	2.91E-06
HNRNPDL	0.61415	10.3002	1.02E-07	2.94E-06
MGLL	-0.531271	10.3696	1.03E-07	2.97E-06
ERG	-0.513263	10.4582	1.04E-07	2.98E-06
RNF144A	0.538491	10.4214	1.05E-07	3.01E-06
ENSSSCG00045014539	0.6131	10.363	1.10E-07	3.16E-06
TMOD2	0.626952	10.1201	1.11E-07	3.16E-06
ENSSSCG00045027489	0.628884	10.1621	1.12E-07	3.18E-06
ENSSSCG00045014125	0.642695	10.1409	1.14E-07	3.24E-06
ENSSSCG00045004146	-0.613055	10.1346	1.21E-07	3.42E-06
ENSSSCG00045000915	0.573803	10.7129	1.21E-07	3.42E-06
ENSSSCG00045000677	0.624224	10.2871	1.23E-07	3.49E-06
MAN1A1	0.600643	10.3279	1.24E-07	3.49E-06
GPR1	0.64531	10.1358	1.25E-07	3.51E-06
RPL7	0.681704	10.3158	1.28E-07	3.59E-06
TENT5A	0.594215	10.108	1.29E-07	3.61E-06
EEF1B2	0.692882	10.1855	1.36E-07	3.81E-06
ENSSSCG00045008909	0.502976	10.085	1.38E-07	3.86E-06
TASP1	0.536072	10.4186	1.38E-07	3.87E-06
WDR17	0.662711	10.1718	1.40E-07	3.89E-06
RPL30	0.646165	10.2759	1.40E-07	3.89E-06
FTO	0.49388	10.6552	1.46E-07	4.07E-06
GPC6	0.474942	11.1477	1.49E-07	4.15E-06
DSTN	0.639225	10.1546	1.51E-07	4.18E-06
LRCH1	-0.432446	10.6746	1.51E-07	4.19E-06
P4HA1	0.542359	10.4464	1.56E-07	4.32E-06
LSAMP	0.715847	10.2902	1.59E-07	4.38E-06
ENSSSCG00045026400	0.653006	10.2069	1.66E-07	4.56E-06
SCP2	0.606303	10.1216	1.66E-07	4.57E-06
GIPC2	-0.539241	10.1061	1.70E-07	4.67E-06
TRPV5	0.681014	10.1212	1.79E-07	4.90E-06
BANP	0.689277	10.1462	1.80E-07	4.92E-06
ENSSSCG00045029533	-0.420221	10.591	1.81E-07	4.93E-06
ENSSSCG00045020764	0.6842	10.1562	1.82E-07	4.96E-06
HK2	-0.538873	10.1254	1.88E-07	5.11E-06
ENSSSCG00045019793	0.627532	10.2085	1.89E-07	5.13E-06
ENSSSCG00045039407	-0.507624	10.2949	1.93E-07	5.21E-06
ENSSSCG00045009374	-0.501935	10.2195	1.93E-07	5.21E-06
ENSSSCG00045025838	0.669177	10.1304	1.93E-07	5.21E-06
DUSP10	0.653559	10.148	1.93E-07	5.21E-06
ENSSSCG00045011908	0.646462	10.1022	1.94E-07	5.23E-06
ENSSSCG00045022118	0.668025	10.1677	1.96E-07	5.26E-06
ENSSSCG00045034387	0.662859	10.1622	1.99E-07	5.33E-06
ENSSSCG00045002480	0.629015	10.4782	2.01E-07	5.39E-06
CEP170	0.548927	10.3789	2.05E-07	5.47E-06
MBTD1	0.565382	10.4653	2.09E-07	5.59E-06
SKA3	0.589024	10.3987	2.12E-07	5.65E-06
GLI2	0.615251	10.2623	2.16E-07	5.73E-06
ENSSSCG00045035678	0.668032	10.1402	2.18E-07	5.80E-06
CRYL1	0.660102	10.1887	2.25E-07	5.96E-06
ENSSSCG00045023390	-0.467158	10.3843	2.28E-07	6.04E-06
ENSSSCG00045001215	0.644548	10.1994	2.29E-07	6.05E-06
C11orf49	0.649811	10.1407	2.38E-07	6.27E-06
SCIN	-0.462138	10.0766	2.47E-07	6.49E-06
ENSSSCG00045031752	0.666276	10.1356	2.47E-07	6.49E-06
DDIT4	0.710012	10.1869	2.52E-07	6.60E-06
RNPC3	0.571113	10.3207	2.53E-07	6.64E-06
ENSSSCG00045034277	0.637312	10.1181	2.65E-07	6.94E-06
MFSD8	0.616894	10.2938	2.67E-07	6.96E-06
ENSSSCG00045023247	0.586034	10.1085	2.77E-07	7.21E-06
GGT1	0.549413	10.1093	2.77E-07	7.21E-06
ADD3	0.527819	10.5451	2.77E-07	7.21E-06
ENSSSCG00045014314	0.582318	10.4933	2.82E-07	7.32E-06
ENSSSCG00045008140	0.633169	10.1607	2.83E-07	7.32E-06
PTPN13	0.497237	10.5409	2.83E-07	7.32E-06
ENSSSCG00045038710	0.535013	10.0975	2.84E-07	7.33E-06
TMEM150C	0.58492	10.3501	2.86E-07	7.38E-06
RPS23	0.620379	10.3487	2.95E-07	7.60E-06
BASP1	0.650406	10.1214	2.97E-07	7.64E-06
RARRES2	0.606377	10.1147	3.04E-07	7.80E-06
RPLP0	0.653587	10.3626	3.05E-07	7.81E-06
SLC35F3	0.576692	10.1042	3.07E-07	7.85E-06
Grb10	0.577172	10.3654	3.21E-07	8.19E-06
OSBPL3	-0.596647	10.1643	3.26E-07	8.29E-06
CST6	0.476604	10.0822	3.26E-07	8.29E-06
ACKR4	-0.464441	10.0892	3.30E-07	8.37E-06
PON3	-0.552843	10.1104	3.30E-07	8.37E-06
LARP6	0.606053	10.1197	3.31E-07	8.39E-06
ATXN3	0.631963	10.1937	3.35E-07	8.47E-06
ENSSSCG00045002245	0.649093	10.1722	3.58E-07	9.03E-06
GRIK4	0.650031	10.1699	3.75E-07	9.46E-06
RAB11FIP2	0.640205	10.1771	3.86E-07	9.71E-06
ATL2	-0.423795	10.3686	3.86E-07	9.71E-06
ENSSSCG00045031944	-0.550404	10.2445	3.87E-07	9.71E-06
CLK1	0.540361	10.3933	3.88E-07	9.71E-06
ENSSSCG00045018630	0.614535	10.1245	3.99E-07	9.96E-06
HELZ	0.487119	10.6073	3.99E-07	9.96E-06
FAU	0.638272	10.3793	3.99E-07	9.96E-06
FGF12	-0.611673	10.2295	4.06E-07	1.01E-05
LUZP1	-0.489424	10.3537	4.06E-07	1.01E-05
ENSSSCG00045035473	0.63615	10.1871	4.10E-07	1.02E-05
KXD1	0.624687	10.4747	4.11E-07	1.02E-05
RFTN2	0.62324	10.2624	4.31E-07	1.07E-05
ENSSSCG00045031884	-0.519786	10.2006	4.44E-07	1.10E-05
ENSSSCG00045020846	-0.577074	10.1161	4.46E-07	1.10E-05
ENSSSCG00045005134	0.597362	10.4018	4.51E-07	1.11E-05
ENSSSCG00045009137	0.570515	10.3995	4.64E-07	1.14E-05
ITGB3	0.61068	10.1984	4.86E-07	1.19E-05
ENSSSCG00045017717	0.499565	10.4212	5.26E-07	1.29E-05
ENSSSCG00045017933	0.64752	10.1503	5.27E-07	1.29E-05
FUT10	0.623547	10.2802	5.31E-07	1.30E-05
TPST1	0.560589	10.4137	5.40E-07	1.32E-05
ENSSSCG00045014905	-0.4358	10.0735	5.40E-07	1.32E-05
ENSSSCG00045006357	0.572506	10.2948	5.47E-07	1.33E-05
MBNL2	0.438317	10.7277	5.50E-07	1.34E-05
MID1	0.500824	10.9944	5.56E-07	1.35E-05
ENSSSCG00045012345	-0.645733	10.3344	5.69E-07	1.38E-05
KAZN	0.666311	10.2529	5.71E-07	1.38E-05
RPL35	0.587362	10.4519	5.76E-07	1.39E-05
ENSSSCG00045036822	0.569972	10.3394	5.80E-07	1.40E-05
ENSSSCG00045037134	0.610134	10.1473	5.86E-07	1.41E-05
COL6A6	0.52874	10.6235	5.90E-07	1.42E-05
ENSSSCG00045038195	0.594151	10.1067	5.95E-07	1.43E-05
LTBP1	0.472337	11.096	6.07E-07	1.45E-05
ZBTB44	0.568549	10.3203	6.17E-07	1.48E-05
ENSSSCG00045007208	0.614004	10.1856	6.39E-07	1.53E-05
ENSSSCG00045034281	0.597763	10.3019	6.43E-07	1.53E-05
ENSSSCG00045019796	0.54002	10.4634	6.45E-07	1.54E-05
ENSSSCG00045002609	0.621127	10.1504	6.54E-07	1.55E-05
CLMP	-0.459955	10.4869	6.59E-07	1.57E-05
FRS2	0.510112	10.4792	6.67E-07	1.58E-05
ENSSSCG00045000620	0.635022	10.2265	6.72E-07	1.59E-05
ENSSSCG00045004269	0.643613	10.1845	7.05E-07	1.67E-05
ENSSSCG00045025914	0.375669	10.0719	7.08E-07	1.67E-05
ENSSSCG00045010741	0.6055	10.3178	7.28E-07	1.72E-05
GLI3	0.472491	10.5733	7.30E-07	1.72E-05
ENSSSCG00045011542	0.664578	10.1527	7.44E-07	1.75E-05
CHD7	-0.458456	10.2684	7.84E-07	1.84E-05
ENSSSCG00045032213	0.535636	10.4047	7.93E-07	1.86E-05
ENSSSCG00045003813	0.638922	10.1726	7.94E-07	1.86E-05
DOCK7	0.53977	10.3271	8.02E-07	1.87E-05
ENSSSCG00045006218	0.534647	10.4223	8.05E-07	1.88E-05
SETD3	0.575919	10.2766	8.09E-07	1.88E-05
ENSSSCG00045032923	0.436652	10.7335	8.27E-07	1.92E-05
ARHGAP6	0.628023	10.4066	8.30E-07	1.93E-05
ENSSSCG00045037155	0.561132	10.1228	8.35E-07	1.94E-05
ENSSSCG00045021131	-0.502854	10.1739	8.36E-07	1.94E-05
ENSSSCG00045018250	0.607966	10.3783	8.39E-07	1.94E-05
ENSSSCG00045027938	0.599802	10.1163	8.49E-07	1.96E-05
WIPI2	0.612371	10.1919	8.70E-07	2.01E-05
ENSSSCG00045013625	0.653096	10.1226	8.89E-07	2.05E-05
RERG	0.706925	10.1956	8.96E-07	2.06E-05
SLC25A21	0.599363	10.3937	9.01E-07	2.07E-05
ENSSSCG00045028467	0.454336	10.8014	9.15E-07	2.10E-05
MFSD4A	-0.56003	10.1725	9.25E-07	2.12E-05
ENSSSCG00045038668	0.545267	10.3533	9.36E-07	2.14E-05
R3HDM1	-0.39885	10.3845	9.42E-07	2.15E-05
RPL13	0.599443	10.4117	9.59E-07	2.19E-05
DHX40	0.65858	10.1459	9.75E-07	2.22E-05
PNN	0.542512	10.3929	1.01E-06	2.29E-05
ENSSSCG00045035719	0.618156	10.12	1.01E-06	2.29E-05
LUC7L	0.525618	10.3628	1.01E-06	2.29E-05
MCTP2	0.703694	10.2013	1.02E-06	2.31E-05
SELENBP1	0.568895	10.2109	1.03E-06	2.33E-05
ACIN1	0.535725	10.3593	1.03E-06	2.34E-05
ENSSSCG00045024519	0.575743	10.1047	1.06E-06	2.39E-05
ENSSSCG00045019716	-0.415648	10.7055	1.06E-06	2.39E-05
ENSSSCG00045028823	0.475977	10.4915	1.08E-06	2.42E-05
ENSSSCG00045023786	0.611043	10.2222	1.10E-06	2.46E-05
PDE5A	0.604942	10.2226	1.12E-06	2.51E-05
ENSSSCG00045013531	0.447399	10.7288	1.19E-06	2.66E-05
EFR3B	-0.471903	10.1571	1.20E-06	2.68E-05
STAG2	0.529666	10.4044	1.20E-06	2.69E-05
SOX13	-0.510485	10.2542	1.23E-06	2.75E-05
DBT	0.587869	10.2561	1.24E-06	2.75E-05
DIP2C	0.43856	10.5779	1.30E-06	2.89E-05
FNBP4	0.450762	10.5592	1.33E-06	2.95E-05
CALCOCO1	0.632419	10.1401	1.34E-06	2.98E-05
ENSSSCG00045024786	0.585709	10.1355	1.36E-06	3.00E-05
ENSSSCG00045031853	0.549865	10.1131	1.39E-06	3.06E-05
ENSSSCG00045010553	0.498617	10.5353	1.44E-06	3.17E-05
CD81	0.634054	10.164	1.45E-06	3.20E-05
ENSSSCG00045017734	-0.555299	10.6648	1.47E-06	3.23E-05
EIF2AK4	0.55028	10.2969	1.54E-06	3.38E-05
ENSSSCG00045035168	0.514513	10.3819	1.55E-06	3.40E-05
MAP4K3	-0.351474	10.6061	1.57E-06	3.44E-05
ENSSSCG00045000919	0.568135	10.2619	1.57E-06	3.45E-05
ENSSSCG00045037297	0.62996	10.1555	1.59E-06	3.47E-05
ENSSSCG00045019513	0.547138	10.3374	1.63E-06	3.56E-05
ADIRF	0.595245	10.2203	1.65E-06	3.59E-05
ENSSSCG00045020982	-0.517404	10.1613	1.67E-06	3.63E-05
LGALS3	0.566836	10.1349	1.67E-06	3.63E-05
RPLP1	0.507788	10.8251	1.68E-06	3.64E-05
RUFY2	0.559202	10.2917	1.70E-06	3.68E-05
ENSSSCG00045009034	0.540257	10.3453	1.88E-06	4.08E-05
SEMA7A	-0.397169	10.0801	1.94E-06	4.20E-05
KCNIP1	0.742705	10.1492	1.97E-06	4.26E-05
ENSSSCG00045014501	0.557424	10.1006	1.98E-06	4.27E-05
ENSSSCG00045007185	0.528507	10.3631	2.04E-06	4.40E-05
AGO4	0.562209	10.2372	2.05E-06	4.42E-05
ENSSSCG00045001557	-0.463283	10.1488	2.07E-06	4.44E-05
ENSSSCG00045008247	0.555145	10.3193	2.09E-06	4.49E-05
ENSSSCG00045011817	-0.484917	10.4625	2.10E-06	4.50E-05
ENSSSCG00045030032	0.494156	10.4996	2.12E-06	4.54E-05
USP53	-0.474578	10.3321	2.14E-06	4.57E-05
HSPA12A	-0.438253	10.1639	2.15E-06	4.59E-05
GNG2	0.589208	10.2907	2.16E-06	4.60E-05
ENSSSCG00045027399	0.62584	10.1819	2.18E-06	4.65E-05
ENSSSCG00045037972	0.585052	10.4128	2.23E-06	4.74E-05
THRB	0.414075	11.1392	2.23E-06	4.74E-05
EXOC6	-0.457891	10.2913	2.25E-06	4.78E-05
ENSSSCG00045038758	0.609679	10.1618	2.27E-06	4.80E-05
BMX	-0.443521	10.0818	2.35E-06	4.96E-05
DEF8	0.582818	10.1429	2.35E-06	4.96E-05
APH1B	0.555308	10.2182	2.35E-06	4.96E-05
HTR2B	-0.369866	10.0698	2.43E-06	5.12E-05
IFT57	0.581921	10.1716	2.44E-06	5.13E-05
ATP13A3	-0.527586	10.1945	2.44E-06	5.13E-05
2024-03-06	0.483161	10.4345	2.46E-06	5.17E-05
CERS4	0.566629	10.1165	2.53E-06	5.29E-05
RPL26	0.570423	10.3711	2.54E-06	5.31E-05
CSPP1	0.49836	10.4241	2.56E-06	5.36E-05
ALDH6A1	0.593278	10.1236	2.60E-06	5.43E-05
ENSSSCG00045034164	-0.475264	10.313	2.61E-06	5.44E-05
MGP	0.407378	10.7522	2.64E-06	5.50E-05
SESN1	0.466289	10.6522	2.68E-06	5.57E-05
ENSSSCG00045020993	0.558711	10.2616	2.71E-06	5.63E-05
ETS1	-0.408944	10.3879	2.73E-06	5.66E-05
ENSSSCG00045039405	0.570643	10.2391	2.77E-06	5.74E-05
ENSSSCG00045033146	0.443773	10.6453	2.87E-06	5.92E-05
ENSSSCG00045022052	0.416927	10.0771	2.87E-06	5.92E-05
EMILIN2	0.544323	10.1297	2.87E-06	5.92E-05
ENSSSCG00045019284	0.494427	10.3331	2.88E-06	5.93E-05
SRRM1	0.51866	10.3263	2.88E-06	5.93E-05
BBS9	0.451276	10.6164	2.89E-06	5.94E-05
MEIOB	0.472439	10.6804	2.91E-06	5.97E-05
ENSSSCG00045011840	0.483491	10.0891	3.08E-06	6.31E-05
ENSSSCG00045024958	0.639417	10.2044	3.13E-06	6.40E-05
PTGR1	0.685239	10.1824	3.13E-06	6.40E-05
GAS7	0.537381	10.1584	3.19E-06	6.51E-05
ENSSSCG00045032226	0.628339	10.1161	3.20E-06	6.53E-05
ENSSSCG00045009701	0.527084	10.3439	3.22E-06	6.55E-05
MGST1	-0.440178	10.2032	3.26E-06	6.62E-05
STUM	0.517943	10.0864	3.29E-06	6.67E-05
ENSSSCG00045034471	-0.401314	10.609	3.33E-06	6.76E-05
MALL	-0.457498	10.1161	3.38E-06	6.85E-05
PCMTD1	0.476658	10.4544	3.47E-06	7.02E-05
CAMK2D	0.396878	10.7251	3.48E-06	7.03E-05
TSC22D3	0.561211	10.2912	3.52E-06	7.10E-05
CTBP1	0.638587	10.1258	3.54E-06	7.14E-05
CMIP	-0.383183	10.5885	3.56E-06	7.16E-05
PLOD2	0.501482	10.4222	3.58E-06	7.19E-05
PXYLP1	0.518408	10.112	3.59E-06	7.22E-05
ENSSSCG00045007677	0.5313	10.0983	3.70E-06	7.42E-05
ENSSSCG00045035587	-0.477499	10.2421	3.92E-06	7.84E-05
HPS3	0.568721	10.1906	4.05E-06	8.11E-05
CWF19L2	0.594002	10.2452	4.06E-06	8.11E-05
MEF2C	-0.429315	10.7073	4.08E-06	8.14E-05
ENSSSCG00045003713	0.56901	10.2232	4.13E-06	8.23E-05
CFD	0.535939	10.5243	4.35E-06	8.66E-05
ENSSSCG00045016980	0.488972	10.4428	4.40E-06	8.74E-05
ENSSSCG00045001923	0.51054	10.4504	4.44E-06	8.82E-05
MARCKS	0.597703	10.2132	4.51E-06	8.95E-05
HSD11B1L	0.570965	10.3456	4.53E-06	8.96E-05
RPL29	0.598007	10.3526	4.60E-06	9.09E-05
PSIP1	0.585336	10.2025	4.63E-06	9.15E-05
ENSSSCG00045038873	0.534728	10.2346	4.74E-06	9.34E-05
CST3	0.542386	10.3783	4.85E-06	9.57E-05
WT1	0.540836	10.11	4.98E-06	9.80E-05
ENSSSCG00045038067	0.453343	10.0872	4.99E-06	9.81E-05
RETREG1	0.54886	10.2928	5.01E-06	9.84E-05
ENSSSCG00045028826	0.474747	10.09	5.07E-06	9.95E-05
PRRC2B	0.500876	10.3752	5.09E-06	9.98E-05
ENSSSCG00045028657	0.555001	10.1242	5.15E-06	0.00010066
ENSSSCG00045017866	0.586996	10.1448	5.15E-06	0.00010066
ENSSSCG00045004129	0.566533	10.1579	5.25E-06	0.00010241
ENSSSCG00045017108	-0.403004	10.1406	5.27E-06	0.000102774
ETV6	-0.390985	10.4671	5.32E-06	0.000103498
WBP1L	0.488173	10.4185	5.42E-06	0.000105386
RPS27A	0.52983	10.4919	5.45E-06	0.000105799
RPL8	0.551557	10.4972	5.47E-06	0.000106083
RAP2A	0.556608	10.2299	5.53E-06	0.000107149
COLGALT2	-0.533585	10.152	5.64E-06	0.000109165
CSF1R	0.583538	10.1144	5.83E-06	0.00011272
CENPP	0.550465	10.2748	5.84E-06	0.000112722
LRP4	0.387553	10.0791	6.01E-06	0.000115957
SLC5A3	0.537476	10.1328	6.10E-06	0.000117518
ATXN10	0.526065	10.3062	6.17E-06	0.000118595
PGRMC2	-0.424884	10.2191	6.23E-06	0.000119613
FHL2	0.547225	10.1273	6.26E-06	0.000120019
PBX1.1	0.578147	10.1381	6.28E-06	0.000120275
ENSSSCG00045018475	0.533489	10.124	6.29E-06	0.000120345
ENSSSCG00045020605	0.534469	10.1398	6.32E-06	0.000120873
SERPING1	0.532389	10.2374	6.35E-06	0.000121211
ENSSSCG00045033482	-0.496542	10.0913	6.38E-06	0.000121736
CLEC3B	0.585562	10.3617	6.54E-06	0.000124672
PNPO	-0.448375	10.1307	6.63E-06	0.000126123
EIF4E3	0.547857	10.2259	6.77E-06	0.000128679
YBX3	0.555489	10.2915	7.08E-06	0.000134368
FAM149B1	0.540695	10.2529	7.12E-06	0.000135022
RBL2	0.553654	10.2521	7.18E-06	0.000135903
SCD5	0.552379	10.137	7.34E-06	0.000138752
SVIL	-0.347582	10.8094	7.38E-06	0.000139353
ANXA8	0.339915	10.0698	7.39E-06	0.000139406
PLCB4	-0.448559	11.0557	7.40E-06	0.000139406
ENSSSCG00045010429	0.586963	10.1707	7.41E-06	0.000139406
ENSSSCG00045012271	0.607004	10.1786	7.61E-06	0.000143079
ENSSSCG00045026198	-0.407546	10.5574	7.75E-06	0.000145641
RPS15A	0.543555	10.3153	7.83E-06	0.000146956
ENSSSCG00045031552	-0.25582	11.5097	7.92E-06	0.000148458
RPL37	0.543793	10.4182	7.96E-06	0.000149057
ENSSSCG00045009929	0.51858	10.1169	8.04E-06	0.000150315
ENSSSCG00045023182	0.488317	10.3968	8.18E-06	0.000152786
N4BP2L1	0.582098	10.1478	8.36E-06	0.00015592
ENSSSCG00045022225	0.498145	10.1135	8.41E-06	0.000156755
SRPK2	-0.378107	10.6307	8.48E-06	0.000157726
COBLL1	-0.442035	10.4578	8.64E-06	0.000160509
ENSSSCG00045013572	0.51595	10.3628	8.72E-06	0.00016178
SNCAIP	-0.484468	10.2674	8.75E-06	0.000162268
PGAM5	0.564456	10.1678	8.86E-06	0.00016415
BCAR3	-0.513173	10.1698	9.16E-06	0.000169361
PLXDC1	0.49969	10.1215	9.17E-06	0.00016941
ABCD2	-0.463043	10.1087	9.23E-06	0.000170403
COMT	-0.40741	10.1381	9.51E-06	0.0001754
ENSSSCG00045033813	0.568035	10.2658	9.85E-06	0.000181382
PDE1A	0.454387	10.4977	1.00E-05	0.000184043
ENSSSCG00045016855	0.548383	10.1146	1.02E-05	0.00018672
SMC3	0.576425	10.176	1.04E-05	0.000190383
NEXN	-0.453699	10.1711	1.04E-05	0.000190383
RPL37A	0.55109	10.2582	1.05E-05	0.000192879
IL15	-0.471675	10.2379	1.07E-05	0.000195121
COG7	0.537746	10.1877	1.09E-05	0.00019872
PABPN1	0.548979	10.2681	1.09E-05	0.000199152
HEY2	-0.372169	10.074	1.09E-05	0.000199152
ORC4	0.422654	10.5416	1.10E-05	0.000200099
ENSSSCG00045002770	0.535619	10.1132	1.11E-05	0.00020137
PWWP3B	0.534645	10.158	1.13E-05	0.000205278
RPL23A	0.548655	10.3965	1.13E-05	0.000205396
PCCA	0.440871	10.5785	1.14E-05	0.000206126
ENSSSCG00045036734	0.522638	10.1336	1.14E-05	0.000206552
RPL18	0.559317	10.3509	1.16E-05	0.000208965
MAP2K4	0.530626	10.2763	1.17E-05	0.00021077
TNFSF10	0.514925	10.3331	1.20E-05	0.000215812
ZFYVE1	0.548279	10.2052	1.21E-05	0.00021773
ENSSSCG00045039320	-0.47764	10.1083	1.23E-05	0.000220715
ENSSSCG00045002164	0.52451	10.1211	1.24E-05	0.000223065
TSPAN5	-0.550081	10.2939	1.25E-05	0.000224177
ENSSSCG00045022404	0.692464	10.2794	1.26E-05	0.000226521
ENSSSCG00045015501	-0.28431	11.4374	1.27E-05	0.000226961
ENSSSCG00045020769	0.490957	10.323	1.27E-05	0.000227731
ENSSSCG00045019953	0.45573	10.0867	1.29E-05	0.000229831
PCF11	0.527768	10.257	1.29E-05	0.000230417
RTN3	-0.390156	10.3554	1.29E-05	0.000230812
SLC2A13	0.473097	10.3722	1.33E-05	0.000236508
ENSSSCG00045018712	0.514137	10.7128	1.35E-05	0.000240895
ENSSSCG00045036965	0.476478	10.0903	1.36E-05	0.000242266
ARHGAP12	0.485422	10.387	1.36E-05	0.000242352
SPRY1	0.506171	10.3324	1.38E-05	0.000244085
ENSSSCG00045029175	0.512993	10.1759	1.39E-05	0.000247015
APBB2	-0.311987	10.9403	1.42E-05	0.000250646
ASCL3	0.583697	10.1386	1.43E-05	0.000252436
ENSSSCG00045017634	0.516952	10.1375	1.44E-05	0.000255134
ENSSSCG00045012353	0.547925	10.1988	1.45E-05	0.000255329
ERCC6L2	0.528398	10.2643	1.45E-05	0.000256246
ENSSSCG00045029706	0.512269	10.1019	1.47E-05	0.000258891
PPP1R13B	-0.396057	10.3905	1.48E-05	0.00026035
ENSSSCG00045008935	-0.438485	10.2423	1.48E-05	0.000260433
ENSSSCG00045023585	0.551967	10.175	1.49E-05	0.000261155
ENSSSCG00045039051	0.51148	10.2204	1.52E-05	0.000265789
MFHAS1	0.537697	10.3047	1.52E-05	0.000265965
TENM3	0.555989	10.294	1.53E-05	0.000267523
RPS6	0.537138	10.2489	1.55E-05	0.000270791
ENSSSCG00045030802	0.543354	10.2637	1.57E-05	0.000273561
KLF12	0.366954	10.9864	1.57E-05	0.000273561
FGF10	0.591742	10.2091	1.57E-05	0.000273847
USP13	0.518336	10.1395	1.58E-05	0.000274972
ENSSSCG00045026834	0.51686	10.2614	1.58E-05	0.000274972
MMP23B	0.508973	10.1453	1.59E-05	0.000275256
TMEM178A	-0.412214	10.0838	1.66E-05	0.000286988
RSRP1	0.582362	10.1721	1.66E-05	0.000287627
ENSSSCG00045018715	0.504622	10.4536	1.70E-05	0.00029461
ENSSSCG00045031328	-0.390711	10.4058	1.71E-05	0.000295477
ENSSSCG00045029844	0.529623	10.224	1.74E-05	0.00029983
C1orf74	0.532327	10.1359	1.76E-05	0.000302714
DDIT4L	0.318658	10.0676	1.80E-05	0.00030936
CTNNBL1	0.528017	10.2389	1.80E-05	0.000310338
ENSSSCG00045019231	0.579254	10.1764	1.86E-05	0.000319175
LMCD1	-0.444583	10.2153	1.88E-05	0.000322577
ENSSSCG00045029542	0.521184	10.2325	1.91E-05	0.000326723
ENSSSCG00045008164	0.432613	10.4821	1.91E-05	0.000327037
EPB41L4A	-0.405719	10.7079	1.93E-05	0.000331096
ENSSSCG00045008436	-0.491315	10.1026	1.94E-05	0.000332114
GALR1	0.47956	10.0937	1.98E-05	0.000338937
NDUFS4	0.508304	10.3242	1.99E-05	0.000339252
ENSSSCG00045029483	-0.396863	10.5194	2.00E-05	0.000341498
ENSSSCG00045036795	-0.434264	10.1044	2.02E-05	0.000343813
ZFC3H1	0.468823	10.3445	2.05E-05	0.000348022
ENSSSCG00045005709	-0.459732	10.1942	2.05E-05	0.000348115
ENSSSCG00045014234	0.575195	10.1647	2.05E-05	0.000348512
SNX33	0.538193	10.1024	2.08E-05	0.000353235
AXIN1	0.527109	10.169	2.10E-05	0.00035518
ENSSSCG00045030970	0.465246	10.0834	2.12E-05	0.000357991
HSPA8	-0.35986	10.1221	2.13E-05	0.000360035
NACA	0.555078	10.2372	2.18E-05	0.000367141
PLEK	0.520149	10.1068	2.19E-05	0.000368656
WWP1	0.435335	10.5101	2.20E-05	0.000370187
RPL34	0.514665	10.353	2.20E-05	0.000370296
GSTA4	0.427695	10.0816	2.22E-05	0.000373074
ENSSSCG00045035350	0.473274	10.0963	2.30E-05	0.000386964
ENSSSCG00045039474	0.501169	10.3021	2.32E-05	0.000388763
RPS10	0.536164	10.3717	2.35E-05	0.000393442
GNA14	0.497561	10.3939	2.36E-05	0.000394668
TMCC1	-0.282287	10.9157	2.37E-05	0.000396739
ENSSSCG00045003920	0.503716	10.2646	2.38E-05	0.000396739
TTC33	0.535422	10.1566	2.38E-05	0.000397619
ENSSSCG00045024810	0.545941	10.147	2.40E-05	0.000400561
PEBP4	0.480869	10.0968	2.41E-05	0.000401025
SLC16A12	0.515856	10.1103	2.41E-05	0.000401426
VAMP2	0.574544	10.1392	2.43E-05	0.000404078
ENSSSCG00045011854	0.588353	10.1585	2.44E-05	0.000405025
ENSSSCG00045016799	0.499467	10.3403	2.47E-05	0.00041003
ENSSSCG00045036456	0.559422	10.1555	2.48E-05	0.000411029
GRIA2	-0.376943	10.0913	2.49E-05	0.000411932
NKD1	0.489483	10.2933	2.49E-05	0.000412083
TNFAIP8	-0.451944	10.2674	2.50E-05	0.000413465
APAF1	0.524238	10.2285	2.51E-05	0.000413684
CCDC122	0.540812	10.2087	2.56E-05	0.000421374
PLCE1	0.587199	10.188	2.58E-05	0.000424025
LIPG	-0.295454	10.0646	2.65E-05	0.000435192
NAP1L1	0.505351	10.3538	2.66E-05	0.000436443
ENSSSCG00045005847	0.54615	10.1333	2.67E-05	0.000437327
ENSSSCG00045017362	0.539093	10.1414	2.67E-05	0.000437639
ZNF432	0.448923	10.0873	2.67E-05	0.000437884
ALDH1A3	0.541703	10.1569	2.69E-05	0.000440407
ENSSSCG00045021931	0.545462	10.1854	2.73E-05	0.000446039
DENND6A	0.502528	10.3062	2.73E-05	0.000446041
APPL2	0.528183	10.1888	2.74E-05	0.00044725
PUM2	0.376208	10.7222	2.77E-05	0.000451722
RGMB	0.558696	10.1251	2.78E-05	0.000452183
KDM2A	0.396784	10.6701	2.78E-05	0.000452183
RPS5	0.539846	10.2836	2.79E-05	0.000452473
ACOT9	0.531305	10.2007	2.81E-05	0.000456146
TMEM164	-0.419072	10.2514	2.82E-05	0.000456548
ADRA1B	0.436117	10.0863	2.84E-05	0.000459016
VGLL3	0.535792	10.142	2.84E-05	0.000459016
ENSSSCG00045031271	-0.389596	10.2045	2.84E-05	0.000459016
B3GNT2	0.5087	10.1376	2.85E-05	0.000460659
SOBP	0.459191	10.4215	2.87E-05	0.000463415
CABLES1	0.519426	10.2308	2.88E-05	0.00046399
ENSSSCG00045038882	-0.435972	10.1859	2.91E-05	0.000468797
GRK4	0.491873	10.1188	2.95E-05	0.000473622
FGD6	-0.396848	10.1862	2.96E-05	0.000475418
RFC3	0.564368	10.1895	2.99E-05	0.000480567
ROR1	0.538344	10.4213	3.01E-05	0.000482188
ENSSSCG00045026642	0.40434	10.5542	3.01E-05	0.000482188
LENG8	0.521421	10.2334	3.02E-05	0.000483238
GATM	0.438465	10.0829	3.08E-05	0.000492424
CHIC2	0.466724	10.3393	3.12E-05	0.000497695
NDRG2	0.523057	10.2099	3.20E-05	0.000509691
JAG1	-0.421294	10.217	3.25E-05	0.000518232
CCDC88C	-0.36921	10.1538	3.31E-05	0.000526482
DUSP28	0.517384	10.1072	3.32E-05	0.000526997
MEDAG	0.459543	10.0965	3.32E-05	0.000526997
ENSSSCG00045035913	0.463048	10.1629	3.36E-05	0.000534005
UBE3C	0.549066	10.2127	3.37E-05	0.000534381
DCLRE1C	0.521771	10.1344	3.44E-05	0.000544528
CYP2A19	-0.433939	10.0835	3.44E-05	0.000544548
U2SURP	0.441305	10.4143	3.49E-05	0.000552018
GSTK1	0.549848	10.1205	3.54E-05	0.000559685
ENSSSCG00045011144	0.43706	10.4477	3.56E-05	0.000560923
RBFOX1	0.553111	10.1741	3.56E-05	0.000560923
ENSSSCG00045032432	-0.425855	10.225	3.57E-05	0.000561824
ENSSSCG00045003852	0.511511	10.2501	3.60E-05	0.00056572
ENSSSCG00045030277	0.571014	10.1547	3.60E-05	0.000565906
PLAAT3	-0.393298	10.2175	3.61E-05	0.000566139
RANBP3	0.533465	10.2052	3.62E-05	0.00056764
ENSSSCG00045003080	0.308467	10.0705	3.64E-05	0.000569713
ENSSSCG00045029368	-0.44285	10.2137	3.66E-05	0.000573073
APOD	0.488855	10.0999	3.68E-05	0.000576137
RPL19	0.530598	10.3977	3.69E-05	0.000576247
NCAM2	0.508839	10.1079	3.72E-05	0.00058111
LRIG1	-0.355966	10.2004	3.76E-05	0.000586636
STAT6	0.512191	10.1492	3.79E-05	0.00059117
PTBP2	0.452937	10.3949	3.81E-05	0.000592618
PLAGL1	0.517068	10.2077	3.83E-05	0.000595581
PIGK	-0.452388	10.1288	3.93E-05	0.000610391
ENSSSCG00045035506	0.4381	10.0794	4.01E-05	0.000622794
GDAP2	0.513366	10.1902	4.10E-05	0.00063544
ASPDH	0.567669	10.161	4.13E-05	0.00063924
ENSSSCG00045005352	0.498686	10.1119	4.13E-05	0.00063924
WAC	0.417395	10.4665	4.32E-05	0.000668211
ENSSSCG00045006228	-0.343544	10.075	4.33E-05	0.00066851
PKP4	-0.32516	10.6256	4.37E-05	0.000673786
ENSSSCG00045016722	0.439288	10.4023	4.40E-05	0.000678128
YIPF1	0.467891	10.2978	4.47E-05	0.000688695
ENSSSCG00045021096	0.510426	10.2263	4.49E-05	0.00068997
ENSSSCG00045016008	0.510315	10.2603	4.56E-05	0.000700419
ENSSSCG00045034110	0.517007	10.2356	4.58E-05	0.000702677
ENSSSCG00045009024	0.513069	10.1196	4.59E-05	0.000703846
ELK3	-0.380224	10.3198	4.60E-05	0.000704824
TATDN3	0.534063	10.1449	4.66E-05	0.000714098
ENSSSCG00045006632	0.489757	10.1078	4.70E-05	0.00071822
ENSSSCG00045006598	0.518365	10.1449	4.71E-05	0.000719886
ENSSSCG00045003009	0.448973	10.3862	4.72E-05	0.000720207
KLF15	0.529534	10.1112	4.77E-05	0.000726884
SLC25A24	0.479395	10.2695	4.77E-05	0.000726884
KIN	0.534157	10.217	4.78E-05	0.000726884
ENSSSCG00045034285	-0.362869	10.0988	4.78E-05	0.000727
MAP3K3	0.510812	10.1488	4.81E-05	0.000730755
ENSSSCG00045009327	0.494261	10.1044	4.81E-05	0.000730755
PCNX1	0.406716	10.5038	4.86E-05	0.000737423
RBPMS	0.359711	10.8973	4.98E-05	0.000754959
ENSSSCG00045016746	0.54681	10.0994	5.00E-05	0.000756449
NSMCE2	0.437699	10.5104	5.01E-05	0.000757909
PPP2R5C	0.498972	10.2982	5.03E-05	0.000760361
SQLE	-0.424749	10.1011	5.07E-05	0.000764444
ACO1	-0.35878	10.2696	5.08E-05	0.00076616
APPL1	0.511838	10.218	5.09E-05	0.00076701
ENSSSCG00045016324	0.523091	10.2203	5.25E-05	0.00079052
RGS3	-0.376212	10.2008	5.26E-05	0.00079052
DOCK9	-0.301747	11.1527	5.31E-05	0.000797318
GLE1	0.494703	10.1058	5.36E-05	0.000804319
ATP2A3	-0.339487	10.086	5.37E-05	0.000805545
ENSSSCG00045016737	0.529206	10.1193	5.49E-05	0.000822482
WDR44	0.518429	10.1944	5.52E-05	0.000826409
CSGALNACT1	-0.396667	10.689	5.58E-05	0.00083368
ENSSSCG00045018417	0.50735	10.2639	5.58E-05	0.00083368
ADD1	0.411979	10.4536	5.60E-05	0.000835453
ENSSSCG00045010840	0.525845	10.1291	5.61E-05	0.000836014
RASA3	0.534955	10.1413	5.79E-05	0.000861575
GATA5	0.368824	10.0763	5.79E-05	0.000861575
ENSSSCG00045006780	0.358199	10.0757	5.79E-05	0.000861575
ENSSSCG00045017139	-0.40952	10.1529	5.87E-05	0.00087173
ENSSSCG00045010035	0.389806	10.4968	5.95E-05	0.000882502
MCU	0.436256	10.5388	5.99E-05	0.000888392
BMPR1A	0.444108	10.4137	6.01E-05	0.000890246
UGDH	0.478797	10.1408	6.12E-05	0.000906088
CCM2L	-0.353468	10.1028	6.14E-05	0.000907228
ENSSSCG00045034440	0.37664	10.6263	6.14E-05	0.000907228
IGFBP7	-0.385361	10.7289	6.15E-05	0.000907436
ENSSSCG00045038425	0.492579	10.1839	6.15E-05	0.000907436
ZDHHC14	-0.447806	10.1644	6.26E-05	0.000921249
EDEM2	0.488589	10.1436	6.26E-05	0.000921249
RBBP6	0.467254	10.3111	6.28E-05	0.000923697
MERTK	-0.386641	10.2085	6.29E-05	0.000923697
ENSSSCG00045032920	0.499597	10.244	6.33E-05	0.000929068
BMT2	0.495707	10.2586	6.35E-05	0.00093127
IRS1	0.491258	10.1487	6.41E-05	0.000938667
TKT	-0.361109	10.1479	6.49E-05	0.000950088
ENSSSCG00045024312	0.491281	10.2527	6.58E-05	0.0009627
ENSSSCG00045009496	0.475225	10.1316	6.65E-05	0.000971672
ADGRL4	-0.380515	10.4583	6.83E-05	0.000996511
ENSSSCG00045038343	0.390648	10.5782	6.89E-05	0.00100428
ENSSSCG00045011727	0.502031	10.2311	6.93E-05	0.00100943
ENSSSCG00045022390	-0.460618	10.2872	7.03E-05	0.00102298
ENSSSCG00045008462	0.533296	10.2263	7.14E-05	0.00103768
FGD4	-0.354843	10.5474	7.20E-05	0.00104544
ENSSSCG00045018790	-0.356661	10.1111	7.20E-05	0.00104544
ENSSSCG00045038759	0.437769	10.4646	7.24E-05	0.00104956
ZBTB8OS	0.514966	10.1111	7.35E-05	0.00106562
BNIP3	0.530796	10.1435	7.37E-05	0.00106712
OGA	0.440407	10.3682	7.45E-05	0.00107713
SPARC	-0.303766	10.3026	7.46E-05	0.00107785
PDCD5	0.403832	10.0815	7.47E-05	0.00107785
MAPK10	0.479643	10.3227	7.54E-05	0.00108815
NBN	0.469825	10.3162	7.67E-05	0.00110477
MSL3	0.453315	10.0933	7.68E-05	0.00110589
MPPED2	-0.471905	10.1393	7.74E-05	0.00111353
MCUB	0.484342	10.1796	7.80E-05	0.00112041
IRF2BP2	0.536971	10.1334	7.82E-05	0.00112242
ANKRD13A	0.501355	10.1922	7.85E-05	0.00112577
ENSSSCG00045021028	0.445784	10.4545	7.94E-05	0.00113831
PPP4R3A	0.472194	10.2732	7.98E-05	0.00114351
CHN2	-0.507598	10.2162	8.00E-05	0.00114434
FCHSD2	-0.307638	10.5225	8.01E-05	0.00114446
HNRNPU	0.44215	10.4147	8.01E-05	0.00114446
ENSSSCG00045016014	0.49955	10.1233	8.08E-05	0.00115257
GCNT4	0.412893	10.09	8.29E-05	0.00118128
ENSSSCG00045013327	-0.483211	10.115	8.30E-05	0.00118184
PAQR8	0.47976	10.2555	8.38E-05	0.00119256
RPL39	0.518021	10.2989	8.39E-05	0.00119256
LDHB	-0.345908	10.2032	8.39E-05	0.00119256
ENSSSCG00045029692	0.425657	10.0887	8.43E-05	0.00119592
ELF2	0.423399	10.5427	8.59E-05	0.00121837
RPLP2	0.461695	10.3786	8.73E-05	0.00123643
RPL9	0.473386	10.3985	8.78E-05	0.0012433
NDEL1	0.471477	10.3098	8.88E-05	0.00125592
RPGRIP1L	-0.246961	10.5927	8.92E-05	0.0012599
CORIN	-0.444339	10.0963	8.94E-05	0.00126171
HIPK3	0.451415	10.4311	8.95E-05	0.0012621
ENSSSCG00045030156	0.529862	10.1313	8.97E-05	0.00126455
ENSSSCG00045011025	0.525626	10.1307	9.00E-05	0.00126713
WDR11	0.473178	10.2312	9.01E-05	0.00126766
KDM2B	0.506944	10.1732	9.15E-05	0.00128678
MAP2K1	-0.383894	10.1982	9.23E-05	0.00129636
ENSSSCG00045010195	0.50888	10.1622	9.35E-05	0.00131242
ENSSSCG00045000256	-0.371748	10.4051	9.38E-05	0.00131556
ENSSSCG00045005643	0.488132	10.1077	9.41E-05	0.00131856
EPHA4	-0.458577	10.1716	9.43E-05	0.00132038
ENSSSCG00045024533	-0.315239	10.5558	9.53E-05	0.0013317
ENSSSCG00045017460	-0.385959	10.1539	9.53E-05	0.0013317
FAM193B	0.557044	10.1424	9.58E-05	0.00133718
OMD	0.506357	10.1511	9.60E-05	0.00133871
MAP3K1	-0.362266	10.2566	9.63E-05	0.00134223
TRIP10	0.471163	10.1165	9.64E-05	0.00134225
HS3ST6	-0.374554	10.1125	9.66E-05	0.00134315
ENSSSCG00045028686	0.403054	10.628	9.71E-05	0.0013491
ITM2B	0.416732	10.4476	9.72E-05	0.0013491
BIRC3.1	-0.391218	10.1493	9.77E-05	0.0013549
YIPF4	0.506253	10.211	9.78E-05	0.0013554
ENSSSCG00045022398	-0.270635	10.1194	9.85E-05	0.00136469
SMG6	0.426036	10.3878	9.91E-05	0.00137135
ADGRL3	0.494109	10.4378	9.95E-05	0.00137597
PPP6R3	0.366486	10.5736	9.98E-05	0.00137819
ENSSSCG00045027246	-0.356766	10.1617	0.000100082	0.00138136
ENSSSCG00045016629	0.513242	10.156	0.000100451	0.00138465
ENSSSCG00045025785	0.536609	10.1943	0.000100494	0.00138465
DIS3L	0.490318	10.1782	0.000100864	0.00138736
KCNJ8	0.505649	10.1131	0.000100864	0.00138736
ENSSSCG00045027821	0.487417	10.1227	0.000101244	0.00139139
ENSSSCG00045004371	-0.340595	10.0707	0.000101433	0.00139279
ENSSSCG00045004073	0.521984	10.1579	0.000101598	0.00139385
ENSSSCG00045005016	0.475299	10.1808	0.000101966	0.0013977
PIK3CA	0.454808	10.3782	0.000103075	0.00141169
MTUS1	0.417009	10.4448	0.000105699	0.00144639
VCL	-0.342543	10.3058	0.000106319	0.00145277
YPEL3	0.511163	10.1064	0.000106347	0.00145277
ENSSSCG00045019206	-0.37497	10.0783	0.000108899	0.00148636
ENSSSCG00045021198	0.472898	10.1052	0.000109416	0.00149215
ENSSSCG00045039036	0.478233	10.0995	0.000109825	0.00149645
ENSSSCG00045008154	0.484407	10.1866	0.000110075	0.00149857
TRPC1	0.465354	10.2472	0.000111206	0.00151268
ARSG	0.348175	10.079	0.00011261	0.00153048
FAM214A	0.399341	10.6475	0.00011313	0.00153624
SERINC3	0.593695	10.1565	0.000113741	0.00154323
ENSSSCG00045015581	0.502577	10.199	0.000114037	0.00154594
GKAP1	0.5267	10.1231	0.00011426	0.00154765
ENSSSCG00045007912	0.342263	10.0744	0.000114531	0.00155
SEMA3G	-0.355893	10.0931	0.000114882	0.00155344
ENSSSCG00045000302	0.478528	10.1125	0.000115061	0.00155454
ENSSSCG00045006112	-0.293996	10.0691	0.000115576	0.00156018
ENSSSCG00045016939	-0.393397	10.1273	0.000116016	0.00156397
RDH5	-0.244757	10.0664	0.000116052	0.00156397
TBC1D7	0.493745	10.1009	0.000116391	0.00156721
ENSSSCG00045008590	-0.318273	10.6511	0.000116861	0.00157221
SLC25A11	-0.272996	10.0675	0.000116979	0.00157248
CLPTM1L	0.425398	10.0849	0.000119454	0.0016044
COX7A2L	0.510013	10.1182	0.000119677	0.00160604
PRMT8	0.37531	10.0815	0.00012053	0.00161613
ENSSSCG00045025094	0.408218	10.0869	0.000122388	0.00163967
PTH1R	0.478431	10.105	0.000124485	0.00166637
ENSSSCG00045001028	0.508446	10.1477	0.000125296	0.00167582
KDM6A	0.367227	10.6228	0.000127163	0.00169938
TSPAN11	0.492798	10.1343	0.000128197	0.00171176
ENSSSCG00045000613	0.471825	10.1294	0.000128374	0.00171269
ENSSSCG00045000540	0.33566	10.072	0.000129915	0.00173181
PLA2G4A	0.476453	10.2103	0.000130963	0.00174333
AMDHD1	0.380289	10.076	0.000130998	0.00174333
SPATS2L	0.415325	10.4739	0.00013112	0.00174351
ENSSSCG00045029129	-0.377704	10.1979	0.000131234	0.00174356
ENSSSCG00045035379	0.45989	10.1189	0.000131476	0.00174533
RAPGEF3	-0.381703	10.1827	0.000131715	0.00174705
ERI3	0.496235	10.1825	0.000133014	0.00176282
CIITA	-0.354037	10.1611	0.000134064	0.00177527
DOCK2	0.476867	10.0998	0.000134778	0.00178324
ENSSSCG00045013377	0.508511	10.1342	0.00013649	0.0018044
DUSP16	0.450499	10.3677	0.000140229	0.0018523
CDK9	0.482566	10.1811	0.000141867	0.00187198
RSBN1L	0.420074	10.3651	0.000141954	0.00187198
RTF1	0.51271	10.1923	0.000142674	0.00187993
ENSSSCG00045002886	0.522108	10.1927	0.000143502	0.0018892
ENSSSCG00045034643	0.51211	10.1124	0.000143614	0.0018892
AKT3	0.361888	10.9295	0.000145475	0.00191211
PRRX1	0.450029	10.2057	0.000147463	0.00193665
ENSSSCG00045029547	-0.437282	10.2514	0.000147614	0.00193704
FAM76A	0.438171	10.2841	0.000149034	0.00195407
ENSSSCG00045037672	0.447052	10.1408	0.000152315	0.00199546
ENSSSCG00045011366	0.376025	10.5243	0.000153116	0.00200431
RNF216	0.443912	10.353	0.000156128	0.00204205
ENSSSCG00045035775	-0.37862	10.1046	0.000156278	0.00204235
KLF8	0.406051	10.0897	0.000156515	0.00204377
ENSSSCG00045012668	0.478217	10.1736	0.000156993	0.00204834
SLC24A3	-0.364532	10.3598	0.000157602	0.00205461
ENSSSCG00045016414	0.432882	10.0981	0.000158633	0.00206637
LOX	0.406824	10.0972	0.000161346	0.0021
IZUMO4	0.447123	10.0922	0.000162491	0.00211318
JCAD	-0.389503	10.2501	0.000162671	0.00211379
PGAP1	0.467445	10.1694	0.000162973	0.002116
ENSSSCG00045018251	-0.218038	10.0626	0.000164085	0.00212871
BNIP3L	0.471142	10.188	0.000164952	0.00213754
SMYD3	0.3553	10.9167	0.000165033	0.00213754
CSF1	0.476784	10.1167	0.000165522	0.00214214
TBX15	0.485447	10.145	0.000166752	0.0021563
RPS3	0.480338	10.3822	0.000167402	0.00216296
ENSSSCG00045002448	0.477499	10.1076	0.000167583	0.00216355
ENSSSCG00045011753	0.412673	10.0953	0.000167827	0.00216486
TIE1	-0.350807	10.1278	0.000167955	0.00216486
HNRNPH1	0.366019	10.5386	0.00016881	0.00217412
ENSSSCG00045030342	0.442285	10.3001	0.00016953	0.00218164
ENSSSCG00045001466	0.478135	10.1256	0.000170674	0.00219459
P4HA2	0.479766	10.1684	0.000170914	0.00219592
COL5A2	0.303921	11.0764	0.000171449	0.00220102
RPS3A	0.471392	10.3288	0.000173156	0.00222115
RNF4	0.509383	10.1913	0.000173516	0.00222266
ENSSSCG00045012134	0.44746	10.3889	0.000173552	0.00222266
TGS1	0.464257	10.1119	0.000174323	0.00223075
INSIG1	-0.281715	10.0726	0.00017536	0.00224223
SRSF7	0.503016	10.1693	0.000177946	0.00227347
ITIH4	0.51895	10.1348	0.000179648	0.00229338
ENSSSCG00045011325	0.442766	10.3744	0.00017992	0.00229502
SEMA3D	0.436565	10.137	0.000180463	0.00230012
ZNF662	0.329173	10.0788	0.000181315	0.00230913
RPS24	0.480303	10.2948	0.0001816	0.00231092
ZRANB1	0.491202	10.1995	0.000181991	0.00231405
RPL6	0.436634	10.5065	0.000182276	0.00231583
NQO2	0.524273	10.1361	0.000183105	0.00232451
ENSSSCG00045022210	0.410379	10.4338	0.000185284	0.00235014
NPDC1	0.519899	10.1163	0.000185417	0.00235014
DENND5B	-0.327084	10.3413	0.000187026	0.00236865
CDKN1C	0.416274	10.0908	0.000187223	0.00236927
DKK2	0.527662	10.1314	0.00018738	0.00236938
KIAA1549	0.470995	10.122	0.000188561	0.00238243
ARHGEF12	0.372045	10.6065	0.000190394	0.00240369
ENSSSCG00045020325	-0.36722	10.1357	0.000191052	0.00241009
ENSSSCG00045016730	-0.329007	10.1981	0.000193544	0.00243771
GATA4	0.436189	10.2671	0.000193546	0.00243771
TSPAN12	-0.40596	10.1286	0.000194484	0.00244759
ENSSSCG00045029051	0.460042	10.2937	0.00019467	0.00244801
ATG4C	0.477916	10.2097	0.000198735	0.00249716
ENSSSCG00045034212	0.48774	10.194	0.000199403	0.00250358
ENSSSCG00045020265	-0.360729	10.1917	0.000202397	0.00253918
KANSL3	0.532594	10.1443	0.000203428	0.00254947
ARFIP1	0.461357	10.2873	0.000203536	0.00254947
ENSSSCG00045037855	-0.370824	10.2423	0.000203889	0.00255188
PLXNA2	-0.38506	10.1765	0.00020807	0.00260218
DCAF8	0.474939	10.2479	0.000210522	0.00263079
ENSSSCG00045001234	0.47422	10.3376	0.000211757	0.00264415
ENSSSCG00045019692	0.407724	10.0975	0.000212466	0.00265093
BSDC1	0.505892	10.1916	0.000213792	0.00266539
RBM39	0.348505	10.6305	0.000214854	0.00267654
ENSSSCG00045013984	-0.323904	10.3762	0.000217363	0.00270569
RSF1	0.389012	10.4442	0.000218405	0.00271655
ENSSSCG00045007834	0.339853	10.0736	0.00021861	0.00271698
ENSSSCG00045033484	0.509501	10.1191	0.000219066	0.00272054
NLGN1	0.427472	10.0873	0.00022105	0.00274305
RGS5	0.540616	10.2769	0.0002281	0.00282833
RPS16	0.44717	10.3935	0.000230462	0.00285541
PTGIS	0.428739	10.3368	0.000231013	0.00286001
ENSSSCG00045023569	-0.352151	10.0778	0.000232973	0.00288205
HP1BP3	0.45459	10.2519	0.000235531	0.00291144
Gucy1a3	0.512357	10.2547	0.000236074	0.00291312
KLHL24	0.465977	10.298	0.000236199	0.00291312
CDR2	-0.372521	10.1318	0.000236367	0.00291312
ENSSSCG00045014070	0.424523	10.4447	0.000236396	0.00291312
ENSSSCG00045031250	0.443469	10.3806	0.000237447	0.00292315
ENSSSCG00045008240	0.468056	10.0786	0.000237575	0.00292315
ENSSSCG00045033960	0.398152	10.0864	0.000239371	0.00294298
MPP7	-0.37397	10.3013	0.000239742	0.00294527
PNRC2	0.536352	10.1249	0.000241387	0.0029632
LSM14B	0.404235	10.0859	0.000241698	0.00296474
ASB9	0.43269	10.1106	0.00024273	0.00297512
SMAD4	0.394298	10.415	0.000244413	0.00299345
GCC2	0.476661	10.2138	0.000245317	0.00300222
ENSSSCG00045004718	0.329854	10.7906	0.000246885	0.0030191
ENSSSCG00045008354	-0.310415	10.0724	0.00024752	0.00302455
RAP1A	0.407299	10.4333	0.000248372	0.00303264
ENSSSCG00045028005	0.335902	10.675	0.000249138	0.00303968
RPS11	0.427699	10.4788	0.000249566	0.00304076
ENSSSCG00045038995	0.413615	10.1083	0.000249608	0.00304076
RASA2	0.423281	10.3605	0.000250142	0.00304495
RBM19	0.492402	10.1228	0.000250346	0.00304512
PLCXD3	0.478007	10.1533	0.000252065	0.00306369
TRIP13	0.400722	10.113	0.00025371	0.00308086
ADAMTSL1	0.441057	10.1356	0.000253985	0.00308086
FGF7	0.495673	10.1705	0.000254055	0.00308086
SLC16A1	-0.292349	10.1174	0.000255082	0.00309095
PDP2	-0.245965	10.0662	0.000255632	0.00309527
HIST2H2BF	0.478033	10.1172	0.000256795	0.00310537
TTC7B	-0.244385	10.5609	0.000256854	0.00310537
ENSSSCG00045005464	0.477889	10.1204	0.000257531	0.00310885
ENSSSCG00045018144	0.490589	10.1204	0.000257531	0.00310885
MINDY2	0.465833	10.2801	0.000259653	0.0031321
TNFRSF11A	-0.350749	10.244	0.000260874	0.00314446
PAXBP1	0.467116	10.2392	0.000261148	0.00314539
ANXA11	0.500217	10.1486	0.000261691	0.00314955
PRPS2	0.501039	10.1083	0.00026259	0.00315799
HS2ST1	0.470431	10.2198	0.000263226	0.00316326
ENSSSCG00045019577	0.451591	10.1306	0.000263885	0.0031688
NGF	0.442308	10.1002	0.000265179	0.00318195
KIAA1324L	-0.375948	10.1488	0.000265701	0.00318582
LRP12	0.486683	10.1598	0.000266155	0.00318682
NT5C2	0.365972	10.5488	0.000266184	0.00318682
ENSSSCG00045028374	0.462742	10.1556	0.000268416	0.00321114
SPEF2	0.425715	10.1121	0.000271004	0.00323968
ENSSSCG00045006048	0.507867	10.1517	0.00027152	0.00324172
ENSSSCG00045008947	0.458004	10.2345	0.000271753	0.00324172
THRA	0.471739	10.1873	0.000271783	0.00324172
ENSSSCG00045036239	0.511425	10.165	0.000272243	0.00324478
TCAF1	0.394109	10.0992	0.000274097	0.00326445
ENSSSCG00045013955	0.485434	10.1848	0.000276019	0.00328489
ENSSSCG00045009575	0.396443	10.0829	0.0002782	0.00330695
MBOAT1	0.486138	10.1906	0.000278286	0.00330695
FGL1	0.291947	10.0739	0.000278707	0.00330949
OGT	0.364356	10.4685	0.000279305	0.00331413
DECR1	0.452505	10.255	0.000281381	0.00333628
ENSSSCG00045036100	-0.346166	10.0999	0.000282636	0.00334868
EWSR1	0.436531	10.3363	0.000284672	0.00337031
OXR1	-0.299171	10.3031	0.000287684	0.00340344
ENSSSCG00045016363	-0.334202	10.6703	0.000290287	0.00343075
ENSSSCG00045011787	0.219867	10.0658	0.000290421	0.00343075
TAF1D	0.40776	10.3478	0.000292704	0.00345516
TRIM37	0.437311	10.2018	0.000292999	0.00345609
FDX1	0.488572	10.1432	0.000294755	0.00347424
LUM	-0.383198	10.227	0.000296679	0.00349434
KLHDC10	0.415968	10.3494	0.000297079	0.00349648
WASHC5	0.485913	10.1923	0.000299172	0.00351852
FHL5	0.417874	10.0877	0.000302591	0.00355611
ENSSSCG00045013004	-0.256455	10.0647	0.00030318	0.00355814
B3GALT5	0.348466	10.0829	0.000303209	0.00355814
UBE2Q2	-0.333511	10.2185	0.000306851	0.00359824
ENSSSCG00045018077	0.468725	10.152	0.000312355	0.00366009
GBF1	-0.283276	10.4292	0.000313591	0.00367188
RPL5	0.486503	10.3024	0.000314899	0.0036845
ENSSSCG00045022171	0.464596	10.124	0.000315625	0.00369029
SHE	-0.364629	10.1219	0.000318181	0.00371747
FBXO21	0.447097	10.1821	0.000319822	0.00373391
ZNF385D	0.485111	10.221	0.000321049	0.00374549
ENSSSCG00045036613	0.479683	10.2637	0.000321373	0.00374654
TSNAX	0.484438	10.2537	0.000323514	0.00376875
YWHAB	0.474053	10.2398	0.000324118	0.00377304
ENSSSCG00045027951	-0.40745	10.3896	0.000325069	0.00378044
GTF3C1	0.425223	10.2667	0.000325227	0.00378044
DIDO1	0.491275	10.1318	0.000328087	0.00381092
TSC1	0.488185	10.1895	0.000328351	0.00381121
CAB39L	0.448574	10.1931	0.000328669	0.00381213
MAOA	0.375748	10.5051	0.000331667	0.00384411
ENSSSCG00045030870	0.356584	10.0854	0.000332839	0.0038549
SKP1	0.509196	10.1447	0.000333583	0.00386072
SERPINE1	-0.281095	10.0678	0.000334587	0.00386739
NUP58	0.469734	10.1552	0.000334659	0.00386739
FADS3	-0.345312	10.1073	0.000334885	0.00386739
EEF2	0.46757	10.2697	0.000335272	0.00386907
ENSSSCG00045017918	0.490307	10.1458	0.000336566	0.0038812
PSEN1	0.40839	10.3569	0.000336875	0.00388195
C1QTNF7	0.371544	10.089	0.000337185	0.00388273
ENSSSCG00045016841	0.380001	10.4873	0.000341086	0.00392483
ENSSSCG00045027177	0.388419	10.0779	0.000346431	0.00398081
NRBP1	0.491118	10.1262	0.000346449	0.00398081
COLGALT1	0.475647	10.146	0.000347071	0.00398509
ENSSSCG00045037250	-0.327636	10.1855	0.000348338	0.00399676
PTTG1IP	0.517335	10.137	0.000353713	0.00405552
ENSSSCG00045011193	0.371766	10.084	0.000355326	0.0040711
BMF	0.407138	10.0869	0.00035604	0.00407636
LBR	0.4913	10.1312	0.000356661	0.00408054
AP3B2	0.418392	10.1057	0.000359599	0.00411121
ENSSSCG00045015753	0.387793	10.4076	0.000363034	0.00414751
ENSSSCG00045025259	0.38565	10.0859	0.000364902	0.00416588
TFPI2	0.43223	10.0959	0.000367159	0.00418865
GPR137C	-0.402178	10.1513	0.0003675	0.00418955
STK35	0.423464	10.1011	0.000367874	0.00419083
DUOX2	0.273332	10.0708	0.000369769	0.00420942
EIF3G	0.473367	10.1179	0.000371065	0.00422116
ARNTL	-0.405355	10.1382	0.00037247	0.00423299
WWC1	0.431512	10.1157	0.000372634	0.00423299
GALNTL6	0.443393	10.1332	0.000373994	0.00424542
AKAP7	0.447533	10.2913	0.000374633	0.00424965
BCR	-0.349169	10.1833	0.000379893	0.00430382
ENSSSCG00045019008	0.47376	10.146	0.000379947	0.00430382
ENSSSCG00045025019	0.428674	10.2472	0.000380764	0.00431002
CPE	0.406446	10.0969	0.000382541	0.00432707
PPARD	-0.337269	10.2199	0.000384138	0.00434206
RYR2	-0.364855	10.3087	0.000386664	0.00436753
METTL14	0.475691	10.1631	0.000387656	0.00437508
SGCD	-0.349706	10.4713	0.00038788	0.00437508
SMAD9	0.430576	10.1718	0.000388982	0.00438441
SPOCK2	0.468117	10.1149	0.000393205	0.00442579
THAP3	0.473319	10.1089	0.000393206	0.00442579
NEDD9	-0.347591	10.1993	0.000393856	0.00442998
ENSSSCG00045032536	-0.391782	10.0887	0.000395134	0.00443632
ENSSSCG00045031557	0.421746	10.0886	0.00039525	0.00443632
TOPORS	0.465185	10.1007	0.000395253	0.00443632
ENSSSCG00045038260	0.477207	10.2388	0.000395699	0.00443822
POU2F1	0.378223	10.4609	0.000396518	0.00444429
DSEL	0.414206	10.0974	0.000406756	0.00455584
ASAP3	0.401257	10.2324	0.000411101	0.00460128
ENSSSCG00045010669	0.450786	10.1471	0.000411659	0.0046043
RPS12	0.40352	10.601	0.000413929	0.00462645
FOXO1	0.322732	10.7798	0.000414365	0.00462809
GIN1	0.443993	10.1443	0.000414773	0.00462942
BCL9	0.440204	10.1477	0.000416499	0.00464543
MAPRE3	0.451291	10.1428	0.00041707	0.00464661
PHF20L1	-0.277213	10.4706	0.000417186	0.00464661
ENSSSCG00045017073	-0.314065	10.1365	0.000419669	0.00467101
ZNF451	0.453809	10.1823	0.000420115	0.00467272
SMARCE1	0.504303	10.1401	0.000421345	0.00468314
ENSSSCG00045032735	0.399606	10.4741	0.000422664	0.00469453
ENSSSCG00045033300	-0.391229	10.1966	0.000429421	0.00476627
ENSSSCG00045028981	0.446784	10.2008	0.000431186	0.00478255
ENSSSCG00045014745	-0.320676	10.1114	0.000432963	0.00479892
2024-03-05	0.440938	10.1983	0.000437877	0.00485003
ILKAP	0.442508	10.2176	0.000438398	0.00485243
ENSSSCG00045032653	0.460524	10.1642	0.000438948	0.00485516
KYAT3	0.460379	10.216	0.000441637	0.00488152
HSD11B1	0.430527	10.1102	0.000446386	0.00493061
2024-03-02	0.455792	10.2769	0.000448114	0.00494627
DYM	0.344546	10.5738	0.000451868	0.00498427
LY96	0.402286	10.088	0.000453361	0.00499648
ENSSSCG00045017609	0.417424	10.1229	0.000453606	0.00499648
MAMDC2	0.489662	10.1313	0.000453913	0.00499648
GABBR2	0.423145	10.0957	0.000454582	0.00500041
TWISTNB	0.460701	10.1477	0.000456202	0.00501477
ENSSSCG00045007101	0.416823	10.2244	0.000456818	0.00501809
ENSSSCG00045008389	0.348228	10.0829	0.000459272	0.00504159
ENSSSCG00045002335	0.392754	10.0939	0.00046123	0.0050596
CORO1C	-0.333398	10.2063	0.000462255	0.00506737
ENSSSCG00045034124	0.411796	10.2158	0.00046296	0.00507162
ENSSSCG00045015744	0.47457	10.138	0.000468024	0.00512358
PWWP2A	-0.324941	10.2141	0.000469832	0.00513985
TSHR	-0.464168	10.232	0.000470968	0.00514875
ENSSSCG00045031879	-0.321567	10.3628	0.000473015	0.00516648
ENSSSCG00045006262	0.418008	10.3473	0.000473236	0.00516648
NCKAP1	0.366215	10.4688	0.000474698	0.00517891
ENSSSCG00045023671	0.365617	10.0831	0.000476112	0.00518925
EXOC3	0.490904	10.1407	0.000476296	0.00518925
ENSSSCG00045026588	0.272738	11.1029	0.000477007	0.00519347
ENSSSCG00045012799	0.366683	10.0915	0.000478071	0.0052015
YLPM1	0.454839	10.1923	0.000478744	0.00520528
PHTF2	0.445269	10.2443	0.000483211	0.00525028
DOCK11	0.46577	10.2982	0.000487211	0.00529014
ENSSSCG00045019844	0.469374	10.1726	0.000487667	0.0052915
C7H14orf93	0.397729	10.0965	0.000489356	0.00530622
ENSSSCG00045003132	0.385974	10.1149	0.000490828	0.00531858
STRBP	-0.326893	10.1836	0.000491305	0.00532014
ENSSSCG00045033539	0.344208	10.6471	0.000500123	0.00541153
ENSSSCG00045036805	-0.360249	10.1754	0.000500422	0.00541153
ENSSSCG00045008971	0.428469	10.1135	0.000502438	0.0054294
ENSSSCG00045001389	0.304343	10.0773	0.000502753	0.0054294
ENSSSCG00045027462	0.441949	10.2494	0.000504147	0.00543791
WDR33	0.347504	10.5874	0.000504223	0.00543791
ENSSSCG00045019041	0.402416	10.0911	0.000504849	0.00543816
GPM6B	0.475598	10.2226	0.000504926	0.00543816
GPX4	-0.310947	10.163	0.000508285	0.00546832
RABGAP1L	0.39476	10.3841	0.000508411	0.00546832
STX17	0.434777	10.3106	0.000508907	0.00546998
FUBP3	0.450191	10.2071	0.000510221	0.00547519
ENSSSCG00045008513	0.403432	10.0803	0.000510419	0.00547519
FGD1	0.34451	10.0814	0.000510419	0.00547519
MICU2	0.364551	10.4561	0.000513541	0.00550467
NPHP1	0.42067	10.1107	0.000513856	0.00550467
PDGFB	-0.309526	10.1355	0.000514781	0.00551088
KIRREL3	0.354998	10.0982	0.000520035	0.0055634
RPS9	0.434678	10.3786	0.00052393	0.00560132
WDR83OS	0.46268	10.1789	0.000524458	0.00560321
KMT5B	0.364897	10.467	0.000525105	0.00560638
ENSSSCG00045001326	0.329309	10.7064	0.000526732	0.005618
ENSSSCG00045034743	0.440007	10.1322	0.000526896	0.005618
ENSSSCG00045001394	0.452048	10.2204	0.000528454	0.00563031
ENSSSCG00045013140	0.423202	10.1786	0.000528814	0.00563031
BRD8	0.496367	10.1535	0.000529662	0.00563031
ENSSSCG00045010166	0.475288	10.1308	0.000529832	0.00563031
WDR7	0.393858	10.441	0.000529911	0.00563031
ENSSSCG00045039252	0.41514	10.3198	0.000530164	0.00563031
ENSSSCG00045019428	0.438667	10.1361	0.000530536	0.00563052
DUSP11	0.465292	10.2185	0.000530959	0.00563127
ZNF638	0.413765	10.321	0.00053248	0.00564365
ADAM9	0.446195	10.2473	0.000537327	0.0056902
DUSP4	-0.351803	10.1084	0.000537584	0.0056902
SNX16	0.438339	10.1118	0.000540372	0.00571593
TUBB	-0.321697	10.1326	0.000544211	0.00575062
FAM180A	0.211951	10.0646	0.000544372	0.00575062
LHFPL3	0.498784	10.137	0.000547367	0.00577844
CAPRIN2	0.452725	10.123	0.000549543	0.00579758
CHSY3	0.415907	10.6271	0.000555849	0.00586025
CPD	0.44977	10.1704	0.000557001	0.00586852
CGGBP1	0.49092	10.1678	0.000563797	0.00593621
GRID2	0.47479	10.1419	0.000566694	0.00596279
SEMA3E	0.357414	10.0875	0.000567839	0.0059709
ENSSSCG00045020280	0.424181	10.2433	0.000572149	0.00601227
CYP3A46	0.516153	10.1926	0.000574567	0.0060337
TALDO1	-0.312992	10.1502	0.000578182	0.00606768
RAB12	0.48497	10.1556	0.000579304	0.00607548
ENSSSCG00045003640	-0.294199	10.2702	0.000580549	0.00608454
ENSSSCG00045026251	0.438251	10.1491	0.000583201	0.00610833
GREB1L	0.438117	10.0912	0.000584906	0.00612217
IL17B	0.47917	10.1423	0.00058545	0.00612344
ENSSSCG00045015201	0.375186	10.4148	0.000585793	0.00612344
ATF7	0.310891	10.7983	0.000586701	0.00612892
CCDC28A	0.370625	10.0762	0.000587577	0.00613405
RNF19	-0.233449	10.5633	0.00058971	0.00615231
ENSSSCG00045012317	0.40061	10.3207	0.000595643	0.00621015
ENSSSCG00045014590	0.411537	10.2867	0.000604636	0.0062998
ENSSSCG00045034246	0.47879	10.167	0.000605684	0.00630661
MAPK14	0.417181	10.2616	0.000607716	0.00632365
ENSSSCG00045017163	-0.28347	10.0711	0.000609458	0.0063337
TSNARE1	0.391667	10.0928	0.000609474	0.0063337
ENSSSCG00045030942	0.425058	10.2812	0.000610082	0.00633589
ENSSSCG00045025330	0.462031	10.0919	0.000617193	0.00640559
ENSSSCG00045017514	-0.362396	10.1568	0.000617725	0.00640687
ENSSSCG00045034241	0.310858	10.0764	0.000618119	0.00640687
ENSSSCG00045004766	0.46833	10.2272	0.000621023	0.0064328
ENSSSCG00045019639	0.36411	10.4553	0.000624347	0.00646304
SOD2	0.483754	10.1659	0.000628206	0.00649878
ENSSSCG00045024510	0.344599	10.6084	0.000630086	0.00651402
ABL1	0.406333	10.3429	0.000633858	0.00654481
FANCC	0.445652	10.1302	0.000633884	0.00654481
GABRB2	0.338825	10.0801	0.000636673	0.00656936
TSPAN4	0.404624	10.0953	0.000644469	0.00664552
ENSSSCG00045015936	-0.318582	10.2031	0.000647182	0.00666919
ENSSSCG00045015848	0.435247	10.095	0.000648925	0.00668284
UHRF2	0.417389	10.2501	0.000649721	0.00668673
NME2	0.511752	10.14	0.000650225	0.00668761
THSD4	0.435154	10.1307	0.000658026	0.00675992
AKAP8	0.472739	10.177	0.000658101	0.00675992
CAT	0.416911	10.4272	0.000660347	0.00677863
ENSSSCG00045018000	-0.380009	10.2369	0.000661945	0.00679067
CYP4V2	0.47328	10.159	0.000667334	0.00684157
ENSSSCG00045002858	0.42989	10.2689	0.000667885	0.00684283
ENSSSCG00045014518	0.335666	10.6099	0.000689674	0.007058
ENSSSCG00045030082	-0.333641	10.1387	0.00068977	0.007058
CENPC	0.419638	10.2973	0.000693131	0.0070874
TMEM260	0.402196	10.2746	0.000693531	0.0070874
DIAPH3	0.373679	10.0922	0.000697379	0.00712218
ENSSSCG00045016229	0.425965	10.2155	0.000698633	0.00712874
RALGAPA1	-0.210819	10.7259	0.000698913	0.00712874
DTX2	0.434653	10.1093	0.000705073	0.00718698
SUN1	0.43482	10.2401	0.000711766	0.00725058
RASGRP3	-0.368348	10.2877	0.000724609	0.0073767
ENSSSCG00045020729	-0.338338	10.0957	0.000725101	0.00737701
TIMP3	-0.276268	10.8872	0.000726026	0.00738172
HSPA4	-0.315442	10.1412	0.000730542	0.00742206
ENSSSCG00045031958	0.450813	10.1548	0.000730922	0.00742206
PPDPF	0.441604	10.128	0.000731622	0.00742445
CMTM8	-0.304376	10.4467	0.000732089	0.00742448
ENSSSCG00045013755	0.465804	10.1718	0.000733056	0.00742957
ENSSSCG00045014625	0.453976	10.1403	0.000740943	0.00750475
ARIH2	0.404236	10.2773	0.000743244	0.00752329
TEAD1	0.323034	10.7411	0.00075113	0.0075983
ENSSSCG00045007630	-0.365092	10.1158	0.00075833	0.00766628
ENSSSCG00045007894	0.431106	10.1546	0.000762091	0.00769944
SLC2A12	0.412305	10.11	0.000762736	0.00770108
BBS7	0.424961	10.1103	0.00077363	0.00780614
LNX1	-0.393275	10.3422	0.00078087	0.00787422
ZC3H11A	0.471749	10.1166	0.000781938	0.00788002
LRP1B	0.386981	10.1186	0.00078418	0.00789763
VGLL4	0.360077	10.5149	0.000790187	0.00795312
NCL	0.485672	10.1425	0.000791821	0.00796455
PDE3B	-0.281762	10.8314	0.000793517	0.00797659
ENSSSCG00045021116	0.438264	10.2397	0.000794254	0.00797898
ENSSSCG00045027286	0.438901	10.1428	0.000796502	0.00799654
SLC43A2	0.412831	10.1087	0.000801537	0.00804204
ENSSSCG00045003004	0.466213	10.2011	0.000805625	0.0080779
HEXB	0.323954	10.0737	0.000806122	0.0080779
ENSSSCG00045015385	0.418407	10.2754	0.000807919	0.00809083
SKAP2	-0.311478	10.2577	0.000808711	0.00809369
ENSSSCG00045036793	0.414128	10.3121	0.000810117	0.00809916
ENSSSCG00045030242	-0.249913	10.1012	0.00081027	0.00809916
ENSSSCG00045017283	0.351053	10.666	0.000811622	0.0081076
NR6A1	-0.33448	10.2929	0.000812417	0.00811047
ENSSSCG00045031670	0.386754	10.3132	0.000816926	0.00815039
PROS1	0.436683	10.1843	0.000820084	0.0081768
BMPR1B	0.352605	10.0909	0.000822068	0.00819147
PCYT1A	0.444601	10.2259	0.000822641	0.00819207
SLC38A9	0.388437	10.3044	0.000826926	0.00822961
CRNKL1	0.491626	10.1304	0.000831213	0.00825769
ENSSSCG00045032720	0.447815	10.1324	0.000831213	0.00825769
ENSSSCG00045007846	0.350285	10.0821	0.000831297	0.00825769
ENSSSCG00045015167	0.420951	10.3061	0.000832142	0.00826095
ENSSSCG00045003172	0.272294	10.0725	0.000832804	0.00826239
OSBPL6	0.416026	10.1173	0.000833544	0.0082646
C16orf72	0.464164	10.1656	0.000838966	0.0083132
USP28	0.420659	10.1366	0.000840099	0.00831927
EIF2S3	0.453873	10.149	0.000842975	0.00834258
ENSSSCG00045026217	0.424654	10.1468	0.000847024	0.00837399
SLC30A9	0.462272	10.169	0.000847196	0.00837399
BTC	0.355407	10.0773	0.000860705	0.00850225
INPP5F	0.433818	10.2191	0.00086337	0.00852331
GGH	0.443126	10.205	0.000866813	0.00855202
PRKD2	-0.308356	10.1961	0.000867714	0.00855563
ENSSSCG00045010449	0.469129	10.1777	0.000870254	0.00857538
ENSSSCG00045034957	0.46866	10.1217	0.000871549	0.00858285
POMGNT2	0.318518	10.0802	0.000875625	0.00861261
PDXK	0.397994	10.084	0.000875649	0.00861261
CAMKMT	0.405661	10.4587	0.000884007	0.00868948
ENSSSCG00045026347	-0.281366	10.4622	0.000884764	0.00869157
CDA	0.440477	10.1316	0.000888345	0.00872053
EIF3M	0.430489	10.2299	0.000888803	0.00872053
ENSSSCG00045029793	0.395299	10.1029	0.000889399	0.00872102
STK38	0.412287	10.2429	0.000890419	0.00872567
ENSSSCG00045024796	0.412306	10.1064	0.000893566	0.00875114
CCDC125	-0.359576	10.133	0.000899303	0.00880194
ENSSSCG00045033925	0.370306	10.1023	0.000905759	0.00885969
BRD3	0.437232	10.1736	0.000907946	0.00887566
ENSSSCG00045027428	0.413558	10.2148	0.000910498	0.00889517
ABCC5	0.399887	10.2727	0.000914144	0.00892507
ENSSSCG00045009031	0.429842	10.1227	0.000914676	0.00892507
TBC1D32	0.403958	10.212	0.000916351	0.00893596
ENSSSCG00045001795	0.32632	10.0801	0.000919442	0.00896063
ENSSSCG00045031926	0.447091	10.1696	0.00092214	0.00898145
ENSSSCG00045039459	-0.27068	10.0742	0.000923479	0.00898902
FAM13B	0.387795	10.3682	0.000925536	0.00900355
ENSSSCG00045001768	0.418876	10.1072	0.000927662	0.00901766
ENSSSCG00045017762	0.43616	10.1426	0.000928114	0.00901766
SGCE	0.414267	10.125	0.000934808	0.00907718
UBXN7	0.423645	10.1707	0.000952826	0.00924652
IFIH1	0.451024	10.1584	0.000954757	0.00925964
GGACT	-0.314213	10.1071	0.000961719	0.0093215
ENSSSCG00045001941	0.320131	10.0775	0.000969078	0.00938713
ENSSSCG00045016194	0.381656	10.095	0.000975197	0.00944069
BTBD9	0.305829	10.8072	0.000979257	0.00947425
ENSSSCG00045001222	0.383118	10.3561	0.000987995	0.00955301
GFOD1	-0.310773	10.3108	0.000992506	0.00959083
TAF1B	0.419033	10.1199	0.000994383	0.00960316
F13A1	0.360303	10.085	0.000998707	0.00963909
ENSSSCG00045002380	0.404126	10.0942	0.00100321	0.00967087
SMC2	0.428809	10.0935	0.00100321	0.00967087
GASK1B	-0.369185	10.3666	0.00100542	0.00968629
ATG13	0.421979	10.1801	0.00100647	0.00968958
ENSSSCG00045024215	0.316383	10.082	0.00100697	0.00968958
ENSSSCG00045019279	0.459895	10.1985	0.00101027	0.00971545
ENSSSCG00045020847	0.360514	10.4765	0.00101418	0.00974727
ENSSSCG00045027788	0.470222	10.1103	0.00102021	0.00979931
PDZRN4	0.39863	10.1092	0.00102874	0.00986951
SGCG	0.408588	10.1172	0.00102876	0.00986951
ENSSSCG00045023255	0.289911	10.8391	0.00103228	0.0098974
GSK3B	-0.203296	10.6993	0.00103477	0.00991532
BCAS1	0.249544	10.0666	0.00103602	0.00991901
TXNL4B	0.436523	10.1089	0.0010364	0.00991901
UNC13B	-0.363384	10.2252	0.00103947	0.00994241
ENSSSCG00045005047	0.359299	10.3984	0.00105668	0.010101
ENSSSCG00045014735	0.404833	10.276	0.00106105	0.0101368
ENSSSCG00045028348	0.446636	10.1972	0.00106252	0.0101448
CCDC82	0.411151	10.1865	0.00106431	0.0101557
ENSSSCG00045037306	0.29096	10.0718	0.00106889	0.0101934
CCDC150	0.410945	10.1485	0.00107218	0.0102187
MLLT10	0.308397	10.7076	0.00107488	0.0102383
KANSL1	0.298253	10.7792	0.00109113	0.0103868
ENSSSCG00045015473	0.478271	10.1302	0.00109415	0.0104094
MYO6	-0.268136	10.3282	0.00110261	0.0104836
ENSSSCG00045034223	-0.237678	10.0823	0.00110722	0.0105213
CD247	0.430382	10.129	0.00111175	0.010558
TCP11L1	0.46746	10.1166	0.00111927	0.0106231
HSF2BP	0.444507	10.1852	0.00112208	0.0106434
FUS	0.383285	10.3025	0.00112343	0.0106436
VKORC1L1	-0.262036	10.3986	0.00112343	0.0106436
CCDC39	0.332331	10.0834	0.00113027	0.0106942
ENSSSCG00045005794	0.391858	10.0996	0.00113055	0.0106942
KLHL23	0.411514	10.088	0.00113078	0.0106942
ENSSSCG00045016030	0.404002	10.1461	0.00113825	0.0107585
MACF1	-0.187161	10.905	0.00115126	0.0108751
RUFY1	0.410503	10.2403	0.0011522	0.0108775
ENSSSCG00045025085	0.373397	10.0884	0.0011549	0.0108965
ANKRD6	0.428445	10.147	0.00115704	0.0109103
ENSSSCG00045025729	-0.216793	10.0667	0.00116066	0.010938
CCDC17	0.400804	10.2358	0.00117342	0.0110517
NCK1	-0.254045	10.4173	0.00117744	0.0110801
NDE1	0.407651	10.1143	0.00117782	0.0110801
CLIP1	0.35036	10.443	0.00117974	0.0110917
ENSSSCG00045015833	0.43469	10.1835	0.00118111	0.011098
ENSSSCG00045004564	-0.274143	10.3429	0.00118201	0.0110999
GJA1	0.406395	10.1148	0.00119411	0.011207
DTWD1	0.407046	10.1381	0.00120276	0.0112815
ENSSSCG00045018139	0.336239	10.5951	0.00120361	0.0112829
ENSSSCG00045012926	-0.29719	10.0893	0.00120849	0.011322
ENSSSCG00045000779	0.405478	10.1551	0.00121015	0.0113309
SSPN	0.391188	10.2652	0.00121109	0.011333
ENSSSCG00045019195	0.439175	10.1885	0.00121382	0.0113519
PSMD12	0.41403	10.146	0.00122387	0.0114393
ENSSSCG00045013343	0.489534	10.1087	0.00122969	0.0114869
AKAP9	0.307349	10.6079	0.00123065	0.0114892
ASH1L	0.277984	10.8372	0.00123657	0.0115369
CD40	-0.22807	10.0663	0.00123787	0.0115369
RIN3	-0.310848	10.2723	0.00123792	0.0115369
VAMP4	0.419772	10.1091	0.00125484	0.0116877
ENSSSCG00045005356	0.423081	10.2276	0.00126732	0.0117971
ENSSSCG00045017596	0.344277	10.0886	0.00127211	0.0118348
ENSSSCG00045012387	0.401619	10.0947	0.00127473	0.0118522
ENSSSCG00045034572	0.405969	10.0764	0.00127583	0.0118556
GPRC5B	0.393731	10.2223	0.00128019	0.0118892
SLC52A3	-0.228518	10.0637	0.00128541	0.0119307
KDM5A	0.413871	10.2576	0.00128753	0.0119435
ZFX	0.373372	10.3571	0.00129221	0.0119799
RPS13	0.435478	10.2245	0.00129455	0.0119909
ENSSSCG00045032278	0.367081	10.0864	0.00129489	0.0119909
RPL38	0.411932	10.3114	0.00129779	0.0120108
ARL5A	0.470611	10.1528	0.00130059	0.0120297
ENSSSCG00045015826	0.356846	10.0813	0.0013027	0.0120417
MICU3	0.452146	10.2026	0.0013034	0.0120417
GTF3A	0.372937	10.1013	0.0013087	0.0120838
ENSSSCG00045033859	0.363358	10.3469	0.00131693	0.0121528
WDR19	0.396665	10.1342	0.00132057	0.0121793
RNASEH2B	0.407171	10.1311	0.00132306	0.0121952
ENSSSCG00045017975	-0.268655	10.0756	0.00132968	0.0122492
ENSSSCG00045012598	0.419365	10.1722	0.00135556	0.0124803
ALDH1A2	0.365329	10.367	0.00137094	0.0126147
ANOS1	-0.294354	10.0738	0.00137282	0.0126247
TMEM132D	0.403976	10.1213	0.00137929	0.0126769
ENSSSCG00045015169	0.364387	10.3422	0.00138183	0.012693
MDH1	-0.28538	10.1023	0.00138269	0.0126936
ENSSSCG00045022336	0.372057	10.0827	0.00138513	0.0127023
WDR59	0.412821	10.1885	0.00138548	0.0127023
CIR1	0.41194	10.164	0.00138602	0.0127023
SDC2	0.436887	10.2576	0.00138696	0.0127036
MCF2L2	-0.342325	10.184	0.00138807	0.0127065
FAM124A	-0.278935	10.0813	0.00139247	0.0127394
ENSSSCG00045006327	-0.353669	10.129	0.00140483	0.0128452
REV3L	0.33814	10.576	0.00140708	0.0128584
ARFGEF1	0.332717	10.5514	0.00141135	0.0128878
RPL3	0.436774	10.2712	0.00141255	0.0128878
ATP2C1	0.370188	10.3669	0.00141271	0.0128878
ENSSSCG00045029011	0.376676	10.1189	0.00141804	0.012929
SDCBP	0.452801	10.148	0.0014336	0.0130634
ENSSSCG00045031960	0.409003	10.1219	0.00143511	0.0130698
OGDH	0.422946	10.2263	0.00143912	0.0130988
RPL15	0.427219	10.2368	0.00144053	0.0130996
ENSSSCG00045003028	0.411863	10.1753	0.00144085	0.0130996
ENSSSCG00045030151	-0.357276	10.1728	0.00144458	0.0131261
ARID4A	0.388931	10.3091	0.00145665	0.0132282
TENT5C	0.290922	10.0708	0.00145993	0.013243
ENSSSCG00045028723	0.283251	10.0704	0.00145993	0.013243
NFYC	0.404529	10.2633	0.00146145	0.0132492
ENSSSCG00045019109	-0.279321	10.0862	0.00146495	0.0132734
IQCK	0.395885	10.1508	0.00147465	0.0133537
RNF223	0.271671	10.0658	0.00147698	0.0133673
ENSSSCG00045016612	0.443304	10.1183	0.00149316	0.013506
WBP2	0.446383	10.1599	0.00149447	0.0135102
MAK	0.355017	10.0905	0.00149633	0.0135194
ENSSSCG00045039453	0.319421	10.5149	0.00150344	0.013576
BNC1	0.207224	10.0665	0.00150824	0.0136116
SLC25A38	0.39102	10.1103	0.00150971	0.0136172
ENSSSCG00045016635	-0.282608	10.2371	0.0015153	0.0136599
ENSSSCG00045027122	0.367443	10.0937	0.00151674	0.0136652
LRRTM4	0.439068	10.1498	0.00151798	0.0136686
RPRD1A	0.370517	10.3181	0.00152045	0.0136832
RPAP3	0.402601	10.2613	0.00152437	0.0137107
DDB2	0.441795	10.1413	0.00152868	0.0137417
ENSSSCG00045024206	0.319268	10.0793	0.00153512	0.0137919
PRMT7	0.429699	10.1518	0.00153667	0.0137975
RCN2	0.427813	10.1464	0.00153747	0.0137975
ENSSSCG00045025511	0.349492	10.0906	0.00153937	0.0138063
FAS	0.423568	10.1271	0.00154017	0.0138063
ENSSSCG00045024427	0.326308	10.7475	0.00154158	0.0138111
LTA4H	0.367608	10.0919	0.00154935	0.013873
ENSSSCG00045003299	0.36681	10.0958	0.00155041	0.0138747
ENSSSCG00045015766	0.436985	10.1852	0.00155212	0.0138822
RASAL2	-0.274478	10.8928	0.00156159	0.0139591
ENSSSCG00045039127	0.402745	10.163	0.0015643	0.0139755
CASZ1	-0.256639	10.1011	0.00157117	0.0140291
ENSSSCG00045020776	0.402535	10.1127	0.00157381	0.0140448
ENSSSCG00045003948	0.412562	10.095	0.00157654	0.0140613
PPP6R2	0.329545	10.456	0.00159902	0.0142539
ENSSSCG00045024178	0.38981	10.1875	0.00160605	0.0143086
PCGF3	0.347515	10.4057	0.0016117	0.0143508
PARP1	0.409898	10.1237	0.00162219	0.0144362
SLC25A6	0.422739	10.1476	0.00162631	0.0144648
ENSSSCG00045035090	0.394791	10.2491	0.00165201	0.0146775
CABCOCO1	0.400649	10.1315	0.00165205	0.0146775
EFHC1	0.349152	10.107	0.00166439	0.0147789
ENSSSCG00045014910	0.352627	10.3721	0.00166982	0.0148188
ENSSSCG00045020473	0.4558	10.1811	0.00167568	0.0148492
BHLHB9	0.315618	10.077	0.00167593	0.0148492
ENSSSCG00045020889	-0.279452	10.0876	0.00167603	0.0148492
HMCES	0.375518	10.0803	0.00168156	0.01489
TERF	0.440325	10.1461	0.00169286	0.0149817
CCDC85B	0.424616	10.0842	0.00169688	0.015009
ENSSSCG00045028796	-0.340562	10.1387	0.00171265	0.0151401
PUM1	0.324873	10.5384	0.00171839	0.0151789
PLCB1	0.262608	11.1593	0.00171894	0.0151789
RNF141	0.397599	10.1109	0.00173425	0.0153057
SF1	0.427176	10.2144	0.00174838	0.0154219
PLEKHB2	0.404563	10.1551	0.00175144	0.0154403
SPAG6	0.196062	10.0637	0.00175857	0.0154861
C2	0.188018	10.0633	0.00175857	0.0154861
ENSSSCG00045014364	-0.323241	10.1348	0.0017628	0.0155147
POR	-0.287857	10.115	0.0017665	0.0155387
ENSSSCG00045001076	0.429948	10.3269	0.00177897	0.0156379
RUFY3	0.385922	10.2771	0.00177973	0.0156379
ENSSSCG00045009111	-0.303085	10.0982	0.00178112	0.0156416
TMEM135	0.267555	10.9995	0.00179345	0.0157412
RFTN1	0.340164	10.4797	0.00179571	0.0157523
S100A6	0.377208	10.1056	0.00179793	0.0157632
HP	0.288039	10.075	0.00179899	0.0157639
GPHN	-0.204703	10.7192	0.00180207	0.0157822
ENSSSCG00045033402	-0.329052	10.2436	0.00180413	0.0157916
ENSSSCG00045034515	-0.268319	10.3641	0.00180536	0.0157937
ENSSSCG00045009900	0.392182	10.177	0.00180846	0.0158122
SSR2	0.447265	10.1726	0.00181354	0.0158479
USP25	0.327514	10.5164	0.0018156	0.0158573
RASSF4	0.420733	10.1044	0.00181996	0.0158801
ENSSSCG00045011346	0.360972	10.3159	0.00182021	0.0158801
FAM3C	0.450529	10.1641	0.0018271	0.0159216
TDRD10	-0.280568	10.0978	0.00182741	0.0159216
TLN2	-0.240722	10.7438	0.00182796	0.0159216
ENSSSCG00045013991	0.403715	10.1853	0.00183662	0.0159804
CLIC2	-0.297296	10.0899	0.00183671	0.0159804
MORC1	0.327312	10.0852	0.00184018	0.0159991
EIF3I	-0.281416	10.0821	0.00184085	0.0159991
ENSSSCG00045028910	0.373114	10.0821	0.0018498	0.0160681
PPIC	0.34375	10.1048	0.00185885	0.016138
RBL1	0.407595	10.1326	0.00187067	0.0162317
CFDP1	0.343995	10.5146	0.00187849	0.0162908
ENSSSCG00045018837	0.404018	10.1396	0.00188826	0.0163667
CDH23	-0.305296	10.1488	0.0018939	0.0164066
IFNGR2	0.414667	10.1839	0.001895	0.0164072
ENSSSCG00045015813	0.404758	10.1693	0.00189779	0.0164225
SPRED2	0.364486	10.4008	0.00191086	0.0165267
TMEM98	0.327221	10.0864	0.00191757	0.0165757
KATNAL1	0.38808	10.2912	0.00192203	0.0166053
TOR1AIP1	0.381595	10.3233	0.00192922	0.0166584
POFUT1	0.461375	10.144	0.00193375	0.0166885
RCOR3	0.402115	10.2723	0.00194268	0.0167566
ENSSSCG00045027817	-0.269136	10.1443	0.00194452	0.0167633
ENSSSCG00045034775	0.440054	10.1386	0.00194687	0.0167746
ENSSSCG00045023594	-0.190528	10.5973	0.00195731	0.0168554
RPS28	0.389198	10.3622	0.00196188	0.0168857
CISH	0.305287	10.0729	0.00196413	0.0168934
GTPBP1	0.413325	10.1194	0.00196489	0.0168934
ENSSSCG00045013092	0.366835	10.3304	0.00196919	0.0169142
KLHL22	0.407632	10.1168	0.00196942	0.0169142
SLC38A1	-0.326417	10.0865	0.00197221	0.016929
PRKCI	0.395405	10.164	0.00197537	0.016947
ENSSSCG00045012172	0.389683	10.1617	0.00197672	0.0169496
ANKFN1	0.28895	10.0793	0.00197818	0.0169529
BDH1	0.290911	10.0704	0.00198982	0.0170344
CLHC1	0.276707	10.0707	0.00198982	0.0170344
ENSSSCG00045019456	0.394601	10.0832	0.00199339	0.0170541
GPAT3	0.380834	10.1384	0.00199425	0.0170541
ENSSSCG00045029376	-0.264782	10.1785	0.00200814	0.0171559
ENSSSCG00045023829	0.415757	10.2205	0.0020083	0.0171559
ENSSSCG00045036247	0.433648	10.1505	0.002015	0.0172039
ENSSSCG00045010407	0.448642	10.199	0.00203669	0.0173799
ENSSSCG00045033501	0.409044	10.1186	0.00204474	0.0174392
SLC37A1	0.425447	10.1143	0.00205103	0.0174835
COPRS.1	0.366389	10.0981	0.00205356	0.0174958
ENSSSCG00045002471	0.396743	10.211	0.00207847	0.0176985
ENSSSCG00045028004	-0.323974	10.1656	0.00209884	0.0178625
ANGPTL1	0.234445	10.0658	0.00210277	0.0178864
C1QA	0.403208	10.1013	0.00211165	0.0179524
ENSSSCG00045009504	-0.245709	10.0674	0.00212074	0.0180201
SLC25A13	-0.26336	10.1862	0.00212627	0.0180575
ENSSSCG00045012601	0.388298	10.1342	0.00212763	0.0180594
ENSSSCG00045007921	0.415662	10.183	0.00214038	0.018158
ENSSSCG00045014273	0.270205	10.0707	0.00214684	0.0182032
SLC25A16	-0.252751	10.1646	0.00214843	0.0182069
ENSSSCG00045012238	0.342671	10.4139	0.00215295	0.0182356
BRI3	0.363194	10.0803	0.00216567	0.0183336
ENSSSCG00045017310	-0.285016	10.0905	0.00216692	0.0183345
CPM	0.392707	10.1135	0.00218091	0.0184431
ESRRB	0.313377	10.0764	0.0021964	0.0185642
NFIX	0.330992	10.2871	0.00219884	0.0185751
CHP2	-0.312364	10.1348	0.00221723	0.0187164
ENSSSCG00045003335	-0.246001	10.5707	0.00221792	0.0187164
RCAN2	0.368884	10.1052	0.00222049	0.0187282
ENSSSCG00045026962	0.338687	10.9273	0.00223004	0.0187989
ENSSSCG00045033981	0.406442	10.1246	0.00223209	0.0188063
CDKL4	0.206953	10.0658	0.00223549	0.018825
ENSSSCG00045010482	0.292628	10.082	0.00223745	0.0188316
NCOA1	0.307395	10.6201	0.00224278	0.0188665
TECR	-0.228938	10.1472	0.00225224	0.0189361
LPAR1	0.351965	10.3052	0.00225486	0.0189481
MAP2K7	0.346859	10.0856	0.00226389	0.0190141
TMED4	0.392365	10.0889	0.00228351	0.0191688
ENSSSCG00045025302	0.372304	10.2459	0.00230229	0.0193162
ENSSSCG00045024678	0.375882	10.1333	0.00231184	0.0193769
SERP2	0.328068	10.0918	0.00231195	0.0193769
U2AF1	0.391016	10.1399	0.00232005	0.0194346
CHMP2A	0.404552	10.1029	0.00232184	0.0194395
ENSSSCG00045031699	0.31944	10.084	0.00232343	0.0194426
ENSSSCG00045021809	0.403697	10.1263	0.00232867	0.0194763
GLT8D2	0.357519	10.1594	0.00233122	0.019483
SLC7A10	0.319625	10.0882	0.00233191	0.019483
BDH2	0.370216	10.0899	0.00233831	0.019516
ENSSSCG00045020098	0.349898	10.0915	0.00233831	0.019516
SLC22A15	0.380836	10.1266	0.00234053	0.019519
ENSSSCG00045028377	0.378669	10.112	0.0023411	0.019519
MRPL39	0.433807	10.1369	0.00234507	0.0195419
ENSSSCG00045000135	0.337753	10.094	0.0023547	0.0196118
ENSSSCG00045036058	-0.251154	10.0712	0.00235723	0.0196227
ENSSSCG00045018362	-0.272224	10.1513	0.00236629	0.0196878
ENSSSCG00045003403	0.450502	10.1129	0.00238671	0.0198475
GCNT1	-0.307341	10.1049	0.00239575	0.0199122
ENSSSCG00045025526	0.417586	10.0949	0.00240289	0.0199612
TPP1	0.442008	10.1112	0.00240513	0.0199694
ENSSSCG00045037247	0.362258	10.1116	0.00241052	0.0200038
ARHGAP28	0.321301	10.5915	0.00241328	0.0200163
ENSSSCG00045004915	0.418878	10.1921	0.00242902	0.0201364
CPNE1	0.350609	10.3798	0.00243247	0.0201546
FAM76B	0.432771	10.1119	0.00243451	0.020161
ENSSSCG00045033256	0.296559	10.0743	0.00244068	0.0201912
ADAMTSL4	0.310163	10.074	0.00244068	0.0201912
MROH1	0.386488	10.1995	0.002447	0.020233
ENSSSCG00045011726	0.389171	10.1519	0.00246709	0.0203886
ENSSSCG00045019895	-0.313315	10.1089	0.00247116	0.0204116
ENSSSCG00045024647	0.390959	10.1238	0.00248587	0.0205225
IQGAP2	0.395437	10.3147	0.0024874	0.0205226
VLDLR	-0.301396	10.1054	0.00248844	0.0205226
PALM	0.376119	10.1596	0.00249178	0.0205395
VAPB	0.386347	10.2464	0.00249642	0.0205671
ENSSSCG00045015035	0.404152	10.1529	0.00249907	0.0205784
POLG	0.300334	10.0788	0.00251062	0.0206629
KIAA1958	0.377691	10.1157	0.00251789	0.020712
ENSSSCG00045031588	0.344677	10.1064	0.00252088	0.0207259
RND3	-0.298373	10.1601	0.00253052	0.0207945
ENSSSCG00045033686	0.36073	10.1034	0.00253308	0.020796
SLC18B1	0.368319	10.1135	0.00253331	0.020796
IP6K1	0.336513	10.4167	0.00254794	0.0208991
NOS2	0.41854	10.1437	0.00254848	0.0208991
SIRT1	0.388212	10.1956	0.00255315	0.0209267
ENSSSCG00045038569	-0.232819	10.3206	0.0025635	0.0210007
ENSSSCG00045022117	-0.274119	10.1183	0.00259369	0.0212372
ENSSSCG00045023345	0.203768	10.063	0.00259966	0.0212735
PPP2R5A	-0.202949	10.5643	0.00260079	0.0212735
IGF2R	0.40981	10.1768	0.00262158	0.0214326
GCDH	0.409392	10.1066	0.00262321	0.021435
UPK1B	0.31169	10.0711	0.00263105	0.021488
SEC22C	0.432024	10.1161	0.00263858	0.0215385
HPCAL1	-0.262487	10.0918	0.00264203	0.0215556
ENSSSCG00045037758	-0.292893	10.1555	0.00265148	0.0216218
SRF	-0.179645	10.0647	0.00265454	0.0216357
TMEM206	0.397263	10.2147	0.00265858	0.021651
JARID2	-0.22914	10.4258	0.00265957	0.021651
GGNBP2	0.35897	10.2991	0.00266049	0.021651
AMMECR1L	0.40058	10.1121	0.00268163	0.0218119
ENSSSCG00045008394	0.321665	10.0772	0.00268384	0.0218188
FAM117B	0.404639	10.1616	0.00269268	0.0218796
ENSSSCG00045037894	0.255144	10.0701	0.00270598	0.0219765
ENSSSCG00045013079	0.281981	10.0698	0.00271414	0.0220315
PTCRA	0.345994	10.0852	0.00273422	0.0221833
SPSB1	0.374705	10.1265	0.00273855	0.0222071
ENSSSCG00045028171	-0.142605	10.0621	0.00274369	0.0222375
ENSSSCG00045005247	0.359204	10.2208	0.0027491	0.0222701
PIAS4	0.394845	10.0864	0.00276657	0.0224003
TRAK1	-0.219073	10.3141	0.00276917	0.0224099
SLC35F5	0.410573	10.1546	0.00277071	0.0224111
MRPL14	0.392368	10.1296	0.00277608	0.0224431
FMNL1	0.363371	10.109	0.00278822	0.0225299
CSMD2	0.373088	10.1161	0.00280275	0.0226358
ENSSSCG00045000378	0.350914	10.0865	0.00281492	0.0227227
BCAT1	0.378491	10.1083	0.00283178	0.0228472
ENSSSCG00045001381	0.337516	10.1024	0.00284553	0.0229466
ENSSSCG00045038390	0.348129	10.103	0.00284706	0.0229473
STK38L	-0.307795	10.2598	0.0028584	0.0230271
ENSSSCG00045013086	-0.239881	10.1106	0.00286786	0.0230917
CCNQ	0.313218	10.0764	0.00287155	0.0231098
VSTM4	0.381972	10.1664	0.00287885	0.0231459
DYNC1I1	0.430718	10.3033	0.00287893	0.0231459
SH3PXD2A	0.351963	10.3023	0.00288249	0.0231628
GMCL1	0.408695	10.138	0.00289011	0.0232094
ENSSSCG00045036863	-0.321396	10.2269	0.0028912	0.0232094
AP1AR	-0.247395	10.1927	0.00291411	0.0233817
SEL1L3	-0.297202	10.2826	0.00291632	0.0233861
ENSSSCG00045001349	0.262625	10.0741	0.00291759	0.0233861
PTP	0.383484	10.1086	0.00292346	0.0234214
DAZAP2	0.401486	10.0967	0.002925	0.023422
ATF6B	0.364937	10.0923	0.00293138	0.0234378
ENSSSCG00045013275	0.345481	10.0923	0.00293138	0.0234378
MFGE8	0.389996	10.0917	0.00293138	0.0234378
[truncated: 13,984 more rows]

## Sheet: Smooth muscle cells
	logFC	logCPM	PValue	PValue_Adj
ELOVL6	-3.08473	12.0685	3.15E-117	3.61E-113
ACACA	-2.78603	11.6442	1.96E-75	1.12E-71
ME1	-3.39632	11.1238	2.58E-51	9.86E-48
ACLY	-3.49996	11.0826	3.72E-47	1.07E-43
GBE1	-1.97096	11.3153	3.44E-31	7.88E-28
DGAT2	-2.2656	10.9926	9.53E-25	1.82E-21
SCD	-2.66633	10.8074	1.08E-23	1.77E-20
LPL	-1.84067	11.1408	8.52E-22	1.22E-18
CA3	-2.09703	10.8384	1.28E-18	1.63E-15
THRSP	-2.41475	10.7256	1.67E-18	1.83E-15
COL3A1	-1.48041	11.2899	1.75E-18	1.83E-15
FASN	-2.27067	10.8868	6.04E-18	5.77E-15
SPON1	-2.04075	10.8147	3.16E-13	2.78E-10
ACER3	-1.38102	11.0092	5.36E-11	4.39E-08
NTM	-1.47555	10.962	3.36E-10	2.57E-07
ADIPOR2	-1.3498	10.8739	2.46E-09	1.76E-06
ADAMTS18	-1.7684	10.7769	3.98E-09	2.68E-06
ENSSSCG00045034280	-1.63083	10.653	6.03E-09	3.84E-06
ENSSSCG00045034746	-0.969162	11.381	1.37E-08	8.26E-06
CLMP	-1.59974	10.7414	1.65E-08	9.49E-06
EHBP1	-0.873016	11.5028	2.04E-08	1.08E-05
PDK4	1.56558	10.6736	2.08E-08	1.08E-05
ENSSSCG00045034471	-1.38917	10.7931	2.65E-08	1.32E-05
ENSSSCG00045009717	-1.55528	10.6121	4.38E-08	2.09E-05
MCTP1	1.54603	10.6515	4.59E-08	2.11E-05
IL1RAP	1.63177	10.8561	7.58E-08	3.34E-05
DBI	-1.55405	10.6008	8.07E-08	3.43E-05
ENSSSCG00045006265	-1.57234	10.6021	1.42E-07	5.79E-05
ACSS2	-1.15988	10.8618	1.46E-07	5.79E-05
ADIPOQ	-1.28006	10.7406	4.77E-07	0.00018252
MECOM	-1.02112	11.3129	5.84E-07	0.000215993
PCDH9	-1.02298	11.2759	1.10E-06	0.000394771
COL6A6	-1.30627	10.6918	1.85E-06	0.000641372
IGF1	-1.27663	10.6529	1.94E-06	0.000656021
MGST1	-1.31079	10.6883	2.28E-06	0.000747232
ENSSSCG00045027262	-1.26114	10.7448	2.59E-06	0.00082511
MRAS	-1.40983	10.6411	3.29E-06	0.00102045
COMT	-1.27929	10.5963	4.54E-06	0.00136998
ENSSSCG00045027112	-0.96167	11.0998	5.25E-06	0.00154421
EPS8	0.926878	11.8957	6.15E-06	0.00176366
ENSSSCG00045016356	1.06713	10.7757	8.51E-06	0.00238062
MID1	-1.01629	11.004	9.78E-06	0.00267182
PARD3	0.876137	11.2971	1.03E-05	0.00269632
COL1A2	-0.977304	10.9157	1.03E-05	0.00269632
GALR1	1.2095	10.7538	1.09E-05	0.00276708
SNRNP70	0.916513	10.9027	1.25E-05	0.00312596
GPM6A	1.24231	10.5983	1.30E-05	0.00316919
ZBTB16	0.822841	11.4195	1.37E-05	0.00323109
ARHGAP22	-1.20807	10.59	1.38E-05	0.00323109
GRID2	1.54493	10.6491	1.52E-05	0.00349366
GSN	-0.765208	11.2421	1.75E-05	0.00392868
SLC25A36	-0.921356	10.9384	1.81E-05	0.00398723
TMCC1	-0.784549	11.1323	2.13E-05	0.00461398
DLC1	0.538746	12.8101	2.28E-05	0.00483741
PLIN1	-1.19151	10.657	2.35E-05	0.0048928
ENSSSCG00045025084	0.912923	11.1955	2.60E-05	0.00528402
NEBL	-1.31152	10.6768	2.63E-05	0.00528402
ENSSSCG00045022256	-1.20834	10.5896	2.77E-05	0.00548384
ENSSSCG00045019259	0.92349	11.1855	2.94E-05	0.00561972
ACO1	-1.14413	10.6385	2.94E-05	0.00561972
RAPGEF5	1.04575	10.8887	3.08E-05	0.0057911
ENSSSCG00045008127	-1.12779	10.5459	3.18E-05	0.00588581
JAZF1	-1.13762	10.7515	4.13E-05	0.00740328
ADAM12	-1.18506	10.7479	4.13E-05	0.00740328
SYNPO2	0.735607	11.8895	4.60E-05	0.00811746
A-FABP	-0.886686	10.8695	4.98E-05	0.00865718
FAP	-0.928372	10.8304	6.52E-05	0.0111559
ARHGAP10	0.813165	11.7098	6.68E-05	0.0111734
RCAN1	1.28868	10.6288	6.72E-05	0.0111734
ETV1	1.11367	10.6705	7.02E-05	0.0115045
ENSSSCG00045020421	1.39294	10.7081	7.55E-05	0.0121962
ENSSSCG00045011854	1.05675	10.9299	7.78E-05	0.0123906
HSD17B12	-0.960304	10.7501	8.19E-05	0.0128621
ENSSSCG00045028471	-1.03481	10.7081	8.88E-05	0.0137665
FNBP4	0.917942	10.8151	9.10E-05	0.0137891
PIK3CB	1.12013	10.6817	9.14E-05	0.0137891
ENSSSCG00045005164	1.07564	11.0197	9.63E-05	0.01434
ENSSSCG00045037155	1.06354	10.5602	0.000102615	0.0150883
ENSSSCG00045014833	1.03113	10.539	0.000117232	0.0170194
YWHAZ	-0.931531	10.7611	0.000121629	0.0173466
ENSSSCG00045026962	0.863116	11.4004	0.000122511	0.0173466
GJC1	0.809018	11.1678	0.000128146	0.0178554
ACSL1	-1.02915	10.7358	0.000131194	0.0178554
LRIG1	-1.1359	10.6543	0.000131209	0.0178554
SLC25A13	-1.16859	10.6144	0.000132331	0.0178554
PDE3B	-0.813514	11.0027	0.000148704	0.0198312
DUSP4	-1.03561	10.5417	0.000159585	0.0210377
CTDSPL	0.898229	10.9687	0.000166288	0.0216723
XPO1	-1.1049	10.6488	0.000173394	0.0223444
ENSSSCG00045009518	-0.64751	11.2692	0.000179943	0.0227828
JAM3	0.998309	10.7243	0.000180768	0.0227828
PPP2R5A	-0.737279	10.9521	0.000188057	0.0234437
FKBP5	0.739678	11.0487	0.000209022	0.0252733
ENSSSCG00045030310	-1.05387	10.5751	0.000210337	0.0252733
PLCL1	0.849627	11.5416	0.00021078	0.0252733
EFNA5	-0.716926	11.057	0.000211547	0.0252733
GNAI1	0.989731	10.7086	0.000221155	0.0261488
SESTD1	0.95729	10.8164	0.000224012	0.0262162
ARHGAP26	1.01427	10.828	0.000245121	0.0283969
FBXO32	1.04822	10.5672	0.000248323	0.0284801
BCL2L1	1.13261	10.6136	0.000264476	0.0300325
ENSSSCG00045035587	-1.08445	10.5875	0.000307455	0.0345706
ENSSSCG00045020965	0.752611	11.4162	0.000351575	0.0391478
ENSSSCG00045006866	0.942166	10.8494	0.000360374	0.0397416
AKAP13	0.633252	11.2588	0.000371527	0.0405814
SOX5	0.44494	12.414	0.000403053	0.0436096
ENSSSCG00045016726	-0.975171	10.5369	0.000428232	0.0459008
ENSSSCG00045005134	1.0064	10.9591	0.000444656	0.04722
ENSSSCG00045032302	-0.985047	10.5467	0.000526641	0.0554133
ENSSSCG00045022329	0.748655	10.9716	0.000543034	0.0566187
IGFBP5	0.994781	10.7728	0.000558471	0.0577036
LOC110258364	0.847934	10.5293	0.000597745	0.0606881
ARHGAP24	0.731483	11.2568	0.000597938	0.0606881
DIP2C	0.832329	10.9602	0.000628502	0.0632306
ENSSSCG00045027438	-0.952315	10.6512	0.000647141	0.0645397
ENSSSCG00045038808	0.892085	10.6856	0.00069297	0.0685144
TSPAN7	1.13715	10.6006	0.00070051	0.068668
ENSSSCG00045038114	1.03983	10.6978	0.000716838	0.069673
COQ8A	0.981908	10.6012	0.00077289	0.0744897
PHF20L1	-0.762884	10.8374	0.000797059	0.0761048
GRIK4	0.960658	10.7928	0.000802919	0.0761048
MPC2	-1.00351	10.6048	0.00081986	0.0761555
LGALS12	-0.957085	10.5604	0.000820143	0.0761555
PRKN	-0.791159	11.0524	0.000823374	0.0761555
CTNNAL1	-0.582821	11.117	0.000836877	0.0767851
ALOX15	0.930906	10.5619	0.000856335	0.0779468
PDE10A	0.760025	11.3638	0.000898795	0.0811676
ENSSSCG00045025049	-0.715755	11.1014	0.000919216	0.0823632
NEK7	0.812797	10.7672	0.000934982	0.0831265
ENSSSCG00045014170	-0.985885	10.5889	0.00101712	0.0897335
TNIK	-0.908957	10.7009	0.0010431	0.0911892
KAT7	0.995907	10.5847	0.00104952	0.0911892
ENSSSCG00045008178	0.781157	11.0251	0.00107156	0.0924041
ARHGAP6	0.701335	11.3554	0.00108411	0.0927886
PTPRK	0.697226	11.4659	0.00110856	0.0934895
GRB2	0.964111	10.572	0.0011086	0.0934895
AHCYL2	-0.933073	10.6973	0.00116446	0.0974829
ENSSSCG00045009327	0.807923	10.7641	0.00121099	0.100643
ENSSSCG00045035557	0.793438	10.5257	0.00124977	0.10287
TKT	-1.01993	10.5842	0.00125571	0.10287
HACD1	0.888529	10.5676	0.00129935	0.10569
SLCO3A1	0.886168	10.9948	0.00133039	0.107453
MTUS1	0.829284	10.7701	0.00136351	0.109357
CPEB4	-0.801716	10.8322	0.00141654	0.112822
PLPP3	-0.785152	11.0846	0.00150475	0.119021
PNN	0.824773	10.7107	0.00159702	0.125454
LUM	-0.88381	10.6347	0.00161327	0.125868
ENSSSCG00045017694	0.719751	10.9936	0.00169081	0.131026
PEX11A	-0.792625	10.5425	0.0017178	0.131668
AKT3	0.670666	11.0666	0.00172205	0.131668
ENSSSCG00045018272	0.907743	10.6197	0.00175206	0.133075
ENSSSCG00045036347	-0.866	10.6608	0.00185794	0.140035
RERG	1.02355	10.642	0.00186978	0.140035
CPM	1.23798	10.6805	0.00188783	0.140035
PCSK6	-1.03642	10.6478	0.00189254	0.140035
ENSSSCG00045028004	-1.01245	10.5711	0.00191799	0.141009
ENSSSCG00045028388	0.822106	10.527	0.00194699	0.142229
ENSSSCG00045004001	0.780783	10.6791	0.00200383	0.145455
PCDH11X	1.07128	10.6087	0.00203788	0.146734
MFSD6	0.91298	10.561	0.00205743	0.146734
CAV1	0.683662	11.0698	0.00205983	0.146734
ENSSSCG00045000649	-0.920277	10.5636	0.00209682	0.148447
MYO1B	0.747233	11.3429	0.00216532	0.152156
ENSSSCG00045012822	0.667958	11.0703	0.00217574	0.152156
ENSSSCG00045008243	-0.812228	10.5281	0.00225523	0.156626
CADM2	0.932684	10.5618	0.00226697	0.156626
PLSCR	0.677742	10.9017	0.00232413	0.159614
ENSSSCG00045004948	1.0518	10.7425	0.00235194	0.160291
EPSTI1	0.954781	10.5551	0.00236195	0.160291
HLCS	-0.903769	10.7124	0.00239617	0.161657
AK4	-0.884269	10.656	0.00241248	0.161806
ENSSSCG00045008137	0.803722	10.5545	0.00242749	0.161866
ENSSSCG00045031328	-0.886475	10.7314	0.00246241	0.163058
KCNJ8	0.787136	10.7354	0.00248706	0.163058
ENSSSCG00045025996	-0.845741	10.5443	0.00248803	0.163058
ENSSSCG00045027195	-0.779386	10.8438	0.00252768	0.164715
TMEM64	0.792966	10.535	0.00255383	0.16548
SCARA5	0.992985	10.5932	0.00261936	0.168772
SH3RF1	0.898777	10.6761	0.00266381	0.170677
NRP1	0.727181	11.2499	0.00271265	0.172717
ENSSSCG00045035812	-0.821579	10.553	0.00273564	0.172717
ENSSSCG00045024069	-0.901005	10.5499	0.00274083	0.172717
MEIS1	0.872024	10.5979	0.00279839	0.175326
ENSSSCG00045014432	-0.844973	10.6483	0.00284409	0.175326
FBLN5	0.930709	10.6545	0.00285605	0.175326
ENSSSCG00045030147	0.895567	10.5497	0.00285847	0.175326
ENSSSCG00045013889	0.586461	11.5147	0.00285866	0.175326
ENSSSCG00045026017	0.812667	10.7342	0.00290941	0.17749
MTHFD2L	0.959591	10.5624	0.00293317	0.177992
PLCH2	-0.796523	10.5239	0.00307748	0.185265
ENSSSCG00045036095	-0.73722	10.54	0.00308532	0.185265
HK1	-0.906595	10.6081	0.0031059	0.185529
IGF1R	0.7538	11.0063	0.0032027	0.19032
ENSSSCG00045019928	-0.81814	10.6797	0.00334569	0.197792
CREBZF	0.785089	10.6088	0.00338375	0.199017
ENSSSCG00045038195	0.859796	10.5581	0.00358829	0.20997
ADAM22	0.787254	10.8073	0.00371383	0.215973
STAG2	0.77658	10.7338	0.0037299	0.215973
DEK	0.788565	10.6172	0.00374737	0.215973
ENSSSCG00045017734	0.971378	10.8604	0.00377798	0.216648
AGTR1	0.905729	10.7089	0.00393254	0.224389
PSME4	-0.728034	10.7695	0.0040009	0.226656
ETS2	0.810886	10.5461	0.00401179	0.226656
GNA14	-0.911648	10.6131	0.00413734	0.232353
STUM	0.83789	10.7418	0.0041719	0.232353
ENSSSCG00045031627	0.920072	10.6512	0.0041861	0.232353
ENSSSCG00045016029	0.732566	10.7816	0.00420331	0.232353
JARID2	-0.783076	10.7222	0.00422844	0.232353
CRIM1	0.77333	11.1245	0.00423417	0.232353
LRRTM3	-1.10107	10.6386	0.0042682	0.233105
ZBTB25	0.757703	10.551	0.00431819	0.234717
ZFP62	0.888616	10.5504	0.00436063	0.235906
FRRS1L	0.751626	10.5413	0.00445078	0.238533
ENSSSCG00045022061	0.751763	10.5418	0.00445078	0.238533
ENSSSCG00045038723	-0.943669	10.6409	0.00453237	0.241775
PAQR8	0.916168	10.6486	0.00458831	0.243627
PRR16	-0.795841	10.7756	0.00467726	0.24707
RBMS2	0.788026	10.6288	0.00469624	0.24707
RUNX1	-0.786932	10.5561	0.00476346	0.249099
ENSSSCG00045037643	0.727748	10.7368	0.00479643	0.249099
ENSSSCG00045024659	0.690035	10.8804	0.00479998	0.249099
SGCD	-0.824853	10.7894	0.00490247	0.252492
NSD1	-0.67443	10.8578	0.00492995	0.252492
ENSSSCG00045011775	0.717339	10.5223	0.00494817	0.252492
ENSSSCG00045002797	0.837211	10.5561	0.00495342	0.252492
STK24	0.817917	10.6205	0.00504799	0.256174
SLC38A2	0.791152	10.6778	0.0052265	0.264065
ENSSSCG00045006215	0.722909	10.5227	0.00531156	0.267186
PANK3	-0.772373	10.6182	0.00537855	0.268956
ENSSSCG00045033051	0.649138	11.4612	0.00540365	0.268956
SLC16A12	0.883119	10.7073	0.0054515	0.268956
ENSSSCG00045002051	0.61671	10.5187	0.00546402	0.268956
KRT8	0.67802	10.5204	0.00546402	0.268956
LGALS1	-0.665549	10.7724	0.0055072	0.269272
CCDC125	-0.824433	10.5364	0.00551739	0.269272
FBN1	0.760775	10.8793	0.00555499	0.269958
PDHX	-0.772816	10.6169	0.00569066	0.275385
CCDC50	0.767722	10.5659	0.00575037	0.27691
EFR3B	0.852701	10.6352	0.00577046	0.27691
HSPD1	-0.827495	10.5772	0.00583043	0.278563
TRARG1	-0.841798	10.5459	0.00587925	0.278563
ARNTL	-0.861215	10.554	0.00588286	0.278563
OGA	0.723869	10.7063	0.00592764	0.278563
SLC39A10	0.766486	10.5662	0.00598392	0.278563
ENSSSCG00045032634	0.851141	10.7791	0.00600518	0.278563
RNLS	-0.876193	10.6321	0.00600985	0.278563
HMGN1	0.680117	10.5209	0.00601303	0.278563
CAT	-0.790966	10.6781	0.0060235	0.278563
ENSSSCG00045027137	-0.820785	10.536	0.00607667	0.279321
MICU3	0.688951	10.8986	0.0060886	0.279321
ENSSSCG00045002594	-0.549727	11.0821	0.0061304	0.280118
ENSSSCG00045034127	-0.788834	10.739	0.00628649	0.28611
ENSSSCG00045000409	0.804475	10.7737	0.00634519	0.28764
ENSSSCG00045027399	0.817274	10.5548	0.00647618	0.291639
RNF19	-0.595588	10.9012	0.00648425	0.291639
ENSSSCG00045013674	0.782195	10.6092	0.00658504	0.294343
AP1AR	-0.787923	10.5869	0.00659571	0.294343
ADIRF	0.822985	10.6135	0.00669158	0.297464
SLC1A3	-0.694105	10.8232	0.00675887	0.299295
ENSSSCG00045034039	-0.772277	10.5336	0.00687985	0.302322
MAP3K1	-0.826335	10.6446	0.00687995	0.302322
IFT57	0.85463	10.5935	0.00693197	0.303445
TNFRSF21	0.749778	10.9734	0.00704636	0.307279
ENSSSCG00045019714	-0.710172	10.5452	0.00707312	0.307279
PTBP3	0.707743	10.6727	0.0071093	0.307685
CACNB2	0.526436	11.8429	0.00727159	0.312983
ENSSSCG00045011282	0.74837	10.5408	0.00728629	0.312983
RTN3	-0.792222	10.6674	0.00739501	0.314557
CHSY3	0.803952	11.2134	0.00740434	0.314557
ENSSSCG00045003064	0.784227	10.626	0.0074052	0.314557
NUDT6	-0.842357	10.5818	0.00754611	0.319359
ENSSSCG00045003852	0.787508	10.6188	0.0075894	0.32001
LPIN1	-0.73586	10.6993	0.00770225	0.323579
ENSSSCG00045013327	-0.778833	10.5492	0.00773781	0.323887
CCDC85A	-0.794185	10.5578	0.00789337	0.328708
ENSSSCG00045038938	-0.782057	10.5714	0.00791031	0.328708
ENSSSCG00045015830	-0.760849	10.5632	0.00805462	0.332159
ZBTB41	-0.907754	10.5653	0.00806186	0.332159
ATP11C	0.822073	10.5913	0.00808026	0.332159
MMP11	0.751428	10.5384	0.00814484	0.332431
ENSSSCG00045024678	0.751648	10.5402	0.00814484	0.332431
TACC1	0.719701	10.8176	0.00821328	0.334036
PNPO	-0.783696	10.5725	0.00833283	0.335549
ENSSSCG00045025373	0.767808	10.6497	0.00833569	0.335549
PDZRN4	1.12841	10.6558	0.00833825	0.335549
COL1A1	-0.742859	10.7095	0.00845712	0.339143
ENSSSCG00045000356	0.689311	10.5212	0.00864972	0.345013
SLC12A2	0.851386	10.6377	0.00866367	0.345013
STAT1	0.779236	10.6105	0.00873506	0.346652
TLR5	0.839706	10.5713	0.00879534	0.34784
ENSSSCG00045033851	-0.735291	10.5235	0.00904376	0.356436
ENSSSCG00045033979	-0.505034	11.3973	0.00912606	0.358448
AP5M1	0.742171	10.5485	0.00930289	0.363212
CSAD	-0.775701	10.6039	0.00931068	0.363212
FBXO39	0.888145	10.5942	0.0093674	0.363623
TBX20	-0.833685	10.5995	0.00938465	0.363623
PTPRE	0.698981	10.5386	0.00954414	0.367426
RGS5	0.668161	11.0208	0.00954853	0.367426
ZNF654	0.702167	10.6679	0.00958569	0.367426
ABCD2	-0.735616	10.5539	0.00961092	0.367426
BRD1	0.629568	10.5182	0.0097841	0.370376
NDUFA9	-0.766691	10.5316	0.00981728	0.370376
TTC25	-0.76671	10.5314	0.00981728	0.370376
SEC31B	-0.619329	10.5326	0.00981728	0.370376
GALK2	0.776647	10.5913	0.00999246	0.375749
TPM1	0.571622	11.0594	0.0102486	0.384122
STARD8	0.69722	10.5388	0.0103465	0.385678
SIK2	-0.575544	10.945	0.0103738	0.385678
KCTD20	0.839019	10.6754	0.0104224	0.385678
PIP4K2A	0.693075	10.839	0.0104329	0.385678
P3H2	0.571444	11.3116	0.0104583	0.385678
ENPP2	0.787853	10.5339	0.0106971	0.393222
ENSSSCG00045017596	0.69185	10.5302	0.010746	0.393758
ENSSSCG00045027246	-0.821434	10.5897	0.0108259	0.395419
MSMO1	-0.67134	10.5192	0.0110252	0.401423
LDB2	0.537369	11.3827	0.0112188	0.406025
TNKS	0.643379	10.8119	0.0112224	0.406025
NALCN	-0.760565	10.5945	0.0112601	0.406107
AAMDC	-0.633651	10.5328	0.0113098	0.406622
ENSSSCG00045016841	0.643142	10.7721	0.0113517	0.406851
ENSSSCG00045018180	0.552547	10.5153	0.0114257	0.408229
AKT2	-0.803413	10.5793	0.0115493	0.411361
HERC4	-0.663647	10.8041	0.0118675	0.421387
ENSSSCG00045017108	-0.654661	10.5418	0.0119742	0.422561
CASP10	-0.654656	10.5423	0.0119742	0.422561
OXNAD1	-0.737114	10.5685	0.0122966	0.432155
PUM1	0.618043	10.8348	0.0123215	0.432155
ENSSSCG00045020156	0.614537	10.5172	0.0123884	0.433179
MLLT3	-0.738718	10.8441	0.0125732	0.438305
HOOK3	-0.650836	10.6499	0.0130235	0.452625
ENSSSCG00045038982	0.661639	10.5448	0.0132846	0.460304
PPIP5K1	0.717525	10.5393	0.0135187	0.467008
ENSSSCG00045002073	-0.696562	10.6782	0.0136771	0.470189
TMEM164	-0.774162	10.6025	0.0136928	0.470189
ENSSSCG00045004063	-0.729357	10.6475	0.0137515	0.470794
CACNA2D1	0.560592	11.1361	0.0141609	0.483367
TAF5L	-0.788694	10.56	0.0142045	0.483418
LUZP1	0.70736	10.6352	0.0142563	0.483671
DDB2	0.710816	10.5539	0.0142963	0.483671
TMEM131	0.599691	10.8772	0.0146298	0.490767
ENSSSCG00045039368	-0.741136	10.5405	0.0146735	0.490767
DTL	0.660719	10.5441	0.0146841	0.490767
NSFL1C	0.633701	10.5254	0.0148834	0.490767
ENSSSCG00045030413	0.633836	10.5273	0.0148834	0.490767
NDUFB6	0.575048	10.5258	0.0148834	0.490767
ENSSSCG00045011097	0.633719	10.5258	0.0148834	0.490767
S100A6	0.575012	10.5254	0.0148834	0.490767
ENSSSCG00045031718	-0.764223	10.5877	0.0148912	0.490767
CDON	0.785722	10.6676	0.0149974	0.491535
CCDC68	0.569176	10.5158	0.0150002	0.491535
NUAK1	-0.686332	10.6023	0.0152107	0.497011
ENSSSCG00045024571	-0.790483	10.5732	0.0155804	0.507647
CCNH	0.638532	10.5583	0.0156867	0.509663
PLAAT3	-0.77821	10.6266	0.0158381	0.510835
ENSSSCG00045025851	-0.737027	10.5853	0.0158589	0.510835
GPAT4	-0.692522	10.6771	0.0159065	0.510835
MSI2	-0.538402	10.8841	0.0159071	0.510835
NIBAN1	0.926847	10.6368	0.0159636	0.510835
CYSTM1	-0.738171	10.6417	0.01599	0.510835
ENSSSCG00045029294	0.681452	10.56	0.016061	0.510925
ENSSSCG00045004623	0.698219	10.5462	0.0161154	0.510925
ENSSSCG00045005005	0.674902	10.7559	0.0161265	0.510925
ENSSSCG00045016738	0.854207	10.696	0.0163885	0.517796
NEK1	-0.640392	10.7033	0.0165652	0.521941
ORC4	-0.542305	10.8419	0.0169367	0.526935
TNFAIP8	-0.798415	10.6028	0.0169844	0.526935
TNRC6B	0.47095	11.102	0.0170411	0.526935
RUSC2	0.593675	10.8435	0.0170487	0.526935
IPO8	0.755489	10.6121	0.0170556	0.526935
JAK1	0.66943	10.8087	0.0171541	0.526935
TRPS1	-0.450245	11.2167	0.0172582	0.526935
ENSSSCG00045029913	0.776071	10.5679	0.0173569	0.526935
SFRP1	-0.643978	10.527	0.0173669	0.526935
FKBP4	-0.643983	10.5261	0.0173669	0.526935
ENSSSCG00045036100	-0.706553	10.5272	0.0173669	0.526935
SSR4	-0.643965	10.5268	0.0173669	0.526935
NAGA	-0.643936	10.5265	0.0173669	0.526935
PON3	-0.64397	10.527	0.0173669	0.526935
ARPC4	0.717868	10.5566	0.0174371	0.527106
SNRNP27	-0.667267	10.5421	0.0174645	0.527106
LDHB	-0.719817	10.621	0.0176918	0.532566
ENSSSCG00045002886	0.767541	10.5757	0.017876	0.535329
NEURL1B	0.704132	10.7043	0.0178873	0.535329
PDPK1	-0.691709	10.6444	0.0179237	0.535329
PPARD	-0.739182	10.6166	0.0180413	0.537443
RELCH	0.625433	10.6598	0.0181604	0.539326
ENSSSCG00045015401	-0.696238	10.6503	0.0181986	0.539326
ENSSSCG00045039009	0.654244	10.5358	0.0182781	0.540288
TRPV5	0.628295	10.5246	0.0183978	0.542427
PDGFRL	0.621503	10.5259	0.0186942	0.549754
HIF1A	-0.734672	10.5841	0.0188282	0.552277
ENSSSCG00045021131	-0.69043	10.5655	0.0189469	0.554342
SPARCL1	0.452075	11.1583	0.0190551	0.554851
STT3B	0.742785	10.6537	0.0190727	0.554851
YIPF4	0.693023	10.6111	0.0191094	0.554851
SRPX	-0.754301	10.6338	0.0193062	0.558205
CLIC5	0.626506	10.5534	0.0193223	0.558205
CALD1	0.348619	12.3337	0.0194371	0.560111
SP1	0.657155	10.6066	0.0195509	0.560189
ENSSSCG00045035461	0.784044	10.6703	0.0195531	0.560189
SMARCAL1	-0.718917	10.5766	0.0195863	0.560189
ENSSSCG00045013377	0.667715	10.8864	0.0196667	0.561089
ENSSSCG00045024610	0.738065	10.5811	0.0197769	0.562832
MSANTD4	-0.59695	10.5393	0.0201098	0.57089
NFE2L2	-0.707139	10.7037	0.02031	0.574028
NRG4	-0.765009	10.5928	0.0203205	0.574028
UBE4B	0.630991	10.686	0.0204963	0.574487
ENSSSCG00045008578	0.476695	11.126	0.0205028	0.574487
ENSSSCG00045026660	0.725736	10.6145	0.0206249	0.574487
PPIL3	0.630481	10.5267	0.0206859	0.574487
TBC1D20	-0.632156	10.5492	0.0207209	0.574487
ST3GAL4	-0.763438	10.5473	0.0207209	0.574487
ENSSSCG00045019895	-0.763429	10.5476	0.0207209	0.574487
ENSSSCG00045013086	-0.7357	10.5379	0.0207374	0.574487
ENSSSCG00045027821	0.62715	10.5502	0.0208746	0.575608
MPP7	-0.615795	10.7641	0.0209939	0.575608
ENSSSCG00045037811	-0.602744	10.5174	0.0211184	0.575608
EOGT	-0.602742	10.5174	0.0211184	0.575608
ADORA1	-0.60274	10.5174	0.0211184	0.575608
NKIRAS1	-0.602735	10.5173	0.0211184	0.575608
ENSSSCG00045035653	-0.628107	10.7434	0.0211292	0.575608
ENSSSCG00045029539	0.642899	10.6196	0.021202	0.576223
ENSSSCG00045030748	0.614298	10.6706	0.0213227	0.57716
ENSSSCG00045018784	-0.474312	10.8979	0.0213439	0.57716
ZRSR2	-0.654429	10.5407	0.0213875	0.57716
GCNT1	-0.531728	10.5144	0.0214869	0.578481
ENSSSCG00045005966	0.629906	10.6627	0.0216547	0.581005
ENSSSCG00045029411	-0.532436	10.5145	0.0216819	0.581005
MCEE	-0.53296	10.5146	0.0218062	0.581543
GASK1B	-0.737085	10.5773	0.021844	0.581543
ENSSSCG00045020942	-0.53317	10.5146	0.0218541	0.581543
C9orf72	0.565917	11.1629	0.0219699	0.58327
GPX4	-0.729709	10.5925	0.022398	0.593262
ENSSSCG00045001326	0.536034	10.848	0.0225257	0.595271
KLF12	0.415577	11.3301	0.0227053	0.597017
RBM48	-0.682434	10.5489	0.0227736	0.597017
ENSSSCG00045028996	0.661316	10.5422	0.0229211	0.597017
PDK3	0.661358	10.5441	0.0229211	0.597017
ENSSSCG00045006254	0.614629	11.146	0.0230003	0.597017
SSX2IP	-0.765577	10.6097	0.0230232	0.597017
ENSSSCG00045024958	0.705981	10.5627	0.023103	0.597017
MAP3K8	0.657407	10.5442	0.0231821	0.597017
TXNRD1	-0.663907	10.6049	0.0232124	0.597017
ENSSSCG00045002737	-0.629309	10.6739	0.0234781	0.597017
CNIH3	-0.685929	10.5784	0.0234841	0.597017
IWS1	0.72	10.6211	0.0235462	0.597017
DONSON	0.712072	10.5296	0.0236502	0.597017
KIN	0.70652	10.5881	0.0237015	0.597017
ASCL3	0.613468	10.5431	0.0237807	0.597017
SSR3	-0.657519	10.6003	0.0238264	0.597017
ENSSSCG00045033112	0.610605	10.54	0.0238522	0.597017
ENSSSCG00045009631	0.552341	10.5126	0.0238932	0.597017
CST6	0.485513	10.5134	0.0238932	0.597017
LARP6	0.552462	10.514	0.0238932	0.597017
ENSSSCG00045013860	0.485399	10.5118	0.0238932	0.597017
ENSSSCG00045031840	0.485414	10.5121	0.0238932	0.597017
PSMG3	0.552447	10.5138	0.0238932	0.597017
ENSSSCG00045006646	0.552408	10.5134	0.0238932	0.597017
GSTA4	0.552431	10.5138	0.0238932	0.597017
FOCAD	-0.565636	10.7936	0.0240663	0.600035
SUZ12	-0.75841	10.5946	0.0241638	0.600603
ZRANB1	0.75225	10.5926	0.0241938	0.600603
PLEKHB2	0.678781	10.5914	0.0244397	0.605398
ABCA8	0.642646	10.6739	0.0245378	0.606516
NCK2	0.619185	10.6784	0.0248998	0.614141
ARHGEF12	0.465313	10.9219	0.0251157	0.616425
GKAP1	0.670586	10.5536	0.0251217	0.616425
TLN2	-0.492558	10.9436	0.0252255	0.616425
ARHGEF2	0.735185	10.5874	0.0252293	0.616425
AXL	0.568825	10.6081	0.0252611	0.616425
ENSSSCG00045004915	0.624973	10.6071	0.0253602	0.617453
ENSSSCG00045028837	-0.571986	10.7169	0.0254131	0.617453
SKAP2	-0.639474	10.5473	0.0254647	0.617453
DCP1B	-0.637777	10.5476	0.025739	0.62026
ESF1	0.682548	10.5625	0.0257462	0.62026
PIK3R5	0.547885	10.5139	0.0257965	0.62026
SYNE2	0.474995	10.9653	0.0258361	0.62026
MYO1E	0.641935	10.77	0.0258509	0.62026
PRRC2B	0.669018	10.6945	0.0261529	0.626182
ENSSSCG00045026506	0.629569	10.636	0.0263063	0.626182
CREB5	-0.622638	10.818	0.0263164	0.626182
ENSSSCG00045039491	0.663561	10.5527	0.0263502	0.626182
PCDH1	0.551627	10.5144	0.0264562	0.626182
GATB	0.594139	10.5316	0.0264799	0.626182
PLCD1	0.594247	10.5332	0.0264799	0.626182
ENSSSCG00045032825	-0.728758	10.6204	0.0267074	0.629902
RB1CC1	0.587935	10.7167	0.0267471	0.629902
PLOD2	0.539601	10.7402	0.0272418	0.637592
ENSSSCG00045024427	0.387907	11.2532	0.0274023	0.637592
MSANTD2	0.67772	10.5913	0.0274098	0.637592
ENSSSCG00045036613	0.634836	10.6126	0.0274531	0.637592
MACF1	-0.447772	11.1148	0.0274588	0.637592
BBS9	0.564748	10.8504	0.0274656	0.637592
TMED10	-0.693374	10.5675	0.0274736	0.637592
RPS20	0.478751	10.8691	0.0276542	0.637592
ENSSSCG00045034009	0.591408	10.5324	0.0277223	0.637592
SFMBT1	0.634538	10.5574	0.0277267	0.637592
BMP5	0.613509	10.5658	0.0277386	0.637592
MCU	0.59743	10.8861	0.0277407	0.637592
ENSSSCG00045021028	0.530044	10.7467	0.0279989	0.641002
ENSSSCG00045037021	0.433484	11.5091	0.0280009	0.641002
SEMA6D	0.629372	10.7657	0.0280628	0.64109
ENSSSCG00045035686	0.604079	10.7791	0.0281165	0.64109
TCF3	0.574869	10.5234	0.0282711	0.641648
LGALSL	0.574897	10.5239	0.0282711	0.641648
OGN	-0.697868	10.5825	0.0285323	0.641648
ENSSSCG00045026526	0.546119	10.9184	0.0286953	0.641648
B3GALT5	0.575284	10.5232	0.0287438	0.641648
DDX46	0.560906	10.6403	0.0287707	0.641648
MLLT6	0.613938	10.5725	0.0287779	0.641648
PIAS1	0.55491	10.8032	0.0288605	0.641648
PAXBP1	0.70668	10.6031	0.0288985	0.641648
ENSSSCG00045006430	0.59927	10.7244	0.0289142	0.641648
ENSSSCG00045020325	-0.642533	10.5635	0.0289148	0.641648
ENSSSCG00045014859	-0.678138	10.6574	0.0289232	0.641648
C1QB	0.57351	10.5234	0.0289525	0.641648
GPCPD1	-0.623397	10.6455	0.0289561	0.641648
AUH	0.543208	10.8317	0.0290169	0.641648
DYNC1LI1	0.646795	10.567	0.0290361	0.641648
ENSSSCG00045014518	0.52657	10.9289	0.0291647	0.643249
TXNDC11	-0.636974	10.6055	0.029313	0.645279
ENSSSCG00045016980	0.54454	10.8837	0.0295027	0.645595
SGMS1	-0.563099	10.8451	0.0295289	0.645595
NAV1	-0.637422	10.6299	0.029573	0.645595
ENSSSCG00045019303	0.490755	10.512	0.0295992	0.645595
ENSSSCG00045021035	0.614108	10.6777	0.0296088	0.645595
ENSSSCG00045032013	0.335265	13.1394	0.0296803	0.645926
ENSSSCG00045031271	0.660307	10.5959	0.0298239	0.646479
SESN1	-0.532626	10.8232	0.0298608	0.646479
FMO1	0.646216	10.6284	0.0298748	0.646479
ENSSSCG00045007477	-0.649407	10.6105	0.0300465	0.646928
ARL2	0.575014	10.5242	0.0300526	0.646928
TLE4	0.639928	10.6528	0.0301126	0.646928
RORA	0.504968	11.1551	0.0301523	0.646928
CACNA1C	0.428806	11.4642	0.0301847	0.646928
ENSSSCG00045020993	0.663826	10.6137	0.030234	0.646928
NEXN	-0.691942	10.6468	0.0303818	0.648085
ANKRD6	0.710792	10.5477	0.0304706	0.648085
CHURC1	-0.643952	10.5261	0.0305135	0.648085
DDX5	-0.458967	10.9274	0.0305141	0.648085
PLPP7	0.495218	10.5123	0.0306639	0.650063
ENSSSCG00045008378	0.692856	10.5801	0.0307671	0.651047
PITPNM2	0.60335	10.6378	0.0309845	0.654441
ZMAT4	0.502111	10.5126	0.0310695	0.654988
ANKRA2	0.503089	10.5126	0.0311317	0.654988
NEGR1	-0.620147	10.8413	0.0311818	0.654988
NMD3	0.579771	10.5936	0.0313739	0.657339
MRPS28	-0.61155	10.5542	0.0314083	0.657339
ENSSSCG00045017259	-0.651871	10.5479	0.0314895	0.657839
PARVA	0.544405	10.952	0.0316624	0.660248
ENSSSCG00045027767	0.57314	10.5315	0.0318547	0.662375
ENSSSCG00045036376	0.627805	10.6126	0.0319515	0.662375
NCOA7	0.656425	10.6878	0.0319793	0.662375
ENSSSCG00045034460	0.621402	10.5177	0.0320192	0.662375
WIPI2	0.725587	10.5626	0.0320532	0.662375
ITGA7	0.578053	10.7025	0.0321276	0.662719
ENSSSCG00045021988	0.60019	10.6557	0.0325034	0.669268
CYTH3	0.574204	10.8782	0.0327573	0.673286
KCNN2	0.529862	10.5135	0.0329715	0.673918
ENSSSCG00045001878	-0.663246	10.5267	0.0329904	0.673918
TUBB	-0.684859	10.5515	0.033013	0.673918
MYNN	-0.683274	10.5514	0.0330231	0.673918
ENSSSCG00045013140	-0.576576	10.5444	0.0332123	0.676575
ENSSSCG00045006595	-0.536797	10.5356	0.0334666	0.676947
PLEKHM3	-0.536814	10.5358	0.0334666	0.676947
HK2	-0.679163	10.5347	0.0334666	0.676947
CCZ1	-0.536844	10.5357	0.0334666	0.676947
ENSSSCG00045027177	0.526957	10.5133	0.0335894	0.678125
RTRAF	0.574006	10.5479	0.0336831	0.678125
RFX2	0.581794	10.7748	0.0337023	0.678125
ENSSSCG00045005468	-0.597533	10.5374	0.0338308	0.679519
TRIM21	-0.639793	10.5257	0.0339313	0.679677
MED12	0.55446	10.522	0.0339572	0.679677
PDZRN3	-0.542979	10.8994	0.0341565	0.68034
ABCA9	0.62147	10.838	0.0341924	0.68034
RXRG	-0.538617	10.5343	0.0342579	0.68034
RPS18	-0.605249	10.7084	0.0343169	0.68034
SLC25A40	-0.650986	10.5766	0.0343905	0.68034
PLCB1	-0.477631	11.1475	0.034437	0.68034
ENSSSCG00045030775	0.532189	10.7359	0.0345191	0.68034
PKHD1L1	0.605137	10.5588	0.0345988	0.68034
ENSSSCG00045004146	0.646348	10.5275	0.0346064	0.68034
ENSSSCG00045031552	-0.337254	11.389	0.0346167	0.68034
PEBP1	-0.696998	10.5981	0.0346428	0.68034
ENSSSCG00045025507	0.528828	10.5226	0.0347458	0.681196
RBM39	0.459491	10.9218	0.03484	0.68145
ENSSSCG00045026168	0.555434	10.5224	0.0348776	0.68145
NELFCD	0.529529	10.5225	0.0350247	0.682871
PSMD1	-0.652677	10.6343	0.0352113	0.682871
ENSSSCG00045035290	0.669816	10.6719	0.0352458	0.682871
ENSSSCG00045015201	0.579087	10.736	0.0352665	0.682871
ENSSSCG00045030331	0.556592	10.5227	0.0353053	0.682871
ENSSSCG00045037855	0.587256	10.6453	0.0353076	0.682871
PPARG	-0.451531	11.1357	0.0354883	0.685212
ENSSSCG00045022757	0.66251	10.5879	0.0356755	0.687668
PEX13	-0.537764	10.5348	0.0358671	0.690201
NONO	-0.662167	10.6213	0.0361709	0.694881
IMMP2L	0.549037	11.1494	0.036307	0.696329
ENSSSCG00045038026	0.562616	10.6225	0.0365712	0.700225
FXR1	0.566712	10.6956	0.0368595	0.70457
GPM6B	0.634699	10.7327	0.0373035	0.710043
ENSSSCG00045021830	0.596071	10.5405	0.037352	0.710043
ENSSSCG00045021661	0.625288	10.6061	0.037372	0.710043
ENSSSCG00045023452	-0.54232	10.5349	0.0373935	0.710043
METTL15	-0.679698	10.6157	0.0375616	0.710609
MTR	0.617048	10.7333	0.037642	0.710609
THSD4	0.71532	10.6174	0.0376503	0.710609
RNF144A	0.566051	10.6755	0.0376711	0.710609
MGP	-0.436297	10.9296	0.0378122	0.711272
ENSSSCG00045030461	0.498592	10.7632	0.0378303	0.711272
PDE4A	0.643993	10.5833	0.0379646	0.712197
CCDC77	0.610587	10.524	0.0380037	0.712197
WASF1	0.65476	10.6477	0.0382018	0.714742
ENSSSCG00045027415	-0.603683	10.5306	0.0384886	0.718904
PDCD4	-0.614737	10.577	0.0385496	0.718904
TTC14	-0.478845	10.8006	0.0387058	0.720532
CDKL1	0.577772	10.5694	0.0387626	0.720532
CORO1C	-0.640481	10.586	0.0388755	0.721461
VKORC1L1	-0.589382	10.733	0.0389813	0.722255
OXR1	-0.61951	10.6623	0.0392144	0.723859
TTC13	-0.629735	10.6041	0.0394221	0.723859
ENSSSCG00045033815	-0.661025	10.5556	0.0394897	0.723859
DAB2	-0.574144	10.6914	0.0395318	0.723859
ENSSSCG00045022009	-0.611401	10.6079	0.039557	0.723859
ARMC2Â	-0.573756	10.6082	0.039557	0.723859
CENPC	0.640105	10.6756	0.0395751	0.723859
KANSL2	0.607664	10.5676	0.0396134	0.723859
ENSSSCG00045008610	0.646571	10.6363	0.0396358	0.723859
RNF145	0.671139	10.6299	0.0397812	0.725358
PELI1	0.561891	10.7862	0.0401613	0.726063
DDR2	0.535118	10.8455	0.0402332	0.726063
PRKD3	0.584561	10.7177	0.040293	0.726063
SMC1A	0.641216	10.5909	0.040348	0.726063
ENSSSCG00045014397	0.731465	10.5831	0.0404517	0.726063
ENSSSCG00045002783	-0.530576	10.514	0.0404529	0.726063
HOMEZ	-0.530528	10.5133	0.0404529	0.726063
CNTN1	-0.530579	10.514	0.0404529	0.726063
TRMT5	-0.530572	10.5139	0.0404529	0.726063
ENSSSCG00045016010	-0.530412	10.5119	0.0404529	0.726063
SLC7A2	0.512063	10.8243	0.0407625	0.728037
ENSSSCG00045019316	0.592595	10.5563	0.0407963	0.728037
WDFY1	0.592556	10.5561	0.0407963	0.728037
ENSSSCG00045005244	-0.533714	10.8125	0.0408367	0.728037
ARGLU1	0.512266	10.8478	0.0408803	0.728037
EIF2AK4	0.520737	10.6704	0.0409766	0.728622
ZEB1	0.384256	11.5253	0.04123	0.731886
ENSSSCG00045030664	0.475578	11.7155	0.0412878	0.731886
RPL3	0.498658	10.5525	0.0413879	0.732038
ENSSSCG00045007633	0.475982	10.831	0.0414785	0.732038
TXLNG	0.63973	10.599	0.0414879	0.732038
ENSSSCG00045021263	0.546608	10.6704	0.0417037	0.733131
KLHL23	0.639062	10.6345	0.0417123	0.733131
DENND5A	-0.4811	10.7541	0.0418036	0.733131
ENSSSCG00045033420	0.464322	10.8612	0.0418056	0.733131
NCAM1	-0.668673	10.6365	0.041999	0.733275
SRSF9	0.603458	10.5382	0.0420012	0.733275
VTCN1	-0.624813	10.5683	0.0421024	0.733275
MYCT1	-0.458277	10.5112	0.0421687	0.733275
ENSSSCG00045038463	0.618581	10.796	0.0421896	0.733275
ENSSSCG00045029893	0.555607	10.5376	0.0421973	0.733275
MTMR11	-0.458693	10.5112	0.0422904	0.73378
BACH2	0.632312	10.5811	0.0424965	0.736242
LIPA	-0.600565	10.6559	0.0427402	0.739348
AGGF1	0.611024	10.619	0.0429972	0.740985
ZFP64	0.653905	10.5907	0.0430221	0.740985
COL6A1	0.611553	10.6181	0.0430933	0.740985
RPL5	0.579358	10.6194	0.0430933	0.740985
SMARCA5	0.581887	10.6264	0.0432894	0.743201
INSR	0.555942	10.676	0.0433518	0.743201
PKN2	0.540546	10.7285	0.0436066	0.746453
KLHL13	0.628084	10.623	0.0441714	0.753972
ENSSSCG00045018417	0.643139	10.6594	0.0442366	0.753972
MAOA	-0.529178	10.743	0.0442845	0.753972
OXCT1	-0.488989	10.9318	0.0443843	0.753972
VDAC2	-0.635465	10.5805	0.0444468	0.753972
ENSSSCG00045033136	0.517489	10.7523	0.0444543	0.753972
ATL2	-0.640033	10.6982	0.044506	0.753972
ACOX1	-0.661311	10.6095	0.0446213	0.754811
TSC1	0.545148	10.5544	0.0448344	0.755805
TMEM182	-0.567277	10.7109	0.0449356	0.755805
TMTC3	0.573074	10.6441	0.0450147	0.755805
ENSSSCG00045027473	-0.651692	10.628	0.0450868	0.755805
DAAM1	-0.518447	10.8187	0.0450978	0.755805
ENSSSCG00045007383	0.641853	10.5505	0.0451008	0.755805
ENSSSCG00045030214	0.549911	10.8375	0.0451414	0.755805
NR2F2	0.549873	10.7257	0.0452807	0.757033
FHL5	0.581433	10.7232	0.0454239	0.758322
MFN1	-0.589195	10.623	0.0455282	0.758543
TOB2	-0.627548	10.5982	0.0455695	0.758543
FAM78B	-0.577992	10.584	0.0458204	0.761156
CSE1L	-0.587065	10.5998	0.0458592	0.761156
ENSSSCG00045037841	0.604486	10.5581	0.0459731	0.761723
ATXN10	0.539833	10.7051	0.0460262	0.761723
ENSSSCG00045015698	0.617856	10.6859	0.0460955	0.761771
CRTC3	0.495957	10.9244	0.0465255	0.766131
CDC42BPB	0.555881	10.7282	0.0466058	0.766131
DARS	-0.561572	10.6309	0.0467696	0.766131
ENSSSCG00045012475	0.537493	10.5279	0.0468937	0.766131
SDF4	0.537511	10.5283	0.0468937	0.766131
CD200	0.593987	10.5312	0.0468937	0.766131
DR1	0.537468	10.5288	0.0468937	0.766131
EMC2	0.537615	10.5295	0.0468937	0.766131
ENSSSCG00045002031	-0.666558	10.6279	0.0470685	0.767892
EGLN1	0.613819	10.6732	0.0472807	0.770259
ENSSSCG00045023035	0.557978	10.5234	0.047673	0.774101
AMOTL2	0.537506	10.5303	0.0476857	0.774101
NDUFV2	0.645799	10.614	0.0477236	0.774101
TRIQK	0.590541	10.5567	0.0479942	0.774101
RPS7	0.495469	10.6913	0.0480649	0.774101
ENSSSCG00045012601	-0.72763	10.6432	0.0483799	0.774101
ADAMTS6	-0.641881	10.5619	0.0487109	0.774101
MEIOB	-0.381179	10.9822	0.0488076	0.774101
ENSSSCG00045020989	-0.530928	10.5138	0.0488715	0.774101
PRELID3A	-0.532714	10.5139	0.0490797	0.774101
ENSSSCG00045031496	-0.63876	10.6037	0.0491033	0.774101
ENSSSCG00045012134	0.583571	10.7274	0.0491855	0.774101
ENSSSCG00045005260	0.598911	10.524	0.0493428	0.774101
TLK1	-0.52177	10.7506	0.0496691	0.774101
GAP43	0.664538	10.5685	0.0498032	0.774101
ENSSSCG00045005717	-0.605761	10.5761	0.04989	0.774101
BCAR3	-0.605945	10.5742	0.04989	0.774101
RSRP1	0.638378	10.5594	0.0499065	0.774101
ENSSSCG00045012321	0.415021	10.5089	0.0499671	0.774101
FOXS1	0.415021	10.5089	0.0499671	0.774101
KCNK10	0.485268	10.51	0.0499671	0.774101
TGIF2	0.415045	10.5092	0.0499671	0.774101
VAMP1	0.485356	10.5113	0.0499671	0.774101
ENSSSCG00045004847	0.485305	10.5106	0.0499671	0.774101
ENSSSCG00045029666	0.415079	10.5097	0.0499671	0.774101
AGRN	0.485358	10.5112	0.0499671	0.774101
PRDX4	0.415012	10.5087	0.0499671	0.774101
LPCAT4	0.485325	10.5107	0.0499671	0.774101
RWDD4	0.415008	10.5086	0.0499671	0.774101
ITPRIP	0.485323	10.5106	0.0499671	0.774101
KLF2	0.485389	10.5115	0.0499671	0.774101
LINS1	0.485311	10.5105	0.0499671	0.774101
CD86	0.485362	10.5112	0.0499671	0.774101
NR2F1	0.4853	10.5105	0.0499671	0.774101
GPR39	0.415015	10.5088	0.0499671	0.774101
ENSSSCG00045009361	0.415025	10.509	0.0499671	0.774101
MTERF1	0.54108	10.5302	0.0500139	0.774101
ENSSSCG00045001030	-0.50442	10.6659	0.0503391	0.778086
KIF2A	0.56756	10.6045	0.0504164	0.778214
CENPP	-0.652138	10.62	0.0504831	0.778214
PRDM15	0.581872	10.5307	0.0505561	0.778292
TBL1XR1	0.455749	10.8291	0.0509519	0.782924
ENSSSCG00045008739	0.629682	10.5993	0.0511547	0.782924
ISM1	0.661352	10.5288	0.0512618	0.782924
ADARB1	0.653754	10.6306	0.0512649	0.782924
ENSSSCG00045003851	-0.634093	10.5611	0.0513754	0.782924
ENSSSCG00045034305	0.477467	10.5099	0.0514115	0.782924
ENSSSCG00045033859	0.509491	10.6965	0.0515727	0.782924
ENSSSCG00045007329	0.359634	11.2314	0.0516865	0.782924
PABPN1	0.467291	10.662	0.0516874	0.782924
PKIG	0.568797	10.7384	0.0517068	0.782924
CRLF3	-0.505757	10.6652	0.0517984	0.782924
SMARCA4	0.576492	10.5466	0.0518306	0.782924
CNNM2	0.776954	10.6721	0.0518677	0.782924
SQSTM1	-0.609219	10.5756	0.0522132	0.782924
STK32B	0.475928	10.5103	0.0522168	0.782924
ENSSSCG00045010267	0.475845	10.5104	0.0523888	0.782924
ENSSSCG00045024142	-0.554751	10.7188	0.0524803	0.782924
TAOK2	-0.518927	10.5421	0.0526522	0.782924
DYNC1I2	-0.53209	10.7235	0.0527323	0.782924
TPST1	-0.612684	10.6453	0.0528321	0.782924
NFAT5	-0.340754	11.1388	0.0529429	0.782924
ARHGEF10	-0.627365	10.643	0.0529544	0.782924
ENSSSCG00045021728	-0.609837	10.5517	0.0529578	0.782924
ENSSSCG00045035260	-0.60759	10.6445	0.0530695	0.782924
ENSSSCG00045014744	0.667399	10.6084	0.0531006	0.782924
ENSSSCG00045019797	-0.439026	10.8288	0.0531045	0.782924
PFKP	0.449443	10.5186	0.0531576	0.782924
ENSSSCG00045030522	0.513442	10.5202	0.0531576	0.782924
SNX19	-0.490914	10.5249	0.0531779	0.782924
SOD1	-0.578339	10.5226	0.0531779	0.782924
ENSSSCG00045013920	-0.578311	10.5227	0.0531779	0.782924
ENSSSCG00045026703	-0.578275	10.5223	0.0531779	0.782924
PYM1	-0.422252	10.5226	0.0531779	0.782924
P2RY12	-0.50965	10.5203	0.0531779	0.782924
INSIG1	-0.48705	10.5115	0.0532511	0.782995
ENSSSCG00045023625	-0.648512	10.5559	0.0534712	0.785225
INPP5F	0.623946	10.6033	0.0536423	0.785905
FBXO21	0.564914	10.6034	0.0536545	0.785905
KLF6	-0.607742	10.5753	0.053804	0.787089
MDM2	0.527237	10.5822	0.0542158	0.792104
ENSSSCG00045017035	-0.550292	10.8311	0.0546278	0.795267
SCD5	0.654692	10.5929	0.0546288	0.795267
SFMBT2	0.594864	10.5389	0.0546404	0.795267
MON1B	0.514847	10.5197	0.0550037	0.798203
ST6GAL1	-0.589506	10.5692	0.0552004	0.798203
ENSSSCG00045036723	0.509222	10.5202	0.0552125	0.798203
ENSSSCG00045029447	0.529097	10.8587	0.0552198	0.798203
DSTN	0.610296	10.6614	0.0552731	0.798203
EDNRB	0.630871	10.7009	0.055403	0.798203
RAB3IP	0.480929	10.5113	0.0554279	0.798203
NFE2L3	0.481253	10.5113	0.0555522	0.798203
DYRK1A	0.422694	10.9156	0.0555599	0.798203
PREP	0.690949	10.6313	0.0555784	0.798203
MBD3	-0.488589	10.5239	0.0556077	0.798203
GTF3A	0.481531	10.5113	0.0557362	0.799049
ENSSSCG00045036206	0.515636	10.5202	0.0558129	0.799149
NCOA2	0.484326	10.8226	0.0558927	0.799294
AMBRA1	0.487803	10.7817	0.0560874	0.799303
ENSSSCG00045010149	0.484033	10.5115	0.0561008	0.799303
HSD17B4	-0.571918	10.6712	0.0561024	0.799303
ENSSSCG00045027856	0.53328	10.6844	0.0562635	0.800603
ENSSSCG00045000809	0.629189	10.6444	0.0564249	0.801904
FAIM	0.5164	10.5198	0.0565666	0.802923
ENSSSCG00045010741	0.574383	10.7023	0.0566906	0.803689
EFHD1	0.553115	10.5288	0.056885	0.803835
VAX2	0.51176	10.521	0.057005	0.803835
ENSSSCG00045005223	0.557474	10.629	0.0570537	0.803835
SGSM1	-0.614583	10.5507	0.0571266	0.803835
ENSSSCG00045031884	-0.575306	10.5647	0.057157	0.803835
DYNC1LI2	-0.575447	10.5653	0.057157	0.803835
PHF8	0.580005	10.5765	0.0571915	0.803835
ENSSSCG00045016576	0.533483	10.6503	0.0572641	0.80387
PON2	-0.575493	10.5675	0.057481	0.804857
ENSSSCG00045038944	-0.601514	10.5392	0.0575737	0.804857
ENSSSCG00045026107	-0.569985	10.5217	0.0576061	0.804857
TMEM184C	-0.558565	10.5504	0.0576151	0.804857
MLXIP	0.601673	10.5928	0.057798	0.80643
THBS2	0.514386	10.5212	0.0581179	0.807791
GNA12	0.531639	10.6436	0.0581506	0.807791
TLE1	0.560573	10.643	0.0581506	0.807791
MAGT1	0.600713	10.6195	0.0581773	0.807791
ENSSSCG00045033296	0.593597	10.5697	0.0582926	0.808413
PRRG2	0.512302	10.521	0.0585249	0.809101
CXCL2	0.572526	10.5461	0.058617	0.809101
SLC30A4	-0.572009	10.5222	0.0586455	0.809101
FABP3	-0.596688	10.5392	0.0588399	0.809101
TMEM59	0.534632	10.5674	0.0588883	0.809101
MED14	0.534689	10.5678	0.0588883	0.809101
ENSSSCG00045024178	0.586702	10.5786	0.0588905	0.809101
ENSSSCG00045034015	0.576946	10.5739	0.0589065	0.809101
ITIH4	0.511263	10.6634	0.0590613	0.810255
RTN4	-0.429446	10.8528	0.0594152	0.814137
ENSSSCG00045023500	0.516939	10.5214	0.059533	0.814778
ENSSSCG00045021931	-0.617271	10.5314	0.0598179	0.817702
ENSSSCG00045029882	-0.589821	10.7022	0.0601126	0.81913
AGAP3	0.549824	10.6227	0.0601399	0.81913
ENSSSCG00045002609	-0.529352	10.5432	0.0602003	0.81913
ENSSSCG00045023727	0.411507	10.5085	0.060212	0.81913
ENSSSCG00045034449	-0.65684	10.6216	0.060322	0.81913
PLD1	0.477407	10.8284	0.0603509	0.81913
SUN1	0.564924	10.6089	0.060487	0.81954
RBPMS	0.357226	11.5431	0.0605663	0.81954
ENSSSCG00045037367	0.646371	10.5613	0.0605955	0.81954
ENSSSCG00045014591	0.562482	10.5462	0.0609913	0.823126
ZC2HC1A	0.54514	10.6142	0.0610456	0.823126
SVBP	0.414113	10.5087	0.061103	0.823126
ABL1	-0.487611	10.704	0.061189	0.823126
ENSSSCG00045006274	0.601508	10.65	0.0612698	0.823126
REV3L	0.429226	10.8713	0.0612912	0.823126
REXO2	-0.526685	10.7127	0.0616219	0.826233
TXNL1	-0.589493	10.5821	0.0617037	0.826233
STK39	0.483564	10.8804	0.0617552	0.826233
ENSSSCG00045025091	0.486908	11.0291	0.0618108	0.826233
ENSSSCG00045039474	0.531858	10.6623	0.0619984	0.827776
TRIO	0.49195	10.882	0.0622306	0.828736
ENSSSCG00045019190	-0.597493	10.5529	0.0623288	0.828736
ENSSSCG00045014726	0.437703	10.8933	0.0623515	0.828736
NUCB1	-0.607563	10.5408	0.0623996	0.828736
CLIC4	0.430712	10.8844	0.0624316	0.828736
DNAJB14	0.522238	10.5821	0.0625851	0.829813
ENSSSCG00045017200	0.42483	10.5092	0.0629071	0.83312
SULF1	0.499885	10.8714	0.0630295	0.833778
MBTD1	0.51004	10.7223	0.0632314	0.835484
NOS2	0.569545	10.5618	0.0634258	0.836745
ENSSSCG00045030446	-0.547013	10.5951	0.0635456	0.836745
ENSSSCG00045013367	-0.546931	10.5973	0.0635456	0.836745
RRP1B	0.500016	10.5189	0.0636573	0.837254
BNIP3L	0.533938	10.5686	0.0638773	0.83818
SLTM	0.473934	10.7159	0.0639121	0.83818
RUVBL1	-0.489043	10.5329	0.0639469	0.83818
RXYLT1	0.42985	10.5094	0.0641709	0.839964
ZSWIM4	0.48818	10.5191	0.0642296	0.839964
ENSSSCG00045003094	0.614052	10.5825	0.0643956	0.840648
ACOT13	-0.487554	10.5332	0.0645089	0.840648
CHODL	-0.623501	10.5918	0.064766	0.840648
CCDC102B	0.433462	10.5095	0.0648598	0.840648
OSGEPL1	0.511637	10.6463	0.064936	0.840648
ZNF711	-0.526138	10.5204	0.0650996	0.840648
ENSSSCG00045001009	0.523626	10.5976	0.065129	0.840648
BORCS7	-0.541149	10.5574	0.0651954	0.840648
ATG7	-0.465183	10.9269	0.0652591	0.840648
AKIRIN2	-0.578691	10.5673	0.065279	0.840648
FBXW8	0.579846	10.6295	0.06529	0.840648
COL8A1	-0.681484	10.6302	0.0653551	0.840648
CSMD2	0.558313	10.5345	0.0655279	0.840648
FBXO25	0.503933	10.5367	0.0655279	0.840648
ENSSSCG00045031437	0.558258	10.5367	0.0655279	0.840648
SEC61A1	0.558307	10.5374	0.0655279	0.840648
EMCN	0.504025	10.5375	0.0655279	0.840648
GRIA4	0.491488	10.5196	0.0656172	0.840854
RAF1	0.527447	10.6943	0.0657454	0.841555
PLPP1	-0.397979	10.9867	0.065958	0.843336
TSHR	-0.573846	10.5412	0.0660762	0.843444
MAP4K3	-0.381113	10.8988	0.0661135	0.843444
PAX5	0.442544	10.5099	0.066223	0.843902
ENSSSCG00045002777	0.528705	10.5666	0.0664827	0.845173
ENSSSCG00045008068	0.526613	10.5657	0.0665646	0.845173
ENSSSCG00045025324	0.53685	10.6363	0.0665778	0.845173
CPEB2	-0.611726	10.5917	0.0666175	0.845173
ENSSSCG00045021938	0.531367	10.529	0.0667959	0.8465
ENSSSCG00045031958	0.636154	10.5658	0.0669924	0.847591
PTPN9	0.541832	10.6693	0.0670705	0.847591
HSPA12A	-0.480942	10.6124	0.0671443	0.847591
DSE	0.531862	10.674	0.0671776	0.847591
SIL1	-0.511808	10.5211	0.0673479	0.848805
LRRC43	0.376486	10.9677	0.0675417	0.850313
ENSSSCG00045018321	0.607015	10.5743	0.0676808	0.85113
CFDP1	0.486516	10.7972	0.0678013	0.851618
ENSSSCG00045028674	0.621343	10.5504	0.0678735	0.851618
CIRBP	0.463704	10.6946	0.0679423	0.851618
ENSSSCG00045010166	0.540283	10.5513	0.0681008	0.852673
MAML1	0.560021	10.6076	0.0684598	0.856232
APOA1	-0.688367	10.5922	0.0687759	0.859249
ENSSSCG00045000296	-0.480251	10.7173	0.0689884	0.860966
RYBP	0.539917	10.6494	0.0693416	0.864434
CAB39	0.533369	10.6765	0.0696693	0.867575
PACRG	0.504107	10.5336	0.0698399	0.868261
Grb10	0.558777	10.6347	0.0699874	0.868261
TPRA1	0.506744	10.5208	0.0701081	0.868261
ENSSSCG00045010583	0.531322	10.5289	0.0701586	0.868261
PLEKHA3	0.498497	10.5512	0.0701836	0.868261
ENSSSCG00045028025	0.528212	10.5464	0.070235	0.868261
UNKL	0.537497	10.6013	0.0702542	0.868261
ENSSSCG00045008586	0.494982	10.6669	0.0704687	0.869974
ENSSSCG00045038343	-0.473943	10.8153	0.0708534	0.871756
ENSSSCG00045037421	0.507691	10.5377	0.0708699	0.871756
ENSSSCG00045032685	0.539263	10.5917	0.0709051	0.871756
TMSB4	0.385612	10.8677	0.0709171	0.871756
ENSSSCG00045031393	0.53565	10.6095	0.0710427	0.872364
SOX13	0.516911	10.7576	0.0714473	0.875471
TASP1	-0.577912	10.7185	0.0714484	0.875471
ENSSSCG00045022175	-0.55945	10.572	0.0715837	0.876194
FYCO1	0.497764	10.5349	0.0718657	0.878462
SERPINE2	0.654764	10.5789	0.0719222	0.878462
MIPOL1	-0.53347	10.6688	0.0721719	0.880574
TM4SF1	0.569765	10.5927	0.0722548	0.880649
TMOD1	-0.550721	10.5563	0.0729548	0.888236
ENSSSCG00045030277	0.59978	10.7364	0.0731476	0.88964
MRS2	0.500875	10.5354	0.073361	0.89129
ENSSSCG00045022171	0.513626	10.5352	0.0736007	0.893255
ENSSSCG00045017514	-0.574329	10.5849	0.074173	0.898301
ENSSSCG00045033622	-0.517887	10.5895	0.074173	0.898301
ENSSSCG00045019347	-0.539694	10.5569	0.074274	0.898574
ENSSSCG00045033228	0.493033	10.5357	0.0746792	0.90234
SVIL	-0.440378	10.9366	0.0748084	0.90234
MAP3K20	0.380027	11.1775	0.0748213	0.90234
ENSSSCG00045025264	-0.511589	10.7179	0.0751557	0.905421
EIF3M	0.519019	10.604	0.0755779	0.909177
SMARCA2	-0.543108	10.701	0.075626	0.909177
PIGA	0.5121	10.544	0.0765077	0.915296
ENSSSCG00045008056	0.516609	10.5568	0.0765721	0.915296
PBX3	-0.522431	10.6676	0.0765779	0.915296
MTMR14	0.551768	10.6001	0.0766752	0.915296
SNRK	0.454066	10.8419	0.0767116	0.915296
DAG1	-0.520044	10.5897	0.0767834	0.915296
TPK1	-0.58112	10.5577	0.0768196	0.915296
FRMD	0.505432	10.5502	0.0769093	0.915296
HACD4	-0.454613	10.5105	0.0774917	0.915296
ENSSSCG00045002700	-0.454619	10.5106	0.0774917	0.915296
ENSSSCG00045021066	-0.454563	10.5099	0.0774917	0.915296
DCAF13	-0.454571	10.5099	0.0774917	0.915296
CCDC196	-0.4545	10.5091	0.0774917	0.915296
ENSSSCG00045011666	-0.454602	10.5104	0.0774917	0.915296
ENSSSCG00045036971	-0.454535	10.5096	0.0774917	0.915296
TIMM10B	-0.454571	10.51	0.0774917	0.915296
ENSSSCG00045002061	-0.454601	10.5104	0.0774917	0.915296
SKIV2L	-0.455145	10.5109	0.0779309	0.919456
ENSSSCG00045002195	-0.577334	10.5578	0.0781469	0.919456
PPP2R5C	0.471623	10.6375	0.078176	0.919456
TRIM44	0.500137	10.7055	0.0782157	0.919456
PRPF6	-0.506465	10.5478	0.0782972	0.919456
AP4S1	-0.50082	10.548	0.078325	0.919456
ENSSSCG00045032923	-0.373373	10.9821	0.0787497	0.923497
VEGFD	0.528429	10.5677	0.0789584	0.92459
SPTBN1	0.336614	11.2937	0.0791043	0.92459
ENSSSCG00045038549	-0.500864	10.6843	0.0791186	0.92459
MFSD12	-0.457251	10.5111	0.0791806	0.92459
SNCA	-0.543886	10.5142	0.079246	0.92459
SLC16A10	-0.456807	10.511	0.0794079	0.925181
ENSSSCG00045028520	0.5347	10.6524	0.079458	0.925181
FKBP1B	-0.592825	10.5587	0.0796645	0.926645
ENSSSCG00045006333	0.456107	10.5184	0.0799163	0.928502
IGFBP7	0.431953	11.3463	0.0799861	0.928502
stat3	-0.478183	10.6846	0.080329	0.931
ADAMTS9	-0.354606	11.058	0.0803636	0.931
WT1	0.46912	10.519	0.0805217	0.93189
FUT8	0.516874	10.7313	0.0807725	0.931998
SPCS2	-0.581331	10.5459	0.0813603	0.931998
ENSSSCG00045010503	0.55874	10.6148	0.0815605	0.931998
CDK8	-0.602564	10.5959	0.0815933	0.931998
ENSSSCG00045010669	0.478243	10.5585	0.0816533	0.931998
PRRC1	-0.550845	10.5484	0.0817674	0.931998
RBM17	0.417341	10.5252	0.0818222	0.931998
SMARCD1	0.417383	10.5245	0.0818222	0.931998
ENSSSCG00045014720	0.478702	10.5254	0.0818222	0.931998
ENSSSCG00045037297	0.47872	10.526	0.0818222	0.931998
TPPP3	0.478639	10.5257	0.0818222	0.931998
EBAG9	0.478567	10.5248	0.0818222	0.931998
DLGAP1	0.478776	10.5275	0.0818222	0.931998
ENSSSCG00045020661	0.47867	10.5271	0.0818222	0.931998
ENSSSCG00045010993	0.478724	10.5257	0.0818222	0.931998
PLCB4	0.541021	10.8396	0.0818312	0.931998
NAP1L1	0.521339	10.6997	0.0822021	0.934312
ENSSSCG00045026707	-0.452371	10.7788	0.0823971	0.934312
GGACT	-0.536793	10.5366	0.0824417	0.934312
GPR137C	-0.596781	10.5367	0.0824417	0.934312
PCOLCE	-0.458816	10.538	0.0824417	0.934312
ENSSSCG00045025455	-0.525697	10.5633	0.0830066	0.939786
ACTR6	0.473569	10.5409	0.0833724	0.942067
APBB1IP	0.473529	10.5399	0.0833724	0.942067
SLC41A2	-0.461947	10.5373	0.0836505	0.944279
COPG1	-0.591106	10.6385	0.0838984	0.945094
C16orf72	0.551345	10.5788	0.084003	0.945094
ACVR1C	-0.557084	10.6596	0.0840116	0.945094
NTF3	0.560091	10.632	0.0841867	0.945094
ENSSSCG00045006227	0.565265	10.5844	0.0842172	0.945094
ENSSSCG00045034775	0.463299	10.5854	0.0842172	0.945094
ENSSSCG00045024024	0.524098	10.5432	0.0845429	0.947823
FNBP1	0.405094	10.8932	0.0847676	0.949414
ENSSSCG00045004868	0.460651	10.6604	0.0849594	0.949824
ENSSSCG00045038238	0.403996	10.8891	0.0849699	0.949824
ENSSSCG00045029768	0.495361	10.6318	0.0852277	0.951779
CRBN	0.494123	10.5352	0.0855283	0.953961
MITF	0.400659	10.878	0.0855895	0.953961
PUM2	0.370277	11.0041	0.0859767	0.957346
ENSSSCG00045037370	-0.654533	10.8326	0.0869125	0.965221
STAMBP	-0.590853	10.5387	0.087007	0.965221
DDX42	0.515189	10.5798	0.0870443	0.965221
ENSSSCG00045016939	-0.524333	10.562	0.0870888	0.965221
KLHDC2	0.545867	10.6291	0.0873034	0.965221
STK38L	0.448279	10.8669	0.0873715	0.965221
ENSSSCG00045019716	0.367449	11.1249	0.0873785	0.965221
DDX50	-0.544868	10.5754	0.0875082	0.965221
NCKAP1	0.451718	10.7694	0.0875088	0.965221
RAPGEF2	0.370222	11.314	0.0875255	0.965221
EMC7	0.469972	10.5412	0.0876832	0.965609
ENSSSCG00045018712	0.452155	10.747	0.0884106	0.965609
ENSSSCG00045029051	0.46991	10.6702	0.0884556	0.965609
ENSSSCG00045010039	0.478706	10.5277	0.0884891	0.965609
ENSSSCG00045028499	-0.349749	11.0414	0.0889794	0.965609
ENSSSCG00045007518	0.439866	10.6502	0.0889891	0.965609
FLI1	-0.533137	10.6309	0.089062	0.965609
ENSSSCG00045001050	-0.443391	10.5098	0.0891748	0.965609
RNF149	0.540849	10.6371	0.0892929	0.965609
PSIP1	0.588531	10.5877	0.0894062	0.965609
APIP	-0.58833	10.5389	0.0895874	0.965609
ENSSSCG00045023379	0.445059	10.5633	0.0896222	0.965609
ARFGAP2	-0.490929	10.5275	0.0896728	0.965609
GGA3	-0.473865	10.5298	0.0896728	0.965609
HELQ	-0.408504	10.5289	0.0896728	0.965609
ENSSSCG00045007335	-0.490874	10.5268	0.0896728	0.965609
SLC16A9	-0.556404	10.5294	0.0896728	0.965609
GANAB	-0.408514	10.5284	0.0896728	0.965609
AIFM1	-0.55644	10.5287	0.0896728	0.965609
NADK	-0.408518	10.5287	0.0896728	0.965609
ATG9A	-0.408537	10.5289	0.0896728	0.965609
PPP1CC	-0.490896	10.5272	0.0896728	0.965609
ENSSSCG00045003148	-0.490843	10.5276	0.0896728	0.965609
SSRP1	-0.556274	10.5288	0.0896728	0.965609
TMEM241	-0.460469	10.5384	0.0898321	0.965609
LUC7L	0.415019	10.7002	0.0899945	0.965609
RNF2	0.529068	10.5986	0.0900281	0.965609
HEBP1	0.421652	10.525	0.0900337	0.965609
MTMR7	0.471492	10.5397	0.0902159	0.965609
RASGRF2	-0.507181	10.6251	0.0905732	0.965609
ENSSSCG00045023653	-0.356419	11.098	0.0906449	0.965609
MPDZ	0.450498	10.8692	0.0907566	0.965609
SSBP3	0.52212	10.6793	0.0909066	0.965609
VCL	-0.448509	10.8377	0.0910046	0.965609
ENSSSCG00045034440	0.423856	10.9118	0.0910945	0.965609
ARID5B	0.476479	10.7252	0.0911244	0.965609
ENSSSCG00045039415	-0.398081	10.783	0.0913418	0.965609
ENSSSCG00045009865	-0.509575	10.5193	0.0917703	0.965609
HRH2	-0.509595	10.5195	0.0917703	0.965609
ENSSSCG00045017609	-0.437504	10.5171	0.0917703	0.965609
POFUT2	-0.43752	10.5173	0.0917703	0.965609
GPAM	-0.509599	10.5196	0.0917703	0.965609
ENSSSCG00045039305	-0.509603	10.5197	0.0917703	0.965609
ZXDC	-0.422118	10.5207	0.0917703	0.965609
ENSSSCG00045035710	-0.509518	10.5195	0.0917703	0.965609
DHFR	-0.509567	10.5203	0.0917703	0.965609
TRMT2B	-0.509603	10.5196	0.0917703	0.965609
ENSSSCG00045034339	-0.437528	10.5173	0.0917703	0.965609
KCNT2	-0.509648	10.5203	0.0917703	0.965609
ACAA2	-0.509596	10.5195	0.0917703	0.965609
JMY	-0.511239	10.6202	0.091981	0.966938
ZNF521	-0.500155	10.7332	0.0923534	0.969964
ENSSSCG00045007894	0.620442	10.5837	0.0926683	0.972381
ENSSSCG00045014121	0.450463	10.6828	0.0929836	0.974071
LRCH1	0.492123	10.7597	0.0929992	0.974071
ENSSSCG00045002141	-0.467806	10.5111	0.0934121	0.977503
ENSSSCG00045001572	-0.438443	10.5178	0.0941123	0.980773
ENSSSCG00045017527	-0.499792	10.6506	0.0942811	0.980773
ENSSSCG00045010739	0.550768	10.5942	0.0948528	0.980773
ADGRL2	0.360728	11.0187	0.0949915	0.980773
OSBPL6	0.474477	10.5422	0.0950539	0.980773
UBTD2	-0.505509	10.6217	0.095769	0.980773
GLDN	0.688417	10.6131	0.0957951	0.980773
GPC6	-0.365469	11.5355	0.0957956	0.980773
ATOH8	-0.547642	10.5287	0.0960294	0.980773
CYP2A19	-0.439988	10.5181	0.0960783	0.980773
HADHB	-0.487817	10.5534	0.0961223	0.980773
ZFYVE9	-0.52046	10.6518	0.0963602	0.980773
ENSSSCG00045017759	0.452079	10.6556	0.0964905	0.980773
PNISR	0.372102	10.949	0.0966386	0.980773
LHFPL6	0.385658	11.2801	0.0969417	0.980773
PRKCE	0.427148	10.8733	0.0969763	0.980773
ENSSSCG00045028269	-0.5218	10.639	0.0976086	0.980773
EPC1	0.366213	10.965	0.09786	0.980773
ORC2	0.495321	10.5581	0.0980685	0.980773
RPL19	0.399088	10.6654	0.0982306	0.980773
ENSSSCG00045028823	0.424751	10.776	0.0983769	0.980773
ENSSSCG00045029175	0.523902	10.5828	0.0985587	0.980773
SND1	-0.474279	10.6721	0.0986102	0.980773
SYF2	0.382329	10.5156	0.098698	0.980773
ENSSSCG00045037012	0.382292	10.5153	0.098698	0.980773
SKAP1	0.449408	10.5183	0.098698	0.980773
VPS4A	0.449389	10.518	0.098698	0.980773
ENSSSCG00045016238	0.382309	10.5155	0.098698	0.980773
HDHD3	0.449362	10.5176	0.098698	0.980773
ENSSSCG00045014745	0.382345	10.5159	0.098698	0.980773
ENSSSCG00045006915	0.38235	10.5149	0.098698	0.980773
TNFAIP8L3	0.44941	10.5182	0.098698	0.980773
AP5Z1	0.449343	10.5162	0.098698	0.980773
B9D2	0.382288	10.5152	0.098698	0.980773
ENSSSCG00045026891	0.382324	10.5158	0.098698	0.980773
ENSSSCG00045017258	0.449436	10.5175	0.098698	0.980773
FAM111A	0.449376	10.5181	0.098698	0.980773
RNPC3	0.470306	10.6193	0.098714	0.980773
PDIA5	-0.539025	10.5547	0.0987442	0.980773
OSBPL8	0.407113	10.7622	0.0988304	0.980773
ENSSSCG00045024965	0.534721	10.5697	0.0991398	0.980773
UAP1	0.503319	10.6804	0.0993649	0.980773
MRPL1	0.518353	10.5968	0.0994109	0.980773
ENSSSCG00045034124	-0.51068	10.5932	0.0994697	0.980773
ENSSSCG00045018583	-0.585433	10.6096	0.0996691	0.980773
TEX49	0.445361	10.5161	0.0997948	0.980773
NFYA	0.517467	10.5434	0.0998945	0.980773
FKTN	-0.533789	10.6289	0.100001	0.980773
LRRC58	-0.487995	10.5545	0.100069	0.980773
ENSSSCG00045038352	0.445838	10.5467	0.100098	0.980773
THAP3	0.445841	10.5489	0.100098	0.980773
NID2	0.446124	10.7236	0.100142	0.980773
ENSSSCG00045035988	0.490784	10.5271	0.100526	0.980773
ENSSSCG00045012271	0.594242	10.7124	0.100526	0.980773
DDX1	0.497848	10.5568	0.100555	0.980773
SLC12A6	0.507403	10.6829	0.100578	0.980773
ENSSSCG00045026018	0.526683	10.5475	0.100873	0.980773
ENSSSCG00045011758	0.412853	10.6743	0.101207	0.980773
DNAJB4	-0.442906	10.798	0.101212	0.980773
ENSSSCG00045001466	-0.607431	10.9563	0.101487	0.980773
NDUFB3	-0.474871	10.5385	0.101565	0.980773
ENSSSCG00045005578	-0.546772	10.5621	0.101623	0.980773
CPXM2	-0.499891	10.5259	0.101785	0.980773
MRLC2	-0.530676	10.5835	0.102309	0.980773
DKK2	0.636287	10.6158	0.10245	0.980773
PACSIN3	0.469023	10.5271	0.102497	0.980773
PHF14	-0.484352	10.7291	0.102564	0.980773
C16orf87	0.530171	10.5898	0.103063	0.980773
ENSSSCG00045027626	0.441654	10.5169	0.103259	0.980773
ENSSSCG00045011656	-0.505832	10.5195	0.103391	0.980773
ENSSSCG00045003589	-0.577884	10.5602	0.103571	0.980773
PICALM	-0.313255	11.0102	0.103614	0.980773
EPM2AIP1	-0.477489	10.5391	0.103685	0.980773
ENSSSCG00045020894	-0.497528	10.5264	0.103718	0.980773
NXF1	-0.574167	10.5459	0.103831	0.980773
TALDO1	-0.530624	10.5853	0.104056	0.980773
WDR17	0.497866	10.5517	0.104143	0.980773
ENSSSCG00045015896	0.487535	10.5466	0.104283	0.980773
BPNT1	-0.427494	10.5302	0.104459	0.980773
ENSSSCG00045032596	0.47637	10.5923	0.104488	0.980773
ENSSSCG00045028521	0.414985	10.5084	0.1045	0.980773
CST9	0.341033	10.5061	0.1045	0.980773
PEX16	0.414981	10.5084	0.1045	0.980773
ENSSSCG00045022375	0.414942	10.508	0.1045	0.980773
ENSSSCG00045009722	0.340974	10.5053	0.1045	0.980773
ENSSSCG00045036147	0.414914	10.5074	0.1045	0.980773
PIGV	0.341005	10.5058	0.1045	0.980773
STMN1	0.341061	10.5064	0.1045	0.980773
ATP6V1F	0.341033	10.5061	0.1045	0.980773
EVA1B	0.340976	10.5053	0.1045	0.980773
HPSE	0.341014	10.5057	0.1045	0.980773
ENSSSCG00045033046	0.340994	10.5055	0.1045	0.980773
ENSSSCG00045016746	0.414978	10.5083	0.1045	0.980773
ENSSSCG00045012000	0.341033	10.5061	0.1045	0.980773
PRIMA1	0.340966	10.5052	0.1045	0.980773
ENSSSCG00045038429	0.340996	10.5055	0.1045	0.980773
SMUG1	0.340998	10.5055	0.1045	0.980773
ENSSSCG00045025644	0.414945	10.5078	0.1045	0.980773
BTG4	0.341057	10.5064	0.1045	0.980773
RER1	0.341036	10.5061	0.1045	0.980773
C2H5orf30	0.341017	10.506	0.1045	0.980773
ENSSSCG00045038697	0.34098	10.5054	0.1045	0.980773
RCCD1	0.341021	10.5058	0.1045	0.980773
ENSSSCG00045007952	0.340992	10.5055	0.1045	0.980773
TUBG2.1	0.341003	10.5058	0.1045	0.980773
CFTR	0.341018	10.5058	0.1045	0.980773
ENSSSCG00045010217	0.414925	10.5076	0.1045	0.980773
ENSSSCG00045026139	0.340996	10.5055	0.1045	0.980773
GRIA1	0.41496	10.5081	0.1045	0.980773
BMPR1B	0.341039	10.5062	0.1045	0.980773
ENSSSCG00045001421	0.341028	10.506	0.1045	0.980773
ENSSSCG00045020499	0.340986	10.5054	0.1045	0.980773
PLA1A	0.341016	10.5057	0.1045	0.980773
ERMP1	0.340985	10.5053	0.1045	0.980773
FOLR2	0.340983	10.5052	0.1045	0.980773
ENSSSCG00045012082	0.414976	10.5083	0.1045	0.980773
ENSSSCG00045026210	0.340996	10.5055	0.1045	0.980773
ENSSSCG00045007741	0.34099	10.5055	0.1045	0.980773
ENSSSCG00045031927	0.414952	10.508	0.1045	0.980773
EPHB4	0.340972	10.5053	0.1045	0.980773
KLHL4	0.340978	10.5055	0.1045	0.980773
DNAJC9	0.414958	10.5081	0.1045	0.980773
ENSSSCG00045034988	0.340994	10.5055	0.1045	0.980773
EXTL2	0.340972	10.5053	0.1045	0.980773
ENSSSCG00045016581	0.340989	10.5054	0.1045	0.980773
ENSSSCG00045022075	0.414985	10.5084	0.1045	0.980773
RPGRIP1L	-0.418289	10.8264	0.104617	0.981072
REPS2	0.584419	10.5632	0.104813	0.981852
CRNKL1	0.493048	10.5502	0.104871	0.981852
MLLT10	-0.363039	10.9511	0.104983	0.982094
CMTR1	-0.481843	10.6827	0.105096	0.982353
ENSSSCG00045019041	0.642435	10.5843	0.105209	0.982399
WAC	0.470515	10.7638	0.105273	0.982399
B4GALT6	-0.520546	10.52	0.105409	0.982399
ENSSSCG00045015501	0.396253	11.0199	0.105444	0.982399
ENSSSCG00045014890	-0.482431	10.6353	0.105559	0.982679
ENSSSCG00045001238	0.640402	10.5919	0.10598	0.985793
FLT1	0.573731	10.5616	0.106142	0.986503
ENSSSCG00045030974	0.440306	10.5173	0.106684	0.990733
RNF139	-0.483039	10.5646	0.106838	0.991164
GPR63	-0.529073	10.5537	0.107008	0.991164
TPM2	0.460655	10.6017	0.10707	0.991164
ECM2	-0.417099	10.7711	0.107321	0.991164
ENSSSCG00045000620	-0.548076	10.5788	0.107521	0.991164
HACE1	0.44169	10.6011	0.107614	0.991164
MARK3	0.380116	10.864	0.107731	0.991164
ENSSSCG00045038218	-0.499928	10.6005	0.107779	0.991164
ENSSSCG00045003794	-0.51109	10.6524	0.107787	0.991164
PTK2B	0.447394	10.5341	0.108135	0.991164
PSMA7	0.447414	10.5347	0.108135	0.991164
SARS	0.447355	10.5336	0.108135	0.991164
ENSSSCG00045008114	0.447185	10.5315	0.108135	0.991164
ENSSSCG00045020967	0.447331	10.5333	0.108135	0.991164
TEC	0.449715	10.5182	0.108158	0.991164
ZMYM4	-0.423046	10.7209	0.108342	0.991164
NOTCH1	0.446857	10.5323	0.108452	0.991164
TCF4	0.293748	11.2998	0.108506	0.991164
ENSSSCG00045017837	0.569138	10.5475	0.108585	0.991164
RPL38	0.4251	10.6418	0.108741	0.991164
DCAF6	-0.418246	10.8704	0.108866	0.991164
ENSSSCG00045037255	0.43727	10.8291	0.10895	0.991164
GK	0.515382	10.5963	0.108973	0.991164
ENSSSCG00045003192	0.397899	10.5069	0.108978	0.991164
ENSSSCG00045024510	0.365183	11.0983	0.109337	0.991164
CALCRL	0.498005	10.6772	0.109377	0.991164
MED19	-0.454344	10.5169	0.109405	0.991164
RPS15A	0.499906	10.6062	0.109432	0.991164
PATL1	0.527765	10.537	0.109436	0.991164
CDC73	0.400581	10.5756	0.109486	0.991164
COG7	0.485204	10.5773	0.109486	0.991164
ENSSSCG00045000362	-0.460173	10.5169	0.109496	0.991164
CHSY1	-0.519058	10.5691	0.109852	0.99361
DECR1	0.467519	10.6389	0.110343	0.995067
DYM	-0.365437	10.8261	0.11039	0.995067
ISCA2	0.396153	10.5146	0.110604	0.995067
LGALS3	0.424433	10.5252	0.110644	0.995067
ENSSSCG00045028348	-0.472001	10.6166	0.110712	0.995067
MEOX2	0.498902	10.7233	0.110782	0.995067
GAS7	-0.502529	10.5441	0.110972	0.995067
RWDD1	-0.502546	10.5473	0.110972	0.995067
NEDD1	-0.518921	10.5433	0.110972	0.995067
ENSSSCG00045034375	-0.502523	10.547	0.110972	0.995067
ENSSSCG00045005543	-0.502534	10.547	0.110972	0.995067
ENSSSCG00045007212	0.386535	10.7501	0.111096	0.995067
ENSSSCG00045037571	-0.47408	10.5666	0.111141	0.995067
SMURF1	0.38955	10.8449	0.111283	0.995555
ENSSSCG00045018977	0.455183	10.5251	0.111484	0.996104
NPR3	0.447353	10.5338	0.111535	0.996104
ARID4A	0.506481	10.5958	0.111605	0.996104
RNF180	0.516657	10.682	0.112055	0.997852
RSRC1	0.46122	10.7644	0.112061	0.997852
KCNB2	-0.616191	10.7091	0.11211	0.997852
MPHOSPH10	0.399937	10.5077	0.11215	0.997852
ENSSSCG00045016336	-0.352709	10.8432	0.112242	0.997852
LRRC8D	-0.446721	10.5441	0.112461	0.997852
CDCA7L	0.445519	10.5332	0.112531	0.997852
ENSSSCG00045016507	0.3479	11.0483	0.112572	0.997852
PYGL	0.528996	10.5852	0.112584	0.997852
DHX35	0.520631	10.5847	0.112852	0.999456
ENSSSCG00045012799	-0.439039	10.5178	0.113646	1
LRRC7	-0.44442	10.5442	0.113664	1
DOCK8	-0.498508	10.5793	0.113696	1
RBMS1	0.357667	10.83	0.113838	1
RSC1A1	-0.484	10.6045	0.114185	1
AGPS	-0.411241	10.6357	0.114359	1
SUPT3H	-0.496712	10.7056	0.114674	1
ENSSSCG00045035896	0.407013	10.5082	0.114954	1
FBXL3	0.448807	10.5342	0.115054	1
LAMA2	0.437265	10.8878	0.115332	1
ZCCHC10	0.386717	10.5155	0.115417	1
HEXD	0.469315	10.5562	0.115605	1
AAGAB	-0.516786	10.6355	0.115607	1
ALG13	-0.440452	10.5293	0.115882	1
ENSSSCG00045023602	-0.496408	10.5549	0.115916	1
ABCA1	0.477973	10.6657	0.115926	1
DDX17	0.328333	11.0625	0.116186	1
SLC35D2	0.492374	10.6044	0.116364	1
SLC35F3	0.411933	10.5159	0.116756	1
ENSSSCG00045020233	-0.573361	10.5449	0.116884	1
ENSSSCG00045029368	-0.429994	10.7649	0.117321	1
PACSIN2	0.36957	10.9467	0.117406	1
TANC1	-0.429212	10.7212	0.11761	1
ZNF584	0.415317	10.516	0.117695	1
ENSSSCG00045013771	-0.427381	10.7185	0.117785	1
DLGAP2	0.436992	10.5162	0.117898	1
POLD4	0.39451	10.5161	0.117985	1
ZNRF1	0.472314	10.6804	0.118408	1
ENSSSCG00045030051	-0.453023	10.6816	0.118807	1
PWWP2A	-0.48128	10.6092	0.118944	1
ENSSSCG00045009545	-0.474043	10.5592	0.119016	1
RAC1	0.537359	10.5765	0.119109	1
PRIM1	-0.495189	10.5265	0.11911	1
ADAMTSL1	0.655688	10.5812	0.119155	1
ASH1L	0.357807	11.0146	0.119164	1
ENSSSCG00045039239	-0.422612	10.7689	0.11933	1
ELOVL5	-0.419785	10.8434	0.119438	1
WDR37	0.403291	10.5319	0.119479	1
ENSSSCG00045034957	-0.509939	10.5697	0.119807	1
SERINC3	0.473946	10.548	0.120027	1
FYN	0.453758	10.8586	0.120091	1
PLAGL1	-0.49794	10.5746	0.120395	1
ENSSSCG00045029628	0.319613	10.8577	0.120747	1
CCDC82	0.549973	10.5623	0.120749	1
RNASEH2B	-0.470082	10.531	0.120847	1
ENSSSCG00045033169	0.441754	10.532	0.120887	1
ENSSSCG00045028731	0.342784	11.2441	0.121065	1
NABP1	-0.474566	10.5608	0.121322	1
KIAA1958	0.423667	10.5534	0.121417	1
ANGEL2	0.484255	10.5796	0.121683	1
QKI	0.324838	11.0916	0.121715	1
CERS5	0.539966	10.5551	0.122274	1
PHF20	-0.46476	10.6772	0.122728	1
NRIP2	-0.522201	10.5431	0.122743	1
ARHGAP15	0.480555	10.528	0.122772	1
ENSSSCG00045001724	-0.447326	10.7651	0.122814	1
G3BP2	-0.498853	10.5741	0.122948	1
RIN2	0.40375	10.8108	0.122964	1
FLNB	0.444908	10.5481	0.122978	1
ENSSSCG00045009335	0.329069	10.5052	0.12314	1
ENSSSCG00045012483	0.46244	10.6853	0.123199	1
ENSSSCG00045004849	-0.497434	10.5732	0.123458	1
CLEC1A	0.44913	10.5331	0.123732	1
ENSSSCG00045039291	0.433583	10.5173	0.123819	1
ENSSSCG00045000331	-0.549546	10.7478	0.12465	1
PGM5	0.435502	10.9703	0.124718	1
ENSSSCG00045011346	0.388848	10.7036	0.125129	1
ENSSSCG00045002233	0.330964	10.5053	0.125169	1
ENSSSCG00045004723	0.443409	10.5322	0.125169	1
ECHS1	-0.470441	10.5709	0.125274	1
ENSSSCG00045033629	0.520595	10.7165	0.125358	1
ENSSSCG00045038882	-0.448067	10.6056	0.125581	1
PDGFRA	-0.469974	10.5905	0.125795	1
SGCE	0.467167	10.556	0.125908	1
SERPINB5	0.334711	10.5055	0.126035	1
ATXN1	0.388958	10.9162	0.126073	1
ENSSSCG00045004303	0.335603	10.5055	0.126182	1
PPP1R9B	0.440294	10.5177	0.12626	1
SNX10	-0.527303	10.5824	0.127067	1
TMEM50A	-0.458725	10.5375	0.127277	1
DNAJA1	-0.396055	10.5349	0.127277	1
ENSSSCG00045017023	-0.474102	10.533	0.127277	1
TXNDC16	0.575348	10.5657	0.127428	1
ENSSSCG00045001135	0.518603	10.568	0.127452	1
ILRUN	0.366999	10.6954	0.127465	1
ENSSSCG00045021279	-0.456596	10.5172	0.127705	1
ENSSSCG00045022642	-0.443439	10.5753	0.127726	1
ENSSSCG00045035715	0.450095	10.5464	0.127996	1
ERBB3	0.338316	10.5056	0.127998	1
CAPRIN1	-0.435157	10.6107	0.128045	1
ZKSCAN1	-0.444313	10.544	0.128242	1
PHKB	-0.398209	10.8092	0.128508	1
ARHGAP12	-0.473735	10.7361	0.128655	1
RYR2	-0.320733	11.2718	0.128776	1
DCAKD	0.452869	10.6615	0.128838	1
NVL	-0.536494	10.5836	0.129022	1
FAR1	0.450611	10.6551	0.129044	1
ENSSSCG00045028503	-0.459641	10.6996	0.129202	1
ENSSSCG00045027100	0.529045	10.5959	0.129283	1
ENSSSCG00045016799	0.439922	10.6475	0.129446	1
ENSSSCG00045039226	0.488045	10.6056	0.129533	1
TSPAN18	-0.497156	10.5732	0.129572	1
TMSB10	-0.428481	10.787	0.129591	1
ERBIN	0.406577	10.8016	0.129782	1
TFG	0.516646	10.5604	0.129903	1
SREK1IP1	0.39732	10.5612	0.129903	1
ENSSSCG00045019296	0.516566	10.5589	0.129903	1
ENSSSCG00045028250	-0.497033	10.6469	0.130064	1
CDH10	0.345282	10.5059	0.130085	1
ASPDH	0.45109	10.5534	0.130333	1
NCBP1	-0.400454	10.5342	0.130357	1
ENSSSCG00045016972	0.427825	10.6555	0.13055	1
SRPK2	-0.396072	10.8939	0.131034	1
ENSSSCG00045035142	0.490582	10.5558	0.131312	1
PPIP5K2	-0.475201	10.648	0.131687	1
ENSSSCG00045039220	0.47334	10.5399	0.131744	1
HNRNPA1	0.473407	10.5408	0.131744	1
DCN	-0.357489	10.9637	0.13176	1
RAB28	-0.455406	10.689	0.131821	1
ENSSSCG00045039117	-0.455781	10.5368	0.131924	1
TIMP3	0.383847	11.0619	0.133013	1
ACSS3	-0.430572	10.7399	0.133315	1
ALDH1A1	-0.520036	10.542	0.13335	1
NFIC	0.441564	10.6819	0.133646	1
NQO2	0.513729	10.5589	0.133673	1
HSPA4	-0.458288	10.5376	0.133852	1
TBCA	-0.456381	10.6593	0.134007	1
PPP1R35	0.361532	10.5064	0.134067	1
ENSSSCG00045016855	0.478139	10.6866	0.134101	1
ERP27	0.363396	10.5068	0.134294	1
TGFB2	-0.505653	10.5954	0.134373	1
EXOSC5	0.363465	10.5065	0.1344	1
ACSL3	0.454827	10.6265	0.134831	1
SPTBN2	0.369812	10.5067	0.134947	1
ENSSSCG00045014872	0.445588	10.5264	0.13529	1
C1QTNF2	0.371536	10.5068	0.135434	1
SPC24	0.369604	10.5071	0.135516	1
MEX3C	0.455913	10.5264	0.13573	1
LHFPL3	0.687055	10.8644	0.135888	1
ENSSSCG00045016881	0.361706	10.5068	0.135893	1
ENSSSCG00045012317	0.408383	10.7078	0.136247	1
VWC2	0.37718	10.507	0.136542	1
SRRM2	0.392704	10.7837	0.136626	1
GABBR1	0.416941	10.54	0.136754	1
UBE2Z	0.401656	10.5597	0.136894	1
GALNT7	0.482147	10.5591	0.136899	1
ARHGEF9	-0.455066	10.5953	0.1369	1
ENSSSCG00045021096	0.379044	10.6274	0.136986	1
ENSSSCG00045030204	0.392758	10.7828	0.137287	1
ENSSSCG00045013976	0.380537	10.8975	0.137422	1
ENSSSCG00045032223	-0.404782	10.5351	0.138027	1
ENSSSCG00045017933	0.469231	10.558	0.138051	1
ENSSSCG00045035624	-0.397742	10.5352	0.138202	1
CPE	0.636678	10.6206	0.138204	1
ENSSSCG00045038153	-0.46152	10.676	0.138236	1
ENSSSCG00045007989	-0.472091	10.6127	0.138315	1
ENSSSCG00045029996	0.360499	10.9911	0.138545	1
DOCK9	0.397084	10.7959	0.138641	1
ANP32A	0.42431	10.5406	0.139064	1
ENSSSCG00045017292	-0.476835	10.5322	0.139182	1
TP53INP1	0.43409	10.5318	0.13922	1
SLC44A2	0.422129	10.6656	0.139364	1
ENSSSCG00045036270	-0.485684	10.5807	0.139474	1
MYO9A	0.34302	10.902	0.139531	1
VDAC1	-0.487602	10.5518	0.139773	1
ENSSSCG00045036795	-0.432285	10.5503	0.139773	1
MAP2K2	-0.432277	10.5519	0.139773	1
ENSSSCG00045024049	0.506498	10.5681	0.139828	1
RPL23A	0.402848	10.6563	0.139942	1
ENSSSCG00045025435	0.41708	10.5219	0.14026	1
SMO	0.417204	10.5232	0.14026	1
ENSSSCG00045022854	0.417267	10.5226	0.14026	1
EMP3	0.417259	10.5243	0.14026	1
GAS8	0.417153	10.5216	0.14026	1
PSMD6	0.417358	10.524	0.14026	1
TTLL12	0.417192	10.522	0.14026	1
ENSSSCG00045036792	0.353185	10.5218	0.14026	1
VTI1B	0.417346	10.524	0.14026	1
RNF40	0.417151	10.5228	0.14026	1
ENSSSCG00045036965	0.35331	10.5224	0.14026	1
PCMT1	-0.459322	10.6508	0.140504	1
TEF	0.436595	10.5557	0.140648	1
ESCO1	0.395707	10.6692	0.140749	1
AGPAT2	0.373848	10.5375	0.140782	1
GPRC5C	-0.526427	10.57	0.140876	1
MAP3K13	0.48437	10.6751	0.141869	1
PSMF1	0.414553	10.5232	0.141984	1
LPGAT1	-0.461453	10.5667	0.142091	1
HECA	-0.46133	10.5667	0.142091	1
APPL2	0.478315	10.58	0.142225	1
ENSSSCG00045037596	-0.485919	10.5499	0.142754	1
ENSSSCG00045024786	0.445963	10.6142	0.142947	1
ST5	0.490242	10.5653	0.143055	1
N4BP2L1	0.418192	10.5381	0.143202	1
CADPS2	0.49875	10.6062	0.143347	1
ENSSSCG00045011325	0.392629	10.7062	0.143456	1
ENSSSCG00045002828	0.412955	10.5231	0.143565	1
CPNE2	0.417523	10.5236	0.143683	1
ENSSSCG00045013625	0.413897	10.5236	0.143705	1
ENSSSCG00045021961	-0.339798	10.5253	0.143836	1
RCN1	-0.490839	10.5265	0.143836	1
CYP1B1	-0.408412	10.5279	0.143836	1
COQ5	-0.422276	10.5234	0.143836	1
COPZ1	-0.490879	10.5257	0.143836	1
ENSSSCG00045015429	-0.422221	10.5233	0.143836	1
CHCHD10	-0.49082	10.5251	0.143836	1
GSTK1	-0.490828	10.5262	0.143836	1
ACKR4	-0.42219	10.5234	0.143836	1
SLC39A6	-0.339816	10.5254	0.143836	1
ENSSSCG00045036067	-0.408385	10.5275	0.143836	1
BLZF1	-0.408456	10.5284	0.143836	1
RASSF2	-0.408412	10.5276	0.143836	1
ENSSSCG00045024860	-0.49081	10.5251	0.143836	1
BRK1	0.42403	10.5376	0.144027	1
Gucy1a3	0.333484	11.2484	0.144594	1
TRIB2	0.412639	10.5237	0.144847	1
ENSSSCG00045013390	0.423257	10.5982	0.144919	1
ENSSSCG00045011726	-0.483247	10.5819	0.145529	1
USP7	0.422743	10.5991	0.14564	1
PTCD2	0.418905	10.5237	0.14567	1
UCHL5	0.429173	10.539	0.145767	1
APC	-0.400196	10.7386	0.146116	1
LYPD6	0.486558	10.5202	0.146229	1
UBAC2	-0.485308	10.5802	0.146292	1
ENSSSCG00045013090	-0.526367	10.6136	0.146527	1
MAN1A1	0.517645	10.6528	0.146559	1
ACVR2A	-0.41229	10.6587	0.146712	1
TIAL1	0.380189	10.6466	0.14701	1
ENSSSCG00045028377	0.361212	10.5205	0.147109	1
ENSSSCG00045002075	0.48735	10.5944	0.147452	1
CYP27A1	-0.467185	10.6621	0.147469	1
DNAJC16	-0.525877	10.5342	0.147683	1
PLPBP	0.412734	10.5241	0.147723	1
ENSSSCG00045004139	-0.486428	10.5238	0.148029	1
ENSSSCG00045031633	0.366472	10.822	0.14804	1
POGLUT1	0.446911	10.5942	0.148128	1
VPS52	-0.374384	10.5065	0.148449	1
PFN2	-0.374349	10.5061	0.148449	1
ENSSSCG00045028209	-0.374325	10.5057	0.148449	1
MESD	-0.374418	10.5069	0.148449	1
TAF12	-0.374371	10.5063	0.148449	1
ARF5	-0.374424	10.5071	0.148449	1
FITM2	-0.37442	10.507	0.148449	1
ST8SIA2	-0.374379	10.5064	0.148449	1
ENSSSCG00045033623	-0.374431	10.5072	0.148449	1
PPP4R4	-0.374377	10.5064	0.148449	1
FGFR4	-0.374377	10.5064	0.148449	1
SLC25A15	-0.374431	10.5072	0.148449	1
ENSSSCG00045030386	-0.374428	10.5071	0.148449	1
VASN	-0.374427	10.5071	0.148449	1
SUV39H2	-0.374416	10.5069	0.148449	1
MUL1	-0.374423	10.5071	0.148449	1
MISP3	-0.374387	10.5066	0.148449	1
BAIAP2	-0.374414	10.5069	0.148449	1
ENSSSCG00045005586	-0.374386	10.5065	0.148449	1
XRCC6	-0.374422	10.507	0.148449	1
GLRX5	-0.374424	10.5071	0.148449	1
NOVA2	-0.374367	10.5063	0.148449	1
C7H6orf136	-0.374425	10.5071	0.148449	1
ENSSSCG00045023281	-0.374434	10.5072	0.148449	1
ENSSSCG00045034355	-0.374429	10.5071	0.148449	1
ELOF1	-0.374362	10.5062	0.148449	1
ENSSSCG00045026434	-0.374432	10.5072	0.148449	1
ENSSSCG00045023571	-0.374393	10.5067	0.148449	1
DGAT1	-0.374426	10.5071	0.148449	1
SLC25A22	-0.374418	10.5069	0.148449	1
RSAD1	-0.374414	10.5069	0.148449	1
ENSSSCG00045016687	-0.374397	10.5068	0.148449	1
ENSSSCG00045029286	-0.37442	10.507	0.148449	1
FDX1	-0.434894	10.5523	0.14848	1
ENSSSCG00045022434	0.478495	10.5339	0.148647	1
USP5	-0.374479	10.5072	0.148753	1
ENSSSCG00045033402	-0.422706	10.6559	0.149107	1
ENSSSCG00045033608	0.541745	10.5855	0.149174	1
ZFP37	-0.375301	10.5074	0.149592	1
ENSSSCG00045001028	0.409121	10.5605	0.149678	1
UBA2	0.396352	10.7166	0.149843	1
GNPTAB	-0.470759	10.5923	0.149899	1
EMID1	-0.375728	10.5075	0.149987	1
HSPB8	-0.507728	10.5195	0.150098	1
ENSSSCG00045015259	0.422715	10.5244	0.150118	1
ENSSSCG00045017142	-0.37598	10.5075	0.150213	1
CC2D1A	-0.376003	10.5075	0.150221	1
ENSSSCG00045032117	-0.376185	10.5075	0.150374	1
EDA	0.442997	10.7597	0.150404	1
DDX21	-0.376522	10.5076	0.150655	1
ENSSSCG00045039449	-0.376776	10.5076	0.150848	1
ENSSSCG00045008135	-0.377017	10.5076	0.15102	1
FANCL	-0.377055	10.5076	0.151033	1
CHTF8	-0.377253	10.5076	0.151172	1
ENSSSCG00045016999	-0.377306	10.5076	0.151201	1
GULP1	0.409425	10.8463	0.15125	1
ENSSSCG00045002748	-0.377819	10.5077	0.151504	1
C2H11orf24	-0.377837	10.5077	0.151518	1
ENSSSCG00045027352	0.432423	10.5619	0.152115	1
PTGR1	0.481563	10.5654	0.152138	1
ENSSSCG00045038424	0.430511	10.5252	0.152399	1
PSMB2	0.441575	10.6057	0.152439	1
EIF2B2	0.431838	10.5544	0.152483	1
ENSSSCG00045013472	0.445746	10.5463	0.152764	1
GTF3C2	0.473517	10.5435	0.152764	1
DESI2	0.44566	10.545	0.152764	1
ENSSSCG00045016014	0.473485	10.5433	0.152764	1
CGNL1	0.419588	10.5679	0.153099	1
ENSSSCG00045039566	-0.407022	10.5352	0.153431	1
ENSSSCG00045004718	0.327524	11.0615	0.153505	1
TBC1D32	0.469542	10.6286	0.153598	1
LRRFIP2	-0.407575	10.7062	0.153742	1
SDHA	0.464226	10.548	0.154047	1
RAB12	0.479409	10.5652	0.154069	1
ENSSSCG00045032136	0.457987	10.5677	0.154086	1
ENSSSCG00045006357	0.455231	10.6083	0.154159	1
ARHGEF6	-0.458391	10.6774	0.154262	1
ENSSSCG00045007938	0.353081	10.5218	0.154351	1
IL15	-0.410523	10.5286	0.154949	1
ENSSSCG00045027847	0.468841	10.743	0.154969	1
HERPUD1	0.400469	10.573	0.155142	1
CELF2	0.268337	11.5064	0.155455	1
FAM241B	0.355971	10.522	0.155886	1
SGIP1	0.414803	10.8507	0.155893	1
HECW2	-0.455814	10.6234	0.15609	1
ENSSSCG00045008576	0.460691	10.5803	0.156452	1
ALB	-0.437473	10.5166	0.15646	1
C3H2orf68	-0.437522	10.5162	0.15646	1
TFE3	-0.437397	10.5156	0.15646	1
YEATS4	-0.43744	10.5174	0.15646	1
HINT3	-0.437434	10.5161	0.15646	1
KLHL3	-0.43737	10.5164	0.15646	1
CSNK1G2	-0.437471	10.5166	0.15646	1
ENSSSCG00045038621	-0.437372	10.5154	0.15646	1
HSPH1	-0.437384	10.5144	0.15646	1
VASP	-0.437437	10.5163	0.15646	1
ENSSSCG00045032016	-0.437453	10.5164	0.15646	1
ENSSSCG00045003552	-0.437318	10.5158	0.15646	1
ENSSSCG00045023745	-0.437487	10.5168	0.15646	1
TNK2	-0.437425	10.516	0.15646	1
COX8A	-0.437432	10.5174	0.156681	1
ENSSSCG00045005439	0.392656	10.543	0.156795	1
STXBP5L	-0.49099	10.5258	0.156806	1
ENSSSCG00045012582	0.389987	10.5437	0.157034	1
MBNL1	-0.229678	11.3197	0.157155	1
PTTG1IP	0.361646	10.5224	0.157592	1
CAMK1D	0.418441	10.6388	0.157623	1
ENSSSCG00045005069	-0.348152	10.814	0.15766	1
ENSSSCG00045028657	-0.363046	10.5253	0.15818	1
ENSSSCG00045002729	-0.363216	10.5141	0.158299	1
TBC1D8	-0.444993	10.5507	0.158334	1
HSPB1	-0.429068	10.5864	0.15858	1
ENSSSCG00045013805	0.404996	10.7163	0.158699	1
CD9	0.515964	10.566	0.159228	1
GLT8D2	-0.399589	10.5258	0.159345	1
MSH2	0.363327	10.5225	0.159528	1
ENSSSCG00045001697	0.353782	10.9092	0.160035	1
ENSSSCG00045010787	0.4518	10.7062	0.160434	1
ENSSSCG00045018715	-0.407159	10.6636	0.160707	1
ENSSSCG00045005663	0.404015	10.7773	0.160815	1
CCDC36	0.384742	10.5221	0.160839	1
BLMH	0.464872	10.5414	0.16098	1
ENSSSCG00045028029	-0.465659	10.6187	0.161149	1
PAPOLA	-0.339848	10.7889	0.161157	1
AR	-0.489943	10.5487	0.162394	1
BMPR2	0.350584	10.8442	0.162793	1
BOC	0.429513	10.5615	0.163206	1
EHD1	0.490605	10.5884	0.163592	1
ENSSSCG00045017717	-0.415175	10.6254	0.163612	1
PFKFB3	-0.483195	10.6252	0.163712	1
MED16	-0.422	10.5144	0.163857	1
ENSSSCG00045018165	0.486646	10.6129	0.1642	1
KIAA2012	0.395339	10.5233	0.164268	1
IDUA	-0.384805	10.542	0.164363	1
ENSSSCG00045039061	-0.458725	10.5392	0.164363	1
ENSSSCG00045000541	-0.444892	10.5433	0.164363	1
ENSSSCG00045022386	-0.458821	10.5392	0.164363	1
PMM2	-0.384781	10.5415	0.164363	1
ENSSSCG00045012417	-0.384859	10.5412	0.164363	1
ARPC3	-0.384812	10.5409	0.164363	1
NPAT	-0.444867	10.5433	0.164363	1
ENSSSCG00045025980	0.428077	10.6283	0.164722	1
ENSSSCG00045008552	0.315193	11.0184	0.16494	1
ENSSSCG00045009672	-0.449868	10.5718	0.165075	1
SH3PXD2A	-0.387557	10.705	0.16554	1
RALY	0.418934	10.6515	0.165687	1
ENSSSCG00045010443	-0.36009	10.5064	0.165989	1
ACIN1	0.388651	10.7194	0.166051	1
CA13	-0.358849	10.5064	0.166071	1
EEF1D	0.399525	10.5453	0.166085	1
CALM1	0.420022	10.5698	0.16612	1
PHACTR1	0.40551	10.5923	0.166177	1
TXLNA	-0.423261	10.5238	0.166199	1
RUVBL2	-0.359325	10.5064	0.166247	1
DZANK1	0.443243	10.5771	0.166253	1
ENSSSCG00045023406	0.279202	11.2633	0.166261	1
ZNF664	0.436136	10.6081	0.166786	1
COPA	-0.39514	10.6081	0.166828	1
SSBP2	0.255788	11.3612	0.166935	1
ENSSSCG00045020223	-0.433533	10.6435	0.166977	1
ENSSSCG00045030942	0.405858	10.6426	0.167055	1
ARHGAP35	-0.366432	10.7585	0.167099	1
MKX	0.396499	10.5157	0.167333	1
SYN3	0.364671	10.5064	0.167683	1
TGFBR2	0.382336	10.7794	0.167848	1
ENSSSCG00045019472	0.420294	10.5703	0.167866	1
ENSSSCG00045028696	0.518104	10.6941	0.167942	1
ADAMTS5	0.330308	10.7309	0.167989	1
SLC38A9	0.377167	10.7654	0.16808	1
ADCY2	-0.366613	10.5068	0.168164	1
ENSSSCG00045006507	-0.420615	10.5563	0.168285	1
SYMPK	-0.420658	10.5558	0.168285	1
EXOC6	0.452354	10.5941	0.168542	1
ENSSSCG00045004872	-0.422139	10.5151	0.168832	1
LRFN2	-0.426058	10.5154	0.168835	1
ENSSSCG00045034423	0.496399	10.5682	0.169006	1
ANKMY2	-0.475104	10.5535	0.169421	1
RNF187	-0.426481	10.5154	0.169781	1
SEC63	0.32545	10.619	0.169821	1
CREBBP	0.321041	10.8325	0.16993	1
VGLL4	0.377804	10.7545	0.169936	1
CNN3	0.422121	10.6326	0.16998	1
ENSSSCG00045000533	0.403204	10.5718	0.170066	1
ENSSSCG00045038258	0.408819	10.6487	0.170148	1
ATP5F1C	-0.392693	10.5401	0.170199	1
ENSSSCG00045024519	0.391456	10.5163	0.170335	1
SERF2	-0.465751	10.6488	0.170452	1
AMMECR1L	-0.42642	10.5156	0.170487	1
ARHGAP5	-0.331848	10.7584	0.17073	1
CHD9	-0.286183	11.0367	0.171018	1
ENSSSCG00045028308	0.353284	10.6991	0.171056	1
ENSSSCG00045003021	-0.46733	10.6219	0.171156	1
ENSSSCG00045038516	-0.387094	10.5407	0.17129	1
NLGN1	0.409275	10.5243	0.171449	1
BRD9	0.420331	10.5507	0.171454	1
MCTP2	0.445715	10.549	0.171454	1
EIF2S3	0.369912	10.5502	0.171454	1
LRRFIP1	0.456063	10.7173	0.171574	1
ENSSSCG00045026173	0.402518	10.6151	0.1719	1
CD40	-0.385362	10.5076	0.172155	1
ENSSSCG00045036450	-0.300788	11.0378	0.172208	1
ENSSSCG00045033300	-0.506088	10.5699	0.172255	1
FBXW11	-0.369674	10.7189	0.172842	1
TMOD3	0.371933	10.7009	0.172858	1
SAR1B	-0.385873	10.5411	0.172977	1
NASP	-0.387385	10.5411	0.173455	1
KCNB1	-0.469075	10.5591	0.173655	1
ENSSSCG00045036805	0.370628	10.5498	0.174211	1
TBC1D23	0.42216	10.6243	0.174392	1
SLC35F5	0.505921	10.5662	0.174605	1
XPNPEP1	-0.423162	10.5166	0.174729	1
ENSSSCG00045031118	0.327113	10.5286	0.174965	1
EMC10	0.388453	10.5305	0.174965	1
ENSSSCG00045016329	0.388474	10.5272	0.174965	1
IFIH1	0.447208	10.5304	0.174965	1
AP1B1	0.327189	10.5283	0.174965	1
ENSSSCG00045009616	0.388345	10.5279	0.174965	1
CHST9	0.388485	10.5291	0.174965	1
C7H14orf93	0.388458	10.5307	0.174965	1
ENSSSCG00045017601	0.327121	10.5285	0.174965	1
CANX	-0.451142	10.6107	0.175045	1
ENSSSCG00045011965	-0.422175	10.5166	0.175315	1
ENSSSCG00045026487	0.421776	10.6242	0.175521	1
SNRNP200	-0.421671	10.5551	0.17601	1
RPRD1A	0.350938	10.6852	0.176136	1
DCLRE1C	0.371669	10.5498	0.176373	1
ENSSSCG00045017573	0.46427	10.5643	0.176384	1
KDSR	-0.384716	10.8211	0.1766	1
PRRX1	-0.418557	10.6822	0.176865	1
PGM3	0.388327	10.5296	0.176874	1
ENSSSCG00045008663	-0.428089	10.5547	0.177036	1
DLG1	-0.260376	11.0369	0.177358	1
ENSSSCG00045021390	-0.487346	10.5559	0.177429	1
LRRC4C	0.46161	10.5698	0.17789	1
ADAMTSL3	-0.429247	10.6165	0.178075	1
ENSSSCG00045016141	-0.442126	10.543	0.178208	1
TBCCD1	-0.454412	10.5393	0.17821	1
DOCK11	0.403386	10.6909	0.178227	1
ENSSSCG00045032181	0.419551	10.6325	0.17841	1
STON2	0.416101	10.5835	0.178411	1
ENSSSCG00045006218	-0.397908	10.74	0.178662	1
PRKAR1B	0.384775	10.5299	0.1788	1
SYTL2	0.48781	10.7293	0.17883	1
ENSSSCG00045027903	-0.371005	10.5258	0.178929	1
ENSSSCG00045028005	0.279917	11.045	0.179025	1
ENSSSCG00045008013	0.472424	10.5439	0.179158	1
SSU72	0.373591	10.5506	0.179189	1
JCHAIN	0.398972	10.5316	0.179247	1
PIGT	-0.460713	10.5401	0.179365	1
ENSSSCG00045024655	0.445938	10.8008	0.179377	1
PRKCI	0.403362	10.5864	0.179498	1
MRPL42	-0.437901	10.5741	0.179616	1
ENSSSCG00045023497	0.366514	10.5509	0.179771	1
TOGARAM1	-0.413607	10.5927	0.179862	1
ENSSSCG00045014451	0.388504	10.5293	0.180205	1
ANKRD28	-0.402837	10.6775	0.180249	1
ENSSSCG00045025017	0.434102	10.684	0.180289	1
ENSSSCG00045030854	0.382197	10.5131	0.180337	1
TPX2	0.311906	10.5124	0.180337	1
ENSSSCG00045023542	0.382246	10.5145	0.180337	1
MCFD2	0.382298	10.5141	0.180337	1
RASSF6	0.311919	10.5124	0.180337	1
ENSSSCG00045011450	0.311907	10.5124	0.180337	1
ENSSSCG00045033484	0.312056	10.5133	0.180337	1
ENSSSCG00045025327	0.311909	10.5114	0.180337	1
FAM177A1	0.311986	10.5135	0.180337	1
CORO1B	0.311967	10.512	0.180337	1
ENSSSCG00045007273	0.382242	10.5146	0.180337	1
ENSSSCG00045035677	0.311882	10.5121	0.180337	1
ENSSSCG00045010482	0.311933	10.5128	0.180337	1
RGN	0.311884	10.5121	0.180337	1
ATN1	0.382227	10.5143	0.180337	1
GRK6	0.382285	10.514	0.180337	1
LY96	0.382253	10.5147	0.180337	1
ENSSSCG00045019325	0.311976	10.5121	0.180337	1
ENSSSCG00045032504	0.38223	10.5145	0.180337	1
ENSSSCG00045007047	0.382191	10.5138	0.180337	1
ENSSSCG00045018580	0.382294	10.5135	0.180337	1
RBM25	0.382267	10.5149	0.180337	1
ENSSSCG00045025513	0.382272	10.515	0.180337	1
ENSSSCG00045002887	0.38225	10.5148	0.180337	1
TSR3	0.311981	10.5133	0.180337	1
ENSSSCG00045018817	0.311888	10.5121	0.180337	1
ENSSSCG00045038281	0.311935	10.5127	0.180337	1
ENSSSCG00045022905	0.382245	10.5147	0.180337	1
ENSSSCG00045003652	0.312021	10.5128	0.180337	1
PIN4	0.382199	10.514	0.180337	1
MRE11	0.311975	10.5133	0.180337	1
ENSSSCG00045027088	0.311989	10.5116	0.180337	1
C12orf29	0.311898	10.5122	0.180337	1
ENSSSCG00045003950	-0.497439	10.6213	0.180444	1
ENSSSCG00045002164	0.396139	10.5445	0.1806	1
ENSSSCG00045002925	0.422011	10.5453	0.180759	1
ENSSSCG00045031853	0.385049	10.5304	0.180824	1
ENSSSCG00045026400	0.422261	10.5652	0.180845	1
ZC3H18	-0.423836	10.555	0.181229	1
ZNF566	0.313775	10.5137	0.181385	1
TWISTNB	-0.463738	10.5587	0.181443	1
ENSSSCG00045026044	-0.44569	10.757	0.181789	1
ENSSSCG00045025813	-0.41139	10.5957	0.181917	1
ENSSSCG00045025024	0.371754	10.6644	0.182007	1
BABAM2	0.390685	10.799	0.182442	1
ENSSSCG00045026001	0.377603	10.5129	0.182865	1
ENSSSCG00045020234	-0.459155	10.6711	0.182987	1
ENSSSCG00045007013	0.393379	10.612	0.183299	1
MGRN1	0.400784	10.6144	0.183434	1
ENSSSCG00045000675	0.408482	10.6225	0.183574	1
ZNF827	-0.461084	10.5978	0.183803	1
ENSSSCG00045036755	-0.383782	10.7937	0.183895	1
PCMTD1	0.423565	10.6761	0.184049	1
ENSSSCG00045022230	0.372909	10.5131	0.184088	1
ENSSSCG00045007350	0.388684	10.5309	0.18409	1
ENSSSCG00045018563	-0.442522	10.5234	0.184163	1
RSBN1L	0.372983	10.6793	0.184294	1
RUNDC3B	0.395008	10.531	0.184408	1
PLXDC2	0.255622	11.4537	0.184494	1
TWSG1	-0.400168	10.5402	0.184525	1
AP2B1	-0.343748	10.6554	0.184682	1
FAM171B	0.372649	10.5133	0.184743	1
EPS15	0.307606	10.7751	0.185001	1
POR	-0.44432	10.5441	0.185178	1
ENSSSCG00045022270	0.34504	10.7511	0.185185	1
ENSSSCG00045018139	0.291004	10.9329	0.185258	1
ENSSSCG00045010742	-0.434346	10.5439	0.185367	1
ENSSSCG00045028467	0.315181	10.9005	0.185386	1
MARCKS	0.34544	10.5924	0.185888	1
ST3GAL6	0.44239	10.5916	0.185888	1
MINPP1	-0.498632	10.5401	0.186158	1
DSN1	0.371344	10.5136	0.186225	1
CUL4A	0.44145	10.5488	0.186243	1
LDAH	-0.418671	10.5578	0.186432	1
ENSSSCG00045019990	0.434507	10.5309	0.186613	1
ARHGAP29	0.366424	10.8111	0.186797	1
SLC6A4	0.381041	10.5138	0.187243	1
BCLAF3	0.440024	10.5701	0.187291	1
ENSSSCG00045003583	-0.422362	10.5573	0.187374	1
ENSSSCG00045008847	0.380205	10.5137	0.187433	1
ENSSSCG00045017056	-0.382667	10.5788	0.187781	1
RCHY1	-0.382526	10.578	0.187781	1
ENSSSCG00045025785	-0.439054	10.5782	0.187781	1
ENSSSCG00045014559	-0.438968	10.578	0.187781	1
ENSSSCG00045030337	0.469313	10.5569	0.188094	1
TBC1D9	0.39724	10.5588	0.188094	1
ENSSSCG00045015744	0.420373	10.5546	0.188094	1
ENSSSCG00045008151	-0.416063	10.7013	0.188122	1
ENSSSCG00045017383	-0.371752	10.7829	0.188153	1
ENSSSCG00045017114	0.40868	10.553	0.188473	1
ENSSSCG00045034910	0.380909	10.5139	0.188607	1
WIF1	0.381989	10.514	0.188656	1
ANG	0.398603	10.6332	0.189189	1
THOC2	0.365149	10.6607	0.189314	1
PSEN1	0.377038	10.6672	0.189332	1
FNDC3B	-0.20636	11.5239	0.189413	1
THUMPD3	0.337411	10.5282	0.189496	1
YES1	0.39504	10.6181	0.18961	1
INTS7	0.380082	10.5141	0.189649	1
ENSSSCG00045039405	0.427334	10.6111	0.189663	1
USP18	0.374015	10.5142	0.18967	1
ENSSSCG00045007677	0.331819	10.5285	0.190181	1
SMC6	0.466646	10.5552	0.190252	1
FOXN2	-0.403229	10.6432	0.190452	1
PSMD12	0.477573	10.5725	0.190654	1
PLXNA4	-0.489691	10.6237	0.190904	1
H3F3A	-0.392634	10.6093	0.190932	1
WASF3	0.382035	10.7326	0.190965	1
FGD6	0.465945	10.5947	0.191346	1
SRSF7	0.482248	10.5505	0.191508	1
ENSSSCG00045036484	0.387975	10.657	0.191732	1
ENSSSCG00045022995	-0.387386	10.5076	0.192108	1
C3H2orf42	0.375093	10.5146	0.192141	1
L2HGDH	-0.380558	10.6431	0.192192	1
ENSSSCG00045019271	0.33185	10.5287	0.192314	1
ENSSSCG00045012041	-0.40221	10.6668	0.192451	1
CCDC39	0.374278	10.5146	0.192582	1
ENSSSCG00045028067	0.375301	10.5147	0.192694	1
ENSSSCG00045030702	0.326278	10.7197	0.192695	1
ENSSSCG00045031250	0.384055	10.6577	0.193187	1
NKD1	-0.485869	10.6129	0.193192	1
ENSSSCG00045004110	0.368729	10.6716	0.193292	1
ENSSSCG00045017794	-0.473893	10.5312	0.193345	1
NPR1	-0.473986	10.5315	0.193345	1
SHB	-0.473954	10.532	0.193345	1
ACADS	-0.330558	10.5318	0.193345	1
SLC35E2B	-0.395992	10.5343	0.193345	1
NCAPD3	-0.396043	10.5344	0.193345	1
ENSSSCG00045026359	-0.408472	10.5302	0.193345	1
RNF146	-0.330522	10.5319	0.193345	1
SLC1A5	-0.396047	10.5349	0.193345	1
SRPRB	-0.396088	10.5342	0.193345	1
TCAF1	-0.408436	10.5298	0.193345	1
ZRANB3	-0.395975	10.5335	0.193345	1
ENSSSCG00045023994	0.37937	10.5149	0.193879	1
ENSSSCG00045021198	-0.408568	10.531	0.19394	1
PLAC8	0.378482	10.5149	0.194072	1
ILKAP	0.384722	10.5948	0.194568	1
ENSSSCG00045001388	0.431211	10.6174	0.194581	1
ADGRL3	0.34048	11.4444	0.194691	1
CIDEA	-0.428231	10.6765	0.19495	1
ARID2	-0.346779	10.7926	0.194955	1
MPC1	-0.438062	10.6365	0.194957	1
XPOT	-0.414594	10.6267	0.195044	1
RPL27A	0.307274	10.7692	0.195052	1
EFNB2	0.365363	10.5292	0.195194	1
COQ4	0.419277	10.5545	0.195431	1
CDC123	-0.439594	10.5557	0.195538	1
HMGB1	-0.328957	10.7682	0.195736	1
IRS1	0.465068	10.5575	0.195908	1
ENSSSCG00045029665	-0.409885	10.5638	0.19618	1
C21orf91	-0.409913	10.5633	0.19618	1
USP14	-0.409916	10.5616	0.19618	1
ENSSSCG00045035067	-0.409896	10.5636	0.19618	1
SSC4D	-0.409937	10.5616	0.19618	1
SGPL1	0.401135	10.5446	0.196778	1
PPAT	-0.395206	10.5341	0.196789	1
EDEM2	0.390374	10.5299	0.19693	1
RBL1	0.367651	10.5295	0.197105	1
ADRM1	0.320141	10.5115	0.197337	1
ENSSSCG00045005849	0.381384	10.5153	0.197458	1
ENSSSCG00045028673	0.375502	10.5834	0.197497	1
ENSSSCG00045032639	-0.413093	10.6067	0.19775	1
ENSSSCG00045028979	0.419509	10.5546	0.198087	1
NDRG2	0.366537	10.6512	0.198149	1
CTNNB1	-0.391759	10.6428	0.198223	1
MXI1	0.446478	10.6412	0.198407	1
ENSSSCG00045001768	0.322313	10.5117	0.198771	1
DPYSL2	0.317073	10.7002	0.198774	1
CD47	-0.387645	10.7279	0.199391	1
ENSSSCG00045019344	0.320053	10.5118	0.199578	1
LRP12	0.401953	10.6308	0.199698	1
CDR2	-0.374576	10.5474	0.200163	1
FGFR2	-0.432023	10.5479	0.200163	1
HS3ST6	-0.37459	10.5468	0.200163	1
CAVIN2	-0.374517	10.5478	0.200163	1
TBL2	-0.432198	10.5485	0.200163	1
ENSSSCG00045017762	-0.432209	10.5486	0.200163	1
GTF2H1	0.354873	10.5792	0.200237	1
CASP3	-0.474714	10.5575	0.20043	1
BRAP	0.410188	10.5303	0.200521	1
ENSSSCG00045020949	-0.458502	10.5846	0.200538	1
NF2	0.353096	10.5552	0.200593	1
MYADM	-0.432401	10.5482	0.200853	1
FZD3	0.306226	10.512	0.201537	1
ENSSSCG00045010666	-0.40864	10.6323	0.201704	1
ARFIP1	0.350707	10.6488	0.201711	1
ENSSSCG00045026688	-0.401386	10.5342	0.202002	1
POLE4	-0.462807	10.5317	0.202035	1
TM9SF2	0.412708	10.6182	0.202085	1
ENSSSCG00045025622	0.371615	10.6495	0.202288	1
ZEB2	0.238034	11.6849	0.202337	1
SLC27A1	-0.4322	10.5498	0.202479	1
TBC1D19	-0.394715	10.5773	0.202602	1
ENSSSCG00045008947	0.382687	10.5959	0.20278	1
IQSEC1	0.444477	10.5625	0.202948	1
ENSSSCG00045037270	-0.380384	10.7042	0.202959	1
SMAD6	-0.460193	10.5513	0.203067	1
ENSSSCG00045027729	-0.376232	10.546	0.203316	1
ANKRD11	0.311932	10.8166	0.203727	1
CTRC	0.362351	10.5357	0.204002	1
ENSSSCG00045008564	0.41887	10.5368	0.204002	1
TES	0.362455	10.5357	0.204002	1
DIDO1	0.419027	10.5371	0.204002	1
GHITM	0.30378	10.5336	0.204002	1
STAT6	0.362482	10.5352	0.204002	1
ENSSSCG00045034873	0.362432	10.5368	0.204002	1
ENSSSCG00045025330	0.351173	10.6289	0.204057	1
ARCN1	-0.432336	10.603	0.204129	1
HNRNPF	0.415096	10.5972	0.204162	1
CHMP4B	0.431443	10.5765	0.204163	1
[truncated: 9,470 more rows]

## Sheet: Fibroblast
	logFC	logCPM	PValue	PValue_Adj
ELOVL6	-5.76188	12.6985	1.25E-07	0.00194775
ARRDC5	3.04245	10.5911	9.89E-06	0.0770848
CTRC	3.13883	10.5964	0.000175491	0.911502
PAQR7	2.75185	10.5892	0.000259823	1
DDX54	2.96446	10.6081	0.000397449	1
ENSSSCG00045014060	2.83378	10.6141	0.000438181	1
MSH2	2.69059	10.6223	0.00128801	1
RPL18	2.44103	10.7347	0.00134449	1
ENSSSCG00045002251	2.57203	10.5958	0.00134705	1
ENSSSCG00045038759	2.29104	10.8384	0.00135265	1
LRRC43	1.98167	11.0099	0.00144267	1
BCAS3	2.03939	10.9848	0.00175713	1
ENSSSCG00045009229	2.48039	10.5951	0.00236819	1
ENSSSCG00045039226	2.6463	10.8339	0.00239946	1
RUVBL2	2.50659	10.6	0.00282918	1
ST8SIA6	2.57946	10.5983	0.00372204	1
CCDC102B	2.47784	10.6019	0.00376541	1
ENSSSCG00045022894	2.60245	10.5984	0.00408836	1
ARL6IP5	2.56719	10.633	0.00436425	1
GLUL	2.10024	10.7939	0.00537445	1
GIT2	2.22325	10.7211	0.00586599	1
RIT1	2.40025	10.6032	0.00597786	1
ENSSSCG00045010678	2.51615	10.6034	0.00645997	1
TOR1AIP1	2.24292	10.7188	0.00648137	1
ZNF276	2.43414	10.6044	0.00664004	1
BCL7A	2.41593	10.6069	0.00665716	1
ENSSSCG00045036768	2.39648	10.608	0.00698869	1
ENSSSCG00045018376	2.35837	10.6082	0.00831077	1
CD151	2.37671	10.6097	0.00839014	1
EFNA4	1.89578	10.5875	0.00847156	1
GPRC5B	2.35528	10.6544	0.00859857	1
ENSSSCG00045018527	2.3528	10.6053	0.00872769	1
EXT1	-4.72067	11.9554	0.00894388	1
ENSSSCG00045001222	2.09691	10.7396	0.0105128	1
ENSSSCG00045034746	-4.19102	11.6357	0.0109395	1
ABHD17A	2.33058	10.6133	0.0115476	1
CAT	1.95808	10.8177	0.0117618	1
DAPK1	1.73817	11.0689	0.0118079	1
KDELR1	2.31835	10.6142	0.0120015	1
SENP8	2.30545	10.6149	0.0124093	1
CST6	1.77608	10.5881	0.0125	1
ENSSSCG00045020564	1.93979	10.5882	0.0126625	1
ELSPBP1	1.83677	10.5882	0.0126797	1
FXYD4	1.88767	10.5881	0.0126938	1
PCSK4	1.88767	10.5881	0.0126938	1
ENSSSCG00045025148	1.88767	10.5881	0.0126938	1
RNF39	1.88813	10.5881	0.0126938	1
ENSSSCG00045036300	2.19974	10.6742	0.0128109	1
LAMA2	1.63873	11.2081	0.0130049	1
ENSSSCG00045025264	1.91521	10.8242	0.0133299	1
ENSSSCG00045024488	2.28073	10.6169	0.0142177	1
TBXAS1	2.30288	10.6148	0.0145257	1
ENSSSCG00045022563	2.22986	10.6737	0.0148706	1
FAM135A	1.97669	10.7582	0.0149047	1
ENSSSCG00045000904	2.32515	10.6159	0.0152792	1
ME1	-3.94181	11.5093	0.0159793	1
EPSTI1	2.35185	10.6152	0.0164649	1
ARHGAP18	1.9908	10.7552	0.0167557	1
ENSSSCG00045037619	2.24467	10.6195	0.0167572	1
CYP4F22	1.91552	10.5887	0.0168439	1
ENSSSCG00045015434	1.87961	10.5886	0.0169072	1
ENSSSCG00045016607	1.87961	10.5886	0.0169072	1
TRAPPC8	1.96072	10.76	0.016938	1
ENSSSCG00045007633	1.69744	10.9256	0.0172493	1
CLEC1A	2.41337	10.6108	0.0172825	1
GBE1	-2.39112	11.6978	0.0175986	1
EDNRA	2.34085	10.6166	0.0193009	1
ENSSSCG00045026291	2.22309	10.6222	0.0204689	1
ENSSSCG00045010539	1.8716	10.5892	0.0211115	1
TBX6	1.87206	10.5891	0.0211115	1
CLVS2	1.8716	10.5891	0.0211115	1
CLUH	2.23494	10.623	0.0237227	1
COL14A1.1	1.95024	10.7658	0.0242392	1
ASIC2	2.18543	10.6171	0.0250455	1
ENSSSCG00045029018	1.86363	10.5897	0.025307	1
KLK11	1.86363	10.5895	0.025307	1
ENSSSCG00045015592	1.86363	10.5896	0.025307	1
ENSSSCG00045031955	1.86363	10.5897	0.025307	1
VSX2	1.86415	10.5896	0.025307	1
ENSSSCG00045026038	1.85571	10.5899	0.025307	1
GCC2	2.02493	10.6949	0.0253563	1
BNIP3	2.1623	10.6273	0.0258731	1
ENSSSCG00045001669	2.25744	10.6223	0.0264071	1
SLC5A3	2.13858	10.6272	0.026852	1
ENSSSCG00045031683	1.87265	10.7656	0.028359	1
ENSSSCG00045020280	1.99584	10.6977	0.0288381	1
FGF13	2.27215	10.6217	0.0291649	1
GUCA1A	1.77254	10.5904	0.0292448	1
RBPJL	1.77442	10.5904	0.0292608	1
GLTP	1.85622	10.5901	0.0294935	1
ENSSSCG00045032464	1.85616	10.5901	0.0294935	1
IL15	2.11796	10.6265	0.0295621	1
ENSSSCG00045020769	1.80342	10.78	0.0300091	1
ENSSSCG00045021364	1.69398	10.8598	0.0302183	1
DENND5A	1.71147	10.8601	0.0307268	1
PARVA	1.6047	10.9443	0.0310625	1
ENSSSCG00045032222	2.03412	10.6958	0.0319386	1
RPS3A	1.9334	10.71	0.0333935	1
OAZ3	1.84782	10.5907	0.0336712	1
ENSSSCG00045014608	1.84828	10.5907	0.0336712	1
ENSSSCG00045020498	1.84828	10.5906	0.0336712	1
HFE	1.84834	10.5907	0.0336712	1
ENSSSCG00045035142	2.08923	10.626	0.0355039	1
NFIA	1.02493	12.0254	0.0356831	1
PPM1G	2.19124	10.6285	0.0358168	1
ADGRL1	2.08098	10.6345	0.0360827	1
ENSSSCG00045027883	1.49715	10.9983	0.0371216	1
SNRNP40	2.04965	10.6363	0.0378222	1
SNRNP35	1.84044	10.591	0.0378399	1
ENSSSCG00045021199	1.83219	10.5915	0.0378399	1
ENSSSCG00045009553	1.83998	10.591	0.0378399	1
ALDOA	1.83998	10.5913	0.0378399	1
ENSSSCG00045008138	1.83219	10.5914	0.0378399	1
RAB6B	1.84044	10.5912	0.0378399	1
ENSSSCG00045027025	1.83998	10.5912	0.0378399	1
CSPG5	1.83998	10.5911	0.0378399	1
ENSSSCG00045023402	1.83998	10.5911	0.0378399	1
SLC12A6	2.04033	10.6905	0.0384417	1
CYP2A19	2.10032	10.6347	0.0391087	1
MAP1LC3B	2.02517	10.6359	0.0411742	1
ENSSSCG00045021363	1.76008	10.592	0.041647	1
TUT7	1.67343	10.814	0.0417007	1
ENSSSCG00045023192	1.85034	10.5918	0.0418761	1
ENSSSCG00045001369	1.85229	10.5918	0.0419127	1
RSPO4	1.83218	10.5915	0.0419998	1
PHKG1	1.83218	10.5916	0.0419998	1
ENSSSCG00045007935	1.83264	10.5917	0.0419998	1
PARP15	1.82443	10.592	0.0419998	1
ENSSSCG00045038968	1.83218	10.5917	0.0419998	1
PRR14	1.83218	10.5917	0.0419998	1
MED11	1.83218	10.5918	0.0419998	1
ENSSSCG00045015698	2.01123	10.6933	0.0430601	1
ENSSSCG00045014720	2.03647	10.6396	0.0442035	1
ENSSSCG00045015342	1.93335	10.7101	0.0457409	1
ARHGEF33	1.77352	10.5924	0.0459414	1
ENSSSCG00045016122	1.83824	10.5923	0.0460853	1
TOR1A	1.82956	10.5923	0.0461216	1
RNF170	1.81717	10.5925	0.0461509	1
CD209	1.81671	10.5925	0.0461509	1
ARMH3	1.6629	10.8091	0.0470272	1
ECHDC1	1.96788	10.6415	0.0487402	1
ENSSSCG00045002465	1.87739	10.5928	0.0492262	1
ENSSSCG00045026700	1.80904	10.593	0.0502932	1
ENSSSCG00045015970	1.81671	10.5927	0.0502932	1
ENSSSCG00045032731	-3.61995	11.3487	0.0504643	1
ENSSSCG00045015523	1.98676	10.6446	0.0533608	1
ENSSSCG00045001349	1.73251	10.5932	0.0535688	1
ENSSSCG00045019543	1.75543	10.5935	0.0541025	1
AFMID	1.80904	10.5932	0.0544266	1
ENSSSCG00045027629	1.80956	10.5932	0.0544266	1
ENSSSCG00045018393	1.80904	10.5932	0.0544266	1
ENSSSCG00045019990	1.8095	10.5932	0.0544266	1
HELZ	1.46842	10.9255	0.0561215	1
PLCB1	-3.8691	11.471	0.0565532	1
ENSSSCG00045038463	1.6348	10.8216	0.0570005	1
ENSSSCG00045009268	1.72731	10.5937	0.0576361	1
ENSSSCG00045018662	1.83848	10.5937	0.0576506	1
ENSSSCG00045020323	2.10532	10.6382	0.0577426	1
CUTA	1.79382	10.594	0.0585513	1
ENSSSCG00045033573	1.80141	10.5936	0.0585513	1
MYT1L	1.8014	10.5938	0.0585513	1
ANAPC10	1.91916	10.6443	0.0587907	1
CPD	1.91525	10.6501	0.0595944	1
SLC16A13	1.73226	10.5941	0.0619616	1
ACAD10	1.89637	10.6519	0.0622182	1
PLXDC1	1.90645	10.644	0.0625282	1
ENSSSCG00045024275	1.78627	10.5945	0.0626673	1
HSBP1	1.78627	10.5945	0.0626673	1
NT5C3A	1.79381	10.5942	0.0626673	1
ENSSSCG00045018029	1.79381	10.5943	0.0626673	1
CDKL1	1.89173	10.6527	0.0639924	1
COL5A2	-2.39904	11.707	0.0652987	1
AGBL3	1.78943	10.7305	0.065481	1
NR4A1	1.70881	10.5948	0.0654994	1
RO60	1.91555	10.6494	0.0655772	1
NISCH	1.87727	10.6538	0.0657863	1
ENSSSCG00045015936	1.94979	10.6457	0.0658418	1
PIAS3	1.78626	10.5948	0.0667744	1
ENSSSCG00045000915	1.42789	10.942	0.0674292	1
ZNF239	1.86391	10.6548	0.0675998	1
ENSSSCG00045030051	1.52463	10.8458	0.0686751	1
ENSSSCG00045026585	1.44111	10.939	0.069482	1
NF2	1.84935	10.6529	0.0697577	1
TENT5C	1.71546	10.5952	0.0699261	1
SRSF1	1.8593	10.6562	0.0703562	1
MTF1	1.77179	10.5956	0.0708729	1
ENSSSCG00045031867	1.77921	10.5952	0.0708729	1
SLAIN1	1.77926	10.5953	0.0708729	1
PTP	1.77128	10.5955	0.0708729	1
CD163	1.95984	10.6449	0.0723434	1
ENSSSCG00045007365	1.6856	10.5957	0.0726035	1
CCDC178	1.68563	10.5957	0.0726384	1
ENSSSCG00045012082	1.71164	10.5957	0.0740089	1
COL3A1	-1.76234	11.7775	0.0747911	1
ENSSSCG00045002117	1.77127	10.5957	0.0749627	1
REXO4	1.77179	10.5958	0.0749627	1
GCM1	1.77127	10.5958	0.0749627	1
ENSSSCG00045002765	1.82453	10.6571	0.0749685	1
ENSSSCG00045021638	1.67848	10.5962	0.0765022	1
ENSSSCG00045027438	1.63684	10.7547	0.0771233	1
ACACA	-1.05294	12.2594	0.0781798	1
ENSSSCG00045004298	1.77345	10.5965	0.0786825	1
SEC23IP	1.81873	10.6604	0.0788801	1
VIT	1.75644	10.5966	0.0790437	1
SRRM1	1.60195	10.7571	0.0794167	1
PLXDC2	1.16259	11.3455	0.0795368	1
ENSSSCG00045026559	1.80403	10.6605	0.0795763	1
EBF1	-1.22456	12.7934	0.0799109	1
RBFOX2	-3.41955	11.2635	0.0803368	1
CBFB	1.67698	10.7508	0.0818744	1
DNAJC12	1.79915	10.5968	0.0819476	1
ENSSSCG00045015766	1.90933	10.6551	0.0821116	1
MRPS17	1.76799	10.597	0.0826437	1
PEX26.1	1.74908	10.597	0.0831161	1
NUP214	1.8167	10.6599	0.083454	1
CCDC69	1.83608	10.6581	0.0836432	1
GPC6	-2.32539	11.6675	0.0854285	1
TRIM47	1.74222	10.5977	0.0871799	1
RHBDF2	1.74177	10.5973	0.0871799	1
ENSSSCG00045033922	1.74221	10.5977	0.0871799	1
DEPP1	1.74907	10.5973	0.0871799	1
ATP6V1D	1.74176	10.5976	0.0871799	1
SHARPIN	1.74176	10.5975	0.0871799	1
DDIT3	1.74176	10.5975	0.0871799	1
ENSSSCG00045006293	1.74907	10.5973	0.0871799	1
ENSSSCG00045035192	1.74907	10.5973	0.0871799	1
HERPUD1	1.85089	10.6606	0.0892231	1
HLTF	1.75458	10.6618	0.0906252	1
APLNR	1.74221	10.5978	0.091235	1
AACS	1.81817	10.6629	0.0914055	1
TALDO1	1.76016	10.6665	0.0924362	1
ENSSSCG00045017831	1.67056	10.5985	0.0936301	1
OSBPL3	1.88108	10.6519	0.094121	1
PROX1	1.68787	10.5982	0.0942912	1
ENSSSCG00045007208	1.79954	10.6648	0.0946522	1
SP1	1.74507	10.6684	0.094932	1
ENSSSCG00045037016	1.7119	10.5984	0.0950434	1
VP26B	1.72774	10.5985	0.0952815	1
SELENOH	1.73499	10.5982	0.0952815	1
PHYHD1	1.73446	10.5983	0.0952815	1
CCDC39	1.73446	10.5983	0.0952815	1
POC1A	1.64813	10.5989	0.0963082	1
ARHGAP21	1.31039	10.9639	0.0967174	1
CPA1	1.70355	10.5987	0.0988956	1
ENSSSCG00045025881	1.72053	10.5992	0.0993194	1
ENSSSCG00045032016	1.72001	10.5991	0.0993194	1
ENSSSCG00045030215	1.72053	10.599	0.0993194	1
ENSSSCG00045013143	1.71331	10.5992	0.0993194	1
DMTN	1.72001	10.5992	0.0993194	1
PHF20L1	1.2824	10.9843	0.0996473	1
BRINP3	1.64837	10.5993	0.100695	1
BNC2	-3.51481	11.3071	0.10146	1
ENSSSCG00045033979	-1.69409	11.757	0.103157	1
PFDN4	1.71395	10.5995	0.103336	1
YRDC	1.72053	10.5993	0.103349	1
ENSSSCG00045011743	1.72	10.5993	0.103349	1
CRYBA1	1.71283	10.5995	0.103349	1
GPN3	1.71329	10.5996	0.103349	1
ENSSSCG00045011236	1.74852	10.6	0.103951	1
ENSSSCG00045001171	1.74991	10.6001	0.105472	1
SND1	1.35004	10.8781	0.105686	1
NXPH1	1.65421	10.5999	0.105753	1
ENSSSCG00045006252	1.50586	10.7694	0.105871	1
ENSSSCG00045005356	1.76082	10.6695	0.106187	1
CCDC32	1.67413	10.5997	0.10642	1
SEPHS1	1.73215	10.5998	0.106484	1
FAM219B	1.70569	10.6	0.10737	1
TGFBR2	1.40241	10.8683	0.108924	1
MLLT3	-3.53946	11.318	0.109303	1
VWC2	1.64294	10.6006	0.109437	1
ENSSSCG00045039482	1.67904	10.6754	0.109858	1
ADAM12	-3.60314	11.3474	0.111346	1
VAT1L	1.69859	10.6004	0.111382	1
ENSSSCG00045024834	1.69904	10.6006	0.111382	1
ENSSSCG00045004443	1.69152	10.6008	0.111382	1
DCAF5	1.49592	10.7757	0.112419	1
USP53	1.51965	10.7715	0.112919	1
ENSSSCG00045029175	1.68275	10.6758	0.113949	1
CNP	1.65805	10.6009	0.11423	1
TAF9	1.72649	10.6008	0.114303	1
ABHD2	1.691	10.6757	0.115021	1
ENSSSCG00045026418	1.68666	10.6009	0.115284	1
ENSSSCG00045006211	1.69203	10.601	0.115386	1
SLC35G2	1.69858	10.6008	0.115386	1
E2F6	1.69203	10.6012	0.115386	1
ENSSSCG00045004277	1.69197	10.6012	0.115386	1
ENSSSCG00045017695	1.62632	10.6014	0.116565	1
ENSSSCG00045009689	1.80226	10.6672	0.116673	1
ENSSSCG00045016908	1.71823	10.675	0.116779	1
WDR77	1.72626	10.6016	0.117306	1
ENSSSCG00045008378	1.66649	10.6765	0.117643	1
SLC1A2	1.72313	10.6019	0.118045	1
DUS1L	1.70102	10.6016	0.118832	1
ENSSSCG00045016158	1.69015	10.6015	0.119164	1
LRCH4	1.69016	10.6015	0.119166	1
ENSSSCG00045035706	1.67575	10.6015	0.119181	1
ENSSSCG00045009950	1.68448	10.6015	0.119381	1
LINS1	1.68448	10.6015	0.119381	1
LYPD6	1.68493	10.6017	0.119381	1
ENSSSCG00045025482	1.64368	10.6799	0.119858	1
MGP	-3.28987	11.2124	0.120019	1
CCDC88A	1.44859	10.7823	0.12023	1
ENSSSCG00045024516	1.3969	10.8819	0.12032	1
GON7	1.61924	10.6019	0.120387	1
KXD1	1.46185	10.7833	0.120566	1
ENSSSCG00045031393	1.6643	10.678	0.121014	1
ENSSSCG00045027262	-3.3006	11.2156	0.122014	1
FUBP3	1.62728	10.6788	0.122326	1
ENSSSCG00045012106	1.70905	10.6018	0.12235	1
ENSSSCG00045006265	1.49795	10.7816	0.12238	1
ENSSSCG00045021066	1.68028	10.6019	0.123273	1
TXNDC9	1.6796	10.602	0.123299	1
MRPS15	1.67747	10.6021	0.123367	1
GNB3	1.67097	10.6023	0.123367	1
F3	1.68492	10.602	0.123367	1
RAMP3	1.67799	10.6022	0.123367	1
DDX39B	1.63169	10.681	0.12392	1
MACF1	-3.21472	11.1827	0.124173	1
ENSSSCG00045001042	1.61355	10.6024	0.124314	1
ACSS1	1.71852	10.6023	0.12492	1
VCAN	1.69538	10.6023	0.126632	1
MKRN1	1.69541	10.6023	0.126638	1
CPVL	1.68719	10.6027	0.12671	1
ENSSSCG00045024638	1.67713	10.6027	0.127041	1
ENSSSCG00045009859	1.6715	10.6026	0.127322	1
ENSSSCG00045009031	1.67792	10.6023	0.127346	1
ENSSSCG00045030870	1.6705	10.6025	0.127346	1
PPP1R3C	1.67792	10.6024	0.127346	1
EFNB1	1.67793	10.6023	0.127346	1
DDX17	-3.14999	11.155	0.129126	1
MVB12A	1.67209	10.6032	0.130879	1
ADIPOQ	1.25663	10.9113	0.131128	1
ENSSSCG00045030331	1.66117	10.603	0.131253	1
ATN1	1.66409	10.6031	0.131316	1
MNS1	1.66357	10.603	0.131316	1
EHMT2	1.65668	10.6031	0.131316	1
ENSSSCG00045030974	1.66409	10.6029	0.131316	1
ARHGAP30	1.70545	10.6034	0.132212	1
METTL6	1.60845	10.6037	0.133098	1
EYA4	1.62707	10.672	0.134443	1
NDUFA8	1.66658	10.6037	0.134709	1
ENSSSCG00045028129	1.58917	10.6858	0.134824	1
ENSSSCG00045031509	1.64616	10.6036	0.134966	1
CTDNEP1	1.64647	10.6036	0.134977	1
GNPDA1	1.65572	10.6038	0.135001	1
ARMH1	1.64887	10.6037	0.135056	1
MAEA	1.65667	10.6036	0.135277	1
SPINDOC	1.64981	10.6037	0.135277	1
BLOC1S6	1.65667	10.6034	0.135277	1
ARFRP1	1.65712	10.6037	0.135277	1
ENSSSCG00045001616	1.66402	10.6035	0.135277	1
ENSSSCG00045029784	1.68177	10.6042	0.135442	1
TMEM222	1.7056	10.6045	0.136227	1
TMEM189	1.60469	10.6042	0.13717	1
DONSON	1.65614	10.6042	0.138879	1
THAP2	1.6498	10.604	0.13923	1
RPL6	1.4083	10.7966	0.140331	1
Prp	1.5647	10.6048	0.140376	1
PAK1	1.58156	10.688	0.140736	1
ZWILCH	1.66641	10.6046	0.141175	1
ENSSSCG00045008264	1.67483	10.6051	0.141651	1
KCNB2	1.5252	10.7557	0.141922	1
ENSSSCG00045020325	1.63488	10.6847	0.141991	1
IQGAP1	1.38695	10.7876	0.142654	1
DDRGK1	1.65024	10.6046	0.143175	1
GPATCH3	1.64296	10.6044	0.143175	1
LMBRD1	1.62459	10.6857	0.143325	1
ENSSSCG00045023107	1.59323	10.6048	0.144444	1
MECOM	-1.4236	11.8824	0.145187	1
FOXO3	1.05142	11.1326	0.145651	1
CNOT2	1.25877	10.908	0.146612	1
FBXO31	1.63396	10.6048	0.146808	1
ENSSSCG00045035902	1.63661	10.6052	0.147111	1
SPRTN	1.63616	10.605	0.147111	1
CWC15	1.63668	10.6051	0.147111	1
PDXK	1.62985	10.6052	0.147111	1
ARMCX3	1.63616	10.605	0.147111	1
GFM2	1.5966	10.6883	0.148972	1
TMSB10	1.25858	10.9142	0.149781	1
PLPP3	0.930212	11.9416	0.149917	1
NR1H2	1.61274	10.6057	0.150656	1
POMGNT2	1.62671	10.6056	0.150947	1
FBXW8.1	1.62938	10.6055	0.151039	1
ENSSSCG00045038662	1.61446	10.6877	0.151581	1
CARMIL1	1.44249	10.7935	0.1518	1
CNOT6	1.56687	10.6882	0.152565	1
SLC44A1	1.40215	10.795	0.153143	1
ENSSSCG00045037255	1.38358	10.7932	0.153172	1
VPS36	1.56817	10.691	0.153306	1
LURAP1	1.58752	10.6063	0.153543	1
SMC2	1.66889	10.6064	0.153904	1
ENSSSCG00045017845	1.53088	10.692	0.154557	1
NOP58	1.54249	10.693	0.154679	1
MRPS18A	1.62316	10.606	0.154958	1
ENSSSCG00045014767	1.62937	10.6059	0.154958	1
TNFRSF6B	1.61594	10.6063	0.154958	1
GTF3C1	1.53658	10.6936	0.155201	1
ENSSSCG00045033637	1.64602	10.6065	0.156053	1
ENSSSCG00045029394	1.5713	10.6065	0.156092	1
HSDL2	1.52803	10.6867	0.157186	1
ENSSSCG00045021257	1.61645	10.6067	0.158869	1
ENSSSCG00045033333	1.61646	10.6064	0.158869	1
ENSSSCG00045002828	1.60978	10.6067	0.158869	1
ENSSSCG00045031611	-1.42688	11.8977	0.160017	1
CARD11	1.54763	10.6074	0.161831	1
CADM2	1.60322	10.6832	0.162488	1
ENSSSCG00045015090	1.55341	10.6073	0.162489	1
ENSSSCG00045023732	1.60313	10.6074	0.162772	1
ENSSSCG00045014397	1.60262	10.6072	0.162772	1
ENSSSCG00045027745	1.40506	10.8008	0.163328	1
CD63	1.53085	10.6948	0.163562	1
H2AFY	1.48723	10.6978	0.163939	1
RPL28	1.31955	10.8127	0.163943	1
ASH1L	-3.10737	11.1419	0.163956	1
FTO	1.18555	11.0171	0.165068	1
TRPM4	1.6026	10.6077	0.166667	1
GCK	1.59599	10.6079	0.166667	1
STX4	1.60313	10.6075	0.166667	1
NELL2	1.52343	10.6085	0.16704	1
ENSSSCG00045014314	1.34362	10.8101	0.168702	1
ENSSSCG00045029498	1.49679	10.6975	0.168896	1
AKT2	1.49024	10.6993	0.168964	1
MBD3	1.62495	10.6085	0.169187	1
THOC3	1.53566	10.6084	0.169325	1
CREB5	-3.39142	11.257	0.169453	1
ENSSSCG00045012133	1.57743	10.6083	0.169948	1
PLCD1	1.57885	10.6082	0.170025	1
MRPL15	1.60311	10.608	0.170553	1
ENSSSCG00045007658	1.59644	10.6081	0.170553	1
ENSSSCG00045039415	1.13525	10.9379	0.171155	1
ENSSSCG00045030301	1.16585	10.9342	0.17186	1
SNCA	1.46777	10.6108	0.17207	1
ENSSSCG00045009682	1.55785	10.6089	0.173325	1
ZNF213	1.58599	10.6086	0.174278	1
GTF3A	1.58285	10.6086	0.174431	1
CXCL2	1.58992	10.6087	0.174431	1
FANK1	1.58986	10.6085	0.174431	1
ENSSSCG00045006296	1.5894	10.6087	0.174431	1
BCL2L11	1.58286	10.6086	0.174431	1
LY96	1.60749	10.6092	0.17485	1
FAP	-3.16767	11.1657	0.177158	1
ENSSSCG00045005073	1.52921	10.6099	0.178953	1
COQ10B	1.54501	10.6095	0.179577	1
ENSSSCG00045028855	1.21331	10.9232	0.180192	1
CAMK2D	-3.12616	11.1493	0.180328	1
DCLK1	1.23204	10.9096	0.181777	1
MCUR1	1.60082	10.6104	0.182069	1
ENSSSCG00045029668	1.56383	10.6097	0.182163	1
NSMF	1.57035	10.6097	0.182163	1
DTX2	1.57677	10.6096	0.182163	1
TAF11	1.59374	10.6103	0.182352	1
ENSSSCG00045025239	1.60357	10.6101	0.182459	1
FANCI	1.60606	10.6109	0.183287	1
TRARG1	1.49987	10.6979	0.183676	1
TPI1	1.58111	10.6102	0.184753	1
SLC24A1	1.45607	10.704	0.184878	1
ENSSSCG00045020965	1.25808	10.8148	0.185418	1
ABCD4	1.50963	10.6109	0.185445	1
ENSSSCG00045026588	-1.83783	11.4095	0.185917	1
ENSSSCG00045037146	1.56335	10.6104	0.186016	1
IMPA1	1.57027	10.6101	0.186016	1
GRM5	1.48188	10.6116	0.188119	1
IDH3G	1.57932	10.6106	0.188522	1
ENSSSCG00045028209	1.56386	10.6108	0.189861	1
ENSSSCG00045016221	1.56334	10.6108	0.189861	1
MAN2A2	1.56387	10.6105	0.189861	1
KHDRBS1	1.43361	10.7064	0.189874	1
TMEM38B	1.51365	10.6113	0.190002	1
MTPAP	1.47774	10.7044	0.190811	1
ENSSSCG00045036818	1.49531	10.6114	0.191153	1
ENSSSCG00045004975	1.53854	10.6109	0.192005	1
ENSSSCG00045037421	1.53252	10.6113	0.19203	1
COL6A6	-3.35042	11.2411	0.192728	1
ENSSSCG00045016581	1.47513	10.6125	0.192967	1
HTR2C	1.59497	10.6126	0.193599	1
ENSSSCG00045025577	1.55051	10.6111	0.193698	1
COASY	1.5569	10.6111	0.193698	1
DEAF1	1.5569	10.611	0.193698	1
ENSSSCG00045005639	1.57348	10.6115	0.194983	1
RPS27	1.42776	10.7084	0.196271	1
SETD5	-2.92246	11.0776	0.196759	1
MLLT10	-2.89432	11.0683	0.196882	1
SH3BGRL3	1.5569	10.6113	0.197527	1
PSMC1	1.5505	10.6116	0.197527	1
ENSSSCG00045026739	1.54412	10.6116	0.197527	1
TAGLN2	1.54464	10.6118	0.197527	1
ENSSSCG00045019855	1.53778	10.6118	0.197527	1
ENSSSCG00045014650	1.43544	10.7075	0.197965	1
C7H6orf125	1.48032	10.6125	0.19798	1
HMGA2	1.5067	10.6122	0.198071	1
NAA20	1.50782	10.6121	0.198165	1
TMTC2	-3.08366	11.1362	0.198521	1
ENSSSCG00045020834	1.40411	10.7092	0.198741	1
PARP12	1.53777	10.6123	0.201348	1
FADS3	1.53197	10.6125	0.201348	1
SAP30L	1.54463	10.6122	0.201348	1
PTBP2	1.26676	10.8246	0.201584	1
THRSP	-2.91473	11.0806	0.202125	1
NUBP1	1.56465	10.6126	0.202143	1
CAPN8	1.48267	10.6129	0.202688	1
ENSSSCG00045015385	1.39849	10.7105	0.204209	1
ENSSSCG00045005031	1.53822	10.6125	0.205161	1
FBXL18	1.53775	10.6127	0.205161	1
CHURC1	1.49889	10.6132	0.206603	1
GIPC2	1.47959	10.6136	0.207685	1
ENSSSCG00045006542	1.52513	10.6134	0.208965	1
ENSSSCG00045000058	1.5256	10.6133	0.208965	1
ENSSSCG00045025622	1.23158	10.8225	0.209022	1
MBNL1	-1.68268	11.3335	0.209751	1
IL10RA	1.5441	10.6144	0.209853	1
GOLT1B	1.53711	10.6137	0.210105	1
ENSSSCG00045000953	1.50379	10.6134	0.210937	1
ENSSSCG00045000859	1.53592	10.6139	0.211144	1
OTULIN	1.51399	10.6137	0.211941	1
DPCD	1.53117	10.6138	0.21198	1
RPS8	1.05641	10.9628	0.212245	1
ENSSSCG00045037701	1.45441	10.6148	0.212507	1
SIRT5	1.52513	10.6136	0.212762	1
ENSSSCG00045018069	1.52564	10.6138	0.212762	1
ZNF584	1.51886	10.6139	0.212762	1
NIPBL	-2.94784	11.0866	0.213968	1
ENSSSCG00045015066	1.46006	10.6147	0.214327	1
ENSSSCG00045023786	1.36489	10.7062	0.214953	1
ANKRD17	-2.88872	11.0679	0.215092	1
TTC21B	1.37332	10.7153	0.215127	1
C1orf185	1.44619	10.6152	0.215866	1
EBF2	-1.96492	11.4819	0.21609	1
ENSSSCG00045001664	1.51931	10.6143	0.21655	1
SNRNP70	1.20003	10.8291	0.216782	1
ZNF133	1.35566	10.714	0.217032	1
LRRC4C	1.45728	10.615	0.217067	1
ENSSSCG00045022242	1.52948	10.6147	0.217373	1
SLC38A1	1.42299	10.6161	0.217617	1
SYTL3	1.48438	10.6146	0.217641	1
ENSSSCG00045008852	1.48072	10.6145	0.217677	1
GRN	1.48956	10.6146	0.217687	1
C9orf72	1.06049	10.9525	0.217868	1
CDK15	1.45857	10.6151	0.218773	1
GPR158	1.5267	10.6153	0.218919	1
ZNF655	1.5064	10.6148	0.22033	1
SAMSN1	1.50686	10.6149	0.22033	1
INPPL1	1.50686	10.6148	0.22033	1
CALD1	0.890946	11.2581	0.220775	1
PBEF1	1.34821	10.7188	0.222937	1
ENSSSCG00045036449	1.53213	10.6156	0.223098	1
TEAD3	1.48367	10.6153	0.223148	1
ENSSSCG00045017878	1.49453	10.6153	0.224103	1
ENSSSCG00045007517	1.50686	10.615	0.224103	1
CEBPZOS	1.50685	10.6151	0.224103	1
ENSSSCG00045022570	1.34552	10.7193	0.224304	1
RAB21	1.43671	10.7126	0.224723	1
ZBTB16	0.789394	11.3892	0.22496	1
MPDZ	1.15324	10.8406	0.225011	1
ENSSSCG00045029617	1.50402	10.6161	0.225349	1
DGAT1	1.4745	10.6157	0.225352	1
ENSSSCG00045032278	1.45059	10.6161	0.226149	1
ENSSSCG00045002377	1.52589	10.6163	0.226374	1
ENSSSCG00045031484	-1.69112	11.342	0.226427	1
ENSSSCG00045037021	-3.04747	11.1235	0.226431	1
ENSSSCG00045006333	1.50071	10.6159	0.227867	1
PPARD	1.33324	10.7207	0.228418	1
MRTFB	1.15534	10.8392	0.229247	1
ENSSSCG00045007613	-1.13421	11.9398	0.229534	1
XYLT2	1.50093	10.6164	0.230145	1
RHOQ	1.3636	10.7187	0.23146	1
ENSSSCG00045010809	1.45261	10.6169	0.232043	1
ENSSSCG00045028005	-2.87414	11.0613	0.23243	1
FKBP2	1.51073	10.6175	0.233102	1
SEC62	1.33181	10.7214	0.234035	1
ENSSSCG00045033973	1.4383	10.6173	0.234167	1
SPIRE1	1.31052	10.7188	0.234466	1
ISOC2	1.48179	10.6169	0.235372	1
ACLY	-1.28194	11.5275	0.236706	1
TADA1	1.49554	10.6179	0.236783	1
GULP1	1.00351	11.0662	0.236897	1
PTPRE	1.4122	10.6182	0.237339	1
NDE1	1.43386	10.6176	0.237909	1
LPL	-1.26252	11.5133	0.237959	1
AMMECR1L	1.48231	10.6171	0.239112	1
BAG6	1.4823	10.6172	0.239112	1
GABRB3	1.45321	10.6174	0.239665	1
ADIPOR1	1.44735	10.6179	0.239699	1
GPR39	1.42346	10.6182	0.239837	1
PPP2R5C	1.3082	10.7233	0.240232	1
RPL37A	1.33392	10.7215	0.241302	1
TNRC6B	-2.87283	11.061	0.241593	1
B3GAT3	1.48063	10.6186	0.241704	1
TAB1	1.46414	10.6181	0.242845	1
TELO2	1.43529	10.6183	0.243036	1
NAV2	-3.30868	11.2265	0.244188	1
ENSSSCG00045034585	1.49621	10.6193	0.244494	1
EXOC1	1.29681	10.7255	0.244759	1
FNDC3B	-1.24212	11.7716	0.244909	1
ENSSSCG00045008389	1.49275	10.6195	0.245285	1
ENSSSCG00045002479	1.46827	10.6185	0.245838	1
ENSSSCG00045018416	1.45692	10.6184	0.245907	1
DEGS1	1.4271	10.6188	0.246205	1
ENSSSCG00045024000	1.46296	10.6182	0.246508	1
ZUP1	1.46897	10.6183	0.24651	1
ENSSSCG00045033484	1.46963	10.6181	0.246569	1
NSMAF	1.46361	10.6182	0.246569	1
PSMD13	1.4701	10.618	0.246569	1
ENSSSCG00045036876	1.40749	10.6194	0.246902	1
DKK2	1.357	10.6212	0.247197	1
FAM185A	1.28239	10.723	0.248178	1
ENSSSCG00045001506	1.45655	10.6191	0.249745	1
ECD	1.48171	10.6193	0.249794	1
ENSSSCG00045029059	1.10186	10.8536	0.250065	1
ATP6AP2	1.4636	10.6186	0.250286	1
ENSSSCG00045001557	1.48036	10.6199	0.250593	1
PSMD2	1.43451	10.6193	0.251967	1
MED13	1.08267	10.8545	0.252083	1
ENSSSCG00045020719	1.28279	10.7288	0.252085	1
CCL21	1.46002	10.6191	0.252584	1
ENSSSCG00045036473	1.41723	10.6196	0.252905	1
MTG2	1.45161	10.6194	0.253995	1
XPO7	1.267	10.7263	0.254566	1
ENSSSCG00045034984	1.45745	10.6198	0.255399	1
ENSSSCG00045026254	1.47727	10.6208	0.255926	1
IL17RE	1.42758	10.6201	0.256254	1
COPA	1.2688	10.7296	0.256869	1
ENSSSCG00045025012	1.4461	10.62	0.257696	1
ENSSSCG00045034127	-3.02108	11.1148	0.259794	1
CREM	1.43231	10.6201	0.259856	1
ENSSSCG00045000135	1.40968	10.6204	0.259922	1
CHD1	1.2884	10.7297	0.259948	1
RPL26	1.31022	10.7283	0.260023	1
ENSSSCG00045032174	1.4249	10.6205	0.260326	1
RIPOR1	1.44373	10.6204	0.260715	1
FAM20B	1.43971	10.6204	0.261389	1
ENSSSCG00045028103	1.44564	10.62	0.261389	1
ENSSSCG00045003823	1.44018	10.6202	0.261389	1
ENSSSCG00045019276	1.41314	10.6206	0.261436	1
SIK2	0.884075	11.1097	0.26167	1
ENSSSCG00045008552	-2.86086	11.0578	0.262031	1
ARHGAP1	1.44703	10.6206	0.264041	1
ENSSSCG00045006497	1.42896	10.621	0.264534	1
ENSSSCG00045025901	1.42253	10.6211	0.265074	1
MAP2K4	1.2752	10.7292	0.266528	1
ZNF613	1.42283	10.6212	0.267455	1
ZC3H7A	1.29492	10.7306	0.267593	1
ENSSSCG00045011005	1.42791	10.6213	0.268751	1
FAM160B1	1.24877	10.7334	0.269379	1
ENSSSCG00045003196	1.45251	10.6233	0.269641	1
ENSSSCG00045031718	1.25841	10.7341	0.270555	1
BMERB1	1.35118	10.6232	0.270754	1
NCAM1	1.18145	10.8479	0.270862	1
TRIP11	1.23668	10.7344	0.271007	1
POSTN	-3.14715	11.1627	0.271063	1
MFAP1	1.37012	10.6228	0.272237	1
PIGG	1.41667	10.6222	0.272421	1
ENSSSCG00045007018	1.42256	10.622	0.272421	1
GRIA4	1.30781	10.6256	0.273183	1
ENSSSCG00045014625	1.43155	10.6232	0.273488	1
ENSSSCG00045022744	1.41805	10.6225	0.274584	1
ABHD12	1.41769	10.6223	0.275874	1
MCM8	1.43008	10.6228	0.275919	1
NFYC	1.26905	10.734	0.276265	1
GAS8	1.3931	10.623	0.277329	1
SPOCK3	1.36039	10.6235	0.277352	1
ENSSSCG00045031992	1.41354	10.6263	0.279563	1
EIF2B2	1.41665	10.6229	0.279736	1
ENSSSCG00045004374	1.41084	10.6231	0.279736	1
VPS37B	1.38583	10.6231	0.280493	1
C1H15orf41	1.20496	10.7351	0.280549	1
NPTN	1.19723	10.7368	0.281784	1
ENSSSCG00045009332	-2.81504	11.0429	0.28285	1
OAT	1.42247	10.6238	0.283359	1
ENSSSCG00045033539	-2.75683	11.0231	0.283415	1
NCAM2	1.30537	10.6263	0.283463	1
ENSSSCG00045032670	1.3873	10.6236	0.284526	1
RCAN3	1.43134	10.6255	0.284606	1
IKZF1	1.41794	10.6255	0.284801	1
ENSSSCG00045015978	0.744926	11.2266	0.285008	1
ENSSSCG00045011313	1.2168	10.7381	0.285266	1
ENSSSCG00045003299	1.42134	10.6266	0.285308	1
SNX18	1.41054	10.6242	0.285903	1
ENSSSCG00045003583	1.40902	10.6245	0.286114	1
WDHD1	1.34196	10.6248	0.286181	1
FHIT	1.40117	10.6236	0.286591	1
ENSSSCG00045011542	1.40505	10.6237	0.287021	1
ENSSSCG00045033296	1.3644	10.6245	0.287657	1
ENSSSCG00045034277	1.31211	10.6264	0.289023	1
ENSSSCG00045009518	-1.22846	11.4927	0.28974	1
TNKS	1.01905	10.8699	0.290184	1
MIF	1.41847	10.6257	0.290558	1
PKIG	1.40457	10.624	0.290652	1
TIPARP	1.39354	10.6242	0.290652	1
NADK2	1.4156	10.6263	0.291855	1
ALDH6A1	1.37405	10.6249	0.292296	1
PARK7	1.39678	10.6255	0.293395	1
NOL7	1.38787	10.625	0.294275	1
CYP2U1	1.39306	10.6247	0.294275	1
SGCE	1.38781	10.6248	0.294275	1
CRBN	1.38787	10.6248	0.294275	1
ENSSSCG00045022225	1.3982	10.6256	0.294582	1
ENSSSCG00045023790	-2.71134	11.0114	0.295219	1
AXL	1.33561	10.6262	0.296432	1
RB1CC1	1.18124	10.7422	0.296593	1
ENSSSCG00045032221	1.31166	10.6269	0.296772	1
ENSSSCG00045014961	1.39246	10.6279	0.297099	1
KPNA5	1.39154	10.6265	0.297569	1
SIKE1	1.3878	10.6251	0.29789	1
TMBIM4	1.38216	10.6255	0.29789	1
PRDX2	1.39352	10.625	0.29789	1
ARID2	0.995555	10.8708	0.29801	1
ENSSSCG00045024427	-2.73834	11.0201	0.298281	1
ENSSSCG00045004718	-2.7616	11.0264	0.298572	1
MFSD8	1.16532	10.741	0.299608	1
PPP2R5A	0.909253	11.0066	0.299627	1
TMEM170B	1.38991	10.6258	0.29991	1
SHB	1.35118	10.6261	0.300776	1
RNF19	-2.69497	11.0082	0.300832	1
ENSSSCG00045035394	1.19578	10.7402	0.300903	1
ENSSSCG00045021830	1.36516	10.6262	0.301498	1
ENSSSCG00045035668	1.36522	10.6261	0.301498	1
PRRC2A	1.37085	10.6259	0.301498	1
ENSSSCG00045039516	1.37597	10.6258	0.301498	1
GABBR1	1.37643	10.6259	0.301498	1
ENSSSCG00045029683	1.38764	10.6261	0.301634	1
GGNBP2	1.17602	10.7444	0.301796	1
FOXP1	-1.58025	11.2877	0.301954	1
GREB1L	1.38734	10.6277	0.303208	1
ENSSSCG00045026992	1.3615	10.6263	0.303725	1
GABBR2	1.34659	10.6266	0.304505	1
ENSSSCG00045008564	1.33837	10.6271	0.304888	1
ENSSSCG00045035168	1.0101	10.8754	0.304932	1
ENSSSCG00045000691	1.37083	10.6262	0.305098	1
ENSSSCG00045024049	1.37083	10.6265	0.305098	1
NDUFB8	1.37641	10.6264	0.305098	1
ERBIN	1.02832	10.8755	0.305693	1
ENSSSCG00045037490	1.34818	10.6268	0.305876	1
ENSSSCG00045010449	1.38413	10.6295	0.307796	1
SSR4	1.37709	10.6274	0.308216	1
TMED8	1.36751	10.6266	0.308283	1
ENSSSCG00045007006	1.36467	10.627	0.30869	1
ENSSSCG00045034339	1.36999	10.6276	0.308833	1
ENSSSCG00045011758	1.15166	10.7475	0.309801	1
ENSSSCG00045004559	1.34978	10.6272	0.309828	1
ENSSSCG00045002925	1.1454	10.748	0.310148	1
ENSSSCG00045022230	1.37001	10.6279	0.310235	1
MKLN1	0.87342	11.0093	0.310363	1
HSF4	1.36558	10.6272	0.310615	1
ENSSSCG00045029533	-2.62847	10.9881	0.310697	1
ENSSSCG00045020776	1.32492	10.6279	0.311166	1
PRKAA2	1.38029	10.6287	0.311404	1
AOX1	1.17477	10.7467	0.311547	1
NDUFA13	1.36744	10.6277	0.311633	1
THSD4	1.33162	10.6277	0.311675	1
ACAP2	-2.62181	10.9849	0.312523	1
FAU	1.22831	10.7429	0.313304	1
ENSSSCG00045023519	1.36553	10.6283	0.313417	1
COX7A2	1.36891	10.6283	0.313662	1
ENSSSCG00045001905	1.24566	10.6315	0.314354	1
ENSSSCG00045031271	1.34797	10.6282	0.314575	1
GATB	1.31603	10.6285	0.314907	1
ENSSSCG00045022457	1.32262	10.6285	0.315538	1
MLLT6	1.3429	10.6281	0.315852	1
ZBTB1	1.35393	10.6279	0.315852	1
ENSSSCG00045037134	1.35393	10.628	0.315852	1
PLBD1	1.33008	10.6282	0.316069	1
VPS9D1	1.34881	10.6287	0.316179	1
NECTIN3	1.15277	10.7472	0.316827	1
RPS18	1.16089	10.7481	0.316902	1
WWC1	1.3741	10.6291	0.318092	1
MYO9A	-2.68203	11.0019	0.319054	1
FYN	-2.80867	11.0424	0.319161	1
SF3B2	1.34283	10.6285	0.319421	1
ENSSSCG00045030449	1.34836	10.6283	0.319421	1
CTSS	1.35347	10.6279	0.319421	1
PLPP1	-2.75132	11.024	0.320485	1
ENSSSCG00045020967	1.34955	10.6289	0.321509	1
FBXL3	1.33683	10.6291	0.322983	1
ENSSSCG00045005575	1.34288	10.6288	0.322983	1
ENSSSCG00045032402	-2.73934	11.0202	0.323087	1
CDC27	1.15381	10.7488	0.323325	1
ACVR1C	1.15701	10.7493	0.324437	1
ENSSSCG00045012559	1.00722	10.8782	0.325489	1
RNF165	1.25945	10.6317	0.326013	1
AHR	1.31132	10.6299	0.32605	1
SET	1.33714	10.6301	0.326594	1
WIPF2	1.31726	10.6299	0.32745	1
SF3B1	-2.60095	10.9776	0.327926	1
RANBP2	1.13101	10.7524	0.327964	1
CRIM1	1.11252	10.7505	0.32821	1
ENSSSCG00045033146	-2.67773	10.9996	0.328258	1
TP53INP1	1.32418	10.6296	0.328793	1
PRPF6	1.33184	10.6299	0.330085	1
NR3C1	-2.65334	10.994	0.330461	1
SLC25A36	-1.41604	11.2277	0.331144	1
ZNF350	1.32388	10.6305	0.332989	1
ENSSSCG00045016860	1.08499	10.7518	0.333048	1
RBM39	-2.62791	10.9873	0.333125	1
ENSSSCG00045002457	1.31638	10.6307	0.333367	1
ENSSSCG00045036946	1.32038	10.6304	0.333624	1
C5orf34	1.32583	10.6304	0.333624	1
ENSSSCG00045025868	1.26965	10.632	0.33493	1
ENSSSCG00045038723	1.10966	10.7554	0.335033	1
ENSSSCG00045038897	0.821081	11.019	0.336208	1
COL4A3BP	0.9819	10.8842	0.337051	1
MLLT1	1.32089	10.6309	0.337156	1
ENSSSCG00045003378	1.32083	10.6309	0.337156	1
ATP1B1	1.30459	10.6312	0.337156	1
ENSSSCG00045016612	1.32628	10.6308	0.337156	1
PNKP	1.32164	10.6321	0.337522	1
PLSCR	-2.63544	10.9876	0.337794	1
ENSSSCG00045038153	-2.65415	10.9941	0.337993	1
ENSSSCG00045007192	1.27426	10.632	0.338746	1
ADAMTS18	-2.61306	10.9856	0.339148	1
CFAP97	1.32035	10.6312	0.34068	1
ODF2	1.29875	10.6317	0.34068	1
TMEM64	1.32082	10.6311	0.34068	1
ENSSSCG00045033313	-2.60419	10.9786	0.341479	1
ABCA9	0.800456	11.1268	0.341575	1
ZFC3H1	1.10189	10.7562	0.341943	1
SGCG	1.31149	10.6319	0.341975	1
ENSSSCG00045017609	1.3184	10.6328	0.342439	1
IGF1	-2.81624	11.0462	0.342447	1
ENSSSCG00045013531	0.953762	10.8894	0.342908	1
ENSSSCG00045034866	1.31362	10.6319	0.342965	1
ENSSSCG00045036067	1.28266	10.6325	0.342998	1
TSPO	1.30463	10.632	0.344197	1
SNUPN	1.3095	10.6318	0.344197	1
TNRC6A	-2.58138	10.9717	0.345657	1
HSPA4L	1.28005	10.6326	0.346834	1
SURF4	1.30949	10.632	0.347706	1
ENSSSCG00045005847	1.29925	10.6323	0.347706	1
SAE1	1.29337	10.6326	0.347706	1
ENSSSCG00045019364	1.26676	10.6334	0.348201	1
ENSSSCG00045021464	1.09508	10.757	0.348564	1
DCLRE1C	1.31329	10.6326	0.348844	1
PTER	1.30047	10.6341	0.348877	1
RASAL2	-2.64291	10.9922	0.348882	1
TRPV5	1.3095	10.6364	0.349141	1
ENSSSCG00045004076	1.29415	10.6325	0.349214	1
WDR33	-2.57789	10.9723	0.349411	1
ENSSSCG00045035719	1.25383	10.634	0.35039	1
ENSSSCG00045025455	1.27498	10.6334	0.350561	1
ENSSSCG00045026250	1.29918	10.6328	0.351208	1
GMCL1	1.28059	10.633	0.351813	1
SLC10A7	1.10598	10.7593	0.353841	1
PTGER2	1.27083	10.6337	0.354186	1
HMGN3	1.24341	10.6346	0.354453	1
WDR89	1.29916	10.6332	0.354703	1
OLFML3	1.30454	10.633	0.354703	1
KIAA0930	1.2987	10.6333	0.354703	1
SLC24A3	-2.58517	10.9754	0.354949	1
PNN	1.08908	10.7606	0.355224	1
ENSSSCG00045014125	1.22814	10.6353	0.355555	1
ENSSSCG00045038206	1.29304	10.6338	0.355643	1
GLIS3	-2.69536	11.0067	0.356201	1
KDM6A	-2.54962	10.9632	0.356284	1
COG2	1.2774	10.6342	0.35819	1
NVL	1.08128	10.7617	0.359649	1
NTRK3	1.19475	10.6478	0.359854	1
ENSSSCG00045016730	1.28382	10.6342	0.360844	1
API5	1.27421	10.6345	0.360997	1
ENSSSCG00045038429	1.28915	10.6363	0.36138	1
ENSSSCG00045020348	1.27264	10.6346	0.361669	1
FOXK2	1.2832	10.6345	0.361669	1
NSFL1C	1.27744	10.6355	0.362696	1
ENSSSCG00045039453	-2.62657	10.985	0.363368	1
BCL2L1	1.23281	10.6358	0.363443	1
MRPS18C	1.28733	10.6358	0.363734	1
ENSSSCG00045032213	1.02425	10.7621	0.363789	1
UBE2W	1.06435	10.7625	0.364654	1
ZFAND1	1.2721	10.6351	0.365141	1
ENSSSCG00045032052	1.29239	10.6363	0.365188	1
TRPM7	-2.55894	10.9662	0.366347	1
WBP1L	1.04541	10.765	0.366654	1
CLIC5	1.25339	10.6356	0.367597	1
ELOB	1.28922	10.6356	0.368074	1
LONRF3	1.2321	10.6364	0.368504	1
PGAP1	1.26161	10.6353	0.368606	1
HSD11B1L	1.06918	10.7638	0.369098	1
ACSL1	-2.4869	10.9506	0.369845	1
SNTB1	-2.56658	10.9717	0.370385	1
HACD1	1.2484	10.6362	0.371094	1
CPEB4	-2.48809	10.95	0.371152	1
ENSSSCG00045006722	1.24311	10.6362	0.372	1
ENSSSCG00045031879	1.27255	10.6356	0.372064	1
ENSSSCG00045003871	1.26684	10.6356	0.372064	1
MAP2K2	1.27255	10.6356	0.372064	1
ZNF304	1.2616	10.6358	0.372064	1
EWSR1	1.04212	10.7664	0.372166	1
KIF3B	1.26888	10.6374	0.373071	1
ENSSSCG00045003247	1.26063	10.6366	0.373076	1
CLMP	-1.4219	11.2279	0.373696	1
ARL8B	1.04968	10.7656	0.374107	1
ANKHD1	-2.52016	10.9569	0.374227	1
SERF2	1.05785	10.7652	0.374602	1
ENSSSCG00045025980	1.20068	10.6383	0.375512	1
CAVIN3	1.26728	10.6362	0.375514	1
PLAAT3	1.02616	10.7658	0.376121	1
RPS20	0.913897	10.9057	0.376678	1
TXNIP	0.881395	10.9087	0.377041	1
ENSSSCG00045028686	-2.61966	10.9845	0.377609	1
PPP2CA	1.25162	10.637	0.378957	1
ENSSSCG00045028520	1.037	10.768	0.379587	1
NSD1	-2.51453	10.9532	0.379712	1
CUL4B	1.22352	10.6379	0.37973	1
ENSSSCG00045014789	1.25433	10.6385	0.379888	1
PREX2	-2.57965	10.9726	0.381574	1
ENSSSCG00045014948	1.04787	10.7681	0.38212	1
ENSSSCG00045004817	1.00968	10.7681	0.382354	1
ENSSSCG00045025288	1.25116	10.6371	0.382392	1
COQ2	1.24081	10.6376	0.382392	1
STARD3NL	1.25167	10.6372	0.382392	1
ENSSSCG00045010660	1.23567	10.6377	0.382392	1
CFAP20	1.25687	10.6371	0.382392	1
ENSSSCG00045017072	1.26782	10.6384	0.383279	1
RPS15	0.857267	10.9086	0.38446	1
ENSSSCG00045023374	1.20371	10.6387	0.385341	1
HDAC6	1.23105	10.6383	0.385821	1
ZER1	1.23566	10.638	0.385821	1
ARPC3	1.24853	10.6383	0.3859	1
NOVA1	-2.62694	10.9878	0.386434	1
PTPN13	0.768172	11.0425	0.386686	1
AP5M1	1.23109	10.6382	0.386805	1
FMNL2	-2.68525	11.0054	0.386887	1
DCUN1D3	1.24827	10.6383	0.386983	1
SRPK2	-2.53633	10.9612	0.387445	1
ENSSSCG00045007470	1.24079	10.6382	0.389242	1
HEXD	1.23611	10.6383	0.389242	1
RCSD1	1.22192	10.6458	0.389291	1
ENSSSCG00045034440	-2.4988	10.9492	0.389368	1
YIPF1	1.00782	10.7717	0.389493	1
ARFGEF1	-2.48698	10.947	0.389978	1
TGFBR3	-2.57739	10.9715	0.390425	1
ENSSSCG00045021842	0.894011	10.9085	0.39106	1
HERC4	-2.52069	10.9571	0.391255	1
2024-09-06	1.24376	10.6397	0.392766	1
TPCN1	1.22834	10.6391	0.393061	1
RBL1	1.18673	10.6404	0.393113	1
RPS7	1.03134	10.7716	0.393179	1
ALDH1A1	1.20671	10.6396	0.393534	1
ENSSSCG00045021000	1.23826	10.6398	0.395507	1
ENSSSCG00045023777	-1.35091	11.1977	0.395664	1
ENSSSCG00045005230	0.853762	10.9082	0.396466	1
FERMT2	-2.51379	10.9547	0.396629	1
NR2C1	1.22719	10.6399	0.396652	1
ZNF280D	-2.52453	10.9559	0.39666	1
ENSSSCG00045012822	1.22939	10.642	0.396935	1
ENSSSCG00045004186	1.22281	10.6417	0.397217	1
ORC4	-2.54876	10.9636	0.397335	1
ENSSSCG00045018077	1.22098	10.64	0.397372	1
AIDA	1.21018	10.6402	0.399461	1
PRMT9	1.22076	10.6399	0.399461	1
ENSSSCG00045031958	1.21018	10.6403	0.399461	1
ATPAF1	1.21017	10.6403	0.399461	1
ENSSSCG00045035812	1.19486	10.6404	0.399786	1
ENSSSCG00045008115	1.19508	10.6407	0.399786	1
ZNF572	1.17712	10.6416	0.400152	1
LDB2	-2.6215	10.9869	0.401456	1
NAA60	1.21551	10.6402	0.401607	1
CMTR1	1.01722	10.7743	0.402078	1
PEPD	1.22464	10.6434	0.402152	1
SEMA3D	1.20378	10.6443	0.402297	1
IGFBP7	1.04267	10.773	0.402308	1
ENSSSCG00045009438	1.12223	10.6445	0.402599	1
AP3D1	1.21104	10.6405	0.402698	1
ENSSSCG00045035624	1.22809	10.6428	0.402852	1
ITGB1BP1	1.22081	10.6402	0.402853	1
ENSSSCG00045010429	1.22584	10.64	0.402853	1
SLC27A1	1.1851	10.6416	0.403422	1
ENSSSCG00045014518	-2.5412	10.9616	0.403831	1
PSEN1	0.985477	10.7756	0.404403	1
ENSSSCG00045001697	-2.53264	10.96	0.404567	1
LRRCC1	1.20371	10.6417	0.406211	1
SPON1	-1.38693	11.6033	0.406768	1
ENSSSCG00045009386	1.02363	10.7753	0.408103	1
ERGIC2	1.19936	10.6418	0.408105	1
ENSSSCG00045003634	1.20399	10.6417	0.408142	1
RMDN1	1.20057	10.6413	0.409615	1
ENSSSCG00045027477	1.15124	10.6435	0.409888	1
ENSSSCG00045038885	1.18665	10.6419	0.410414	1
FAM92A	1.20266	10.6442	0.411324	1
PRPF8	1.19814	10.643	0.411461	1
RPL9	1.01329	10.7762	0.411525	1
PRKAR2B	0.846435	10.9209	0.412049	1
ENSSSCG00045032223	1.21519	10.6415	0.412986	1
ENSSSCG00045008140	1.20563	10.6416	0.412986	1
ENSSSCG00045036247	1.20247	10.6424	0.41568	1
DLC1	0.434075	12.0736	0.415704	1
JMY	1.20113	10.6439	0.415826	1
PTGS1	1.19547	10.6429	0.416328	1
SMURF2	-2.48421	10.9466	0.416336	1
CCT4	1.19056	10.6425	0.416349	1
CREBBP	0.803484	10.9212	0.416602	1
ENSSSCG00045011712	1.18841	10.6448	0.416716	1
PDLIM7	1.19881	10.6428	0.416764	1
ENSSSCG00045036315	-2.52755	10.9586	0.417318	1
PCSK6	-2.85711	11.0626	0.41887	1
ENSSSCG00045030880	-2.47758	10.9444	0.419153	1
ENSSSCG00045002471	1.15548	10.644	0.419218	1
ZSCAN2	1.18513	10.6428	0.419705	1
NSRP1	-2.45265	10.9379	0.420108	1
ENSSSCG00045038355	-2.43957	10.9353	0.420111	1
KAT7	1.18702	10.6434	0.420161	1
FOXO1	-1.45638	11.2335	0.420693	1
CATSPER2	1.19545	10.6443	0.421384	1
YWHAE	-2.42676	10.9317	0.421868	1
ENSSSCG00045028996	1.17974	10.644	0.422403	1
USP30	1.18333	10.6432	0.422529	1
ENSSSCG00045023602	1.18069	10.6434	0.423054	1
PGAM5	1.18062	10.6435	0.423054	1
ENSSSCG00045017259	1.0211	10.781	0.423903	1
BCAR3	1.1459	10.645	0.425755	1
ENSSSCG00045006218	-2.56788	10.9707	0.425996	1
ENSSSCG00045017762	1.16363	10.6445	0.426049	1
MED23	1.18016	10.6437	0.426396	1
NOL10	1.13253	10.6455	0.426454	1
PSMF1	1.14981	10.6448	0.429029	1
ENSSSCG00045002301	1.179	10.6451	0.429157	1
MCPH1	1.17567	10.6444	0.429731	1
ENSSSCG00045038758	1.15282	10.6451	0.432063	1
ENSSSCG00045005379	-2.40098	10.9247	0.432446	1
EPS15	0.816769	10.925	0.432624	1
ENSSSCG00045002075	1.15662	10.6518	0.433099	1
PDZRN3	-1.44837	11.2301	0.433721	1
ISLR	1.16204	10.6451	0.433823	1
ENSSSCG00045026347	-2.50358	10.9524	0.434126	1
PTPN9	0.93442	10.7842	0.434172	1
ILRUN	0.943163	10.7839	0.434367	1
ADGRL4	1.1708	10.6452	0.435135	1
COPZ2	1.1605	10.6454	0.436379	1
PLEKHB2	1.0994	10.6481	0.436743	1
GBF1	-2.4254	10.9305	0.436811	1
PRKN	-1.32835	11.1936	0.437184	1
SORBS1	0.68754	11.0663	0.437369	1
ENSSSCG00045016542	1.1702	10.6469	0.437429	1
EIF2S1	1.15082	10.6459	0.4381	1
HNRNPH1	-2.38568	10.9188	0.438553	1
TFB1M	1.15907	10.647	0.439025	1
ENSSSCG00045003009	0.963281	10.7855	0.43908	1
RTRAF	1.17619	10.6455	0.43935	1
LPIN1	-2.362	10.9175	0.439538	1
LARP4	-2.50641	10.9533	0.439583	1
PTBP1	1.15615	10.646	0.439693	1
MIA2	1.16584	10.6456	0.439693	1
UBE2Z	1.15609	10.6459	0.439693	1
DDX5	0.66645	11.0689	0.440662	1
TPST1	-2.62505	10.988	0.441918	1
QKI	-1.28277	11.1764	0.442184	1
ENSSSCG00045035893	1.16048	10.6461	0.443	1
PRICKLE1	-2.55901	10.9685	0.443165	1
TNFSF10	1.16176	10.6482	0.443529	1
HNRNPUL1	1.14497	10.6467	0.444364	1
CHST3	1.14638	10.6469	0.444631	1
ENSSSCG00045039368	1.09636	10.6489	0.445076	1
BMPR2	-2.41363	10.9282	0.445214	1
ENSSSCG00045009469	1.15379	10.6476	0.445607	1
ENSSSCG00045002594	0.715458	11.0712	0.446475	1
GPC3	-2.50141	10.9523	0.446576	1
ENSSSCG00045024142	-2.41516	10.9275	0.44673	1
ENSSSCG00045035035	1.13021	10.6475	0.447134	1
PDS5A	-2.3814	10.9183	0.447355	1
ENSSSCG00045001449	0.664328	11.066	0.447855	1
GRK5	0.957695	10.789	0.448896	1
ENSSSCG00045016972	1.14638	10.6474	0.449592	1
PHC2	1.14003	10.6517	0.450444	1
CDH13	0.876807	10.7886	0.451469	1
FAM204A	1.12246	10.6483	0.452877	1
IGF1R	-2.5485	10.9652	0.452892	1
ENSSSCG00045029487	1.13723	10.6481	0.454901	1
NPM1	1.13151	10.6483	0.456156	1
TAGLN	1.13525	10.6485	0.457562	1
KAT6B	-2.46401	10.9418	0.457655	1
CTSD	1.13267	10.6486	0.458241	1
RPL36A	1.09658	10.6501	0.458495	1
PKN1	1.1297	10.6515	0.459459	1
ENSSSCG00045036400	1.06843	10.6516	0.459801	1
STX2	1.10485	10.65	0.461064	1
TRPM6	1.12904	10.6504	0.461806	1
RNF103	1.13149	10.649	0.462692	1
KDSR	0.643923	11.0775	0.462837	1
RABGEF1	1.06703	10.6519	0.464848	1
AMMECR1	1.11838	10.6517	0.465256	1
ENSSSCG00045017181	0.906929	10.7936	0.465491	1
ENSSSCG00045026361	1.10926	10.6529	0.465631	1
ATG13	1.11722	10.6498	0.46595	1
IDH2	1.12242	10.6496	0.46595	1
IDS	1.12717	10.6495	0.46595	1
DESI2	1.11383	10.6537	0.466587	1
AMOT	1.11312	10.6513	0.467228	1
CUL3	0.907064	10.7942	0.468659	1
RASA3	1.11442	10.6509	0.468853	1
ENSSSCG00045017073	1.11167	10.6524	0.46959	1
DAB2	-2.43947	10.9353	0.470094	1
ENSSSCG00045039462	0.784331	10.9398	0.4702	1
ENSSSCG00045019008	1.08748	10.6515	0.470469	1
RBPJ	-2.41834	10.9304	0.470571	1
ENSSSCG00045031926	1.11506	10.6517	0.470856	1
RRP15	1.1136	10.6516	0.471094	1
LRFN2	1.04614	10.6539	0.471248	1
SRP19	1.10828	10.653	0.471315	1
OPCML	1.04162	10.6541	0.471534	1
ENSSSCG00045019259	-2.48595	10.9482	0.471839	1
ENSSSCG00045003230	1.10476	10.6522	0.473136	1
NIBAN1	1.07125	10.6526	0.473807	1
ENSSSCG00045007289	0.631348	11.2053	0.474089	1
TTF1	1.10724	10.6524	0.475861	1
PLAA	1.09586	10.6516	0.476137	1
ENSSSCG00045033420	-2.38264	10.9198	0.4763	1
ENSSSCG00045034605	-2.42842	10.9326	0.476365	1
ENSSSCG00045016507	-2.36301	10.9152	0.476807	1
CHD9	-1.25984	11.1645	0.477452	1
ENSSSCG00045009137	-2.56129	10.9699	0.477506	1
APBB2	-1.24582	11.161	0.478169	1
ENSSSCG00045001326	-2.35212	10.9118	0.478315	1
ENSSSCG00045002195	1.08647	10.656	0.47926	1
ADIPOR2	-1.20534	11.1493	0.479363	1
TIA1	-2.3288	10.9067	0.480395	1
FKBP5	0.734483	10.9478	0.481205	1
PNPLA2	1.10136	10.6537	0.482035	1
TMSB4	-2.37074	10.9204	0.482099	1
ENSSSCG00045002609	1.10774	10.652	0.482135	1
EIF2S2	1.06789	10.6535	0.482405	1
VEGFD	1.06738	10.6587	0.48286	1
CYP27A1	-2.51134	10.9553	0.482911	1
KCNIP4	1.05828	10.6542	0.48298	1
ZRANB3	1.09154	10.6539	0.484096	1
KIF1B	-2.35364	10.9122	0.484358	1
ENSSSCG00045027951	1.05516	10.6543	0.484388	1
ENSSSCG00045039239	0.648109	11.0862	0.484679	1
ENSSSCG00045034375	1.09702	10.6525	0.484863	1
SLC25A3	1.09423	10.6527	0.485352	1
ZBED5	1.08907	10.6529	0.485352	1
RAD51B	0.666862	11.0839	0.485697	1
MTDH	0.881938	10.7991	0.486337	1
ENSSSCG00045019716	-2.35113	10.9119	0.486775	1
CCDC125	1.08991	10.6555	0.487212	1
LIMS1	-2.29287	10.8977	0.487556	1
UBL3	1.01281	10.6568	0.487719	1
ENSSSCG00045030032	-2.27861	10.8942	0.488484	1
ATP1B3	1.08443	10.6534	0.488562	1
CYP4V2	1.09134	10.6541	0.489348	1
PRR16	-2.31517	10.906	0.489626	1
TSC1	1.08682	10.6546	0.49022	1
TSPAN13	1.09095	10.6534	0.490834	1
GALM	1.08897	10.6545	0.491274	1
ENSSSCG00045007640	1.08027	10.6538	0.491764	1
ENSSSCG00045004139	1.08031	10.6583	0.492756	1
ENSSSCG00045014904	1.05903	10.6587	0.492994	1
ATP6V0A1	1.04606	10.6554	0.493666	1
TBL1XR1	0.712477	10.9508	0.494406	1
SSBP2	-1.30642	11.1756	0.494419	1
ENSSSCG00045030530	1.03336	10.6563	0.495248	1
TBC1D8B	1.04354	10.6557	0.495639	1
KIAA2026	0.845004	10.8024	0.495806	1
COP1	-2.33323	10.9071	0.497247	1
MTOR	1.07326	10.6548	0.497406	1
ENSSSCG00045020205	1.06148	10.6549	0.49815	1
ENSSSCG00045015896	1.07565	10.6546	0.49815	1
TBC1D9	1.05694	10.6552	0.49815	1
TIMP3	0.831922	10.8041	0.498296	1
ENSSSCG00045004135	0.940284	10.6629	0.498608	1
TM2D1	1.01824	10.6572	0.498948	1
MAP3K20	-2.35832	10.9136	0.49938	1
ENSSSCG00045020118	1.0257	10.6571	0.499957	1
ENSSSCG00045015813	1.02784	10.6569	0.500039	1
LRCH1	0.872721	10.8035	0.500137	1
BEND7	1.01448	10.6576	0.502354	1
ENSSSCG00045012598	1.06118	10.656	0.502739	1
ITCH	-2.28476	10.8952	0.502891	1
TSGA10	1.0561	10.6563	0.503243	1
DIP2C	-2.38554	10.92	0.503624	1
CAMK2G	1.06622	10.6567	0.50385	1
KANSL2	1.06647	10.6558	0.504508	1
SOBP	-2.43538	10.9349	0.505365	1
TAPT1	1.05724	10.6587	0.506357	1
REXO2	-2.32276	10.9045	0.507297	1
ARIH1	0.685429	10.957	0.50794	1
ACOX2	1.04518	10.6593	0.50844	1
ENSSSCG00045003060	1.02586	10.6573	0.509126	1
LIPC	1.03864	10.6602	0.509213	1
TFG	0.994331	10.6596	0.510083	1
HDLBP	0.843734	10.8079	0.511666	1
ENSSSCG00045020287	0.846126	10.8063	0.51207	1
ENSSSCG00045034681	1.02975	10.658	0.512758	1
ADAM17	1.05383	10.6573	0.513261	1
EEF1B2	1.0602	10.6568	0.513527	1
PGM5	0.978805	10.6609	0.513829	1
MAX	1.04381	10.6573	0.513995	1
MAP4K3	-2.30087	10.899	0.514114	1
VPS54	-2.3043	10.8993	0.51446	1
ENSSSCG00045026862	1.04752	10.6579	0.514651	1
ENSSSCG00045026581	-2.3064	10.9013	0.515015	1
TRPS1	-0.900219	11.3403	0.516662	1
ERI3	1.02995	10.6576	0.517144	1
COLGALT1	1.04381	10.6575	0.517144	1
COL1A2	0.50854	11.234	0.518294	1
ZNF143	1.04676	10.6588	0.51909	1
NRF1	-2.3136	10.9025	0.519499	1
ENSSSCG00045022117	0.976999	10.6616	0.51955	1
FAM214A	0.672069	10.9618	0.520019	1
NAP1L4	1.03483	10.6585	0.520286	1
TMEM87B	1.04303	10.6585	0.52066	1
ENSSSCG00045026707	-2.26762	10.8938	0.520817	1
OTUD6B	1.03397	10.6587	0.521116	1
TLK1	-2.28751	10.8956	0.521268	1
GATAD2B	-2.28799	10.8964	0.521515	1
MYO1C	1.04396	10.6598	0.521599	1
UBE2R2	-2.28064	10.8949	0.522525	1
CASC3	1.03165	10.6588	0.522826	1
CALM1	1.03884	10.6585	0.523421	1
GNAI2	1.0044	10.66	0.523614	1
ENSSSCG00045008448	0.832893	10.8104	0.523784	1
GPR155	1.03489	10.6593	0.524138	1
ENSSSCG00045037414	-2.25409	10.8884	0.524296	1
ENSSSCG00045019940	-2.27135	10.8941	0.52547	1
BTF3L4	1.02278	10.66	0.525986	1
HNRNPA2B1	-2.29553	10.8978	0.526318	1
ENSSSCG00045012308	1.03035	10.6593	0.52655	1
SCYL2	1.03435	10.6591	0.52655	1
BCAM	1.03481	10.6591	0.52655	1
WDR48	0.98852	10.6613	0.527669	1
HNRNPR	-2.27354	10.893	0.528346	1
ENSSSCG00045003004	1.02799	10.6593	0.528818	1
SCAMP1	1.03012	10.6623	0.52896	1
CHM	1.02102	10.6597	0.529672	1
PLOD2	-2.40982	10.9287	0.529882	1
EFEMP1	0.638355	10.964	0.530869	1
ENSSSCG00045027473	-2.33065	10.9078	0.531014	1
ENSSSCG00045032685	1.01868	10.6611	0.53151	1
ADIRF	1.00329	10.6612	0.533392	1
SESTD1	-2.35261	10.9115	0.533402	1
RABGAP1	-2.30907	10.9019	0.533825	1
ENSSSCG00045009153	1.02703	10.6619	0.534329	1
FOCAD	-1.21728	11.1507	0.534491	1
ANTXR1	0.424471	11.3491	0.535013	1
RPL27A	0.802171	10.813	0.535244	1
FN1	-2.36986	10.9178	0.535599	1
PTPRK	0.777393	10.8149	0.536679	1
STRN3	-2.27395	10.894	0.536711	1
ENSSSCG00045010553	-2.35922	10.9148	0.537487	1
CLIC4	0.765423	10.8164	0.538419	1
ENSSSCG00045019296	1.01263	10.6612	0.538999	1
ACAT1	1.01216	10.6612	0.538999	1
SH3PXD2B	-2.36374	10.9158	0.539478	1
IPO8	1.01702	10.6614	0.539551	1
TMEM168	0.99883	10.6618	0.539775	1
PDIA3	1.01778	10.6621	0.540349	1
ENSSSCG00045006415	0.801719	10.8153	0.540546	1
ZZZ3	-2.20718	10.877	0.540573	1
CDK9	1.00571	10.6614	0.54106	1
CDC5L	0.994685	10.6621	0.542095	1
ENSSSCG00045012417	0.999494	10.662	0.542095	1
CAMKK2	1.00307	10.6629	0.542211	1
MARK3	-2.24192	10.8852	0.542243	1
PUM1	-2.23972	10.8844	0.542542	1
EPC1	0.634654	10.9702	0.543874	1
ENSSSCG00045019796	-2.25192	10.8884	0.544272	1
RPL35A	1.01267	10.6619	0.545184	1
RNF130	0.786129	10.817	0.545196	1
UCK2	0.966541	10.6639	0.545533	1
ENSSSCG00045018715	0.792246	10.817	0.546823	1
FAM126A	-2.19858	10.8729	0.546914	1
PRPF18	0.996823	10.6625	0.547171	1
ETV6	-2.27108	10.8933	0.547972	1
IP6K1	0.78593	10.8177	0.548065	1
GOLPH3	1.00389	10.6624	0.548267	1
NSMCE2	-2.28911	10.8969	0.548456	1
AKAP9	0.633832	10.972	0.548755	1
MITF	-2.26511	10.8913	0.548759	1
RTF1	0.993975	10.6631	0.54892	1
ENSSSCG00045002870	0.978434	10.6674	0.549185	1
KCTD3	0.74648	10.8205	0.549259	1
ACER3	-0.855175	11.3165	0.550184	1
RSRC1	0.711335	10.82	0.550635	1
CELF1	-2.2201	10.8793	0.550919	1
UBE2L3	0.982502	10.6638	0.551418	1
ENSSSCG00045027012	-2.27369	10.8934	0.551436	1
RANBP3	0.967335	10.6643	0.551451	1
ENSSSCG00045015000	0.987699	10.6659	0.551723	1
ZMYM2	0.774246	10.8191	0.553073	1
ENSSSCG00045039200	1.00089	10.664	0.553495	1
EBF3	0.663528	10.9748	0.555072	1
ENSSSCG00045020233	0.968505	10.6649	0.55565	1
DNAJB4	-2.23366	10.8834	0.556074	1
ENSSSCG00045007212	0.751124	10.8197	0.556755	1
HAO2	0.981885	10.6668	0.557165	1
GDE1	0.986449	10.6638	0.557475	1
FXYD1	0.994627	10.6639	0.557475	1
JAK1	-2.21144	10.8784	0.558522	1
LEMD3	0.95197	10.6657	0.558603	1
TCF4	-0.953844	11.3517	0.559406	1
COX5A	0.992514	10.6643	0.55941	1
TACC1	-2.27555	10.8924	0.559486	1
ENSSSCG00045023645	-2.28558	10.8968	0.560434	1
ENSSSCG00045036347	-2.25834	10.8885	0.560872	1
LRP12	0.960701	10.6688	0.561424	1
CREB3L2	-2.24274	10.886	0.56322	1
ARHGAP42	0.733213	10.8236	0.563373	1
PTPN2	0.940681	10.6671	0.56343	1
ENSSSCG00045020759	0.733309	10.8232	0.56404	1
NARS2	0.934268	10.6674	0.564265	1
FRMD4B	-2.35179	10.9138	0.564339	1
R3HDM1	-2.20618	10.8758	0.564875	1
CDON	0.713175	10.8265	0.566095	1
JAG1	0.968786	10.6656	0.566626	1
UBXN7	0.986399	10.6652	0.566626	1
PSD3	-0.994118	11.3679	0.567497	1
SEC24D	-2.2309	10.8805	0.56757	1
ENSSSCG00045018784	0.626318	10.9777	0.56773	1
SKIL	0.974024	10.6665	0.56815	1
ZMYND11	-2.21379	10.8783	0.569497	1
EIF4ENIF1	0.951271	10.6666	0.569772	1
DISP1	-2.30899	10.9023	0.57004	1
GRK3	0.956508	10.6698	0.570187	1
ENSSSCG00045022304	-2.4281	10.9344	0.570421	1
AP4S1	0.951385	10.6669	0.570578	1
SYNE2	-2.18364	10.872	0.571475	1
ESF1	0.929936	10.6732	0.572111	1
ENSSSCG00045000652	-2.16863	10.8685	0.572609	1
ENSSSCG00045035796	0.964501	10.6667	0.572693	1
NFE2L2	-2.25462	10.8883	0.572896	1
ENSSSCG00045029372	0.957856	10.6702	0.57473	1
ENSSSCG00045021661	0.892926	10.6708	0.57487	1
RPL35	0.746264	10.8248	0.575053	1
G3BP1	0.954718	10.6684	0.575194	1
ENSSSCG00045008590	-2.29531	10.899	0.57602	1
MAP1B	-2.33216	10.9089	0.576676	1
ENSSSCG00045030461	0.723758	10.8258	0.578114	1
ARHGAP35	-2.17297	10.8698	0.578437	1
ZNF704	-2.33937	10.9103	0.579218	1
SOX5	0.368785	11.7131	0.57995	1
RPRD2	-2.22587	10.8814	0.579967	1
SDHC	0.958755	10.6683	0.580271	1
ISM1	0.740119	10.6856	0.580868	1
ZNF618	-2.18404	10.8703	0.583677	1
NUP153	0.935026	10.6684	0.584752	1
POU2F1	-2.16641	10.8672	0.584988	1
PCDH9	-0.670892	11.6764	0.585667	1
RPL4	0.951764	10.6684	0.587751	1
ENSSSCG00045035067	0.943349	10.669	0.587751	1
ENSSSCG00045004073	0.924596	10.67	0.58986	1
FNIP1	-2.14775	10.8633	0.590144	1
ADCY5	0.94334	10.6693	0.590743	1
PAK2	0.716588	10.8309	0.591007	1
ANKRD11	-2.15553	10.864	0.591013	1
USP25	-2.20174	10.8754	0.591319	1
ENSSSCG00045014506	0.90633	10.6711	0.591458	1
FAR2	0.943169	10.6714	0.591745	1
PITPNB	0.936863	10.6713	0.592171	1
MAML1	0.932599	10.6719	0.592209	1
PHIP	-2.17387	10.8687	0.593226	1
ARHGAP28	-2.32744	10.9077	0.593762	1
ENSSSCG00045018030	0.670788	10.8318	0.593762	1
ARHGAP12	-2.1302	10.86	0.5943	1
TBC1D31	0.885535	10.6726	0.595073	1
RHEB	0.933472	10.6711	0.596114	1
MSN	0.922763	10.6724	0.596633	1
CDH11	-2.32015	10.9059	0.597345	1
ENSSSCG00045008661	-2.1622	10.8657	0.597679	1
UIMC1	-2.15693	10.8659	0.597888	1
ZHX1	0.933435	10.6733	0.598867	1
MROH1	0.865167	10.6745	0.599177	1
ZEB2	-0.728472	11.5029	0.599302	1
ENSSSCG00045031316	0.905836	10.6758	0.599654	1
ENSSSCG00045022329	0.6835	10.8336	0.599694	1
ENSSSCG00045011366	0.70666	10.8333	0.599923	1
ENSSSCG00045005364	0.910615	10.6752	0.600338	1
MCU	-2.19126	10.874	0.60036	1
ABCA8	0.67331	10.8362	0.60117	1
AOPEP	-0.817359	11.3024	0.60221	1
SPATS2L	-2.19197	10.8733	0.602666	1
MEF2A	0.570285	10.9911	0.602803	1
FCHO2	-2.13378	10.8604	0.603243	1
ENSSSCG00045029665	0.920163	10.6733	0.603549	1
ENSSSCG00045036151	-2.16283	10.8672	0.603552	1
ENSSSCG00045028049	-2.1532	10.8645	0.605231	1
COQ4	0.916772	10.6728	0.605392	1
HSPD1	0.918373	10.6717	0.605609	1
ENSSSCG00045028768	0.920239	10.6735	0.606238	1
IKBKB	0.868869	10.6747	0.606347	1
ENSSSCG00045023245	0.690258	10.8337	0.606485	1
LPAR1	-2.3019	10.9009	0.606501	1
SDHB	0.868433	10.675	0.606692	1
ENSSSCG00045028796	0.893463	10.6735	0.606713	1
KLHL2	0.915693	10.6739	0.606841	1
SMC3	0.911182	10.6728	0.607315	1
CCDC62	0.899518	10.6754	0.608187	1
PRC1	0.897202	10.6752	0.608914	1
ENSSSCG00045036613	0.905228	10.6744	0.608989	1
MTR	-2.2079	10.8769	0.609072	1
ENSSSCG00045014270	-2.20007	10.8752	0.609174	1
GLI3	0.496371	10.9959	0.609664	1
ENSSSCG00045028471	-2.0903	10.854	0.61012	1
RESF1	0.905584	10.6738	0.610508	1
SLC2A13	0.663495	10.8382	0.610849	1
ENSSSCG00045016778	0.907055	10.6728	0.611055	1
CACNA2D1	-2.14992	10.8643	0.611142	1
UBE2K	0.689442	10.8361	0.611575	1
ENSSSCG00045011521	0.909882	10.674	0.612191	1
AGO3	-2.10537	10.8533	0.612665	1
SNX30	0.815313	10.6794	0.613312	1
HERPUD2	0.89613	10.6737	0.61363	1
TMEM132D	0.741871	10.6863	0.613775	1
WASHC5	0.870488	10.6754	0.615038	1
KCNB1	0.908821	10.6742	0.615194	1
ENSSSCG00045017594	0.875672	10.6751	0.615932	1
SCD	-1.04673	11.0904	0.616093	1
LMNA	0.877019	10.6751	0.617058	1
ORC5	0.90195	10.6738	0.617389	1
ENSSSCG00045021907	0.831475	10.6787	0.617589	1
ENSSSCG00045032923	-1.12746	11.1108	0.618062	1
TNPO1	0.665937	10.8384	0.618741	1
ENSSSCG00045037571	0.889788	10.6743	0.620319	1
RBM45	0.885755	10.6746	0.620319	1
AUH	-2.14695	10.8627	0.620701	1
ITGA7	0.873162	10.6759	0.620713	1
ENSSSCG00045024280	0.677062	10.838	0.620908	1
ENSSSCG00045013471	0.87444	10.6755	0.621097	1
ENSSSCG00045012819	-2.1092	10.8548	0.621563	1
SLMAP	-2.12924	10.8601	0.621845	1
ENSSSCG00045012335	0.84058	10.6778	0.621904	1
HHAT	0.816154	10.6799	0.62257	1
TRIM2	0.804087	10.6806	0.622799	1
ENSSSCG00045036261	-0.857391	11.3092	0.622812	1
CDC14B	0.609815	10.8421	0.623632	1
ARHGEF2	0.888444	10.6761	0.624231	1
ENSSSCG00045017717	-2.24416	10.8867	0.625057	1
PDGFRA	-2.2264	10.882	0.625898	1
P4HA1	-2.13735	10.8613	0.625909	1
NIPSNAP2	0.890224	10.6751	0.626159	1
HACD2	-2.0809	10.8492	0.626411	1
CBFA2T2	-2.16191	10.8669	0.62708	1
GTF2I	-2.08042	10.8486	0.62764	1
TBX18	0.846256	10.6776	0.627667	1
ENSSSCG00045008164	-2.1336	10.859	0.628178	1
PSME4	-2.102	10.8536	0.628278	1
ENSSSCG00045024533	-2.19127	10.8745	0.629168	1
PPP6R2	-2.09739	10.8503	0.629213	1
ENSSSCG00045029527	-2.08041	10.8464	0.629524	1
ENSSSCG00045016939	0.856343	10.6776	0.630855	1
ENSSSCG00045026174	0.862666	10.6788	0.631567	1
ATF7	-1.06477	11.0962	0.632069	1
SUPT3H	-2.10858	10.854	0.632903	1
ATG7	-1.04042	11.0836	0.6332	1
KLHL7	0.872433	10.6772	0.633388	1
ENSSSCG00045009915	0.866508	10.679	0.633743	1
ENSSSCG00045028823	-2.08278	10.847	0.634276	1
ENSSSCG00045015430	-2.08898	10.8511	0.634753	1
ENSSSCG00045026962	-2.2015	10.8763	0.635071	1
ENSSSCG00045019797	-2.09397	10.8521	0.635101	1
LGALS12	0.885959	10.6774	0.635329	1
ENSSSCG00045001030	-2.13904	10.8623	0.637057	1
CORO1C	0.850623	10.6782	0.638115	1
SMARCA2	-2.10989	10.8549	0.639243	1
ENSSSCG00045027758	0.635772	10.8433	0.639564	1
SELENBP1	0.834526	10.6796	0.639762	1
A-FABP	-0.978262	11.0695	0.640139	1
DUSP11	0.861727	10.6779	0.640651	1
SH3RF1	0.781678	10.6838	0.641971	1
RALY	0.837746	10.6793	0.642439	1
ENSSSCG00045036376	0.83007	10.6836	0.642477	1
PHACTR1	0.826408	10.686	0.642706	1
PIAS1	-2.07514	10.8473	0.642977	1
IL6ST	-1.0716	11.092	0.643134	1
HECW2	-2.15578	10.8654	0.643726	1
ARHGEF3	-2.15039	10.8644	0.643898	1
ENSSSCG00045032979	0.86039	10.6795	0.644164	1
PCM1	-2.09052	10.8508	0.644885	1
TSHR	-2.31958	10.907	0.644985	1
ENSSSCG00045029996	-1.04208	11.0893	0.646024	1
ENSSSCG00045016841	-2.08165	10.8488	0.646507	1
TTC14	0.636077	10.8464	0.646665	1
CNOT4	0.529905	11.0077	0.647406	1
ARHGAP15	0.683749	10.7073	0.647588	1
ENSSSCG00045000955	-2.08634	10.8509	0.647786	1
ENSSSCG00045008600	0.845708	10.6827	0.648601	1
CCDC122	0.762162	10.6859	0.648787	1
ENSSSCG00045031633	-2.02718	10.8371	0.650132	1
USP14	0.858635	10.6803	0.650408	1
TTC7A	0.842791	10.6819	0.650542	1
THUMPD2	0.847036	10.6818	0.650976	1
OPA1	0.836846	10.6805	0.651092	1
SPARC	-2.0268	10.8384	0.651705	1
ZFYVE1	0.838748	10.6816	0.65179	1
MACO1	0.85825	10.6795	0.652134	1
ENSSSCG00045003851	0.858197	10.6793	0.652134	1
NDRG2	0.835273	10.6803	0.652705	1
ENSSSCG00045020203	0.788633	10.6836	0.653778	1
ENSSSCG00045007250	0.787409	10.6842	0.654279	1
PHF14	-2.07116	10.8464	0.655736	1
ENSSSCG00045018224	-1.00883	11.0774	0.655924	1
LMO4	0.836523	10.6807	0.656175	1
ACSS3	-2.04673	10.8418	0.656243	1
KCNQ1	0.821455	10.6839	0.656247	1
EML4	-2.05159	10.8415	0.657107	1
EIF4H	0.825687	10.6818	0.657236	1
2024-09-02	0.841434	10.6811	0.657633	1
MTIF2	0.812847	10.6828	0.661019	1
FRS2	-2.10665	10.8547	0.661274	1
YIPF4	0.828361	10.6827	0.662112	1
NSD3	-2.04512	10.8403	0.663197	1
ENSSSCG00045008876	-2.16992	10.8691	0.663661	1
ENSSSCG00045031627	0.819001	10.6837	0.663865	1
AKAP8L	0.787202	10.6849	0.664523	1
FBXL5	0.831669	10.6828	0.665096	1
UBR1	-2.05702	10.843	0.665151	1
ADGRL3	-2.11067	10.858	0.665582	1
RAB7A	0.60826	10.8514	0.665795	1
WWTR1	-2.10678	10.8545	0.666017	1
EXOC6	0.794802	10.6844	0.666113	1
ENSSSCG00045003005	0.834651	10.6819	0.666352	1
ITPRID2	0.826899	10.6823	0.666352	1
UGP2	0.830129	10.6826	0.666574	1
NPEPPS	0.618301	10.8555	0.666687	1
MAPKAP1	-2.02705	10.8366	0.667113	1
FMO1	0.7997	10.6885	0.667572	1
SYNE3	0.826551	10.685	0.667903	1
ENSSSCG00045029557	-2.0451	10.8411	0.667986	1
RPL31	0.823299	10.6838	0.668422	1
ZNF148	-2.01598	10.8353	0.668505	1
RCAN1	0.781878	10.6911	0.669328	1
ENSSSCG00045030337	0.828621	10.6843	0.671159	1
PHKB	-2.0192	10.8342	0.671575	1
ATL2	-2.00793	10.834	0.672282	1
ZMYM4	-2.04405	10.8404	0.672426	1
ENSSSCG00045005717	0.808609	10.6842	0.672665	1
ROR1	0.463716	10.8697	0.673101	1
USP32	0.560809	10.8557	0.673374	1
MATR3	-2.04638	10.8402	0.673929	1
ENTPD1	0.777239	10.6862	0.67421	1
ENSSSCG00045005291	-2.01902	10.8358	0.674236	1
MICU2	-2.03955	10.8382	0.675149	1
RALGPS1	0.778671	10.6859	0.675424	1
CPEB2	0.822168	10.6844	0.676417	1
PDE3B	-0.681777	11.2552	0.67694	1
SESN1	-0.971862	11.067	0.677151	1
CTNNBL1	0.806866	10.6847	0.677451	1
ENSSSCG00045019306	-2.00399	10.8342	0.678438	1
WDR7	0.588735	10.8547	0.67859	1
ENSSSCG00045012238	0.588487	10.8538	0.67892	1
COL12A1	-2.31942	10.9077	0.678988	1
SMG6	0.517579	10.8613	0.679027	1
ARHGEF12	0.570931	10.8558	0.679731	1
RAB30	-2.06626	10.8464	0.679827	1
ENSSSCG00045035159	0.782203	10.6892	0.680122	1
ENSSSCG00045038824	0.787787	10.6893	0.680201	1
TRDMT1	0.783063	10.6907	0.680435	1
APC	-2.03525	10.8381	0.680882	1
RAPGEF5	-2.05768	10.8441	0.681293	1
TASP1	-2.03305	10.8371	0.682215	1
MINDY2	0.7974	10.6874	0.682987	1
ENSSSCG00045031670	-2.08639	10.8503	0.683634	1
FBN1	-1.12035	11.1064	0.684556	1
PPP2R5E	0.590257	10.8574	0.684817	1
ENSSSCG00045000331	0.742199	10.69	0.684828	1
EEF2	0.791068	10.6864	0.684856	1
PLD1	-2.0587	10.8435	0.685317	1
PTPRA	-2.02341	10.8355	0.685538	1
ENSSSCG00045003852	0.807706	10.6852	0.686005	1
CHMP4B	0.782436	10.6869	0.686224	1
ENSSSCG00045009836	-2.03298	10.8381	0.686796	1
AMBRA1	-2.01301	10.8332	0.68687	1
ENSSSCG00045028192	-2.07068	10.8469	0.68735	1
IMMP1L	0.794511	10.6889	0.687542	1
RAB31	0.76827	10.6881	0.688406	1
UBAP1	0.788448	10.6863	0.688521	1
EIF3M	0.770371	10.691	0.689349	1
USP9X	-1.97954	10.8276	0.689473	1
GMDS	0.554746	10.8614	0.690061	1
RTN4	-0.942167	11.0532	0.694014	1
RUNX1	-2.1471	10.8653	0.694316	1
ENSSSCG00045038222	-1.99141	10.8326	0.694632	1
PICALM	-0.961971	11.0621	0.695157	1
KANSL1	-0.970891	11.0647	0.695735	1
ENSSSCG00045027093	0.742016	10.6904	0.695953	1
NECTIN2	-1.9595	10.8256	0.696094	1
ENSSSCG00045008056	0.742689	10.6903	0.69661	1
DCAF10	0.696969	10.6946	0.696728	1
ENSSSCG00045020993	0.780722	10.6873	0.697104	1
MON2	-2.02471	10.8368	0.69717	1
ZNF236	0.783872	10.6887	0.697318	1
ENSSSCG00045015981	0.768036	10.6888	0.697544	1
ENSSSCG00045013075	-2.01439	10.8341	0.698187	1
RNF169	-2.00709	10.832	0.698337	1
ENSSSCG00045008780	0.782501	10.689	0.698744	1
PRKCA	0.683246	10.6961	0.698865	1
NACA	0.779473	10.6909	0.700278	1
PTMA	0.577323	10.8624	0.701202	1
APH1B	0.755469	10.6895	0.701509	1
CCNT2	-2.00683	10.8334	0.701669	1
ENSSSCG00045024727	0.472146	11.0275	0.702244	1
LCOR	-2.02165	10.8367	0.702261	1
PREP	0.76297	10.6894	0.702277	1
SMAD4	-1.96856	10.8254	0.703003	1
ENSSSCG00045021374	-1.951	10.8209	0.703136	1
PHC3	-2.00346	10.833	0.703192	1
USP54	0.73963	10.6912	0.703693	1
ENSSSCG00045015972	0.64818	10.714	0.70503	1
EIF2B3	0.691806	10.6957	0.705556	1
HEATR3	0.75523	10.6934	0.706786	1
RPL3	0.776589	10.6898	0.706889	1
ENSSSCG00045019993	-1.98426	10.8283	0.709356	1
ENSSSCG00045006860	0.769481	10.6897	0.710847	1
MGST3	0.777383	10.6894	0.710847	1
NUDT6	0.763426	10.6912	0.711294	1
PDE4D	-0.987427	11.0721	0.711403	1
AGTR1	0.641207	10.7006	0.711751	1
ENSSSCG00045014834	-1.95582	10.8214	0.711835	1
TFDP2	0.510152	10.867	0.712217	1
GPI	0.757559	10.6919	0.712794	1
NDFIP2	0.763822	10.692	0.714516	1
ENSSSCG00045032866	0.757217	10.6918	0.714664	1
ZCCHC24	-2.0619	10.8442	0.714884	1
RAP2A	0.736559	10.6916	0.715065	1
RACK1	0.75656	10.694	0.715136	1
HMBOX1	-1.93804	10.8175	0.716169	1
ENSSSCG00045032127	0.755578	10.6925	0.716798	1
ENSSSCG00045002914	0.540684	10.8694	0.71724	1
ENSSSCG00045030702	-1.99045	10.8294	0.717436	1
AK4	-1.9273	10.8175	0.717478	1
NCK1	-1.9678	10.824	0.717493	1
ENSSSCG00045028731	-0.916965	11.047	0.717706	1
ENSSSCG00045000649	-2.14539	10.8647	0.717821	1
ENSSSCG00045005663	0.741882	10.6971	0.718054	1
ARID5B	-1.99817	10.8311	0.718262	1
SUZ12	0.720371	10.6937	0.718992	1
ENSSSCG00045021840	-2.00186	10.8323	0.719061	1
ENSSSCG00045018272	0.720169	10.6979	0.719299	1
DAG1	0.7038	10.6954	0.719502	1
ENSSSCG00045018954	-1.9625	10.8236	0.719595	1
ENSSSCG00045030593	0.69525	10.6961	0.720014	1
SERPING1	0.759989	10.6915	0.720164	1
REEP3	0.535223	10.8724	0.721021	1
SMAP1	-2.00568	10.8325	0.721594	1
ENSSSCG00045019907	0.718148	10.6938	0.722552	1
DCLK2	0.744116	10.6935	0.723316	1
RAP1A	-1.96238	10.8244	0.72357	1
ENSSSCG00045020847	-2.03316	10.8392	0.724236	1
PUS10	0.758285	10.6931	0.724443	1
PNRC1	0.743678	10.6922	0.724444	1
ENSSSCG00045034467	-1.954	10.8215	0.724914	1
ENSSSCG00045017514	0.741919	10.6928	0.725591	1
ACSS2	-0.887222	11.0381	0.725824	1
ENSSSCG00045025091	-1.98086	10.8282	0.72704	1
NAB1	0.740477	10.693	0.727146	1
MBTD1	-1.9739	10.8256	0.727314	1
ASAP2	0.718459	10.6944	0.727549	1
ENSSSCG00045008761	0.721844	10.6978	0.727597	1
PGM1	0.687674	10.6969	0.729516	1
EFNA5	-0.474912	11.5591	0.729705	1
CDK19	-1.95856	10.8224	0.729933	1
ENSSSCG00045021988	0.726119	10.6942	0.732271	1
NUCKS1	-1.91817	10.8156	0.732417	1
ADGRL2	-1.94347	10.8216	0.732662	1
RORA	-0.99913	11.0784	0.733112	1
VGLL4	-1.95131	10.8215	0.733669	1
MAPK10	-2.03032	10.8387	0.733878	1
TRAK1	-1.95778	10.8222	0.734079	1
FNBP4	0.525032	10.8727	0.734777	1
ENSSSCG00045015245	0.747738	10.6937	0.735218	1
MID1	-0.647536	11.6239	0.736398	1
ENSSSCG00045017035	-0.935998	11.0535	0.736532	1
ENSSSCG00045012021	0.699357	10.7023	0.736703	1
ENSSSCG00045005127	0.68672	10.698	0.737345	1
TKT	0.730315	10.6969	0.737527	1
XPO1	-1.91385	10.8125	0.737541	1
GSN	-0.432327	11.7016	0.737804	1
ENSSSCG00045028348	0.736339	10.6945	0.737898	1
TECR	0.742001	10.6946	0.738004	1
ENSSSCG00045020811	0.68176	10.7062	0.738179	1
LONP2	0.525134	10.872	0.738265	1
SVIL	0.307181	11.1947	0.738424	1
SCAF11	0.493773	10.8753	0.738564	1
ENSSSCG00045008359	0.496781	10.8751	0.738919	1
CHD2	0.39754	11.0389	0.739427	1
STIM2	0.724488	10.6951	0.739646	1
GSK3B	-0.89177	11.0384	0.74054	1
SPRY1	0.713241	10.6971	0.740686	1
PDE8A	-1.9343	10.8176	0.740915	1
ARHGEF10	-1.92864	10.8168	0.741593	1
ENSSSCG00045016008	0.691802	10.702	0.7427	1
FARP1	-1.9748	10.826	0.742899	1
ENSSSCG00045003794	0.708253	10.6966	0.744577	1
PIP4K2A	-1.9724	10.8269	0.745166	1
ENSSSCG00045011280	0.711665	10.6961	0.745901	1
RPRD1A	-1.93317	10.8176	0.74609	1
ENSSSCG00045020706	-1.90112	10.8096	0.746328	1
PSMA6	0.685947	10.6985	0.746518	1
ENSSSCG00045025049	-0.487799	11.5782	0.746973	1
ENSSSCG00045025045	0.667536	10.7	0.747415	1
LAMC1	0.27834	11.3364	0.748406	1
ENSSSCG00045003858	0.708871	10.6972	0.748501	1
ENSSSCG00045032683	0.704491	10.6965	0.748558	1
RPL8	-1.92811	10.8185	0.74875	1
MIA3	0.648345	10.7018	0.74944	1
ENSSSCG00045033136	0.487688	10.877	0.749852	1
ENSSSCG00045018525	-1.92769	10.817	0.750206	1
ENSSSCG00045005035	0.699405	10.7008	0.750548	1
DCAF8	0.68617	10.7022	0.750716	1
FIGN	-1.94465	10.8219	0.750888	1
GATA4	-1.98615	10.8276	0.751219	1
KSR1	-1.96929	10.8251	0.75147	1
GFPT1	0.672255	10.6995	0.752278	1
ENSSSCG00045005244	-0.911768	11.0399	0.752307	1
RPS5	0.694177	10.6988	0.752369	1
ENSSSCG00045036755	0.674614	10.7028	0.752986	1
ELF2	-1.93149	10.8181	0.753201	1
ARHGEF26	0.697755	10.7004	0.753905	1
SCARB1	-1.97649	10.8267	0.754126	1
SFRS11	0.476144	10.8793	0.754187	1
AHCTF1	0.646001	10.7027	0.7546	1
ENSSSCG00045000409	-1.95487	10.8216	0.754821	1
IRF2	0.667987	10.7008	0.755288	1
PITPNC1	0.342749	11.0527	0.756049	1
ENSSSCG00045029466	0.700903	10.6982	0.756494	1
TLK2	-1.95861	10.8232	0.75672	1
NUAK1	-1.89128	10.8095	0.756749	1
EHBP1	-0.312756	11.7734	0.757404	1
ENSSSCG00045039103	0.704484	10.6989	0.757827	1
H3F3A	0.6518	10.7024	0.758835	1
ENSSSCG00045029368	-1.9292	10.8192	0.759836	1
SETBP1	-0.78668	11.2907	0.759984	1
MBNL2	0.465238	10.8824	0.76196	1
PCNX1	0.474155	10.8789	0.762282	1
ENSSSCG00045006262	-1.87007	10.805	0.76258	1
ELMO1	-0.937889	11.0471	0.763011	1
ENSSSCG00045018712	-1.91531	10.8161	0.763224	1
ENSSSCG00045001239	0.699183	10.7009	0.76326	1
ENSSSCG00045000296	-1.85927	10.8039	0.763749	1
ENSSSCG00045026955	0.448196	10.8859	0.763889	1
ZSWIM6	-1.94685	10.8216	0.764264	1
ENSSSCG00045018663	-0.669144	11.4612	0.764923	1
MIB1	-1.89783	10.81	0.765562	1
ENSSSCG00045007709	-1.88017	10.8079	0.765835	1
ENSSSCG00045010483	0.657545	10.7021	0.765952	1
IWS1	0.671917	10.7036	0.765956	1
TMCC1	-0.471844	11.3827	0.766523	1
RAB1A	-1.85477	10.8037	0.7668	1
RCBTB1	0.691549	10.7006	0.766919	1
PPM1B	-1.86342	10.8038	0.767048	1
SPPL3	-1.8798	10.8066	0.767396	1
ENSSSCG00045016336	-0.845786	11.0278	0.767608	1
RAB2A	-1.85915	10.8033	0.767653	1
SGCD	-0.839696	11.0257	0.767962	1
HACE1	0.632769	10.7043	0.768087	1
ENSSSCG00045033051	-2.03666	10.8407	0.768518	1
CSPP1	-1.93652	10.8194	0.768541	1
CAMKMT	0.439207	10.8896	0.768803	1
ENSSSCG00045007907	-1.91207	10.8142	0.769783	1
ENSSSCG00045038004	-1.93878	10.8188	0.770075	1
PIBF1	-1.87321	10.8056	0.770129	1
RFX7	-1.94225	10.8202	0.770408	1
OXCT1	-0.861182	11.029	0.772022	1
KLHL24	0.689806	10.7003	0.772215	1
ENSSSCG00045032565	0.669593	10.7036	0.772237	1
AHI1	-1.91712	10.8139	0.772474	1
ENSSSCG00045023834	-1.92447	10.8159	0.77358	1
SMG1	-1.88654	10.8085	0.773832	1
SYNPO2	-1.99383	10.8315	0.773898	1
NNT	0.667284	10.7031	0.774574	1
ENSSSCG00045030782	0.653999	10.7055	0.774863	1
ENSSSCG00045012712	-0.900213	11.0374	0.775149	1
NTN1	-1.91403	10.8148	0.775216	1
SESN3	-1.95208	10.822	0.775441	1
KLHDC2	0.650206	10.7071	0.776494	1
HSD17B4	-1.86861	10.8056	0.776517	1
ENSSSCG00045022642	0.645944	10.7084	0.776837	1
ENSSSCG00045021263	0.598142	10.7079	0.776901	1
ENSSSCG00045030204	-1.89996	10.8092	0.778004	1
ATXN7L1	0.437855	10.8887	0.778222	1
ENSSSCG00045037544	0.643386	10.7044	0.779037	1
PPM1A	0.664061	10.7059	0.779806	1
U2SURP	-1.86177	10.8024	0.779978	1
TMEM206	0.661943	10.7025	0.780001	1
ENSSSCG00045028503	-1.91703	10.8141	0.781053	1
DLG1	-0.615464	11.2213	0.781096	1
ENSSSCG00045008178	-0.877546	11.0337	0.781122	1
ENSSSCG00045032920	0.644947	10.7087	0.78346	1
WASHC3	-1.88395	10.8085	0.783749	1
ENSSSCG00045012780	0.680183	10.7038	0.78401	1
ITSN2	-1.84517	10.7999	0.784248	1
VPS8	-1.88278	10.8075	0.785044	1
ENSSSCG00045033813	0.67622	10.703	0.785164	1
LENG8	0.668828	10.703	0.785164	1
ENSSSCG00045011823	-1.86514	10.8047	0.786859	1
RIMKLB	0.666221	10.7037	0.787112	1
DCAF6	0.360612	11.0538	0.787433	1
ENSSSCG00045036450	0.305136	11.2098	0.787602	1
HIF1A	0.631362	10.7064	0.787816	1
GXYLT2	-1.92843	10.8166	0.789405	1
ENSSSCG00045010787	-1.92078	10.8154	0.789733	1
EFCAB11	0.603738	10.7163	0.789964	1
LUM	-1.85473	10.8025	0.790241	1
ENSSSCG00045030446	0.635925	10.7059	0.790272	1
ANG	0.644426	10.7063	0.790551	1
ENSSSCG00045035587	0.378223	10.8947	0.791007	1
ENSSSCG00045003033	-2.03924	10.8417	0.791021	1
HSPA12A	0.641222	10.7092	0.791099	1
SOX6	-0.583324	11.2092	0.791923	1
ENSSSCG00045033611	-1.83744	10.7981	0.793378	1
ENSSSCG00045011325	-1.84158	10.7994	0.794432	1
ENSSSCG00045015556	-0.596399	11.2198	0.794688	1
NBN	0.599969	10.7148	0.795483	1
SPOPL	0.62756	10.7095	0.796131	1
ELOVL5	-0.845641	11.0222	0.796854	1
FAM13C	0.599823	10.7163	0.79757	1
RPL17-C18orf32	0.647656	10.7078	0.79767	1
NRP1	-1.8855	10.8089	0.799131	1
CDK14	0.205081	11.3587	0.799316	1
ENSSSCG00045032026	-0.651804	11.2335	0.80035	1
HDGFL3	0.622622	10.7093	0.800691	1
CPNE1	-1.81537	10.7947	0.80088	1
ENSSSCG00045030664	-1.89032	10.8095	0.800894	1
ENSSSCG00045021665	-0.857829	11.0295	0.801038	1
ITGA2B	0.41425	10.895	0.801508	1
DTNBP1	0.632079	10.7086	0.801953	1
ENSSSCG00045017283	-0.8566	11.0237	0.802225	1
ENSSSCG00045026506	0.634541	10.7069	0.803063	1
ENSSSCG00045013250	0.603355	10.7099	0.803134	1
ENSSSCG00045009717	-1.8425	10.8005	0.803896	1
BAZ1A	0.592495	10.7112	0.803901	1
ENSSSCG00045023598	-1.81717	10.7962	0.804108	1
PUM2	-0.823761	11.0136	0.804622	1
FTH1	-1.82459	10.7984	0.80463	1
ENSSSCG00045034544	0.447543	10.7275	0.805074	1
AMN1	0.555776	10.7143	0.805333	1
ENSSSCG00045006181	0.575914	10.7124	0.805343	1
ENSSSCG00045000600	-0.825502	11.0185	0.805501	1
DOCK7	-1.82117	10.795	0.806129	1
KMT2E	0.331822	11.0631	0.806452	1
SEMA3C	-1.96114	10.8247	0.806841	1
ENSSSCG00045015383	-1.79495	10.7921	0.80695	1
ENSSSCG00045003030	-1.855	10.8012	0.807072	1
ADD3	-0.91009	11.038	0.80724	1
ENSSSCG00045039245	-1.84637	10.8012	0.80737	1
ENSSSCG00045034737	-1.82336	10.7969	0.807798	1
QSER1	-1.84544	10.8003	0.80858	1
PHF21A	0.426479	10.9024	0.808792	1
STAG2	-1.82509	10.7969	0.809132	1
ENSSSCG00045022732	-1.84185	10.8003	0.809334	1
RPL7A	-1.81835	10.7977	0.810041	1
ENSSSCG00045008495	-1.85981	10.8027	0.810088	1
CWC27	-1.88012	10.807	0.81038	1
COQ3	0.590912	10.711	0.810917	1
WIPF1	0.61458	10.7095	0.811887	1
ENSSSCG00045039287	0.589829	10.7111	0.811897	1
NCOA2	-1.85552	10.8027	0.812703	1
ADAMTS5	0.624688	10.7106	0.812735	1
SS18	-1.80972	10.7935	0.81278	1
GPBP1	-1.81693	10.7963	0.812928	1
RPL7	0.630576	10.7091	0.813982	1
SPRED1	-1.84511	10.8005	0.814377	1
BABAM2	0.376701	10.9026	0.814504	1
PKN2	-1.8381	10.7986	0.814539	1
PMS1	0.580015	10.7127	0.815638	1
ENSSSCG00045017316	0.62156	10.709	0.815686	1
TPK1	0.575445	10.7188	0.81572	1
ENSSSCG00045006444	0.607674	10.7101	0.816564	1
SLTM	-1.8342	10.7988	0.816969	1
DUSP16	-1.84409	10.799	0.81765	1
ATP9B	-1.86582	10.8047	0.81949	1
C14H12orf49	-1.85734	10.8028	0.819608	1
PCDHGC4	-1.82758	10.7972	0.819797	1
ARHGAP10	0.317215	11.0815	0.819799	1
ENSSSCG00045026642	0.397051	10.8959	0.820413	1
DECR1	0.597697	10.7131	0.820904	1
ENSSSCG00045019284	-1.86401	10.8029	0.821352	1
TASOR	-1.78931	10.79	0.822389	1
PARD3	0.211843	11.2268	0.822668	1
RPS12	0.436385	10.8947	0.823273	1
TANC1	-1.81255	10.7949	0.823584	1
RB1	-1.82029	10.7958	0.823957	1
ENSSSCG00045022546	-1.8478	10.8022	0.824068	1
FBXW4	0.591194	10.7137	0.824373	1
ENSSSCG00045038457	-1.87564	10.8067	0.824716	1
EML1	0.577966	10.7164	0.825483	1
PDPK1	0.581021	10.7129	0.82579	1
STAG1	-0.482456	11.3746	0.827017	1
FNBP1	-1.83671	10.7999	0.827122	1
ENSSSCG00045034471	-0.77978	11.0048	0.827176	1
AKT3	0.33051	10.907	0.827253	1
CEP170	-1.82666	10.797	0.827339	1
ENSSSCG00045015004	0.375701	10.9027	0.827366	1
HNRNPC	-1.77117	10.787	0.827732	1
KCTD9	0.589421	10.7154	0.828477	1
ENSSSCG00045037504	0.397316	10.8978	0.829246	1
GNB1	0.373896	10.9005	0.829325	1
ANKRD44	0.372304	10.9019	0.83117	1
DTNB	0.514579	10.7205	0.832053	1
ENSSSCG00045007648	0.407047	10.9031	0.832519	1
FBXL20	-1.82565	10.798	0.833504	1
ENSSSCG00045022197	0.553883	10.7211	0.834706	1
ENSSSCG00045029628	0.388612	10.9012	0.835045	1
ENSSSCG00045027112	-0.446199	11.3682	0.835147	1
ZBTB38	-1.80461	10.7928	0.836329	1
RPLP1	-0.768839	11.0063	0.837189	1
MYSM1	0.595827	10.7139	0.83741	1
STON2	-1.89331	10.8111	0.837501	1
TARDBP	0.594039	10.7128	0.837626	1
NEK1	-1.80376	10.7924	0.837833	1
PCOLCE	0.594412	10.7129	0.838072	1
ENSSSCG00045018139	0.388913	10.9048	0.838165	1
CFLAR	-1.79619	10.7916	0.838357	1
ELF1	-1.79734	10.791	0.838796	1
ENSSSCG00045022617	0.563696	10.7199	0.838971	1
RPL23	-1.78241	10.7905	0.839054	1
C8orf34	-1.93618	10.8197	0.839193	1
ENSSSCG00045032714	-0.8608	11.0355	0.839306	1
ENSSSCG00045003589	-1.87199	10.8062	0.839408	1
ENSSSCG00045015574	-1.80094	10.791	0.839503	1
MIPOL1	-1.77854	10.7877	0.839994	1
SAMD4A	-0.920929	11.0401	0.840042	1
CELF2	-0.328865	11.6704	0.840241	1
ENSSSCG00045004766	0.57716	10.7144	0.84049	1
ENSSSCG00045007552	0.573738	10.7151	0.840926	1
ABL1	-1.81867	10.7949	0.840989	1
NXPH2	0.343225	10.743	0.841047	1
STAU2	-1.77649	10.7882	0.841297	1
BICC1	0.129956	11.4005	0.842035	1
ENSSSCG00045014735	0.566482	10.7162	0.842647	1
LRRFIP2	0.56657	10.7186	0.844255	1
MRAS	-1.77244	10.7884	0.844764	1
GNAI1	0.562319	10.7188	0.84485	1
ENSSSCG00045037084	-1.75668	10.7826	0.84546	1
PRKCB-tv2	0.346153	10.7424	0.845931	1
AGAP3	0.55802	10.7187	0.84681	1
SRPX	-1.93347	10.8195	0.847207	1
PBX3	-1.84918	10.8028	0.847585	1
DYM	0.375236	10.9026	0.847724	1
IQGAP2	-1.89661	10.8123	0.84774	1
ENSSSCG00045004566	-1.78879	10.7904	0.848116	1
ENSSSCG00045035686	-1.82618	10.7969	0.848951	1
TRIO	-0.791283	11.0091	0.8491	1
MYH9	-1.76889	10.7868	0.849155	1
TENT2	-1.76886	10.7865	0.849353	1
CMSS1	-1.82738	10.7978	0.851532	1
CAPZA2	0.571394	10.7175	0.851952	1
ATP2A2	0.574533	10.7185	0.852081	1
BACH2	0.439045	10.7301	0.852094	1
ENSSSCG00045004786	0.531774	10.7195	0.852507	1
SORL1	-1.74859	10.782	0.852559	1
ACTG1	0.581246	10.7158	0.85276	1
CSGALNACT1	-1.9027	10.8132	0.853368	1
RNF217	-1.82954	10.7977	0.853559	1
MSRB3	-1.74166	10.7816	0.853653	1
RDX	-1.7483	10.7832	0.853668	1
SMYD3	-0.568333	11.2011	0.853893	1
PLCB4	-1.82291	10.7963	0.855129	1
ENSSSCG00045012989	-1.77089	10.7875	0.855133	1
CCNL2	0.561857	10.7161	0.85519	1
ENSSSCG00045026214	-0.530388	11.1912	0.855982	1
VAPA	-1.74355	10.7812	0.856042	1
SRRM2	-1.7555	10.7812	0.856568	1
SNRK	-1.75166	10.785	0.857648	1
RABGAP1L	-1.80493	10.7937	0.85858	1
ENSSSCG00045036822	-1.79172	10.7897	0.85859	1
TNXB	-1.75467	10.7845	0.859177	1
OSTF1	0.546571	10.7221	0.860059	1
ENSSSCG00045007329	-0.751396	10.9935	0.860469	1
MRPS30	0.510367	10.7301	0.860746	1
MYO1D	-2.18773	10.8768	0.86162	1
ANKRD28	-1.77123	10.787	0.861704	1
ENSSSCG00045020234	-1.72919	10.7794	0.862304	1
AFG1L	0.531892	10.7195	0.86239	1
RASSF8	-1.79796	10.7917	0.862551	1
FGGY	-1.76148	10.7862	0.863263	1
PTP4A2	0.550218	10.7192	0.863546	1
ENSSSCG00045024312	0.542087	10.723	0.863901	1
HMGB1	0.338927	10.9209	0.864564	1
PRDM2	0.552642	10.7183	0.864858	1
VCL	-1.7249	10.7773	0.865399	1
ENSSSCG00045023653	0.32575	10.9167	0.865752	1
ENSSSCG00045008602	0.51727	10.7217	0.866009	1
KIF3A	0.513172	10.7221	0.866367	1
JARID2	-1.76208	10.785	0.866772	1
C2CD5	-1.81317	10.7952	0.867142	1
ESR1	-1.835	10.7989	0.867219	1
RYBP	0.497384	10.7243	0.867861	1
XYLT1	-1.87196	10.8073	0.868706	1
BTBD9	0.254607	11.0895	0.869052	1
PPIP5K2	-1.73265	10.7793	0.869133	1
ENSSSCG00045031328	-0.757107	10.9998	0.869403	1
CYBRD1	-1.77435	10.7873	0.869924	1
ANXA2	-1.70984	10.7765	0.870067	1
USP3	-1.75029	10.7823	0.870084	1
RUFY2	-1.73082	10.7794	0.870438	1
CAV1	-1.70006	10.776	0.872014	1
DHX36	0.539453	10.7196	0.872056	1
ENSSSCG00045035653	-0.833293	11.0277	0.87206	1
CUL2	-1.76267	10.785	0.872412	1
ADAM22	-1.83333	10.7984	0.873758	1
RANBP17	0.32049	10.9176	0.873822	1
GNAQ	-0.537123	11.1892	0.874674	1
DSE	0.496595	10.7253	0.875119	1
RNF144A	-1.77507	10.7866	0.875357	1
FASN	0.211368	11.2457	0.875702	1
ATP2C1	-1.75477	10.7829	0.876958	1
FAM13B	-1.75161	10.783	0.87723	1
STX17	-1.73151	10.7786	0.877845	1
RNF38	-1.76704	10.7863	0.877854	1
ENSSSCG00045030310	-1.77911	10.7875	0.878079	1
RPS3	0.512339	10.728	0.878102	1
DIPK1A	0.489422	10.732	0.878283	1
[truncated: 13,583 more rows]

## Sheet: B cells
	logFC	logCPM	PValue	PValue_Adj
ACACA	-3.05494	10.8644	1.03E-17	1.25E-13
ELOVL6	-3.32699	10.8947	1.18E-16	7.19E-13
ACLY	-3.08597	10.5657	2.34E-11	9.47E-08
ME1	-2.78582	10.5476	4.41E-07	0.00133925
SLC25A36	-1.95625	10.7705	4.10E-06	0.00996591
CDR2	-2.47992	10.4912	1.20E-05	0.0243382
LEF1	-2.84996	10.4903	1.86E-05	0.0321918
ENSSSCG00045002902	-2.35033	10.4798	2.52E-05	0.0382355
CPEB4	-2.04729	10.6409	3.25E-05	0.043854
S100A9	-2.10684	10.4702	0.000111766	0.123473
ENSSSCG00045018169	-2.2566	10.4843	0.000111841	0.123473
THRSP	-2.24796	10.5117	0.000237065	0.23991
TSPAN12	-2.23255	10.5252	0.000349	0.312133
SPON1	-2.06583	10.5727	0.000370821	0.312133
TRNAU1AP	-2.11921	10.5656	0.00039261	0.312133
BCL11B	-2.08127	10.4733	0.000411242	0.312133
ENSSSCG00045027112	-1.91154	10.7769	0.000440398	0.3146
TLN2	-1.76175	10.9954	0.000531003	0.35825
ADIPOR2	-1.87985	10.6223	0.000625277	0.399651
NTM	-1.86028	10.6802	0.000700364	0.425261
NDUFAF5	-2.11707	10.4911	0.000812525	0.466481
ENSSSCG00045017845	-1.88682	10.5839	0.000851445	0.466481
ENSSSCG00045012567	-2.18056	10.6302	0.000883515	0.466481
ENSSSCG00045026291	-1.99783	10.5287	0.000921898	0.466481
ENSSSCG00045001088	-2.02533	10.5175	0.000974975	0.471423
PTPRB	-2.04536	10.5014	0.00100931	0.471423
TOX	-2.65886	10.5601	0.00108864	0.478065
DGAT2	-1.91272	10.5667	0.00110226	0.478065
PLAUR	-2.05668	10.4945	0.00131874	0.518626
ADAMTS18	-2.03388	10.5278	0.00136192	0.518626
WWTR1	-1.93686	10.5366	0.00146128	0.518626
RPL13	-1.81874	10.6336	0.0015964	0.518626
SVIL	-1.95487	10.7263	0.00172624	0.518626
TBX20	-1.96122	10.5056	0.00173414	0.518626
ENSSSCG00045031231	-1.92752	10.4829	0.00183153	0.518626
TRIB2	-1.69352	10.4672	0.00187213	0.518626
ENSSSCG00045018251	-1.69413	10.4676	0.00187213	0.518626
ENSSSCG00045004059	-1.69378	10.4674	0.00187213	0.518626
SMIM27	-1.6934	10.4671	0.00187213	0.518626
FKBP10	-1.69359	10.4672	0.00187213	0.518626
ENSSSCG00045001803	-1.69359	10.4672	0.00187213	0.518626
ANKRD34C	-1.69425	10.4677	0.00187213	0.518626
ENSSSCG00045032400	-1.69393	10.4674	0.00187213	0.518626
ENSSSCG00045006970	-2.0561	10.499	0.00190552	0.518626
ENSSSCG00045016939	-1.92809	10.5378	0.00192179	0.518626
ENSSSCG00045037676	-2.29168	10.4877	0.00214452	0.566154
ENSSSCG00045009518	-1.60284	10.6924	0.00236261	0.610458
RTN2	-1.88219	10.4865	0.00286334	0.705597
PWWP3B	-1.88229	10.4846	0.00286334	0.705597
ENSSSCG00045022904	-1.93299	10.5934	0.00290513	0.705597
ENSSSCG00045017671	-1.71031	10.6183	0.00297369	0.708087
SRPX	-1.94155	10.5369	0.00332012	0.775375
ENSSSCG00045025804	-2.01869	10.4979	0.00349468	0.800743
SENP6	-1.37471	10.8008	0.00416821	0.927922
ENSSSCG00045037855	-1.87396	10.4868	0.00437783	0.927922
FNIP1	-1.50175	10.8807	0.00446551	0.927922
COL1A2	-1.72985	10.6475	0.00459139	0.927922
ENSSSCG00045030034	-1.79357	10.5198	0.00472031	0.927922
ENSSSCG00045009090	-1.82753	10.5197	0.00472031	0.927922
ENSSSCG00045036151	-1.7577	10.7104	0.00483275	0.927922
IMPAD1	-1.83098	10.4881	0.00483673	0.927922
MAP1B	-1.84186	10.5164	0.00487575	0.927922
FN1	-1.72839	10.6405	0.00503566	0.927922
ENSSSCG00045020223	-1.70199	10.6187	0.00522007	0.927922
ARNTL	-1.86296	10.6187	0.00523015	0.927922
SSH2	-1.55904	10.9928	0.00525571	0.927922
ATP6V1H	-1.68674	10.5595	0.00545967	0.927922
SSC4D	-1.66202	10.5601	0.00545967	0.927922
ENSSSCG00045038874	-1.64259	10.4705	0.00550151	0.927922
ENSSSCG00045000607	-1.64199	10.4691	0.00550151	0.927922
ENSSSCG00045008127	-1.64243	10.4699	0.00550151	0.927922
ENSSSCG00045002807	-1.64269	10.4701	0.00550151	0.927922
UQCC1	-1.70522	10.5867	0.00593215	0.978409
RPA3	-1.76052	10.493	0.00599903	0.978409
PDS5A	-1.39386	10.7957	0.00605771	0.978409
BZW1	-1.73594	10.6436	0.00612311	0.978409
ENSSSCG00045022238	-1.39888	10.9841	0.00636636	0.991704
ENSSSCG00045034280	-1.88228	10.5382	0.00641793	0.991704
RUNX1T1	-1.62955	10.7165	0.00646181	0.991704
AFF3	-2.07042	10.5797	0.00664472	0.991704
COX5A	-1.85124	10.5182	0.00665471	0.991704
LONP2	-1.47941	10.7142	0.00672936	0.991704
ENSSSCG00045033979	-1.52803	10.868	0.00677795	0.991704
EML1	-1.80923	10.5495	0.00697542	1
UGCG	-1.61185	10.5636	0.00717009	1
GPR161	-1.61147	10.5631	0.00764231	1
RNF180	-1.73446	10.5277	0.00769187	1
CHST9	-1.71656	10.4968	0.00787207	1
ENSSSCG00045018583	-1.75564	10.4961	0.00787207	1
SCD	-1.75438	10.4943	0.00799986	1
LGALS8	-1.61104	10.5676	0.00844504	1
SNX27	-1.49492	10.6103	0.00853925	1
IL27RA	-1.87256	10.4862	0.00909837	1
TMEM163	-1.80013	10.4932	0.00912061	1
FASN	-1.78916	10.5891	0.00929783	1
SIK2	-1.53137	10.8066	0.00932341	1
ENSSSCG00045009957	-1.7479	10.4876	0.00935006	1
CNST	-1.78817	10.5813	0.00950373	1
CBFA2T2	-1.62174	10.7315	0.00962627	1
ENSSSCG00045022256	-1.63835	10.5313	0.00977866	1
MTSS1	-1.20619	11.7971	0.00983254	1
DDX5	-1.3565	10.8369	0.00987973	1
ENSSSCG00045012286	-1.658	10.5896	0.010107	1
ENSSSCG00045036984	-1.67708	10.4978	0.0102574	1
SLC36A4	-1.67761	10.4994	0.0102574	1
CREB5	-1.55016	10.6727	0.0105503	1
ENSSSCG00045025868	-1.85443	10.5749	0.0106564	1
ENSSSCG00045018376	-1.95571	10.4889	0.0107543	1
MSI2	-1.66229	10.5964	0.0107773	1
ENSSSCG00045033333	-1.59268	10.4732	0.0107786	1
NELFE	-1.59364	10.4727	0.0107786	1
ENSSSCG00045026111	-1.59308	10.4725	0.0107786	1
ENSSSCG00045013214	-1.59305	10.4732	0.0107786	1
DTYMK	-1.59326	10.473	0.0107786	1
ENSSSCG00045008239	-1.59316	10.4732	0.0107786	1
ENSSSCG00045029876	-1.59315	10.4727	0.0107786	1
ENSSSCG00045007658	-1.59367	10.4735	0.0107786	1
MIA2	-1.78616	10.4909	0.0108796	1
ENSSSCG00045029557	-1.45492	10.8041	0.0111214	1
MOBKL3	-1.69116	10.56	0.011174	1
ENSSSCG00045002544	-1.51596	10.7016	0.011883	1
ENSSSCG00045000620	-1.76211	10.5243	0.0120153	1
ENSSSCG00045023645	-1.74078	10.5878	0.0121644	1
MPP7	-1.59645	10.572	0.0127363	1
ENSSSCG00045006252	-1.49995	10.6806	0.0129468	1
KCNK3	-1.75917	10.4708	0.0129557	1
ENSSSCG00045038668	-1.47603	10.7398	0.0129897	1
API5	-1.63965	10.5029	0.0130318	1
ST3GAL2	-1.63989	10.5013	0.0130318	1
ECHS1	-1.63924	10.5009	0.0130318	1
ENSSSCG00045019508	-1.63985	10.5034	0.0130318	1
ENSSSCG00045028471	-1.57016	10.5689	0.013174	1
TERF	-1.70884	10.5279	0.0132943	1
PAH	-1.57575	10.4706	0.0135431	1
FKBP2	-1.68272	10.4942	0.0138988	1
PAG1	-1.80179	10.6329	0.0145602	1
ST7	-1.78256	10.5756	0.0147033	1
TFB1M	-1.69496	10.5015	0.0148121	1
ENSSSCG00045001092	-1.67987	10.4999	0.0148148	1
PTPRK	-1.23309	11.2132	0.0149085	1
CLMP	-1.63291	10.5713	0.0152777	1
SMAD5	-1.55112	10.5426	0.0153461	1
ENSSSCG00045002987	-1.43384	10.6954	0.0157167	1
BICD1	-1.74147	10.532	0.0160845	1
PLOD2	-1.47483	10.5843	0.0161752	1
UEVLD	-1.60345	10.5044	0.0162099	1
RCL1	-1.56683	10.5396	0.0162671	1
BCL2L13	-1.47803	10.5832	0.0162966	1
ENSSSCG00045019271	-1.79517	10.4961	0.0163827	1
ENSSSCG00045030740	-1.62295	10.5366	0.0164212	1
ENSSSCG00045038317	-1.52242	10.5782	0.0166034	1
ENSSSCG00045015523	-1.83598	10.4965	0.0168277	1
ENSSSCG00045004564	-1.38718	10.6381	0.0172071	1
FLVCR1	-1.63896	10.5043	0.0174263	1
PALM	-1.63912	10.5043	0.0175019	1
GIN1	-1.45497	10.5855	0.0175074	1
ATG13	-1.72967	10.5547	0.0175563	1
MYL3	-1.49725	10.5455	0.0175825	1
RPA2	-1.54539	10.4752	0.0175989	1
NCBP2	-1.54536	10.477	0.0175989	1
PDIA4	-1.5457	10.4776	0.0175989	1
BRMS1	-1.54531	10.4764	0.0175989	1
PRKAR1B	-1.54528	10.4774	0.0175989	1
LRRC8A	-1.54524	10.4755	0.0175989	1
CTCFL	-1.54494	10.4765	0.0175989	1
IL7R	-1.63902	10.4732	0.0178056	1
IL1A	-1.54668	10.473	0.017828	1
NAA16	-1.41608	10.6292	0.0178282	1
SORBS1	-1.22369	10.7757	0.0180338	1
ENSSSCG00045002073	-1.45629	10.6536	0.0182383	1
DGKE	-1.64525	10.5056	0.0185771	1
PNRC1	-1.37382	10.632	0.0187169	1
ENSSSCG00045015855	-1.69986	10.4736	0.0188169	1
MTSS2	-1.49328	10.4732	0.0188856	1
GRK3	2.65518	11.2477	0.0195869	1
SMG9	-1.56693	10.507	0.0198039	1
MVP	-1.49706	10.5487	0.0200212	1
CDH11	-1.75307	10.5012	0.0205624	1
LGALS12	-1.65803	10.5066	0.0209051	1
COL8A1	-1.60615	10.5062	0.0211905	1
SLC6A8	-1.71243	10.5016	0.0212929	1
GNA14	-1.73691	10.5219	0.021715	1
SLC25A21	-1.64179	10.5399	0.0217897	1
ENSSSCG00045038271	-1.49888	10.4739	0.0218168	1
LINGO1	-1.51955	10.475	0.0225259	1
MID1	-1.37868	10.7725	0.0227752	1
SLC10A7	-1.47288	10.6222	0.023226	1
ENSSSCG00045038569	-1.45539	10.6218	0.0234278	1
MIS12	-1.45899	10.4745	0.0235172	1
LYSMD3	-1.53221	10.5117	0.0238234	1
SRSF9	-1.56675	10.51	0.0238234	1
RALB	-1.40287	10.6277	0.0238812	1
ENSSSCG00045032071	-1.47427	10.4755	0.0239502	1
ALDH1A2	-1.5499	10.5749	0.0246515	1
ENSSSCG00045018663	-1.34517	10.7818	0.0250093	1
FGFR2	-1.59213	10.5098	0.0252098	1
SLC37A3	-1.6222	10.5043	0.0252562	1
KCTD20	-1.54298	10.579	0.025421	1
ENSSSCG00045014794	-1.44401	10.5518	0.0255305	1
ENSSSCG00045000865	-1.54063	10.5734	0.0256345	1
ENSSSCG00045006265	-1.49914	10.4806	0.0258627	1
TSR2	-1.49896	10.4804	0.0258627	1
BNC2	-1.28806	10.8669	0.0259417	1
SATB1	-1.62249	10.5071	0.0260349	1
ZMYM6	-1.4651	10.5797	0.0260918	1
ST3GAL6	-1.55256	10.5816	0.0261582	1
MPP1	-1.56462	10.509	0.026264	1
ENSSSCG00045028486	-1.56236	10.4763	0.0262882	1
ADAM12	-1.48769	10.5463	0.0264204	1
ENSSSCG00045029511	-1.49942	10.4764	0.0265548	1
RPS2	-1.37969	10.6341	0.0267688	1
NCALD	-1.86369	10.5214	0.0269716	1
ENSSSCG00045006860	-1.39749	10.6356	0.0271786	1
KCNQ1	-1.57334	10.5048	0.0272165	1
ENSSSCG00045016507	-1.2851	10.8762	0.0272455	1
ENSSSCG00045024860	-1.61261	10.5076	0.0277898	1
ENSSSCG00045027116	-1.47068	10.4768	0.0280163	1
ENSSSCG00045016336	-1.39013	10.7041	0.0280239	1
ENSSSCG00045009721	-1.4982	10.5156	0.028276	1
ENSSSCG00045029547	-1.49757	10.5145	0.028276	1
ENSSSCG00045003858	-1.44507	10.5553	0.0286128	1
PURG.1	-1.41847	10.5571	0.0286128	1
CTNNAL1	-1.12569	10.788	0.0288149	1
INSYN2B	-1.54322	10.5103	0.0288494	1
MRAS	-1.39475	10.5562	0.0292503	1
TPK1	-1.58056	10.5964	0.0295268	1
MMP2	-1.58084	10.5073	0.0296852	1
ADAMTS9	-1.5461	10.616	0.0297681	1
DDIT4L	-1.61607	10.4778	0.0306205	1
PPP2R5A	-1.26466	10.8004	0.0307481	1
ENSSSCG00045019030	-1.51929	10.5858	0.0317581	1
CHPT1	-1.36851	10.5597	0.0319204	1
C8orf34	-1.5797	10.6408	0.032172	1
ENSSSCG00045002790	-1.47131	10.4785	0.0323321	1
IKZF3	-1.53625	10.4787	0.0326682	1
ENSSSCG00045034241	-1.6362	10.5039	0.0330006	1
HSPA12A	-1.49762	10.516	0.0331674	1
ZNF596	-1.43122	10.5173	0.0331674	1
ENSSSCG00045026703	-1.46419	10.5163	0.0331674	1
CDC16	-1.43223	10.519	0.0331674	1
TMEM87B	-1.46479	10.5157	0.0334035	1
ENSSSCG00045032670	-1.40941	10.5567	0.0334774	1
ENSSSCG00045012885	-1.46574	10.5825	0.0334962	1
PPM1B	-1.07468	10.7505	0.0341903	1
SERPINB1	-1.46168	10.4792	0.0343182	1
ENSSSCG00045028768	-1.42076	10.6845	0.0345433	1
COQ8A	-1.50982	10.511	0.0345559	1
PRMT9	-1.52851	10.5133	0.034752	1
ASTN2	-1.4562	10.5537	0.0349939	1
SCML4	-1.75986	10.4988	0.0353304	1
CIDEA	-1.41905	10.5647	0.0354579	1
ZFP2	-1.41154	10.4846	0.0354752	1
ENSSSCG00045008598	-1.45445	10.4821	0.0354752	1
ENSSSCG00045021008	-1.45419	10.4834	0.0354752	1
ENSSSCG00045005643	-1.45458	10.4817	0.0354752	1
DNAJA1	-1.45487	10.4834	0.0354752	1
AQP7	-1.45376	10.4833	0.0354752	1
ENSSSCG00045003328	-1.45438	10.4837	0.0354752	1
MAMLD1	-1.45449	10.4839	0.0354752	1
ENSSSCG00045038516	-1.41116	10.4833	0.0354752	1
ENSSSCG00045003552	-1.4111	10.4846	0.0354752	1
SOX13	-1.46662	10.5099	0.0355473	1
WAC	-1.25145	10.7518	0.0356358	1
ENSSSCG00045024427	-1.09295	10.9302	0.0358916	1
MMP16	-1.65773	10.5051	0.0359541	1
ACVR2A	-1.38414	10.5557	0.0359678	1
FOCAD	-1.15092	10.708	0.0361828	1
PCDH9	-1.34523	10.8053	0.0366911	1
ENSSSCG00045011313	-1.53124	10.6334	0.0368358	1
SLC25A40	-1.5801	10.5129	0.0371427	1
TSPAN5	-1.56252	10.5457	0.0374273	1
KDELR2	-1.4963	10.5139	0.0379538	1
ENSSSCG00045020473	-1.52719	10.514	0.0383251	1
EMID1	-1.39973	10.5195	0.0385012	1
ENSSSCG00045031552	-1.06027	10.9571	0.0386549	1
MTHFD2	-1.56614	10.4807	0.039106	1
MGST1	-1.31996	10.5642	0.0392297	1
SNX18	-1.51383	10.5148	0.0396783	1
NLRP12L	-1.63841	10.5082	0.040118	1
TASOR	-1.14052	10.8242	0.0401519	1
LRIF1	-1.50359	10.5085	0.0404817	1
MRPL14	-1.4413	10.5193	0.0407531	1
ENSSSCG00045037197	-1.51369	10.6963	0.0407901	1
ZNF385B	-1.45561	10.4847	0.040796	1
A-FABP	-1.25505	10.6593	0.0408832	1
ENSSSCG00045021842	-1.00945	11.1513	0.0409203	1
ENSSSCG00045007292	-1.45726	10.5522	0.0411229	1
VSIG4	-1.08435	10.904	0.0411249	1
PROKR1	-1.48724	10.4812	0.0413696	1
ZMYM1	-1.35736	10.5962	0.0415685	1
ENSSSCG00045037329	-1.48267	10.4764	0.0416469	1
ENSSSCG00045032923	-1.01076	10.8975	0.0417835	1
ENSSSCG00045038549	-1.13519	10.7878	0.0421269	1
TMOD3	-1.30472	10.6739	0.0426819	1
AGPS	-1.15511	10.6635	0.0429329	1
ENSSSCG00045014432	-1.39126	10.5646	0.0430727	1
ENSSSCG00045027856	-1.23427	10.654	0.0431408	1
APBB1IP	-1.09851	11.4239	0.0431491	1
ROCK2	-1.13108	10.8146	0.0433271	1
ASAP2	-1.32344	10.5973	0.0433548	1
PCNP	-1.2335	10.6193	0.0434913	1
ARHGAP6	1.75166	11.478	0.0435502	1
ENSSSCG00045007648	-1.32233	10.5639	0.0435517	1
ADGRD1	-1.61119	10.5766	0.0438199	1
CCAR1	-1.15358	10.6651	0.0439277	1
SLTM	-1.1896	10.6652	0.0439982	1
ENSSSCG00045029857	-1.36902	10.5229	0.0442795	1
PLD3	-1.36912	10.5251	0.0442795	1
KLHL24	-1.25077	10.6156	0.0443624	1
ENSSSCG00045000302	-1.45362	10.5185	0.0450761	1
TAF11	-1.41807	10.4826	0.045255	1
ENSSSCG00045029368	-1.42133	10.7055	0.0453998	1
STT3B	-1.2341	10.6178	0.0454761	1
EMG1	-1.48887	10.4827	0.0455025	1
FDFT1	-1.42001	10.5192	0.045982	1
CTSW	-1.36906	10.487	0.0463458	1
ENSSSCG00045033182	-1.41082	10.4855	0.0463458	1
RUVBL1	-1.41103	10.4854	0.0463458	1
ENSSSCG00045026067	-1.4111	10.4863	0.0463458	1
ENSSSCG00045023319	-1.36946	10.4865	0.0463458	1
SF3B6	-1.53516	10.4831	0.0465104	1
MAGOHB	-1.37567	10.4829	0.0466699	1
DENND2C	-1.36851	10.486	0.0469255	1
PRR16	-1.28545	10.6508	0.0474386	1
ENSSSCG00045032838	-1.45474	10.4786	0.0477531	1
SPTBN1	-1.31068	10.8888	0.0478059	1
ENSSSCG00045001923	-1.21326	10.9141	0.0483838	1
PEX2	-1.3489	10.4868	0.0485659	1
ENSSSCG00045019456	-1.55009	10.6314	0.0486584	1
TNRC6A	-1.01243	10.8533	0.0487028	1
LRRC8D	-1.28802	10.7815	0.049109	1
TDRD3	-1.32261	10.7044	0.0493684	1
ZNF507	-1.55415	10.5146	0.0495737	1
ENSSSCG00045013367	-1.27983	10.6092	0.0495795	1
ATXN10	-1.29583	10.691	0.0497597	1
PTPN13	-1.39463	10.6319	0.0498043	1
FBXL3	-1.39625	10.522	0.0500546	1
THRA	-1.36926	10.5261	0.0505027	1
FBXO21	-1.36864	10.5248	0.0505027	1
CNIH3	-1.36921	10.5271	0.0505027	1
ENSSSCG00045019025	-1.36864	10.5262	0.0505027	1
USP32	-0.943251	10.8765	0.050647	1
EBF1	-0.822011	11.5963	0.0506977	1
ENSSSCG00045035775	-1.4711	10.4839	0.0509601	1
DOCK2	-1.1449	10.9823	0.0510684	1
LPGAT1	-1.38751	10.5962	0.0515617	1
BRINP3	-1.42095	10.4876	0.0516981	1
ENSSSCG00045013674	-1.37809	10.4842	0.0522959	1
GBE1	-1.12521	10.8925	0.0524605	1
ENSSSCG00045016339	-1.54394	10.4801	0.0525317	1
TBX5	-1.38132	10.4849	0.0531642	1
ENSSSCG00045039245	-1.06666	10.7995	0.0532954	1
ENSSSCG00045007692	-1.20801	10.616	0.0534151	1
EIF4A3	-1.37277	10.4852	0.0536408	1
ZFR	-1.11704	10.7156	0.0539757	1
ENSSSCG00045037701	-1.43407	10.5166	0.054158	1
GBF1	-1.19788	10.7441	0.0541811	1
ZDHHC14	-1.52925	10.518	0.0544609	1
FBXW7	-1.09737	10.7574	0.0545591	1
ENSSSCG00045008761	-1.32574	10.5664	0.0546517	1
ENSSSCG00045015556	-1.18027	10.7826	0.0551235	1
ENSSSCG00045034471	-1.09019	10.6763	0.0553568	1
ENSSSCG00045009264	-1.42284	10.524	0.056283	1
ARFIP1	-1.22907	10.5786	0.0567254	1
ATG12	-1.30817	10.5308	0.0571699	1
KDM2A	-1.03814	10.9906	0.0578668	1
SCARB2	-1.12503	10.7158	0.0580637	1
PSPC1	-0.863971	10.9334	0.0583368	1
ENSSSCG00045034928	-1.32746	10.4903	0.0583884	1
TOMM5	-1.32754	10.4907	0.0583884	1
SELENOO	-1.36944	10.4885	0.0583884	1
SCD5	-1.32811	10.4905	0.0583884	1
MTFR1	-1.32844	10.4909	0.0583884	1
PRDX2	-1.36938	10.4895	0.0583884	1
ENSSSCG00045029609	-1.36928	10.49	0.0583884	1
BUB3	-1.32818	10.4906	0.0583884	1
ENSSSCG00045033310	-1.32752	10.4906	0.0583884	1
ENSSSCG00045025451	-1.36867	10.4883	0.0583884	1
TRAPPC6B	-1.32833	10.4904	0.0583884	1
DGKA	-1.36882	10.4896	0.0583884	1
ENSSSCG00045037225	-1.32788	10.4906	0.0583884	1
PDCL3	-1.32803	10.4897	0.0583884	1
CFAP20	-1.40556	10.5236	0.0584328	1
YWHAZ	-1.0705	10.6866	0.0585377	1
NANS.1	-1.37453	10.5625	0.0586447	1
ENSSSCG00045032339	-1.3527	10.4858	0.0588963	1
MTERF3	-1.35566	10.564	0.0592475	1
MRPS25	-1.46707	10.4869	0.059638	1
KLHDC10	-1.29196	10.6475	0.0596419	1
SH3PXD2A	-1.11094	10.7583	0.0596483	1
GRAMD1B	-1.32506	10.4887	0.0596677	1
EPM2A	-1.306	10.53	0.0607419	1
ENSSSCG00045006190	-1.4254	10.4865	0.0608703	1
PCMT1	-1.24171	10.5745	0.0620629	1
NF2	-1.39586	10.5226	0.0627442	1
ENSSSCG00045003009	2.53546	10.8138	0.0628628	1
LDHB	-1.37166	10.5276	0.0631678	1
ENSSSCG00045029059	-1.1343	10.7073	0.0638503	1
ENSSSCG00045002031	-1.31134	10.5294	0.0642747	1
ZNF532	-1.27899	10.534	0.0642785	1
ENSSSCG00045004995	-1.27946	10.5325	0.0642785	1
LZTR1	-1.35054	10.4912	0.064369	1
ENSSSCG00045037453	-1.43077	10.5168	0.0648749	1
ENSSSCG00045007101	-1.23474	10.58	0.0649387	1
ENSSSCG00045000138	-1.19783	10.5819	0.0650909	1
PRKAR2B	-1.01522	10.8253	0.0657155	1
MYH9	-1.20036	10.7602	0.0659266	1
ENSSSCG00045039148	-1.36352	10.6384	0.065951	1
MICU2	-1.06398	10.8193	0.0659867	1
ACSS2	-1.08962	10.6761	0.0664939	1
BTC	-1.34294	10.4886	0.0668802	1
LNX1	-1.43474	10.525	0.0671265	1
SDHC	-1.34662	10.5241	0.0673079	1
ENSSSCG00045036261	-0.796685	11.204	0.0687786	1
SUPT16H	-1.36494	10.5206	0.0689114	1
ENSSSCG00045014384	-1.31871	10.5707	0.069047	1
PDZRN3	-1.27371	10.6511	0.06955	1
NFAT5	-0.960012	11.077	0.0695915	1
ZNF740	-1.33144	10.5296	0.0701002	1
CD300H	-1.22348	10.5768	0.0702018	1
ENSSSCG00045032731	-0.849716	11.1229	0.0702656	1
DCTN2	-1.28934	10.5312	0.0702762	1
ENSSSCG00045037381	-1.33957	10.5299	0.0704135	1
TMEM131	-1.04251	10.6861	0.0706435	1
ENSSSCG00045002833	-1.28762	10.493	0.0715208	1
COL11A1	-1.32742	10.4926	0.0715208	1
HSD17B7	-1.28817	10.4937	0.0715208	1
TICAM1	-1.28762	10.493	0.0715208	1
ECD	-1.32791	10.4917	0.0715208	1
NCKAP1	-1.41008	10.5676	0.0716422	1
ENSSSCG00045026795	-1.40933	10.5233	0.0717445	1
ENSSSCG00045018894	-1.44815	10.5168	0.071817	1
SFXN1	-1.24953	10.5352	0.0718252	1
PDGFB	-1.25004	10.5349	0.0718252	1
GSN	-1.07918	10.9996	0.0719023	1
ADGRL3	-1.30599	10.6515	0.0719978	1
HIBADH	-1.24221	10.5837	0.0721811	1
CDC7	-1.28744	10.4922	0.0722786	1
TAB2	-1.06571	10.6859	0.0724011	1
ENSSSCG00045027915	2.64484	10.8462	0.0724881	1
TMEM129	-1.28219	10.5363	0.0724893	1
ENSSSCG00045030568	-0.989347	10.8974	0.0726185	1
ENSSSCG00045027976	-1.21826	10.7626	0.0726764	1
ENSSSCG00045037543	-1.37147	10.4903	0.0727449	1
ENSSSCG00045016835	-1.21379	10.6696	0.0730471	1
AP1S2	-1.33149	10.5682	0.0733729	1
HLCS	-1.23865	10.5801	0.073816	1
FCGR2B	-1.03743	10.9189	0.0740219	1
ENSSSCG00045022225	-1.33027	10.4907	0.0745294	1
ENSSSCG00045031557	-1.29768	10.4936	0.0749183	1
NOS2	-1.30415	10.4931	0.0750853	1
QSER1	-1.10589	10.6772	0.0759471	1
MARK3	-0.989209	10.8994	0.0761969	1
ENSSSCG00045030331	-1.33592	10.4902	0.0764034	1
ENSSSCG00045022493	-1.32018	10.491	0.0767979	1
WDR12	-1.32217	10.4944	0.0779179	1
FBXW2	-1.22421	10.5358	0.0780748	1
ACYP1	-1.16257	10.5901	0.0781837	1
ENSSSCG00045017321	-1.12212	10.588	0.0781837	1
RELCH	-0.988074	10.699	0.0782367	1
BBS9	-1.09489	10.6882	0.0786246	1
HACD2	-1.10802	10.6429	0.0791078	1
ENSSSCG00045010553	-1.0082	10.8199	0.0797707	1
ENSSSCG00045009988	-1.28358	10.5742	0.0797919	1
DCAF5	-1.10479	10.6318	0.0798117	1
CUL4A	-1.45481	10.5258	0.0799753	1
SMARCA2	-0.871467	10.8496	0.0799767	1
ENSSSCG00045017594	-1.22251	10.5392	0.0802318	1
ENSSSCG00045022738	-1.38531	10.531	0.0804994	1
UBAP2	-1.23222	10.6714	0.0805342	1
NDUFS6	-1.36701	10.4921	0.0806641	1
PLA1A	-1.55768	10.5173	0.0810174	1
PSEN1	2.58588	10.8342	0.0813745	1
ENSSSCG00045015314	-1.26141	10.6186	0.0825381	1
UGP2	-1.27933	10.5785	0.0832166	1
ENSSSCG00045006048	-1.19695	10.5367	0.0835414	1
AUH	-1.13133	10.7795	0.0835764	1
DEK	-1.03575	10.6437	0.0843728	1
ENSSSCG00045021364	-1.23287	10.623	0.0843881	1
TAK1a	-1.2493	10.5377	0.0845986	1
CAMK4	-1.4659	10.4856	0.0847761	1
ADD3	-1.31887	10.6469	0.0851497	1
TMEM164	-1.04339	10.6455	0.0855811	1
KLHL15	-1.30438	10.5767	0.08559	1
SMO	-1.24952	10.4948	0.085665	1
ENSSSCG00045025980	-1.24985	10.4969	0.085665	1
FCF1	-1.28846	10.4945	0.085665	1
MED25	-1.24926	10.4971	0.085665	1
NR1H2	-1.24947	10.4936	0.085665	1
CXADR	-1.28787	10.4952	0.085665	1
ENSSSCG00045008436	-1.28762	10.4955	0.085665	1
ENSSSCG00045005211	-1.2875	10.494	0.085665	1
ENSSSCG00045028132	-1.24906	10.4949	0.085665	1
SLC41A2	-1.24919	10.4968	0.085665	1
AK4	-1.19098	10.5821	0.0859946	1
HMGA2	-1.24699	10.4959	0.0864756	1
IFT43	-1.26548	10.5771	0.0865819	1
ENSSSCG00045036819	-1.24781	10.4931	0.0869386	1
ENSSSCG00045020769	-0.986328	10.7397	0.0871058	1
ENSSSCG00045021374	-1.04929	10.7303	0.0873613	1
CEP44	-1.22207	10.5433	0.088213	1
ENSSSCG00045027352	-1.19509	10.5402	0.088213	1
TGFB1	-1.22249	10.5413	0.088213	1
CHORDC1	-1.19414	10.5414	0.088213	1
ENSSSCG00045004076	-1.26426	10.4972	0.0902074	1
CCDC82	-1.19194	10.5385	0.0902721	1
KDSR	-1.16568	10.7577	0.0903834	1
PLS1	-1.28226	10.497	0.0904225	1
MEIOB	-0.902834	10.8475	0.0908859	1
DARS	-1.01058	10.6505	0.090987	1
ENSSSCG00045024533	-0.966454	10.7494	0.0912596	1
COL3A1	-1.02811	10.7819	0.0913742	1
ENSSSCG00045011366	-1.0152	10.7814	0.091479	1
ENSSSCG00045017383	-1.05137	10.6915	0.0917489	1
MIPOL1	-1.25546	10.5321	0.0923344	1
SMG7	-1.03796	10.6413	0.0932941	1
EGLN1	-1.16151	10.5892	0.0934617	1
PPARG	-0.909198	10.9977	0.093577	1
RASA1	-1.08044	10.9851	0.0936159	1
TMTC2	-1.1373	10.6389	0.0937409	1
AFG1L	-1.10821	10.633	0.0941095	1
FABP5	-1.22005	10.5417	0.094259	1
ENSSSCG00045010342	-1.23296	10.4937	0.0943478	1
ENSSSCG00045011392	-1.24529	10.5388	0.0945452	1
NVL	-1.05156	10.6839	0.0947865	1
FGF11	-1.19589	10.542	0.0948868	1
TRAF3	-1.28512	10.4918	0.095228	1
REEP5	-1.16794	10.6261	0.0953369	1
TMEM70	-1.31734	10.4884	0.0956684	1
UBR1	-1.01455	10.7346	0.0956817	1
DDX21	-1.30624	10.4918	0.0956903	1
CYB5B	-1.19029	10.5848	0.0957987	1
SLC25A12	-1.11454	10.5902	0.0959568	1
LCOR	-1.01309	10.8463	0.0960796	1
UFM1	-1.22004	10.5387	0.0964933	1
ASCC2	-1.29157	10.4961	0.0965631	1
ADH5	-1.30325	10.4949	0.0969082	1
ENSSSCG00045035764	-1.09788	10.679	0.097075	1
ENSSSCG00045023777	-0.796985	11.2045	0.0972704	1
SMC3	-1.20951	10.5439	0.0974246	1
ENSSSCG00045021453	-1.44754	10.4893	0.0977491	1
RABGEF1	-1.14142	10.5445	0.0978189	1
APIP	-1.25114	10.4948	0.0983842	1
GTF2F2	-1.16042	10.6272	0.098653	1
ENSSSCG00045008178	1.6997	11.1085	0.0989696	1
TAMM41	-1.25942	10.496	0.0990736	1
GOPC	-1.34744	10.6269	0.0996543	1
SLC18B1	-1.16572	10.5433	0.100234	1
ENSSSCG00045028216	-1.17486	10.4996	0.100747	1
ENSSSCG00045000691	-1.24908	10.4991	0.100747	1
ENSSSCG00045015210	-1.24945	10.4995	0.100747	1
PSMD6	-1.24924	10.498	0.100747	1
ENSSSCG00045005122	-1.21208	10.5007	0.100747	1
HSPA4L	-1.21149	10.4998	0.100747	1
CEBPG	-1.24968	10.4978	0.100747	1
AAMDC	-1.21193	10.4972	0.100747	1
MINDY3	-1.21141	10.4976	0.100747	1
PSMD2	-1.24921	10.4987	0.100747	1
COL14A1.1	1.71285	11.1133	0.100982	1
NCOA2	-0.932016	10.9758	0.101158	1
ENSSSCG00045036628	-1.26165	10.5416	0.101205	1
RAI14	-1.23531	10.5357	0.101299	1
TSC1	-1.19354	10.545	0.101938	1
ZBTB20	-0.874534	10.8058	0.102801	1
HCFC2	-1.17581	10.5448	0.103148	1
GXYLT2	-1.22141	10.4968	0.103185	1
STT3A	-1.25413	10.5387	0.103361	1
SNRK	-1.20594	10.5869	0.103753	1
RGS8	-1.22714	10.5382	0.103938	1
STON2	-0.986025	10.7841	0.104186	1
GALNT2	-1.02439	10.6463	0.104243	1
ESYT2	-1.14037	10.6395	0.10425	1
NALCN	-1.25457	10.5363	0.104445	1
ANKRD10	-0.973926	10.8215	0.104559	1
HAGH	-1.2271	10.4975	0.10458	1
ENSSSCG00045031328	-1.16929	10.592	0.104692	1
CLK1	-0.918194	10.7091	0.104916	1
DHCR24	-1.26731	10.4976	0.105487	1
TRABD2B	-1.26732	10.4978	0.105602	1
PAFAH1B2	-1.23099	10.4974	0.105673	1
PGM1	-1.17125	10.5856	0.105924	1
EIF3M	-1.16749	10.549	0.106284	1
ENSSSCG00045024481	-1.16773	10.5462	0.106284	1
DCUN1D5	-1.24521	10.4979	0.106637	1
MIB1	-1.06856	10.6455	0.106639	1
TMEM65	-1.11424	10.5484	0.106775	1
CSGALNACT2	-1.21735	10.5881	0.107205	1
HMGN3	-1.21404	10.4982	0.107274	1
AHCYL2	-1.22204	10.5859	0.108594	1
RNF187	-1.22684	10.4943	0.109923	1
RNLS	-1.11022	10.6749	0.110197	1
NR2C2	-1.06053	10.6039	0.110656	1
ENSSSCG00045010570	-1.27357	10.4953	0.110899	1
ENSSSCG00045022744	-1.2968	10.499	0.110986	1
ENSSSCG00045033402	-1.3471	10.5284	0.111435	1
DCAF8	-1.11356	10.5931	0.11147	1
UBAP1	-1.18149	10.5436	0.111663	1
CRY1	-1.24735	10.5319	0.111791	1
ZNRF2	-1.13827	10.5919	0.112237	1
DAB2	-0.828299	12.0216	0.11229	1
CD9	-1.19632	10.4988	0.112719	1
TRIM24	-1.02209	10.8443	0.112738	1
ACYP2	-1.10827	10.6345	0.112899	1
ENSSSCG00045008068	1.87128	10.9388	0.113012	1
HEATR3	-1.17383	10.5465	0.113228	1
ATXN7L1	-0.812577	10.915	0.114754	1
BTRC	-0.997484	10.7542	0.11488	1
ENSSSCG00045036026	-0.933201	10.7966	0.114901	1
KLHL13	-1.14341	10.632	0.11505	1
IFNGR2	-1.06383	10.6838	0.11581	1
SSBP3	-1.01621	10.6513	0.116453	1
RILPL1	-1.17479	10.5032	0.116695	1
LGR5	-1.21136	10.5015	0.116695	1
NDUFV3	-1.17483	10.5029	0.116695	1
ETHE1	-1.17491	10.5026	0.116695	1
EMCN	-1.21155	10.5018	0.116695	1
ENSSSCG00045005127	-1.17471	10.5022	0.116695	1
FKBP3	-1.17435	10.501	0.116695	1
ENSSSCG00045035541	-1.13929	10.5034	0.116695	1
R3HDM1	-1.06665	10.7337	0.116852	1
CBX3	-1.14404	10.5458	0.117241	1
OTULIN	-1.17347	10.502	0.117293	1
RABGAP1L	-1.09446	10.6882	0.117355	1
ENSSSCG00045006780	-1.07584	10.4685	0.117473	1
ENSSSCG00045028503	-1.00248	10.6074	0.117897	1
ENSSSCG00045012487	-1.09265	10.5945	0.118196	1
ENSSSCG00045034678	-1.09379	10.4681	0.118649	1
PRKCSH	-1.09336	10.4681	0.118701	1
TERB2	-1.09331	10.4681	0.118707	1
ZEB1	-0.936519	10.8393	0.118752	1
ENSSSCG00045012022	-1.09267	10.4681	0.118777	1
MMD	-1.24908	10.539	0.118799	1
SYNC	-1.07651	10.4681	0.118799	1
MORN3	-1.07587	10.468	0.118903	1
ENSSSCG00045019259	-0.862449	10.9468	0.118948	1
ENSSSCG00045034988	-1.09045	10.468	0.118978	1
LYSMD2	-1.08941	10.468	0.119056	1
ZNF786	-1.0512	10.4679	0.11916	1
SPATA18	-1.00144	10.4677	0.119534	1
ENSSSCG00045006878	-1.00162	10.4677	0.119542	1
MTFMT	-1.06775	10.4678	0.119556	1
ENSSSCG00045010026	-1.04915	10.4678	0.119589	1
TRIM31	-1.00629	10.4677	0.119738	1
RSPO1	-1.07335	10.4677	0.119745	1
HTR3B	-1.07309	10.4677	0.119752	1
SRSF12	-0.997251	10.4677	0.11976	1
ENSSSCG00045026087	-1.07095	10.4677	0.119808	1
ENSSSCG00045032934	-0.989797	10.4676	0.119843	1
CBLIF	-1.05698	10.4676	0.119948	1
SYT14	-1.06463	10.4676	0.119949	1
ENSSSCG00045038779	-1.06362	10.4676	0.119969	1
ENSSSCG00045002288	-1.0616	10.4676	0.120008	1
ENSSSCG00045013340	-1.01411	10.4676	0.120008	1
MG53	-1.02074	10.4675	0.120188	1
ENSSSCG00045013418	-1.01121	10.4675	0.120192	1
DIRAS3	-1.04843	10.4675	0.120212	1
ENSSSCG00045006865	-1.03819	10.4675	0.120221	1
CXHXorf66	-1.03791	10.4675	0.12023	1
ENSSSCG00045034493	-1.04352	10.4675	0.12023	1
TUBB6	-1.02121	10.4675	0.120268	1
ENSSSCG00045036377	-1.03546	10.4675	0.1203	1
ZXDC	-1.18014	10.5038	0.120328	1
PDRG1	-1.03096	10.4668	0.120399	1
TPX2	-1.03128	10.4675	0.120399	1
ENSSSCG00045038744	-1.03133	10.4666	0.120399	1
ENSSSCG00045028565	-0.982228	10.469	0.120399	1
SLC35G2	-1.03129	10.4672	0.120399	1
ENSSSCG00045017670	-1.03095	10.4669	0.120399	1
ENSSSCG00045002940	-1.03129	10.4673	0.120399	1
ENSSSCG00045034947	-1.03079	10.4663	0.120399	1
ENSSSCG00045017409	-1.03076	10.4668	0.120399	1
DNAJC5B	-1.03095	10.4669	0.120399	1
ENSSSCG00045025402	-1.03133	10.4666	0.120399	1
ENSSSCG00045037107	-1.03098	10.4664	0.120399	1
ENSSSCG00045034335	-1.03099	10.4663	0.120399	1
ENSSSCG00045009939	-1.03142	10.4672	0.120399	1
HS6ST1	-1.03099	10.4663	0.120399	1
CTHRC1	-1.03129	10.4674	0.120399	1
ENSSSCG00045021895	-1.03133	10.4665	0.120399	1
ENSSSCG00045038617	-0.981628	10.4681	0.120399	1
ATP6V0E1	-1.03075	10.467	0.120399	1
NT5C3A	-1.03094	10.4672	0.120399	1
PSMB4	-1.03142	10.4672	0.120399	1
ENSSSCG00045020346	-1.03153	10.4667	0.120399	1
CCL2	-1.0313	10.4671	0.120399	1
VOPP1	-1.0315	10.4672	0.120399	1
SLC16A10	-1.03142	10.4673	0.120399	1
ABHD8	-1.03128	10.4674	0.120399	1
ENSSSCG00045007601	-1.03095	10.4669	0.120399	1
GFRA2	-1.03079	10.4662	0.120399	1
ENSSSCG00045035134	-1.0315	10.4671	0.120399	1
ENSSSCG00045034521	-1.0308	10.4662	0.120399	1
TIMM8A	-0.981514	10.4682	0.120399	1
ALAS1	-1.03128	10.4675	0.120399	1
ENSSSCG00045017023	-1.03129	10.4674	0.120399	1
ENSSSCG00045029833	-1.03133	10.4666	0.120399	1
TMEM167B	-1.03096	10.4668	0.120399	1
ENSSSCG00045033200	-1.03145	10.4668	0.120399	1
TOR1B	-1.03142	10.4672	0.120399	1
ENSSSCG00045002025	-1.03097	10.4666	0.120399	1
PPAN	-1.03095	10.4669	0.120399	1
ELF5	-1.03094	10.4673	0.120399	1
ADGRG3	-1.03096	10.4668	0.120399	1
ENSSSCG00045013366	-1.03099	10.4663	0.120399	1
ENSSSCG00045010513	-1.03093	10.4673	0.120399	1
NRK	-1.03094	10.4672	0.120399	1
VKORC1	-1.03129	10.4673	0.120399	1
IL17RB	-1.03086	10.4669	0.120399	1
ENSSSCG00045037429	-1.0313	10.4671	0.120399	1
RPH3A	-1.03094	10.4672	0.120399	1
ENSSSCG00045029259	-1.0309	10.4662	0.120399	1
SLC25A22	-1.03129	10.4673	0.120399	1
ENSSSCG00045006710	-1.03087	10.4667	0.120399	1
RASAL3	-1.03153	10.4667	0.120399	1
SLC25A25	-1.03133	10.4666	0.120399	1
ENSSSCG00045000431	-1.03128	10.4674	0.120399	1
ENSSSCG00045010722	-1.03149	10.4672	0.120399	1
ENSSSCG00045017792	-1.03094	10.4672	0.120399	1
MALL	-1.03094	10.4673	0.120399	1
SMIM9	-1.03094	10.4673	0.120399	1
PLCXD1	-1.03095	10.4669	0.120399	1
ENSSSCG00045000967	-1.09275	10.6457	0.120707	1
BMPR1A	-0.968135	10.7049	0.120794	1
CRLS1	-1.17101	10.4999	0.121174	1
PMP22	-1.06546	10.6044	0.121677	1
SRSF10	-1.05476	10.5995	0.121879	1
ENSSSCG00045004551	-1.07147	10.5956	0.122076	1
HK2	-1.18879	10.5012	0.122723	1
ENSSSCG00045017837	-1.08536	10.6422	0.12349	1
DCAF10	-1.02756	10.603	0.123578	1
ETF1	-1.11297	10.5455	0.123976	1
ENSSSCG00045015981	-1.13225	10.6996	0.124346	1
ENSSSCG00045034681	-1.12117	10.5488	0.12481	1
RBM6	-0.807206	10.8695	0.125119	1
NSF	-1.20597	10.593	0.12563	1
ENSSSCG00045038662	-1.04904	10.6042	0.125644	1
LGALS9	-1.11434	10.5555	0.125977	1
ACSL1	-1.09006	10.552	0.125977	1
TMEM8B	-1.2455	10.5022	0.126519	1
GOLGA1	-1.19878	10.5489	0.126771	1
KCNIP1	-1.334	10.6579	0.126834	1
ENSSSCG00045039239	-0.983035	10.9022	0.126874	1
KLHL5	2.46159	10.8031	0.128181	1
IL15	-1.12068	10.5911	0.12839	1
ENSSSCG00045008651	-1.13682	10.5025	0.128499	1
SERF2	-0.963111	10.6662	0.128745	1
ENTPD1	-1.09053	10.6417	0.128888	1
RABL3	-1.13622	10.4996	0.129014	1
TLR6	-1.00668	10.6062	0.129352	1
ENSSSCG00045015004	-0.695701	10.8995	0.129578	1
ARHGAP18	1.72439	10.8963	0.129687	1
ENSSSCG00045029533	-1.00703	10.6539	0.12997	1
DIP2B	1.1038	11.5916	0.130035	1
ENSSSCG00045006322	-1.13831	10.5523	0.130082	1
PIK3CD	-1.10478	10.6363	0.130983	1
PUM1	-0.947364	10.7795	0.131124	1
ENSSSCG00045015909	-1.1792	10.5014	0.131851	1
KANSL1	-0.806994	11.1039	0.132096	1
OSBPL8	-0.993827	10.7852	0.132287	1
ENSSSCG00045027989	-1.20441	10.5038	0.132465	1
FBXO34	-1.05506	10.6083	0.132579	1
ENSSSCG00045015086	-0.984033	10.6123	0.133115	1
VPS26A	-1.08666	10.5521	0.13315	1
ENSSSCG00045004915	-1.1892	10.5447	0.13329	1
ENSSSCG00045006072	-1.10473	10.5053	0.133442	1
ENSSSCG00045028791	-1.1391	10.5055	0.133442	1
ENSSSCG00045037490	-1.13849	10.5034	0.133442	1
ENSSSCG00045031884	-1.13895	10.5058	0.133442	1
TBC1D7	-1.13902	10.504	0.133442	1
ENSSSCG00045005699	-1.13837	10.5055	0.133442	1
ENSSSCG00045018662	-1.13931	10.504	0.133442	1
ENSSSCG00045025638	-1.13934	10.5038	0.133442	1
SRPRA	-1.13899	10.5063	0.133442	1
WRAP73	-1.13878	10.5062	0.133442	1
RNF41	-1.13858	10.5036	0.133442	1
NPAT	-1.1395	10.5054	0.133442	1
TMEM30A	-1.23674	10.5418	0.133645	1
C12orf73	-1.27795	10.4956	0.13397	1
MSR1	-1.12636	10.5927	0.134008	1
KLF12	-0.952503	10.809	0.1343	1
ENSSSCG00045032979	-0.949869	10.6613	0.134396	1
NBN	-0.997565	10.6605	0.134434	1
DBI	-1.17307	10.5041	0.134568	1
ENSSSCG00045000613	-1.16345	10.5005	0.134995	1
GRK4	-1.15447	10.5466	0.134998	1
SND1	-0.928279	10.8068	0.136351	1
ATG3	-1.06306	10.5549	0.136409	1
MRLC2	-1.06345	10.5561	0.136409	1
ENSSSCG00045007542	-1.06385	10.6019	0.137448	1
TAPT1	-1.0649	10.5571	0.138198	1
PPIC	-1.11944	10.5065	0.138468	1
YWHAB	-1.04396	10.6039	0.138537	1
ENSSSCG00045017658	-1.34337	10.5361	0.138571	1
JAK3	-1.11127	10.5053	0.139191	1
ENSSSCG00045019831	-1.27538	10.5023	0.139466	1
KRIT1	-1.06138	10.6058	0.139576	1
GMPS	-1.06343	10.5539	0.139897	1
MINPP1	-1.14732	10.5045	0.139924	1
TBC1D9	-1.11389	10.6003	0.139954	1
SLC25A26	-1.1455	10.5496	0.140319	1
ARHGAP42	-1.10156	10.5473	0.14052	1
CA3	-1.02936	10.6084	0.14068	1
CCT3	-1.15541	10.5053	0.140806	1
RSRC1	2.34265	10.7659	0.140872	1
ENSSSCG00045029447	-1.11718	10.5055	0.141456	1
ENSSSCG00045013390	-1.02812	10.5548	0.14179	1
MATR3	-0.844573	10.7309	0.141902	1
MRPS18C	-1.11885	10.5047	0.141942	1
PECAM1	-0.879429	10.7252	0.142058	1
EHBP1	-0.638456	11.1054	0.142172	1
ENSSSCG00045010131	2.27854	10.7522	0.142759	1
XPO7	2.24406	10.7409	0.143291	1
ENSSSCG00045013976	-0.827403	10.8264	0.14335	1
S100A1	-1.1461	10.5057	0.14375	1
APPL2	-0.83888	10.7237	0.143876	1
AIMP1	-1.0353	10.6113	0.144111	1
ENSSSCG00045026044	-1.279	10.504	0.144305	1
ENSSSCG00045032538	-1.16621	10.5064	0.145538	1
MYO9A	-0.797848	10.9684	0.145691	1
GATA4	-1.09505	10.5054	0.146285	1
IGF2BP2	-1.2207	10.5037	0.146408	1
ENSSSCG00045024599	-1.17798	10.5066	0.14716	1
TAF8	-1.03972	10.5608	0.147218	1
ENSSSCG00045018992	-0.990362	10.5605	0.147218	1
ESR1	-0.934012	10.807	0.147335	1
RALGPS2	-1.21364	10.5479	0.14784	1
WDR59	-1.11557	10.553	0.14824	1
ENSSSCG00045011817	-1.10204	10.598	0.148315	1
VEZT	-1.06533	10.6042	0.149051	1
LCLAT1	-1.09684	10.5508	0.149259	1
PGRMC2	-0.949533	10.6167	0.15023	1
ERLIN1	-1.24658	10.5019	0.150722	1
ENSSSCG00045002388	-1.1388	10.508	0.150925	1
TESC	-1.10447	10.5097	0.150925	1
ENSSSCG00045039566	-1.13945	10.5084	0.150925	1
DOT1L	-1.06952	10.5061	0.150925	1
GJC1	-1.13881	10.5086	0.150925	1
TAOK2	-1.10386	10.5084	0.150925	1
CAVIN1	-1.10351	10.5071	0.150925	1
ENSSSCG00045015928	-1.10333	10.5083	0.150925	1
COG4	-1.10389	10.5098	0.150925	1
GKAP1	-1.10398	10.5081	0.150925	1
ENSSSCG00045017783	-1.10418	10.5067	0.150925	1
HECTD1	-0.973693	10.706	0.151185	1
PCCA	-0.991675	10.7796	0.151342	1
AQR	-1.01973	10.5596	0.151463	1
SLC24A1	-0.932772	10.6192	0.151711	1
NRP2	-1.01041	10.608	0.152187	1
ENSSSCG00045003442	-1.03308	10.5549	0.152217	1
TRMT13	-1.11876	10.5546	0.152628	1
UBASH3B	1.23712	11.5781	0.152719	1
ENSSSCG00045003173	-1.09924	10.7391	0.152898	1
HIPK3	-0.970333	10.6529	0.153419	1
RBX1	-1.06754	10.5078	0.153528	1
PLCB1	-0.905752	11.0447	0.153872	1
UBP1	-1.00985	10.6097	0.154174	1
ENSSSCG00045030402	-1.16821	10.5051	0.154924	1
CSDE1	2.10914	10.7163	0.15518	1
RPS15	-0.902431	10.6785	0.155237	1
ENSSSCG00045038004	-1.11841	10.5049	0.155464	1
CTSB	-0.848926	10.7323	0.155722	1
ENSSSCG00045005016	-1.0933	10.507	0.155872	1
ORC2	-1.07113	10.5558	0.156164	1
RASA3	-0.910526	10.6214	0.157742	1
MYO1E	-0.988076	10.8341	0.157747	1
ELP5	-1.07652	10.5077	0.158626	1
COL1A1	-1.05299	10.5588	0.159778	1
ABCA1	-0.922559	10.8294	0.159817	1
GPCPD1	-0.92893	10.7834	0.159952	1
ENSSSCG00045018954	-0.765402	10.8347	0.160156	1
NABP1	-0.951135	10.6173	0.160254	1
ENSSSCG00045026588	-0.616211	11.2808	0.160788	1
M6PR	-1.06742	10.5085	0.16082	1
RRN3	-1.12725	10.5087	0.161124	1
CAPRIN1	-0.916455	10.6209	0.161126	1
ENSSSCG00045020856	-1.16864	10.5067	0.161199	1
ENSSSCG00045018224	-0.723829	10.9457	0.161237	1
CCND2	-1.10101	10.5091	0.1619	1
ENSSSCG00045017283	-0.825044	10.9407	0.162599	1
ENSSSCG00045010741	-1.00351	10.6592	0.162656	1
CAMK2G	-0.970159	10.6128	0.162758	1
LPL	-0.833218	10.7807	0.162839	1
PBLD	-1.14261	10.5094	0.162908	1
RAPGEF6	-0.859943	10.7217	0.163923	1
CDKN2AIPNL	-0.929736	10.4706	0.164498	1
KLHL22	-1.12532	10.5097	0.164815	1
ENSSSCG00045010382	-1.07945	10.4702	0.165276	1
DIP2C	-0.692324	10.948	0.165522	1
ENSSSCG00045012082	-1.0599	10.47	0.165774	1
ENSSSCG00045039031	-1.06002	10.47	0.165794	1
ENSSSCG00045037270	-0.847378	10.7329	0.165992	1
CRMP1	-0.944896	10.4698	0.166254	1
TNFRSF21	-1.08897	10.5062	0.166305	1
AMIGO1	-0.904722	10.4698	0.166312	1
TMEM132D	-1.0073	10.5639	0.166467	1
PCP4	-0.947928	10.4697	0.166641	1
PYGL	-1.12192	10.5565	0.166708	1
PIAS2	-0.905884	10.6219	0.166829	1
MTMR2	-1.13029	10.5506	0.166862	1
FAM120B	-0.99098	10.5621	0.166934	1
UBE2D3	-0.842337	10.6766	0.166954	1
KLF9	2.17023	10.7289	0.167071	1
FCHSD2	-0.693636	11.7777	0.16757	1
SRRM1	-0.910552	10.6242	0.167571	1
ENSSSCG00045026038	-1.07104	10.4691	0.167976	1
RERG	-1.18889	10.5075	0.168506	1
ZNF451	-1.04828	10.5578	0.168705	1
ENSSSCG00045033300	-1.06918	10.5125	0.169082	1
ENSSSCG00045026410	-1.0693	10.5125	0.169082	1
C16H5orf51	-1.03664	10.5123	0.169082	1
FDX1	-1.06969	10.511	0.169082	1
ENSSSCG00045033957	-1.06952	10.5103	0.169082	1
ENSSSCG00045024948	-1.06996	10.512	0.169082	1
LRRC58	-1.10389	10.5101	0.169082	1
ENSSSCG00045018819	-1.10385	10.5106	0.169082	1
ENSSSCG00045016681	-1.03612	10.5103	0.169082	1
SRSF7	-0.97549	10.5637	0.169307	1
ENSSSCG00045032720	-1.00454	10.5622	0.169359	1
ENSSSCG00045004139	-1.07039	10.5115	0.169687	1
MAPK1IP1L	-1.06869	10.5128	0.169731	1
ECM2	-1.03869	10.5647	0.169926	1
ENSSSCG00045012559	-0.936961	10.7711	0.17023	1
PDE1A	-0.998093	10.6122	0.170795	1
ENSSSCG00045030657	-0.971291	10.6021	0.170807	1
IP6K1	-0.761423	10.7967	0.171044	1
ENSSSCG00045015385	-0.948925	10.6144	0.171261	1
DAPK1	1.09714	11.403	0.171473	1
STXBP1	-0.981349	10.6081	0.171857	1
LHFPL3	-1.26553	10.5488	0.171979	1
XPO1	-0.821934	10.6832	0.172553	1
DPP3	-1.18847	10.508	0.17259	1
ENSSSCG00045024516	-0.785039	10.7413	0.17296	1
TIMP3	-1.10576	10.5545	0.173541	1
TRIM71	-0.896241	10.4713	0.173619	1
ENSSSCG00045010914	-1.03372	10.4717	0.174101	1
ENSSSCG00045038086	-1.03325	10.4716	0.174241	1
LRRC43	1.28089	10.9683	0.174412	1
HPGD	-1.12557	10.5463	0.175156	1
PPP4R3B	-0.828871	10.6792	0.175193	1
ACBD6	-0.918881	10.6151	0.17551	1
RTN4RL1	-0.953287	10.4712	0.175825	1
ENSSSCG00045020997	-1.02287	10.4712	0.175851	1
ZNF496	-1.09255	10.5112	0.175851	1
RNF170	-1.02257	10.4712	0.175882	1
ENSSSCG00045020438	-1.01209	10.4712	0.175918	1
ENSSSCG00045016238	-1.02108	10.5609	0.176125	1
ENSSSCG00045019568	-0.995098	10.471	0.176499	1
ENSSSCG00045003463	-1.00631	10.4711	0.176531	1
GRAMD4	-1.00504	10.471	0.176676	1
ENSSSCG00045006328	-0.963712	10.471	0.176729	1
ENSSSCG00045005570	-1.00486	10.4709	0.17703	1
ENSSSCG00045016726	-0.999784	10.4709	0.17704	1
ENSSSCG00045021848	-0.99931	10.4709	0.177042	1
MRPL28	-1.00384	10.4709	0.17709	1
DUSP26	-0.96956	10.4709	0.177154	1
PPP1R3B	-0.969978	10.4709	0.177185	1
ENSSSCG00045013223	-0.984442	10.4708	0.177759	1
ENSSSCG00045019673	-0.985077	10.4708	0.177762	1
B3GALT4	-0.98199	10.4699	0.177847	1
PPARGC1A	-0.981619	10.4696	0.177847	1
ENSSSCG00045037619	-0.982062	10.4702	0.177847	1
SPATA24	-0.981511	10.4698	0.177847	1
CD2	-0.981912	10.4708	0.177847	1
MND1	-0.9343	10.4717	0.177847	1
PTRH2	-0.982049	10.4705	0.177847	1
BIRC5	-0.98159	10.4701	0.177847	1
AFMID	-0.982143	10.4701	0.177847	1
UBALD2	-0.981929	10.4704	0.177847	1
ENSSSCG00045017289	-0.982085	10.4699	0.177847	1
ENSSSCG00045017607	-0.982049	10.4705	0.177847	1
ENSSSCG00045017803	-0.981911	10.4708	0.177847	1
CRYM	-0.981572	10.4704	0.177847	1
ERBB2	-0.981933	10.4703	0.177847	1
SHB	-0.98159	10.47	0.177847	1
NDUFB2	-0.98193	10.4703	0.177847	1
PRDM1	-0.982057	10.4704	0.177847	1
ENSSSCG00045038496	-0.981662	10.4692	0.177847	1
SCIN	-0.981581	10.4702	0.177847	1
GCSH	-0.981498	10.4701	0.177847	1
NDUFB1	-0.98148	10.4704	0.177847	1
CDK16	-0.981588	10.47	0.177847	1
TBC1D25	-0.982158	10.4699	0.177847	1
ENSSSCG00045010345	-0.981473	10.4706	0.177847	1
ENSSSCG00045004916	-0.934538	10.4716	0.177847	1
CDK10	-0.981365	10.4707	0.177847	1
ENSSSCG00045007417	-0.981573	10.4705	0.177847	1
DENND2D	-0.981927	10.4704	0.177847	1
ENSSSCG00045019325	-0.981518	10.4699	0.177847	1
BUB1	-0.981514	10.4697	0.177847	1
ENSSSCG00045018432	-0.982131	10.4694	0.177847	1
CPVL	-0.933761	10.4713	0.177847	1
ENSSSCG00045017145	-0.98139	10.4701	0.177847	1
DIMT1	-0.981566	10.4705	0.177847	1
SPPL2B	-0.981531	10.4695	0.177847	1
SS18L1	-0.981617	10.4696	0.177847	1
ENSSSCG00045006325	-0.982174	10.4696	0.177847	1
CXorf58	-0.981592	10.47	0.177847	1
CIART	-0.981922	10.4705	0.177847	1
PRUNE1	-0.981586	10.4701	0.177847	1
ENSSSCG00045036059	-0.981519	10.4699	0.177847	1
ENSSSCG00045005439	-0.982138	10.4702	0.177847	1
ENSSSCG00045028168	-0.981487	10.4704	0.177847	1
DMAP1	-0.981929	10.4704	0.177847	1
ENSSSCG00045036538	-0.981927	10.4704	0.177847	1
ENSSSCG00045039285	-0.982029	10.4689	0.177847	1
ENSSSCG00045015333	-0.981562	10.4707	0.177847	1
DDX49	-0.981395	10.4699	0.177847	1
ENSSSCG00045039461	-0.981486	10.4687	0.177847	1
CARM1	-0.98201	10.4693	0.177847	1
ENSSSCG00045033659	-0.981913	10.4707	0.177847	1
DRP2	-0.981603	10.47	0.177847	1
ENSSSCG00045015404	-0.98212	10.4706	0.177847	1
PRXL2A	-0.981918	10.4707	0.177847	1
ENSSSCG00045028237	-0.982135	10.4703	0.177847	1
ENSSSCG00045036988	-0.981448	10.469	0.177847	1
ENSSSCG00045027328	-0.98201	10.469	0.177847	1
ENSSSCG00045013852	-0.982148	10.469	0.177847	1
CNR2	-0.98216	10.4699	0.177847	1
DCLRE1A	-0.981925	10.4704	0.177847	1
TRIM36.1	-0.982112	10.4694	0.177847	1
POLR3B.1	-0.982157	10.47	0.177847	1
DGAT1	-0.981604	10.47	0.177847	1
ZNF287	-0.981574	10.4704	0.177847	1
ITGB1BP2	-0.981547	10.4692	0.177847	1
ENSSSCG00045039036	-0.981378	10.4704	0.177847	1
CD1D	-0.981582	10.4702	0.177847	1
ENSSSCG00045013515	-0.934328	10.4713	0.177847	1
ACKR4	-0.98193	10.4704	0.177847	1
ENSSSCG00045015007	-0.982104	10.4695	0.177847	1
ENSSSCG00045020407	-0.981482	10.4704	0.177847	1
SERP2	-0.933955	10.4718	0.177847	1
ENSSSCG00045013773	-0.981941	10.4701	0.177847	1
KRT20	-0.981601	10.4701	0.177847	1
TRIP10	-0.933877	10.4715	0.177847	1
ENSSSCG00045015448	-0.981984	10.4694	0.177847	1
ENSSSCG00045016122	-0.981396	10.4699	0.177847	1
CACNG6	-0.981505	10.4699	0.177847	1
NFKBIB	-0.981583	10.4702	0.177847	1
ENSSSCG00045031049	-0.981937	10.4702	0.177847	1
ENSSSCG00045037605	-0.982146	10.47	0.177847	1
RIBC1	-0.982157	10.47	0.177847	1
ENSSSCG00045005962	-0.981935	10.4702	0.177847	1
ENSSSCG00045028153	-0.981622	10.4695	0.177847	1
DNAJC16	-1.09502	10.5105	0.1779	1
ENSSSCG00045011823	-0.90844	10.6254	0.178286	1
ENSSSCG00045028049	-0.855811	10.7238	0.17893	1
CD83	-1.15559	10.5103	0.179077	1
PLCL1	-1.04802	10.6611	0.179261	1
ABHD16A	-1.09411	10.5119	0.179788	1
ZEB2	0.915093	12.391	0.180564	1
PLCB2	-1.12768	10.507	0.180809	1
ENSSSCG00045028005	-0.719092	11.0604	0.181295	1
OSBPL3	-1.04883	10.5127	0.181756	1
ENSSSCG00045010796	-0.967399	10.569	0.181803	1
ENSSSCG00045031393	-0.921532	10.5699	0.181803	1
OTUD6B	-0.944304	10.5671	0.181803	1
ENSSSCG00045020156	-1.09254	10.5133	0.182465	1
SPIRE1	-0.96799	10.5698	0.182524	1
ANKRD28	-1.00319	10.6072	0.182658	1
ENSSSCG00045009362	-0.839571	10.6818	0.182705	1
ENSSSCG00045037084	-0.936049	10.7405	0.183238	1
LRMDA	-0.833262	11.0428	0.183314	1
RNF150	-1.1682	10.5533	0.183515	1
ENSSSCG00045031243	-1.04661	10.5091	0.185442	1
ANKRD44	-0.759977	11.1695	0.185723	1
TM9SF3	-0.907203	10.6193	0.185981	1
ZBTB7C	-1.16295	10.557	0.186046	1
ENSSSCG00045017527	2.18447	10.7343	0.186302	1
SMARCA5	-1.02428	10.5606	0.186307	1
BLMH	-1.03929	10.5108	0.186741	1
ENSSSCG00045010746	-0.951075	10.7367	0.187794	1
ENSSSCG00045021592	-1.03599	10.514	0.187856	1
ZFAND1	-1.03606	10.5128	0.187856	1
SKP1	-1.00382	10.5157	0.187856	1
TFE3	-1.00405	10.5135	0.187856	1
TRPC1	-1.00346	10.5136	0.187856	1
NADK	-1.03643	10.5159	0.187856	1
PHTF1	-1.03606	10.5144	0.187856	1
BCL9	-1.00411	10.5156	0.187856	1
ENSSSCG00045022197	-1.03664	10.5134	0.187856	1
ENSSSCG00045026013	-0.968894	10.6153	0.188258	1
CUL5	-0.79728	10.738	0.188358	1
STAB1	1.11751	11.1913	0.18883	1
STRN3	-0.934103	10.7901	0.189595	1
GLIS3	-0.832209	11.2246	0.189855	1
PARVA	-0.901704	10.6746	0.190544	1
YTHDF3	-1.09986	10.5562	0.190809	1
MTMR3	-0.883604	10.8418	0.191218	1
ENSSSCG00045017035	-0.602823	11.8213	0.191385	1
ENSSSCG00045026400	2.03014	10.6974	0.192295	1
ENSSSCG00045024965	2.08573	10.7093	0.192986	1
HLF	-0.996329	10.5589	0.193167	1
ENSSSCG00045022891	-1.07924	10.5145	0.193173	1
TBC1D22A	-0.765048	10.7426	0.193669	1
IDE	-0.899086	10.5719	0.194013	1
TANK	-0.81899	10.7295	0.194098	1
REEP3	-0.778876	10.6902	0.194101	1
CCT4	-1.03387	10.514	0.194774	1
TSPAN11	-0.981463	10.619	0.195023	1
SAMHD1	-1.00381	10.5628	0.195075	1
ENSSSCG00045019222	-0.807126	10.9534	0.195561	1
PHF20	-0.729522	10.7965	0.195876	1
ARHGEF12	-0.930413	10.744	0.195977	1
GNA12	2.00847	10.6935	0.196065	1
RAPGEF2	-0.632083	10.9671	0.196506	1
RAB2A	-0.794714	10.6801	0.196835	1
ENSSSCG00045035177	-0.964303	10.5679	0.19697	1
ENSSSCG00045015383	-0.759742	10.6906	0.197098	1
PPARD	-0.870523	10.6269	0.197227	1
ENSSSCG00045007787	-1.01191	10.5151	0.197395	1
CMTR1	-0.803215	10.6905	0.197431	1
SMARCB1	-1.06016	10.5148	0.197551	1
KLF3	-0.888962	10.6742	0.19792	1
PEBP4	-1.01434	10.5156	0.198066	1
ERMP1	-1.03123	10.5144	0.198827	1
ENSSSCG00045002196	-0.921223	10.5721	0.199796	1
ENSSSCG00045006157	-0.922396	10.573	0.19982	1
ENSSSCG00045013771	2.00737	10.6925	0.199895	1
CDC14B	-0.998715	10.5668	0.20016	1
ENSSSCG00045026361	-0.954506	10.568	0.200594	1
SEC31A	-0.751901	10.7502	0.200788	1
ARFGAP3	-1.05424	10.5619	0.200902	1
RPL30	-0.990366	10.5738	0.201112	1
PPEF1	-1.09593	10.5104	0.20115	1
TMSB4	1.47068	10.8393	0.201154	1
PRICKLE1	-1.09693	10.5533	0.201416	1
GEMIN5	-1.04825	10.5131	0.201506	1
ENSSSCG00045021035	0.950475	11.4294	0.202161	1
DPY19L3	-0.760575	10.7974	0.202336	1
STX17	-0.888739	10.6267	0.202337	1
PLPP3	-0.887386	10.8558	0.202578	1
RNF19	-0.850439	10.6872	0.20301	1
ARHGAP1	-1.06251	10.5146	0.204514	1
CMLKR1	-0.933786	10.6227	0.204739	1
ENSSSCG00045036347	-0.62956	11.5749	0.205115	1
ENSSSCG00045030746	-0.911639	10.6268	0.205761	1
RBM41	-0.951046	10.5694	0.205813	1
GSK3B	-0.860228	10.8433	0.205937	1
ZMYM2	1.95227	10.683	0.205982	1
CELF2	-0.574884	11.5253	0.206233	1
USP13	-1.02	10.5147	0.20679	1
ENSSSCG00045005230	-1.00625	10.5621	0.206987	1
EFNA5	-0.753466	10.9502	0.20719	1
ENSSSCG00045019793	-1.00389	10.5168	0.207193	1
ENSSSCG00045013947	-1.00322	10.5176	0.207193	1
WBP4	-1.03696	10.5165	0.207193	1
DPY19L4	-1.00332	10.5168	0.207193	1
RHEB	-1.004	10.5165	0.207193	1
ENSSSCG00045007518	-0.82787	10.6356	0.207312	1
ENSSSCG00045036793	2.02075	10.697	0.208567	1
ENSSSCG00045031627	2.06229	10.7052	0.209047	1
MRPS5	-1.05532	10.514	0.209571	1
ENSSSCG00045034589	-0.974538	10.5178	0.209942	1
PTPRA	1.50139	10.8278	0.211178	1
D2HGDH	-1.05087	10.5172	0.21131	1
ENSSSCG00045006351	-1.04282	10.5559	0.211497	1
COLGALT1	2.01859	10.6999	0.211814	1
NAXD	-1.03188	10.5178	0.212233	1
ARHGAP22	-0.706817	11.0678	0.212354	1
ENSSSCG00045019242	1.62129	10.8623	0.212474	1
LRP10	-1.02035	10.5162	0.212538	1
PARL	-0.959589	10.623	0.212795	1
ENSSSCG00045009545	-1.05401	10.5183	0.213076	1
ENSSSCG00045025756	-1.01006	10.5652	0.213086	1
[truncated: 10,980 more rows]

## Sheet: T cells
	logFC	logCPM	PValue	PValue_Adj
[truncated: 14,949 more rows]

## Sheet: Macrophages
	logFC	logCPM	PValue	PValue_Adj
[truncated: 11,217 more rows]
