# Supplementary material for: Single-nucleus transcriptomics of epicardial adipose tissue from female pigs reveals effects of exercise training on resident innate and adaptive immune cells
Source: Cell Commun Signal. 2024 Apr 26;22:243. doi: 10.1186/s12964-024-01587-w (PMC11046969; doi:10.1186/s12964-024-01587-w)
Supplement: Supplementary file 21 — Supplementary Material 21: Dataset S10 [file 12964_2024_1587_MOESM21_ESM.xlsx]

## Sheet: B cells
term	p-value	q-value
AMPK signaling pathway	0.00299238	0.156828
Fatty acid biosynthesis	0.00352423	0.156828
Biosynthesis of unsaturated fatty acids	0.00785445	0.233015
Pyruvate metabolism	0.0226917	0.50489
Acute myeloid leukemia	0.0435589	0.592932
Adherens junction	0.0483426	0.592932

## Sheet: Beige adipocytes
term	p-value	q-value
AMPK signaling pathway	0.000326237	0.0469781
AGE-RAGE signaling pathway in diabetic complications	0.00153988	0.0797633
Focal adhesion	0.00325159	0.0797633
Diabetic cardiomyopathy	0.00339201	0.0797633
Glycerolipid metabolism	0.0034392	0.0797633
Fatty acid biosynthesis	0.00352423	0.0797633
Relaxin signaling pathway	0.00387738	0.0797633
PPAR signaling pathway	0.00591453	0.106462
Biosynthesis of unsaturated fatty acids	0.00785445	0.125671
Fc gamma R-mediated phagocytosis	0.0123992	0.178549
MAPK signaling pathway	0.015469	0.202503
Proteoglycans in cancer	0.018958	0.212659
Fat digestion and absorption	0.0191984	0.212659
Pyruvate metabolism	0.0226917	0.227646
Platelet activation	0.0237131	0.227646
FoxO signaling pathway	0.0273171	0.245854
Insulin signaling pathway	0.0306261	0.259421
Acute myeloid leukemia	0.0435589	0.316424
Fc epsilon RI signaling pathway	0.0447373	0.316424
Adipocytokine signaling pathway	0.0459275	0.316424
Hepatitis B	0.0465638	0.316424
Adherens junction	0.0483426	0.316424

## Sheet: Endothelial cells
term	p-value	q-value
AMPK signaling pathway	2.92543e-05	0.00230937
PPAR signaling pathway	3.29909e-05	0.00230937
Fatty acid biosynthesis	9.09527e-05	0.00424446
Pathways in cancer	0.000300401	0.0105141
Focal adhesion	0.00325159	0.0910446
Adipocytokine signaling pathway	0.00486616	0.113544
Biosynthesis of unsaturated fatty acids	0.00785445	0.145726
PI3K-Akt signaling pathway	0.00832721	0.145726
Longevity regulating pathway	0.0141866	0.200027
Transcriptional misregulation in cancer	0.0152775	0.200027
Parathyroid hormone synthesis, secretion and action	0.0157164	0.200027
Bladder cancer	0.0175454	0.204163
Proteoglycans in cancer	0.018958	0.204163
ABC transporters	0.0209143	0.209143
Pyruvate metabolism	0.0226917	0.211789
Ras signaling pathway	0.0282402	0.247101
Calcium signaling pathway	0.0314288	0.258826
Endometrial cancer	0.0335068	0.260507
Glycerolipid metabolism	0.0367436	0.260507
Phospholipase D signaling pathway	0.0372152	0.260507
Cortisol synthesis and secretion	0.0412379	0.265722
Cushing syndrome	0.0417564	0.265722
Mitophagy	0.0447373	0.2669
Adherens junction	0.0483426	0.2669
Non-small cell lung cancer	0.0495672	0.2669
Melanoma	0.0495672	0.2669

## Sheet: Fibroblasts
term	p-value	q-value
Glyoxylate and dicarboxylate metabolism	0.00964093	0.675614

## Sheet: Macrophages
term	p-value	q-value
Transcriptional misregulation in cancer	0.00267116	0.237398
Thyroid hormone signaling pathway	0.00308309	0.237398
Pathways in cancer	0.00485403	0.249173
Longevity regulating pathway	0.0141866	0.382035
Bladder cancer	0.0175454	0.382035
Sphingolipid signaling pathway	0.0213084	0.382035
AMPK signaling pathway	0.021778	0.382035
Valine, leucine and isoleucine degradation	0.023603	0.382035
Sphingolipid metabolism	0.0245292	0.382035
Oocyte meiosis	0.0262592	0.382035
Estrogen signaling pathway	0.0306261	0.382035
PI3K-Akt signaling pathway	0.0313242	0.382035
Shigellosis	0.0339542	0.382035
Endocytosis	0.0365951	0.382035
Non-alcoholic fatty liver disease	0.0417564	0.382035
Adipocytokine signaling pathway	0.0459275	0.382035
JAK-STAT signaling pathway	0.0465638	0.382035
Adherens junction	0.0483426	0.382035
Melanoma	0.0495672	0.382035

## Sheet: Smooth muscle cells
term	p-value	q-value
PPAR signaling pathway	8.05907e-08	1.26799e-05
AMPK signaling pathway	1.4409e-07	1.26799e-05
Rap1 signaling pathway	8.3723e-05	0.00400192
Fatty acid biosynthesis	9.09527e-05	0.00400192
Regulation of lipolysis in adipocytes	0.00015872	0.00558695
Biosynthesis of unsaturated fatty acids	0.000315654	0.00925919
Progesterone-mediated oocyte maturation	0.00153988	0.0323902
Pyruvate metabolism	0.00162889	0.0323902
Longevity regulating pathway	0.00165632	0.0323902
PI3K-Akt signaling pathway	0.00189652	0.0333787
Long-term depression	0.00328173	0.0464159
Platelet activation	0.00336648	0.0464159
MAPK signaling pathway	0.00342844	0.0464159
Relaxin signaling pathway	0.00387738	0.0487442
Apelin signaling pathway	0.0048001	0.0503791
Insulin signaling pathway	0.0048001	0.0503791
Adipocytokine signaling pathway	0.00486616	0.0503791
Ras signaling pathway	0.00595048	0.0581825
Fatty acid elongation	0.00785445	0.072757
Citrate cycle (TCA cycle)	0.00964093	0.0808002
Glyoxylate and dicarboxylate metabolism	0.00964093	0.0808002
Propanoate metabolism	0.0122752	0.0915242
Inflammatory mediator regulation of TRP channels	0.0127457	0.0915242
Axon guidance	0.0127795	0.0915242
AGE-RAGE signaling pathway in diabetic complications	0.013455	0.0915242
Amoebiasis	0.0141866	0.0915242
Aldosterone-regulated sodium reabsorption	0.0144335	0.0915242
Protein digestion and absorption	0.0145607	0.0915242
Focal adhesion	0.0177723	0.104747
Diabetic cardiomyopathy	0.0183592	0.104747
Proteoglycans in cancer	0.018958	0.104747
Leukocyte transendothelial migration	0.0190449	0.104747
Growth hormone synthesis, secretion and action	0.0213084	0.1096
Sphingolipid signaling pathway	0.0213084	0.1096
Type II diabetes mellitus	0.0217954	0.1096
Human papillomavirus infection	0.0243873	0.119227
Oocyte meiosis	0.0262592	0.124909
Dopaminergic synapse	0.0278546	0.129011
Estrogen signaling pathway	0.0306261	0.13821
Steroid hormone biosynthesis	0.0367436	0.157729
Glycerolipid metabolism	0.0367436	0.157729
Non-alcoholic fatty liver disease	0.0417564	0.174979
Acute myeloid leukemia	0.0435589	0.178287
Renin secretion	0.0459275	0.18371
Pathways in cancer	0.0483174	0.188975
Melanoma	0.0495672	0.189648

## Sheet: T cells
term	p-value	q-value
Protein digestion and absorption	0.00016011	0.0204941
Platelet activation	0.000379467	0.0212639
PPAR signaling pathway	0.000498373	0.0212639
Longevity regulating pathway	0.00165632	0.0530022
Regulation of lipolysis in adipocytes	0.00256123	0.0638374
AMPK signaling pathway	0.00299238	0.0638374
Relaxin signaling pathway	0.00387738	0.0709007
Glyoxylate and dicarboxylate metabolism	0.00964093	0.150424
AGE-RAGE signaling pathway in diabetic complications	0.013455	0.150424
Melanogenesis	0.013818	0.150424
Amoebiasis	0.0141866	0.150424
Thyroid cancer	0.0144335	0.150424
Transcriptional misregulation in cancer	0.0152775	0.150424
Diabetic cardiomyopathy	0.0183592	0.162517
Glutamatergic synapse	0.0190449	0.162517
Valine, leucine and isoleucine degradation	0.023603	0.18469
Sphingolipid metabolism	0.0245292	0.18469
Apelin signaling pathway	0.0306261	0.206323
Insulin signaling pathway	0.0306261	0.206323
Endometrial cancer	0.0335068	0.214443
Glycerolipid metabolism	0.0367436	0.223961
Acute myeloid leukemia	0.0435589	0.238386
Mitophagy	0.0447373	0.238386
Renin secretion	0.0459275	0.238386
Adherens junction	0.0483426	0.238386
Synthesis and degradation of ketone bodies	0.0484222	0.238386
