# Supplementary material for: Single-nucleus transcriptomics of epicardial adipose tissue from female pigs reveals effects of exercise training on resident innate and adaptive immune cells
Source: Cell Commun Signal. 2024 Apr 26;22:243. doi: 10.1186/s12964-024-01587-w (PMC11046969; doi:10.1186/s12964-024-01587-w)
Supplement: Supplementary file 22 — Supplementary Material 22: Dataset S11 [file 12964_2024_1587_MOESM22_ESM.xlsx]

## Sheet: Dataset S5
	p_val	avg_log2FC	pct.1	pct.2	p_val_adj	cluster	gene
GPM6A	0	3.22051	0.892	0.273	0	5	GPM6A
CDON	0	2.94741	0.927	0.433	0	5	CDON
FRMD	0	2.73542	0.791	0.161	0	5	FRMD
PKHD1L1	0	2.72459	0.768	0.174	0	5	PKHD1L1
LTBP2	0	2.67381	0.668	0.107	0	5	LTBP2
KAZN	0	2.65337	0.752	0.215	0	5	KAZN
ENSSSCG00045022504	0	2.61201	0.769	0.201	0	5	ENSSSCG00045022504
WWC1	0	2.53693	0.63	0.084	0	5	WWC1
ENSSSCG00045017933	0	2.51399	0.677	0.123	0	5	ENSSSCG00045017933
ZBTB7C	0	2.50241	0.811	0.256	0	5	ZBTB7C
ENSSSCG00045024958	0	2.36822	0.674	0.162	0	5	ENSSSCG00045024958
ENSSSCG00045013471	0	2.35453	0.72	0.201	0	5	ENSSSCG00045013471
ENSSSCG00045028826	0	2.32536	0.547	0.054	0	5	ENSSSCG00045028826
PLEKHA7	0	2.29384	0.681	0.157	0	5	PLEKHA7
GATA5	0	2.28215	0.491	0.025	0	5	GATA5
B3GALT5	0	2.27569	0.524	0.044	0	5	B3GALT5
PLCE1	0	2.23195	0.686	0.183	0	5	PLCE1
THSD4	0	2.22837	0.548	0.103	0	5	THSD4
ANKRD6	0	2.12501	0.559	0.112	0	5	ANKRD6
PLD1	0	2.08332	0.844	0.434	0	5	PLD1
CDK14	0	1.97697	0.943	0.692	0	5	CDK14
ENSSSCG00045007938	0	1.95737	0.432	0.052	0	5	ENSSSCG00045007938
ENSSSCG00045007677	0	1.95466	0.457	0.058	0	5	ENSSSCG00045007677
DTX2	0	1.95107	0.492	0.073	0	5	DTX2
ENSSSCG00045008909	0	1.91978	0.469	0.049	0	5	ENSSSCG00045008909
ENSSSCG00045014501	0	1.9121	0.481	0.07	0	5	ENSSSCG00045014501
ENSSSCG00045016726	0	1.84396	0.431	0.039	0	5	ENSSSCG00045016726
BNC2	0	1.66785	0.92	0.704	0	5	BNC2
SLC24A3	5.17375827577414e-299	2.04004	0.725	0.276	1.06863977186115e-294	5	SLC24A3
PTP	4.14931307024033e-296	1.90184	0.423	0.059	8.57040614658139e-292	5	PTP
ENSSSCG00045028723	1.61232572503473e-294	1.61896	0.344	0.031	3.33025878505923e-290	5	ENSSSCG00045028723
ENSSSCG00045007623	4.80545361004093e-291	1.7273	0.348	0.033	9.92566443153953e-287	5	ENSSSCG00045007623
ENSSSCG00045029793	7.09154324196571e-291	1.96288	0.432	0.065	1.46475825662802e-286	5	ENSSSCG00045029793
FAM107B	2.18092370894861e-286	1.99744	0.6	0.164	4.50469792083336e-282	5	FAM107B
MYO1D	1.55941046795611e-281	1.84405	0.784	0.367	3.22096232156334e-277	5	MYO1D
ARHGAP18	7.32911397752605e-280	1.75729	0.807	0.408	1.51382849205801e-275	5	ARHGAP18
ENSSSCG00045027122	3.34696397544748e-279	1.72565	0.394	0.053	6.91315409128677e-275	5	ENSSSCG00045027122
CXCL16	6.01100956304768e-278	1.56816	0.348	0.037	1.2415740252475e-273	5	CXCL16
SEMA3C	9.70621972928643e-278	1.83734	0.773	0.367	2.00481968508411e-273	5	SEMA3C
WT1	5.25832684680506e-275	1.7723	0.459	0.083	1.08610741020758e-270	5	WT1
ENSSSCG00045030638	2.30669996964331e-274	1.93351	0.489	0.101	4.76448878729826e-270	5	ENSSSCG00045030638
ENSSSCG00045003080	1.100865358073e-267	1.48933	0.302	0.024	2.27383739709979e-263	5	ENSSSCG00045003080
ENSSSCG00045024519	1.01215380723402e-261	1.743	0.445	0.082	2.09060368884187e-257	5	ENSSSCG00045024519
PLCL1	1.02790653049121e-258	1.87821	0.761	0.362	2.12314093872959e-254	5	PLCL1
SCD5	2.94499282042545e-258	1.81376	0.471	0.097	6.08288267058877e-254	5	SCD5
ENSSSCG00045006780	2.71392765373877e-254	1.5115	0.305	0.028	5.60561756879743e-250	5	ENSSSCG00045006780
ENSSSCG00045010449	4.8101197656483e-252	1.91955	0.539	0.141	9.93530237594656e-248	5	ENSSSCG00045010449
SOX6	2.39500540838807e-249	1.5771	0.837	0.554	4.94688367102556e-245	5	SOX6
CXADR	8.70214439904485e-249	1.41641	0.325	0.036	1.79742792562271e-244	5	CXADR
ENSSSCG00045038195	5.86149617803763e-242	1.63363	0.433	0.084	1.21069203557367e-237	5	ENSSSCG00045038195
VIPR2	3.09605862018048e-237	1.92865	0.383	0.064	6.39490907998278e-233	5	VIPR2
KRT8	9.05208739662758e-236	1.61831	0.409	0.073	1.86970865177343e-231	5	KRT8
FAM117B	1.44792300728104e-235	1.84197	0.528	0.148	2.99068497153898e-231	5	FAM117B
PLAC8	1.10166987497342e-228	1.55368	0.417	0.082	2.2754991267576e-224	5	PLAC8
ENSSSCG00045002320	1.94433094308655e-228	1.84404	0.493	0.127	4.01601556294527e-224	5	ENSSSCG00045002320
CPE	1.0623333568884e-226	1.7164	0.379	0.066	2.19424954865299e-222	5	CPE
ENSSSCG00045022052	6.0031730158116e-225	1.39931	0.294	0.032	1.23995538641589e-220	5	ENSSSCG00045022052
ENSSSCG00045030664	2.76581240175178e-216	1.70694	0.697	0.317	5.71278551581831e-212	5	ENSSSCG00045030664
COL4A5	1.54523654609814e-215	1.55545	0.395	0.076	3.19168608596571e-211	5	COL4A5
ENSSSCG00045012209	9.57593765408701e-213	1.50174	0.411	0.085	1.97790992245167e-208	5	ENSSSCG00045012209
ENSSSCG00045018107	1.12627662939236e-209	1.39284	0.306	0.04	2.32632437800992e-205	5	ENSSSCG00045018107
CFAP100	2.04020715970942e-208	1.36497	0.259	0.025	4.2140478883798e-204	5	CFAP100
TTN	1.19351461418717e-205	1.47219	0.254	0.024	2.46520443560359e-201	5	TTN
PLXNA4	4.36511400496058e-204	1.7783	0.598	0.222	9.01614297724607e-200	5	PLXNA4
ENSSSCG00045015972	8.55764756179271e-200	1.5734	0.475	0.127	1.76758210388828e-195	5	ENSSSCG00045015972
ENSSSCG00045033284	3.96992181134202e-192	1.22623	0.252	0.027	8.19987350132695e-188	5	ENSSSCG00045033284
MATN2	1.40683757960675e-191	1.56899	0.666	0.306	2.90582302067774e-187	5	MATN2
ENSSSCG00045023732	1.94940911574344e-189	1.56381	0.452	0.122	4.02650452856808e-185	5	ENSSSCG00045023732
TENM2	1.65376080725467e-187	1.98474	0.52	0.179	3.41584294738453e-183	5	TENM2
ENSSSCG00045020346	8.78374981283876e-185	1.31508	0.274	0.037	1.81428352384185e-180	5	ENSSSCG00045020346
ADAMTS5	5.39132358229422e-182	1.70769	0.66	0.317	1.11357788592287e-177	5	ADAMTS5
SULF1	1.12227816903436e-181	1.55005	0.73	0.388	2.31806555814047e-177	5	SULF1
ADGRD1	4.01893552797199e-180	1.40714	0.67	0.307	8.30111133302614e-176	5	ADGRD1
ENSSSCG00045036315	1.28646683656804e-177	1.33935	0.754	0.432	2.65719725093129e-173	5	ENSSSCG00045036315
MCU	1.70290587595591e-173	1.3674	0.745	0.436	3.51735208678694e-169	5	MCU
ENSSSCG00045002854	5.52426236049518e-165	1.38034	0.639	0.293	1.14103639056028e-160	5	ENSSSCG00045002854
ENSSSCG00045011753	2.42970770432585e-164	1.40381	0.31	0.059	5.01856126328504e-160	5	ENSSSCG00045011753
SEMA3D	6.04261723415424e-162	1.34982	0.415	0.114	1.24810258971456e-157	5	SEMA3D
EFEMP1	1.19217479932602e-159	1.37302	0.712	0.403	2.46243704800789e-155	5	EFEMP1
CDH11	2.68705410691958e-158	1.48043	0.546	0.216	5.55011025784239e-154	5	CDH11
RERG	1.03543272085657e-153	1.62692	0.44	0.139	2.13868628492925e-149	5	RERG
ENSSSCG00045010751	3.24317561005697e-153	1.46998	0.404	0.115	6.69877922257267e-149	5	ENSSSCG00045010751
CALD1	1.05480214123913e-148	1.17204	0.855	0.657	2.17869382272943e-144	5	CALD1
ENSSSCG00045001381	1.07184178484563e-148	1.39664	0.309	0.067	2.21388920659865e-144	5	ENSSSCG00045001381
ENSSSCG00045008578	3.26790731847517e-148	1.28059	0.724	0.432	6.74986256631046e-144	5	ENSSSCG00045008578
CACNB2	1.78013559693792e-147	1.48316	0.569	0.246	3.67687007547527e-143	5	CACNB2
ENSSSCG00045036723	3.66590452450831e-147	1.34634	0.359	0.091	7.57192579537191e-143	5	ENSSSCG00045036723
SOX5	7.33880065879068e-144	0.748978	0.97	0.918	1.51582927607322e-139	5	SOX5
ENSSSCG00045002797	1.13117044578068e-143	1.36621	0.486	0.176	2.33643255576e-139	5	ENSSSCG00045002797
ENSSSCG00045016247	5.75162855649404e-143	1.34164	0.577	0.257	1.18799887834384e-138	5	ENSSSCG00045016247
BICC1	3.14075764533807e-142	0.967712	0.835	0.579	6.48723491644577e-138	5	BICC1
CLIC5	3.11495632116244e-141	1.39495	0.61	0.288	6.43394228136102e-137	5	CLIC5
FRMPD4	3.71191805806069e-140	1.51444	0.419	0.136	7.66696674892436e-136	5	FRMPD4
DKK3	1.69381492739548e-139	1.23517	0.325	0.078	3.49857473253535e-135	5	DKK3
MAPK10	2.27184743392218e-135	1.36891	0.562	0.253	4.69250087476627e-131	5	MAPK10
SHTN1	1.99203384827751e-134	1.03947	0.251	0.045	4.11454591361719e-130	5	SHTN1
ARHGAP28	1.73240626795395e-131	1.28712	0.73	0.484	3.57828514645887e-127	5	ARHGAP28
SPSB1	1.18327764216667e-130	1.2226	0.321	0.081	2.44405996989525e-126	5	SPSB1
ALDH1A2	2.03032662786576e-129	1.29789	0.586	0.282	4.19363964985673e-125	5	ALDH1A2
ENSSSCG00045003713	4.54492993016622e-129	1.27226	0.498	0.202	9.38755277075832e-125	5	ENSSSCG00045003713
MCTP1	9.92688895860086e-129	1.27953	0.624	0.314	2.05039891439901e-124	5	MCTP1
TSPAN5	1.9263885147409e-127	1.15972	0.564	0.251	3.97895547719732e-123	5	TSPAN5
CHST9	1.76304744684993e-125	1.29044	0.277	0.062	3.64157450146852e-121	5	CHST9
ENSSSCG00045006866	1.13452876943309e-124	1.24466	0.445	0.164	2.34336917326404e-120	5	ENSSSCG00045006866
PRKCB-tv2	4.28167336613959e-124	1.38015	0.457	0.174	8.84379633776131e-120	5	PRKCB-tv2
ENSSSCG00045002594	7.02137337974325e-124	1.14865	0.716	0.439	1.45026467158597e-119	5	ENSSSCG00045002594
PPM1L	3.61912653087492e-123	1.42212	0.54	0.249	7.47530584952215e-119	5	PPM1L
CRIM1	6.09970004998076e-123	1.11493	0.767	0.546	1.25989304532353e-118	5	CRIM1
EIF3M	1.14520871982465e-122	1.28139	0.494	0.206	2.36542861079781e-118	5	EIF3M
GATA6	1.41264614062819e-122	1.12917	0.425	0.146	2.91782060346754e-118	5	GATA6
GLI3	3.83211863037605e-121	0.992003	0.739	0.468	7.91524103104173e-117	5	GLI3
TGFB2	5.20543104704182e-121	1.19308	0.494	0.203	1.07518178276649e-116	5	TGFB2
TACC2	1.10405204588297e-120	1.33503	0.503	0.219	2.28041950077127e-116	5	TACC2
ENSSSCG00045013197	1.88057205733446e-120	1.09655	0.25	0.052	3.88432158442433e-116	5	ENSSSCG00045013197
LAMA3	4.61746957505572e-120	0.986295	0.65	0.327	9.53738340727758e-116	5	LAMA3
DIAPH3	7.95964652293896e-119	1.66859	0.269	0.064	1.64406498931304e-114	5	DIAPH3
ENSSSCG00045003299	1.15308206510643e-118	1.21119	0.28	0.067	2.38169100547734e-114	5	ENSSSCG00045003299
ENSSSCG00045007185	1.985380389759e-118	1.12823	0.592	0.297	4.10080319504722e-114	5	ENSSSCG00045007185
BCHE	2.47196216387676e-117	1.11237	0.315	0.084	5.10583784948745e-113	5	BCHE
ALDH1A3	1.0426038872489e-116	1.19418	0.37	0.117	2.15349832911261e-112	5	ALDH1A3
UNC5B	9.71750576274595e-116	1.10867	0.28	0.068	2.00715081529518e-111	5	UNC5B
ENSSSCG00045003132	1.22905746037081e-115	1.18673	0.319	0.089	2.53861818439591e-111	5	ENSSSCG00045003132
SKAP1	8.37153086843201e-115	1.1365	0.311	0.084	1.72913970087463e-110	5	SKAP1
CAMK1D	4.08919153660309e-113	1.15499	0.57	0.273	8.44622511885368e-109	5	CAMK1D
RFX2	1.31433394042647e-112	1.22337	0.617	0.338	2.71475675395086e-108	5	RFX2
MEIS1	4.43396013667472e-112	1.19736	0.51	0.225	9.15834466230163e-108	5	MEIS1
ENSSSCG00045018663	2.54916435800336e-111	0.93937	0.785	0.552	5.26529898145594e-107	5	ENSSSCG00045018663
ENSSSCG00045014908	2.22769452909326e-110	1.16854	0.363	0.12	4.60130304984213e-106	5	ENSSSCG00045014908
SH3RF1	3.61894149238401e-104	1.22248	0.424	0.169	7.47492365251916e-100	5	SH3RF1
ENSSSCG00045030135	5.50893295468845e-104	1.24404	0.358	0.124	1.1378701017909e-99	5	ENSSSCG00045030135
RBM47	7.97352548441822e-104	1.10672	0.369	0.127	1.64693168880658e-99	5	RBM47
LGALS3	1.12424135054078e-103	1.10148	0.325	0.099	2.32212050954198e-99	5	LGALS3
SLC20A1	7.10527191987099e-101	1.09176	0.336	0.108	1.46759391504935e-96	5	SLC20A1
ENSSSCG00045024571	3.48650980908785e-100	1.19492	0.328	0.105	7.20138601067096e-96	5	ENSSSCG00045024571
CELF2	6.26320408477368e-100	0.601923	0.906	0.755	1.29366480371e-95	5	CELF2
ENSSSCG00045020847	1.58375420864444e-98	1.08608	0.645	0.396	3.27124431795508e-94	5	ENSSSCG00045020847
KIAA1958	4.09581436343943e-98	1.06912	0.291	0.085	8.45990456768415e-94	5	KIAA1958
COL1A2	6.08359527063227e-98	1.00477	0.719	0.506	1.2565666031491e-93	5	COL1A2
ENSSSCG00045035461	3.5598879410475e-97	1.2028	0.383	0.145	7.35294854223361e-93	5	ENSSSCG00045035461
ENSSSCG00045020233	6.17538185563892e-97	1.10741	0.338	0.115	1.27552512228222e-92	5	ENSSSCG00045020233
TOX	1.5811618547033e-96	1.12466	0.33	0.11	3.26588981088966e-92	5	TOX
SSBP3	2.61101718214286e-94	1.02818	0.626	0.375	5.39305598971608e-90	5	SSBP3
CDK6	3.90099045787096e-94	1.00031	0.67	0.431	8.05749579073248e-90	5	CDK6
ENSSSCG00045000888	3.92284476770495e-91	1.01491	0.675	0.438	8.10263586769457e-87	5	ENSSSCG00045000888
ENSSSCG00045017073	6.40812336311352e-91	1.03504	0.331	0.115	1.3235978806511e-86	5	ENSSSCG00045017073
DCK	6.74427648117644e-91	1.11386	0.555	0.295	1.39303030718699e-86	5	DCK
ATP2B1	1.64107172545881e-89	1.03166	0.551	0.294	3.38963364893518e-85	5	ATP2B1
IMMP2L	1.67907534029281e-88	0.865208	0.777	0.594	3.46813011537481e-84	5	IMMP2L
ENSSSCG00045004129	7.24931558963151e-84	1.01011	0.337	0.125	1.49734613503839e-79	5	ENSSSCG00045004129
ENSSSCG00045035678	1.07512970056831e-82	1.07431	0.298	0.101	2.22068039652384e-78	5	ENSSSCG00045035678
VGLL3	1.63219228792115e-82	0.9726	0.302	0.104	3.37129317070114e-78	5	VGLL3
DCLK1	9.42782023570555e-82	0.907314	0.628	0.384	1.94731626968498e-77	5	DCLK1
ENSSSCG00045034387	1.24118195319002e-81	1.01523	0.336	0.128	2.56366132431399e-77	5	ENSSSCG00045034387
ENSSSCG00045024599	1.28162941127105e-81	0.924507	0.294	0.098	2.64720554898035e-77	5	ENSSSCG00045024599
ENSSSCG00045015094	1.1652183613456e-80	0.974545	0.419	0.185	2.40675852535934e-76	5	ENSSSCG00045015094
ENSSSCG00045030151	1.20384069481339e-80	0.939738	0.392	0.162	2.48653295513705e-76	5	ENSSSCG00045030151
MAN1A1	6.53369049485623e-80	1.01163	0.521	0.285	1.34953377171256e-75	5	MAN1A1
CGNL1	4.26922728528675e-78	1.01875	0.543	0.307	8.81808895775979e-74	5	CGNL1
MPP6	3.70291025546169e-75	0.916434	0.318	0.119	7.64836113265612e-71	5	MPP6
PIK3CB	8.5962268355836e-72	0.934605	0.584	0.358	1.77555065288979e-67	5	PIK3CB
LSAMP	8.89881958042265e-72	1.15369	0.442	0.226	1.8380511843363e-67	5	LSAMP
ENSSSCG00045002075	1.07464236451279e-69	1.00731	0.385	0.175	2.21967380390117e-65	5	ENSSSCG00045002075
ENSSSCG00045016809	7.03056143600237e-68	1.00664	0.269	0.096	1.45216246460629e-63	5	ENSSSCG00045016809
ENSSSCG00045032026	1.37642982233817e-67	0.835238	0.75	0.6	2.84301579803949e-63	5	ENSSSCG00045032026
ENSSSCG00045028674	1.59190615634807e-67	0.938221	0.284	0.105	3.28808216593694e-63	5	ENSSSCG00045028674
COLEC12	2.67403209223511e-67	0.762655	0.652	0.426	5.52321328651163e-63	5	COLEC12
ENSSSCG00045024655	2.76926530387492e-67	0.906537	0.292	0.112	5.71991748515365e-63	5	ENSSSCG00045024655
FGFR1	3.35343508831551e-67	0.890951	0.534	0.311	6.92652017491568e-63	5	FGFR1
PTPRE	5.37151801715687e-66	0.895447	0.361	0.159	1.10948704644375e-61	5	PTPRE
TEAD1	6.38127703493096e-66	0.742895	0.732	0.568	1.31805277156499e-61	5	TEAD1
EFNA5	1.13938044739743e-65	0.656851	0.844	0.738	2.35339031409938e-61	5	EFNA5
ENSSSCG00045001030	1.47103291340771e-65	0.93821	0.545	0.329	3.03841848264362e-61	5	ENSSSCG00045001030
SCMH1	4.44324954589033e-65	0.918095	0.484	0.267	9.17753193703648e-61	5	SCMH1
ESR1	4.96772905627356e-65	0.872885	0.484	0.264	1.0260844365733e-60	5	ESR1
ENSSSCG00045024999	1.27419108822019e-64	0.919147	0.34	0.147	2.63184169271879e-60	5	ENSSSCG00045024999
RASSF8	7.7424102612807e-63	0.806761	0.557	0.337	1.59919483946753e-58	5	RASSF8
SRRM2	1.50038469777657e-62	0.85705	0.615	0.41	3.09904459325751e-58	5	SRRM2
ENSSSCG00045007292	2.42507708399173e-62	0.823134	0.385	0.182	5.00899671698492e-58	5	ENSSSCG00045007292
PDE3B	4.82890667596934e-62	0.703458	0.747	0.559	9.97410673921466e-58	5	PDE3B
GRK5	1.26298615175282e-61	0.768437	0.594	0.374	2.60869789644546e-57	5	GRK5
ENSSSCG00045030802	3.98525151788624e-61	0.854869	0.429	0.22	8.23153701019403e-57	5	ENSSSCG00045030802
BCAR3	9.2242160326952e-61	0.89178	0.336	0.149	1.90526182155319e-56	5	BCAR3
ALOX15	1.67109763476695e-60	1.37191	0.371	0.183	3.45165216461114e-56	5	ALOX15
ENSSSCG00045017918	4.8251373206624e-60	0.801013	0.28	0.109	9.96632113582818e-56	5	ENSSSCG00045017918
TEAD4	2.47072809626027e-59	0.774325	0.257	0.094	5.10328888282558e-55	5	TEAD4
MALT1	2.74432502382891e-59	0.904969	0.43	0.226	5.66840333671862e-55	5	MALT1
LRRC36	2.95204431897673e-59	0.681789	0.389	0.182	6.09744754084643e-55	5	LRRC36
ELOVL6	1.4147382854394e-58	0.329458	0.893	0.651	2.92214192857509e-54	5	ELOVL6
EYA4	1.5322379439421e-58	0.802882	0.322	0.14	3.1648374732124e-54	5	EYA4
STRBP	1.63753404697634e-58	0.830445	0.348	0.16	3.38232657402963e-54	5	STRBP
ENSSSCG00045018954	2.4091058628427e-58	0.801048	0.603	0.403	4.9760081597016e-54	5	ENSSSCG00045018954
LRRC1	3.77768613489847e-58	0.835148	0.316	0.136	7.8028107116328e-54	5	LRRC1
ENSSSCG00045034317	1.33901810612761e-57	0.907553	0.352	0.167	2.76574189820659e-53	5	ENSSSCG00045034317
ST3GAL1	1.36525724115534e-57	0.876086	0.428	0.228	2.81993883160635e-53	5	ST3GAL1
ENSSSCG00045019796	2.96209110788178e-57	0.779275	0.559	0.345	6.11819918332982e-53	5	ENSSSCG00045019796
PTPRK	1.3332307951877e-56	0.754335	0.654	0.464	2.7537882074602e-52	5	PTPRK
ENSSSCG00045037526	1.3407058105892e-56	0.782355	0.468	0.261	2.769227851772e-52	5	ENSSSCG00045037526
ENSSSCG00045019271	1.48825853655655e-56	0.928511	0.256	0.099	3.07399800725755e-52	5	ENSSSCG00045019271
TLE1	3.3961950360226e-56	0.779529	0.396	0.199	7.01484084690467e-52	5	TLE1
CLIP1	3.43861044944128e-56	0.779423	0.588	0.388	7.10244988332096e-52	5	CLIP1
PRKCA	6.36251391376e-56	0.913466	0.355	0.171	1.31417724888713e-51	5	PRKCA
RETREG1	7.42394486365032e-56	0.820475	0.457	0.252	1.53341581158697e-51	5	RETREG1
PTK2B	1.55205083941675e-55	0.761537	0.399	0.199	3.20576100881529e-51	5	PTK2B
CPXM2	2.71464542750028e-55	0.754664	0.325	0.143	5.60710013050184e-51	5	CPXM2
ENSSSCG00045030940	1.92630495015885e-54	0.814043	0.25	0.095	3.9787828745531e-50	5	ENSSSCG00045030940
ENSSSCG00045016336	1.76401954640054e-53	0.782147	0.6	0.405	3.64358237309032e-49	5	ENSSSCG00045016336
COL1A1	6.84994110560734e-53	0.822125	0.51	0.313	1.4148553353632e-48	5	COL1A1
RAD51B	2.85116793507296e-52	0.663876	0.72	0.556	5.8890873698932e-48	5	RAD51B
ENSSSCG00045025479	5.19807698750049e-52	0.800928	0.354	0.173	1.07366280176823e-47	5	ENSSSCG00045025479
ENSSSCG00045032490	1.17632829168311e-51	0.851499	0.355	0.176	2.42970608647147e-47	5	ENSSSCG00045032490
NRG1	1.59954996840983e-51	0.931119	0.296	0.133	3.3038704597505e-47	5	NRG1
ENSSSCG00045028837	6.16389949816365e-51	0.709517	0.525	0.322	1.2731534413457e-46	5	ENSSSCG00045028837
ME1	7.9657523795517e-50	0.588591	0.584	0.35	1.6453261539964e-45	5	ME1
MBOAT2	8.46517215359807e-50	0.805872	0.264	0.111	1.74848130832568e-45	5	MBOAT2
CLCN5	6.03554368461356e-49	0.846411	0.333	0.162	1.24664154805693e-44	5	CLCN5
ENSSSCG00045038319	9.3785093813128e-49	0.816941	0.329	0.16	1.93713111271016e-44	5	ENSSSCG00045038319
POSTN	9.80675643350917e-49	0.84275	0.524	0.339	2.02558554134132e-44	5	POSTN
TTLL7	9.83666766194329e-49	0.82528	0.303	0.142	2.03176370557439e-44	5	TTLL7
KATNBL1	1.103164740971e-48	0.755385	0.44	0.249	2.27858677247561e-44	5	KATNBL1
CAPN2	2.91975665893054e-48	0.73965	0.56	0.37	6.03075737902104e-44	5	CAPN2
PTPN13	5.63937763388898e-48	0.734197	0.605	0.422	1.16481345027977e-43	5	PTPN13
KIF21A	3.91071322401813e-47	0.755103	0.253	0.105	8.07757816420945e-43	5	KIF21A
ENSSSCG00045020296	7.3411287987058e-46	0.692477	0.336	0.166	1.51631015337268e-41	5	ENSSSCG00045020296
ADAMTSL3	8.86911631234699e-46	0.705133	0.405	0.225	1.83191597431527e-41	5	ADAMTSL3
ENSSSCG00045017181	1.29149264195894e-45	0.707322	0.607	0.437	2.6675780519662e-41	5	ENSSSCG00045017181
SLC25A13	3.60331630163389e-45	0.753004	0.344	0.177	7.44264982102479e-41	5	SLC25A13
ACLY	1.22093870323502e-44	0.530843	0.555	0.335	2.52184889153193e-40	5	ACLY
SAMD4A	1.62835538139532e-44	0.668165	0.596	0.411	3.36336804027202e-40	5	SAMD4A
CEP83	6.5899002110219e-44	0.733152	0.348	0.181	1.36114388858657e-39	5	CEP83
SNTB1	8.78532828310507e-44	0.694503	0.514	0.331	1.81460955687535e-39	5	SNTB1
ENSSSCG00045038153	1.89742944047133e-43	0.584869	0.603	0.417	3.91914050929354e-39	5	ENSSSCG00045038153
ENSSSCG00045021931	1.44143686536081e-42	0.763741	0.297	0.145	2.97728784540275e-38	5	ENSSSCG00045021931
MVP	3.1418409221306e-41	0.792051	0.292	0.145	6.48947242466076e-37	5	MVP
PLOD2	7.35945829638883e-41	0.625239	0.513	0.333	1.52009611111911e-36	5	PLOD2
ENSSSCG00045030269	4.14389715010285e-40	0.705545	0.487	0.311	8.55921956353743e-36	5	ENSSSCG00045030269
ENSSSCG00045009518	5.6386201401406e-40	0.541035	0.74	0.613	1.16465698994604e-35	5	ENSSSCG00045009518
GLI2	1.44884224809405e-39	0.740104	0.389	0.225	2.99258366343827e-35	5	GLI2
NDRG1	6.13609830000177e-39	0.822023	0.376	0.219	1.26741110386537e-34	5	NDRG1
STXBP1	1.03281332293542e-38	0.734168	0.318	0.167	2.13327591852311e-34	5	STXBP1
ANTXR1	1.91655403754541e-38	0.455435	0.709	0.548	3.95864236455004e-34	5	ANTXR1
HSP90AA1	5.07044967642913e-38	0.673482	0.518	0.348	1.04730138066644e-33	5	HSP90AA1
ENSSSCG00045021089	8.44624061509597e-38	0.746946	0.273	0.135	1.74457099904807e-33	5	ENSSSCG00045021089
ENSSSCG00045007401	3.22224324108135e-37	0.745109	0.31	0.166	6.65554341445352e-33	5	ENSSSCG00045007401
TM4SF1	3.95646590735034e-37	0.730002	0.328	0.177	8.17208033163214e-33	5	TM4SF1
ENSSSCG00045028374	4.42819647634818e-37	0.754081	0.257	0.124	9.14643982189718e-33	5	ENSSSCG00045028374
MAP1B	9.99676570433011e-37	0.60071	0.457	0.284	2.06483195622939e-32	5	MAP1B
TMTC2	1.42859272276432e-36	0.564091	0.655	0.502	2.95075826886971e-32	5	TMTC2
ACACA	1.98996968214775e-36	0.344149	0.816	0.623	4.11028237847617e-32	5	ACACA
GK	7.27536946668612e-36	0.756676	0.31	0.166	1.50272756334402e-31	5	GK
NEDD4L	9.03976641938738e-35	0.682849	0.424	0.268	1.86716375392446e-30	5	NEDD4L
PAXBP1	9.0608106875039e-35	0.71119	0.37	0.219	1.87151044750393e-30	5	PAXBP1
ENSSSCG00045035764	1.01147691874401e-34	0.619129	0.595	0.445	2.08920557566575e-30	5	ENSSSCG00045035764
GRIP1	1.81177868558389e-34	0.682338	0.26	0.127	3.74222887507352e-30	5	GRIP1
GNG2	2.31690114166735e-34	0.67949	0.381	0.226	4.78555930811392e-30	5	GNG2
P4HA1	2.58579119776918e-33	0.685181	0.517	0.365	5.34095171899224e-29	5	P4HA1
COL8A1	4.10930194671384e-33	0.462758	0.432	0.265	8.48776317093743e-29	5	COL8A1
TBC1D8	4.30704158134426e-33	0.603282	0.318	0.175	8.89619438626657e-29	5	TBC1D8
ENSSSCG00045019619	1.30306209966683e-32	0.604913	0.303	0.163	2.69147476686184e-28	5	ENSSSCG00045019619
ENSSSCG00045016841	1.54699628880277e-32	0.619432	0.574	0.437	3.19532083452212e-28	5	ENSSSCG00045016841
ENSSSCG00045018250	1.61429114490282e-32	0.52775	0.449	0.284	3.33431835979677e-28	5	ENSSSCG00045018250
TBL1X	2.77839249122331e-32	0.597414	0.608	0.475	5.73876969062175e-28	5	TBL1X
ENSSSCG00045028348	3.30794034860324e-32	0.68965	0.319	0.181	6.83255079004e-28	5	ENSSSCG00045028348
CACNA1C	9.52404570164271e-32	0.597855	0.355	0.205	1.9671916396743e-27	5	CACNA1C
ENSSSCG00045007640	3.34719865903745e-31	0.696542	0.329	0.192	6.91363883024185e-27	5	ENSSSCG00045007640
ARHGAP6	4.57483318204643e-31	0.604497	0.487	0.332	9.4493179375169e-27	5	ARHGAP6
ENSSSCG00045029483	2.42422341186489e-30	0.489359	0.606	0.456	5.00723345720693e-26	5	ENSSSCG00045029483
ADD1	9.037366490608e-30	0.598971	0.532	0.394	1.86666804863508e-25	5	ADD1
SNX6	1.84843673780516e-29	0.612918	0.387	0.245	3.81794608193656e-25	5	SNX6
ENSSSCG00045008739	2.54377793658362e-29	0.600337	0.391	0.248	5.25417332801347e-25	5	ENSSSCG00045008739
PTPRD	2.87530368081865e-29	0.609559	0.293	0.163	5.93893975273091e-25	5	PTPRD
ENSSSCG00045032538	3.19889600905548e-29	0.601554	0.38	0.235	6.6073197067041e-25	5	ENSSSCG00045032538
TENM3	3.46298555674139e-29	0.59554	0.39	0.25	7.15279666744934e-25	5	TENM3
LMO4	6.5847254353484e-29	0.677655	0.3	0.173	1.36007503867121e-24	5	LMO4
RPL31	7.46296195756729e-29	0.629309	0.312	0.181	1.54147479233552e-24	5	RPL31
ISM1	7.85771129818141e-29	0.42676	0.288	0.156	1.62301026863937e-24	5	ISM1
SLC25A21	8.47073446494852e-29	0.541876	0.438	0.288	1.74963020373512e-24	5	SLC25A21
ENSSSCG00045010159	1.13546453132862e-28	0.483199	0.292	0.158	2.34530198945927e-24	5	ENSSSCG00045010159
PLCL2	1.26184714195403e-28	0.631206	0.318	0.186	2.60634527170606e-24	5	PLCL2
NDRG3	1.41925660811173e-28	0.675075	0.293	0.167	2.93147452405477e-24	5	NDRG3
LRRC8D	3.55734489270529e-28	0.545445	0.258	0.136	7.34769587588278e-24	5	LRRC8D
ATP1B1	1.87569653864562e-27	0.628717	0.293	0.168	3.87425120057253e-23	5	ATP1B1
MACF1	1.16089842737072e-26	0.420046	0.773	0.697	2.39783570173423e-22	5	MACF1
ENSSSCG00045024341	4.18065724016382e-26	0.545442	0.397	0.257	8.63514752955836e-22	5	ENSSSCG00045024341
PDGFC	5.95852231456979e-26	0.577924	0.393	0.257	1.23073278407439e-21	5	PDGFC
DDX5	6.34691786303337e-26	0.43703	0.675	0.568	1.31095588460954e-21	5	DDX5
MSI2	8.5152411341473e-26	0.456658	0.603	0.469	1.75882305625813e-21	5	MSI2
ENSSSCG00045010483	1.44149735316909e-25	0.631861	0.43	0.302	2.97741278297076e-21	5	ENSSSCG00045010483
SNX30	1.55317374022214e-25	0.591804	0.289	0.168	3.20808036042882e-21	5	SNX30
ENSSSCG00045004304	4.11762235401964e-25	0.954001	0.267	0.158	8.50494897222756e-21	5	ENSSSCG00045004304
CTNNAL1	4.60837448124656e-25	0.389507	0.694	0.562	9.51859749101476e-21	5	CTNNAL1
CYBRD1	4.87827656168461e-25	0.552801	0.449	0.311	1.00760802381596e-20	5	CYBRD1
CREB3L2	9.77623355261818e-25	0.547869	0.522	0.39	2.01928104029329e-20	5	CREB3L2
ENSSSCG00045006811	1.07803873229695e-24	0.536653	0.43	0.296	2.22668900155934e-20	5	ENSSSCG00045006811
ENSSSCG00045010035	1.90984465551774e-24	0.532345	0.567	0.445	3.94478413597188e-20	5	ENSSSCG00045010035
TTC7A	2.15645421631907e-24	0.551275	0.254	0.141	4.45415618380703e-20	5	TTC7A
GNA12	6.88252610537831e-24	0.612787	0.293	0.177	1.42158576706589e-19	5	GNA12
ABL1	1.30111515442042e-23	0.507083	0.449	0.31	2.68745335145538e-19	5	ABL1
PKIG	1.53518015127347e-23	0.531005	0.313	0.192	3.17091460245536e-19	5	PKIG
DISP1	5.75778074201821e-23	0.506893	0.562	0.439	1.18926961226386e-18	5	DISP1
ENSSSCG00045038238	6.57555288937245e-23	0.521453	0.611	0.505	1.35818044929988e-18	5	ENSSSCG00045038238
ENSSSCG00045010189	7.84327395013747e-23	0.570192	0.289	0.174	1.62002823440089e-18	5	ENSSSCG00045010189
HHAT	9.01022485020663e-23	0.562303	0.284	0.171	1.86106194281018e-18	5	HHAT
ARHGAP5	1.26060094591492e-22	0.596703	0.404	0.283	2.60377125378726e-18	5	ARHGAP5
ENSSSCG00045027745	2.57748573565392e-22	0.505517	0.483	0.357	5.32379678699317e-18	5	ENSSSCG00045027745
ENSSSCG00045014539	3.46026938850396e-22	0.55427	0.418	0.292	7.14718642195493e-18	5	ENSSSCG00045014539
WWP1	5.36400000685616e-22	0.518911	0.551	0.436	1.10793420141614e-17	5	WWP1
DSE	7.70334266011552e-22	0.537859	0.271	0.161	1.59112542644686e-17	5	DSE
COBLL1	7.7587641274071e-22	0.394068	0.514	0.376	1.60257273051594e-17	5	COBLL1
ENSSSCG00045000522	8.13615278494787e-22	0.439483	0.443	0.309	1.68052235773098e-17	5	ENSSSCG00045000522
ENSSSCG00045038457	1.10670483497541e-21	0.551932	0.408	0.285	2.28589883664171e-17	5	ENSSSCG00045038457
ENSSSCG00045013659	1.15500022865809e-21	0.482923	0.327	0.206	2.38565297229328e-17	5	ENSSSCG00045013659
CCDC6	1.78734683500883e-21	0.48859	0.311	0.196	3.69176488771073e-17	5	CCDC6
SMAD6	2.57789821755032e-21	0.403619	0.32	0.198	5.32464876835019e-17	5	SMAD6
CD2AP	3.49162296700085e-21	0.499208	0.425	0.299	7.21194723834025e-17	5	CD2AP
LCLAT1	4.58811203753374e-21	0.5082	0.303	0.191	9.47674541352594e-17	5	LCLAT1
SLCO3A1	1.16255188533145e-20	0.490393	0.32	0.204	2.40125091915211e-16	5	SLCO3A1
JADE3	1.52272041828106e-20	0.599265	0.254	0.153	3.14517902395952e-16	5	JADE3
ENSSSCG00045036450	1.55625935114448e-20	0.357184	0.726	0.633	3.21445368978891e-16	5	ENSSSCG00045036450
LARP1	1.69141334026875e-20	0.504003	0.291	0.182	3.4936142543251e-16	5	LARP1
HDLBP	2.2657649210783e-20	0.522651	0.404	0.286	4.67993744448722e-16	5	HDLBP
RASSF3	2.88998101042423e-20	0.495512	0.483	0.362	5.96925577703124e-16	5	RASSF3
DLG1	3.29483715050203e-20	0.408978	0.691	0.604	6.80548613436194e-16	5	DLG1
ARFGEF1	4.87221068958176e-20	0.450883	0.595	0.484	1.00635511793311e-15	5	ARFGEF1
ENSSSCG00045015430	5.69371825896515e-20	0.464147	0.549	0.432	1.17603750638925e-15	5	ENSSSCG00045015430
ENSSSCG00045039453	5.74146783196445e-20	0.457287	0.559	0.441	1.18590018069226e-15	5	ENSSSCG00045039453
ZC2HC1A	8.00639181590431e-20	0.485388	0.313	0.201	1.65372022957503e-15	5	ZC2HC1A
ENSSSCG00045019201	1.30348531543565e-19	0.457812	0.47	0.348	2.69234891903234e-15	5	ENSSSCG00045019201
PRICKLE1	1.84289816131593e-19	0.333401	0.531	0.392	3.80650615219806e-15	5	PRICKLE1
ENSSSCG00045029665	3.7159988618395e-19	0.54179	0.284	0.18	7.67539564912949e-15	5	ENSSSCG00045029665
MAP3K20	4.63677990070297e-19	0.428159	0.626	0.526	9.57726888490199e-15	5	MAP3K20
NEK1	5.54334375716249e-19	0.461356	0.374	0.259	1.14497765304191e-14	5	NEK1
ENSSSCG00045027473	8.87499585233619e-19	0.484807	0.404	0.29	1.83313039330004e-14	5	ENSSSCG00045027473
KDSR	1.34706239577874e-18	0.430662	0.531	0.412	2.782357378481e-14	5	KDSR
NALCN	1.74017623854627e-18	0.531479	0.264	0.164	3.59433402071732e-14	5	NALCN
ENSSSCG00045038699	2.62719323778329e-18	0.487121	0.288	0.186	5.42646763264139e-14	5	ENSSSCG00045038699
KLF12	4.07471902884951e-18	0.288359	0.77	0.679	8.41633215408866e-14	5	KLF12
ENSSSCG00045017383	4.3457862599152e-18	0.458312	0.506	0.392	8.97622151985485e-14	5	ENSSSCG00045017383
ENSSSCG00045030461	1.30326647891161e-17	0.485146	0.58	0.469	2.69189691219193e-13	5	ENSSSCG00045030461
HS2ST1	1.96674748598018e-17	0.424026	0.281	0.179	4.06231693229205e-13	5	HS2ST1
SUFU	2.43751430231109e-17	0.464953	0.507	0.4	5.03468579142356e-13	5	SUFU
IVNS1ABP	4.44437928743243e-17	0.467878	0.284	0.185	9.17986541819168e-13	5	IVNS1ABP
ENSSSCG00045031670	1.00297717648897e-16	0.45432	0.364	0.257	2.07164935803797e-12	5	ENSSSCG00045031670
DOCK11	1.1226146535979e-16	0.468815	0.346	0.241	2.31876056700645e-12	5	DOCK11
ZFYVE9	1.26212343139046e-16	0.422406	0.436	0.322	2.60691594753699e-12	5	ZFYVE9
HLCS	1.64694956201489e-16	0.435631	0.364	0.255	3.40177432034176e-12	5	HLCS
BMPR1A	2.25965572572124e-16	0.380203	0.461	0.347	4.66731890147723e-12	5	BMPR1A
ZNF146	2.35632646119544e-16	0.516859	0.389	0.285	4.86699230559917e-12	5	ZNF146
ENSSSCG00045020280	3.69346343360144e-16	0.478257	0.31	0.213	7.62884872210378e-12	5	ENSSSCG00045020280
ENSSSCG00045032923	4.16810560126587e-16	0.422452	0.666	0.583	8.60922211941466e-12	5	ENSSSCG00045032923
ENSSSCG00045029996	9.45814310384122e-16	0.370539	0.673	0.592	1.95357945809841e-11	5	ENSSSCG00045029996
STIM1	1.0987097346393e-15	0.427452	0.344	0.242	2.26938495689747e-11	5	STIM1
ENSSSCG00045015167	1.12392950513062e-15	0.427226	0.385	0.279	2.32147639284729e-11	5	ENSSSCG00045015167
ENSSSCG00045009915	1.51421163179166e-15	0.423579	0.276	0.18	3.12760412546568e-11	5	ENSSSCG00045009915
ENSSSCG00045039051	1.80492430074217e-15	0.436551	0.277	0.182	3.72807114318296e-11	5	ENSSSCG00045039051
ENSSSCG00045018485	2.25293749850876e-15	0.460979	0.256	0.166	4.65344240316985e-11	5	ENSSSCG00045018485
MAP3K13	2.61470587584216e-15	0.423948	0.32	0.221	5.40067498655199e-11	5	MAP3K13
FNBP1	4.28930762114677e-15	0.396922	0.457	0.35	8.85956489147865e-11	5	FNBP1
ASAP3	8.88616661572315e-15	0.351542	0.307	0.208	1.83543771447762e-10	5	ASAP3
ENSSSCG00045003064	1.56183808369484e-14	0.471217	0.395	0.295	3.22597656187169e-10	5	ENSSSCG00045003064
FAT1	2.51560101985022e-14	0.470506	0.313	0.219	5.19597390650063e-10	5	FAT1
ENSSSCG00045025264	2.73656594015323e-14	0.416036	0.342	0.244	5.65237694938649e-10	5	ENSSSCG00045025264
NREP	3.22065699031016e-14	0.464358	0.276	0.187	6.65226701348565e-10	5	NREP
CAMKK2	4.01439994687399e-14	0.433801	0.351	0.255	8.29174309026822e-10	5	CAMKK2
REXO2	5.47603161156972e-14	0.355374	0.421	0.317	1.13107432936973e-09	5	REXO2
ENSSSCG00045036376	1.1058030625538e-13	0.362141	0.303	0.208	2.28403622570487e-09	5	ENSSSCG00045036376
EHMT1	1.41718188398938e-13	0.408975	0.399	0.301	2.92718918138007e-09	5	EHMT1
KDM2A	1.43489165175828e-13	0.307563	0.641	0.558	2.96376870670673e-09	5	KDM2A
ENSSSCG00045029819	1.63074971388566e-13	0.467475	0.281	0.194	3.36831353403083e-09	5	ENSSSCG00045029819
ENSSSCG00045008151	1.7436865571022e-13	0.321129	0.454	0.344	3.60158458369459e-09	5	ENSSSCG00045008151
ENSSSCG00045013805	2.06489346827043e-13	0.400466	0.312	0.22	4.26503745871257e-09	5	ENSSSCG00045013805
SGCD	2.21082563012777e-13	0.378904	0.463	0.36	4.56646033902892e-09	5	SGCD
SPIRE1	3.53490551464005e-13	0.429722	0.278	0.193	7.30134734048902e-09	5	SPIRE1
NDUFS4	3.61250856772129e-13	0.447253	0.375	0.282	7.46163644662832e-09	5	NDUFS4
TIAM1	4.11170410379672e-13	0.475538	0.31	0.226	8.49272482639213e-09	5	TIAM1
ARHGAP12	4.27789638446007e-13	0.409735	0.427	0.326	8.83599498210228e-09	5	ARHGAP12
MROH1	4.70191658508051e-13	0.461803	0.267	0.186	9.71180870648379e-09	5	MROH1
DDX42	6.54664319542937e-13	0.386982	0.261	0.178	1.35220915201594e-08	5	DDX42
PAQR8	6.80862794364903e-13	0.355301	0.3	0.211	1.40632210176071e-08	5	PAQR8
YWHAZ	8.39825228400702e-13	0.367232	0.456	0.364	1.73465900926165e-08	5	YWHAZ
RABGAP1L	9.45606488958171e-13	0.388697	0.44	0.345	1.9531502029431e-08	5	RABGAP1L
ENSSSCG00045028686	1.11886828379863e-12	0.279947	0.6	0.497	2.31102244018608e-08	5	ENSSSCG00045028686
FLRT2	2.33514124852748e-12	0.403853	0.311	0.222	4.82323424883351e-08	5	FLRT2
LRRK1	2.76024181216087e-12	0.370378	0.358	0.266	5.70127946301828e-08	5	LRRK1
ZZZ3	3.16792178990285e-12	0.356845	0.497	0.41	6.54334245704434e-08	5	ZZZ3
PPP6R2	3.21378050925072e-12	0.406175	0.485	0.402	6.63806364185735e-08	5	PPP6R2
KCTD9	4.14716053958872e-12	0.402113	0.323	0.236	8.56596009452049e-08	5	KCTD9
CENPP	4.22040469056072e-12	0.453322	0.316	0.234	8.71724588835318e-08	5	CENPP
TLN2	6.89221949883675e-12	0.269236	0.647	0.554	1.42358793748473e-07	5	TLN2
IFT43	1.21500513953845e-11	0.35435	0.288	0.204	2.50959311571668e-07	5	IFT43
ENSSSCG00045032432	1.22837262882166e-11	0.372131	0.306	0.221	2.53720366483114e-07	5	ENSSSCG00045032432
IL6R	2.67741041863698e-11	0.429327	0.293	0.215	5.53019121969468e-07	5	IL6R
EPS8	3.8313617782229e-11	0.306854	0.558	0.462	7.9136777529194e-07	5	EPS8
TMEM65	4.60053678083444e-11	0.309719	0.325	0.239	9.50240872081355e-07	5	TMEM65
ENSSSCG00045007280	4.95987767784574e-11	0.372229	0.278	0.197	1.02446273435904e-06	5	ENSSSCG00045007280
ANG	5.41602025374935e-11	0.324555	0.385	0.295	1.11867898341193e-06	5	ANG
ENSSSCG00045016008	6.01914416845744e-11	0.410794	0.317	0.239	1.24325422799488e-06	5	ENSSSCG00045016008
ADNP	6.63075868754334e-11	0.34721	0.298	0.217	1.36958320691208e-06	5	ADNP
ENSSSCG00045006415	8.44216624437287e-11	0.412196	0.434	0.36	1.74372943777522e-06	5	ENSSSCG00045006415
ENSSSCG00045039245	8.86590282982068e-11	0.290254	0.423	0.332	1.83125222949946e-06	5	ENSSSCG00045039245
ENSSSCG00045034730	9.43716620536394e-11	0.329776	0.402	0.315	1.94924667971792e-06	5	ENSSSCG00045034730
ENSSSCG00045001239	1.10325764648576e-10	0.378306	0.265	0.189	2.27877866881633e-06	5	ENSSSCG00045001239
ENSSSCG00045025813	1.63524984896754e-10	0.39838	0.257	0.184	3.37760856304246e-06	5	ENSSSCG00045025813
NVL	1.65317719115121e-10	0.390801	0.314	0.236	3.41463748832283e-06	5	NVL
ENSSSCG00045001843	2.05931606160152e-10	0.350248	0.329	0.245	4.25351732523793e-06	5	ENSSSCG00045001843
ENSSSCG00045038723	2.82021261628509e-10	0.34066	0.287	0.209	5.82514915893685e-06	5	ENSSSCG00045038723
RTN3	3.79275422836114e-10	0.305832	0.386	0.302	7.83393385867994e-06	5	RTN3
PCGF3	4.84128241010852e-10	0.33713	0.445	0.361	9.99966881807916e-06	5	PCGF3
ENSSSCG00045002987	5.9242172407515e-10	0.343226	0.325	0.248	1.22364707107722e-05	5	ENSSSCG00045002987
ENSSSCG00045018351	7.92794320142892e-10	0.397404	0.299	0.225	1.63751666825514e-05	5	ENSSSCG00045018351
ADAM9	9.0118628033066e-10	0.35951	0.303	0.226	1.86140026202298e-05	5	ADAM9
ENSSSCG00045010510	9.69770720602165e-10	0.36382	0.263	0.19	2.00306142340377e-05	5	ENSSSCG00045010510
ENSSSCG00045015086	1.06203498126895e-09	0.397743	0.255	0.184	2.19363325381101e-05	5	ENSSSCG00045015086
MTPN	1.11785160020489e-09	0.319204	0.283	0.207	2.3089224802232e-05	5	MTPN
MSRB3	2.07974083820667e-09	0.292525	0.427	0.343	4.29570470131588e-05	5	MSRB3
ANXA2	2.48942753331445e-09	0.384428	0.394	0.321	5.14191257006099e-05	5	ANXA2
RALGPS2	3.20734471608875e-09	0.342721	0.283	0.211	6.62477051108131e-05	5	RALGPS2
VKORC1L1	3.30019246635336e-09	0.296245	0.418	0.331	6.81654753925287e-05	5	VKORC1L1
ATP2A2	3.43572135449357e-09	0.332517	0.29	0.218	7.09648245770646e-05	5	ATP2A2
FIGN	3.72236390601523e-09	0.283736	0.309	0.232	7.68854264787446e-05	5	FIGN
ENSSSCG00045025851	3.82516071322706e-09	0.393374	0.272	0.202	7.90086945317049e-05	5	ENSSSCG00045025851
SEC31A	4.68865969085234e-09	0.334731	0.516	0.445	9.6844265914555e-05	5	SEC31A
ENSSSCG00045039002	5.42643803173256e-09	0.282647	0.423	0.343	0.000112083	5	ENSSSCG00045039002
PTPRA	6.48398240448269e-09	0.270262	0.476	0.396	0.000133927	5	PTPRA
METTL15	7.5477303442851e-09	0.316975	0.258	0.188	0.000155898	5	METTL15
ENSSSCG00045008661	1.12296904194781e-08	0.323621	0.431	0.355	0.000231949	5	ENSSSCG00045008661
ENSSSCG00045022210	1.13395947950749e-08	0.301955	0.474	0.4	0.000234219	5	ENSSSCG00045022210
MCF2L	1.30235384570207e-08	0.294459	0.289	0.217	0.000269001	5	MCF2L
PBX3	1.4942199067192e-08	0.298871	0.408	0.329	0.000308631	5	PBX3
PARVA	2.33103567649639e-08	0.262744	0.585	0.522	0.000481475	5	PARVA
TDRD3	2.41674470691369e-08	0.302264	0.407	0.329	0.000499179	5	TDRD3
NFIC	2.84752615005193e-08	0.298298	0.385	0.315	0.000588157	5	NFIC
ENSSSCG00045007692	3.82125575218799e-08	0.285081	0.344	0.275	0.00078928	5	ENSSSCG00045007692
ACSS2	3.93428920621076e-08	0.294751	0.409	0.332	0.000812627	5	ACSS2
ENSSSCG00045007013	5.82952690783833e-08	0.274434	0.254	0.188	0.00120409	5	ENSSSCG00045007013
ENSSSCG00045007477	8.1614561541442e-08	0.306746	0.269	0.201	0.00168575	5	ENSSSCG00045007477
ENSSSCG00045028336	9.55456058887726e-08	0.336451	0.322	0.256	0.00197349	5	ENSSSCG00045028336
DOP1A	9.94707071759585e-08	0.320696	0.265	0.2	0.00205457	5	DOP1A
CLMP	1.01709979360067e-07	0.286896	0.444	0.371	0.00210082	5	CLMP
ENSSSCG00045023182	1.2055322191875e-07	0.317677	0.423	0.356	0.00249003	5	ENSSSCG00045023182
NFIX	1.26908991233233e-07	0.335138	0.321	0.254	0.00262131	5	NFIX
ENSSSCG00045002196	1.67880722676692e-07	0.293225	0.275	0.21	0.00346758	5	ENSSSCG00045002196
CMTR1	1.71758331293187e-07	0.321748	0.348	0.28	0.00354767	5	CMTR1
LIMS1	1.88708705901401e-07	0.284283	0.438	0.367	0.00389778	5	LIMS1
ENSSSCG00045028029	1.9397774157453e-07	0.302935	0.254	0.191	0.00400661	5	ENSSSCG00045028029
ATXN10	2.38646455644136e-07	0.293866	0.375	0.308	0.00492924	5	ATXN10
FBXO34	2.71077287872674e-07	0.271043	0.381	0.31	0.0055991	5	FBXO34
KPNA1	2.74812121070521e-07	0.286777	0.413	0.347	0.00567624	5	KPNA1
WWC3	2.77204552313805e-07	0.284894	0.336	0.268	0.00572566	5	WWC3
RPS6KA3	4.81904529237174e-07	0.299214	0.402	0.335	0.00995374	5	RPS6KA3
ENSSSCG00045011346	4.92855796402908e-07	0.301466	0.361	0.299	0.0101799	5	ENSSSCG00045011346
ENSSSCG00045035394	5.46996340094592e-07	0.273577	0.304	0.24	0.0112982	5	ENSSSCG00045035394
DNMT3A	6.31732904021979e-07	0.304469	0.254	0.195	0.0130484	5	DNMT3A
SECISBP2L	6.71506535425713e-07	0.351148	0.321	0.261	0.01387	5	SECISBP2L
ENSSSCG00045019935	7.45819414996172e-07	0.352449	0.288	0.229	0.0154049	5	ENSSSCG00045019935
H2AFY	9.871151409233e-07	0.30416	0.279	0.219	0.0203889	5	H2AFY
ENSSSCG00045003920	1.19313713354952e-06	0.279109	0.276	0.218	0.0246442	5	ENSSSCG00045003920
LRIG2	1.30002859861578e-06	0.26424	0.409	0.347	0.0268521	5	LRIG2
KIF5B	2.22312878987252e-06	0.260659	0.265	0.205	0.0459187	5	KIF5B
OGDH	3.37738330474033e-06	0.272631	0.264	0.208	0.0697599	5	OGDH
AGAP3	4.10320752137832e-06	0.310679	0.3	0.244	0.0847518	5	AGAP3
ENSSSCG00045008378	6.23055271307815e-06	0.306645	0.261	0.208	0.128692	5	ENSSSCG00045008378
ENSSSCG00045005047	8.85843792433073e-06	0.290841	0.41	0.358	0.182971	5	ENSSSCG00045005047
TRPC1	1.32644413092713e-05	0.269939	0.284	0.23	0.273977	5	TRPC1
MALSU1	1.65862602750135e-05	0.268485	0.266	0.214	0.342589	5	MALSU1
VAPB	2.31872605319208e-05	0.259351	0.277	0.226	0.478933	5	VAPB
RPTOR	3.03659472777501e-05	0.265456	0.317	0.265	0.627209	5	RPTOR
ENSSSCG00045018340	3.82679806841437e-05	0.258724	0.357	0.301	0.790425	5	ENSSSCG00045018340
DDX46	5.15184352041497e-05	0.25236	0.321	0.27	1	5	DDX46
ENSSSCG00045036793	5.47525886322045e-05	0.285322	0.35	0.3	1	5	ENSSSCG00045036793
SUN1	6.92731896204237e-05	0.287952	0.29	0.241	1	5	SUN1
SIN3A	7.43344201403757e-05	0.250033	0.274	0.227	1	5	SIN3A
BZW1	7.81129646651997e-05	0.261756	0.285	0.236	1	5	BZW1
ENSSSCG00045010474	0.000136445	0.251214	0.264	0.219	1	5	ENSSSCG00045010474
NCK2	0.00046414	0.254432	0.268	0.226	1	5	NCK2
TBC1D22A	0.00082124	0.251248	0.254	0.217	1	5	TBC1D22A
CCDC17	0.00103407	0.255283	0.267	0.228	1	5	CCDC17
AFF4	0.00630833	0.25967	0.261	0.232	1	5	AFF4
CDH13	9.44505677909695e-215	1.45289	0.791	0.488	1.95087647772248e-210	1	CDH13
ENSSSCG00045037021	1.07992018821702e-214	1.32373	0.889	0.7	2.23057514876226e-210	1	ENSSSCG00045037021
LDB2	4.96892242056915e-201	1.3596	0.833	0.621	1.02633092596856e-196	1	LDB2
FLI1	2.3802615904133e-179	1.4209	0.709	0.423	4.91643031499866e-175	1	FLI1
ENSSSCG00045015698	1.71761917763173e-173	1.48099	0.698	0.384	3.54774241139833e-169	1	ENSSSCG00045015698
ELMO1	1.50388013953358e-168	1.15201	0.796	0.604	3.10626442820662e-164	1	ELMO1
ARL15	3.9800541215422e-165	1.18701	0.863	0.759	8.22080178804541e-161	1	ARL15
DOCK9	5.03462167367287e-165	1.20689	0.791	0.615	1.03990110669713e-160	1	DOCK9
PLCB4	6.32421134817056e-152	1.37676	0.701	0.431	1.30626585396463e-147	1	PLCB4
MECOM	3.46218604313447e-134	0.996142	0.907	0.829	7.15114527209426e-130	1	MECOM
PTPRB	2.6215338077553e-129	1.33799	0.571	0.317	5.41477807991857e-125	1	PTPRB
ENSSSCG00045016363	1.10637062887697e-128	1.32401	0.592	0.354	2.28520853394538e-124	1	ENSSSCG00045016363
ENSSSCG00045015501	1.57884146133108e-125	0.95719	0.818	0.695	3.26109703837935e-121	1	ENSSSCG00045015501
EMCN	5.46057745855433e-124	1.4152	0.498	0.255	1.1278822740644e-119	1	EMCN
RASGRF2	5.1418568978999e-123	1.35317	0.593	0.353	1.06205054226122e-118	1	RASGRF2
CYYR1	4.55680832975492e-118	1.35172	0.565	0.32	9.41208760510879e-114	1	CYYR1
EGF7	8.01940156508068e-116	1.22324	0.532	0.287	1.65640739326741e-111	1	EGF7
ENSSSCG00045020965	6.37405157966318e-108	1.14181	0.677	0.494	1.31656035377943e-103	1	ENSSSCG00045020965
ENSSSCG00045026707	7.72331813572827e-108	1.11042	0.658	0.462	1.59525136093467e-103	1	ENSSSCG00045026707
MRTFB	1.5070081878673e-107	1.06786	0.692	0.545	3.11272541203991e-103	1	MRTFB
PECAM1	4.09135122761582e-104	1.02042	0.729	0.591	8.45068596064048e-100	1	PECAM1
PITPNC1	1.34543889040527e-103	1.06413	0.765	0.643	2.77900402813208e-99	1	PITPNC1
PREX2	6.2128534659459e-103	1.02963	0.69	0.519	1.28326488339113e-98	1	PREX2
ENSSSCG00045023699	3.34615295374404e-100	1.41144	0.522	0.313	6.91147892595831e-96	1	ENSSSCG00045023699
ENSSSCG00045017734	1.87248566050347e-95	1.37481	0.507	0.291	3.86761913176992e-91	1	ENSSSCG00045017734
FLT1	1.23701978891352e-92	1.3449	0.46	0.254	2.55506437400087e-88	1	FLT1
AKT3	4.72686953280935e-92	0.995787	0.694	0.563	9.76334902001772e-88	1	AKT3
ABLIM3	7.49167595059234e-91	1.33989	0.555	0.367	1.54740566759485e-86	1	ABLIM3
ERG	2.31601569017287e-86	1.20124	0.48	0.288	4.78373040805207e-82	1	ERG
ADGRL4	3.96587018593644e-80	1.23186	0.453	0.269	8.19150486905172e-76	1	ADGRL4
MEF2C	1.33912347736799e-78	1.08603	0.562	0.384	2.76595954250359e-74	1	MEF2C
ENSSSCG00045034009	1.67197503631212e-76	1.31627	0.422	0.242	3.45346443750269e-72	1	ENSSSCG00045034009
VWF	2.45141516294755e-73	1.21298	0.425	0.251	5.06339801906817e-69	1	VWF
MYO1E	4.1411095611027e-72	1.05681	0.59	0.451	8.55346179845763e-68	1	MYO1E
ENSSSCG00045008610	1.22448605897124e-71	1.0225	0.625	0.497	2.5291759548051e-67	1	ENSSSCG00045008610
ARHGEF9	8.26005907854081e-70	1.14984	0.501	0.335	1.7061152026726e-65	1	ARHGEF9
LRFN5	8.78444562946187e-67	1.39028	0.321	0.159	1.81442724476535e-62	1	LRFN5
CSGALNACT1	2.9869642696794e-66	1.23936	0.554	0.426	6.16957469902281e-62	1	CSGALNACT1
ENSSSCG00045027533	1.55971221674363e-59	1.31121	0.339	0.187	3.22158558368398e-55	1	ENSSSCG00045027533
ENSSSCG00045014271	7.96816175089772e-59	0.981202	0.684	0.622	1.64582380964792e-54	1	ENSSSCG00045014271
SEMA6A	8.00501514881999e-59	1.1225	0.507	0.376	1.65343587898877e-54	1	SEMA6A
ENSSSCG00045023406	1.45789149669981e-58	1.00679	0.49	0.341	3.01127488643346e-54	1	ENSSSCG00045023406
NCOA7	1.80512424027603e-58	1.11083	0.526	0.404	3.72848411829014e-54	1	NCOA7
ENSSSCG00045031552	5.73852922023286e-58	0.62931	0.846	0.826	1.1852932104391e-53	1	ENSSSCG00045031552
ENSSSCG00045019716	1.2222178997905e-57	0.886125	0.584	0.463	2.52449107201727e-53	1	ENSSSCG00045019716
ENSSSCG00045038233	3.23055710940005e-57	1.08912	0.475	0.338	6.67271570946579e-53	1	ENSSSCG00045038233
ENSSSCG00045021035	6.89812807231669e-56	0.979925	0.625	0.522	1.42480835333701e-51	1	ENSSSCG00045021035
ENSSSCG00045005663	2.07694473809533e-55	0.970428	0.557	0.437	4.28992935653591e-51	1	ENSSSCG00045005663
ENSSSCG00045027951	7.45951477121905e-55	1.24002	0.376	0.229	1.5407627759953e-50	1	ENSSSCG00045027951
TEK	6.70375359009185e-53	1.10959	0.373	0.232	1.38466030403347e-48	1	TEK
SORBS2	5.92623164711936e-52	1.22233	0.391	0.254	1.2240631467125e-47	1	SORBS2
ENSSSCG00045023645	7.27796252712936e-52	0.954482	0.663	0.593	1.50326315997857e-47	1	ENSSSCG00045023645
ENSSSCG00045038463	1.09537276107484e-49	0.933703	0.608	0.509	2.26249243800008e-45	1	ENSSSCG00045038463
IGFBP7	4.33977989650261e-48	1.03517	0.521	0.393	8.96381537622615e-44	1	IGFBP7
CHST15	1.04297459005947e-47	1.24561	0.349	0.215	2.15426401576784e-43	1	CHST15
NOTCH4	1.44452009721294e-46	1.00437	0.282	0.151	2.98365626079332e-42	1	NOTCH4
ENSSSCG00045016903	1.67105974977226e-46	1.05217	0.357	0.223	3.45157391315461e-42	1	ENSSSCG00045016903
HDAC9	3.35168586975083e-46	1.06577	0.527	0.426	6.92290716397035e-42	1	HDAC9
CAV1	4.86164560306365e-46	0.883441	0.533	0.43	1.0041728993128e-41	1	CAV1
CMIP	2.69629950130367e-44	0.875144	0.553	0.472	5.56920661994272e-40	1	CMIP
CLEC1A	6.19892420046085e-44	1.09563	0.293	0.165	1.28038779360519e-39	1	CLEC1A
ENSSSCG00045002544	8.13521725883128e-44	1.02064	0.489	0.383	1.6803291248116e-39	1	ENSSSCG00045002544
ENSSSCG00045025403	1.12736203643553e-43	1.00079	0.333	0.207	2.32856628625759e-39	1	ENSSSCG00045025403
MYRIP	5.20235986114407e-43	1.19145	0.302	0.176	1.07454742931931e-38	1	MYRIP
TSPAN13	1.32444793039041e-42	0.962529	0.359	0.229	2.73564720022139e-38	1	TSPAN13
ENSSSCG00045024659	1.40414456042758e-42	0.79867	0.628	0.566	2.90026058956317e-38	1	ENSSSCG00045024659
LRCH1	6.24307561627167e-41	0.849472	0.558	0.476	1.28950726854091e-36	1	LRCH1
ENSSSCG00045036026	1.3552524838323e-39	0.715945	0.645	0.619	2.79927400535563e-35	1	ENSSSCG00045036026
ENSSSCG00045031879	4.00895329595274e-39	0.964206	0.342	0.222	8.28049303279038e-35	1	ENSSSCG00045031879
ENSSSCG00045009374	6.67550009672661e-39	0.953208	0.263	0.149	1.37882454497888e-34	1	ENSSSCG00045009374
ENSSSCG00045009438	1.61271449011948e-38	1.10186	0.337	0.222	3.33106177934179e-34	1	ENSSSCG00045009438
ENSSSCG00045008681	1.93961828707311e-37	1.05994	0.262	0.151	4.00628157194951e-33	1	ENSSSCG00045008681
TCF4	3.87324828742441e-37	0.494103	0.821	0.804	8.00019433767512e-33	1	TCF4
ENSSSCG00045013984	4.13887535218545e-36	0.8903	0.422	0.327	8.54884703993906e-32	1	ENSSSCG00045013984
SYNE2	1.45387539887924e-35	0.641284	0.644	0.605	3.00297963638507e-31	1	SYNE2
ENSSSCG00045016507	7.17398557673932e-35	0.819066	0.595	0.541	1.48178672087551e-30	1	ENSSSCG00045016507
ENSSSCG00045015528	1.3441344321275e-32	0.830091	0.498	0.425	2.77630966955935e-28	1	ENSSSCG00045015528
FMO1	1.68465006874831e-32	0.862802	0.448	0.351	3.47964471699963e-28	1	FMO1
RASAL2	4.80183078763071e-32	0.787281	0.624	0.588	9.91818149185123e-28	1	RASAL2
EPB41L4A	9.08640847669047e-31	0.88608	0.526	0.466	1.87679767086042e-26	1	EPB41L4A
ENSSSCG00045008590	3.94276193919149e-30	0.715057	0.541	0.487	8.14377478540003e-26	1	ENSSSCG00045008590
ENSSSCG00045026962	4.68644890570815e-30	0.856532	0.569	0.517	9.67986021474019e-26	1	ENSSSCG00045026962
GULP1	1.04975250882398e-29	0.705797	0.62	0.584	2.16826380697593e-25	1	GULP1
ENSSSCG00045000331	2.38613577355717e-29	0.846551	0.426	0.338	4.92856344028233e-25	1	ENSSSCG00045000331
TIMP3	6.21400759808269e-29	0.655788	0.591	0.563	1.28350326938398e-24	1	TIMP3
SNCAIP	1.07695481290089e-28	1.02476	0.281	0.183	2.22445016604679e-24	1	SNCAIP
EFNB2	1.25836263442511e-28	0.859751	0.279	0.179	2.59914802140507e-24	1	EFNB2
GNAQ	1.32988891170623e-28	0.514777	0.712	0.733	2.74688554712922e-24	1	GNAQ
SLC8A1	1.93218379966295e-28	0.96425	0.465	0.387	3.99092563820381e-24	1	SLC8A1
CCDC85A	5.90399845476836e-28	1.00475	0.398	0.305	1.2194708808324e-23	1	CCDC85A
SMCHD1	6.71918963760523e-28	0.728129	0.509	0.456	1.38784861964736e-23	1	SMCHD1
ENSSSCG00045016635	2.15735633143555e-27	0.837735	0.261	0.167	4.45601950258013e-23	1	ENSSSCG00045016635
ENSSSCG00045004063	2.34633920194873e-27	0.813037	0.46	0.387	4.8463636216251e-23	1	ENSSSCG00045004063
ENSSSCG00045028466	1.51176006413708e-26	0.871714	0.375	0.288	3.12254041247513e-22	1	ENSSSCG00045028466
ENSSSCG00045026018	3.18660295377716e-26	1.20587	0.27	0.18	6.58192840102672e-22	1	ENSSSCG00045026018
PPP1R13B	5.42385401147817e-26	0.776921	0.388	0.307	1.12029704607082e-21	1	PPP1R13B
ENSSSCG00045003640	6.68702995490965e-26	0.802146	0.274	0.184	1.38120603718659e-21	1	ENSSSCG00045003640
BICD1	7.8597766702678e-26	0.941748	0.273	0.184	1.62343687124381e-21	1	BICD1
FAM13C	2.86334832284761e-25	0.857764	0.41	0.331	5.91424596084175e-21	1	FAM13C
ENSSSCG00045022242	5.06674879682462e-25	0.893696	0.253	0.165	1.04653696398413e-20	1	ENSSSCG00045022242
NEBL	5.36949304887307e-25	1.27537	0.406	0.34	1.10906878924473e-20	1	NEBL
ENSSSCG00045029601	6.78450882784126e-25	0.864375	0.452	0.388	1.40134029839061e-20	1	ENSSSCG00045029601
FLNB	8.4796060423361e-25	0.819036	0.401	0.318	1.75146262804452e-20	1	FLNB
ENSSSCG00045026198	9.92844016736293e-25	0.861168	0.44	0.374	2.05071931656881e-20	1	ENSSSCG00045026198
ENSSSCG00045000138	2.0733749756531e-24	0.754378	0.44	0.38	4.28255601221147e-20	1	ENSSSCG00045000138
ENSSSCG00045009949	2.14650917857228e-24	0.850824	0.376	0.298	4.43361470834104e-20	1	ENSSSCG00045009949
ENSSSCG00045018712	1.34791545370486e-23	0.637803	0.468	0.389	2.78411936962739e-19	1	ENSSSCG00045018712
MEOX2	1.95272202764032e-23	0.951616	0.344	0.264	4.03334734809107e-19	1	MEOX2
CALCRL	1.96909288546528e-23	0.845315	0.487	0.435	4.06716135492853e-19	1	CALCRL
PKP4	2.44835134214243e-22	0.684374	0.49	0.445	5.05706969719518e-18	1	PKP4
ENSSSCG00045029768	7.62747873528438e-22	0.874603	0.409	0.35	1.57545573277299e-17	1	ENSSSCG00045029768
PHACTR1	2.75933527509904e-21	0.795381	0.364	0.292	5.69940701071707e-17	1	PHACTR1
SEL1L3	8.97988452877208e-21	0.846311	0.301	0.226	1.85479514941787e-16	1	SEL1L3
RIN3	2.87246352291472e-19	0.73118	0.293	0.219	5.93307340658036e-15	1	RIN3
SCARB1	5.62615318270849e-19	0.934536	0.386	0.332	1.16208193988844e-14	1	SCARB1
ENSSSCG00045009175	4.00917881786968e-18	0.864762	0.344	0.278	8.28095884830983e-14	1	ENSSSCG00045009175
ENSSSCG00045004305	6.13131006664391e-18	0.505486	0.648	0.672	1.2664220942653e-13	1	ENSSSCG00045004305
TMOD3	7.16695237946159e-18	0.66293	0.47	0.437	1.48033401397779e-13	1	TMOD3
NRP1	1.57833581094339e-17	0.73018	0.46	0.417	3.26005261750357e-13	1	NRP1
ENTPD1	8.03019800598527e-17	0.920693	0.347	0.293	1.65863739813626e-12	1	ENTPD1
ENSSSCG00045008552	1.27551550647684e-16	0.431418	0.664	0.698	2.63457727862791e-12	1	ENSSSCG00045008552
ENSSSCG00045001697	1.6205129948815e-16	0.628677	0.624	0.635	3.34716959092774e-12	1	ENSSSCG00045001697
TANC1	1.75846825495236e-16	0.621263	0.435	0.392	3.63211618060411e-12	1	TANC1
ENSSSCG00045029533	1.85318255556453e-16	0.579483	0.47	0.433	3.82774856851853e-12	1	ENSSSCG00045029533
FABP5	4.07402102543158e-16	0.71423	0.332	0.265	8.41489042802892e-12	1	FABP5
TSPAN9	4.6156669485633e-16	0.706166	0.356	0.306	9.5336600822575e-12	1	TSPAN9
ENSSSCG00045030214	1.05712544774288e-15	0.810912	0.261	0.198	2.18349261231292e-11	1	ENSSSCG00045030214
LAMA31	1.12010119617941e-15	0.748474	0.421	0.371	2.31356902070856e-11	1	LAMA3
ELK3	1.28781921654787e-15	0.735434	0.299	0.238	2.65999059177963e-11	1	ELK3
ENSSSCG00045011157	1.53375330327442e-15	0.710069	0.274	0.211	3.16796744791331e-11	1	ENSSSCG00045011157
ENSSSCG00045024280	1.57503651586801e-15	0.667493	0.476	0.469	3.25323792352538e-11	1	ENSSSCG00045024280
ARHGEF3	1.78195084994732e-15	0.694759	0.51	0.506	3.68061948056618e-11	1	ARHGEF3
ENSSSCG00045001894	1.78206347903967e-15	0.635125	0.639	0.657	3.68085211595644e-11	1	ENSSSCG00045001894
ENSSSCG00045023390	6.29976967712987e-15	0.646363	0.389	0.347	1.30121742681117e-10	1	ENSSSCG00045023390
ENSSSCG00045037643	1.49625862400379e-14	0.658673	0.411	0.379	3.09052218787982e-10	1	ENSSSCG00045037643
ENSSSCG00045033979	1.78220420355928e-14	0.406753	0.81	0.829	3.6811427824517e-10	1	ENSSSCG00045033979
ADAM10	2.64839920079227e-14	0.61005	0.409	0.374	5.47026854923644e-10	1	ADAM10
RESF1	4.05937501720074e-14	0.781735	0.331	0.283	8.38463909802812e-10	1	RESF1
ADGRL2	1.76073022479148e-13	0.638784	0.419	0.388	3.63678827930681e-09	1	ADGRL2
ITPRID2	1.97098606087945e-13	0.852482	0.295	0.246	4.0710717087465e-09	1	ITPRID2
ARHGAP26	2.41214459218388e-13	0.747879	0.366	0.326	4.9822846551558e-09	1	ARHGAP26
ENSSSCG00045022390	4.6509180110817e-13	0.771688	0.272	0.219	9.60647115188925e-09	1	ENSSSCG00045022390
ENSSSCG00045011808	5.31816592951682e-13	0.529335	0.521	0.524	1.0984671727417e-08	1	ENSSSCG00045011808
RAPGEF2	7.01203536233085e-13	0.471734	0.61	0.626	1.44833590408944e-08	1	RAPGEF2
ETS1	1.96392072550332e-12	0.780971	0.317	0.273	4.05647825852711e-08	1	ETS1
ENSSSCG00045003335	3.38837787006179e-12	0.649239	0.451	0.441	6.99869449061262e-08	1	ENSSSCG00045003335
MGLL	3.63002831835015e-12	0.67497	0.292	0.24	7.49782349155224e-08	1	MGLL
ENSSSCG00045015383	7.19296585669443e-12	0.552804	0.462	0.458	1.48570709770023e-07	1	ENSSSCG00045015383
SOX13	9.88737230232322e-12	0.690045	0.253	0.202	2.04223674904486e-07	1	SOX13
FCHSD2	9.89027352239215e-12	0.470818	0.459	0.445	2.0428359960501e-07	1	FCHSD2
EXOC6	1.0073087352612e-11	0.683371	0.28	0.232	2.08059619268201e-07	1	EXOC6
RAPGEF5	1.30818789107226e-11	0.626996	0.451	0.436	2.70206208900974e-07	1	RAPGEF5
ADAMTS9	1.99596645484703e-11	0.670614	0.509	0.504	4.12266871248654e-07	1	ADAMTS9
GASK1B	2.01137335925066e-11	0.897103	0.294	0.253	4.15449167353223e-07	1	GASK1B
LUZP1	2.08051421719713e-11	0.693332	0.347	0.313	4.29730211562068e-07	1	LUZP1
FKBP5	2.22908049768158e-11	0.449616	0.576	0.581	4.60416576796131e-07	1	FKBP5
TBC1D1	4.74235841481338e-11	0.704437	0.299	0.256	9.79534130579705e-07	1	TBC1D1
ENSSSCG00045017759	1.67660812284059e-10	0.586181	0.366	0.339	3.46303407772724e-06	1	ENSSSCG00045017759
ENSSSCG00045013531	3.08347283841586e-10	0.470196	0.535	0.55	6.36891314774795e-06	1	ENSSSCG00045013531
IGF1R	5.26146381523197e-10	0.412441	0.651	0.678	1.08675535103616e-05	1	IGF1R
ENSSSCG00045028855	7.05590015984911e-10	0.488895	0.478	0.483	1.45739617801683e-05	1	ENSSSCG00045028855
ZNF366	8.904701015703e-10	0.697226	0.265	0.223	1.83926599479345e-05	1	ZNF366
MSN	9.75652041949879e-10	0.625527	0.367	0.346	2.01520929264747e-05	1	MSN
ENSSSCG00045026526	5.15282323516369e-09	0.572327	0.4	0.388	0.000106432	1	ENSSSCG00045026526
PDE4D	6.52346264856701e-09	0.442807	0.578	0.611	0.000134742	1	PDE4D
ENSSSCG00045034164	1.40187004546129e-08	0.706104	0.28	0.247	0.000289556	1	ENSSSCG00045034164
ENSSSCG00045026044	2.25915391639872e-08	0.886521	0.275	0.245	0.000466628	1	ENSSSCG00045026044
ENSSSCG00045021842	2.45573404950076e-08	0.432945	0.52	0.543	0.000507232	1	ENSSSCG00045021842
UACA	3.25145378702011e-08	0.445135	0.464	0.466	0.000671588	1	UACA
PLPP1	4.24743194009481e-08	0.612186	0.536	0.568	0.000877307	1	PLPP1
ENSSSCG00045000256	1.18157321635846e-07	0.575822	0.333	0.308	0.00244054	1	ENSSSCG00045000256
ENSSSCG00045002223	1.19214059926702e-07	0.482396	0.468	0.48	0.00246237	1	ENSSSCG00045002223
ENSSSCG00045012712	1.39339735231561e-07	0.337074	0.606	0.636	0.00287806	1	ENSSSCG00045012712
RALB	1.51016385117479e-07	0.564429	0.303	0.278	0.00311924	1	RALB
TMSB4	2.06016721384294e-07	0.483903	0.482	0.476	0.00425528	1	TMSB4
CHD7	2.60509655883936e-07	0.581078	0.258	0.227	0.00538083	1	CHD7
ENSSSCG00045036442	9.95569132278778e-07	0.556432	0.36	0.353	0.0205635	1	ENSSSCG00045036442
ZBTB38	1.34269556409641e-06	0.542914	0.356	0.351	0.0277334	1	ZBTB38
FOXP1	4.41559172799756e-06	0.282371	0.733	0.808	0.091204	1	FOXP1
ARHGAP29	5.1953810469483e-06	0.533082	0.351	0.344	0.107311	1	ARHGAP29
CMTM8	8.71252299448438e-06	0.596018	0.364	0.365	0.179957	1	CMTM8
SGMS1	1.46084325414084e-05	0.373444	0.52	0.56	0.301737	1	SGMS1
ENSSSCG00045010863	1.60400312682933e-05	0.533203	0.325	0.31	0.331307	1	ENSSSCG00045010863
ENSSSCG00045016322	1.73187266771602e-05	0.35808	0.557	0.611	0.357718	1	ENSSSCG00045016322
ENSSSCG00045018784	2.11967581700909e-05	0.437025	0.456	0.452	0.437819	1	ENSSSCG00045018784
UBE2H	2.74901380079424e-05	0.392499	0.507	0.54	0.567809	1	UBE2H
ENSSSCG00045024533	2.85139821781632e-05	0.407648	0.462	0.491	0.588956	1	ENSSSCG00045024533
DIP2B	2.92866531170623e-05	0.399876	0.5	0.531	0.604916	1	DIP2B
QKI	2.9350604203488e-05	0.27559	0.624	0.674	0.606237	1	QKI
ENSSSCG00045002143	3.12689607600456e-05	0.616492	0.299	0.289	0.64586	1	ENSSSCG00045002143
COBLL11	3.238286960308e-05	0.552395	0.391	0.403	0.668868	1	COBLL1
ENSSSCG00045011817	3.31138797252278e-05	0.521083	0.38	0.392	0.683967	1	ENSSSCG00045011817
RIN2	3.44371400955403e-05	0.378495	0.533	0.585	0.711299	1	RIN2
ENSSSCG00045032402	6.91592177481923e-05	0.268588	0.618	0.681	1	1	ENSSSCG00045032402
ENSSSCG00045034515	6.99545347058662e-05	0.520227	0.291	0.279	1	1	ENSSSCG00045034515
ENSSSCG00045015978	8.19973321673744e-05	0.272289	0.678	0.744	1	1	ENSSSCG00045015978
ENSSSCG00045027883	9.3075148488986e-05	0.372234	0.509	0.517	1	1	ENSSSCG00045027883
SNRK	0.00010831	0.462967	0.303	0.293	1	1	SNRK
ENSSSCG00045007709	0.000123857	0.453674	0.359	0.365	1	1	ENSSSCG00045007709
ENSSSCG00045019940	0.000161658	0.470142	0.412	0.427	1	1	ENSSSCG00045019940
MAP4K3	0.000211218	0.360197	0.471	0.509	1	1	MAP4K3
ENSSSCG00045002480	0.000211399	0.446329	0.299	0.282	1	1	ENSSSCG00045002480
KCNB2	0.000217413	0.805148	0.282	0.27	1	1	KCNB2
FGD4	0.000279526	0.582092	0.395	0.42	1	1	FGD4
MYO6	0.000291284	0.495453	0.306	0.306	1	1	MYO6
ENSSSCG00045023374	0.000485948	0.543695	0.293	0.292	1	1	ENSSSCG00045023374
SRPK2	0.000517555	0.420477	0.489	0.541	1	1	SRPK2
CADPS2	0.000631496	0.501074	0.327	0.332	1	1	CADPS2
TNFSF10	0.000726242	0.485388	0.29	0.286	1	1	TNFSF10
RHOJ	0.000803312	0.547463	0.302	0.304	1	1	RHOJ
ENSSSCG00045036477	0.000824386	0.532556	0.276	0.273	1	1	ENSSSCG00045036477
ENSSSCG00045022270	0.000943552	0.373217	0.407	0.435	1	1	ENSSSCG00045022270
RPS6KA5	0.00097661	0.52593	0.35	0.367	1	1	RPS6KA5
LRMDA	0.00104898	0.492631	0.344	0.352	1	1	LRMDA
ENSSSCG00045032867	0.00106656	0.312661	0.552	0.615	1	1	ENSSSCG00045032867
PDE8A	0.00121777	0.383656	0.395	0.414	1	1	PDE8A
RALGAPA1	0.00153995	0.312099	0.535	0.597	1	1	RALGAPA1
ARGLU1	0.00156925	0.317063	0.439	0.475	1	1	ARGLU1
LCORL	0.00218766	0.521252	0.269	0.269	1	1	LCORL
IRF2	0.00323895	0.480885	0.27	0.271	1	1	IRF2
ENSSSCG00045006072	0.00361356	0.458798	0.305	0.314	1	1	ENSSSCG00045006072
KMT2E	0.00418883	0.260373	0.564	0.627	1	1	KMT2E
RASSF31	0.00470001	0.419241	0.373	0.386	1	1	RASSF3
CARMIL1	0.00514827	0.402727	0.397	0.428	1	1	CARMIL1
PIP4K2A	0.00533504	0.419706	0.383	0.409	1	1	PIP4K2A
MBNL2	0.00536562	0.262442	0.502	0.553	1	1	MBNL2
JARID2	0.00615597	0.432785	0.348	0.367	1	1	JARID2
CDK19	0.00617257	0.256798	0.304	0.395	1	1	CDK19
RUNX1T1	0.00620857	0.338166	0.618	0.694	1	1	RUNX1T1
ENSSSCG00045021665	0.0074255	0.303151	0.524	0.579	1	1	ENSSSCG00045021665
GTF2I	0.00839393	0.35893	0.397	0.431	1	1	GTF2I
SORBS1	0.0086647	0.261043	0.484	0.516	1	1	SORBS1
ETV6	0.00877028	0.390514	0.378	0.402	1	1	ETV6
ENSSSCG00045034471	0.00892193	0.358209	0.382	0.401	1	1	ENSSSCG00045034471
PELI1	0.00985526	0.453658	0.256	0.255	1	1	PELI1
ELOVL61	0	2.00673	0.991	0.629	0	2	ELOVL6
ACLY1	0	1.81972	0.783	0.285	0	2	ACLY
ACACA1	0	1.76979	0.967	0.59	0	2	ACACA
SCD	1.05101832765187e-289	1.78187	0.532	0.114	2.17087835576493e-285	2	SCD
ME11	1.99273963116082e-274	1.62561	0.778	0.307	4.11600370816267e-270	2	ME1
THRSP	1.55607052433563e-257	1.77842	0.506	0.116	3.21406366801524e-253	2	THRSP
FASN	8.51882643782077e-191	1.52415	0.61	0.242	1.75956360073188e-186	2	FASN
GBE1	8.33410699260091e-189	1.20234	0.873	0.576	1.72140979932172e-184	2	GBE1
DGAT2	7.94619346589165e-185	1.40866	0.643	0.265	1.64128626037992e-180	2	DGAT2
CDH131	7.2409985987314e-175	1.01983	0.876	0.492	1.49562826056797e-170	2	CDH13
MECOM1	1.69353422656356e-167	0.862711	0.971	0.821	3.49799494496704e-163	2	MECOM
LPL	3.18617184100525e-160	1.20949	0.771	0.443	6.58103793759634e-156	2	LPL
ENSSSCG000450156981	3.42138739680164e-159	1.03364	0.78	0.39	7.06687566809379e-155	2	ENSSSCG00045015698
CA3	1.54009506018124e-153	1.36191	0.534	0.21	3.18106634680434e-149	2	CA3
LDB21	2.35263148399748e-136	0.894761	0.905	0.621	4.85936033019679e-132	2	LDB2
ADIPOR2	3.77588965379829e-131	1.17937	0.612	0.295	7.79910007992036e-127	2	ADIPOR2
ADAMTS18	5.34223181626507e-131	1.30809	0.416	0.142	1.10343798164955e-126	2	ADAMTS18
ENSSSCG000450370211	1.02007641411607e-128	0.748052	0.934	0.704	2.10696783335675e-124	2	ENSSSCG00045037021
ARHGEF91	4.77793845847157e-121	0.991559	0.639	0.318	9.86883188597303e-117	2	ARHGEF9
ARL151	9.78525147352681e-119	0.746133	0.928	0.753	2.02114369185696e-114	2	ARL15
PLCB41	6.75154307652644e-113	0.786128	0.767	0.437	1.39453122245654e-108	2	PLCB4
FLI11	8.72350039314069e-113	0.792079	0.765	0.432	1.80183900620321e-108	2	FLI1
CYYR11	2.57862961484004e-112	0.981113	0.641	0.322	5.3261594694521e-108	2	CYYR1
ADAMTS91	6.98502120589575e-108	0.980899	0.734	0.456	1.44275613007777e-103	2	ADAMTS9
EGF71	2.39884640902082e-101	0.91527	0.591	0.293	4.9548172578325e-97	2	EGF7
ENSSSCG000450108631	8.44142258153763e-101	1.18431	0.536	0.266	1.7435758342166e-96	2	ENSSSCG00045010863
PREX21	2.16724031953197e-90	0.77313	0.774	0.514	4.47643487999329e-86	2	PREX2
ENSSSCG000450155011	3.91016713118236e-90	0.666849	0.891	0.689	8.07645020945716e-86	2	ENSSSCG00045015501
RASGRF21	4.90163809888987e-88	0.797753	0.647	0.36	1.0124333493257e-83	2	RASGRF2
A-FABP	1.36400583947088e-87	1.01027	0.529	0.277	2.81735406142709e-83	2	A-FABP
ENSSSCG000450344711	2.89810994713788e-86	0.927906	0.612	0.35	5.98604609581328e-82	2	ENSSSCG00045034471
PECAM11	4.5805760603386e-86	0.702417	0.81	0.584	9.46117985262938e-82	2	PECAM1
PTPRB1	4.22533045590979e-84	0.806148	0.608	0.328	8.72742005668167e-80	2	PTPRB
ELMO11	8.26097064003858e-84	0.641525	0.844	0.608	1.70630348569997e-79	2	ELMO1
ENSSSCG000450209651	6.71643837954531e-82	0.721993	0.756	0.491	1.38728034729508e-77	2	ENSSSCG00045020965
ENSSSCG000450169031	1.33119073861999e-81	0.949932	0.453	0.212	2.74957447061959e-77	2	ENSSSCG00045016903
ENSSSCG000450267071	2.70627797641794e-79	0.703979	0.719	0.464	5.58981716029126e-75	2	ENSSSCG00045026707
ACSL1	2.96673526832726e-79	1.04064	0.398	0.181	6.12779169672996e-75	2	ACSL1
COL3A1	1.2504359138173e-77	0.732159	0.779	0.595	2.58277537998963e-73	2	COL3A1
PPARG	2.8863969078502e-74	0.750203	0.709	0.477	5.9618528131646e-70	2	PPARG
ENSSSCG000450018941	3.51005200628329e-72	0.762356	0.796	0.621	7.25001241897813e-68	2	ENSSSCG00045001894
ERG1	2.01855745784671e-68	0.755863	0.531	0.291	4.16933042918239e-64	2	ERG
TSPAN131	4.17770782178842e-67	0.891943	0.438	0.222	8.62905550590398e-63	2	TSPAN13
DOCK91	3.99693677958133e-65	0.525695	0.823	0.621	8.25567291822523e-61	2	DOCK9
MYO1E1	2.23101905848916e-64	0.774437	0.663	0.446	4.60816986530937e-60	2	MYO1E
MEF2C1	3.26118044299334e-64	0.666036	0.629	0.383	6.73596820500274e-60	2	MEF2C
PCDH9	6.36927708640648e-63	0.525082	0.729	0.502	1.31557418219726e-58	2	PCDH9
ENSSSCG000450177341	6.62174034085793e-62	0.816189	0.533	0.302	1.36772046740421e-57	2	ENSSSCG00045017734
ENSSSCG000450315521	1.11852597354995e-61	0.502838	0.906	0.814	2.31031539836743e-57	2	ENSSSCG00045031552
ENSSSCG000450236991	4.08357863756312e-59	0.686905	0.549	0.323	8.43463167588663e-55	2	ENSSSCG00045023699
ENSSSCG000450163631	1.90825387187414e-58	0.591859	0.611	0.368	3.94149837235603e-54	2	ENSSSCG00045016363
ENSSSCG000450040631	2.27726123848676e-58	0.718219	0.579	0.367	4.70368308809441e-54	2	ENSSSCG00045004063
NTM	5.30710168981103e-57	0.776027	0.588	0.387	1.09618185403047e-52	2	NTM
FLNB1	2.60068229842984e-56	0.89264	0.5	0.303	5.37170928740684e-52	2	FLNB
CCDC85A1	5.7372077095096e-55	0.874071	0.498	0.291	1.18502025239921e-50	2	CCDC85A
ENSSSCG000450295331	1.97699804920668e-54	0.684808	0.61	0.406	4.0834894706364e-50	2	ENSSSCG00045029533
ENSSSCG000450339791	6.11753152166331e-53	0.457066	0.912	0.805	1.26357613579956e-48	2	ENSSSCG00045033979
EHBP1	2.11179710506084e-52	0.473668	0.909	0.808	4.36191692050317e-48	2	EHBP1
ADGRL41	2.11856968257977e-52	0.630237	0.488	0.275	4.37590567936852e-48	2	ADGRL4
ENSSSCG000450199401	2.82192507649092e-52	0.734603	0.584	0.389	5.828686245492e-48	2	ENSSSCG00045019940
ENSSSCG00045024516	3.817587311052e-50	0.70841	0.49	0.301	7.88522659097791e-46	2	ENSSSCG00045024516
IGFBP71	2.34950307116669e-49	0.555326	0.598	0.386	4.85289859349479e-45	2	IGFBP7
RAPGEF21	3.91842541785007e-49	0.597678	0.754	0.594	8.09350770056932e-45	2	RAPGEF2
SLC25A36	2.22337721714723e-48	0.663251	0.64	0.478	4.59238564201761e-44	2	SLC25A36
TCF41	1.56407328100954e-47	0.485905	0.899	0.789	3.23059336192521e-43	2	TCF4
CPEB4	6.35881834968572e-47	0.729378	0.488	0.311	1.31341393012759e-42	2	CPEB4
ADIPOQ	1.07901645971803e-46	0.829416	0.358	0.192	2.2287084975476e-42	2	ADIPOQ
FLT11	2.184569340889e-45	0.582025	0.464	0.269	4.51222797360624e-41	2	FLT1
ACSS21	2.19182726017836e-45	0.771024	0.487	0.315	4.5272192058984e-41	2	ACSS2
HSD17B12	7.04770156649509e-45	0.729211	0.441	0.269	1.45570275855956e-40	2	HSD17B12
ENSSSCG00045034280	1.57043672168852e-44	0.83793	0.305	0.153	3.24373704864764e-40	2	ENSSSCG00045034280
ENSSSCG000450197161	3.26279858638164e-44	0.546887	0.653	0.458	6.73931048017127e-40	2	ENSSSCG00045019716
MRAS	7.60606514691365e-44	0.797302	0.3	0.151	1.57103275609502e-39	2	MRAS
ABLIM31	3.98542657379706e-43	0.496404	0.578	0.376	8.23189858817784e-39	2	ABLIM3
EFNB21	2.26824091883007e-41	0.803299	0.329	0.176	4.68505161784352e-37	2	EFNB2
STXBP6	5.28433250164448e-41	0.802776	0.447	0.281	1.09147887821467e-36	2	STXBP6
NOTCH41	6.04093917034373e-41	0.697951	0.307	0.156	1.2477559856345e-36	2	NOTCH4
TANC11	1.97735132065232e-40	0.62023	0.54	0.373	4.08421915280736e-36	2	TANC1
ENSSSCG000450318791	7.43042027245782e-40	0.689039	0.384	0.222	1.53475330727616e-35	2	ENSSSCG00045031879
ETS11	1.03345375583121e-39	0.740893	0.414	0.256	2.13459873266937e-35	2	ETS1
NEBL1	1.66229768028091e-39	0.833893	0.488	0.328	3.43347585862021e-35	2	NEBL
ENSSSCG00045027262	3.98642910980817e-39	0.605325	0.54	0.384	8.23396932630878e-35	2	ENSSSCG00045027262
EPB41L4A1	1.21139331136267e-38	0.535662	0.617	0.451	2.50213288461959e-34	2	EPB41L4A
MGLL1	1.28243060312356e-38	0.72618	0.381	0.225	2.64886041075172e-34	2	MGLL
ENSSSCG000450236451	6.67232107748914e-38	0.45335	0.734	0.583	1.37816791855538e-33	2	ENSSSCG00045023645
FABP51	2.31179891284199e-37	0.586961	0.417	0.252	4.77502065447514e-33	2	FABP5
AHCYL2	9.34336025458186e-37	0.682945	0.408	0.256	1.92987106058388e-32	2	AHCYL2
ENSSSCG000450279511	3.14300121100167e-36	0.601565	0.396	0.236	6.49186900132395e-32	2	ENSSSCG00045027951
ENSSSCG000450364771	8.08513057168758e-36	0.662858	0.399	0.247	1.66998371958207e-31	2	ENSSSCG00045036477
SORBS11	1.718540966741e-34	0.543565	0.631	0.482	3.54964636680354e-30	2	SORBS1
ENSSSCG000450056631	2.46769678329369e-34	0.520211	0.602	0.437	5.09702770589312e-30	2	ENSSSCG00045005663
SCARB11	6.0370745814505e-34	0.628986	0.471	0.317	1.2469577547986e-29	2	SCARB1
EMCN1	9.02038861606029e-33	0.460059	0.45	0.284	1.86316126864725e-28	2	EMCN
ENSSSCG00045006970	1.4276844254833e-32	0.713112	0.292	0.162	2.94888218083576e-28	2	ENSSSCG00045006970
ENSSSCG000450187841	1.58743074478043e-32	0.562169	0.578	0.426	3.27883820334397e-28	2	ENSSSCG00045018784
ADAM12	2.28943001135845e-32	0.438091	0.467	0.313	4.72881768846088e-28	2	ADAM12
ENSSSCG00045034746	2.33843731284536e-32	0.344891	0.847	0.711	4.8300422696821e-28	2	ENSSSCG00045034746
HLCS1	2.71372702111284e-32	0.644396	0.389	0.249	5.60520316210858e-28	2	HLCS
ENSSSCG000450261981	5.3493610721097e-32	0.592084	0.508	0.365	1.10491052944426e-27	2	ENSSSCG00045026198
ENSSSCG00045012345	1.91691608828064e-30	0.792818	0.281	0.158	3.95939018034365e-26	2	ENSSSCG00045012345
TMCC1	2.84792730189755e-30	0.440044	0.753	0.63	5.88239384206938e-26	2	TMCC1
SVIL	3.4082435825483e-30	0.426783	0.69	0.555	7.0397271197535e-26	2	SVIL
PKP41	4.83985892842968e-30	0.53214	0.573	0.43	9.9967286166715e-26	2	PKP4
ENSSSCG000450093741	7.24404445428123e-30	0.578287	0.281	0.154	1.49625738203179e-25	2	ENSSSCG00045009374
CSGALNACT11	7.41390601879325e-30	0.387781	0.588	0.428	1.53134228818175e-25	2	CSGALNACT1
CAV11	1.37630854616438e-29	0.469659	0.582	0.427	2.84276530210252e-25	2	CAV1
ENSSSCG000450003311	2.04587473740564e-29	0.533291	0.48	0.333	4.22575427011136e-25	2	ENSSSCG00045000331
ENSSSCG000450142711	3.44880461380116e-29	0.363393	0.75	0.612	7.1235059298063e-25	2	ENSSSCG00045014271
TTC7B	7.62387953084155e-29	0.522704	0.553	0.424	1.57471231709532e-24	2	TTC7B
ENSSSCG000450091751	2.41542527532168e-28	0.595199	0.406	0.269	4.98906090617693e-24	2	ENSSSCG00045009175
CHST151	5.72425739422391e-28	0.575404	0.358	0.223	1.18234536477695e-23	2	CHST15
SLC8A11	6.61193087088056e-28	0.605942	0.516	0.382	1.36569432138038e-23	2	SLC8A1
CLEC1A1	2.21841304388417e-27	0.570152	0.301	0.173	4.58213214214274e-23	2	CLEC1A
NEGR1	3.78983424272254e-27	0.370707	0.484	0.333	7.8279026283434e-23	2	NEGR1
RASGRP3	6.71079163973334e-27	0.624306	0.285	0.167	1.38611401318692e-22	2	RASGRP3
SIK2	1.3600704351951e-26	0.47463	0.569	0.44	2.80922548389547e-22	2	SIK2
NRP11	1.44322146306249e-26	0.499211	0.536	0.404	2.98097393195557e-22	2	NRP1
CLMP1	1.65366271531843e-26	0.480189	0.491	0.361	3.41564033849022e-22	2	CLMP
RASAL21	2.05685482272244e-26	0.401416	0.705	0.573	4.24843363633321e-22	2	RASAL2
MLLT3	2.23278270035823e-26	0.465457	0.545	0.416	4.61181266758993e-22	2	MLLT3
ENSSSCG00045009717	4.08721679714447e-26	0.614191	0.254	0.142	8.4421462945019e-22	2	ENSSSCG00045009717
LRCH11	6.38272964677815e-26	0.455985	0.592	0.475	1.31835280854203e-21	2	LRCH1
LNX1	9.19613418420139e-26	0.797295	0.274	0.162	1.8994615157468e-21	2	LNX1
ENSSSCG000450016971	1.28939844687554e-25	0.441358	0.718	0.614	2.66325249202143e-21	2	ENSSSCG00045001697
ENSSSCG000450139841	1.99580400763033e-25	0.489332	0.46	0.326	4.12233317776044e-21	2	ENSSSCG00045013984
PPP2R5A	2.15557753846506e-25	0.488449	0.552	0.424	4.45234540569957e-21	2	PPP2R5A
ENSSSCG00045008935	2.55205683896961e-25	0.601016	0.259	0.148	5.27127340089172e-21	2	ENSSSCG00045008935
FERMT2	6.15946182996767e-25	0.523337	0.505	0.388	1.27223684097982e-20	2	FERMT2
ENSSSCG000450101591	8.69816690271172e-25	0.731536	0.272	0.162	1.79660637375511e-20	2	ENSSSCG00045010159
ENSSSCG00045014432	1.05805125484876e-24	0.639881	0.27	0.161	2.18540486689011e-20	2	ENSSSCG00045014432
ENSSSCG000450085901	1.12983972671063e-24	0.426289	0.607	0.477	2.33368395552081e-20	2	ENSSSCG00045008590
ENSSSCG00045027112	1.53421061056139e-23	0.362551	0.627	0.495	3.16891201611454e-19	2	ENSSSCG00045027112
SEMA6A1	2.65757582051216e-23	0.337044	0.525	0.382	5.48922285726786e-19	2	SEMA6A
TNFRSF11A	4.93575213992099e-23	0.653495	0.26	0.154	1.01947960450068e-18	2	TNFRSF11A
GFOD1	5.4749589163742e-23	0.581018	0.321	0.207	1.13085276417709e-18	2	GFOD1
MAP4K31	5.78223263754976e-23	0.477103	0.585	0.482	1.1943201512859e-18	2	MAP4K3
PITPNC11	6.70799309483864e-23	0.250963	0.778	0.649	1.38553597373892e-18	2	PITPNC1
ENSSSCG00045031271	8.40326489192692e-23	0.547645	0.261	0.155	1.73569436342751e-18	2	ENSSSCG00045031271
LGALS1	1.26322704965462e-22	0.550304	0.392	0.275	2.60919547106161e-18	2	LGALS1
ENSSSCG000450234061	3.56108490543534e-22	0.438287	0.486	0.353	7.3554208721767e-18	2	ENSSSCG00045023406
PHF20L1	4.22506922405433e-22	0.522108	0.483	0.373	8.72688048228421e-18	2	PHF20L1
MRTFB1	5.57289554321234e-22	0.320104	0.678	0.559	1.15108157445051e-17	2	MRTFB
ENSSSCG000450159781	6.32364086413239e-22	0.325633	0.785	0.716	1.30614802048654e-17	2	ENSSSCG00045015978
ENSSSCG000450216651	1.02238963222647e-21	0.367981	0.657	0.546	2.11174578536376e-17	2	ENSSSCG00045021665
CIDEA	1.41602818607849e-21	0.624888	0.301	0.196	2.92480621834512e-17	2	CIDEA
SPON1	2.11698192921114e-21	0.531146	0.443	0.33	4.3726261747856e-17	2	SPON1
NFAT5	2.49218260219969e-21	0.322978	0.764	0.687	5.14760316484347e-17	2	NFAT5
RTN4	3.65339034848549e-21	0.459655	0.559	0.451	7.54607776479677e-17	2	RTN4
GNAQ1	4.32893175935187e-21	0.335	0.788	0.715	8.94140854894129e-17	2	GNAQ
ENSSSCG000450360261	5.93252746839355e-21	0.330975	0.716	0.606	1.22536354859669e-16	2	ENSSSCG00045036026
ELK31	6.96145600406138e-21	0.545914	0.343	0.233	1.43788873763888e-16	2	ELK3
ENSSSCG000450002561	8.72618153760412e-21	0.450819	0.409	0.293	1.80239279659213e-16	2	ENSSSCG00045000256
RNF19	1.00679421512524e-20	0.459742	0.521	0.416	2.07953345134119e-16	2	RNF19
ATL2	2.01208880558128e-20	0.494849	0.42	0.308	4.15596942792814e-16	2	ATL2
ENSSSCG000450033351	2.29826497292202e-20	0.404424	0.536	0.424	4.74706630157042e-16	2	ENSSSCG00045003335
GASK1B1	3.73747256473602e-20	0.405443	0.36	0.242	7.71974958246225e-16	2	GASK1B
ENSSSCG00045000955	3.78477200136164e-20	0.46363	0.488	0.367	7.81744656881247e-16	2	ENSSSCG00045000955
ENSSSCG000450166351	3.93298524272729e-20	0.502813	0.274	0.172	8.12358101885323e-16	2	ENSSSCG00045016635
ENSSSCG00045024142	4.49306930715557e-20	0.479485	0.557	0.468	9.28043465392982e-16	2	ENSSSCG00045024142
RALGAPA11	4.59388242989058e-20	0.340617	0.657	0.566	9.488664158939e-16	2	RALGAPA1
ENSSSCG00045013889	6.36432385916407e-20	0.38342	0.661	0.547	1.31455109311034e-15	2	ENSSSCG00045013889
CMIP1	6.54709360216738e-20	0.341142	0.584	0.471	1.35230218352767e-15	2	CMIP
SMCHD11	2.13037927008194e-19	0.378545	0.559	0.449	4.40029838235424e-15	2	SMCHD1
NCOA71	3.69329563842263e-19	0.359493	0.528	0.413	7.62850214116194e-15	2	NCOA7
NUAK1	4.2849363998348e-19	0.480163	0.359	0.253	8.85053613385877e-15	2	NUAK1
FAM13C1	9.88881815046789e-19	0.383801	0.446	0.329	2.04253538897914e-14	2	FAM13C
WWTR1	1.23902877883352e-18	0.425807	0.483	0.376	2.55921394268064e-14	2	WWTR1
ENSSSCG000450341641	1.28341574032108e-18	0.565855	0.338	0.237	2.65089521163319e-14	2	ENSSSCG00045034164
ENSSSCG000450340091	2.26183147853226e-18	0.369449	0.379	0.265	4.67181291890839e-14	2	ENSSSCG00045034009
QKI1	3.6699384874187e-18	0.32718	0.738	0.646	7.58025794576333e-14	2	QKI
ENSSSCG00045039462	6.93248177892978e-18	0.509577	0.305	0.209	1.43190411143795e-13	2	ENSSSCG00045039462
PLIN1	9.33237533076821e-18	0.517929	0.273	0.179	1.92760212457017e-13	2	PLIN1
DDX51	1.17791266322397e-17	0.36997	0.657	0.571	2.43297860588911e-13	2	DDX5
FGD41	1.83289732107823e-17	0.390098	0.502	0.395	3.78584941668709e-13	2	FGD4
ENSSSCG00045000362	2.01842555377288e-17	0.476791	0.262	0.167	4.16905798131788e-13	2	ENSSSCG00045000362
ENSSSCG000450163361	2.07532126053891e-17	0.399373	0.527	0.42	4.28657606364312e-13	2	ENSSSCG00045016336
TLN21	5.9078699091496e-17	0.324772	0.659	0.551	1.22027052973485e-12	2	TLN2
ENSSSCG000450155281	7.79984919174748e-17	0.353503	0.529	0.424	1.61105885055544e-12	2	ENSSSCG00045015528
ENSSSCG000450036401	9.95506433982918e-17	0.501697	0.281	0.189	2.05621853939172e-12	2	ENSSSCG00045003640
RALB1	1.75734610721166e-16	0.459366	0.364	0.267	3.62979838444567e-12	2	RALB
ACER3	1.88562363856853e-16	0.285299	0.686	0.586	3.8947556254633e-12	2	ACER3
ACO1	2.67292034276343e-16	0.542376	0.286	0.198	5.52091696797787e-12	2	ACO1
ELOVL5	3.03702749579559e-16	0.353665	0.496	0.389	6.27298029256579e-12	2	ELOVL5
IL15	3.63265052339823e-16	0.529119	0.256	0.169	7.50323965607905e-12	2	IL15
ENSSSCG00045008448	7.04241404292536e-16	0.457708	0.35	0.257	1.45461062056623e-11	2	ENSSSCG00045008448
GULP11	1.28381932115175e-15	0.347515	0.668	0.576	2.65172880783894e-11	2	GULP1
UBE2H1	1.39444526343558e-15	0.341723	0.608	0.516	2.8802266916262e-11	2	UBE2H
RIN31	1.70729435937366e-15	0.530983	0.309	0.221	3.5264164992863e-11	2	RIN3
PICALM	1.81138747026882e-15	0.335924	0.618	0.53	3.74142081984025e-11	2	PICALM
PPP1R13B1	1.95470331906559e-15	0.406651	0.407	0.309	4.03743970552998e-11	2	PPP1R13B
PDE3B1	2.27147245159866e-15	0.318211	0.679	0.573	4.69172634877703e-11	2	PDE3B
LPIN1	4.70119995595535e-15	0.448882	0.353	0.26	9.71032850902578e-11	2	LPIN1
ENSSSCG000450118081	4.82551394981323e-15	0.296782	0.598	0.507	9.96709906333922e-11	2	ENSSSCG00045011808
SNRK1	6.08254616270018e-15	0.452847	0.37	0.279	1.25634990990572e-10	2	SNRK
ENSSSCG000450022231	7.48137224677622e-15	0.353472	0.547	0.462	1.54527743757163e-10	2	ENSSSCG00045002223
CHD71	7.57184157349264e-15	0.453422	0.308	0.219	1.5639638770049e-10	2	CHD7
ENSSSCG000450382331	8.44071094482332e-15	0.308722	0.457	0.352	1.74342884565326e-10	2	ENSSSCG00045038233
ENSSSCG000450165071	9.97753791910584e-15	0.276179	0.64	0.535	2.06086045719131e-10	2	ENSSSCG00045016507
ENSSSCG000450246591	1.04901353958886e-14	0.293844	0.658	0.564	2.16673746602079e-10	2	ENSSSCG00045024659
ZNF3661	1.1598028892283e-14	0.453478	0.305	0.217	2.39557286770105e-10	2	ZNF366
SNCAIP1	1.21612713430818e-14	0.347927	0.281	0.191	2.51191059591354e-10	2	SNCAIP
TBC1D11	1.35887494068336e-14	0.467041	0.34	0.251	2.80675618998148e-10	2	TBC1D1
MYO1B	1.43534521082094e-14	0.430075	0.356	0.262	2.96470553295065e-10	2	MYO1B
MEOX21	1.78008675541326e-14	0.323555	0.364	0.266	3.67676919330609e-10	2	MEOX2
ENSSSCG000450222421	2.72945405074857e-14	0.387939	0.255	0.171	5.63768734182118e-10	2	ENSSSCG00045022242
ENSSSCG000450345151	3.07555003731175e-14	0.492639	0.353	0.267	6.35254860206742e-10	2	ENSSSCG00045034515
MYRIP1	3.10032598393504e-14	0.540041	0.276	0.191	6.40372331981783e-10	2	MYRIP
ENSSSCG00045007648	3.73871297039759e-14	0.458774	0.378	0.294	7.72231164035623e-10	2	ENSSSCG00045007648
TEK1	4.29194704414909e-14	0.369664	0.342	0.249	8.86501661968995e-10	2	TEK
CMTM81	4.62633526147946e-14	0.375684	0.443	0.348	9.55569548258583e-10	2	CMTM8
CALCRL1	6.01435356759649e-14	0.275156	0.529	0.43	1.24226472938706e-09	2	CALCRL
ENSSSCG00045021364	6.78657446408532e-14	0.403906	0.414	0.327	1.40176695555682e-09	2	ENSSSCG00045021364
ENSSSCG000450043051	8.18828576036967e-14	0.264423	0.726	0.653	1.69129042380436e-09	2	ENSSSCG00045004305
PHACTR11	9.89749133609642e-14	0.33242	0.39	0.292	2.04432683547072e-09	2	PHACTR1
APBB2	1.33378273290157e-13	0.339184	0.707	0.654	2.75492823480819e-09	2	APBB2
FCHSD21	1.45846240176864e-13	0.358947	0.516	0.434	3.01245409085312e-09	2	FCHSD2
GSK3B	1.69721226393213e-13	0.268391	0.633	0.56	3.5055919311518e-09	2	GSK3B
SOX131	1.75968643472956e-13	0.541204	0.279	0.2	3.6346323309339e-09	2	SOX13
ENSSSCG000450284661	1.84356811861466e-13	0.390775	0.384	0.292	3.80788994899859e-09	2	ENSSSCG00045028466
FAP	2.19659811243004e-13	0.345765	0.455	0.372	4.53707340122425e-09	2	FAP
ATG7	2.75582544086796e-13	0.324096	0.568	0.487	5.69215744811276e-09	2	ATG7
FZD4	3.27827641914289e-13	0.368841	0.467	0.388	6.77127994373964e-09	2	FZD4
LUZP11	3.51703195934279e-13	0.408303	0.391	0.306	7.26442951202254e-09	2	LUZP1
RTN31	5.80946894290217e-13	0.412997	0.384	0.302	1.19994581015644e-08	2	RTN3
ETV61	6.87073857543937e-13	0.339721	0.465	0.381	1.419151052757e-08	2	ETV6
ARHGAP261	7.04391299278429e-13	0.338987	0.408	0.32	1.45492022865959e-08	2	ARHGAP26
ENSSSCG00045031328	8.69992264632647e-13	0.324017	0.412	0.329	1.79696902259873e-08	2	ENSSSCG00045031328
PFKFB3	1.02521397614655e-12	0.435198	0.273	0.195	2.1175794677307e-08	2	PFKFB3
LIPA	1.2452242426034e-12	0.474776	0.266	0.191	2.57201067309733e-08	2	LIPA
MYO61	1.33580135621032e-12	0.365775	0.376	0.291	2.75909770125242e-08	2	MYO6
ITPRID21	1.84426148193443e-12	0.507524	0.32	0.244	3.80932209093557e-08	2	ITPRID2
SGCD1	1.91402028217381e-12	0.361099	0.452	0.362	3.95340889283e-08	2	SGCD
TXNIP	1.98014277829285e-12	0.349768	0.481	0.397	4.08998490856389e-08	2	TXNIP
JARID21	2.0778915586556e-12	0.398993	0.428	0.348	4.29188501440314e-08	2	JARID2
ENSSSCG000450233901	2.34901242138776e-12	0.449906	0.417	0.344	4.85188515637641e-08	2	ENSSSCG00045023390
ENSSSCG00045036347	3.31952389741582e-12	0.41203	0.401	0.322	6.85647661011237e-08	2	ENSSSCG00045036347
PRR16	3.61674948085505e-12	0.39897	0.344	0.264	7.4703960527061e-08	2	PRR16
HK1	5.09957621175876e-12	0.431346	0.257	0.184	1.05331746653877e-07	2	HK1
CTNNAL11	6.98146320309385e-12	0.271319	0.656	0.57	1.44202122459903e-07	2	CTNNAL1
ENSSSCG00045026347	8.24197308715441e-12	0.343835	0.445	0.371	1.70237954115174e-07	2	ENSSSCG00045026347
ENSSSCG000450245331	8.51018753701103e-12	0.30474	0.547	0.47	1.75777923576963e-07	2	ENSSSCG00045024533
ENSSSCG000450077091	1.33105749543671e-11	0.368813	0.426	0.35	2.74929925682451e-07	2	ENSSSCG00045007709
ENSSSCG000450260441	1.43783008077304e-11	0.426338	0.316	0.238	2.96983803183672e-07	2	ENSSSCG00045026044
ENSSSCG00045029547	2.11492146325966e-11	0.448587	0.252	0.18	4.36837028236283e-07	2	ENSSSCG00045029547
LIMA1	2.21763336135352e-11	0.532839	0.37	0.302	4.5805217078757e-07	2	LIMA1
ENSSSCG00045033051	2.87829574208466e-11	0.331488	0.412	0.33	5.94511985527586e-07	2	ENSSSCG00045033051
ENSSSCG000450081511	3.25722712332931e-11	0.328178	0.426	0.349	6.7278026232367e-07	2	ENSSSCG00045008151
LRRC361	4.22376568017206e-11	0.524847	0.275	0.206	8.72418801239538e-07	2	LRRC36
TRAK1	4.8234484083214e-11	0.40904	0.335	0.264	9.96283268738785e-07	2	TRAK1
ATP8A1	4.92994550300757e-11	0.393279	0.324	0.249	1.01828024364621e-06	2	ATP8A1
RIN21	7.25695646420652e-11	0.311077	0.621	0.562	1.49892435768186e-06	2	RIN2
HEG1	7.31415756660331e-11	0.275463	0.535	0.46	1.51073924538191e-06	2	HEG1
NCK1	1.12385909180427e-10	0.314043	0.437	0.362	2.32133095412172e-06	2	NCK1
KSR1	2.13533416879661e-10	0.300455	0.385	0.31	4.41053272564939e-06	2	KSR1
EXOC61	2.54929255641836e-10	0.380398	0.302	0.231	5.26556377528212e-06	2	EXOC6
ENSSSCG00045028471	2.65849074221803e-10	0.459438	0.298	0.232	5.49111262805133e-06	2	ENSSSCG00045028471
DENND5B	3.46759240593618e-10	0.341525	0.348	0.273	7.16231211446117e-06	2	DENND5B
HERC4	4.24065224787513e-10	0.313907	0.491	0.421	8.75906721798608e-06	2	HERC4
SRPK21	5.04498566253609e-10	0.28787	0.589	0.515	1.04204178859683e-05	2	SRPK2
TSPAN18	5.18926060568283e-10	0.390118	0.256	0.189	1.07184177810379e-05	2	TSPAN18
SHROOM4	5.26044648848419e-10	0.363671	0.274	0.204	1.08654522219641e-05	2	SHROOM4
TSPAN91	6.49695288851316e-10	0.34046	0.378	0.305	1.34194561912239e-05	2	TSPAN9
TMEM164	8.23412047803727e-10	0.431157	0.272	0.209	1.7007575847386e-05	2	TMEM164
ENSSSCG00045021907	1.17185403916154e-09	0.369574	0.281	0.216	2.42046451788816e-05	2	ENSSSCG00045021907
MAP1B1	1.20476744390112e-09	0.306416	0.374	0.301	2.48844715537776e-05	2	MAP1B
ENSSSCG00045034127	1.39869869678599e-09	0.311863	0.57	0.496	2.88901215821147e-05	2	ENSSSCG00045034127
AK4	1.89785424424958e-09	0.382747	0.317	0.254	3.92001794149751e-05	2	AK4
FOCAD	2.29270843517549e-09	0.303893	0.471	0.409	4.73558927285497e-05	2	FOCAD
ENSSSCG00045037571	2.39468038555173e-09	0.498558	0.251	0.19	4.94621233635709e-05	2	ENSSSCG00045037571
ENSSSCG000450111571	3.26442181827551e-09	0.424042	0.278	0.215	6.74266326564807e-05	2	ENSSSCG00045011157
ENSSSCG00045012989	3.39162084726102e-09	0.364448	0.394	0.326	7.00539286001764e-05	2	ENSSSCG00045012989
ENSSSCG00045037855	4.05527938145722e-09	0.432048	0.29	0.229	8.37617956239988e-05	2	ENSSSCG00045037855
R3HDM1	5.56107378882705e-09	0.285381	0.414	0.348	0.000114864	2	R3HDM1
ZNRF1	5.91022213972778e-09	0.333438	0.368	0.303	0.000122076	2	ZNRF1
ENSSSCG00045004564	5.94409583374739e-09	0.340276	0.333	0.27	0.000122775	2	ENSSSCG00045004564
ENSSSCG000450001381	5.95271902209015e-09	0.273579	0.448	0.382	0.000122953	2	ENSSSCG00045000138
ENSSSCG00045030051	6.17100132964653e-09	0.344478	0.313	0.251	0.000127462	2	ENSSSCG00045030051
OXCT1	7.04341426020015e-09	0.257639	0.509	0.443	0.000145482	2	OXCT1
ENSSSCG00045035587	7.87249660247616e-09	0.367638	0.254	0.193	0.000162606	2	ENSSSCG00045035587
ENSSSCG00045038569	7.91795210722052e-09	0.376623	0.317	0.255	0.000163545	2	ENSSSCG00045038569
GGTA1P	1.12462375362595e-08	0.2711	0.444	0.379	0.000232291	2	GGTA1P
ENSSSCG00045038897	1.25143486667817e-08	0.268956	0.498	0.438	0.000258484	2	ENSSSCG00045038897
UACA1	1.45685329875966e-08	0.295524	0.514	0.455	0.000300913	2	UACA
SEL1L31	1.63947612380511e-08	0.276865	0.298	0.233	0.000338634	2	SEL1L3
ENSSSCG00045029059	1.85074304601019e-08	0.27108	0.47	0.403	0.000382271	2	ENSSSCG00045029059
PITPNM2	2.52254140072727e-08	0.395224	0.341	0.281	0.000521031	2	PITPNM2
OXR1	3.06392900917065e-08	0.387756	0.313	0.256	0.000632855	2	OXR1
GLCE	3.61908973875599e-08	0.287339	0.343	0.281	0.000747523	2	GLCE
DCAF6	4.51266367593974e-08	0.258152	0.553	0.492	0.000932091	2	DCAF6
RPGRIP1L	5.26631040833568e-08	0.252144	0.557	0.519	0.00108776	2	RPGRIP1L
ENSSSCG000450060721	5.96196454171165e-08	0.322137	0.36	0.302	0.00123144	2	ENSSSCG00045006072
ENSSSCG000450223901	6.90659610675808e-08	0.381971	0.278	0.221	0.00142656	2	ENSSSCG00045022390
ADAM101	8.71026533896263e-08	0.284384	0.429	0.372	0.00179911	2	ADAM10
SPARC	8.75157049503509e-08	0.336922	0.328	0.273	0.00180764	2	SPARC
ENSSSCG000450302141	1.04997648783567e-07	0.396218	0.259	0.203	0.00216873	2	ENSSSCG00045030214
VKORC1L11	1.27626930036074e-07	0.290971	0.395	0.336	0.00263613	2	VKORC1L1
ENSSSCG00045038549	1.36871222367226e-07	0.32743	0.371	0.319	0.00282708	2	ENSSSCG00045038549
ENSSSCG00045038317	1.53262124567112e-07	0.29699	0.329	0.273	0.00316563	2	ENSSSCG00045038317
ZSWIM6	1.67926130333811e-07	0.269536	0.471	0.415	0.00346851	2	ZSWIM6
MAP3K1	1.8992949605297e-07	0.336025	0.281	0.226	0.00392299	2	MAP3K1
ENSSSCG00045026585	1.97669325680059e-07	0.25642	0.522	0.462	0.00408286	2	ENSSSCG00045026585
VCL	2.89784804880186e-07	0.345344	0.322	0.269	0.00598551	2	VCL
LRMDA1	4.40612870378175e-07	0.320921	0.396	0.341	0.00910086	2	LRMDA
ENSSSCG000450177591	5.43107778634272e-07	0.26627	0.393	0.336	0.0112179	2	ENSSSCG00045017759
ENSSSCG00045039407	6.32109793742069e-07	0.30092	0.327	0.274	0.0130562	2	ENSSSCG00045039407
ENSSSCG00045006252	7.14822775571124e-07	0.331562	0.345	0.294	0.0147647	2	ENSSSCG00045006252
GTF2I1	8.33719253199971e-07	0.274299	0.46	0.415	0.0172205	2	GTF2I
YWHAZ1	1.80137272459201e-06	0.286485	0.416	0.372	0.0372074	2	YWHAZ
ADGRL21	2.59883139337486e-06	0.254496	0.44	0.386	0.0536789	2	ADGRL2
TNFAIP8	4.95434638502275e-06	0.33363	0.27	0.222	0.102332	2	TNFAIP8
HACD2	5.36631057440297e-06	0.278351	0.333	0.288	0.110841	2	HACD2
ENSSSCG00045008761	5.82792251826308e-06	0.284568	0.287	0.238	0.120376	2	ENSSSCG00045008761
ENSSSCG000450254031	7.29390039007003e-06	0.261241	0.279	0.228	0.150656	2	ENSSSCG00045025403
FAM222B	7.6815709377451e-06	0.250819	0.419	0.375	0.158663	2	FAM222B
APC	8.33694067731575e-06	0.258558	0.422	0.38	0.1722	2	APC
ENSSSCG00045022823	1.12369344609945e-05	0.308811	0.257	0.214	0.232099	2	ENSSSCG00045022823
ENSSSCG000450222701	1.14694473765691e-05	0.269445	0.457	0.422	0.236901	2	ENSSSCG00045022270
ENSSSCG00045037255	1.23495089370253e-05	0.253797	0.36	0.317	0.255079	2	ENSSSCG00045037255
RAPGEF1	1.25516761589602e-05	0.270415	0.298	0.251	0.259255	2	RAPGEF1
MTSS1	1.27380978318855e-05	0.293602	0.289	0.245	0.263105	2	MTSS1
LONP2	1.80959263505014e-05	0.285726	0.357	0.314	0.373771	2	LONP2
ENSSSCG00045001839	2.03477582220982e-05	0.261129	0.306	0.262	0.420283	2	ENSSSCG00045001839
SEC62	4.78654345626767e-05	0.302107	0.271	0.231	0.988661	2	SEC62
ENSSSCG00045001724	5.21261798518759e-05	0.279809	0.267	0.225	1	2	ENSSSCG00045001724
ENSSSCG00045019222	0.000101526	0.268611	0.356	0.321	1	2	ENSSSCG00045019222
ENSSSCG00045008940	0.000148375	0.258497	0.27	0.232	1	2	ENSSSCG00045008940
USP53	0.000193178	0.288329	0.315	0.281	1	2	USP53
ZMYND8	0.000231273	0.255049	0.286	0.25	1	2	ZMYND8
PHF14	0.000249099	0.284692	0.367	0.337	1	2	PHF14
MPP7	0.00024944	0.271012	0.29	0.252	1	2	MPP7
ENSSSCG00045002204	0.000358398	0.396717	0.331	0.305	1	2	ENSSSCG00045002204
ENSSSCG00045023598	0.000410269	0.275974	0.255	0.221	1	2	ENSSSCG00045023598
ENSSSCG000450118171	0.00495041	0.296418	0.404	0.386	1	2	ENSSSCG00045011817
ABCA9	0	2.28902	0.784	0.35	0	3	ABCA9
LAMA2	0	2.16893	0.799	0.396	0	3	LAMA2
SCARA5	0	2.13132	0.582	0.168	0	3	SCARA5
PID1	0	1.91839	0.822	0.515	0	3	PID1
DLC1	0	1.65629	0.957	0.763	0	3	DLC1
CELF21	0	1.23707	0.94	0.719	0	3	CELF2
SESTD1	4.4332352155324e-246	1.42167	0.765	0.462	9.15684733768217e-242	3	SESTD1
MTR	3.18417824164416e-240	1.66461	0.644	0.297	6.57692015811602e-236	3	MTR
ENSSSCG00045007289	7.00236594327977e-233	1.45942	0.733	0.415	1.44633868558444e-228	3	ENSSSCG00045007289
ABCA8	6.00333903428516e-230	1.74565	0.541	0.209	1.2399896775316e-225	3	ABCA8
PARD3	1.66862732623476e-229	1.12487	0.842	0.584	3.4465497423379e-225	3	PARD3
PLSCR	3.97456786474825e-220	1.4651	0.671	0.352	8.20946992463752e-216	3	PLSCR
EBF2	9.76460619337807e-220	1.62877	0.726	0.442	2.01687940924224e-215	3	EBF2
SETBP1	7.33210041256257e-218	1.44384	0.739	0.437	1.5144453402148e-213	3	SETBP1
ENSSSCG00045031611	2.82731785862636e-193	1.14725	0.885	0.738	5.83982503699275e-189	3	ENSSSCG00045031611
EBF1	6.89537204083067e-192	0.758561	0.987	0.96	1.42423909503357e-187	3	EBF1
ENSSSCG00045005164	1.29873436002934e-180	1.87501	0.564	0.278	2.68253582064061e-176	3	ENSSSCG00045005164
ENSSSCG00045008178	1.88518262537511e-176	1.14826	0.737	0.493	3.89384471271228e-172	3	ENSSSCG00045008178
ANTXR11	1.6701488199597e-165	1.09575	0.76	0.504	3.44969238762676e-161	3	ANTXR1
ENSSSCG00045025049	2.41852161441137e-165	1.16275	0.799	0.602	4.99545639456668e-161	3	ENSSSCG00045025049
ENSSSCG00045032013	3.78264663397819e-157	1.12198	0.857	0.719	7.81305662248195e-153	3	ENSSSCG00045032013
LTBP1	2.39339212360804e-152	1.07191	0.736	0.5	4.94355143131241e-148	3	LTBP1
STON2	2.43752374043609e-151	1.45926	0.501	0.237	5.03470528587074e-147	3	STON2
CREB5	4.1242140141988e-150	1.26897	0.709	0.491	8.51856404632763e-146	3	CREB5
MED13L	3.49830166618025e-145	0.702237	0.931	0.856	7.22574209149531e-141	3	MED13L
ENSSSCG00045027976	1.96961588521108e-143	1.18483	0.689	0.459	4.06824161090349e-139	3	ENSSSCG00045027976
COL5A2	2.56975608550826e-143	0.962509	0.801	0.612	5.30783119461731e-139	3	COL5A2
PCSK6	8.55493535845215e-143	1.40076	0.501	0.239	1.76702189828829e-138	3	PCSK6
NOVA1	5.17036473308668e-142	1.42103	0.626	0.382	1.06793883561905e-137	3	NOVA1
LAMC1	6.76623282123514e-135	1.08557	0.767	0.564	1.39756538922612e-130	3	LAMC1
MITF	3.19999442971124e-134	1.14523	0.642	0.396	6.60958849456856e-130	3	MITF
DAPK1	1.44991542260658e-133	1.12149	0.716	0.504	2.99480030539388e-129	3	DAPK1
STK39	2.83210505605638e-133	1.16224	0.613	0.365	5.84971299328445e-129	3	STK39
ARHGAP10	1.88359011602597e-130	1.04843	0.71	0.489	3.89055538465164e-126	3	ARHGAP10
ENSSSCG00045003033	4.84533567681424e-130	1.24459	0.494	0.241	1.00080408404598e-125	3	ENSSSCG00045003033
DCN	1.9301557089243e-129	0.957138	0.749	0.547	3.98673661678314e-125	3	DCN
SH3D19	2.52577168586343e-129	0.994424	0.729	0.52	5.21698141715092e-125	3	SH3D19
GLIS3	2.78762293475224e-126	1.38504	0.595	0.37	5.75783517173075e-122	3	GLIS3
NTRK2	3.2290410795299e-123	1.39835	0.489	0.257	6.66958434976902e-119	3	NTRK2
UST	1.49901774183686e-121	1.30359	0.415	0.186	3.09622114576404e-117	3	UST
PCOLCE2	2.75569130733217e-121	1.31536	0.39	0.164	5.6918803952946e-117	3	PCOLCE2
RNF180	7.54874712537308e-120	1.40068	0.396	0.172	1.55919371874581e-115	3	RNF180
FBN1	2.80856858714669e-116	1.28362	0.684	0.493	5.80109841675148e-112	3	FBN1
PDGFRA	3.01714811463277e-112	1.22298	0.41	0.188	6.23191943077399e-108	3	PDGFRA
BICC11	4.98679801358235e-109	0.914302	0.764	0.569	1.03002312970543e-104	3	BICC1
ZEB2	1.20677857225512e-107	0.834103	0.763	0.56	2.49260114099294e-103	3	ZEB2
IL6ST	2.22589911681543e-107	0.917139	0.7	0.508	4.59759462578226e-103	3	IL6ST
ENSSSCG00045009332	1.01395406326101e-104	1.07403	0.518	0.296	2.09432211766562e-100	3	ENSSSCG00045009332
PLPP3	1.10929257459411e-103	0.974995	0.797	0.672	2.29124381282413e-99	3	PLPP3
COL14A1	2.66861208858985e-102	1.07809	0.6	0.393	5.51201826898234e-98	3	COL14A1
CYP27A1	6.23722075775474e-102	1.23474	0.46	0.246	1.28829794751424e-97	3	CYP27A1
ENSSSCG00045019541	7.81805863394189e-100	1.53688	0.327	0.134	1.6148200108407e-95	3	ENSSSCG00045019541
EGFR	1.06322133111425e-99	1.03068	0.482	0.264	2.19608365941649e-95	3	EGFR
MGP	4.9957945780064e-98	0.969539	0.625	0.414	1.03188137008722e-93	3	MGP
FNDC3B	2.96129779331534e-96	0.647564	0.883	0.802	6.11656059209284e-92	3	FNDC3B
ENSSSCG00045005005	3.841874493365e-96	1.26011	0.356	0.16	7.93539176604542e-92	3	ENSSSCG00045005005
NFIA	1.5440742777271e-95	0.571153	0.951	0.916	3.18928542064533e-91	3	NFIA
COLEC121	1.55380384828235e-95	1.01626	0.612	0.409	3.20938184862719e-91	3	COLEC12
AGTR1	4.48515003665203e-95	1.32936	0.338	0.147	9.26407740070477e-91	3	AGTR1
PIK3R1	6.93486340382646e-94	0.947701	0.681	0.5	1.43239603606035e-89	3	PIK3R1
UAP1	1.08724150800311e-92	1.20936	0.433	0.232	2.24569733478043e-88	3	UAP1
ENSSSCG00045006430	3.27094737747131e-92	1.04541	0.537	0.333	6.75614180816698e-88	3	ENSSSCG00045006430
AKAP13	5.83242911691985e-90	0.674451	0.814	0.703	1.20468823409979e-85	3	AKAP13
IGFBP5	4.18482264048964e-88	1.21219	0.56	0.371	8.64375116393135e-84	3	IGFBP5
ART4	2.31815836002949e-86	1.26446	0.374	0.186	4.78815609264092e-82	3	ART4
GPC6	3.97320789652861e-86	1.00656	0.73	0.589	8.20666091027985e-82	3	GPC6
ENSSSCG00045022304	1.058704322731e-85	1.29388	0.388	0.201	2.18675377860087e-81	3	ENSSSCG00045022304
ENSSSCG00045007613	4.91454221243479e-85	0.593217	0.903	0.836	1.01509869397841e-80	3	ENSSSCG00045007613
GSN	1.78671489861456e-84	0.803452	0.79	0.651	3.69045962308838e-80	3	GSN
ENSSSCG00045039226	1.83364440688741e-82	1.34447	0.384	0.198	3.78739252242594e-78	3	ENSSSCG00045039226
COL6A6	2.61338070712299e-82	1.15896	0.497	0.307	5.39793785056254e-78	3	COL6A6
PBX1	3.94513192105311e-82	0.828035	0.746	0.601	8.14866998293521e-78	3	PBX1
ENSSSCG00045006770	1.45872413143961e-80	1.18326	0.264	0.103	3.01299469348852e-76	3	ENSSSCG00045006770
FN1	2.18743187313813e-80	1.60745	0.583	0.424	4.5181405339668e-76	3	FN1
DDR2	4.49656088284349e-80	1.00184	0.489	0.301	9.28764650351323e-76	3	DDR2
RORA	1.62893441248928e-79	0.993337	0.587	0.416	3.36456402899662e-75	3	RORA
DENND2A	1.68898708175424e-77	1.07778	0.373	0.195	3.48860281736337e-73	3	DENND2A
SLC16A7	2.76174147728296e-77	1.1584	0.526	0.354	5.70437702132795e-73	3	SLC16A7
CFH	1.07653166505334e-76	1.12096	0.394	0.214	2.22357615416767e-72	3	CFH
GPC3	2.5355991371665e-76	1.20423	0.449	0.271	5.2372800178174e-72	3	GPC3
HPGD	3.92116739909851e-74	1.45795	0.27	0.114	8.09917126283797e-70	3	HPGD
FBLN5	2.27548288591335e-73	1.05511	0.3	0.136	4.70000990085401e-69	3	FBLN5
ENSSSCG00045032714	6.32577624198257e-72	1.01629	0.463	0.283	1.3065890827815e-67	3	ENSSSCG00045032714
DCLK11	1.02155643306859e-71	0.906249	0.556	0.376	2.11002481250316e-67	3	DCLK1
ENSSSCG00045007633	2.32035114051941e-71	0.858944	0.551	0.373	4.79268528074284e-67	3	ENSSSCG00045007633
ENSSSCG00045017035	2.79514766855434e-71	0.816779	0.606	0.44	5.77337750939899e-67	3	ENSSSCG00045017035
GGT5	1.55927266987189e-70	1.0401	0.258	0.106	3.2206776996204e-66	3	GGT5
ZBTB16	4.93779726798507e-70	0.619767	0.846	0.745	1.01990202570232e-65	3	ZBTB16
ENSSSCG00045030880	1.65770655004392e-69	0.788762	0.525	0.349	3.42399287911571e-65	3	ENSSSCG00045030880
NKD1	3.88695887530033e-69	1.11	0.353	0.186	8.02851355693283e-65	3	NKD1
ENSSSCG00045002925	6.20254231918778e-69	1.00429	0.32	0.158	1.28113511602824e-64	3	ENSSSCG00045002925
C8orf34	3.3867233366085e-68	1.23499	0.35	0.19	6.99527705176486e-64	3	C8orf34
ZEB1	6.88482896176084e-67	0.673958	0.813	0.747	1.4220614220517e-62	3	ZEB1
ENSSSCG00045001923	1.32218641511322e-66	0.983372	0.435	0.267	2.73097604041636e-62	3	ENSSSCG00045001923
SAT1	2.53519937779265e-66	0.776692	0.587	0.418	5.23645431483072e-62	3	SAT1
ROR1	4.49069905969676e-66	1.2551	0.431	0.273	9.27553890780367e-62	3	ROR1
ENSSSCG00045027195	5.34983120253725e-66	0.875303	0.58	0.419	1.10500763488407e-61	3	ENSSSCG00045027195
THRB	5.64452128546193e-66	0.723363	0.76	0.651	1.16587587151216e-61	3	THRB
ENSSSCG00045022197	9.41330676912551e-66	1.02129	0.327	0.167	1.94431851316287e-61	3	ENSSSCG00045022197
WASF3	1.0028559162381e-65	0.995168	0.36	0.196	2.0713988949898e-61	3	WASF3
EBF3	5.66251070841136e-65	0.801577	0.519	0.345	1.16959158682237e-60	3	EBF3
PSD3	1.96758539913155e-63	0.722672	0.669	0.528	4.06404764190622e-59	3	PSD3
ENSSSCG00045000698	4.88426397961737e-63	0.729195	0.629	0.483	1.00884472498997e-58	3	ENSSSCG00045000698
EDA	7.85078398399075e-63	1.24584	0.457	0.306	1.62157943189329e-58	3	EDA
ENSSSCG00045023834	1.691005998457e-60	0.869883	0.465	0.303	3.49277288981293e-56	3	ENSSSCG00045023834
ARID5B	1.09178525331425e-59	0.864608	0.493	0.335	2.25508244072058e-55	3	ARID5B
MFAP5	1.17505138045024e-59	1.02569	0.343	0.191	2.42706862631997e-55	3	MFAP5
KCTD3	4.9769646656518e-58	0.76702	0.53	0.375	1.02799205169038e-53	3	KCTD3
GNA14	2.73938116138183e-57	0.964136	0.4	0.245	5.65819178883416e-53	3	GNA14
SRPX	9.1662008842629e-56	1.03219	0.329	0.184	1.8932787926445e-51	3	SRPX
ENSSSCG00045004239	1.99495014034505e-55	0.983135	0.511	0.368	4.1205695148827e-51	3	ENSSSCG00045004239
ENSSSCG00045009137	2.52471137223526e-54	0.989314	0.396	0.25	5.21479133935192e-50	3	ENSSSCG00045009137
ENSSSCG000450363761	3.46540946557924e-54	0.927117	0.329	0.184	7.15780325115393e-50	3	ENSSSCG00045036376
MORC4	2.81933993807812e-53	0.902574	0.287	0.148	5.82334664210036e-49	3	MORC4
ADAM22	1.17986200754979e-52	1.01535	0.305	0.167	2.43700497659409e-48	3	ADAM22
COMMD6	2.95289364578992e-50	0.710786	0.635	0.515	6.09920182537909e-46	3	COMMD6
SAMHD1	3.55067776096256e-50	0.904628	0.362	0.222	7.33392491526818e-46	3	SAMHD1
ENSSSCG00045023317	9.3856380116758e-49	0.980835	0.31	0.177	1.93860353131164e-44	3	ENSSSCG00045023317
CAMK2D	9.82278223967811e-49	0.639405	0.636	0.534	2.02889567160551e-44	3	CAMK2D
FYN	3.04163126392535e-48	0.721396	0.618	0.504	6.2824893756378e-44	3	FYN
PTPN131	6.84492632265334e-48	0.612616	0.559	0.413	1.41381953194405e-43	3	PTPN13
SOBP	1.0573941548071e-47	0.918396	0.398	0.264	2.18404762675406e-43	3	SOBP
TFDP2	5.40816162631749e-47	0.783597	0.533	0.398	1.11705578391588e-42	3	TFDP2
GPX3	2.59357056398404e-46	0.731736	0.377	0.229	5.35701999990904e-42	3	GPX3
NECTIN3	5.1216525869007e-46	0.80896	0.365	0.228	1.05787734182434e-41	3	NECTIN3
SPON11	1.21626383312915e-45	0.847463	0.453	0.31	2.51219294732826e-41	3	SPON1
LPAR1	5.93910380391525e-45	0.826447	0.352	0.214	1.2267218906987e-40	3	LPAR1
ENSSSCG00045010572	9.44302512798254e-45	0.830505	0.262	0.137	1.95045684018479e-40	3	ENSSSCG00045010572
TCF7L2	3.64366246489442e-44	0.532229	0.736	0.634	7.52598482123943e-40	3	TCF7L2
ENSSSCG00045036758	1.14276047444353e-43	0.773918	0.465	0.333	2.36037175996312e-39	3	ENSSSCG00045036758
BACH2	1.12807937700269e-42	0.923867	0.384	0.257	2.33004795319906e-38	3	BACH2
CDC14B	1.23182133650976e-42	0.791424	0.423	0.293	2.5443269705609e-38	3	CDC14B
CASC1	2.41684161837518e-42	0.812213	0.281	0.157	4.99198636275394e-38	3	CASC1
ENSSSCG00045006218	3.26274947408057e-42	0.770425	0.424	0.294	6.73920903871343e-38	3	ENSSSCG00045006218
PLCB1	4.40366328468477e-42	0.507729	0.746	0.64	9.09576651451639e-38	3	PLCB1
ENSSSCG000450186631	1.03057726476976e-41	0.66045	0.673	0.561	2.12865734038194e-37	3	ENSSSCG00045018663
ADD3	1.76648630739131e-40	0.738868	0.529	0.416	3.64867746791675e-36	3	ADD3
RUNX2	1.84827615933158e-40	0.883833	0.295	0.174	3.81761440709939e-36	3	RUNX2
ENSSSCG00045022617	3.4805303948849e-40	0.759465	0.305	0.181	7.18903553063476e-36	3	ENSSSCG00045022617
GLI31	3.72062801141437e-38	0.642435	0.6	0.482	7.68495715757638e-34	3	GLI3
PLXDC2	4.6915814070771e-38	0.444206	0.848	0.79	9.69046139631775e-34	3	PLXDC2
KLF9	9.2476178368837e-38	0.701644	0.386	0.26	1.91009546420833e-33	3	KLF9
FMNL2	1.15170975876228e-37	0.710281	0.551	0.445	2.37885650672349e-33	3	FMNL2
TPST1	1.53558052859443e-37	0.81651	0.377	0.259	3.1717415818118e-33	3	TPST1
KLF121	1.5567603003172e-36	0.467075	0.751	0.673	3.21548840030517e-32	3	KLF12
DNAJC1	3.20663395464015e-36	0.699809	0.482	0.371	6.62330243330922e-32	3	DNAJC1
TMEFF2	7.25781517308293e-36	0.91561	0.345	0.23	1.49910172400028e-31	3	TMEFF2
TGFBR3	1.73566084178909e-34	0.584339	0.567	0.461	3.58500746871536e-30	3	TGFBR3
ETV1	3.98545490196463e-34	0.734911	0.256	0.149	8.23195710000794e-30	3	ETV1
ENSSSCG00045000649	5.64539107441227e-34	0.920956	0.264	0.156	1.16605552641985e-29	3	ENSSSCG00045000649
MID1	6.93484266780165e-34	0.887981	0.609	0.532	1.43239175303443e-29	3	MID1
SMIM14	1.68312084361021e-33	0.778599	0.35	0.239	3.47648610247689e-29	3	SMIM14
GXYLT2	7.42524385210332e-33	0.774309	0.291	0.183	1.53368411765194e-28	3	GXYLT2
ANG1	1.05580972174211e-32	0.653762	0.391	0.279	2.18077498025832e-28	3	ANG
PDE1A	1.50007181151143e-32	0.638382	0.453	0.341	3.09839832667685e-28	3	PDE1A
ASPH	2.34284981239815e-32	0.540583	0.53	0.41	4.83915628750837e-28	3	ASPH
ABCA1	2.41731498565066e-32	0.678057	0.351	0.239	4.99296410286144e-28	3	ABCA1
RGMA	2.77699277454867e-32	0.789218	0.259	0.156	5.73587857583028e-28	3	RGMA
PLOD21	3.42384851065613e-32	0.66779	0.446	0.332	7.07195909876024e-28	3	PLOD2
ENSSSCG00045001449	3.75494613191841e-32	0.562453	0.568	0.466	7.75584123547748e-28	3	ENSSSCG00045001449
ANTXR2	4.72117029154158e-32	0.662317	0.4	0.289	9.75157723717914e-28	3	ANTXR2
LRP1	2.92151930656275e-30	0.693032	0.311	0.207	6.03439812770536e-26	3	LRP1
ENSSSCG00045013905	4.87764342021839e-30	0.69456	0.294	0.192	1.00747724844611e-25	3	ENSSSCG00045013905
MAGI3	6.73438581319768e-30	0.57297	0.636	0.562	1.39098738971598e-25	3	MAGI3
ENSSSCG00045025084	6.91088214333326e-30	0.572769	0.533	0.433	1.42744270670548e-25	3	ENSSSCG00045025084
SESN1	1.21914662003539e-29	0.520227	0.55	0.445	2.51814734368311e-25	3	SESN1
ENSSSCG00045008876	1.88577561616787e-29	0.716358	0.303	0.199	3.89506953519474e-25	3	ENSSSCG00045008876
ZCCHC24	1.97101423347535e-29	0.673135	0.385	0.28	4.07112989924333e-25	3	ZCCHC24
FOXO3	2.44792004165992e-29	0.482052	0.702	0.614	5.05617884604857e-25	3	FOXO3
GLI21	8.81527232122109e-29	0.661939	0.33	0.224	1.82079449794822e-24	3	GLI2
TACC1	1.54968701095118e-28	0.527613	0.634	0.556	3.20087852111966e-24	3	TACC1
AUH	3.79416840403402e-28	0.582579	0.514	0.417	7.83685483853227e-24	3	AUH
SSBP2	4.29664907867713e-28	0.465477	0.692	0.625	8.87472867200761e-24	3	SSBP2
PRDM5	8.61784607568258e-28	0.623932	0.291	0.19	1.78001610693224e-23	3	PRDM5
SOX51	1.20739534077072e-27	0.333722	0.94	0.922	2.49387507636192e-23	3	SOX5
AOX1	1.51340653135992e-27	0.667967	0.254	0.159	3.12594119052391e-23	3	AOX1
MLXIP	2.25946891202722e-27	0.609589	0.352	0.249	4.66693303779222e-23	3	MLXIP
ENSSSCG00045032825	2.53170204224135e-27	0.807562	0.27	0.177	5.2292305682495e-23	3	ENSSSCG00045032825
ENSSSCG000450341271	2.66212892377517e-27	0.395891	0.581	0.481	5.49862729205761e-23	3	ENSSSCG00045034127
RNF217	3.10859672887123e-27	0.663566	0.388	0.29	6.42080654348353e-23	3	RNF217
GATA4	8.76714492763513e-27	0.625378	0.306	0.206	1.81085378480304e-22	3	GATA4
ENSSSCG00045011769	9.42385174701916e-27	0.666047	0.348	0.248	1.94649657834681e-22	3	ENSSSCG00045011769
SLC2A13	3.23481267508113e-26	0.625222	0.385	0.287	6.68150558038008e-22	3	SLC2A13
PDK4	3.5217598999666e-26	0.611875	0.319	0.215	7.27419507338102e-22	3	PDK4
ENSSSCG00045012794	3.7340190438836e-26	0.671494	0.262	0.169	7.71261633514158e-22	3	ENSSSCG00045012794
ENSSSCG00045021464	1.4978949243019e-25	0.670084	0.262	0.169	3.09390196614557e-21	3	ENSSSCG00045021464
ENSSSCG000450271121	2.23619092314555e-25	0.618608	0.574	0.497	4.61885235175713e-21	3	ENSSSCG00045027112
TNRC6B	2.81190784039737e-25	0.405337	0.687	0.616	5.80799564434076e-21	3	TNRC6B
MMP16	3.55256392463053e-25	0.760659	0.251	0.159	7.33782078632437e-21	3	MMP16
STAG1	8.64779294903032e-25	0.314604	0.788	0.729	1.78620163362221e-20	3	STAG1
FOXO1	9.73805904804293e-25	0.480024	0.616	0.536	2.01139609637327e-20	3	FOXO1
ENSSSCG00045005035	1.17528575027807e-24	0.693873	0.305	0.213	2.42755271719936e-20	3	ENSSSCG00045005035
SYNPO2	1.9408261511994e-24	0.65421	0.413	0.315	4.00877641530235e-20	3	SYNPO2
ENSSSCG00045017717	5.14168090889518e-24	0.587822	0.422	0.33	1.0620141917323e-19	3	ENSSSCG00045017717
DOCK7	1.42306820021493e-23	0.592303	0.357	0.266	2.93934736754395e-19	3	DOCK7
ZNF704	3.58969754661468e-23	0.574519	0.514	0.435	7.41452028253263e-19	3	ZNF704
MEIOB	4.54115112011959e-23	0.45833	0.566	0.475	9.37974763860701e-19	3	MEIOB
DPYSL2	4.58902644923867e-23	0.535597	0.359	0.265	9.47863413090248e-19	3	DPYSL2
ENSSSCG00045018272	4.78478550928556e-23	0.655553	0.271	0.185	9.88297446942932e-19	3	ENSSSCG00045018272
ENSSSCG00045002914	9.05722245998702e-23	0.509673	0.481	0.394	1.87076929911032e-18	3	ENSSSCG00045002914
ENSSSCG00045035168	1.80080349170015e-22	0.568623	0.363	0.271	3.71955961210666e-18	3	ENSSSCG00045035168
ASAP31	2.49674504839811e-22	0.620868	0.287	0.201	5.1570268974663e-18	3	ASAP3
ENSSSCG00045019284	4.64128923313438e-22	0.58494	0.33	0.24	9.58658291103906e-18	3	ENSSSCG00045019284
COL6A1	6.12452331000366e-22	0.570485	0.298	0.21	1.26502028968126e-17	3	COL6A1
MYO9A	1.95908572107933e-21	0.436137	0.591	0.524	4.04649155688935e-17	3	MYO9A
SESN3	5.57909915738224e-21	0.671588	0.331	0.248	1.1523629309573e-16	3	SESN3
PDZRN3	5.9832196120409e-21	0.597026	0.502	0.438	1.23583401086705e-16	3	PDZRN3
ENSSSCG00045013572	6.9947725869824e-21	0.649758	0.337	0.251	1.44477027784121e-16	3	ENSSSCG00045013572
ADGRD11	9.13569728527273e-21	0.523027	0.436	0.344	1.88697827427308e-16	3	ADGRD1
NCAM1	1.17278058411718e-20	0.73364	0.267	0.187	2.42237829649404e-16	3	NCAM1
XYLT1	1.95079607566615e-20	0.802587	0.292	0.21	4.02936929428844e-16	3	XYLT1
ENSSSCG00045038004	2.43569326439741e-20	0.63376	0.269	0.187	5.03092443761285e-16	3	ENSSSCG00045038004
CABLES1	3.42918790705754e-20	0.613344	0.267	0.186	7.08298762202735e-16	3	CABLES1
ENSSSCG00045033629	3.68422606256086e-20	0.657486	0.403	0.323	7.60976893221946e-16	3	ENSSSCG00045033629
ENSSSCG00045026214	3.68606559031938e-20	0.380861	0.67	0.608	7.61356847680468e-16	3	ENSSSCG00045026214
ORC4	4.1713962689288e-20	0.425603	0.507	0.425	8.61601899347244e-16	3	ORC4
JAZF1	6.98431049640045e-20	0.528847	0.514	0.449	1.44260933303151e-15	3	JAZF1
SAMD4A1	1.00983916794775e-19	0.58074	0.495	0.423	2.08582280139609e-15	3	SAMD4A
SDC2	1.03674130945242e-19	0.787136	0.264	0.187	2.14138917467398e-15	3	SDC2
ENSSSCG00045008586	1.21673999494459e-19	0.572135	0.339	0.259	2.51317645955806e-15	3	ENSSSCG00045008586
ENSSSCG00045039239	1.38280117883197e-19	0.569318	0.447	0.368	2.85617583487743e-15	3	ENSSSCG00045039239
ENSSSCG00045024727	1.41461072078319e-19	0.408487	0.604	0.516	2.92187844377768e-15	3	ENSSSCG00045024727
ENSSSCG000450363151	1.87321824520167e-19	0.352517	0.559	0.461	3.86913228546405e-15	3	ENSSSCG00045036315
TNXB	1.97468064786631e-19	0.582785	0.312	0.23	4.07870287816785e-15	3	TNXB
NEGR11	2.29165616708342e-19	0.794873	0.41	0.34	4.7334158131108e-15	3	NEGR1
TGFBR2	3.23320718276423e-19	0.410492	0.5	0.419	6.67818943599952e-15	3	TGFBR2
SLC40A1	3.35257163878363e-19	0.445648	0.381	0.294	6.92473671990758e-15	3	SLC40A1
IGF1	3.38049367518801e-19	0.818365	0.355	0.282	6.98240968610083e-15	3	IGF1
KAT6B	3.38794980181719e-19	0.440956	0.509	0.435	6.9978103156534e-15	3	KAT6B
RBPJ	4.38717184482868e-19	0.31313	0.545	0.467	9.06170344549365e-15	3	RBPJ
SSPN	5.4174229741991e-19	0.552663	0.278	0.199	1.11896871532083e-14	3	SSPN
ENSSSCG00045019928	7.27508341610516e-19	0.511519	0.323	0.237	1.50266847959652e-14	3	ENSSSCG00045019928
TIAM11	1.06716915527199e-18	0.532862	0.301	0.217	2.20423789021429e-14	3	TIAM1
P4HA11	1.42898132819616e-18	0.434667	0.449	0.369	2.95156093338917e-14	3	P4HA1
ENSSSCG00045036261	1.77378716394356e-18	0.338424	0.761	0.736	3.66375738712542e-14	3	ENSSSCG00045036261
ENSSSCG00045026017	1.80008589405552e-18	0.46779	0.405	0.328	3.71807741417168e-14	3	ENSSSCG00045026017
COL12A1	3.30170677615594e-18	0.70678	0.275	0.197	6.8196753461501e-14	3	COL12A1
PNISR	3.67364682776366e-18	0.355323	0.633	0.554	7.58791752274584e-14	3	PNISR
ENSSSCG00045000409	5.87283849618191e-18	0.561863	0.421	0.346	1.21303479138637e-13	3	ENSSSCG00045000409
CAMKK21	1.1886991318534e-17	0.550171	0.327	0.25	2.4552580568432e-13	3	CAMKK2
BMPR1A1	1.68888400394454e-17	0.499321	0.421	0.346	3.48838991014744e-13	3	BMPR1A
SF3B1	2.53192154106277e-17	0.337379	0.619	0.548	5.22968394306516e-13	3	SF3B1
INSR	2.5406860115059e-17	0.481288	0.399	0.321	5.24778695676544e-13	3	INSR
CCDC14	3.04898409574495e-17	0.497421	0.352	0.277	6.29767664976119e-13	3	CCDC14
RALGPS21	3.16317687945288e-17	0.579286	0.275	0.204	6.53354184450993e-13	3	RALGPS2
SLC5A10	3.68190414519359e-17	0.600457	0.262	0.191	7.60497301189737e-13	3	SLC5A10
ENSSSCG00045035686	5.91471114793044e-17	0.507805	0.393	0.321	1.22168358760503e-12	3	ENSSSCG00045035686
EFEMP11	1.06873617878819e-16	0.332197	0.518	0.433	2.20747457728701e-12	3	EFEMP1
CHD9	1.17475523477681e-16	0.303751	0.654	0.589	2.4264569374315e-12	3	CHD9
C2CD5	1.51474445175835e-16	0.502991	0.345	0.275	3.12870466510687e-12	3	C2CD5
ENSSSCG00045032731	1.64829618593667e-16	0.291592	0.727	0.696	3.40455577205219e-12	3	ENSSSCG00045032731
ENSSSCG00045019993	1.82421484339475e-16	0.480564	0.273	0.197	3.76791575903186e-12	3	ENSSSCG00045019993
RUNX1	2.1158271044619e-16	0.723479	0.252	0.183	4.37024088426606e-12	3	RUNX1
ENSSSCG000450288371	3.60058555052347e-16	0.430402	0.414	0.336	7.43700945460622e-12	3	ENSSSCG00045028837
TAOK3	5.58120245658184e-16	0.435113	0.49	0.427	1.15279736740698e-11	3	TAOK3
ARHGAP21	9.25067753433976e-16	0.406758	0.499	0.443	1.91072744471788e-11	3	ARHGAP21
ENSSSCG00045004868	1.08397591175249e-15	0.505049	0.287	0.216	2.23895224572478e-11	3	ENSSSCG00045004868
NAV1	1.5236182686064e-15	0.428727	0.472	0.405	3.14703353380652e-11	3	NAV1
ENSSSCG00045021010	1.82194349595123e-15	0.49712	0.252	0.181	3.76322429088727e-11	3	ENSSSCG00045021010
BICRAL	2.46572582664121e-15	0.387239	0.545	0.485	5.09295669492743e-11	3	BICRAL
GHR	5.60330333986865e-15	0.256556	0.88	0.855	1.15736230484987e-10	3	GHR
BBS9	7.062662727256e-15	0.420324	0.532	0.478	1.45879298631473e-10	3	BBS9
ENSSSCG00045016356	8.16070027977567e-15	0.503889	0.376	0.307	1.68559264278766e-10	3	ENSSSCG00045016356
CREBBP	1.1837306699622e-14	0.361972	0.547	0.489	2.44499569880693e-10	3	CREBBP
ENSSSCG00045027491	1.385581040795e-14	0.458149	0.376	0.307	2.86191763976207e-10	3	ENSSSCG00045027491
RETREG11	1.57191801969615e-14	0.458857	0.341	0.267	3.24679666968241e-10	3	RETREG1
ENSSSCG00045038873	2.56119910160192e-14	0.504024	0.259	0.193	5.29015674435876e-10	3	ENSSSCG00045038873
ENSSSCG00045022329	2.97944268660256e-14	0.398704	0.426	0.358	6.1540388691776e-10	3	ENSSSCG00045022329
FAP1	3.4092649607616e-14	0.460896	0.432	0.369	7.04183677645308e-10	3	FAP
ENSSSCG00045013976	3.63019628687553e-14	0.409788	0.51	0.454	7.49817043054141e-10	3	ENSSSCG00045013976
FBXL20	4.92706262714877e-14	0.383099	0.45	0.386	1.01768478563758e-09	3	FBXL20
HELZ	5.24689112445639e-14	0.3784	0.521	0.457	1.08374536175647e-09	3	HELZ
EXT1	8.54947278977685e-14	0.308508	0.787	0.782	1.76589360472841e-09	3	EXT1
TASP1	8.5719801737122e-14	0.494384	0.418	0.362	1.77054250488026e-09	3	TASP1
ENSSSCG00045030775	1.18797196110619e-13	0.37466	0.468	0.409	2.45375608566483e-09	3	ENSSSCG00045030775
SLC25A211	1.27178862013252e-13	0.659494	0.354	0.298	2.62687939488371e-09	3	SLC25A21
ENSSSCG00045010553	1.56812134120804e-13	0.503748	0.427	0.371	3.23895463026521e-09	3	ENSSSCG00045010553
NT5C2	1.87473888171063e-13	0.349251	0.493	0.432	3.87227316017331e-09	3	NT5C2
ADAM121	1.96544441844158e-13	0.772932	0.38	0.325	4.05962544629108e-09	3	ADAM12
MXI1	3.25196514066563e-13	0.501142	0.268	0.206	6.71693399804486e-09	3	MXI1
ENSSSCG00045033146	7.63746945559705e-13	0.346364	0.585	0.543	1.57751931605357e-08	3	ENSSSCG00045033146
ZNF618	1.01222656683775e-12	0.388412	0.422	0.361	2.09075397380337e-08	3	ZNF618
ENSSSCG00045005230	1.31594920320106e-12	0.504381	0.387	0.332	2.71809307921179e-08	3	ENSSSCG00045005230
ENSSSCG00045006357	2.4610241564579e-12	0.516525	0.277	0.219	5.08324539516378e-08	3	ENSSSCG00045006357
ENSSSCG00045034281	2.63853070655047e-12	0.460302	0.312	0.25	5.44988517437999e-08	3	ENSSSCG00045034281
TTC14	2.67951982036030e-12	0.365528	0.438	0.379	5.53454818895421e-08	3	TTC14
ENSSSCG00045025622	2.86267096808042e-12	0.534927	0.343	0.283	5.9128468845701e-08	3	ENSSSCG00045025622
CSPP1	2.96414624545634e-12	0.439392	0.391	0.34	6.12244406999008e-08	3	CSPP1
UBE4B	3.50232913242156e-12	0.435831	0.392	0.338	7.23406082301674e-08	3	UBE4B
CCPG1	4.81425236641432e-12	0.420768	0.306	0.247	9.94383826282878e-08	3	CCPG1
SSH2	4.86536299997737e-12	0.321972	0.694	0.665	1.00494072764533e-07	3	SSH2
ENSSSCG000450183511	5.03721348287424e-12	0.454886	0.28	0.221	1.04043644488767e-07	3	ENSSSCG00045018351
ARL13B	5.94959838288213e-12	0.482844	0.307	0.25	1.2288895459843e-07	3	ARL13B
RBFOX2	6.7296190946404e-12	0.273479	0.693	0.657	1.39000282399797e-07	3	RBFOX2
ECM2	7.94381683057671e-12	0.398605	0.325	0.264	1.64079536635562e-07	3	ECM2
DDX17	1.06402997993613e-11	0.254602	0.713	0.668	2.19775392355809e-07	3	DDX17
TRPS1	1.41375278945981e-11	0.317599	0.664	0.639	2.92010638662923e-07	3	TRPS1
Grb10	1.90403347183651e-11	0.356964	0.372	0.311	3.93278113607831e-07	3	Grb10
PRICKLE11	2.33525068426851e-11	0.567642	0.447	0.404	4.82346028835661e-07	3	PRICKLE1
ENSSSCG00045021263	4.33543027579998e-11	0.473808	0.28	0.226	8.95483123466486e-07	3	ENSSSCG00045021263
SNRNP70	4.56580619723757e-11	0.325893	0.48	0.424	9.4306727003942e-07	3	SNRNP70
OGT	4.8109752696693e-11	0.335915	0.452	0.398	9.93706941950194e-07	3	OGT
ENSSSCG000450138051	9.36228401858531e-11	0.415233	0.275	0.22	1.9337797640388e-06	3	ENSSSCG00045013805
CGNL11	1.00898807062547e-10	0.342665	0.393	0.33	2.08406485987691e-06	3	CGNL1
ESR11	1.53204681001619e-10	0.43703	0.34	0.287	3.16444268608844e-06	3	ESR1
PCCA	1.9841965664038e-10	0.33088	0.498	0.448	4.09835800790705e-06	3	PCCA
FNIP1	2.44358964303095e-10	0.407306	0.41	0.364	5.04723440768043e-06	3	FNIP1
ENSSSCG00045008164	2.66524114144287e-10	0.30491	0.452	0.4	5.50505557765025e-06	3	ENSSSCG00045008164
UNKL	2.96609914249851e-10	0.445103	0.273	0.222	6.12647777883068e-06	3	UNKL
PRRC2B	3.04503284992164e-10	0.371744	0.366	0.314	6.28951535151314e-06	3	PRRC2B
SMAD3	3.2293457442537e-10	0.395955	0.379	0.328	6.67021363475602e-06	3	SMAD3
RNF169	4.24181309920298e-10	0.389573	0.443	0.402	8.76146495640375e-06	3	RNF169
NAV2	4.74495823153721e-10	0.767073	0.409	0.383	9.80071122724011e-06	3	NAV2
IL33	4.896989984398e-10	0.342117	0.283	0.227	1.01147328127741e-05	3	IL33
ENSSSCG000450071851	7.14742931289951e-10	0.370495	0.388	0.333	1.47630152457939e-05	3	ENSSSCG00045007185
WBP1L	7.78555255048037e-10	0.402511	0.378	0.329	1.60810587930172e-05	3	WBP1L
ENSSSCG000450394531	1.01382794430878e-09	0.263807	0.503	0.445	2.09406161896979e-05	3	ENSSSCG00045039453
ENSSSCG00045022546	1.14441960723857e-09	0.367219	0.391	0.337	2.36379869875126e-05	3	ENSSSCG00045022546
ENSSSCG00045023112	1.19713919710001e-09	0.386798	0.27	0.218	2.47269101161007e-05	3	ENSSSCG00045023112
ENSSSCG00045010503	1.47504538654948e-09	0.412866	0.252	0.203	3.04670624591796e-05	3	ENSSSCG00045010503
CLMP2	1.58871204519161e-09	0.347511	0.426	0.367	3.28148472934327e-05	3	CLMP
ENSSSCG00045014270	1.89960706973884e-09	0.426929	0.429	0.393	3.92363840254558e-05	3	ENSSSCG00045014270
ENSSSCG00045035653	2.3371458889304e-09	0.347135	0.603	0.576	4.82737483358575e-05	3	ENSSSCG00045035653
ENSSSCG00045015169	2.44962270268253e-09	0.436863	0.326	0.282	5.05969569239077e-05	3	ENSSSCG00045015169
DIP2C	2.50842481187244e-09	0.311857	0.515	0.474	5.18115144892253e-05	3	DIP2C
SPATS2L	3.27056793990657e-09	0.367701	0.418	0.37	6.75535807987702e-05	3	SPATS2L
TTC21B	4.20577876997923e-09	0.42013	0.263	0.216	8.6870360493921e-05	3	TTC21B
MEIS11	4.2423787275385e-09	0.327321	0.315	0.259	8.76263326173078e-05	3	MEIS1
SLC1A3	4.2579417533763e-09	0.350873	0.426	0.373	8.79477869159875e-05	3	SLC1A3
EPS81	5.89140247836964e-09	0.314086	0.514	0.465	0.000121687	3	EPS8
TIMP2	8.98058182173015e-09	0.448659	0.298	0.253	0.000185494	3	TIMP2
MOB1B	1.42660807804177e-08	0.433423	0.255	0.208	0.000294666	3	MOB1B
ENSSSCG00045033546	1.58005730328534e-08	0.389707	0.25	0.204	0.000326361	3	ENSSSCG00045033546
ENSSSCG00045028005	1.97062169948614e-08	0.262859	0.567	0.53	0.000407032	3	ENSSSCG00045028005
NFIX1	2.26450919977636e-08	0.39482	0.297	0.253	0.000467734	3	NFIX
DCK1	2.62468855549247e-08	0.322765	0.376	0.326	0.000542129	3	DCK
ENSSSCG00045023790	3.2830679193797e-08	0.273129	0.478	0.434	0.000678118	3	ENSSSCG00045023790
FSTL1	3.41271833834737e-08	0.409709	0.306	0.262	0.000704897	3	FSTL1
MBTD1	4.9413813940248e-08	0.34472	0.4	0.362	0.00102064	3	MBTD1
ENSSSCG000450145391	5.61712762342657e-08	0.326435	0.349	0.3	0.00116022	3	ENSSSCG00045014539
PCDH91	6.49915754135795e-08	0.599925	0.547	0.54	0.0013424	3	PCDH9
FAM126A	6.95028467789343e-08	0.330196	0.448	0.416	0.00143558	3	FAM126A
RASSF81	7.64205268460657e-08	0.355675	0.405	0.364	0.00157847	3	RASSF8
ITGB5	8.5644029977662e-08	0.366086	0.303	0.259	0.00176898	3	ITGB5
FRS2	9.44780244510861e-08	0.361648	0.42	0.389	0.00195144	3	FRS2
ENSSSCG00045005069	1.15035783848331e-07	0.309281	0.437	0.401	0.00237606	3	ENSSSCG00045005069
ENSSSCG00045005134	1.32511167897346e-07	0.351411	0.356	0.313	0.00273702	3	ENSSSCG00045005134
SETD3	1.42981865404336e-07	0.394311	0.265	0.223	0.00295329	3	SETD3
ENSSSCG000450182501	1.81064824318909e-07	0.545623	0.335	0.304	0.00373989	3	ENSSSCG00045018250
RUFY3	3.1330661267989e-07	0.426476	0.267	0.228	0.00647135	3	RUFY3
GTDC1	3.57398651785279e-07	0.394838	0.388	0.353	0.00738207	3	GTDC1
ENSSSCG00045038668	3.79884977803558e-07	0.366395	0.337	0.298	0.00784652	3	ENSSSCG00045038668
MLLT31	3.92215993158664e-07	0.381816	0.467	0.428	0.00810122	3	MLLT3
MAOA	4.32532019711383e-07	0.345868	0.422	0.39	0.00893395	3	MAOA
IL6R1	5.07560700284737e-07	0.372182	0.258	0.217	0.0104837	3	IL6R
ENSSSCG00045014070	6.96870009753663e-07	0.484153	0.35	0.322	0.0143939	3	ENSSSCG00045014070
NHLRC3	8.55069202502301e-07	0.367865	0.422	0.402	0.0176615	3	NHLRC3
ARHGAP121	8.75776720130239e-07	0.290852	0.37	0.333	0.0180892	3	ARHGAP12
RFX21	9.53650432359269e-07	0.371244	0.412	0.377	0.0196976	3	RFX2
SNX9	1.28802175949828e-06	0.276082	0.428	0.392	0.0266041	3	SNX9
ENSSSCG00045013092	1.62424495758127e-06	0.334713	0.342	0.309	0.0335488	3	ENSSSCG00045013092
CHIC2	1.7389598873178e-06	0.323711	0.323	0.283	0.0359182	3	CHIC2
TMEM150C	2.03274325639548e-06	0.417476	0.303	0.272	0.0419863	3	TMEM150C
ENSSSCG00045020834	2.36844941209906e-06	0.353133	0.284	0.248	0.0489203	3	ENSSSCG00045020834
KLHDC10	2.6209418752771e-06	0.290987	0.322	0.284	0.0541356	3	KLHDC10
RBMS1	2.87529945928421e-06	0.271194	0.453	0.422	0.0593893	3	RBMS1
PCM1	3.0814293892593e-06	0.311	0.393	0.363	0.0636469	3	PCM1
PTBP2	3.89869745819601e-06	0.277271	0.387	0.355	0.0805276	3	PTBP2
SLC25A24	4.28673133528196e-06	0.376727	0.263	0.229	0.0885424	3	SLC25A24
GNAI1	4.39468512677143e-06	0.349351	0.311	0.275	0.0907722	3	GNAI1
HNRNPDL	4.49092303966657e-06	0.30815	0.288	0.252	0.09276	3	HNRNPDL
ENSSSCG00045032213	5.88228323099076e-06	0.452611	0.324	0.301	0.121499	3	ENSSSCG00045032213
ENSSSCG00045026834	6.66331803205049e-06	0.359103	0.259	0.225	0.137631	3	ENSSSCG00045026834
RB1CC1	7.39612036414319e-06	0.322913	0.337	0.307	0.152767	3	RB1CC1
SPARCL1	8.98713125216466e-06	0.268517	0.439	0.4	0.185629	3	SPARCL1
AGAP31	9.12763062807754e-06	0.376269	0.275	0.245	0.188531	3	AGAP3
FAM171A1	9.17781023551473e-06	0.279216	0.557	0.545	0.189568	3	FAM171A1
FIG4	1.09920951890652e-05	0.325334	0.305	0.272	0.227042	3	FIG4
RUFY2	1.1273148522298e-05	0.315314	0.285	0.253	0.232847	3	RUFY2
NCOA2	1.20090797758692e-05	0.284417	0.404	0.378	0.248048	3	NCOA2
SH3PXD2B	1.2192487816697e-05	0.341334	0.362	0.336	0.251836	3	SH3PXD2B
ARHGEF10	1.25260053598765e-05	0.321608	0.284	0.252	0.258725	3	ARHGEF10
POU2F1	1.32704976253653e-05	0.316351	0.396	0.373	0.274102	3	POU2F1
ENSSSCG000450173831	1.52381328390523e-05	0.287187	0.426	0.406	0.314744	3	ENSSSCG00045017383
ENSSSCG00045032735	1.99459897662814e-05	0.365463	0.39	0.365	0.411984	3	ENSSSCG00045032735
YIPF1	2.03827526619232e-05	0.338936	0.29	0.261	0.421006	3	YIPF1
ABL11	2.18267440251029e-05	0.324716	0.352	0.328	0.450831	3	ABL1
ARHGAP24	3.61677970654052e-05	0.44872	0.298	0.268	0.747046	3	ARHGAP24
LRRK11	3.81612421684687e-05	0.271058	0.305	0.272	0.78822	3	LRRK1
AHI1	4.28254595377077e-05	0.332873	0.328	0.303	0.88456	3	AHI1
ACSL4	4.54158627783446e-05	0.328065	0.266	0.236	0.938065	3	ACSL4
ENSSSCG00045036822	4.6290077918999e-05	0.320267	0.334	0.308	0.956122	3	ENSSSCG00045036822
RNF144A	5.576203242725e-05	0.268323	0.376	0.35	1	3	RNF144A
ENSSSCG00045009701	6.15800035723202e-05	0.315824	0.322	0.297	1	3	ENSSSCG00045009701
ARHGAP42	6.33895891501006e-05	0.296442	0.303	0.274	1	3	ARHGAP42
ENSSSCG00045019513	6.38179789819293e-05	0.322935	0.303	0.278	1	3	ENSSSCG00045019513
RNPC3	9.58468529654699e-05	0.269409	0.295	0.271	1	3	RNPC3
ENSSSCG000450313281	0.000108751	0.397217	0.361	0.337	1	3	ENSSSCG00045031328
NCOA1	0.000109773	0.250689	0.489	0.473	1	3	NCOA1
SND1	0.000148609	0.288305	0.359	0.34	1	3	SND1
COL4A3BP	0.000150457	0.293068	0.472	0.457	1	3	COL4A3BP
ENSSSCG00045006817	0.000162681	0.278214	0.334	0.31	1	3	ENSSSCG00045006817
CEP120	0.000176562	0.309302	0.305	0.281	1	3	CEP120
ENSSSCG00045038566	0.000177225	0.310874	0.349	0.328	1	3	ENSSSCG00045038566
C9orf72	0.000180917	0.297728	0.407	0.38	1	3	C9orf72
FAT11	0.000217582	0.327951	0.254	0.228	1	3	FAT1
CHSY3	0.000448931	0.28679	0.392	0.375	1	3	CHSY3
ENSSSCG00045028192	0.000482162	0.330854	0.339	0.324	1	3	ENSSSCG00045028192
REXO21	0.000636647	0.306244	0.347	0.331	1	3	REXO2
APAF1	0.000852976	0.257306	0.265	0.242	1	3	APAF1
CIRBP	0.000968327	0.292953	0.28	0.261	1	3	CIRBP
SMG6	0.00113525	0.281013	0.35	0.332	1	3	SMG6
ENSSSCG00045019723	0.0012252	0.256702	0.409	0.399	1	3	ENSSSCG00045019723
ENSSSCG000450308021	0.00127823	0.328127	0.271	0.251	1	3	ENSSSCG00045030802
ZNF638	0.00132337	0.273964	0.299	0.282	1	3	ZNF638
TENM31	0.00201614	0.386888	0.287	0.269	1	3	TENM3
ENSSSCG00045011144	0.00249402	0.296698	0.369	0.357	1	3	ENSSSCG00045011144
ZBTB44	0.00285851	0.277835	0.296	0.282	1	3	ZBTB44
ENSSSCG00045025604	0.00329728	0.26452	0.266	0.246	1	3	ENSSSCG00045025604
PSEN1	0.00329763	0.269378	0.328	0.314	1	3	PSEN1
ENSSSCG00045031683	0.00350453	0.298654	0.302	0.288	1	3	ENSSSCG00045031683
CBFA2T2	0.00357972	0.328508	0.346	0.337	1	3	CBFA2T2
DDX461	0.00615015	0.27315	0.288	0.276	1	3	DDX46
NPAS3	0.00776407	0.321013	0.417	0.417	1	3	NPAS3
LARP7	0.00794569	0.253239	0.27	0.257	1	3	LARP7
ST7	0.00834535	0.332961	0.275	0.267	1	3	ST7
ENSSSCG00045006254	1.73353540314455e-214	0.935635	0.345	0.041	3.58061737519508e-210	4	ENSSSCG00045006254
RGS5	2.31609719508832e-210	1.03509	0.453	0.077	4.78389875645493e-206	4	RGS5
LOC100514340	1.3540506348837e-189	0.799704	0.38	0.059	2.79679158635229e-185	4	LOC100514340
ENSSSCG00045037694	1.74591057633675e-181	0.540375	0.273	0.029	3.60617829542355e-177	4	ENSSSCG00045037694
AQP1	3.82142696185119e-177	0.615414	0.391	0.066	7.89315738970362e-173	4	AQP1
ENSSSCG00045032052	6.77726494819704e-176	0.640249	0.489	0.102	1.3998440750501e-171	4	ENSSSCG00045032052
APOA1	1.18394041037146e-172	0.850313	0.5	0.111	2.44542891762226e-168	4	APOA1
GUCY1B1	6.62505886131319e-171	0.661662	0.39	0.068	1.36840590780424e-166	4	GUCY1B1
SLA-DRA	2.57527996290824e-170	0.544436	0.346	0.053	5.31924076338696e-166	4	SLA-DRA
RAMP2	4.43289330796647e-164	0.490855	0.324	0.048	9.15614112760473e-160	4	RAMP2
TNFRSF21	2.08805596708108e-159	0.623357	0.388	0.073	4.31287960000598e-155	4	TNFRSF21
MRVI1	3.07713835350821e-157	0.575992	0.331	0.053	6.35582926917121e-153	4	MRVI1
GJC1	1.79650775809205e-146	0.703323	0.37	0.073	3.71068677433914e-142	4	GJC1
RPL29	4.89473131367816e-143	0.635556	0.572	0.158	1.01100675284022e-138	4	RPL29
ENSSSCG00045011521	7.42007839560446e-140	0.605952	0.535	0.142	1.5326171926121e-135	4	ENSSSCG00045011521
ENSSSCG00045029987	5.65388732991301e-138	0.505735	0.317	0.055	1.16781042799353e-133	4	ENSSSCG00045029987
ENSSSCG00045011025	1.58079148374539e-135	0.379162	0.307	0.053	3.2651248096761e-131	4	ENSSSCG00045011025
SLA-DQA	3.22958464780914e-135	0.381816	0.374	0.076	6.67070709004978e-131	4	SLA-DQA
ENSSSCG00045030337	3.34041292225633e-135	0.492421	0.477	0.118	6.89962289092044e-131	4	ENSSSCG00045030337
RPS3	6.69483281817954e-135	0.649035	0.586	0.171	1.38281771859498e-130	4	RPS3
Gucy1a3	3.09731869523427e-134	0.676932	0.521	0.143	6.39751176500639e-130	4	Gucy1a3
ENSSSCG00045009689	9.85715440825061e-134	0.556789	0.299	0.052	2.03599524302416e-129	4	ENSSSCG00045009689
ENSSSCG000450187121	1.36152510052235e-133	0.990548	0.809	0.348	2.81223009512891e-129	4	ENSSSCG00045018712
ADCY5	1.57365775129084e-133	0.44035	0.369	0.076	3.25039008529122e-129	4	ADCY5
SGIP1	4.13513132988933e-133	0.477985	0.301	0.052	8.5411137618864e-129	4	SGIP1
SLC25A6	3.94729301293581e-132	0.312968	0.306	0.053	8.15313371821891e-128	4	SLC25A6
FTH1	1.13229829131411e-131	0.814752	0.646	0.216	2.33876212070929e-127	4	FTH1
ENSSSCG00045034277	7.61613665828797e-131	0.492957	0.305	0.055	1.57311302676938e-126	4	ENSSSCG00045034277
CLEC3B	5.81116827893201e-130	0.782098	0.6	0.189	1.20029680801341e-125	4	CLEC3B
GRK3	1.12806991693456e-129	0.48755	0.409	0.094	2.33002841342833e-125	4	GRK3
SLA-DQB1	1.1889777549406e-128	0.342778	0.322	0.06	2.45583355282981e-124	4	SLA-DQB1
RPS10	1.83225105043525e-126	0.620854	0.585	0.179	3.784514544674e-122	4	RPS10
ENSSSCG00045037560	2.26745286179525e-125	0.30441	0.299	0.053	4.68342388603809e-121	4	ENSSSCG00045037560
HSPB1	5.84187000593204e-125	0.394193	0.437	0.107	1.20663824972526e-120	4	HSPB1
ARHGAP241	1.253630170076e-124	0.722872	0.648	0.221	2.58937311629197e-120	4	ARHGAP24
RPL15	1.57604808193682e-124	0.375892	0.452	0.113	3.2553273132405e-120	4	RPL15
NFKBIA	3.09110578069959e-124	0.402002	0.438	0.108	6.384678990035e-120	4	NFKBIA
ENSSSCG00045031078	8.91480962359135e-124	0.538651	0.454	0.117	1.84135392775279e-119	4	ENSSSCG00045031078
NR2F2	2.27227340390755e-123	0.344473	0.302	0.056	4.69338071577104e-119	4	NR2F2
TPM1	1.14446993455837e-122	0.557735	0.49	0.135	2.36390264983031e-118	4	TPM1
S1PR1	5.49857038680407e-122	0.412721	0.441	0.11	1.13572971339438e-117	4	S1PR1
RPL18A	6.69852599388679e-121	0.621462	0.562	0.173	1.38358054403732e-116	4	RPL18A
CAVIN2	5.84050008910621e-120	0.340239	0.369	0.082	1.20635529340489e-115	4	CAVIN2
KANK3	3.26246582553227e-119	0.289246	0.366	0.081	6.7386231626369e-115	4	KANK3
EIF1	5.34590894924861e-119	0.385527	0.45	0.116	1.1041974934673e-114	4	EIF1
ENSSSCG00045026251	6.53150028401753e-119	0.40761	0.321	0.065	1.34908138366382e-114	4	ENSSSCG00045026251
ENSSSCG00045020473	7.49823916085954e-118	0.392561	0.4	0.097	1.54876129867554e-113	4	ENSSSCG00045020473
ENSSSCG000450260181	1.40457934743311e-117	0.605963	0.518	0.155	2.90115864212309e-113	4	ENSSSCG00045026018
ENSSSCG000450024801	1.9985832035446e-117	0.824766	0.648	0.233	4.12807360692137e-113	4	ENSSSCG00045002480
RPS3A	3.40420330627165e-117	0.47973	0.549	0.164	7.03138192910409e-113	4	RPS3A
ENSSSCG00045012822	1.89089023502608e-116	0.480208	0.365	0.085	3.90563378044636e-112	4	ENSSSCG00045012822
ENSSSCG00045010429	4.3889118393341e-116	0.321632	0.341	0.074	9.06529740414458e-112	4	ENSSSCG00045010429
LHFPL3	1.09700176728687e-115	0.595141	0.276	0.051	2.26585715033103e-111	4	LHFPL3
SH3BGRL2	1.85285252388885e-115	0.357443	0.321	0.066	3.82706688809242e-111	4	SH3BGRL2
RPL7A	2.03023761943028e-115	0.797534	0.683	0.259	4.19345580293324e-111	4	RPL7A
ENSSSCG000450222422	3.86253935205381e-115	0.401738	0.498	0.14	7.97807503166714e-111	4	ENSSSCG00045022242
RPL7	4.00741124696659e-115	0.587453	0.516	0.154	8.27730793060948e-111	4	RPL7
RPL24	1.30909653137469e-114	0.560993	0.571	0.181	2.70393888555442e-110	4	RPL24
ENSSSCG00045008462	4.02863182419909e-114	0.405593	0.449	0.12	8.32113903288323e-110	4	ENSSSCG00045008462
FAU	5.84752684059484e-114	0.597605	0.566	0.179	1.20780666892486e-109	4	FAU
CLDN5	6.65630534153233e-114	0.294236	0.261	0.045	1.3748598682935e-109	4	CLDN5
CCDC68	4.42167606974868e-113	0.345463	0.401	0.099	9.13297192206591e-109	4	CCDC68
RPL18	7.28649315920596e-112	0.557468	0.561	0.178	1.50502516203399e-107	4	RPL18
ITGA7	1.39898424784336e-111	0.301266	0.294	0.058	2.88960196392047e-107	4	ITGA7
RPL3	4.24442733873778e-111	0.508685	0.506	0.151	8.76686466816289e-107	4	RPL3
ADGRG1	1.03352998089395e-110	0.290812	0.355	0.081	2.13475617553646e-106	4	ADGRG1
DDIT4	1.04711399937399e-110	0.315614	0.38	0.091	2.16281396570697e-106	4	DDIT4
RCSD1	1.38942583115807e-110	0.363603	0.413	0.106	2.86985905425699e-106	4	RCSD1
LRRTM4	1.56012135808729e-110	0.574741	0.296	0.061	3.22243066512929e-106	4	LRRTM4
COX4I1	2.50045918884542e-110	0.370886	0.45	0.123	5.16469845456021e-106	4	COX4I1
RPS13	3.51312687844304e-110	0.387515	0.419	0.109	7.25636356742409e-106	4	RPS13
ENSSSCG00045003142	1.0823171502558e-109	0.30952	0.401	0.101	2.23552607385336e-105	4	ENSSSCG00045003142
RPL30	3.61056831948109e-109	0.400708	0.485	0.139	7.4576288638882e-105	4	RPL30
RPLP0	4.06014381393422e-109	0.559235	0.591	0.197	8.38622704768113e-105	4	RPLP0
ENSSSCG00045034352	5.26286271044332e-109	0.300696	0.331	0.073	1.08704429284207e-104	4	ENSSSCG00045034352
ENSSSCG000450275331	5.89733594775898e-109	0.467611	0.551	0.175	1.21809474000962e-104	4	ENSSSCG00045027533
RPL32	1.21631501331967e-108	0.551939	0.559	0.181	2.51229866001177e-104	4	RPL32
TAGLN	2.52871479914755e-108	0.462722	0.352	0.083	5.22306041763926e-104	4	TAGLN
ESAM	3.64792279111627e-108	0.309478	0.294	0.059	7.53478452505065e-104	4	ESAM
CAVIN3	1.08751012196619e-107	0.253552	0.295	0.06	2.24625215692117e-103	4	CAVIN3
FBXO32	1.51671234084593e-107	0.257782	0.262	0.048	3.13276934001726e-103	4	FBXO32
KLF2	3.66403818698395e-107	0.348027	0.379	0.094	7.56807087521535e-103	4	KLF2
ID3	7.93383498575236e-107	0.334122	0.286	0.057	1.63873361630715e-102	4	ID3
ENSSSCG00045036388	1.66785278954453e-106	0.560714	0.28	0.056	3.44494993680423e-102	4	ENSSSCG00045036388
ENSSSCG00045003858	1.81296227372135e-106	0.384008	0.461	0.13	3.74467357637145e-102	4	ENSSSCG00045003858
KXD1	2.02397396529947e-106	0.690529	0.66	0.247	4.18051822532606e-102	4	KXD1
RACK1	9.76350380590419e-106	0.431641	0.464	0.133	2.01665171110951e-101	4	RACK1
ENSSSCG00045028351	1.20005261514275e-105	0.292371	0.331	0.075	2.47870867657734e-101	4	ENSSSCG00045028351
CPM	2.85408913778049e-105	0.474747	0.251	0.046	5.89512111408561e-101	4	CPM
EEF2	3.32578539228388e-105	0.440825	0.522	0.163	6.86940972776235e-101	4	EEF2
ENSSSCG00045037370	8.1062882996429e-105	0.504956	0.378	0.098	1.67435384829124e-100	4	ENSSSCG00045037370
ENSSSCG00045003579	2.32145686496851e-104	0.3145	0.44	0.122	4.79496915459245e-100	4	ENSSSCG00045003579
ENSSSCG000450036402	2.41743732510494e-104	0.316881	0.526	0.158	4.99321679500425e-100	4	ENSSSCG00045003640
RPS15A	3.10286458939183e-104	0.460447	0.524	0.164	6.40896680938882e-100	4	RPS15A
RPL26	3.14661866295941e-104	0.5359	0.584	0.197	6.49934084834267e-100	4	RPL26
PLVAP	3.95694343374408e-104	0.383599	0.287	0.06	8.17306666239839e-100	4	PLVAP
RPL13	5.62107407062799e-104	0.591095	0.623	0.224	1.16103284928821e-99	4	RPL13
NACA	7.72181757810108e-104	0.406134	0.462	0.134	1.59494142075678e-99	4	NACA
CAVIN1	2.11083059351252e-103	0.403962	0.486	0.145	4.35992059090011e-99	4	CAVIN1
RPL39	2.17125258057588e-103	0.470003	0.486	0.147	4.48472220517949e-99	4	RPL39
ENSSSCG000450234062	4.08773900717941e-103	0.609439	0.772	0.318	8.44322491932906e-99	4	ENSSSCG00045023406
ZNF536	4.67322306224118e-103	0.437894	0.297	0.064	9.65254223505916e-99	4	ZNF536
FABP52	1.53701443203251e-102	0.572595	0.639	0.228	3.17470330936315e-98	4	FABP5
CFL1	1.75160671751386e-102	0.268603	0.266	0.052	3.61794367502488e-98	4	CFL1
IL1RAP	1.9017506862408e-102	0.320896	0.433	0.12	3.92806604243037e-98	4	IL1RAP
ENSSSCG000450284662	3.25763901587673e-102	0.501725	0.681	0.253	6.72865338729338e-98	4	ENSSSCG00045028466
RPL37A	3.88642009170163e-102	0.383625	0.472	0.139	8.02740069940972e-98	4	RPL37A
ENSSSCG00045037972	4.04880461076347e-102	0.578108	0.618	0.221	8.36280592353194e-98	4	ENSSSCG00045037972
CD81	7.19625565501474e-102	0.285131	0.35	0.085	1.4863866055433e-97	4	CD81
RPS16	4.15667030828013e-101	0.500348	0.571	0.193	8.58560252175262e-97	4	RPS16
ENSSSCG00045001466	7.89367563869045e-101	0.577178	0.3	0.068	1.63043870317151e-96	4	ENSSSCG00045001466
BCAM	8.91111793707615e-101	0.266929	0.352	0.086	1.84059140990308e-96	4	BCAM
BICD11	1.35046312330098e-100	0.374597	0.511	0.16	2.78938158117818e-96	4	BICD1
ENSSSCG000450340092	1.67061459884562e-100	0.357965	0.654	0.231	3.45065445391563e-96	4	ENSSSCG00045034009
ENSSSCG00045019283	4.16934225184916e-100	0.285877	0.356	0.088	8.61177642119444e-96	4	ENSSSCG00045019283
ENSSSCG00045021588	6.20881147407899e-100	0.35835	0.424	0.119	1.28243000997102e-95	4	ENSSSCG00045021588
RPL23A	9.61081322859786e-100	0.518734	0.568	0.194	1.98511347236689e-95	4	RPL23A
ENSSSCG00045033813	1.67983854475968e-99	0.40918	0.433	0.124	3.46970651420113e-95	4	ENSSSCG00045033813
EEF1B2	3.07148463034867e-99	0.270785	0.384	0.1	6.34415150398517e-95	4	EEF1B2
NCALD	3.67918238517343e-99	0.320156	0.405	0.111	7.59935121657572e-95	4	NCALD
SYNPO21	4.14531396488038e-99	0.704046	0.695	0.29	8.56214599446043e-95	4	SYNPO2
RPS27A	1.05573046454398e-98	0.61614	0.644	0.24	2.18061127451559e-94	4	RPS27A
RPS21	1.14375234559563e-98	0.291764	0.474	0.141	2.36242046982778e-94	4	RPS21
VWF1	1.49698927097798e-98	0.402495	0.665	0.237	3.09203133920502e-94	4	VWF
PEAR1	2.17140115877402e-98	0.310412	0.412	0.114	4.48502909344774e-94	4	PEAR1
ENSSSCG000450003621	3.37839875006475e-98	0.27021	0.471	0.141	6.97808261825874e-94	4	ENSSSCG00045000362
RPL19	3.90539373160407e-98	0.579782	0.587	0.21	8.0665907526282e-94	4	RPL19
RPL23	9.05285644676815e-98	0.665449	0.615	0.232	1.86986749907996e-93	4	RPL23
RPL5	1.62937000602895e-97	0.428759	0.519	0.167	3.3654637474528e-93	4	RPL5
PGM5	3.35376485355464e-97	0.407006	0.476	0.148	6.92720130501711e-93	4	PGM5
ENSSSCG00045021000	4.05362602177528e-97	0.288665	0.326	0.078	8.37276454797684e-93	4	ENSSSCG00045021000
IGFBP72	4.87818233859622e-97	0.659875	0.801	0.368	1.00758856203705e-92	4	IGFBP7
GPIHBP1	5.32226679578061e-97	0.271402	0.329	0.079	1.09931420666849e-92	4	GPIHBP1
CALM1.1	6.92758244924949e-97	0.365222	0.495	0.153	1.43089215489248e-92	4	CALM1.1
RPS18	8.85210483343012e-97	0.48365	0.567	0.195	1.82840225334499e-92	4	RPS18
ENSSSCG00045024312	8.97159967167677e-97	0.315125	0.496	0.154	1.85308391218484e-92	4	ENSSSCG00045024312
ENSSSCG000450260442	1.04233655303173e-96	0.337926	0.587	0.202	2.15294615028704e-92	4	ENSSSCG00045026044
ENSSSCG000450278831	1.39992644695184e-96	0.895733	0.828	0.469	2.89154807617902e-92	4	ENSSSCG00045027883
ASCL3	1.48317849042716e-96	0.33007	0.281	0.061	3.06350517197729e-92	4	ASCL3
ENSSSCG00045001314	1.66236084156563e-96	0.269661	0.305	0.07	3.4336063182538e-92	4	ENSSSCG00045001314
MX1	2.07413185802514e-96	0.362391	0.287	0.063	4.28411935275093e-92	4	MX1
NEURL1B	3.70108729516339e-96	0.355913	0.265	0.055	7.64459580815998e-92	4	NEURL1B
ENSSSCG000450254032	3.96388486374539e-96	0.292493	0.57	0.188	8.18740418606609e-92	4	ENSSSCG00045025403
ADGRL3	4.04776839063078e-96	0.663108	0.611	0.227	8.36066561084788e-92	4	ADGRL3
ENSSSCG00045006023	8.80466001590149e-96	0.312277	0.422	0.121	1.81860252628445e-91	4	ENSSSCG00045006023
GLUL	1.95335102536046e-95	0.827456	0.645	0.265	4.03464654288202e-91	4	GLUL
ENSSSCG000450094381	2.05409992748183e-95	0.357532	0.582	0.2	4.24274340021372e-91	4	ENSSSCG00045009438
ENSSSCG00045025091	2.45452879414798e-95	0.555942	0.565	0.199	5.06982922431265e-91	4	ENSSSCG00045025091
MMD	3.20076493559933e-95	0.436843	0.429	0.126	6.61117997448041e-91	4	MMD
DYNC1I1	1.00102222216872e-94	0.504088	0.511	0.169	2.06761139988949e-90	4	DYNC1I1
IL13RA1	2.1219026812373e-94	0.27105	0.427	0.123	4.38278998809563e-90	4	IL13RA1
GRID2	1.60667144425547e-93	0.450622	0.335	0.086	3.31857986810968e-89	4	GRID2
HSP90AB1	2.83218343819815e-93	0.270527	0.401	0.113	5.84987489159828e-89	4	HSP90AB1
ENSSSCG000450302142	5.17696078148959e-93	0.340632	0.516	0.168	1.06930124941667e-88	4	ENSSSCG00045030214
RPS29	5.43248154551272e-93	0.350502	0.519	0.169	1.12207906322565e-88	4	RPS29
ENSSSCG00045015766	6.00074445977518e-93	0.254135	0.361	0.095	1.23945376816656e-88	4	ENSSSCG00045015766
LDLRAD4	8.40245836706189e-93	0.312989	0.524	0.17	1.73552777571663e-88	4	LDLRAD4
NRXN1	9.85690797461223e-93	0.352123	0.433	0.133	2.03594434215616e-88	4	NRXN1
ENSSSCG00045022404	1.09589667691587e-92	0.751078	0.452	0.146	2.26357458616974e-88	4	ENSSSCG00045022404
IL17B	1.68801780472017e-92	0.30265	0.287	0.066	3.48660077564951e-88	4	IL17B
ENSSSCG00045011854	2.16336854961754e-92	0.311309	0.338	0.087	4.46843773923504e-88	4	ENSSSCG00045011854
RYR2	3.05632924330668e-92	0.422847	0.522	0.176	6.31284805204995e-88	4	RYR2
RPS28	3.57145417486838e-92	0.437641	0.56	0.193	7.37683859819063e-88	4	RPS28
PDK41	1.10615867701486e-91	0.447243	0.566	0.196	2.28477074737419e-87	4	PDK4
COQ8A	1.53312352125872e-91	0.267988	0.34	0.088	3.16666663315989e-87	4	COQ8A
FLT12	1.69292199159554e-91	0.355914	0.666	0.25	3.4967303736406e-87	4	FLT1
TMSB41	3.23414108359286e-91	0.814115	0.829	0.426	6.68011840816105e-87	4	TMSB4
ENSSSCG000450394621	3.48436016242127e-91	0.449593	0.533	0.181	7.19694591548114e-87	4	ENSSSCG00045039462
FAT3	5.33998690634278e-91	0.34189	0.269	0.059	1.1029742955051e-86	4	FAT3
RPS23	1.26786766063109e-90	0.391813	0.532	0.181	2.61878065303352e-86	4	RPS23
ENSSSCG00045037421	3.12346104091122e-90	0.250101	0.35	0.092	6.45150878000213e-86	4	ENSSSCG00045037421
CADM2	3.16909869547007e-90	0.286329	0.411	0.122	6.54577335549344e-86	4	CADM2
RPS7	4.00048138311935e-90	0.609624	0.617	0.241	8.26299429683303e-86	4	RPS7
CYP3A46	4.00343592526111e-90	0.400224	0.328	0.084	8.26909690362683e-86	4	CYP3A46
HDAC91	4.68231058243326e-90	0.559752	0.832	0.394	9.6713125080159e-86	4	HDAC9
RPS6	5.48726247807661e-90	0.264279	0.46	0.142	1.13339406484672e-85	4	RPS6
PTGR1	1.41488251545824e-89	0.390315	0.324	0.084	2.922439835679e-85	4	PTGR1
ACTG1	4.31297406814101e-89	0.298733	0.523	0.174	8.90844793774525e-85	4	ACTG1
ADIG	7.07815355703302e-89	0.298628	0.27	0.061	1.46199261720517e-84	4	ADIG
MEOX22	1.18819014363547e-88	0.390956	0.622	0.233	2.45420674167906e-84	4	MEOX2
HSD11B1L	1.32036955166393e-88	0.421383	0.566	0.202	2.72722330896185e-84	4	HSD11B1L
IQGAP2	2.87013853970469e-88	0.471617	0.521	0.179	5.92827115376004e-84	4	IQGAP2
RPS9	3.47326573651986e-88	0.483658	0.591	0.219	7.17403037878178e-84	4	RPS9
ENSSSCG00045036239	7.23880528043402e-88	0.303416	0.316	0.08	1.49517523067365e-83	4	ENSSSCG00045036239
ENSSSCG00045029466	1.00797754963678e-87	0.291495	0.396	0.115	2.08197762877477e-83	4	ENSSSCG00045029466
RPL34	1.34648492443253e-87	0.41856	0.54	0.188	2.7811646114154e-83	4	RPL34
ENSSSCG000450123451	1.37985107338212e-87	0.307686	0.445	0.14	2.85008239207078e-83	4	ENSSSCG00045012345
RPL27A	1.49702737084835e-87	0.63346	0.665	0.282	3.09211003448727e-83	4	RPL27A
RPL9	2.52027555318704e-87	0.459409	0.597	0.22	5.20562915510782e-83	4	RPL9
RPL28	6.18267736126698e-87	0.597187	0.662	0.273	1.2770320089697e-82	4	RPL28
RPL8	7.31128778362944e-87	0.585578	0.648	0.266	1.51014649170866e-82	4	RPL8
RPS15	7.59991748107374e-87	0.625619	0.705	0.304	1.56976295571578e-82	4	RPS15
LRFN51	2.69830097800765e-86	0.388792	0.473	0.157	5.57334067007481e-82	4	LRFN5
RPS5	2.97991201645374e-86	0.325042	0.488	0.16	6.15500826998521e-82	4	RPS5
PTPRC	4.78431436571668e-86	0.302794	0.324	0.085	9.88200132238779e-82	4	PTPRC
ENSSSCG00045001076	6.34271327783446e-86	0.309995	0.539	0.186	1.31008742753671e-81	4	ENSSSCG00045001076
NELL1	8.44214247255389e-86	0.318281	0.251	0.055	1.74372452770601e-81	4	NELL1
ENSSSCG00045007150	2.48056192702829e-85	0.363841	0.343	0.094	5.12360066027693e-81	4	ENSSSCG00045007150
TMEM132D	2.55403479161673e-85	0.384617	0.31	0.08	5.27535886208436e-81	4	TMEM132D
RPL38	3.17931580812896e-85	0.334559	0.529	0.181	6.56687680169037e-81	4	RPL38
ENSSSCG00045030277	4.16420836951656e-85	0.251182	0.288	0.07	8.60117238723646e-81	4	ENSSSCG00045030277
RPL17-C18orf32	1.93480068663554e-84	0.267854	0.465	0.15	3.99633081824571e-80	4	RPL17-C18orf32
ENSSSCG00045038222	8.25336182094e-84	0.627051	0.671	0.292	1.70473188411516e-79	4	ENSSSCG00045038222
SLC7A2	8.40708066519828e-84	0.261545	0.324	0.086	1.7364825113967e-79	4	SLC7A2
ENSSSCG000450330511	1.17491843134801e-83	0.42947	0.709	0.29	2.42679401994932e-79	4	ENSSSCG00045033051
ELOVL7	2.04735129720815e-83	0.315246	0.496	0.168	4.22880410438344e-79	4	ELOVL7
ENSSSCG000450318792	2.11929923770998e-83	0.267186	0.573	0.203	4.37741257548997e-79	4	ENSSSCG00045031879
SORCS1	1.22500710352915e-82	0.285732	0.267	0.063	2.53025217233946e-78	4	SORCS1
ENSSSCG00045013377	1.39465962418979e-82	0.286472	0.34	0.095	2.880669453764e-78	4	ENSSSCG00045013377
RPL37	2.22846043997467e-82	0.480107	0.593	0.227	4.60288503876768e-78	4	RPL37
ENSSSCG00045006322	2.63736667531917e-82	0.440886	0.401	0.125	5.44748086787174e-78	4	ENSSSCG00045006322
EMCN2	5.88897198191747e-82	0.312079	0.674	0.26	1.21636716286505e-77	4	EMCN
VAV3	1.94387193154665e-81	0.290079	0.431	0.138	4.0150674746096e-77	4	VAV3
RPL35	3.03096804533915e-81	0.455122	0.631	0.253	6.26046449764801e-77	4	RPL35
CACNB21	3.4597439898252e-81	0.504941	0.626	0.254	7.14610121098395e-77	4	CACNB2
ARHGAP15	5.63543807787297e-81	0.33001	0.289	0.074	1.16399973498466e-76	4	ARHGAP15
RPS27	9.25979181903136e-81	0.350537	0.526	0.186	1.91261000022093e-76	4	RPS27
PLCB42	1.049413062941e-80	0.438441	0.871	0.44	2.16756268150463e-76	4	PLCB4
PAG1	2.30896625351041e-80	0.328267	0.434	0.141	4.76916979662576e-76	4	PAG1
CCDC85A2	2.62150523773133e-80	0.40768	0.659	0.278	5.41471906853406e-76	4	CCDC85A
LRP1B	4.80003278901211e-80	0.356773	0.284	0.073	9.91446772570452e-76	4	LRP1B
CTNNA2	1.29883666970622e-79	0.309947	0.388	0.12	2.68274714127819e-75	4	CTNNA2
GALNTL6	1.43541267379622e-78	0.375192	0.301	0.081	2.96484487772608e-74	4	GALNTL6
ENSSSCG000450163632	1.57275351449347e-78	0.389677	0.8	0.353	3.24852238418627e-74	4	ENSSSCG00045016363
RPS8	2.04465036006669e-78	0.763298	0.78	0.418	4.22322531871775e-74	4	RPS8
GFOD11	6.08631882873319e-78	0.291184	0.519	0.184	1.25712915407484e-73	4	GFOD1
CST3	1.56648366486257e-77	0.407142	0.586	0.225	3.23557200977365e-73	4	CST3
TPT1	2.51729048602206e-77	0.668651	0.789	0.404	5.19946349887857e-73	4	TPT1
SERF2	1.02066483480156e-76	0.332697	0.529	0.192	2.10818321628262e-72	4	SERF2
RPLP2	1.44652421960508e-76	0.315666	0.561	0.208	2.98779577559429e-72	4	RPLP2
RPLP1	1.68669662706841e-76	0.698287	0.8	0.421	3.4838718832098e-72	4	RPLP1
RPS2	2.16397958982618e-76	0.450205	0.622	0.255	4.46969984278598e-72	4	RPS2
ENSSSCG00045007383	2.39342519302019e-76	0.258401	0.251	0.061	4.94361973618321e-72	4	ENSSSCG00045007383
ENSSSCG00045014314	3.84181919476584e-76	0.494193	0.686	0.296	7.93527754678885e-72	4	ENSSSCG00045014314
TSNAX	5.7084973848643e-76	0.251478	0.498	0.174	1.17909013484372e-71	4	TSNAX
FRMD4A	1.19070915128496e-75	0.493256	0.764	0.344	2.45940975197908e-71	4	FRMD4A
ADGRL22	1.38533083315964e-75	0.423549	0.767	0.34	2.86140083589123e-71	4	ADGRL2
APBB1IP	1.39375303080645e-75	0.302302	0.328	0.094	2.87879688513073e-71	4	APBB1IP
SEMA6D	2.85385954356133e-75	0.290375	0.482	0.169	5.89464688722592e-71	4	SEMA6D
EGF72	6.66471019261792e-75	0.285842	0.718	0.291	1.37659589028523e-70	4	EGF7
MICU3	1.09714809676232e-74	0.252018	0.388	0.123	2.26615939386257e-70	4	MICU3
ENSSSCG00045010583	1.13772666409386e-74	0.257822	0.25	0.061	2.34997442468588e-70	4	ENSSSCG00045010583
ENSSSCG000450177342	1.39751049844477e-74	0.27073	0.684	0.292	2.88655793453766e-70	4	ENSSSCG00045017734
MEF2C2	1.44632891432976e-74	0.45451	0.789	0.372	2.98739237254811e-70	4	MEF2C
RPS12	3.16766770932274e-74	0.579523	0.683	0.311	6.54281765360613e-70	4	RPS12
PACSIN2	1.12333221764095e-73	0.350491	0.595	0.232	2.32024269553738e-69	4	PACSIN2
MYO1B1	1.79589050386013e-73	0.497361	0.582	0.234	3.70941183572311e-69	4	MYO1B
ENSSSCG00045013464	2.7889946456903e-73	0.313998	0.257	0.065	5.76066844067331e-69	4	ENSSSCG00045013464
ENSSSCG00045016799	3.47898246389e-73	0.312041	0.561	0.215	7.1858382791648e-69	4	ENSSSCG00045016799
NRP12	9.5217815956519e-73	0.452729	0.788	0.373	1.9667239885819e-68	4	NRP1
RPL6	1.83230888508055e-72	0.481813	0.637	0.274	3.78463400213387e-68	4	RPL6
SORBS21	2.17697585577401e-72	0.327331	0.599	0.24	4.49654363010121e-68	4	SORBS2
SPARCL11	3.11014481528482e-72	0.430892	0.769	0.358	6.4240041159708e-68	4	SPARCL1
TMSB10	4.02205030506582e-72	0.623757	0.733	0.354	8.30754490511345e-68	4	TMSB10
SLC8A12	4.87464084749409e-72	0.389588	0.763	0.353	1.0068570670499e-67	4	SLC8A1
MGLL2	1.53670754710379e-71	0.274245	0.55	0.209	3.17406943854287e-67	4	MGLL
RPS11	5.00820174381203e-71	0.462581	0.641	0.276	1.03444407018438e-66	4	RPS11
PTPRB2	6.52428819722885e-71	0.281635	0.747	0.323	1.34759172713762e-66	4	PTPRB
ENSSSCG000450269621	9.37549251828281e-71	0.5112	0.877	0.478	1.93650797965131e-66	4	ENSSSCG00045026962
GPX31	3.06368461084266e-70	0.357339	0.573	0.225	6.32804056369552e-66	4	GPX3
ENSSSCG00045012780	3.95889866102056e-70	0.36683	0.401	0.136	8.17710518433797e-66	4	ENSSSCG00045012780
ENSSSCG000450156982	4.09259862758767e-70	0.265339	0.835	0.403	8.45326246528234e-66	4	ENSSSCG00045015698
C9orf721	1.09659487020434e-69	0.515558	0.718	0.339	2.26501670440707e-65	4	C9orf72
RESF11	2.10860085650169e-69	0.268459	0.614	0.247	4.35531506910425e-65	4	RESF1
KCNIP4	2.4555518861034e-69	0.295904	0.264	0.071	5.07194242074658e-65	4	KCNIP4
ENSSSCG00045000915	5.07153165072851e-69	0.587498	0.744	0.373	1.04752486245797e-64	4	ENSSSCG00045000915
EYA1	7.30088793900659e-68	0.326701	0.498	0.188	1.50799840380181e-63	4	EYA1
ENSSSCG000450382332	2.46198726253348e-67	0.393378	0.706	0.321	5.08523469076289e-63	4	ENSSSCG00045038233
CFD	2.79297031952234e-67	0.418393	0.612	0.26	5.7688801949734e-63	4	CFD
ENSSSCG000450213641	3.35950403475448e-67	0.332791	0.681	0.292	6.93905558378538e-63	4	ENSSSCG00045021364
ENSSSCG00045015342	5.81089172390629e-67	0.258752	0.381	0.128	1.20023968557284e-62	4	ENSSSCG00045015342
SNRK2	9.65403399439566e-67	0.306489	0.606	0.249	1.99404072154242e-62	4	SNRK
SEMA6A2	1.61461545966694e-66	0.319712	0.768	0.354	3.33498823194206e-62	4	SEMA6A
PFKFB31	3.12330598234581e-66	0.346132	0.46	0.171	6.45118850653527e-62	4	PFKFB3
RPS20	6.12062999085569e-66	0.620322	0.701	0.35	1.26421612461124e-61	4	RPS20
ENSSSCG000450177592	4.43760253521308e-65	0.324021	0.685	0.295	9.16586803648262e-61	4	ENSSSCG00045017759
FMO11	5.56694338510683e-65	0.32186	0.716	0.324	1.14985215619382e-60	4	FMO1
ENSSSCG000450384631	1.38449558141367e-64	0.387422	0.877	0.482	2.85967562340994e-60	4	ENSSSCG00045038463
PDE10A	3.99861851666552e-64	0.425304	0.654	0.294	8.25914654617263e-60	4	PDE10A
PTMA	6.19392145326665e-64	0.40708	0.679	0.312	1.27935447617223e-59	4	PTMA
ENSSSCG000450256221	8.86913703041173e-64	0.393028	0.595	0.256	1.83192025363154e-59	4	ENSSSCG00045025622
ENSSSCG00045025116	9.27709293686588e-64	0.285531	0.283	0.083	1.91618354610965e-59	4	ENSSSCG00045025116
ENSSSCG000450187842	1.32855565123582e-63	0.466394	0.779	0.404	2.7441316976276e-59	4	ENSSSCG00045018784
FRMD5	1.46189001624721e-63	0.279816	0.323	0.104	3.01953382855861e-59	4	FRMD5
P3H2	1.95093620829046e-62	0.322913	0.65	0.289	4.02965873822394e-58	4	P3H2
CD163	3.94612601013264e-62	0.42949	0.276	0.083	8.15072327392897e-58	4	CD163
BEND5	5.00136841221552e-62	0.257041	0.279	0.084	1.03303264554312e-57	4	BEND5
PLIN11	1.76370650057921e-61	0.343178	0.429	0.161	3.64293577694637e-57	4	PLIN1
FKBP51	3.19666225388562e-61	0.500595	0.885	0.534	6.60270588540074e-57	4	FKBP5
ENSSSCG000450376431	1.00365540498552e-60	0.384241	0.728	0.336	2.07305023899759e-56	4	ENSSSCG00045037643
CHSY31	1.43696620660355e-60	0.339589	0.703	0.332	2.96805369973964e-56	4	CHSY3
CAV12	1.90672380404754e-60	0.359365	0.805	0.402	3.9383380172602e-56	4	CAV1
ENSSSCG000450265261	2.09923616558249e-60	0.280078	0.743	0.338	4.33597230001064e-56	4	ENSSSCG00045026526
PTGER3	3.98780776513602e-59	0.357085	0.385	0.14	8.23681693888845e-55	4	PTGER3
ENSSSCG000450165072	8.03003645947084e-59	0.393217	0.88	0.505	1.6586040307037e-54	4	ENSSSCG00045016507
ABLIM32	8.93094685701375e-59	0.265512	0.737	0.364	1.84468707331619e-54	4	ABLIM3
ENSSSCG00045018715	1.37353135045033e-58	0.32005	0.646	0.289	2.83702900435515e-54	4	ENSSSCG00045018715
EEF1A1	3.11693854248098e-58	0.530774	0.784	0.425	6.43803655949446e-54	4	EEF1A1
FLI12	5.12948380653599e-58	0.25089	0.859	0.437	1.05949488024001e-53	4	FLI1
CAT	2.2373283029604e-57	0.256063	0.598	0.259	4.62120160976471e-53	4	CAT
ENSSSCG00045008796	5.6200898056053e-57	0.253252	0.33	0.113	1.16082954934778e-52	4	ENSSSCG00045008796
CACNA1C1	5.66201033186918e-57	0.329246	0.473	0.195	1.16948823404758e-52	4	CACNA1C
ENSSSCG000450297681	7.12349180829211e-57	0.251178	0.684	0.317	1.47135723300274e-52	4	ENSSSCG00045029768
ENSSSCG00045028399	8.50293792393547e-57	0.284513	0.291	0.094	1.75628182818887e-52	4	ENSSSCG00045028399
CALCRL2	1.0759151027239e-55	0.271344	0.8	0.396	2.22230264467622e-51	4	CALCRL
ENSSSCG00045019306	8.3256060469547e-55	0.312808	0.709	0.338	1.71965392899849e-50	4	ENSSSCG00045019306
ADIPOQ1	1.24994676055147e-54	0.306752	0.459	0.186	2.58176503391907e-50	4	ADIPOQ
ENSSSCG000450197162	1.44485185547485e-54	0.324737	0.845	0.44	2.9843415074833e-50	4	ENSSSCG00045019716
ARHGAP61	1.92216000126703e-54	0.319077	0.672	0.312	3.97022148261705e-50	4	ARHGAP6
ENSSSCG000450199402	8.70528341478088e-54	0.300783	0.763	0.373	1.79807628932299e-49	4	ENSSSCG00045019940
AIG1	3.45215694117015e-53	0.291534	0.647	0.298	7.13043016198695e-49	4	AIG1
ENSSSCG000450223291	4.42653194602199e-52	0.298302	0.7	0.33	9.14300173450843e-48	4	ENSSSCG00045022329
ENSSSCG000450209652	5.60742902211515e-52	0.304106	0.869	0.489	1.15821446451788e-47	4	ENSSSCG00045020965
KCNB21	6.13817969465554e-52	0.320579	0.527	0.236	1.2678410159311e-47	4	KCNB2
ENSSSCG000450296011	2.34386665274513e-51	0.292079	0.72	0.357	4.84125657124506e-47	4	ENSSSCG00045029601
EPS82	2.56208012232723e-51	0.523215	0.772	0.436	5.2919764926669e-47	4	EPS8
ENSSSCG00045030032	4.32395713654157e-49	0.276871	0.674	0.321	8.93113346552661e-45	4	ENSSSCG00045030032
MTSS11	7.18883442179467e-49	0.27739	0.5	0.216	1.48485374982169e-44	4	MTSS1
LPIN11	3.84323016686417e-48	0.365548	0.522	0.24	7.93819190965793e-44	4	LPIN1
ENSSSCG000450344712	4.02986352872176e-47	0.269524	0.7	0.351	8.32368311857479e-43	4	ENSSSCG00045034471
TXNIP1	4.59318045637205e-47	0.28278	0.734	0.364	9.48721423263647e-43	4	TXNIP
ENSSSCG000450265851	4.14956082859659e-46	0.308547	0.785	0.426	8.57091789146626e-42	4	ENSSSCG00045026585
SORBS12	1.08386774336054e-44	0.371882	0.809	0.464	2.23872882391119e-40	4	SORBS1
PRKAR2B	5.94941348755605e-42	0.383889	0.646	0.337	1.2288513558547e-37	4	PRKAR2B
ENSSSCG000450210351	2.99453069599244e-41	0.265288	0.848	0.502	6.18520315257238e-37	4	ENSSSCG00045021035
ENSSSCG000450247271	1.16082633721174e-40	0.286887	0.846	0.496	2.39768679951085e-36	4	ENSSSCG00045024727
ENSSSCG00045024427	2.19541358307543e-33	0.294332	0.823	0.494	4.5346267558423e-29	4	ENSSSCG00045024427
AKT31	2.91942752694221e-33	0.262966	0.882	0.552	6.03007755689913e-29	4	AKT3
NTM1	8.02169533518627e-26	0.309315	0.653	0.388	1.65688117148272e-21	4	NTM
RBPJ1	1.61383316747291e-21	0.368142	0.741	0.451	3.3333724074153e-17	4	RBPJ
GHR1	1.33799945779478e-11	0.260623	0.965	0.847	2.76363788007512e-07	4	GHR
